# Supplementary material for: Probabilistic Critical Controllability Analysis of Protein Interaction Networks Integrating Normal Brain Ageing Gene Expression Profiles
Source: Int J Mol Sci. 2021 Sep 13;22(18):9891. doi: 10.3390/ijms22189891 (PMC8465977; doi:10.3390/ijms22189891)
Supplement: Supplementary file 1 [file ijms-22-09891-s001.zip]

Archive with 15 entries (15 files):
- Code_CPMDS.zip
- Supplementary_Materials.pdf
- TableS10_.xlsx
- TableS11_.xlsx
- TableS12_.xlsx
- TableS13_.xlsx
- TableS14_.xlsx
- TableS15_.xlsx
- TableS16_.xlsx
- TableS17_.xlsx
- TableS18_.xlsx
- TableS2_.xlsx
- TableS7_.xlsx
- TableS8_.xlsx
- TableS9_.xlsx
