# Supplementary material for: Probabilistic Critical Controllability Analysis of Protein Interaction Networks Integrating Normal Brain Ageing Gene Expression Profiles
Source: Int J Mol Sci. 2021 Sep 13;22(18):9891. doi: 10.3390/ijms22189891 (PMC8465977; doi:10.3390/ijms22189891)
Supplement: Supplementary file 1 [file ijms-22-09891-s001.zip › TableS10_.xlsx]

## Sheet: EC20-39
#EC20-39(θ=0.5)		Male				Female
Gene ontology (biological process)	Gene ontology IDs	AllGene	Critical	P-value	Enrichment(log scale)	AllGene	Critical	P-value	Enrichment(log scale)
Fc-gamma receptor signaling pathway involved in phagocytosis	GO:0038096	53	18	1.11833e-06	1.25509	51	16	7.66172e-06	1.22296
histone mRNA catabolic process	GO:0071044	7	6	5.18693e-06	2.18086	7	6	3.91664e-06	2.22805
positive regulation of transcription from RNA polymerase II promoter involved in cellular response to chemical stimulus	GO:1901522	5	5	8.39478e-06	2.33501	5	5	6.62172e-06	2.3822
transforming growth factor beta receptor signaling pathway	GO:0007179	66	19	9.17767e-06	1.08979	66	18	1.85468e-05	1.08291
cellular response to organic substance	GO:0071310	18	9	1.54597e-05	1.64186	17	9	5.6991e-06	1.74621
negative regulation of protein catabolic process	GO:0042177	23	10	2.40769e-05	1.5021	20	7	0.00147095	1.33237
positive regulation of protein kinase B signaling	GO:0051897	91	22	3.90184e-05	0.915191	86	21	2.43958e-05	0.972372
viral process	GO:0016032	276	48	4.41591e-05	0.585808	270	46	3.60148e-05	0.612416
positive regulation of gene expression	GO:0010628	188	36	5.07506e-05	0.682085	182	35	2.22384e-05	0.733538
intracellular signal transduction	GO:0035556	249	44	6.93149e-05	0.601745	240	40	0.000230848	0.590437
negative regulation of protein binding	GO:0032091	52	15	7.798e-05	1.09181	49	15	2.05367e-05	1.19843
cellular response to hepatocyte growth factor stimulus	GO:0035729	10	6	0.000120362	1.82418	8	6	1.4439e-05	2.09451
negative regulation of telomere maintenance via telomerase	GO:0032211	18	8	0.000134319	1.52408	17	6	0.00308294	1.34074
regulation of dendrite morphogenesis	GO:0048814	14	7	0.000144488	1.64186	14	6	0.000952059	1.5349
regulation of ossification	GO:0030278	7	5	0.000149192	1.99854	7	5	0.000118639	2.04572
hepatocyte growth factor receptor signaling pathway	GO:0048012	7	5	0.000149192	1.99854	6	5	3.66944e-05	2.19987
thymus development	GO:0048538	29	10	0.000245979	1.2703	27	9	0.000471209	1.28358
positive regulation of transcription by RNA polymerase II	GO:0045944	567	81	0.00026923	0.389098	555	78	0.000120506	0.419937
BMP signaling pathway	GO:0030509	41	12	0.000347099	1.10634	39	11	0.00057617	1.11653
regulation of cellular response to heat	GO:1900034	65	16	0.0003495	0.93321	65	15	0.000668539	0.915859
cytokine-mediated signaling pathway	GO:0019221	139	27	0.000389126	0.696371	130	22	0.00515559	0.605704
negative regulation of wound healing	GO:0061045	5	4	0.00040223	2.11186	4	4	7.21124e-05	2.3822
regulation of potassium ion transmembrane transporter activity	GO:1901016	5	4	0.00040223	2.11186	5	3	0.00680012	1.87137
establishment of cell polarity	GO:0030010	26	9	0.000487558	1.27414	26	10	5.68271e-05	1.42668
cellular response to organic cyclic compound	GO:0071407	27	9	0.000669368	1.2364	25	8	0.00132076	1.24276
cellular protein-containing complex localization	GO:0034629	9	5	0.000758194	1.74722	9	5	0.000607776	1.79441
nuclear mRNA surveillance	GO:0071028	9	5	0.000758194	1.74722	9	6	3.99288e-05	1.97673
regulation of circadian rhythm	GO:0042752	51	13	0.000865071	0.968132	51	11	0.00590273	0.848266
stress-induced premature senescence	GO:0090400	3	3	0.000903822	2.33501	3	3	0.000784208	2.3822
asymmetric cell division	GO:0008356	3	3	0.000903822	2.33501	3	3	0.000784208	2.3822
spindle localization	GO:0051653	3	3	0.000903822	2.33501	2	2	0.00851601	2.3822
positive regulation of cyclase activity	GO:0031281	3	3	0.000903822	2.33501	3	3	0.000784208	2.3822
neuropilin signaling pathway	GO:0038189	3	3	0.000903822	2.33501	3	3	0.000784208	2.3822
negative regulation of extrinsic apoptotic signaling pathway in absence of ligand	GO:2001240	18	7	0.000947654	1.39055	17	6	0.00308294	1.34074
T cell costimulation	GO:0031295	23	8	0.000970596	1.27896	22	9	7.62865e-05	1.48838
positive regulation of stress fiber assembly	GO:0051496	34	10	0.00103033	1.11123	33	10	0.000545583	1.18827
positive regulation of calcium ion import	GO:0090280	6	4	0.00111403	1.92954	5	3	0.00680012	1.87137
positive regulation of mitochondrial membrane potential	GO:0010918	6	4	0.00111403	1.92954	6	3	0.0126714	1.68905
SMAD protein complex assembly	GO:0007183	6	4	0.00111403	1.92954	6	4	0.000928836	1.97673
Bergmann glial cell differentiation	GO:0060020	6	4	0.00111403	1.92954	6	4	0.000928836	1.97673
positive regulation of blood coagulation	GO:0030194	6	4	0.00111403	1.92954	6	4	0.000928836	1.97673
negative regulation of cell population proliferation	GO:0008285	225	37	0.00120176	0.529826	223	36	0.000861613	0.558544
negative regulation of ubiquitin-dependent protein catabolic process	GO:2000059	14	6	0.00122495	1.48771	14	6	0.000952059	1.5349
stimulatory C-type lectin receptor signaling pathway	GO:0002223	78	17	0.00138435	0.811513	76	15	0.00413526	0.759513
regulation of transforming growth factor beta receptor signaling pathway	GO:0017015	10	5	0.00139603	1.64186	10	5	0.00112352	1.68905
ephrin receptor signaling pathway	GO:0048013	60	14	0.00141857	0.879721	60	12	0.0106639	0.772758
ubiquitin-dependent protein catabolic process	GO:0006511	205	34	0.00164621	0.538359	198	32	0.00162698	0.559665
positive regulation of transcription, DNA-templated	GO:0045893	358	53	0.0017057	0.424767	349	53	0.000274211	0.497416
autophagy	GO:0006914	72	16	0.00179774	0.830931	72	15	0.00292769	0.81358
positive regulation of mitotic nuclear division	GO:0045840	15	6	0.00187599	1.41872	15	6	0.00146398	1.46591
chondrocyte differentiation	GO:0002062	15	6	0.00187599	1.41872	13	3	0.111619	0.915859
positive regulation of reactive oxygen species metabolic process	GO:2000379	15	6	0.00187599	1.41872	15	6	0.00146398	1.46591
positive regulation of proteolysis	GO:0045862	15	6	0.00187599	1.41872	14	4	0.0340608	1.12943
autophagosome maturation	GO:0097352	15	6	0.00187599	1.41872	15	6	0.00146398	1.46591
somitogenesis	GO:0001756	20	7	0.00194307	1.28519	19	6	0.00575984	1.22952
cellular response to gamma radiation	GO:0071480	20	7	0.00194307	1.28519	19	7	0.00103777	1.38367
extrinsic apoptotic signaling pathway in absence of ligand	GO:0097192	20	7	0.00194307	1.28519	19	5	0.0257653	1.0472
signal transduction	GO:0007165	464	65	0.00195622	0.369511	438	56	0.0103866	0.325329
telomere capping	GO:0016233	11	5	0.00235675	1.54655	10	4	0.00961829	1.46591
negative regulation of smoothened signaling pathway	GO:0045879	11	5	0.00235675	1.54655	9	4	0.00622038	1.57127
positive regulation of chondrocyte differentiation	GO:0032332	11	5	0.00235675	1.54655	11	5	0.00190423	1.59374
positive regulation of substrate adhesion-dependent cell spreading	GO:1900026	26	8	0.00238037	1.15635	25	7	0.00606725	1.10923
negative regulation of epidermal growth factor receptor signaling pathway	GO:0042059	26	8	0.00238037	1.15635	26	6	0.0280809	0.915859
positive regulation of chemotaxis	GO:0050921	7	4	0.00240047	1.77539	7	4	0.0020091	1.82258
viral genome replication	GO:0019079	7	4	0.00240047	1.77539	8	5	0.000292305	1.91219
polyadenylation-dependent snoRNA 3'-end processing	GO:0071051	7	4	0.00240047	1.77539	7	4	0.0020091	1.82258
Fc-epsilon receptor signaling pathway	GO:0038095	96	19	0.00245103	0.715099	94	18	0.00319497	0.729273
positive regulation of protein binding	GO:0032092	44	11	0.00251837	0.948714	43	11	0.00140564	1.01889
negative regulation of transforming growth factor beta receptor signaling pathway	GO:0030512	44	11	0.00251837	0.948714	42	10	0.00405337	0.947112
cellular response to vascular endothelial growth factor stimulus	GO:0035924	21	7	0.00267465	1.2364	20	7	0.00147095	1.33237
positive regulation of protein export from nucleus	GO:0046827	16	6	0.00275862	1.35418	16	5	0.0121951	1.21905
positive regulation of protein phosphorylation	GO:0001934	89	18	0.00303418	0.736744	83	16	0.00367253	0.735944
protein destabilization	GO:0031648	39	10	0.00320351	0.974032	36	9	0.00445197	0.995902
V(D)J recombination	GO:0033151	4	3	0.0033538	2.04733	4	2	0.0450387	1.68905
regulation of binding	GO:0051098	4	3	0.0033538	2.04733	4	3	0.00292049	2.09451
DNA deamination	GO:0045006	4	3	0.0033538	2.04733	4	3	0.00292049	2.09451
interleukin-18-mediated signaling pathway	GO:0035655	4	3	0.0033538	2.04733	4	2	0.0450387	1.68905
MAPK cascade	GO:0000165	168	28	0.0035362	0.543249	162	23	0.0378691	0.430094
positive regulation of cell migration	GO:0030335	128	23	0.00356053	0.618472	120	24	0.000313257	0.772758
receptor signaling pathway via JAK-STAT	GO:0007259	22	7	0.00360041	1.18988	20	6	0.00759793	1.17822
positive regulation of pri-miRNA transcription by RNA polymerase II	GO:1902895	22	7	0.00360041	1.18988	21	7	0.00203309	1.28358
tissue regeneration	GO:0042246	12	5	0.00372113	1.45954	11	3	0.0738116	1.08291
endocytosis	GO:0006897	93	18	0.00390915	0.692781	89	17	0.00454544	0.726773
primary miRNA processing	GO:0031053	8	4	0.00443484	1.64186	7	3	0.0206681	1.5349
negative regulation of protein serine/threonine kinase activity	GO:0071901	8	4	0.00443484	1.64186	8	3	0.0308335	1.40137
activin receptor signaling pathway	GO:0032924	8	4	0.00443484	1.64186	7	4	0.0020091	1.82258
regulation of microtubule-based process	GO:0032886	8	4	0.00443484	1.64186	8	4	0.00372589	1.68905
peptidyl-serine phosphorylation	GO:0018105	108	20	0.00448093	0.648609	103	20	0.00150592	0.7432
protein ubiquitination	GO:0016567	275	41	0.00474547	0.431809	265	38	0.00642753	0.440053
SMAD protein signal transduction	GO:0060395	23	7	0.00475096	1.14542	21	7	0.00203309	1.28358
regulation of gene expression	GO:0010468	74	15	0.00475547	0.738993	70	15	0.00150647	0.841751
actin cytoskeleton reorganization	GO:0031532	35	9	0.00498527	0.976885	34	7	0.0328989	0.801746
negative regulation of autophagy	GO:0010507	29	8	0.00503948	1.04715	29	9	0.000850944	1.21213
protein monoubiquitination	GO:0006513	29	8	0.00503948	1.04715	28	7	0.0117216	0.995902
negative regulation of protein complex assembly	GO:0031333	13	5	0.00557066	1.3795	12	5	0.00301846	1.50673
cellular response to BMP stimulus	GO:0071773	13	5	0.00557066	1.3795	13	5	0.00453641	1.42668
positive regulation of cell population proliferation	GO:0008284	227	35	0.00577104	0.465406	217	34	0.00182223	0.52866
positive regulation of phosphatidylinositol 3-kinase signaling	GO:0014068	49	11	0.00612685	0.841083	48	10	0.0108944	0.81358
positive regulation of telomere maintenance via telomerase	GO:0032212	30	8	0.00630196	1.01325	29	8	0.00376368	1.09434
positive regulation of I-kappaB kinase/NF-kappaB signaling	GO:0043123	119	21	0.00689992	0.600407	110	21	0.00122332	0.726238
positive regulation of pathway-restricted SMAD protein phosphorylation	GO:0010862	19	6	0.0072637	1.18233	17	6	0.00308294	1.34074
positive regulation of microtubule polymerization	GO:0031116	19	6	0.0072637	1.18233	20	7	0.00147095	1.33237
positive regulation of focal adhesion assembly	GO:0051894	19	6	0.0072637	1.18233	19	6	0.00575984	1.22952
epidermal growth factor receptor signaling pathway	GO:0007173	37	9	0.00737356	0.921315	35	7	0.0379728	0.772758
positive regulation of smooth muscle cell migration	GO:0014911	9	4	0.00737615	1.52408	8	4	0.00372589	1.68905
positive regulation of fibroblast migration	GO:0010763	9	4	0.00737615	1.52408	9	4	0.00622038	1.57127
anoikis	GO:0043276	9	4	0.00737615	1.52408	9	4	0.00622038	1.57127
regulation of I-kappaB kinase/NF-kappaB signaling	GO:0043122	9	4	0.00737615	1.52408	9	4	0.00622038	1.57127
cytoplasmic sequestering of transcription factor	GO:0042994	9	4	0.00737615	1.52408	9	4	0.00622038	1.57127
ubiquitin-dependent SMAD protein catabolic process	GO:0030579	5	3	0.00778116	1.82418	5	3	0.00680012	1.87137
lens fiber cell development	GO:0070307	5	3	0.00778116	1.82418	4	1	0.321359	0.995902
regulation of toll-like receptor signaling pathway	GO:0034121	5	3	0.00778116	1.82418	5	3	0.00680012	1.87137
peripheral nervous system myelin maintenance	GO:0032287	5	3	0.00778116	1.82418	5	3	0.00680012	1.87137
negative regulation of smoothened signaling pathway involved in dorsal/ventral neural tube patterning	GO:1901621	5	3	0.00778116	1.82418	5	3	0.00680012	1.87137
tail-anchored membrane protein insertion into ER membrane	GO:0071816	5	3	0.00778116	1.82418	5	4	0.000334075	2.15905
pharyngeal system development	GO:0060037	5	3	0.00778116	1.82418	5	3	0.00680012	1.87137
mitochondrial calcium ion homeostasis	GO:0051560	5	3	0.00778116	1.82418	5	3	0.00680012	1.87137
endothelial cell activation	GO:0042118	5	3	0.00778116	1.82418	6	3	0.0126714	1.68905
telomere maintenance	GO:0000723	31	8	0.00779041	0.980463	29	9	0.000850944	1.21213
phosphorylation	GO:0016310	25	7	0.00785344	1.06204	23	5	0.0549649	0.85614
activation of MAPKK activity	GO:0000186	25	7	0.00785344	1.06204	25	7	0.00606725	1.10923
mRNA transcription by RNA polymerase II	GO:0042789	14	5	0.00798494	1.30539	14	5	0.00652771	1.35258
regulation of signal transduction by p53 class mediator	GO:1901796	97	18	0.00814925	0.650669	93	20	0.000365076	0.845329
negative regulation of hydrogen peroxide biosynthetic process	GO:0010730	2	2	0.00936009	2.33501	2	2	0.00851601	2.3822
positive regulation of hemoglobin biosynthetic process	GO:0046985	2	2	0.00936009	2.33501	2	2	0.00851601	2.3822
recognition of apoptotic cell	GO:0043654	2	2	0.00936009	2.33501	2	2	0.00851601	2.3822
cardiac neural crest cell development involved in heart development	GO:0061308	2	2	0.00936009	2.33501	2	2	0.00851601	2.3822
secretory granule organization	GO:0033363	2	2	0.00936009	2.33501	1	1	0.0923475	2.3822
positive regulation of hepatic stellate cell activation	GO:2000491	2	2	0.00936009	2.33501	2	1	0.176179	1.68905
response to ether	GO:0045472	2	2	0.00936009	2.33501	1	1	0.0923475	2.3822
angiogenesis involved in coronary vascular morphogenesis	GO:0060978	2	2	0.00936009	2.33501	2	2	0.00851601	2.3822
protein localization to pericentriolar material	GO:1905793	2	2	0.00936009	2.33501	2	2	0.00851601	2.3822
dendritic cell migration	GO:0036336	2	2	0.00936009	2.33501	2	1	0.176179	1.68905
negative regulation of high voltage-gated calcium channel activity	GO:1901842	2	2	0.00936009	2.33501	1	1	0.0923475	2.3822
positive regulation of macropinocytosis	GO:1905303	2	2	0.00936009	2.33501	2	2	0.00851601	2.3822
negative regulation of long-chain fatty acid import across plasma membrane	GO:0010748	2	2	0.00936009	2.33501	2	2	0.00851601	2.3822
positive regulation of transforming growth factor beta3 production	GO:0032916	2	2	0.00936009	2.33501	2	2	0.00851601	2.3822
negative regulation of interleukin-2 secretion	GO:1900041	2	2	0.00936009	2.33501	2	2	0.00851601	2.3822
suppression by virus of host apoptotic process	GO:0019050	2	2	0.00936009	2.33501	2	1	0.176179	1.68905
positive regulation of L-glutamate import across plasma membrane	GO:0002038	2	2	0.00936009	2.33501	2	2	0.00851601	2.3822
eye photoreceptor cell differentiation	GO:0001754	2	2	0.00936009	2.33501	2	2	0.00851601	2.3822
alkaloid catabolic process	GO:0009822	2	2	0.00936009	2.33501	1	1	0.0923475	2.3822
positive regulation of caveolin-mediated endocytosis	GO:2001288	2	2	0.00936009	2.33501	2	2	0.00851601	2.3822
negative regulation of protein targeting to mitochondrion	GO:1903215	2	2	0.00936009	2.33501	2	2	0.00851601	2.3822
regulation of hormone metabolic process	GO:0032350	2	2	0.00936009	2.33501	2	2	0.00851601	2.3822
brain segmentation	GO:0035284	2	2	0.00936009	2.33501	2	2	0.00851601	2.3822
positive regulation of protein K48-linked ubiquitination	GO:1902524	2	2	0.00936009	2.33501	2	2	0.00851601	2.3822
osteoblast fate commitment	GO:0002051	2	2	0.00936009	2.33501	2	2	0.00851601	2.3822
paraxial mesoderm morphogenesis	GO:0048340	2	2	0.00936009	2.33501	2	2	0.00851601	2.3822
salivary gland cavitation	GO:0060662	2	2	0.00936009	2.33501	1	1	0.0923475	2.3822
regulation of toll-like receptor 4 signaling pathway	GO:0034143	2	2	0.00936009	2.33501	2	2	0.00851601	2.3822
cellular response to UV-B	GO:0071493	2	2	0.00936009	2.33501	2	2	0.00851601	2.3822
protein hydroxylation	GO:0018126	2	2	0.00936009	2.33501	2	2	0.00851601	2.3822
positive regulation of metanephric mesenchymal cell migration by platelet-derived growth factor receptor-beta signaling pathway	GO:0035793	2	2	0.00936009	2.33501	2	2	0.00851601	2.3822
circadian regulation of gene expression	GO:0032922	45	10	0.00946379	0.830931	43	7	0.112081	0.566906
regulation of transcription, DNA-templated	GO:0006355	278	40	0.00949481	0.396267	266	41	0.00106452	0.512272
response to estrogen	GO:0043627	32	8	0.0095282	0.948714	31	6	0.060794	0.739969
positive regulation of protein insertion into mitochondrial membrane involved in apoptotic signaling pathway	GO:1900740	20	6	0.00954397	1.13104	20	4	0.10651	0.772758
regulation of DNA-binding transcription factor activity	GO:0051090	20	6	0.00954397	1.13104	20	6	0.00759793	1.17822
mitotic spindle assembly checkpoint	GO:0007094	20	6	0.00954397	1.13104	15	5	0.00905958	1.28358
protein stabilization	GO:0050821	130	22	0.00986708	0.558516	125	23	0.0014284	0.689377
positive regulation of protein import into nucleus	GO:0042307	26	7	0.00986984	1.02282	26	7	0.00765566	1.07001
positive regulation of cell adhesion	GO:0045785	26	7	0.00986984	1.02282	24	6	0.0192153	0.995902
telomere maintenance via telomerase	GO:0007004	15	5	0.0110394	1.2364	15	4	0.0431521	1.06044
positive regulation of ubiquitin protein ligase activity	GO:1904668	10	4	0.0113629	1.41872	7	4	0.0020091	1.82258
negative regulation of epidermal growth factor-activated receptor activity	GO:0007175	10	4	0.0113629	1.41872	10	3	0.0575065	1.17822
regulation of double-strand break repair via homologous recombination	GO:0010569	10	4	0.0113629	1.41872	10	4	0.00961829	1.46591
vesicle transport along microtubule	GO:0047496	10	4	0.0113629	1.41872	10	4	0.00961829	1.46591
beta-catenin destruction complex disassembly	GO:1904886	10	4	0.0113629	1.41872	10	4	0.00961829	1.46591
nuclear-transcribed mRNA catabolic process	GO:0000956	10	4	0.0113629	1.41872	10	4	0.00961829	1.46591
cellular response to dopamine	GO:1903351	10	4	0.0113629	1.41872	10	4	0.00961829	1.46591
embryonic pattern specification	GO:0009880	10	4	0.0113629	1.41872	9	4	0.00622038	1.57127
regulation of synapse organization	GO:0050807	10	4	0.0113629	1.41872	10	3	0.0575065	1.17822
positive regulation of release of sequestered calcium ion into cytosol	GO:0051281	10	4	0.0113629	1.41872	11	5	0.00190423	1.59374
rRNA catabolic process	GO:0016075	10	4	0.0113629	1.41872	10	5	0.00112352	1.68905
autophagosome assembly	GO:0000045	33	8	0.0115387	0.917942	33	9	0.00234309	1.08291
cell surface receptor signaling pathway	GO:0007166	80	15	0.0116346	0.661032	71	16	0.000592372	0.892105
positive regulation of proteasomal ubiquitin-dependent protein catabolic process	GO:0032436	59	12	0.0121514	0.742377	57	12	0.00505801	0.824052
social behavior	GO:0035176	27	7	0.012239	0.985082	27	8	0.00229679	1.1658
stress-activated MAPK cascade	GO:0051403	27	7	0.012239	0.985082	27	7	0.00953126	1.03227
ureteric bud development	GO:0001657	21	6	0.0122917	1.08225	21	6	0.00982387	1.12943
negative regulation of cysteine-type endopeptidase activity involved in apoptotic process	GO:0043154	40	9	0.012477	0.843353	41	7	0.0975768	0.614534
insulin receptor signaling pathway	GO:0008286	60	12	0.0133158	0.72557	56	10	0.0347961	0.65943
negative regulation of neuron apoptotic process	GO:0043524	82	15	0.013456	0.636339	81	15	0.010047	0.695797
response to ethanol	GO:0045471	51	11	0.0138369	0.801078	48	9	0.0387963	0.70822
positive regulation of histone phosphorylation	GO:0033129	6	3	0.0144483	1.64186	6	3	0.0126714	1.68905
adiponectin-activated signaling pathway	GO:0033211	6	3	0.0144483	1.64186	6	3	0.0126714	1.68905
regulation of gluconeogenesis	GO:0006111	6	3	0.0144483	1.64186	5	4	0.000334075	2.15905
DNA damage induced protein phosphorylation	GO:0006975	6	3	0.0144483	1.64186	6	3	0.0126714	1.68905
nodal signaling pathway	GO:0038092	6	3	0.0144483	1.64186	5	3	0.00680012	1.87137
replicative senescence	GO:0090399	6	3	0.0144483	1.64186	5	2	0.0705311	1.46591
positive regulation of synapse maturation	GO:0090129	6	3	0.0144483	1.64186	5	2	0.0705311	1.46591
establishment of centrosome localization	GO:0051660	6	3	0.0144483	1.64186	6	3	0.0126714	1.68905
protein import into peroxisome membrane	GO:0045046	6	3	0.0144483	1.64186	6	3	0.0126714	1.68905
positive regulation of fat cell differentiation	GO:0045600	28	7	0.014992	0.948714	27	4	0.307896	0.472654
positive regulation of MAP kinase activity	GO:0043406	28	7	0.014992	0.948714	27	6	0.0333808	0.878119
establishment of protein localization	GO:0045184	28	7	0.014992	0.948714	26	6	0.0280809	0.915859
cell chemotaxis	GO:0060326	28	7	0.014992	0.948714	26	5	0.0857057	0.733538
ERBB2 signaling pathway	GO:0038128	22	6	0.0155509	1.03573	23	6	0.0155961	1.03846
NIK/NF-kappaB signaling	GO:0038061	53	11	0.0156809	0.762612	50	9	0.0450177	0.667398
response to hydrogen peroxide	GO:0042542	35	8	0.0164704	0.859102	33	7	0.0282981	0.831599
positive regulation of epidermal growth factor receptor signaling pathway	GO:0045742	11	4	0.0165093	1.32341	10	4	0.00961829	1.46591
positive regulation of DNA biosynthetic process	GO:2000573	11	4	0.0165093	1.32341	12	4	0.0195303	1.28358
protein targeting	GO:0006605	29	7	0.0181588	0.913623	29	5	0.183554	0.624338
neuron apoptotic process	GO:0051402	29	7	0.0181588	0.913623	28	6	0.0392878	0.841751
response to testosterone	GO:0033574	17	5	0.0193386	1.11123	18	4	0.0777182	0.878119
endothelial cell migration	GO:0043542	17	5	0.0193386	1.11123	17	5	0.0159918	1.15842
positive regulation of transforming growth factor beta receptor signaling pathway	GO:0030511	17	5	0.0193386	1.11123	17	5	0.0159918	1.15842
negative regulation of neuron death	GO:1901215	36	8	0.0194363	0.830931	37	8	0.0175585	0.85072
positive regulation of autophagy	GO:0010508	30	7	0.0217674	0.879721	29	7	0.0142537	0.960811
positive regulation of neuron death	GO:1901216	30	7	0.0217674	0.879721	30	7	0.0171535	0.926909
response to estradiol	GO:0032355	57	11	0.0220562	0.689852	53	11	0.00797879	0.8098
cellular response to mechanical stimulus	GO:0071260	48	10	0.022325	0.766392	47	8	0.0740807	0.61149
wound healing	GO:0042060	37	8	0.0227639	0.803532	36	7	0.0435343	0.744588
negative regulation of Ras protein signal transduction	GO:0046580	12	4	0.0229033	1.2364	12	4	0.0195303	1.28358
regulation of synaptic transmission, glutamatergic	GO:0051966	12	4	0.0229033	1.2364	11	3	0.0738116	1.08291
gastrulation with mouth forming second	GO:0001702	12	4	0.0229033	1.2364	11	4	0.0140263	1.3706
negative regulation of peptidyl-threonine phosphorylation	GO:0010801	12	4	0.0229033	1.2364	12	4	0.0195303	1.28358
histone methylation	GO:0016571	12	4	0.0229033	1.2364	11	4	0.0140263	1.3706
cell migration involved in sprouting angiogenesis	GO:0002042	12	4	0.0229033	1.2364	11	4	0.0140263	1.3706
cell cycle	GO:0007049	166	25	0.0233513	0.441896	165	24	0.0279895	0.454305
lipoprotein transport	GO:0042953	7	3	0.0234841	1.48771	7	3	0.0206681	1.5349
pathway-restricted SMAD protein phosphorylation	GO:0060389	7	3	0.0234841	1.48771	6	3	0.0126714	1.68905
microtubule anchoring at centrosome	GO:0034454	7	3	0.0234841	1.48771	7	2	0.130978	1.12943
postsynapse to nucleus signaling pathway	GO:0099527	7	3	0.0234841	1.48771	7	3	0.0206681	1.5349
growth hormone receptor signaling pathway	GO:0060396	7	3	0.0234841	1.48771	7	2	0.130978	1.12943
negative regulation of TORC1 signaling	GO:1904262	7	3	0.0234841	1.48771	7	4	0.0020091	1.82258
response to interferon-beta	GO:0035456	7	3	0.0234841	1.48771	6	3	0.0126714	1.68905
cellular response to lipoteichoic acid	GO:0071223	7	3	0.0234841	1.48771	7	3	0.0206681	1.5349
positive regulation of protein localization to centrosome	GO:1904781	7	3	0.0234841	1.48771	6	3	0.0126714	1.68905
negative regulation of sodium ion transmembrane transporter activity	GO:2000650	7	3	0.0234841	1.48771	7	3	0.0206681	1.5349
telomeric D-loop disassembly	GO:0061820	7	3	0.0234841	1.48771	6	3	0.0126714	1.68905
regulation of lamellipodium assembly	GO:0010591	7	3	0.0234841	1.48771	7	4	0.0020091	1.82258
positive regulation of ER-associated ubiquitin-dependent protein catabolic process	GO:1903071	7	3	0.0234841	1.48771	7	3	0.0206681	1.5349
inflammatory response to antigenic stimulus	GO:0002437	7	3	0.0234841	1.48771	5	1	0.384066	0.772758
positive regulation of monocyte chemotaxis	GO:0090026	7	3	0.0234841	1.48771	6	2	0.099461	1.28358
positive regulation of protein localization to cell surface	GO:2000010	7	3	0.0234841	1.48771	7	3	0.0206681	1.5349
microvillus assembly	GO:0030033	7	3	0.0234841	1.48771	7	2	0.130978	1.12943
positive regulation of chromatin binding	GO:0035563	7	3	0.0234841	1.48771	7	3	0.0206681	1.5349
cellular response to reactive oxygen species	GO:0034614	24	6	0.0237643	0.948714	24	5	0.0643727	0.81358
protein localization to nucleus	GO:0034504	24	6	0.0237643	0.948714	24	5	0.0643727	0.81358
immune system process	GO:0002376	18	5	0.0246978	1.05407	15	3	0.155176	0.772758
positive regulation of bone mineralization	GO:0030501	18	5	0.0246978	1.05407	19	5	0.0257653	1.0472
peptidyl-threonine phosphorylation	GO:0018107	50	10	0.0256954	0.72557	48	10	0.0108944	0.81358
phosphatidylinositol-mediated signaling	GO:0048015	31	7	0.025844	0.846931	29	5	0.183554	0.624338
positive regulation of epithelial to mesenchymal transition involved in endocardial cushion formation	GO:1905007	3	2	0.0262726	1.92954	3	2	0.0239796	1.97673
epithelial cell migration	GO:0010631	3	2	0.0262726	1.92954	2	1	0.176179	1.68905
drug catabolic process	GO:0042737	3	2	0.0262726	1.92954	2	1	0.176179	1.68905
dendrite arborization	GO:0140059	3	2	0.0262726	1.92954	3	2	0.0239796	1.97673
regulation of telomerase activity	GO:0051972	3	2	0.0262726	1.92954	3	1	0.252279	1.28358
cellular response to alkaloid	GO:0071312	3	2	0.0262726	1.92954	3	2	0.0239796	1.97673
histone H4-R3 methylation	GO:0043985	3	2	0.0262726	1.92954	3	2	0.0239796	1.97673
telomere assembly	GO:0032202	3	2	0.0262726	1.92954	3	2	0.0239796	1.97673
postsynaptic density protein 95 clustering	GO:0097119	3	2	0.0262726	1.92954	3	2	0.0239796	1.97673
male germ-line stem cell asymmetric division	GO:0048133	3	2	0.0262726	1.92954	3	1	0.252279	1.28358
positive regulation of deacetylase activity	GO:0090045	3	2	0.0262726	1.92954	3	2	0.0239796	1.97673
negative regulation of sodium ion transmembrane transport	GO:1902306	3	2	0.0262726	1.92954	3	2	0.0239796	1.97673
cellular process regulating host cell cycle in response to virus	GO:0060154	3	2	0.0262726	1.92954	3	1	0.252279	1.28358
positive regulation of transcription from RNA polymerase II promoter involved in unfolded protein response	GO:0006990	3	2	0.0262726	1.92954	3	2	0.0239796	1.97673
epithelial cell proliferation involved in mammary gland duct elongation	GO:0060750	3	2	0.0262726	1.92954	2	1	0.176179	1.68905
epithelial cell development	GO:0002064	3	2	0.0262726	1.92954	3	1	0.252279	1.28358
positive regulation of metallopeptidase activity	GO:1905050	3	2	0.0262726	1.92954	3	2	0.0239796	1.97673
multicellular organismal homeostasis	GO:0048871	3	2	0.0262726	1.92954	2	2	0.00851601	2.3822
response to intra-S DNA damage checkpoint signaling	GO:0072429	3	2	0.0262726	1.92954	3	2	0.0239796	1.97673
beta-catenin destruction complex assembly	GO:1904885	3	2	0.0262726	1.92954	3	2	0.0239796	1.97673
double-strand break repair via classical nonhomologous end joining	GO:0097680	3	2	0.0262726	1.92954	3	2	0.0239796	1.97673
regulation of cytokine biosynthetic process	GO:0042035	3	2	0.0262726	1.92954	3	2	0.0239796	1.97673
negative regulation of ERBB signaling pathway	GO:1901185	3	2	0.0262726	1.92954	3	2	0.0239796	1.97673
negative regulation of plasminogen activation	GO:0010757	3	2	0.0262726	1.92954	1	0	1	#NUM!
negative regulation of protein complex disassembly	GO:0043242	3	2	0.0262726	1.92954	2	1	0.176179	1.68905
response to epidermal growth factor	GO:0070849	3	2	0.0262726	1.92954	3	2	0.0239796	1.97673
positive regulation of behavioral fear response	GO:2000987	3	2	0.0262726	1.92954	2	1	0.176179	1.68905
negative regulation of calcium ion import	GO:0090281	3	2	0.0262726	1.92954	2	1	0.176179	1.68905
gephyrin clustering involved in postsynaptic density assembly	GO:0097116	3	2	0.0262726	1.92954	3	2	0.0239796	1.97673
lung growth	GO:0060437	3	2	0.0262726	1.92954	3	2	0.0239796	1.97673
activated T cell proliferation	GO:0050798	3	2	0.0262726	1.92954	3	2	0.0239796	1.97673
protein localization to nucleolus	GO:1902570	3	2	0.0262726	1.92954	3	1	0.252279	1.28358
regulation of transforming growth factor beta2 production	GO:0032909	3	2	0.0262726	1.92954	3	2	0.0239796	1.97673
positive regulation of inositol 1,4,5-trisphosphate-sensitive calcium-release channel activity	GO:0031587	3	2	0.0262726	1.92954	3	2	0.0239796	1.97673
activation of cysteine-type endopeptidase activity involved in apoptotic signaling pathway	GO:0097296	3	2	0.0262726	1.92954	3	2	0.0239796	1.97673
muscle cell development	GO:0055001	3	2	0.0262726	1.92954	3	2	0.0239796	1.97673
positive regulation of aggrephagy	GO:1905337	3	2	0.0262726	1.92954	3	2	0.0239796	1.97673
negative regulation of autophagosome maturation	GO:1901097	3	2	0.0262726	1.92954	3	2	0.0239796	1.97673
protein folding	GO:0006457	103	17	0.0272765	0.533493	98	16	0.0212218	0.569818
osteoblast differentiation	GO:0001649	60	1	0.0273624	-1.75934	58	2	0.168921	-0.985099
negative regulation of transcription by RNA polymerase II	GO:0000122	457	58	0.0273635	0.270768	446	65	0.000178203	0.456265
protein autoubiquitination	GO:0051865	51	10	0.0278552	0.705768	48	11	0.00361025	0.908891
positive regulation of cold-induced thermogenesis	GO:0120162	51	10	0.0278552	0.705768	47	8	0.0740807	0.61149
vascular endothelial growth factor receptor signaling pathway	GO:0048010	51	10	0.0278552	0.705768	46	9	0.0341814	0.75078
positive regulation of telomerase activity	GO:0051973	25	6	0.0287887	0.907892	25	6	0.0233674	0.95508
mitochondrial respiratory chain complex I assembly	GO:0032981	39	0	0.0291972	#NUM!	40	0	0.0479044	#NUM!
positive regulation of NIK/NF-kappaB signaling	GO:1901224	32	7	0.0304124	0.815183	31	5	0.201929	0.557647
cytoplasmic translation	GO:0002181	32	7	0.0304124	0.815183	32	7	0.0241535	0.862371
cellular response to transforming growth factor beta stimulus	GO:0071560	32	7	0.0304124	0.815183	32	7	0.0241535	0.862371
learning	GO:0007612	32	7	0.0304124	0.815183	32	7	0.0241535	0.862371
apoptotic cell clearance	GO:0043277	13	4	0.0306068	1.15635	11	3	0.0738116	1.08291
positive regulation of telomere capping	GO:1904355	13	4	0.0306068	1.15635	12	4	0.0195303	1.28358
positive regulation of dendrite extension	GO:1903861	13	4	0.0306068	1.15635	13	4	0.0261942	1.20354
cellular response to platelet-derived growth factor stimulus	GO:0036120	13	4	0.0306068	1.15635	13	4	0.0261942	1.20354
activation of protein kinase B activity	GO:0032148	19	5	0.0309243	1.00001	19	4	0.0915723	0.824052
positive regulation of axonogenesis	GO:0050772	19	5	0.0309243	1.00001	19	5	0.0257653	1.0472
lipopolysaccharide-mediated signaling pathway	GO:0031663	19	5	0.0309243	1.00001	17	4	0.0650032	0.935277
positive regulation of phosphatidylinositol 3-kinase activity	GO:0043552	19	5	0.0309243	1.00001	19	5	0.0257653	1.0472
positive regulation of protein targeting to membrane	GO:0090314	19	5	0.0309243	1.00001	19	5	0.0257653	1.0472
collagen fibril organization	GO:0030199	19	5	0.0309243	1.00001	16	4	0.0534711	0.995902
liver development	GO:0001889	43	9	0.0322117	0.771033	43	10	0.00485571	0.923581
protein phosphorylation	GO:0006468	263	36	0.0328505	0.346373	255	37	0.00550183	0.451851
platelet activation	GO:0030168	53	10	0.0331585	0.667301	49	10	0.0125911	0.792961
protein K11-linked ubiquitination	GO:0070979	26	6	0.0344644	0.868671	26	5	0.0857057	0.733538
TRIF-dependent toll-like receptor signaling pathway	GO:0035666	26	6	0.0344644	0.868671	24	6	0.0192153	0.995902
extrinsic apoptotic signaling pathway	GO:0097191	26	6	0.0344644	0.868671	25	5	0.074624	0.772758
positive regulation of nitric oxide biosynthetic process	GO:0045429	26	6	0.0344644	0.868671	26	6	0.0280809	0.915859
cartilage condensation	GO:0001502	8	3	0.0349137	1.35418	8	3	0.0308335	1.40137
cellular response to brain-derived neurotrophic factor stimulus	GO:1990416	8	3	0.0349137	1.35418	8	3	0.0308335	1.40137
DNA-templated transcription, termination	GO:0006353	8	3	0.0349137	1.35418	8	3	0.0308335	1.40137
retrograde axonal transport	GO:0008090	8	3	0.0349137	1.35418	8	3	0.0308335	1.40137
histone arginine methylation	GO:0034969	8	3	0.0349137	1.35418	7	3	0.0206681	1.5349
positive regulation of SMAD protein signal transduction	GO:0060391	8	3	0.0349137	1.35418	8	3	0.0308335	1.40137
regulation of telomere maintenance	GO:0032204	8	3	0.0349137	1.35418	9	3	0.0431401	1.28358
signal transduction in response to DNA damage	GO:0042770	8	3	0.0349137	1.35418	8	3	0.0308335	1.40137
regulation of membrane depolarization	GO:0003254	8	3	0.0349137	1.35418	8	3	0.0308335	1.40137
carbohydrate transport	GO:0008643	8	3	0.0349137	1.35418	8	3	0.0308335	1.40137
Arp2/3 complex-mediated actin nucleation	GO:0034314	8	3	0.0349137	1.35418	8	2	0.16436	0.995902
semaphorin-plexin signaling pathway involved in axon guidance	GO:1902287	8	3	0.0349137	1.35418	8	3	0.0308335	1.40137
regulation of type I interferon-mediated signaling pathway	GO:0060338	8	3	0.0349137	1.35418	8	3	0.0308335	1.40137
negative regulation of interferon-beta production	GO:0032688	8	3	0.0349137	1.35418	7	2	0.130978	1.12943
epithelial cell proliferation	GO:0050673	8	3	0.0349137	1.35418	7	2	0.130978	1.12943
positive regulation of RNA polymerase II transcriptional preinitiation complex assembly	GO:0045899	8	3	0.0349137	1.35418	8	3	0.0308335	1.40137
U4 snRNA 3'-end processing	GO:0034475	8	3	0.0349137	1.35418	8	4	0.00372589	1.68905
regulation of filopodium assembly	GO:0051489	8	3	0.0349137	1.35418	8	3	0.0308335	1.40137
translation	GO:0006412	113	18	0.0349839	0.497992	111	17	0.031522	0.50588
protein polyubiquitination	GO:0000209	194	28	0.035158	0.399355	190	24	0.125431	0.313226
positive regulation of protein localization to plasma membrane	GO:1903078	33	7	0.0354937	0.784411	32	7	0.0241535	0.862371
interleukin-1-mediated signaling pathway	GO:0070498	82	14	0.035721	0.567346	82	12	0.119975	0.460384
negative regulation of protein kinase activity	GO:0006469	45	9	0.0363008	0.72557	45	9	0.0324689	0.772758
protein localization	GO:0008104	45	9	0.0363008	0.72557	43	9	0.014918	0.818221
response to drug	GO:0042493	98	16	0.0366146	0.52263	96	11	0.474783	0.215743
liver regeneration	GO:0097421	20	5	0.0380511	0.948714	18	5	0.0205007	1.10126
phosphatidylinositol 3-kinase signaling	GO:0014065	20	5	0.0380511	0.948714	18	4	0.0777182	0.878119
ovarian follicle development	GO:0001541	20	5	0.0380511	0.948714	20	5	0.0318211	0.995902
embryonic digit morphogenesis	GO:0042733	20	5	0.0380511	0.948714	19	5	0.0257653	1.0472
negative regulation of DNA-binding transcription factor activity	GO:0043433	46	9	0.0390012	0.703591	44	9	0.0172684	0.795231
blood coagulation	GO:0007596	84	14	0.0391888	0.543249	76	8	0.688509	0.130905
interleukin-6-mediated signaling pathway	GO:0070102	14	4	0.0396555	1.08225	14	4	0.0340608	1.12943
regulation of protein ubiquitination	GO:0031396	14	4	0.0396555	1.08225	14	4	0.0340608	1.12943
negative regulation of cell differentiation	GO:0045596	14	4	0.0396555	1.08225	14	4	0.0340608	1.12943
pattern specification process	GO:0007389	14	4	0.0396555	1.08225	14	4	0.0340608	1.12943
protein deubiquitination	GO:0016579	180	26	0.0397261	0.400148	178	25	0.0345069	0.419289
cellular response to amino acid starvation	GO:0034198	27	6	0.0408145	0.830931	28	7	0.0117216	0.995902
cellular response to epidermal growth factor stimulus	GO:0071364	34	7	0.0411063	0.754558	34	7	0.0328989	0.801746
positive regulation of smooth muscle cell proliferation	GO:0048661	34	7	0.0411063	0.754558	33	6	0.118899	0.677448
cellular response to UV	GO:0034644	34	7	0.0411063	0.754558	33	8	0.00875898	0.96513
tumor necrosis factor-mediated signaling pathway	GO:0033209	70	12	0.0415934	0.57142	66	10	0.128682	0.495127
Golgi organization	GO:0007030	61	11	0.0453092	0.62203	59	11	0.0208945	0.702554
semaphorin-plexin signaling pathway	GO:0071526	21	5	0.0461009	0.899924	20	6	0.00759793	1.17822
negative regulation of BMP signaling pathway	GO:0030514	21	5	0.0461009	0.899924	21	5	0.0386953	0.947112
negative regulation of proteasomal ubiquitin-dependent protein catabolic process	GO:0032435	21	5	0.0461009	0.899924	21	6	0.00982387	1.12943
positive regulation of glucose import	GO:0046326	21	5	0.0461009	0.899924	18	5	0.0205007	1.10126
extrinsic apoptotic signaling pathway via death domain receptors	GO:0008625	21	5	0.0461009	0.899924	20	4	0.10651	0.772758
regulation of apoptotic process	GO:0042981	109	17	0.0478567	0.476874	106	17	0.0256801	0.551971
learning or memory	GO:0007611	28	6	0.047857	0.794563	26	6	0.0280809	0.915859
regulation of synaptic plasticity	GO:0048167	28	6	0.047857	0.794563	27	5	0.0975977	0.695797
negative regulation of extrinsic apoptotic signaling pathway	GO:2001237	28	6	0.047857	0.794563	28	7	0.0117216	0.995902
negative regulation of calcineurin-NFAT signaling cascade	GO:0070885	9	3	0.0486825	1.2364	8	3	0.0308335	1.40137
nuclear export	GO:0051168	9	3	0.0486825	1.2364	9	3	0.0431401	1.28358
vasculature development	GO:0001944	9	3	0.0486825	1.2364	9	2	0.198994	0.878119
positive regulation of Rho protein signal transduction	GO:0035025	9	3	0.0486825	1.2364	9	3	0.0431401	1.28358
endoplasmic reticulum calcium ion homeostasis	GO:0032469	9	3	0.0486825	1.2364	9	3	0.0431401	1.28358
natural killer cell activation	GO:0030101	9	3	0.0486825	1.2364	8	3	0.0308335	1.40137
regulation of myelination	GO:0031641	9	3	0.0486825	1.2364	9	3	0.0431401	1.28358
response to exogenous dsRNA	GO:0043330	9	3	0.0486825	1.2364	10	3	0.0575065	1.17822
negative regulation of ubiquitin-protein transferase activity	GO:0051444	9	3	0.0486825	1.2364	9	3	0.0431401	1.28358
regulation of mitochondrial membrane permeability	GO:0046902	9	3	0.0486825	1.2364	9	2	0.198994	0.878119
positive regulation of extrinsic apoptotic signaling pathway via death domain receptors	GO:1902043	9	3	0.0486825	1.2364	8	3	0.0308335	1.40137
nuclear-transcribed mRNA catabolic process, exonucleolytic, 3'-5'	GO:0034427	9	3	0.0486825	1.2364	9	4	0.00622038	1.57127
negative regulation of telomere maintenance via telomere lengthening	GO:1904357	9	3	0.0486825	1.2364	9	2	0.198994	0.878119
regulation of epithelial to mesenchymal transition	GO:0010717	9	3	0.0486825	1.2364	9	3	0.0431401	1.28358
negative regulation of telomerase activity	GO:0051974	9	3	0.0486825	1.2364	9	2	0.198994	0.878119
protein localization to chromosome, telomeric region	GO:0070198	9	3	0.0486825	1.2364	9	2	0.198994	0.878119
cellular response to lipopolysaccharide	GO:0071222	77	13	0.0487887	0.556152	75	12	0.0663993	0.549615
establishment of protein localization to plasma membrane	GO:0061951	4	2	0.0491914	1.64186	4	2	0.0450387	1.68905
somite development	GO:0061053	4	2	0.0491914	1.64186	3	1	0.252279	1.28358
positive regulation of protein localization to membrane	GO:1905477	4	2	0.0491914	1.64186	4	2	0.0450387	1.68905
negative regulation of calcium ion transmembrane transporter activity	GO:1901020	4	2	0.0491914	1.64186	3	0	1	#NUM!
embryonic cleavage	GO:0040016	4	2	0.0491914	1.64186	4	2	0.0450387	1.68905
facial nerve structural organization	GO:0021612	4	2	0.0491914	1.64186	4	2	0.0450387	1.68905
radial glia guided migration of Purkinje cell	GO:0021942	4	2	0.0491914	1.64186	4	2	0.0450387	1.68905
parkin-mediated stimulation of mitophagy in response to mitochondrial depolarization	GO:0061734	4	2	0.0491914	1.64186	4	2	0.0450387	1.68905
protection from non-homologous end joining at telomere	GO:0031848	4	2	0.0491914	1.64186	4	2	0.0450387	1.68905
neutral amino acid transport	GO:0015804	4	2	0.0491914	1.64186	3	3	0.000784208	2.3822
cellular response to nicotine	GO:0071316	4	2	0.0491914	1.64186	4	1	0.321359	0.995902
regulation of DNA-templated transcription in response to stress	GO:0043620	4	2	0.0491914	1.64186	4	1	0.321359	0.995902
lipid hydroxylation	GO:0002933	4	2	0.0491914	1.64186	2	1	0.176179	1.68905
platelet-derived growth factor receptor-beta signaling pathway	GO:0035791	4	2	0.0491914	1.64186	4	2	0.0450387	1.68905
negative regulation of clathrin-dependent endocytosis	GO:1900186	4	2	0.0491914	1.64186	4	2	0.0450387	1.68905
meiotic telomere clustering	GO:0045141	4	2	0.0491914	1.64186	4	2	0.0450387	1.68905
exosomal secretion	GO:1990182	4	2	0.0491914	1.64186	4	1	0.321359	0.995902
DNA ligation	GO:0006266	4	2	0.0491914	1.64186	4	3	0.00292049	2.09451
proteoglycan biosynthetic process	GO:0030166	4	2	0.0491914	1.64186	3	1	0.252279	1.28358
regulation of Golgi inheritance	GO:0090170	4	2	0.0491914	1.64186	4	2	0.0450387	1.68905
DNA synthesis involved in DNA repair	GO:0000731	4	2	0.0491914	1.64186	4	2	0.0450387	1.68905
DNA ligation involved in DNA repair	GO:0051103	4	2	0.0491914	1.64186	4	1	0.321359	0.995902
embryonic foregut morphogenesis	GO:0048617	4	2	0.0491914	1.64186	4	2	0.0450387	1.68905
negative regulation of growth of symbiont in host	GO:0044130	4	2	0.0491914	1.64186	4	2	0.0450387	1.68905
vitamin D metabolic process	GO:0042359	4	2	0.0491914	1.64186	3	2	0.0239796	1.97673
regulation of cellular pH	GO:0030641	4	2	0.0491914	1.64186	4	2	0.0450387	1.68905
regulation of cell cycle G2/M phase transition	GO:1902749	4	2	0.0491914	1.64186	3	2	0.0239796	1.97673
cellular response to hydroperoxide	GO:0071447	4	2	0.0491914	1.64186	4	2	0.0450387	1.68905
positive regulation of glucokinase activity	GO:0033133	4	2	0.0491914	1.64186	4	1	0.321359	0.995902
peptidyl-arginine methylation	GO:0018216	4	2	0.0491914	1.64186	3	2	0.0239796	1.97673
pericardium development	GO:0060039	4	2	0.0491914	1.64186	4	2	0.0450387	1.68905
caveolin-mediated endocytosis	GO:0072584	4	2	0.0491914	1.64186	4	2	0.0450387	1.68905
actin polymerization-dependent cell motility	GO:0070358	4	2	0.0491914	1.64186	4	1	0.321359	0.995902
hyperosmotic response	GO:0006972	4	2	0.0491914	1.64186	4	2	0.0450387	1.68905
regulation of cell communication by electrical coupling	GO:0010649	4	2	0.0491914	1.64186	3	1	0.252279	1.28358
regulation of cellular localization	GO:0060341	4	2	0.0491914	1.64186	4	2	0.0450387	1.68905
positive regulation of cholesterol storage	GO:0010886	4	2	0.0491914	1.64186	4	2	0.0450387	1.68905
calcium ion import	GO:0070509	4	2	0.0491914	1.64186	4	2	0.0450387	1.68905
regulation of protein ADP-ribosylation	GO:0010835	4	2	0.0491914	1.64186	4	2	0.0450387	1.68905
negative regulation of protein targeting to membrane	GO:0090315	4	2	0.0491914	1.64186	4	2	0.0450387	1.68905
regulation of defense response to virus	GO:0050688	4	2	0.0491914	1.64186	4	1	0.321359	0.995902
regulation of striated muscle tissue development	GO:0016202	4	2	0.0491914	1.64186	4	2	0.0450387	1.68905
postsynapse organization	GO:0099173	4	2	0.0491914	1.64186	4	2	0.0450387	1.68905
DNA double-strand break processing involved in repair via single-strand annealing	GO:0010792	4	2	0.0491914	1.64186	4	2	0.0450387	1.68905
negative regulation of protein processing	GO:0010955	4	2	0.0491914	1.64186	3	1	0.252279	1.28358
positive regulation of phospholipase activity	GO:0010518	4	2	0.0491914	1.64186	4	2	0.0450387	1.68905
protein demethylation	GO:0006482	4	2	0.0491914	1.64186	4	2	0.0450387	1.68905
cellular response to sodium arsenite	GO:1903936	4	2	0.0491914	1.64186	4	2	0.0450387	1.68905
negative regulation of sodium ion transport	GO:0010766	4	2	0.0491914	1.64186	3	1	0.252279	1.28358
RNA metabolic process	GO:0016070	39	8	0.0492305	0.750888	39	9	0.00780771	0.915859
germ cell development	GO:0007281	15	4	0.0500613	1.01325	15	4	0.0431521	1.06044
positive regulation of apoptotic signaling pathway	GO:2001235	15	4	0.0500613	1.01325	15	3	0.155176	0.772758
oogenesis	GO:0048477	15	4	0.0500613	1.01325	13	3	0.111619	0.915859
regulation of cell migration	GO:0030334	50	9	0.0542579	0.62021	45	9	0.0324689	0.772758
regulation of mRNA stability	GO:0043488	96	15	0.055065	0.47871	95	15	0.0322873	0.53637
membrane organization	GO:0061024	96	15	0.055065	0.47871	94	10	0.590574	0.141487
positive regulation of erythrocyte differentiation	GO:0045648	22	5	0.0550862	0.853404	22	4	0.139369	0.677448
cellular response to amyloid-beta	GO:1904646	22	5	0.0550862	0.853404	22	5	0.0464065	0.900592
cerebellum development	GO:0021549	29	6	0.0556044	0.759472	29	6	0.0458184	0.80666
negative regulation of I-kappaB kinase/NF-kappaB signaling	GO:0043124	29	6	0.0556044	0.759472	27	5	0.0975977	0.695797
response to cytokine	GO:0034097	29	6	0.0556044	0.759472	26	5	0.0857057	0.733538
Wnt signaling pathway, planar cell polarity pathway	GO:0060071	65	11	0.056378	0.558516	64	9	0.189036	0.420538
inflammatory response	GO:0006954	137	20	0.0570312	0.41076	130	13	0.758923	0.0796113
positive regulation of endothelial cell proliferation	GO:0001938	42	8	0.0591864	0.67678	39	6	0.168505	0.510394
protein catabolic process	GO:0030163	16	4	0.061814	0.948714	17	4	0.0650032	0.935277
acute-phase response	GO:0006953	16	4	0.061814	0.948714	16	3	0.178646	0.70822
positive regulation of cell-matrix adhesion	GO:0001954	16	4	0.061814	0.948714	15	3	0.155176	0.772758
regulation of cell differentiation	GO:0045595	16	4	0.061814	0.948714	17	3	0.202998	0.647595
phagocytosis, engulfment	GO:0006911	16	4	0.061814	0.948714	16	4	0.0534711	0.995902
regulation of neuron projection development	GO:0010975	16	4	0.061814	0.948714	16	5	0.0121951	1.21905
exocytosis	GO:0006887	56	10	0.063431	0.612242	54	9	0.0913429	0.590437
exonucleolytic catabolism of deadenylated mRNA	GO:0043928	30	6	0.0640636	0.72557	30	7	0.0171535	0.926909
peripheral nervous system development	GO:0007422	10	3	0.0646767	1.13104	9	2	0.198994	0.878119
ruffle assembly	GO:0097178	10	3	0.0646767	1.13104	10	3	0.0575065	1.17822
positive regulation of cartilage development	GO:0061036	10	3	0.0646767	1.13104	9	3	0.0431401	1.28358
positive regulation of collagen biosynthetic process	GO:0032967	10	3	0.0646767	1.13104	10	3	0.0575065	1.17822
adrenal gland development	GO:0030325	10	3	0.0646767	1.13104	9	2	0.198994	0.878119
2-oxoglutarate metabolic process	GO:0006103	10	3	0.0646767	1.13104	10	3	0.0575065	1.17822
retrograde protein transport, ER to cytosol	GO:0030970	10	3	0.0646767	1.13104	10	3	0.0575065	1.17822
Golgi ribbon formation	GO:0090161	10	3	0.0646767	1.13104	10	3	0.0575065	1.17822
regulation of interferon-gamma-mediated signaling pathway	GO:0060334	10	3	0.0646767	1.13104	10	3	0.0575065	1.17822
synaptic vesicle fusion to presynaptic active zone membrane	GO:0031629	10	3	0.0646767	1.13104	10	3	0.0575065	1.17822
phosphatidylcholine biosynthetic process	GO:0006656	10	3	0.0646767	1.13104	9	2	0.198994	0.878119
dendrite morphogenesis	GO:0048813	23	5	0.0650095	0.808952	23	4	0.157138	0.632997
positive regulation of epithelial to mesenchymal transition	GO:0010718	23	5	0.0650095	0.808952	22	5	0.0464065	0.900592
Wnt signaling pathway	GO:0016055	105	16	0.0651113	0.453637	103	20	0.00150592	0.7432
apoptotic process	GO:0006915	320	41	0.0653018	0.280259	306	40	0.0255897	0.347491
mitochondrial electron transport, NADH to ubiquinone	GO:0006120	31	0	0.0681276	#NUM!	31	0	0.11006	#NUM!
fibroblast growth factor receptor signaling pathway	GO:0008543	44	8	0.0688317	0.63026	44	9	0.0172684	0.795231
histone H3 acetylation	GO:0043966	33	0	0.0699545	#NUM!	33	0	0.0688471	#NUM!
activation of cysteine-type endopeptidase activity involved in apoptotic process	GO:0006919	45	8	0.0745418	0.607787	44	8	0.0595819	0.677448
integrin-mediated signaling pathway	GO:0007229	45	8	0.0745418	0.607787	40	8	0.0274019	0.772758
regulation of canonical Wnt signaling pathway	GO:0060828	17	4	0.0748833	0.888089	16	4	0.0534711	0.995902
cornification	GO:0070268	17	4	0.0748833	0.888089	15	2	0.642984	0.367293
muscle filament sliding	GO:0030049	17	4	0.0748833	0.888089	15	4	0.0431521	1.06044
negative regulation of endopeptidase activity	GO:0010951	17	4	0.0748833	0.888089	12	1	1	-0.10271
regulation of cell size	GO:0008361	17	4	0.0748833	0.888089	15	4	0.0431521	1.06044
response to morphine	GO:0043278	17	4	0.0748833	0.888089	17	4	0.0650032	0.935277
negative regulation of extrinsic apoptotic signaling pathway via death domain receptors	GO:1902042	24	5	0.0758635	0.766392	22	4	0.139369	0.677448
viral transcription	GO:0019083	92	14	0.0758639	0.452277	92	14	0.0661184	0.499465
basement membrane organization	GO:0071711	5	2	0.0767983	1.41872	5	1	0.384066	0.772758
neuroepithelial cell differentiation	GO:0060563	5	2	0.0767983	1.41872	5	2	0.0705311	1.46591
positive regulation of integrin-mediated signaling pathway	GO:2001046	5	2	0.0767983	1.41872	5	2	0.0705311	1.46591
connective tissue replacement involved in inflammatory response wound healing	GO:0002248	5	2	0.0767983	1.41872	5	2	0.0705311	1.46591
regulation of cholesterol metabolic process	GO:0090181	5	2	0.0767983	1.41872	4	1	0.321359	0.995902
intracellular steroid hormone receptor signaling pathway	GO:0030518	5	2	0.0767983	1.41872	5	2	0.0705311	1.46591
regulation of synaptic vesicle cycle	GO:0098693	5	2	0.0767983	1.41872	5	1	0.384066	0.772758
platelet dense granule organization	GO:0060155	5	2	0.0767983	1.41872	5	1	0.384066	0.772758
telomere maintenance via telomere lengthening	GO:0010833	5	2	0.0767983	1.41872	4	1	0.321359	0.995902
mitotic centrosome separation	GO:0007100	5	2	0.0767983	1.41872	4	2	0.0450387	1.68905
regulation of protein kinase B signaling	GO:0051896	5	2	0.0767983	1.41872	4	2	0.0450387	1.68905
response to cobalt ion	GO:0032025	5	2	0.0767983	1.41872	4	1	0.321359	0.995902
negative regulation of retrograde protein transport, ER to cytosol	GO:1904153	5	2	0.0767983	1.41872	5	2	0.0705311	1.46591
secondary palate development	GO:0062009	5	2	0.0767983	1.41872	5	2	0.0705311	1.46591
negative regulation of natural killer cell mediated cytotoxicity	GO:0045953	5	2	0.0767983	1.41872	4	1	0.321359	0.995902
regulation of telomere maintenance via telomerase	GO:0032210	5	2	0.0767983	1.41872	5	2	0.0705311	1.46591
cellular response to osmotic stress	GO:0071470	5	2	0.0767983	1.41872	3	0	1	#NUM!
pri-miRNA transcription by RNA polymerase II	GO:0061614	5	2	0.0767983	1.41872	5	2	0.0705311	1.46591
negative regulation of innate immune response	GO:0045824	5	2	0.0767983	1.41872	5	2	0.0705311	1.46591
mitophagy	GO:0000423	5	2	0.0767983	1.41872	5	2	0.0705311	1.46591
response to mitochondrial depolarisation	GO:0098780	5	2	0.0767983	1.41872	5	2	0.0705311	1.46591
regulation of Cdc42 protein signal transduction	GO:0032489	5	2	0.0767983	1.41872	5	2	0.0705311	1.46591
leukocyte activation	GO:0045321	5	2	0.0767983	1.41872	5	1	0.384066	0.772758
regulation of mast cell degranulation	GO:0043304	5	2	0.0767983	1.41872	4	2	0.0450387	1.68905
trachea formation	GO:0060440	5	2	0.0767983	1.41872	5	2	0.0705311	1.46591
chaperone-mediated protein transport	GO:0072321	5	2	0.0767983	1.41872	5	2	0.0705311	1.46591
maturation of 5.8S rRNA	GO:0000460	5	2	0.0767983	1.41872	5	2	0.0705311	1.46591
positive regulation of phagocytosis, engulfment	GO:0060100	5	2	0.0767983	1.41872	5	2	0.0705311	1.46591
myoblast migration	GO:0051451	5	2	0.0767983	1.41872	5	2	0.0705311	1.46591
regulation of hydrogen peroxide metabolic process	GO:0010310	5	2	0.0767983	1.41872	4	2	0.0450387	1.68905
regulation of grooming behavior	GO:2000821	5	2	0.0767983	1.41872	5	2	0.0705311	1.46591
negative regulation of histone H3-K4 methylation	GO:0051572	5	2	0.0767983	1.41872	5	2	0.0705311	1.46591
neuroligin clustering involved in postsynaptic membrane assembly	GO:0097118	5	2	0.0767983	1.41872	5	2	0.0705311	1.46591
response to fluid shear stress	GO:0034405	5	2	0.0767983	1.41872	5	2	0.0705311	1.46591
aggrephagy	GO:0035973	5	2	0.0767983	1.41872	5	2	0.0705311	1.46591
limb bud formation	GO:0060174	5	2	0.0767983	1.41872	5	2	0.0705311	1.46591
hematopoietic stem cell proliferation	GO:0071425	5	2	0.0767983	1.41872	4	1	0.321359	0.995902
Golgi localization	GO:0051645	5	2	0.0767983	1.41872	5	2	0.0705311	1.46591
regulation of phosphatidylinositol 3-kinase activity	GO:0043551	5	2	0.0767983	1.41872	5	2	0.0705311	1.46591
negative regulation of osteoblast proliferation	GO:0033689	5	2	0.0767983	1.41872	5	2	0.0705311	1.46591
chondrocyte development	GO:0002063	5	2	0.0767983	1.41872	5	2	0.0705311	1.46591
positive regulation of axon regeneration	GO:0048680	5	2	0.0767983	1.41872	5	2	0.0705311	1.46591
interleukin-1 beta secretion	GO:0050702	5	2	0.0767983	1.41872	4	2	0.0450387	1.68905
glucose catabolic process	GO:0006007	5	2	0.0767983	1.41872	5	1	0.384066	0.772758
negative regulation of cell growth involved in cardiac muscle cell development	GO:0061052	5	2	0.0767983	1.41872	5	2	0.0705311	1.46591
signaling	GO:0023052	5	2	0.0767983	1.41872	4	2	0.0450387	1.68905
outer ear morphogenesis	GO:0042473	5	2	0.0767983	1.41872	5	2	0.0705311	1.46591
uterus development	GO:0060065	5	2	0.0767983	1.41872	6	2	0.099461	1.28358
negative regulation of lymphocyte migration	GO:2000402	5	2	0.0767983	1.41872	5	2	0.0705311	1.46591
positive regulation of cytokine secretion involved in immune response	GO:0002741	5	2	0.0767983	1.41872	5	3	0.00680012	1.87137
ovulation	GO:0030728	5	2	0.0767983	1.41872	4	2	0.0450387	1.68905
regulation of transcription by RNA polymerase II	GO:0006357	244	32	0.0769287	0.303576	243	31	0.0698157	0.323122
positive regulation of protein catabolic process	GO:0045732	46	8	0.0808347	0.585808	45	8	0.0638752	0.654975
lung development	GO:0030324	46	8	0.0808347	0.585808	42	8	0.0526365	0.723968
negative regulation of ERK1 and ERK2 cascade	GO:0070373	46	8	0.0808347	0.585808	44	7	0.120322	0.543917
nuclear-transcribed mRNA catabolic process, nonsense-mediated decay	GO:0000184	98	15	0.0819467	0.458091	98	14	0.109855	0.436286
regulation of stress fiber assembly	GO:0051492	11	3	0.0827394	1.03573	11	3	0.0738116	1.08291
RNA catabolic process	GO:0006401	11	3	0.0827394	1.03573	11	3	0.0738116	1.08291
bone morphogenesis	GO:0060349	11	3	0.0827394	1.03573	11	3	0.0738116	1.08291
regulation of NIK/NF-kappaB signaling	GO:1901222	11	3	0.0827394	1.03573	9	2	0.198994	0.878119
blood circulation	GO:0008015	11	3	0.0827394	1.03573	11	2	0.270044	0.677448
translational elongation	GO:0006414	11	3	0.0827394	1.03573	11	3	0.0738116	1.08291
ERAD pathway	GO:0036503	11	3	0.0827394	1.03573	10	3	0.0575065	1.17822
striated muscle cell differentiation	GO:0051146	11	3	0.0827394	1.03573	11	3	0.0738116	1.08291
developmental process	GO:0032502	11	3	0.0827394	1.03573	11	3	0.0738116	1.08291
regulation of cell adhesion mediated by integrin	GO:0033628	11	3	0.0827394	1.03573	9	2	0.198994	0.878119
cellular response to peptide hormone stimulus	GO:0071375	11	3	0.0827394	1.03573	11	3	0.0738116	1.08291
positive regulation of neural precursor cell proliferation	GO:2000179	11	3	0.0827394	1.03573	11	2	0.270044	0.677448
positive regulation of neuron differentiation	GO:0045666	37	7	0.0841522	0.670001	36	7	0.0435343	0.744588
memory	GO:0007613	37	7	0.0841522	0.670001	35	8	0.0126034	0.90629
cell adhesion	GO:0007155	169	23	0.086491	0.340604	153	17	0.396927	0.184972
cellular response to cadmium ion	GO:0071276	25	5	0.0876321	0.72557	23	5	0.0549649	0.85614
positive regulation of protein localization to nucleus	GO:1900182	18	4	0.089222	0.830931	16	6	0.00216145	1.40137
telomere maintenance via semi-conservative replication	GO:0032201	18	4	0.089222	0.830931	18	5	0.0205007	1.10126
response to progesterone	GO:0032570	18	4	0.089222	0.830931	18	3	0.228054	0.590437
MyD88-independent toll-like receptor signaling pathway	GO:0002756	18	4	0.089222	0.830931	18	4	0.0777182	0.878119
establishment or maintenance of cell polarity	GO:0007163	18	4	0.089222	0.830931	18	4	0.0777182	0.878119
ventricular septum development	GO:0003281	18	4	0.089222	0.830931	18	4	0.0777182	0.878119
protein K48-linked ubiquitination	GO:0070936	51	9	0.0892316	0.600407	51	9	0.0487381	0.647595
positive regulation of osteoblast differentiation	GO:0045669	38	7	0.089782	0.643332	37	7	0.0770601	0.717189
protein import into nucleus	GO:0006606	53	9	0.0958788	0.561941	53	9	0.0574099	0.609129
negative regulation of protein ubiquitination	GO:0031397	39	7	0.0962025	0.617357	38	5	0.393017	0.354048
regulation of growth	GO:0040008	39	7	0.0962025	0.617357	38	8	0.0205004	0.824052
cellular response to interferon-gamma	GO:0071346	39	7	0.0962025	0.617357	35	7	0.0379728	0.772758
facioacoustic ganglion development	GO:1903375	1	1	0.0968097	2.33501	1	1	0.0923475	2.3822
telomere maintenance via base-excision repair	GO:0097698	1	1	0.0968097	2.33501	1	1	0.0923475	2.3822
negative regulation of adenylate cyclase-inhibiting adrenergic receptor signaling pathway involved in heart process	GO:0140194	1	1	0.0968097	2.33501	1	1	0.0923475	2.3822
regulation of DNA replication origin binding	GO:1902595	1	1	0.0968097	2.33501	1	1	0.0923475	2.3822
peptidyl-lysine propionylation	GO:0061921	1	1	0.0968097	2.33501	1	1	0.0923475	2.3822
negative regulation of metanephric nephron tubule epithelial cell differentiation	GO:0072308	1	1	0.0968097	2.33501	1	1	0.0923475	2.3822
skeletal muscle satellite cell differentiation	GO:0014816	1	1	0.0968097	2.33501	1	1	0.0923475	2.3822
formation of anatomical boundary	GO:0048859	1	1	0.0968097	2.33501	1	1	0.0923475	2.3822
meiotic cytokinesis	GO:0033206	1	1	0.0968097	2.33501	1	1	0.0923475	2.3822
cellular response to lipid	GO:0071396	1	1	0.0968097	2.33501	1	0	1	#NUM!
rhombomere 5 formation	GO:0021666	1	1	0.0968097	2.33501	1	1	0.0923475	2.3822
cerebellar molecular layer morphogenesis	GO:0021687	1	1	0.0968097	2.33501	1	1	0.0923475	2.3822
keratinocyte activation	GO:0032980	1	1	0.0968097	2.33501	0	0	1	#VALUE!
oxidative RNA demethylation	GO:0035513	1	1	0.0968097	2.33501	1	1	0.0923475	2.3822
genetic imprinting	GO:0071514	1	1	0.0968097	2.33501	1	1	0.0923475	2.3822
positive regulation of cell communication by electrical coupling involved in cardiac conduction	GO:1901846	1	1	0.0968097	2.33501	0	0	1	#VALUE!
histone H2A-S1 phosphorylation	GO:0043990	1	1	0.0968097	2.33501	1	1	0.0923475	2.3822
DNA ligation involved in DNA recombination	GO:0051102	1	1	0.0968097	2.33501	1	1	0.0923475	2.3822
histone H3-K4 acetylation	GO:0043973	1	1	0.0968097	2.33501	1	1	0.0923475	2.3822
metanephric mesenchymal cell differentiation	GO:0072162	1	1	0.0968097	2.33501	2	1	0.176179	1.68905
rhombomere 5 development	GO:0021571	1	1	0.0968097	2.33501	1	1	0.0923475	2.3822
cellular response to interleukin-13	GO:0035963	1	1	0.0968097	2.33501	1	1	0.0923475	2.3822
hepatocyte dedifferentiation	GO:1990828	1	1	0.0968097	2.33501	1	1	0.0923475	2.3822
positive regulation of DNA catabolic process	GO:1903626	1	1	0.0968097	2.33501	1	1	0.0923475	2.3822
cellular response to cycloheximide	GO:0071409	1	1	0.0968097	2.33501	1	1	0.0923475	2.3822
trans-synaptic signaling by endocannabinoid, modulating synaptic transmission	GO:0099553	1	1	0.0968097	2.33501	1	1	0.0923475	2.3822
establishment of meiotic spindle localization	GO:0051295	1	1	0.0968097	2.33501	1	1	0.0923475	2.3822
negative regulation of caveolin-mediated endocytosis	GO:2001287	1	1	0.0968097	2.33501	1	1	0.0923475	2.3822
pantothenate transmembrane transport	GO:0015887	1	1	0.0968097	2.33501	0	0	1	#VALUE!
positive regulation of histone H3-K36 methylation	GO:0000416	1	1	0.0968097	2.33501	1	1	0.0923475	2.3822
response to fibroblast growth factor	GO:0071774	1	1	0.0968097	2.33501	1	1	0.0923475	2.3822
transitional one stage B cell differentiation	GO:0002333	1	1	0.0968097	2.33501	1	1	0.0923475	2.3822
peptidyl-arginine N-methylation	GO:0035246	1	1	0.0968097	2.33501	1	1	0.0923475	2.3822
chromosome localization to nuclear envelope involved in homologous chromosome segregation	GO:0090220	1	1	0.0968097	2.33501	0	0	1	#VALUE!
spermidine metabolic process	GO:0008216	1	1	0.0968097	2.33501	1	1	0.0923475	2.3822
peptidyl-lysine modification	GO:0018205	1	1	0.0968097	2.33501	1	1	0.0923475	2.3822
ciliary basal body organization	GO:0032053	1	1	0.0968097	2.33501	1	1	0.0923475	2.3822
G1 to G0 transition involved in cell differentiation	GO:0070315	1	1	0.0968097	2.33501	1	1	0.0923475	2.3822
paracrine signaling	GO:0038001	1	1	0.0968097	2.33501	1	1	0.0923475	2.3822
negative regulation of lamellipodium assembly	GO:0010593	1	1	0.0968097	2.33501	1	1	0.0923475	2.3822
spindle assembly involved in meiosis	GO:0090306	1	1	0.0968097	2.33501	1	1	0.0923475	2.3822
negative regulation of developmental growth	GO:0048640	1	1	0.0968097	2.33501	1	1	0.0923475	2.3822
negative regulation of cell projection organization	GO:0031345	1	1	0.0968097	2.33501	1	1	0.0923475	2.3822
positive regulation of cytokine activity	GO:0060301	1	1	0.0968097	2.33501	1	1	0.0923475	2.3822
regulation of interleukin-5 production	GO:0032674	1	1	0.0968097	2.33501	0	0	1	#VALUE!
isopeptide cross-linking via N6-(L-isoglutamyl)-L-lysine	GO:0018153	1	1	0.0968097	2.33501	1	1	0.0923475	2.3822
negative regulation of T-helper 17 type immune response	GO:2000317	1	1	0.0968097	2.33501	1	1	0.0923475	2.3822
nonassociative learning	GO:0046958	1	1	0.0968097	2.33501	1	1	0.0923475	2.3822
positive regulation of luteinizing hormone secretion	GO:0033686	1	1	0.0968097	2.33501	1	1	0.0923475	2.3822
hypothalamus cell differentiation	GO:0021979	1	1	0.0968097	2.33501	1	1	0.0923475	2.3822
leukotriene B4 catabolic process	GO:0036101	1	1	0.0968097	2.33501	0	0	1	#VALUE!
histone H3-T11 phosphorylation	GO:0035407	1	1	0.0968097	2.33501	1	1	0.0923475	2.3822
abducens nerve formation	GO:0021599	1	1	0.0968097	2.33501	1	1	0.0923475	2.3822
lateral motor column neuron migration	GO:0097477	1	1	0.0968097	2.33501	1	1	0.0923475	2.3822
trophectodermal cellular morphogenesis	GO:0001831	1	1	0.0968097	2.33501	1	1	0.0923475	2.3822
cellular response to high light intensity	GO:0071486	1	1	0.0968097	2.33501	1	1	0.0923475	2.3822
histone H4-R3 demethylation	GO:0070079	1	1	0.0968097	2.33501	1	1	0.0923475	2.3822
swimming	GO:0036268	1	1	0.0968097	2.33501	1	1	0.0923475	2.3822
positive regulation of glomerular filtration	GO:0003104	1	1	0.0968097	2.33501	1	1	0.0923475	2.3822
establishment of protein-containing complex localization to telomere	GO:0097695	1	1	0.0968097	2.33501	1	1	0.0923475	2.3822
nuclear polyadenylation-dependent antisense transcript catabolic process	GO:0071040	1	1	0.0968097	2.33501	1	1	0.0923475	2.3822
vesicle scission	GO:0099050	1	1	0.0968097	2.33501	1	1	0.0923475	2.3822
positive regulation of nuclease activity	GO:0032075	1	1	0.0968097	2.33501	1	0	1	#NUM!
negative regulation of actin filament severing	GO:1903919	1	1	0.0968097	2.33501	1	1	0.0923475	2.3822
sperm ejaculation	GO:0042713	1	1	0.0968097	2.33501	1	1	0.0923475	2.3822
positive regulation of granulocyte chemotaxis	GO:0071624	1	1	0.0968097	2.33501	1	0	1	#NUM!
serotonin uptake	GO:0051610	1	1	0.0968097	2.33501	1	1	0.0923475	2.3822
rod bipolar cell differentiation	GO:1904389	1	1	0.0968097	2.33501	1	1	0.0923475	2.3822
positive regulation of transcription from RNA polymerase II promoter in response to arsenic-containing substance	GO:0061395	1	1	0.0968097	2.33501	1	1	0.0923475	2.3822
response to corticosteroid	GO:0031960	1	1	0.0968097	2.33501	1	1	0.0923475	2.3822
inhibitory synapse assembly	GO:1904862	1	1	0.0968097	2.33501	0	0	1	#VALUE!
dolichol biosynthetic process	GO:0019408	1	1	0.0968097	2.33501	1	1	0.0923475	2.3822
negative regulation of interferon-beta biosynthetic process	GO:0045358	1	1	0.0968097	2.33501	1	1	0.0923475	2.3822
mitotic spindle disassembly	GO:0051228	1	1	0.0968097	2.33501	1	1	0.0923475	2.3822
phosphatidylserine catabolic process	GO:0006660	1	1	0.0968097	2.33501	1	1	0.0923475	2.3822
inner ear receptor cell development	GO:0060119	1	1	0.0968097	2.33501	0	0	1	#VALUE!
establishment of protein localization to peroxisome	GO:0072663	1	1	0.0968097	2.33501	1	1	0.0923475	2.3822
oxidised low-density lipoprotein particle clearance	GO:0150024	1	1	0.0968097	2.33501	1	1	0.0923475	2.3822
regulation of telomere maintenance via telomere lengthening	GO:1904356	1	1	0.0968097	2.33501	1	1	0.0923475	2.3822
positive regulation of blood microparticle formation	GO:2000334	1	1	0.0968097	2.33501	1	1	0.0923475	2.3822
regulation of histone deacetylase activity	GO:1901725	1	1	0.0968097	2.33501	1	1	0.0923475	2.3822
negative regulation of establishment of protein-containing complex localization to telomere	GO:1904914	1	1	0.0968097	2.33501	1	1	0.0923475	2.3822
establishment of RNA localization to telomere	GO:0097694	1	1	0.0968097	2.33501	1	1	0.0923475	2.3822
nuclear-transcribed mRNA catabolic process, endonucleolytic cleavage-dependent decay	GO:0000294	1	1	0.0968097	2.33501	1	1	0.0923475	2.3822
negative regulation of RNA-directed 5'-3' RNA polymerase activity	GO:1900260	1	1	0.0968097	2.33501	1	1	0.0923475	2.3822
response to DNA damage checkpoint signaling	GO:0072423	1	1	0.0968097	2.33501	0	0	1	#VALUE!
regulation of lymphocyte differentiation	GO:0045619	1	1	0.0968097	2.33501	1	1	0.0923475	2.3822
primary ureteric bud growth	GO:0060682	1	1	0.0968097	2.33501	1	1	0.0923475	2.3822
terminal web assembly	GO:1902896	1	1	0.0968097	2.33501	1	1	0.0923475	2.3822
positive regulation of mitotic cytokinetic process	GO:1903438	1	1	0.0968097	2.33501	1	1	0.0923475	2.3822
respiratory burst involved in inflammatory response	GO:0002536	1	1	0.0968097	2.33501	1	1	0.0923475	2.3822
modulation by symbiont of host I-kappaB kinase/NF-kappaB cascade	GO:0085032	1	1	0.0968097	2.33501	1	0	1	#NUM!
glycogen cell differentiation involved in embryonic placenta development	GO:0060709	1	1	0.0968097	2.33501	1	1	0.0923475	2.3822
transmission of virus	GO:0019089	1	1	0.0968097	2.33501	1	1	0.0923475	2.3822
intestinal D-glucose absorption	GO:0001951	1	1	0.0968097	2.33501	1	1	0.0923475	2.3822
regulation of glial cell proliferation	GO:0060251	1	1	0.0968097	2.33501	1	1	0.0923475	2.3822
negative regulation of interferon-alpha biosynthetic process	GO:0045355	1	1	0.0968097	2.33501	1	1	0.0923475	2.3822
negative regulation of calcium ion export across plasma membrane	GO:1905913	1	1	0.0968097	2.33501	1	0	1	#NUM!
atrial septum primum morphogenesis	GO:0003289	1	1	0.0968097	2.33501	1	1	0.0923475	2.3822
positive regulation of Lys63-specific deubiquitinase activity	GO:1903007	1	1	0.0968097	2.33501	1	1	0.0923475	2.3822
engulfment of target by autophagosome	GO:0061736	1	1	0.0968097	2.33501	1	1	0.0923475	2.3822
cell migration involved in coronary angiogenesis	GO:0060981	1	1	0.0968097	2.33501	1	1	0.0923475	2.3822
cellular response to chromate	GO:0071247	1	1	0.0968097	2.33501	1	0	1	#NUM!
interleukin-6 secretion	GO:0072604	1	1	0.0968097	2.33501	1	1	0.0923475	2.3822
water homeostasis	GO:0030104	1	1	0.0968097	2.33501	1	1	0.0923475	2.3822
CD80 biosynthetic process	GO:0035780	1	1	0.0968097	2.33501	1	1	0.0923475	2.3822
cellular response to putrescine	GO:1904586	1	1	0.0968097	2.33501	1	1	0.0923475	2.3822
protein prenylation	GO:0018342	1	1	0.0968097	2.33501	1	1	0.0923475	2.3822
negative regulation of phosphatidylinositol biosynthetic process	GO:0010512	1	1	0.0968097	2.33501	1	1	0.0923475	2.3822
regulation of DNA strand resection involved in replication fork processing	GO:0110026	1	1	0.0968097	2.33501	1	1	0.0923475	2.3822
ganglion development	GO:0061548	1	1	0.0968097	2.33501	1	1	0.0923475	2.3822
peptidyl-lysine butyrylation	GO:0140067	1	1	0.0968097	2.33501	1	1	0.0923475	2.3822
negative regulation of establishment of RNA localization to telomere	GO:1904911	1	1	0.0968097	2.33501	1	1	0.0923475	2.3822
cellular component assembly	GO:0022607	1	1	0.0968097	2.33501	1	1	0.0923475	2.3822
activation of protein kinase C activity	GO:1990051	1	1	0.0968097	2.33501	1	1	0.0923475	2.3822
forebrain astrocyte development	GO:0021897	1	1	0.0968097	2.33501	1	1	0.0923475	2.3822
smoothened signaling pathway involved in ventral spinal cord interneuron specification	GO:0021775	1	1	0.0968097	2.33501	1	1	0.0923475	2.3822
endocardial cushion cell fate commitment	GO:0061445	1	1	0.0968097	2.33501	1	1	0.0923475	2.3822
positive regulation of neurotrophin production	GO:0032901	1	1	0.0968097	2.33501	1	1	0.0923475	2.3822
vestibulocochlear nerve structural organization	GO:0021649	1	1	0.0968097	2.33501	1	1	0.0923475	2.3822
negative regulation of phosphatidylinositol-3,4,5-trisphosphate 5-phosphatase activity	GO:2001145	1	1	0.0968097	2.33501	1	1	0.0923475	2.3822
positive regulation of vascular smooth muscle cell dedifferentiation	GO:1905176	1	1	0.0968097	2.33501	1	1	0.0923475	2.3822
regulation of organelle transport along microtubule	GO:1902513	1	1	0.0968097	2.33501	1	1	0.0923475	2.3822
cellular modified amino acid catabolic process	GO:0042219	1	1	0.0968097	2.33501	1	1	0.0923475	2.3822
Cajal-Retzius cell differentiation	GO:0021870	1	1	0.0968097	2.33501	1	1	0.0923475	2.3822
response to formaldehyde	GO:1904404	1	1	0.0968097	2.33501	1	1	0.0923475	2.3822
triglyceride transport	GO:0034197	1	1	0.0968097	2.33501	1	1	0.0923475	2.3822
female gonad morphogenesis	GO:0061040	1	1	0.0968097	2.33501	1	1	0.0923475	2.3822
negative regulation of complement-dependent cytotoxicity	GO:1903660	1	1	0.0968097	2.33501	1	1	0.0923475	2.3822
D-glucuronate catabolic process	GO:0042840	1	1	0.0968097	2.33501	1	1	0.0923475	2.3822
memory T cell proliferation	GO:0061485	1	1	0.0968097	2.33501	1	0	1	#NUM!
cellular response to puromycin	GO:1905795	1	1	0.0968097	2.33501	1	1	0.0923475	2.3822
monocyte activation involved in immune response	GO:0002280	1	1	0.0968097	2.33501	0	0	1	#VALUE!
gonadotrophin-releasing hormone neuronal migration to the hypothalamus	GO:0021828	1	1	0.0968097	2.33501	1	1	0.0923475	2.3822
behavioral defense response	GO:0002209	1	1	0.0968097	2.33501	1	1	0.0923475	2.3822
ADP metabolic process	GO:0046031	1	1	0.0968097	2.33501	1	0	1	#NUM!
regulation of cellular response to gamma radiation	GO:1905843	1	1	0.0968097	2.33501	1	1	0.0923475	2.3822
negative regulation of core promoter binding	GO:1904797	1	1	0.0968097	2.33501	1	1	0.0923475	2.3822
guanine metabolic process	GO:0046098	1	1	0.0968097	2.33501	1	1	0.0923475	2.3822
negative regulation of ripoptosome assembly involved in necroptotic process	GO:1902443	1	1	0.0968097	2.33501	1	1	0.0923475	2.3822
cellular response to arsenite ion	GO:1903843	1	1	0.0968097	2.33501	1	1	0.0923475	2.3822
nuclear polyadenylation-dependent snRNA catabolic process	GO:0071037	1	1	0.0968097	2.33501	1	1	0.0923475	2.3822
positive regulation of lipid metabolic process	GO:0045834	1	1	0.0968097	2.33501	1	1	0.0923475	2.3822
meiotic chromosome movement towards spindle pole	GO:0016344	1	1	0.0968097	2.33501	1	1	0.0923475	2.3822
prostaglandin transport	GO:0015732	1	1	0.0968097	2.33501	1	0	1	#NUM!
negative regulation of fibroblast migration	GO:0010764	1	1	0.0968097	2.33501	1	1	0.0923475	2.3822
pyramidal neuron migration	GO:0021852	1	1	0.0968097	2.33501	1	1	0.0923475	2.3822
positive regulation of eosinophil degranulation	GO:0043311	1	1	0.0968097	2.33501	1	1	0.0923475	2.3822
histone H3-R2 demethylation	GO:0070078	1	1	0.0968097	2.33501	1	1	0.0923475	2.3822
regulation of CAMKK-AMPK signaling cascade	GO:1905289	1	1	0.0968097	2.33501	1	1	0.0923475	2.3822
calcium-dependent self proteolysis	GO:1990092	1	1	0.0968097	2.33501	1	1	0.0923475	2.3822
histone H2B acetylation	GO:0043969	1	1	0.0968097	2.33501	1	1	0.0923475	2.3822
molybdopterin cofactor metabolic process	GO:0043545	1	1	0.0968097	2.33501	1	1	0.0923475	2.3822
dorsal root ganglion morphogenesis	GO:1904835	1	1	0.0968097	2.33501	1	1	0.0923475	2.3822
interleukin-13 biosynthetic process	GO:0042231	1	1	0.0968097	2.33501	1	0	1	#NUM!
positive regulation of shelterin complex assembly	GO:1904792	1	1	0.0968097	2.33501	1	1	0.0923475	2.3822
fibroblast growth factor receptor apoptotic signaling pathway	GO:1902178	1	1	0.0968097	2.33501	1	1	0.0923475	2.3822
positive regulation of SUMO transferase activity	GO:1903755	1	1	0.0968097	2.33501	1	1	0.0923475	2.3822
response to manganese-induced endoplasmic reticulum stress	GO:1990737	1	1	0.0968097	2.33501	1	1	0.0923475	2.3822
positive regulation of metanephric mesenchymal cell migration	GO:2000591	1	1	0.0968097	2.33501	1	1	0.0923475	2.3822
regulation of DNA helicase activity	GO:1905774	1	1	0.0968097	2.33501	1	1	0.0923475	2.3822
hyaloid vascular plexus regression	GO:1990384	1	1	0.0968097	2.33501	0	0	1	#VALUE!
response to ciliary neurotrophic factor	GO:1904391	1	1	0.0968097	2.33501	1	1	0.0923475	2.3822
regulation of glycogen metabolic process	GO:0070873	1	1	0.0968097	2.33501	1	1	0.0923475	2.3822
fever generation	GO:0001660	1	1	0.0968097	2.33501	1	1	0.0923475	2.3822
cerebellar granular layer morphogenesis	GO:0021683	1	1	0.0968097	2.33501	0	0	1	#VALUE!
neuron projection organization	GO:0106027	1	1	0.0968097	2.33501	1	1	0.0923475	2.3822
muscle cell proliferation	GO:0033002	1	1	0.0968097	2.33501	1	1	0.0923475	2.3822
rhythmic behavior	GO:0007622	1	1	0.0968097	2.33501	1	1	0.0923475	2.3822
positive regulation of protein K63-linked deubiquitination	GO:1903006	1	1	0.0968097	2.33501	1	1	0.0923475	2.3822
negative regulation of mitochondrial calcium ion concentration	GO:0051562	1	1	0.0968097	2.33501	2	2	0.00851601	2.3822
epicardium morphogenesis	GO:1905223	1	1	0.0968097	2.33501	1	1	0.0923475	2.3822
positive regulation of telomeric DNA binding	GO:1904744	1	1	0.0968097	2.33501	1	0	1	#NUM!
response to ammonium ion	GO:0060359	1	1	0.0968097	2.33501	0	0	1	#VALUE!
dichotomous subdivision of terminal units involved in mammary gland duct morphogenesis	GO:0060598	1	1	0.0968097	2.33501	0	0	1	#VALUE!
immune system development	GO:0002520	1	1	0.0968097	2.33501	1	1	0.0923475	2.3822
protein-containing complex assembly involved in synapse maturation	GO:0090126	1	1	0.0968097	2.33501	1	1	0.0923475	2.3822
positive regulation of DNA strand elongation	GO:0060383	1	1	0.0968097	2.33501	1	1	0.0923475	2.3822
positive regulation of telomerase catalytic core complex assembly	GO:1904884	1	1	0.0968097	2.33501	1	1	0.0923475	2.3822
cellular response to anisomycin	GO:0072740	1	1	0.0968097	2.33501	1	1	0.0923475	2.3822
negative regulation of DNA recombination at telomere	GO:0048239	1	1	0.0968097	2.33501	1	1	0.0923475	2.3822
positive regulation of histone ubiquitination	GO:0033184	1	1	0.0968097	2.33501	1	1	0.0923475	2.3822
positive regulation of eosinophil chemotaxis	GO:2000424	1	1	0.0968097	2.33501	1	1	0.0923475	2.3822
negative regulation of store-operated calcium channel activity	GO:1901340	1	1	0.0968097	2.33501	1	1	0.0923475	2.3822
regulation of cell fate specification	GO:0042659	1	1	0.0968097	2.33501	1	1	0.0923475	2.3822
metanephric mesenchymal cell migration	GO:0035789	1	1	0.0968097	2.33501	1	1	0.0923475	2.3822
response to singlet oxygen	GO:0000304	1	1	0.0968097	2.33501	1	1	0.0923475	2.3822
membrane tubulation	GO:0097749	1	1	0.0968097	2.33501	1	1	0.0923475	2.3822
regulation of cell activation	GO:0050865	1	1	0.0968097	2.33501	1	1	0.0923475	2.3822
vesicle targeting, trans-Golgi to periciliary membrane compartment	GO:0097712	1	1	0.0968097	2.33501	1	1	0.0923475	2.3822
acetaldehyde metabolic process	GO:0006117	1	1	0.0968097	2.33501	1	1	0.0923475	2.3822
rhombomere 3 formation	GO:0021660	1	1	0.0968097	2.33501	1	1	0.0923475	2.3822
regulation of calcium ion transmembrane transport	GO:1903169	1	1	0.0968097	2.33501	0	0	1	#VALUE!
protein insertion into ER membrane	GO:0045048	1	1	0.0968097	2.33501	1	1	0.0923475	2.3822
retinal rod cell apoptotic process	GO:0097473	1	1	0.0968097	2.33501	1	1	0.0923475	2.3822
cellular response to glycine	GO:1905430	1	1	0.0968097	2.33501	1	1	0.0923475	2.3822
nuclear polyadenylation-dependent snoRNA catabolic process	GO:0071036	1	1	0.0968097	2.33501	1	1	0.0923475	2.3822
apoptotic process in bone marrow cell	GO:0071839	1	1	0.0968097	2.33501	1	1	0.0923475	2.3822
substrate localization to autophagosome	GO:0061753	1	1	0.0968097	2.33501	1	1	0.0923475	2.3822
L-lysine catabolic process to acetyl-CoA via saccharopine	GO:0033512	1	1	0.0968097	2.33501	1	1	0.0923475	2.3822
metanephric glomerular mesangial cell development	GO:0072255	1	1	0.0968097	2.33501	1	1	0.0923475	2.3822
cytosine metabolic process	GO:0019858	1	1	0.0968097	2.33501	1	1	0.0923475	2.3822
negative regulation of T cell cytokine production	GO:0002725	1	1	0.0968097	2.33501	1	1	0.0923475	2.3822
regulation of glutamate receptor signaling pathway	GO:1900449	1	1	0.0968097	2.33501	1	1	0.0923475	2.3822
positive regulation of circadian sleep/wake cycle, wakefulness	GO:0010841	1	1	0.0968097	2.33501	0	0	1	#VALUE!
negative regulation of triglyceride catabolic process	GO:0010897	1	1	0.0968097	2.33501	0	0	1	#VALUE!
regulation of lactation	GO:1903487	1	1	0.0968097	2.33501	1	1	0.0923475	2.3822
negative regulation of histone H4 acetylation	GO:0090241	1	1	0.0968097	2.33501	1	1	0.0923475	2.3822
acetyl-CoA biosynthetic process	GO:0006085	1	1	0.0968097	2.33501	1	1	0.0923475	2.3822
response to rapamycin	GO:1901355	1	1	0.0968097	2.33501	1	1	0.0923475	2.3822
cartilage development involved in endochondral bone morphogenesis	GO:0060351	1	1	0.0968097	2.33501	1	1	0.0923475	2.3822
positive regulation of granulosa cell apoptotic process	GO:1904710	1	1	0.0968097	2.33501	1	0	1	#NUM!
blood vessel endothelial cell proliferation involved in sprouting angiogenesis	GO:0002043	1	1	0.0968097	2.33501	1	1	0.0923475	2.3822
granulocyte macrophage colony-stimulating factor biosynthetic process	GO:0042253	1	1	0.0968097	2.33501	1	0	1	#NUM!
suppression by virus of host cysteine-type endopeptidase activity involved in apoptotic process	GO:0039650	1	1	0.0968097	2.33501	1	1	0.0923475	2.3822
extracellular structure organization	GO:0043062	1	1	0.0968097	2.33501	1	1	0.0923475	2.3822
negative regulation of nuclear receptor transcription coactivator activity	GO:2000326	1	1	0.0968097	2.33501	1	1	0.0923475	2.3822
peptidyl-lysine crotonylation	GO:0140066	1	1	0.0968097	2.33501	1	1	0.0923475	2.3822
regulation of calcium ion import across plasma membrane	GO:1905664	1	1	0.0968097	2.33501	1	1	0.0923475	2.3822
seminal vesicle epithelium development	GO:0061108	1	1	0.0968097	2.33501	0	0	1	#VALUE!
prostaglandin catabolic process	GO:1905344	1	1	0.0968097	2.33501	1	1	0.0923475	2.3822
positive regulation of I-kappaB phosphorylation	GO:1903721	1	1	0.0968097	2.33501	1	1	0.0923475	2.3822
negative regulation of protein polyubiquitination	GO:1902915	1	1	0.0968097	2.33501	0	0	1	#VALUE!
negative regulation of fatty acid beta-oxidation	GO:0031999	1	1	0.0968097	2.33501	1	1	0.0923475	2.3822
rhombomere 6 development	GO:0021572	1	1	0.0968097	2.33501	1	1	0.0923475	2.3822
response to nerve growth factor	GO:1990089	1	1	0.0968097	2.33501	1	1	0.0923475	2.3822
negative regulation of glycine import across plasma membrane	GO:1900924	1	1	0.0968097	2.33501	1	1	0.0923475	2.3822
protein side chain deglutamylation	GO:0035610	1	1	0.0968097	2.33501	1	1	0.0923475	2.3822
negative regulation of luteinizing hormone secretion	GO:0033685	1	1	0.0968097	2.33501	0	0	1	#VALUE!
ovarian cumulus expansion	GO:0001550	1	1	0.0968097	2.33501	1	1	0.0923475	2.3822
peptidyl-lysine hydroxylation to 5-hydroxy-L-lysine	GO:0018395	1	1	0.0968097	2.33501	1	1	0.0923475	2.3822
otic placode development	GO:1905040	1	1	0.0968097	2.33501	1	1	0.0923475	2.3822
positive regulation of coagulation	GO:0050820	1	1	0.0968097	2.33501	1	1	0.0923475	2.3822
endocrine signaling	GO:0038002	1	1	0.0968097	2.33501	1	1	0.0923475	2.3822
regulation of D-erythro-sphingosine kinase activity	GO:1900022	1	1	0.0968097	2.33501	1	1	0.0923475	2.3822
positive regulation of adenylate cyclase-inhibiting dopamine receptor signaling pathway	GO:1904992	1	1	0.0968097	2.33501	1	1	0.0923475	2.3822
regulation of hemopoiesis	GO:1903706	1	1	0.0968097	2.33501	1	1	0.0923475	2.3822
polyprenol catabolic process	GO:0016095	1	1	0.0968097	2.33501	1	1	0.0923475	2.3822
protein localization to early endosome	GO:1902946	1	1	0.0968097	2.33501	1	1	0.0923475	2.3822
positive regulation of intrinsic apoptotic signaling pathway in response to osmotic stress	GO:1902220	1	1	0.0968097	2.33501	1	0	1	#NUM!
renal tubule development	GO:0061326	1	1	0.0968097	2.33501	1	1	0.0923475	2.3822
negative regulation of lipid binding	GO:1900131	1	1	0.0968097	2.33501	1	1	0.0923475	2.3822
positive regulation of serotonin secretion	GO:0014064	1	1	0.0968097	2.33501	1	1	0.0923475	2.3822
liver morphogenesis	GO:0072576	1	1	0.0968097	2.33501	1	1	0.0923475	2.3822
positive regulation of RNA polymerase II regulatory region sequence-specific DNA binding	GO:1905636	1	1	0.0968097	2.33501	1	1	0.0923475	2.3822
cellular response to endothelin	GO:1990859	1	1	0.0968097	2.33501	1	1	0.0923475	2.3822
response to sodium phosphate	GO:1904383	1	1	0.0968097	2.33501	1	1	0.0923475	2.3822
cellular response to vitamin B1	GO:0071301	1	1	0.0968097	2.33501	1	1	0.0923475	2.3822
metanephric glomerular mesangial cell proliferation involved in metanephros development	GO:0072262	1	1	0.0968097	2.33501	1	1	0.0923475	2.3822
chemotaxis to arachidonic acid	GO:0034670	1	1	0.0968097	2.33501	1	1	0.0923475	2.3822
positive regulation of cell proliferation involved in heart valve morphogenesis	GO:0003251	1	1	0.0968097	2.33501	1	1	0.0923475	2.3822
regulation of skeletal muscle tissue development	GO:0048641	1	1	0.0968097	2.33501	1	1	0.0923475	2.3822
positive regulation of muscle hyperplasia	GO:0014739	1	1	0.0968097	2.33501	1	1	0.0923475	2.3822
leukocyte mediated cytotoxicity	GO:0001909	1	1	0.0968097	2.33501	1	1	0.0923475	2.3822
negative regulation of DNA ligase activity	GO:1904876	1	1	0.0968097	2.33501	1	1	0.0923475	2.3822
smoothened signaling pathway involved in spinal cord motor neuron cell fate specification	GO:0021776	1	1	0.0968097	2.33501	1	1	0.0923475	2.3822
epithelial cell apoptotic process	GO:1904019	1	1	0.0968097	2.33501	1	1	0.0923475	2.3822
positive regulation of actin filament binding	GO:1904531	1	1	0.0968097	2.33501	1	1	0.0923475	2.3822
positive regulation of protein depolymerization	GO:1901881	1	1	0.0968097	2.33501	0	0	1	#VALUE!
mating plug formation	GO:0042628	1	1	0.0968097	2.33501	0	0	1	#VALUE!
positive regulation of protein maturation	GO:1903319	1	1	0.0968097	2.33501	1	1	0.0923475	2.3822
glucuronoside catabolic process	GO:0019391	1	1	0.0968097	2.33501	1	1	0.0923475	2.3822
medium-chain fatty acid catabolic process	GO:0051793	1	1	0.0968097	2.33501	0	0	1	#VALUE!
negative regulation of phospholipase activity	GO:0010519	1	1	0.0968097	2.33501	1	1	0.0923475	2.3822
cell-cell adhesion involved in neuronal-glial interactions involved in cerebral cortex radial glia guided migration	GO:0021813	1	1	0.0968097	2.33501	1	1	0.0923475	2.3822
positive regulation of neuron projection regeneration	GO:0070572	1	1	0.0968097	2.33501	1	1	0.0923475	2.3822
L-cystine transport	GO:0015811	1	1	0.0968097	2.33501	1	1	0.0923475	2.3822
nuclear polyadenylation-dependent CUT catabolic process	GO:0071039	1	1	0.0968097	2.33501	1	1	0.0923475	2.3822
negative regulation of apolipoprotein binding	GO:2000657	1	1	0.0968097	2.33501	1	1	0.0923475	2.3822
development involved in symbiotic interaction	GO:0044111	1	1	0.0968097	2.33501	1	1	0.0923475	2.3822
positive regulation of nitric oxide metabolic process	GO:1904407	1	1	0.0968097	2.33501	1	1	0.0923475	2.3822
nuclear retention of unspliced pre-mRNA at the site of transcription	GO:0071048	1	1	0.0968097	2.33501	1	1	0.0923475	2.3822
negative regulation of lung blood pressure	GO:0061767	1	1	0.0968097	2.33501	1	1	0.0923475	2.3822
sensory organ development	GO:0007423	1	1	0.0968097	2.33501	1	1	0.0923475	2.3822
negative regulation of neuromuscular junction development	GO:1904397	1	1	0.0968097	2.33501	1	1	0.0923475	2.3822
negative regulation of receptor recycling	GO:0001920	1	1	0.0968097	2.33501	1	1	0.0923475	2.3822
bone maturation	GO:0070977	1	1	0.0968097	2.33501	1	1	0.0923475	2.3822
positive regulation of selenocysteine incorporation	GO:1904571	1	1	0.0968097	2.33501	1	1	0.0923475	2.3822
biotin transport	GO:0015878	1	1	0.0968097	2.33501	0	0	1	#VALUE!
negative regulation of cardiac myofibril assembly	GO:1905305	1	1	0.0968097	2.33501	1	1	0.0923475	2.3822
peptidyl-lysine modification to peptidyl-hypusine	GO:0008612	1	1	0.0968097	2.33501	1	1	0.0923475	2.3822
regulation of JUN kinase activity	GO:0043506	1	1	0.0968097	2.33501	1	0	1	#NUM!
T-helper 1 cell cytokine production	GO:0035744	1	1	0.0968097	2.33501	1	0	1	#NUM!
positive regulation of aminoacyl-tRNA ligase activity	GO:1903632	1	1	0.0968097	2.33501	1	1	0.0923475	2.3822
telomere localization	GO:0034397	1	1	0.0968097	2.33501	0	0	1	#VALUE!
histone H3-S10 phosphorylation	GO:0043987	1	1	0.0968097	2.33501	1	1	0.0923475	2.3822
negative regulation of transforming growth factor beta activation	GO:1901389	1	1	0.0968097	2.33501	1	1	0.0923475	2.3822
regulation of cellular ketone metabolic process	GO:0010565	1	1	0.0968097	2.33501	1	1	0.0923475	2.3822
regulation of thalamus size	GO:0090067	1	1	0.0968097	2.33501	1	1	0.0923475	2.3822
skeletal muscle satellite cell proliferation	GO:0014841	1	1	0.0968097	2.33501	1	1	0.0923475	2.3822
negative regulation of glucagon secretion	GO:0070093	1	1	0.0968097	2.33501	0	0	1	#VALUE!
oxalate transport	GO:0019532	1	1	0.0968097	2.33501	1	1	0.0923475	2.3822
regulation of serotonin secretion	GO:0014062	1	1	0.0968097	2.33501	0	0	1	#VALUE!
interferon-gamma biosynthetic process	GO:0042095	1	1	0.0968097	2.33501	1	0	1	#NUM!
organelle fusion	GO:0048284	1	1	0.0968097	2.33501	1	1	0.0923475	2.3822
regulation of ER-associated ubiquitin-dependent protein catabolic process	GO:1903069	1	1	0.0968097	2.33501	1	1	0.0923475	2.3822
negative regulation of Fc-gamma receptor signaling pathway involved in phagocytosis	GO:1905450	1	1	0.0968097	2.33501	1	1	0.0923475	2.3822
protein targeting to vacuole involved in autophagy	GO:0071211	1	1	0.0968097	2.33501	1	1	0.0923475	2.3822
meiotic DNA double-strand break processing	GO:0000706	1	1	0.0968097	2.33501	1	1	0.0923475	2.3822
detection of muscle stretch	GO:0035995	1	1	0.0968097	2.33501	1	1	0.0923475	2.3822
basal dendrite development	GO:0150018	1	1	0.0968097	2.33501	1	1	0.0923475	2.3822
flavin adenine dinucleotide catabolic process	GO:0072389	1	1	0.0968097	2.33501	1	1	0.0923475	2.3822
DNA replication proofreading	GO:0045004	1	1	0.0968097	2.33501	1	1	0.0923475	2.3822
chemokine biosynthetic process	GO:0042033	1	1	0.0968097	2.33501	1	0	1	#NUM!
endocytic iron import into cell	GO:0140298	1	1	0.0968097	2.33501	1	1	0.0923475	2.3822
endothelial tip cell fate specification	GO:0097102	1	1	0.0968097	2.33501	1	1	0.0923475	2.3822
positive regulation of T-helper 1 cell cytokine production	GO:2000556	1	1	0.0968097	2.33501	1	0	1	#NUM!
negative regulation of establishment of protein localization to telomere	GO:1904850	1	1	0.0968097	2.33501	1	1	0.0923475	2.3822
negative regulation of cellular response to growth factor stimulus	GO:0090288	1	1	0.0968097	2.33501	1	1	0.0923475	2.3822
cerebellum vasculature development	GO:0061300	1	1	0.0968097	2.33501	1	1	0.0923475	2.3822
regulation of mRNA polyadenylation	GO:1900363	1	1	0.0968097	2.33501	1	1	0.0923475	2.3822
pre-B cell allelic exclusion	GO:0002331	1	1	0.0968097	2.33501	1	1	0.0923475	2.3822
positive regulation of chromatin silencing	GO:0031937	1	1	0.0968097	2.33501	1	1	0.0923475	2.3822
regulation of hair follicle development	GO:0051797	1	1	0.0968097	2.33501	1	1	0.0923475	2.3822
negative regulation of protein kinase activity by protein phosphorylation	GO:0100002	1	1	0.0968097	2.33501	1	1	0.0923475	2.3822
negative regulation of actin filament binding	GO:1904530	1	1	0.0968097	2.33501	1	1	0.0923475	2.3822
mesodermal cell fate commitment	GO:0001710	1	1	0.0968097	2.33501	1	1	0.0923475	2.3822
positive regulation of anterograde axonal transport of mitochondrion	GO:0061881	1	1	0.0968097	2.33501	1	1	0.0923475	2.3822
trans-synaptic signaling by endocannabinoid	GO:0099542	1	1	0.0968097	2.33501	1	1	0.0923475	2.3822
tryptophanyl-tRNA aminoacylation	GO:0006436	1	1	0.0968097	2.33501	1	1	0.0923475	2.3822
fibroblast apoptotic process	GO:0044346	1	1	0.0968097	2.33501	2	1	0.176179	1.68905
muscle atrophy	GO:0014889	1	1	0.0968097	2.33501	1	1	0.0923475	2.3822
virion attachment to host cell	GO:0019062	1	1	0.0968097	2.33501	2	2	0.00851601	2.3822
positive regulation of digestive system process	GO:0060456	1	1	0.0968097	2.33501	0	0	1	#VALUE!
positive regulation of nucleocytoplasmic transport	GO:0046824	1	1	0.0968097	2.33501	1	1	0.0923475	2.3822
VEGF-activated neuropilin signaling pathway involved in axon guidance	GO:1902378	1	1	0.0968097	2.33501	1	1	0.0923475	2.3822
negative regulation of anion channel activity	GO:0010360	1	1	0.0968097	2.33501	1	1	0.0923475	2.3822
interleukin-8 secretion	GO:0072606	1	1	0.0968097	2.33501	1	1	0.0923475	2.3822
positive regulation of macrophage tolerance induction	GO:0010933	1	1	0.0968097	2.33501	1	1	0.0923475	2.3822
positive regulation of nodal signaling pathway involved in determination of lateral mesoderm left/right asymmetry	GO:1900224	1	1	0.0968097	2.33501	1	1	0.0923475	2.3822
negative regulation of renin secretion into blood stream	GO:1900134	1	1	0.0968097	2.33501	1	1	0.0923475	2.3822
microtubule cytoskeleton organization involved in homologous chromosome segregation	GO:0090172	1	1	0.0968097	2.33501	0	0	1	#VALUE!
regulation of protein complex disassembly	GO:0043244	1	1	0.0968097	2.33501	1	1	0.0923475	2.3822
regulation of telomere capping	GO:1904353	1	1	0.0968097	2.33501	1	1	0.0923475	2.3822
signal transduction involved in mitotic G2 DNA damage checkpoint	GO:0072434	1	1	0.0968097	2.33501	1	1	0.0923475	2.3822
positive regulation by host of symbiont catalytic activity	GO:0043947	1	1	0.0968097	2.33501	1	0	1	#NUM!
mesodermal cell fate specification	GO:0007501	1	1	0.0968097	2.33501	1	0	1	#NUM!
sensory neuron axon guidance	GO:0097374	1	1	0.0968097	2.33501	1	1	0.0923475	2.3822
cell-cell adhesion involved in gastrulation	GO:0070586	1	1	0.0968097	2.33501	1	0	1	#NUM!
negative regulation of dopaminergic neuron differentiation	GO:1904339	1	1	0.0968097	2.33501	1	1	0.0923475	2.3822
sperm entry	GO:0035037	1	1	0.0968097	2.33501	1	1	0.0923475	2.3822
detection of mechanical stimulus involved in sensory perception	GO:0050974	1	1	0.0968097	2.33501	0	0	1	#VALUE!
positive regulation of presynaptic active zone assembly	GO:1905520	1	1	0.0968097	2.33501	1	1	0.0923475	2.3822
lactate oxidation	GO:0019516	1	1	0.0968097	2.33501	0	0	1	#VALUE!
cytoplasmic sequestering of CFTR protein	GO:0043004	1	1	0.0968097	2.33501	1	1	0.0923475	2.3822
positive regulation of chromosome organization	GO:2001252	1	1	0.0968097	2.33501	1	1	0.0923475	2.3822
calcium export from the mitochondrion	GO:0099093	1	1	0.0968097	2.33501	1	1	0.0923475	2.3822
axonogenesis involved in innervation	GO:0060385	1	1	0.0968097	2.33501	1	1	0.0923475	2.3822
central nervous system development	GO:0007417	54	9	0.100143	0.543249	51	10	0.0235818	0.752956
negative regulation of osteoblast differentiation	GO:0045668	26	5	0.100291	0.68635	24	3	0.481753	0.302755
cartilage development	GO:0051216	26	5	0.100291	0.68635	25	5	0.074624	0.772758
positive regulation of tyrosine phosphorylation of STAT protein	GO:0042531	26	5	0.100291	0.68635	25	3	0.498568	0.261933
protein homooligomerization	GO:0051260	110	16	0.101194	0.407117	102	15	0.0587567	0.465274
endochondral ossification	GO:0001958	12	3	0.102685	0.948714	11	3	0.0738116	1.08291
labyrinthine layer blood vessel development	GO:0060716	12	3	0.102685	0.948714	12	3	0.0919054	0.995902
positive regulation of actin cytoskeleton reorganization	GO:2000251	12	3	0.102685	0.948714	12	3	0.0919054	0.995902
artery morphogenesis	GO:0048844	12	3	0.102685	0.948714	12	3	0.0919054	0.995902
regulation of cellular protein localization	GO:1903827	12	3	0.102685	0.948714	12	4	0.0195303	1.28358
positive regulation of histone acetylation	GO:0035066	12	3	0.102685	0.948714	12	3	0.0919054	0.995902
anatomical structure development	GO:0048856	12	3	0.102685	0.948714	9	2	0.198994	0.878119
centrosome localization	GO:0051642	12	3	0.102685	0.948714	11	3	0.0738116	1.08291
positive regulation of vascular associated smooth muscle cell migration	GO:1904754	12	3	0.102685	0.948714	12	3	0.0919054	0.995902
positive regulation of protein autophosphorylation	GO:0031954	12	3	0.102685	0.948714	12	2	0.305672	0.590437
positive regulation of nitric-oxide synthase activity	GO:0051000	12	3	0.102685	0.948714	12	3	0.0919054	0.995902
negative regulation of endoplasmic reticulum stress-induced intrinsic apoptotic signaling pathway	GO:1902236	12	3	0.102685	0.948714	12	3	0.0919054	0.995902
myeloid dendritic cell differentiation	GO:0043011	12	3	0.102685	0.948714	9	1	0.582124	0.184972
protein localization to membrane	GO:0072657	12	3	0.102685	0.948714	12	3	0.0919054	0.995902
T cell receptor signaling pathway	GO:0050852	111	16	0.103291	0.398067	106	15	0.0888721	0.426807
hippocampus development	GO:0021766	40	7	0.103391	0.592039	40	6	0.263609	0.485076
DNA damage response, signal transduction by p53 class mediator resulting in cell cycle arrest	GO:0006977	40	7	0.103391	0.592039	39	8	0.023776	0.798076
transmembrane transport	GO:0055085	88	13	0.103785	0.422621	85	10	0.44738	0.24213
positive regulation of insulin secretion involved in cellular response to glucose stimulus	GO:0035774	19	4	0.104768	0.776864	18	2	0.679721	0.184972
axon guidance	GO:0007411	112	16	0.105708	0.389098	111	17	0.031522	0.50588
positive regulation of intrinsic apoptotic signaling pathway in response to DNA damage	GO:1902231	6	2	0.107973	1.2364	6	2	0.099461	1.28358
postsynaptic membrane assembly	GO:0097104	6	2	0.107973	1.2364	5	2	0.0705311	1.46591
bone marrow development	GO:0048539	6	2	0.107973	1.2364	5	1	0.384066	0.772758
protein deneddylation	GO:0000338	6	2	0.107973	1.2364	6	2	0.099461	1.28358
RNA phosphodiester bond hydrolysis, exonucleolytic	GO:0090503	6	2	0.107973	1.2364	5	2	0.0705311	1.46591
mesendoderm development	GO:0048382	6	2	0.107973	1.2364	5	2	0.0705311	1.46591
response to transforming growth factor beta	GO:0071559	6	2	0.107973	1.2364	6	1	0.440987	0.590437
positive regulation of ossification	GO:0045778	6	2	0.107973	1.2364	6	2	0.099461	1.28358
embryonic camera-type eye development	GO:0031076	6	2	0.107973	1.2364	5	2	0.0705311	1.46591
positive regulation of cytosolic calcium ion concentration involved in phospholipase C-activating G protein-coupled signaling pathway	GO:0051482	6	2	0.107973	1.2364	6	2	0.099461	1.28358
phosphatidylinositol-3-phosphate biosynthetic process	GO:0036092	6	2	0.107973	1.2364	4	0	1	#NUM!
central nervous system neuron axonogenesis	GO:0021955	6	2	0.107973	1.2364	5	3	0.00680012	1.87137
cellular response to oxygen-glucose deprivation	GO:0090650	6	2	0.107973	1.2364	6	2	0.099461	1.28358
regulation of postsynaptic membrane neurotransmitter receptor levels	GO:0099072	6	2	0.107973	1.2364	6	1	0.440987	0.590437
signal peptide processing	GO:0006465	6	2	0.107973	1.2364	6	2	0.099461	1.28358
regulation of stem cell proliferation	GO:0072091	6	2	0.107973	1.2364	6	0	1	#NUM!
regulation of membrane repolarization	GO:0060306	6	2	0.107973	1.2364	6	1	0.440987	0.590437
negative regulation of mitotic nuclear division	GO:0045839	6	2	0.107973	1.2364	6	1	0.440987	0.590437
positive regulation of macrophage cytokine production	GO:0060907	6	2	0.107973	1.2364	4	1	0.321359	0.995902
cerebellar Purkinje cell differentiation	GO:0021702	6	2	0.107973	1.2364	6	2	0.099461	1.28358
interleukin-21-mediated signaling pathway	GO:0038114	6	2	0.107973	1.2364	5	2	0.0705311	1.46591
macrophage activation	GO:0042116	6	2	0.107973	1.2364	6	2	0.099461	1.28358
regulation of necroptotic process	GO:0060544	6	2	0.107973	1.2364	6	2	0.099461	1.28358
positive regulation of xenophagy	GO:1904417	6	2	0.107973	1.2364	6	2	0.099461	1.28358
RNA secondary structure unwinding	GO:0010501	6	2	0.107973	1.2364	6	1	0.440987	0.590437
positive regulation of transcription by RNA polymerase I	GO:0045943	6	2	0.107973	1.2364	6	2	0.099461	1.28358
negative regulation of proteasomal protein catabolic process	GO:1901799	6	2	0.107973	1.2364	6	2	0.099461	1.28358
positive regulation of glucose metabolic process	GO:0010907	6	2	0.107973	1.2364	6	2	0.099461	1.28358
peptidyl-arginine methylation, to asymmetrical-dimethyl arginine	GO:0019919	6	2	0.107973	1.2364	6	2	0.099461	1.28358
phagocytosis, recognition	GO:0006910	6	2	0.107973	1.2364	5	1	0.384066	0.772758
modulation by virus of host process	GO:0019054	6	2	0.107973	1.2364	6	2	0.099461	1.28358
aspartate metabolic process	GO:0006531	6	2	0.107973	1.2364	3	1	0.252279	1.28358
resolution of meiotic recombination intermediates	GO:0000712	6	2	0.107973	1.2364	6	2	0.099461	1.28358
androgen metabolic process	GO:0008209	6	2	0.107973	1.2364	6	2	0.099461	1.28358
regulation of clathrin-dependent endocytosis	GO:2000369	6	2	0.107973	1.2364	6	2	0.099461	1.28358
mammary gland epithelial cell proliferation	GO:0033598	6	2	0.107973	1.2364	6	2	0.099461	1.28358
regulation of fibroblast migration	GO:0010762	6	2	0.107973	1.2364	6	2	0.099461	1.28358
response to muramyl dipeptide	GO:0032495	6	2	0.107973	1.2364	6	2	0.099461	1.28358
negative regulation of cell motility	GO:2000146	6	2	0.107973	1.2364	6	2	0.099461	1.28358
peptidyl-serine autophosphorylation	GO:0036289	6	2	0.107973	1.2364	6	2	0.099461	1.28358
macrophage derived foam cell differentiation	GO:0010742	6	2	0.107973	1.2364	6	2	0.099461	1.28358
regulation of Ras protein signal transduction	GO:0046578	6	2	0.107973	1.2364	6	2	0.099461	1.28358
regulation of dendritic spine development	GO:0060998	6	2	0.107973	1.2364	6	2	0.099461	1.28358
endothelial cell chemotaxis	GO:0035767	6	2	0.107973	1.2364	6	2	0.099461	1.28358
t-circle formation	GO:0090656	6	2	0.107973	1.2364	5	2	0.0705311	1.46591
white fat cell differentiation	GO:0050872	6	2	0.107973	1.2364	6	2	0.099461	1.28358
aggresome assembly	GO:0070842	6	2	0.107973	1.2364	5	2	0.0705311	1.46591
positive regulation of cell growth involved in cardiac muscle cell development	GO:0061051	6	2	0.107973	1.2364	6	2	0.099461	1.28358
chaperone-mediated autophagy	GO:0061684	6	2	0.107973	1.2364	6	2	0.099461	1.28358
histone lysine methylation	GO:0034968	6	2	0.107973	1.2364	6	1	0.440987	0.590437
vocal learning	GO:0042297	6	2	0.107973	1.2364	6	2	0.099461	1.28358
engulfment of apoptotic cell	GO:0043652	6	2	0.107973	1.2364	5	1	0.384066	0.772758
posttranslational protein targeting to endoplasmic reticulum membrane	GO:0006620	6	2	0.107973	1.2364	6	2	0.099461	1.28358
negative regulation of apoptotic process	GO:0043066	299	37	0.110055	0.245483	294	39	0.017853	0.362178
defense response to virus	GO:0051607	94	14	0.110246	0.430771	89	11	0.272219	0.291455
cellular protein modification process	GO:0006464	56	9	0.110485	0.506881	55	10	0.0319539	0.677448
ossification	GO:0001503	30	0	0.1109	#NUM!	28	0	0.105257	#NUM!
protein sumoylation	GO:0016925	41	7	0.111324	0.567346	40	7	0.0913569	0.639227
anterior/posterior pattern specification	GO:0009952	41	7	0.111324	0.567346	41	8	0.049992	0.748066
cell differentiation	GO:0030154	200	26	0.114184	0.294787	191	27	0.0222486	0.42576
fat cell differentiation	GO:0045444	42	7	0.119976	0.543249	39	6	0.168505	0.510394
cerebral cortex development	GO:0021987	42	7	0.119976	0.543249	43	5	0.592396	0.230434
homophilic cell adhesion via plasma membrane adhesion molecules	GO:0007156	58	2	0.120419	-1.03229	55	2	0.236248	-0.93199
beta-catenin-TCF complex assembly	GO:1904837	20	4	0.121447	0.72557	21	4	0.122467	0.723968
lysosome localization	GO:0032418	20	4	0.121447	0.72557	20	4	0.10651	0.772758
establishment of mitotic spindle orientation	GO:0000132	20	4	0.121447	0.72557	19	4	0.0915723	0.824052
cellular response to ionizing radiation	GO:0071479	20	4	0.121447	0.72557	19	4	0.0915723	0.824052
actin filament bundle assembly	GO:0051017	20	4	0.121447	0.72557	19	5	0.0257653	1.0472
regulation of defense response to virus by virus	GO:0050690	20	4	0.121447	0.72557	18	3	0.228054	0.590437
epidermis development	GO:0008544	20	4	0.121447	0.72557	17	1	1	-0.451017
peptidyl-tyrosine autophosphorylation	GO:0038083	20	4	0.121447	0.72557	21	5	0.0386953	0.947112
positive regulation of Wnt signaling pathway	GO:0030177	20	4	0.121447	0.72557	20	3	0.423218	0.485076
in utero embryonic development	GO:0001701	98	14	0.12167	0.389098	95	16	0.0182255	0.600908
clathrin coat assembly	GO:0048268	13	3	0.124308	0.868671	12	2	0.305672	0.590437
execution phase of apoptosis	GO:0097194	13	3	0.124308	0.868671	13	3	0.111619	0.915859
hydrogen peroxide catabolic process	GO:0042744	13	3	0.124308	0.868671	13	2	0.340954	0.510394
regulation of catalytic activity	GO:0050790	13	3	0.124308	0.868671	12	3	0.0919054	0.995902
reciprocal meiotic recombination	GO:0007131	13	3	0.124308	0.868671	12	2	0.305672	0.590437
positive regulation of oligodendrocyte differentiation	GO:0048714	13	3	0.124308	0.868671	12	3	0.0919054	0.995902
thyroid gland development	GO:0030878	13	3	0.124308	0.868671	14	3	0.132771	0.841751
regulation of signal transduction	GO:0009966	13	3	0.124308	0.868671	12	3	0.0919054	0.995902
motor neuron axon guidance	GO:0008045	13	3	0.124308	0.868671	12	3	0.0919054	0.995902
negative regulation of axonogenesis	GO:0050771	13	3	0.124308	0.868671	13	4	0.0261942	1.20354
microtubule nucleation	GO:0007020	13	3	0.124308	0.868671	13	3	0.111619	0.915859
macrophage differentiation	GO:0030225	13	3	0.124308	0.868671	10	2	0.234366	0.772758
positive regulation of neutrophil chemotaxis	GO:0090023	13	3	0.124308	0.868671	11	2	0.270044	0.677448
response to muscle activity	GO:0014850	13	3	0.124308	0.868671	12	3	0.0919054	0.995902
snRNA transcription by RNA polymerase II	GO:0042795	46	1	0.126028	-1.49363	45	1	0.121927	-1.42447
RNA splicing	GO:0008380	125	7	0.128511	-0.547395	125	9	0.532796	-0.248893
G2/M transition of mitotic cell cycle	GO:0000086	105	15	0.1312	0.389098	99	13	0.217156	0.352026
mRNA export from nucleus	GO:0006406	82	12	0.131649	0.413196	82	11	0.179867	0.373372
regulation of cell growth	GO:0001558	48	8	0.133564	0.543249	47	8	0.0740807	0.61149
phosphatidylinositol biosynthetic process	GO:0006661	48	8	0.133564	0.543249	46	7	0.192502	0.499465
cellular response to hypoxia	GO:0071456	65	10	0.135548	0.463206	63	7	0.516572	0.184972
cell-cell signaling	GO:0007267	65	10	0.135548	0.463206	58	7	0.489649	0.267664
positive regulation of fibroblast proliferation	GO:0048146	34	6	0.136082	0.600407	35	5	0.251112	0.436286
negative regulation of epithelial cell proliferation	GO:0050680	34	6	0.136082	0.600407	33	6	0.118899	0.677448
peptidyl-tyrosine phosphorylation	GO:0018108	34	6	0.136082	0.600407	35	6	0.131831	0.618608
protein K63-linked ubiquitination	GO:0070534	34	6	0.136082	0.600407	33	6	0.118899	0.677448
positive regulation of peptidyl-tyrosine phosphorylation	GO:0050731	49	8	0.138536	0.52263	43	8	0.0558344	0.700438
positive regulation of cell division	GO:0051781	21	4	0.139176	0.67678	21	4	0.122467	0.723968
positive regulation of filopodium assembly	GO:0051491	21	4	0.139176	0.67678	21	4	0.122467	0.723968
platelet-derived growth factor receptor signaling pathway	GO:0048008	21	4	0.139176	0.67678	19	4	0.0915723	0.824052
actin filament polymerization	GO:0030041	21	4	0.139176	0.67678	21	4	0.122467	0.723968
positive regulation of axon extension	GO:0045773	21	4	0.139176	0.67678	20	4	0.10651	0.772758
T cell activation	GO:0042110	21	4	0.139176	0.67678	19	3	0.411908	0.53637
positive regulation of vascular smooth muscle cell proliferation	GO:1904707	21	4	0.139176	0.67678	21	4	0.122467	0.723968
relaxation of cardiac muscle	GO:0055119	7	2	0.141769	1.08225	7	2	0.130978	1.12943
coronary artery morphogenesis	GO:0060982	7	2	0.141769	1.08225	7	2	0.130978	1.12943
DNA biosynthetic process	GO:0071897	7	2	0.141769	1.08225	7	2	0.130978	1.12943
negative regulation of chondrocyte differentiation	GO:0032331	7	2	0.141769	1.08225	7	2	0.130978	1.12943
oxidative demethylation	GO:0070989	7	2	0.141769	1.08225	6	1	0.440987	0.590437
positive regulation of chemokine secretion	GO:0090197	7	2	0.141769	1.08225	6	2	0.099461	1.28358
signal complex assembly	GO:0007172	7	2	0.141769	1.08225	7	1	0.492655	0.436286
establishment of integrated proviral latency	GO:0075713	7	2	0.141769	1.08225	7	2	0.130978	1.12943
cellular response to nitrogen starvation	GO:0006995	7	2	0.141769	1.08225	7	3	0.0206681	1.5349
histone phosphorylation	GO:0016572	7	2	0.141769	1.08225	8	2	0.16436	0.995902
interleukin-35-mediated signaling pathway	GO:0070757	7	2	0.141769	1.08225	7	2	0.130978	1.12943
negative regulation of glucose import	GO:0046325	7	2	0.141769	1.08225	7	2	0.130978	1.12943
regulation of early endosome to late endosome transport	GO:2000641	7	2	0.141769	1.08225	7	2	0.130978	1.12943
regulation of Rac protein signal transduction	GO:0035020	7	2	0.141769	1.08225	7	2	0.130978	1.12943
positive regulation of pseudopodium assembly	GO:0031274	7	2	0.141769	1.08225	6	2	0.099461	1.28358
regulation of gastrulation	GO:0010470	7	2	0.141769	1.08225	7	2	0.130978	1.12943
homeostatic process	GO:0042592	7	2	0.141769	1.08225	5	1	0.384066	0.772758
hyaluronan metabolic process	GO:0030212	7	2	0.141769	1.08225	7	2	0.130978	1.12943
actin crosslink formation	GO:0051764	7	2	0.141769	1.08225	7	2	0.130978	1.12943
interleukin-27-mediated signaling pathway	GO:0070106	7	2	0.141769	1.08225	7	2	0.130978	1.12943
cellular response to granulocyte macrophage colony-stimulating factor stimulus	GO:0097011	7	2	0.141769	1.08225	6	2	0.099461	1.28358
peptide cross-linking	GO:0018149	7	2	0.141769	1.08225	6	1	0.440987	0.590437
deadenylation-dependent decapping of nuclear-transcribed mRNA	GO:0000290	7	2	0.141769	1.08225	7	1	0.492655	0.436286
regulation of smooth muscle cell proliferation	GO:0048660	7	2	0.141769	1.08225	6	2	0.099461	1.28358
response to growth hormone	GO:0060416	7	2	0.141769	1.08225	7	1	0.492655	0.436286
regulation of synaptic transmission, GABAergic	GO:0032228	7	2	0.141769	1.08225	7	3	0.0206681	1.5349
negative regulation of long-term synaptic potentiation	GO:1900272	7	2	0.141769	1.08225	7	2	0.130978	1.12943
positive regulation of isotype switching	GO:0045830	7	2	0.141769	1.08225	7	3	0.0206681	1.5349
viral RNA genome replication	GO:0039694	7	2	0.141769	1.08225	7	2	0.130978	1.12943
atrioventricular valve morphogenesis	GO:0003181	7	2	0.141769	1.08225	6	2	0.099461	1.28358
ventricular system development	GO:0021591	7	2	0.141769	1.08225	7	2	0.130978	1.12943
epithelial structure maintenance	GO:0010669	7	2	0.141769	1.08225	7	2	0.130978	1.12943
arachidonic acid metabolic process	GO:0019369	7	2	0.141769	1.08225	6	1	0.440987	0.590437
regulation of glycogen biosynthetic process	GO:0005979	7	2	0.141769	1.08225	7	2	0.130978	1.12943
progesterone receptor signaling pathway	GO:0050847	7	2	0.141769	1.08225	7	2	0.130978	1.12943
regulation of response to DNA damage stimulus	GO:2001020	7	2	0.141769	1.08225	7	2	0.130978	1.12943
protein targeting to lysosome	GO:0006622	7	2	0.141769	1.08225	7	1	0.492655	0.436286
exogenous drug catabolic process	GO:0042738	7	2	0.141769	1.08225	7	2	0.130978	1.12943
cell fate specification	GO:0001708	7	2	0.141769	1.08225	7	2	0.130978	1.12943
lens fiber cell differentiation	GO:0070306	7	2	0.141769	1.08225	7	2	0.130978	1.12943
positive regulation of vasoconstriction	GO:0045907	7	2	0.141769	1.08225	7	2	0.130978	1.12943
positive regulation of macrophage chemotaxis	GO:0010759	7	2	0.141769	1.08225	6	2	0.099461	1.28358
regulation of attachment of spindle microtubules to kinetochore	GO:0051988	7	2	0.141769	1.08225	7	2	0.130978	1.12943
response to cholesterol	GO:0070723	7	2	0.141769	1.08225	6	2	0.099461	1.28358
regulation of insulin receptor signaling pathway	GO:0046626	7	2	0.141769	1.08225	7	2	0.130978	1.12943
regulation of DNA-templated transcription, elongation	GO:0032784	7	2	0.141769	1.08225	7	2	0.130978	1.12943
response to amyloid-beta	GO:1904645	7	2	0.141769	1.08225	6	2	0.099461	1.28358
substrate-dependent cell migration, cell extension	GO:0006930	7	2	0.141769	1.08225	7	2	0.130978	1.12943
homotypic cell-cell adhesion	GO:0034109	7	2	0.141769	1.08225	6	2	0.099461	1.28358
negative regulation of protein localization to nucleus	GO:1900181	7	2	0.141769	1.08225	7	2	0.130978	1.12943
PERK-mediated unfolded protein response	GO:0036499	7	2	0.141769	1.08225	7	2	0.130978	1.12943
lung morphogenesis	GO:0060425	7	2	0.141769	1.08225	6	2	0.099461	1.28358
amyloid fibril formation	GO:1990000	7	2	0.141769	1.08225	7	2	0.130978	1.12943
3'-UTR-mediated mRNA destabilization	GO:0061158	7	2	0.141769	1.08225	7	2	0.130978	1.12943
positive regulation of methylation-dependent chromatin silencing	GO:0090309	7	2	0.141769	1.08225	7	2	0.130978	1.12943
phototransduction	GO:0007602	7	2	0.141769	1.08225	8	2	0.16436	0.995902
astral microtubule organization	GO:0030953	7	2	0.141769	1.08225	7	2	0.130978	1.12943
anatomical structure morphogenesis	GO:0009653	35	6	0.144996	0.57142	34	7	0.0328989	0.801746
cholesterol homeostasis	GO:0042632	35	6	0.144996	0.57142	31	4	0.525624	0.334504
intracellular protein transport	GO:0006886	201	13	0.14517	-0.403347	195	13	0.25772	-0.325854
regulation of G2/M transition of mitotic cell cycle	GO:0010389	67	10	0.145362	0.432901	63	8	0.376541	0.318503
regulation of cell shape	GO:0008360	90	13	0.14733	0.400148	85	14	0.0347976	0.578602
regulation of JNK cascade	GO:0046328	14	3	0.147395	0.794563	14	2	0.375652	0.436286
negative regulation of release of cytochrome c from mitochondria	GO:0090201	14	3	0.147395	0.794563	14	3	0.132771	0.841751
response to lipid	GO:0033993	14	3	0.147395	0.794563	13	3	0.111619	0.915859
vesicle docking	GO:0048278	14	3	0.147395	0.794563	14	3	0.132771	0.841751
dendritic spine morphogenesis	GO:0060997	14	3	0.147395	0.794563	14	4	0.0340608	1.12943
bone development	GO:0060348	14	3	0.147395	0.794563	14	3	0.132771	0.841751
response to cocaine	GO:0042220	14	3	0.147395	0.794563	13	3	0.111619	0.915859
negative regulation of apoptotic signaling pathway	GO:2001234	14	3	0.147395	0.794563	14	4	0.0340608	1.12943
keratinization	GO:0031424	14	3	0.147395	0.794563	11	0	0.614208	#NUM!
regulation of innate immune response	GO:0045088	14	3	0.147395	0.794563	12	3	0.0919054	0.995902
embryonic cranial skeleton morphogenesis	GO:0048701	14	3	0.147395	0.794563	15	3	0.155176	0.772758
negative regulation of myeloid cell differentiation	GO:0045638	14	3	0.147395	0.794563	15	3	0.155176	0.772758
low-density lipoprotein particle clearance	GO:0034383	14	3	0.147395	0.794563	13	2	0.340954	0.510394
negative regulation of endothelial cell proliferation	GO:0001937	14	3	0.147395	0.794563	13	2	0.340954	0.510394
regulation of focal adhesion assembly	GO:0051893	14	3	0.147395	0.794563	14	3	0.132771	0.841751
regulation of protein catabolic process	GO:0042176	14	3	0.147395	0.794563	14	3	0.132771	0.841751
positive regulation of GTPase activity	GO:0043547	68	10	0.151105	0.418086	66	10	0.128682	0.495127
cell cycle arrest	GO:0007050	92	13	0.153703	0.378169	91	11	0.358801	0.269232
nucleosome assembly	GO:0006334	36	6	0.15485	0.543249	36	4	0.570384	0.184972
cellular response to heat	GO:0034605	36	6	0.15485	0.543249	35	5	0.251112	0.436286
antigen processing and presentation of exogenous peptide antigen via MHC class II	GO:0019886	71	3	0.155069	-0.829059	70	2	0.0621916	-1.17315
regulation of synaptic vesicle exocytosis	GO:2000300	22	4	0.157862	0.63026	22	3	0.450316	0.389766
regulation of tumor necrosis factor-mediated signaling pathway	GO:0010803	22	4	0.157862	0.63026	21	4	0.122467	0.723968
positive regulation of cell-substrate adhesion	GO:0010811	22	4	0.157862	0.63026	19	3	0.411908	0.53637
Golgi to plasma membrane transport	GO:0006893	22	4	0.157862	0.63026	22	4	0.139369	0.677448
ventricular septum morphogenesis	GO:0060412	22	4	0.157862	0.63026	20	4	0.10651	0.772758
regulation of hematopoietic stem cell differentiation	GO:1902036	52	8	0.15793	0.463206	51	7	0.230869	0.396281
positive regulation of peptidyl-serine phosphorylation	GO:0033138	52	8	0.15793	0.463206	51	8	0.137461	0.529812
negative regulation of phosphatase activity	GO:0010923	23	0	0.160795	#NUM!	21	0	0.252775	#NUM!
SRP-dependent cotranslational protein targeting to membrane	GO:0006614	74	11	0.161464	0.428838	74	11	0.103442	0.476027
spermatogenesis	GO:0007283	151	20	0.161929	0.313461	148	21	0.0434293	0.429507
fatty acid beta-oxidation	GO:0006635	24	0	0.162347	#NUM!	21	2	1	0.0308211
glutamate secretion	GO:0014047	24	0	0.162347	#NUM!	22	0	0.257608	#NUM!
post-embryonic development	GO:0009791	37	6	0.165589	0.51585	35	6	0.131831	0.618608
retinoid metabolic process	GO:0001523	25	0	0.165715	#NUM!	22	0	0.257608	#NUM!
positive regulation of cell growth	GO:0030307	53	8	0.165792	0.444158	53	7	0.334537	0.357815
ubiquitin-dependent protein catabolic process via the multivesicular body sorting pathway	GO:0043162	15	3	0.171729	0.72557	15	2	0.642984	0.367293
decidualization	GO:0046697	15	3	0.171729	0.72557	15	3	0.155176	0.772758
neurotrophin TRK receptor signaling pathway	GO:0048011	15	3	0.171729	0.72557	14	3	0.132771	0.841751
positive regulation of endocytosis	GO:0045807	15	3	0.171729	0.72557	14	3	0.132771	0.841751
response to electrical stimulus	GO:0051602	15	3	0.171729	0.72557	16	3	0.178646	0.70822
positive regulation of defense response to virus by host	GO:0002230	15	3	0.171729	0.72557	13	3	0.111619	0.915859
placenta development	GO:0001890	15	3	0.171729	0.72557	15	3	0.155176	0.772758
megakaryocyte development	GO:0035855	15	3	0.171729	0.72557	14	3	0.132771	0.841751
positive regulation of protein complex assembly	GO:0031334	15	3	0.171729	0.72557	14	3	0.132771	0.841751
glutathione derivative biosynthetic process	GO:1901687	15	3	0.171729	0.72557	15	3	0.155176	0.772758
mitochondrial translational elongation	GO:0070125	38	1	0.174402	-1.30258	38	0	0.0454153	#NUM!
visual perception	GO:0007601	58	9	0.174431	0.47179	53	8	0.148519	0.491346
microtubule-based movement	GO:0007018	40	1	0.175992	-1.35387	39	1	0.258731	-1.28137
mammary gland epithelial cell differentiation	GO:0060644	8	2	0.177387	0.948714	9	2	0.198994	0.878119
positive regulation of cell-cell adhesion	GO:0022409	8	2	0.177387	0.948714	7	2	0.130978	1.12943
low-density lipoprotein particle receptor catabolic process	GO:0032802	8	2	0.177387	0.948714	8	1	0.539554	0.302755
cholesterol transport	GO:0030301	8	2	0.177387	0.948714	7	1	0.492655	0.436286
positive regulation of dendrite development	GO:1900006	8	2	0.177387	0.948714	8	2	0.16436	0.995902
interleukin-9-mediated signaling pathway	GO:0038113	8	2	0.177387	0.948714	5	2	0.0705311	1.46591
regulation of AMPA receptor activity	GO:2000311	8	2	0.177387	0.948714	7	2	0.130978	1.12943
branching involved in mammary gland duct morphogenesis	GO:0060444	8	2	0.177387	0.948714	7	3	0.0206681	1.5349
amyloid precursor protein metabolic process	GO:0042982	8	2	0.177387	0.948714	8	1	0.539554	0.302755
metaphase plate congression	GO:0051310	8	2	0.177387	0.948714	8	2	0.16436	0.995902
cellular response to insulin-like growth factor stimulus	GO:1990314	8	2	0.177387	0.948714	8	3	0.0308335	1.40137
cellular response to muramyl dipeptide	GO:0071225	8	2	0.177387	0.948714	7	1	0.492655	0.436286
epoxygenase P450 pathway	GO:0019373	8	2	0.177387	0.948714	6	1	0.440987	0.590437
positive regulation of neuroblast proliferation	GO:0002052	8	2	0.177387	0.948714	8	2	0.16436	0.995902
negative regulation of toll-like receptor signaling pathway	GO:0034122	8	2	0.177387	0.948714	8	2	0.16436	0.995902
face development	GO:0060324	8	2	0.177387	0.948714	8	2	0.16436	0.995902
negative regulation of transcription by competitive promoter binding	GO:0010944	8	2	0.177387	0.948714	9	2	0.198994	0.878119
positive regulation of cellular senescence	GO:2000774	8	2	0.177387	0.948714	7	1	0.492655	0.436286
osteoblast development	GO:0002076	8	2	0.177387	0.948714	7	2	0.130978	1.12943
positive regulation of ruffle assembly	GO:1900029	8	2	0.177387	0.948714	8	2	0.16436	0.995902
negative regulation of protein sumoylation	GO:0033234	8	2	0.177387	0.948714	7	2	0.130978	1.12943
positive regulation of myoblast fusion	GO:1901741	8	2	0.177387	0.948714	5	1	0.384066	0.772758
protein localization to microtubule	GO:0035372	8	2	0.177387	0.948714	8	2	0.16436	0.995902
positive regulation of intracellular estrogen receptor signaling pathway	GO:0033148	8	2	0.177387	0.948714	8	3	0.0308335	1.40137
cellular response to oxidised low-density lipoprotein particle stimulus	GO:0140052	8	2	0.177387	0.948714	8	2	0.16436	0.995902
protein hexamerization	GO:0034214	8	2	0.177387	0.948714	7	2	0.130978	1.12943
neuron fate commitment	GO:0048663	8	2	0.177387	0.948714	9	2	0.198994	0.878119
negative regulation of cardiac muscle hypertrophy	GO:0010614	8	2	0.177387	0.948714	7	2	0.130978	1.12943
positive regulation of lipid biosynthetic process	GO:0046889	8	2	0.177387	0.948714	7	2	0.130978	1.12943
negative regulation of substrate adhesion-dependent cell spreading	GO:1900025	8	2	0.177387	0.948714	8	2	0.16436	0.995902
positive regulation of sprouting angiogenesis	GO:1903672	8	2	0.177387	0.948714	7	2	0.130978	1.12943
ER-associated misfolded protein catabolic process	GO:0071712	8	2	0.177387	0.948714	8	3	0.0308335	1.40137
negative regulation of protein import into nucleus	GO:0042308	8	2	0.177387	0.948714	7	2	0.130978	1.12943
positive regulation of protein acetylation	GO:1901985	8	2	0.177387	0.948714	8	2	0.16436	0.995902
muscle structure development	GO:0061061	8	2	0.177387	0.948714	8	2	0.16436	0.995902
positive regulation of reactive oxygen species biosynthetic process	GO:1903428	8	2	0.177387	0.948714	7	1	0.492655	0.436286
respiratory electron transport chain	GO:0022904	8	2	0.177387	0.948714	7	2	0.130978	1.12943
positive regulation of T cell migration	GO:2000406	8	2	0.177387	0.948714	7	2	0.130978	1.12943
mitotic sister chromatid cohesion	GO:0007064	8	2	0.177387	0.948714	6	1	0.440987	0.590437
dendrite extension	GO:0097484	8	2	0.177387	0.948714	8	2	0.16436	0.995902
activation of cysteine-type endopeptidase activity	GO:0097202	8	2	0.177387	0.948714	8	1	0.539554	0.302755
mast cell degranulation	GO:0043303	8	2	0.177387	0.948714	7	2	0.130978	1.12943
regulation of stress-activated MAPK cascade	GO:0032872	8	2	0.177387	0.948714	8	2	0.16436	0.995902
protein localization to lysosome	GO:0061462	8	2	0.177387	0.948714	8	2	0.16436	0.995902
protein import into peroxisome matrix	GO:0016558	8	2	0.177387	0.948714	8	2	0.16436	0.995902
negative regulation of phosphatidylinositol 3-kinase signaling	GO:0014067	8	2	0.177387	0.948714	7	2	0.130978	1.12943
entry of bacterium into host cell	GO:0035635	8	2	0.177387	0.948714	8	3	0.0308335	1.40137
protein kinase A signaling	GO:0010737	8	2	0.177387	0.948714	8	2	0.16436	0.995902
iron ion transport	GO:0006826	8	2	0.177387	0.948714	8	2	0.16436	0.995902
receptor catabolic process	GO:0032801	8	2	0.177387	0.948714	8	2	0.16436	0.995902
negative regulation of histone acetylation	GO:0035067	8	2	0.177387	0.948714	8	2	0.16436	0.995902
innervation	GO:0060384	8	2	0.177387	0.948714	4	0	1	#NUM!
receptor internalization	GO:0031623	27	5	0.177457	0.648609	27	4	0.307896	0.472654
proteasomal protein catabolic process	GO:0010498	27	5	0.177457	0.648609	26	6	0.0280809	0.915859
cellular response to nerve growth factor stimulus	GO:1990090	27	5	0.177457	0.648609	27	5	0.0975977	0.695797
defense response to Gram-negative bacterium	GO:0050829	27	5	0.177457	0.648609	23	5	0.0549649	0.85614
canonical Wnt signaling pathway	GO:0060070	27	5	0.177457	0.648609	27	6	0.0333808	0.878119
negative regulation of cell adhesion	GO:0007162	27	5	0.177457	0.648609	26	4	0.294941	0.510394
phosphatidylinositol phosphorylation	GO:0046854	27	5	0.177457	0.648609	25	3	0.498568	0.261933
positive regulation of blood vessel endothelial cell migration	GO:0043536	27	5	0.177457	0.648609	25	4	0.283266	0.549615
positive regulation of protein ubiquitination	GO:0031398	59	9	0.178226	0.454695	58	9	0.107377	0.518978
nervous system development	GO:0007399	163	21	0.178397	0.285781	158	19	0.211446	0.26404
negative regulation of transcription, DNA-templated	GO:0045892	327	39	0.179336	0.20861	320	41	0.0291585	0.327447
neuron differentiation	GO:0030182	60	9	0.182746	0.437888	58	7	0.489649	0.267664
prostate epithelial cord elongation	GO:0060523	2	1	0.184259	1.64186	2	1	0.176179	1.68905
Cdc42 protein signal transduction	GO:0032488	2	1	0.184259	1.64186	2	1	0.176179	1.68905
negative regulation of telomeric D-loop disassembly	GO:1905839	2	1	0.184259	1.64186	2	1	0.176179	1.68905
negative regulation of microtubule polymerization or depolymerization	GO:0031111	2	1	0.184259	1.64186	2	1	0.176179	1.68905
regulation of translational termination	GO:0006449	2	1	0.184259	1.64186	2	1	0.176179	1.68905
negative regulation of norepinephrine secretion	GO:0010700	2	1	0.184259	1.64186	1	0	1	#NUM!
motor neuron migration	GO:0097475	2	1	0.184259	1.64186	2	1	0.176179	1.68905
sarcomerogenesis	GO:0048769	2	1	0.184259	1.64186	2	1	0.176179	1.68905
negative regulation of protein homotetramerization	GO:1901094	2	1	0.184259	1.64186	2	1	0.176179	1.68905
negative regulation of cerebellar granule cell precursor proliferation	GO:0021941	2	1	0.184259	1.64186	2	1	0.176179	1.68905
leading strand elongation	GO:0006272	2	1	0.184259	1.64186	2	2	0.00851601	2.3822
regulation of translational initiation by eIF2 alpha dephosphorylation	GO:0036496	2	1	0.184259	1.64186	2	1	0.176179	1.68905
positive regulation of oxidoreductase activity	GO:0051353	2	1	0.184259	1.64186	2	1	0.176179	1.68905
positive regulation of natural killer cell cytokine production	GO:0002729	2	1	0.184259	1.64186	1	0	1	#NUM!
positive regulation of organelle organization	GO:0010638	2	1	0.184259	1.64186	2	1	0.176179	1.68905
centriole assembly	GO:0098534	2	1	0.184259	1.64186	2	1	0.176179	1.68905
negative regulation of cellular glucuronidation	GO:2001030	2	1	0.184259	1.64186	2	1	0.176179	1.68905
neurofilament cytoskeleton organization	GO:0060052	2	1	0.184259	1.64186	2	1	0.176179	1.68905
protein O-linked fucosylation	GO:0036066	2	1	0.184259	1.64186	1	0	1	#NUM!
pre-miRNA export from nucleus	GO:0035281	2	1	0.184259	1.64186	2	1	0.176179	1.68905
cerebellar neuron development	GO:0098749	2	1	0.184259	1.64186	2	1	0.176179	1.68905
positive regulation of extracellular matrix constituent secretion	GO:0003331	2	1	0.184259	1.64186	1	0	1	#NUM!
regulation of lipid transport by negative regulation of transcription from RNA polymerase II promoter	GO:0072368	2	1	0.184259	1.64186	2	1	0.176179	1.68905
antral ovarian follicle growth	GO:0001547	2	1	0.184259	1.64186	2	1	0.176179	1.68905
cellular response to trichostatin A	GO:0035984	2	1	0.184259	1.64186	2	1	0.176179	1.68905
retinal blood vessel morphogenesis	GO:0061304	2	1	0.184259	1.64186	2	1	0.176179	1.68905
enzyme-directed rRNA pseudouridine synthesis	GO:0000455	2	1	0.184259	1.64186	2	0	1	#NUM!
myelin maintenance	GO:0043217	2	1	0.184259	1.64186	1	1	0.0923475	2.3822
positive regulation of glomerular mesangial cell proliferation	GO:0072126	2	1	0.184259	1.64186	2	1	0.176179	1.68905
response to vitamin	GO:0033273	2	1	0.184259	1.64186	2	1	0.176179	1.68905
histone H3-S28 phosphorylation	GO:0043988	2	1	0.184259	1.64186	1	1	0.0923475	2.3822
cytokinetic process	GO:0032506	2	1	0.184259	1.64186	2	1	0.176179	1.68905
somite specification	GO:0001757	2	1	0.184259	1.64186	1	0	1	#NUM!
positive regulation of follicle-stimulating hormone secretion	GO:0046881	2	1	0.184259	1.64186	2	1	0.176179	1.68905
positive regulation of corticosterone secretion	GO:2000854	2	1	0.184259	1.64186	1	0	1	#NUM!
dendrite regeneration	GO:0031104	2	1	0.184259	1.64186	2	1	0.176179	1.68905
sympathetic neuron projection extension	GO:0097490	2	1	0.184259	1.64186	2	1	0.176179	1.68905
regulation of chloride transport	GO:2001225	2	1	0.184259	1.64186	2	0	1	#NUM!
positive regulation of epidermis development	GO:0045684	2	1	0.184259	1.64186	1	0	1	#NUM!
medium-chain fatty acid biosynthetic process	GO:0051792	2	1	0.184259	1.64186	1	0	1	#NUM!
cellular response to cocaine	GO:0071314	2	1	0.184259	1.64186	1	0	1	#NUM!
spliceosomal complex disassembly	GO:0000390	2	1	0.184259	1.64186	2	1	0.176179	1.68905
left ventricular cardiac muscle tissue morphogenesis	GO:0003220	2	1	0.184259	1.64186	2	1	0.176179	1.68905
regulation of relaxation of cardiac muscle	GO:1901897	2	1	0.184259	1.64186	2	1	0.176179	1.68905
positive regulation of viral budding via host ESCRT complex	GO:1903774	2	1	0.184259	1.64186	2	0	1	#NUM!
positive regulation of platelet aggregation	GO:1901731	2	1	0.184259	1.64186	1	1	0.0923475	2.3822
glycerol ether metabolic process	GO:0006662	2	1	0.184259	1.64186	2	0	1	#NUM!
positive regulation of cyclin-dependent protein kinase activity	GO:1904031	2	1	0.184259	1.64186	2	1	0.176179	1.68905
JUN phosphorylation	GO:0007258	2	1	0.184259	1.64186	2	1	0.176179	1.68905
negative regulation of T-helper 1 type immune response	GO:0002826	2	1	0.184259	1.64186	2	1	0.176179	1.68905
cGMP catabolic process	GO:0046069	2	1	0.184259	1.64186	2	0	1	#NUM!
zygotic specification of dorsal/ventral axis	GO:0007352	2	1	0.184259	1.64186	2	1	0.176179	1.68905
protein localization to perinuclear region of cytoplasm	GO:1905719	2	1	0.184259	1.64186	2	1	0.176179	1.68905
smooth muscle cell chemotaxis	GO:0071670	2	1	0.184259	1.64186	2	1	0.176179	1.68905
sphingosine-1-phosphate receptor signaling pathway	GO:0003376	2	1	0.184259	1.64186	2	1	0.176179	1.68905
smoothened signaling pathway involved in dorsal/ventral neural tube patterning	GO:0060831	2	1	0.184259	1.64186	2	1	0.176179	1.68905
negative regulation of ER-associated ubiquitin-dependent protein catabolic process	GO:1903070	2	1	0.184259	1.64186	2	1	0.176179	1.68905
selective autophagy	GO:0061912	2	1	0.184259	1.64186	2	1	0.176179	1.68905
cellular response to mycophenolic acid	GO:0071506	2	1	0.184259	1.64186	2	1	0.176179	1.68905
magnesium ion transport	GO:0015693	2	1	0.184259	1.64186	1	0	1	#NUM!
anterograde axonal transport of mitochondrion	GO:0098957	2	1	0.184259	1.64186	2	1	0.176179	1.68905
negative regulation of cellular response to insulin stimulus	GO:1900077	2	1	0.184259	1.64186	2	1	0.176179	1.68905
response to insulin-like growth factor stimulus	GO:1990418	2	1	0.184259	1.64186	2	1	0.176179	1.68905
thigmotaxis	GO:0001966	2	1	0.184259	1.64186	2	1	0.176179	1.68905
nuclear speck organization	GO:0035063	2	1	0.184259	1.64186	2	1	0.176179	1.68905
positive regulation of cardiac muscle tissue development	GO:0055025	2	1	0.184259	1.64186	2	1	0.176179	1.68905
regulation of pathway-restricted SMAD protein phosphorylation	GO:0060393	2	1	0.184259	1.64186	2	1	0.176179	1.68905
regulation of glucocorticoid metabolic process	GO:0031943	2	1	0.184259	1.64186	2	1	0.176179	1.68905
metanephric mesenchymal cell proliferation involved in metanephros development	GO:0072136	2	1	0.184259	1.64186	2	1	0.176179	1.68905
myotube cell development	GO:0014904	2	1	0.184259	1.64186	1	1	0.0923475	2.3822
regulation of cysteine-type endopeptidase activity	GO:2000116	2	1	0.184259	1.64186	2	1	0.176179	1.68905
embryonic neurocranium morphogenesis	GO:0048702	2	1	0.184259	1.64186	2	1	0.176179	1.68905
parallel actin filament bundle assembly	GO:0030046	2	1	0.184259	1.64186	2	1	0.176179	1.68905
androgen biosynthetic process	GO:0006702	2	1	0.184259	1.64186	2	1	0.176179	1.68905
cerebellum structural organization	GO:0021589	2	1	0.184259	1.64186	2	1	0.176179	1.68905
proximal tubule development	GO:0072014	2	1	0.184259	1.64186	1	0	1	#NUM!
response to extracellular stimulus	GO:0009991	2	1	0.184259	1.64186	2	0	1	#NUM!
neurotransmitter transport	GO:0006836	2	1	0.184259	1.64186	2	1	0.176179	1.68905
mammary gland branching involved in pregnancy	GO:0060745	2	1	0.184259	1.64186	2	1	0.176179	1.68905
phosphatidylinositol 5-phosphate metabolic process	GO:1904562	2	1	0.184259	1.64186	2	1	0.176179	1.68905
pressure natriuresis	GO:0003095	2	1	0.184259	1.64186	1	0	1	#NUM!
glandular epithelial cell development	GO:0002068	2	1	0.184259	1.64186	2	1	0.176179	1.68905
negative regulation of fibrinolysis	GO:0051918	2	1	0.184259	1.64186	1	0	1	#NUM!
positive regulation of satellite cell activation involved in skeletal muscle regeneration	GO:0014718	2	1	0.184259	1.64186	2	1	0.176179	1.68905
aldehyde catabolic process	GO:0046185	2	1	0.184259	1.64186	2	1	0.176179	1.68905
positive regulation of late endosome to lysosome transport	GO:1902824	2	1	0.184259	1.64186	2	1	0.176179	1.68905
regulation of response to osmotic stress	GO:0047484	2	1	0.184259	1.64186	2	0	1	#NUM!
N-acetylmannosamine metabolic process	GO:0006051	2	1	0.184259	1.64186	1	1	0.0923475	2.3822
DNA conformation change	GO:0071103	2	1	0.184259	1.64186	2	1	0.176179	1.68905
negative regulation of cardiac muscle contraction	GO:0055118	2	1	0.184259	1.64186	1	0	1	#NUM!
regulation of mast cell activation	GO:0033003	2	1	0.184259	1.64186	2	1	0.176179	1.68905
positive regulation of endothelial cell chemotaxis to fibroblast growth factor	GO:2000546	2	1	0.184259	1.64186	2	1	0.176179	1.68905
sympathetic neuron projection guidance	GO:0097491	2	1	0.184259	1.64186	2	1	0.176179	1.68905
regulation of triglyceride metabolic process	GO:0090207	2	1	0.184259	1.64186	2	1	0.176179	1.68905
organelle assembly	GO:0070925	2	1	0.184259	1.64186	2	1	0.176179	1.68905
cGMP metabolic process	GO:0046068	2	1	0.184259	1.64186	2	0	1	#NUM!
cellular response to morphine	GO:0071315	2	1	0.184259	1.64186	2	1	0.176179	1.68905
positive regulation of granulocyte macrophage colony-stimulating factor production	GO:0032725	2	1	0.184259	1.64186	2	0	1	#NUM!
negative regulation of interleukin-23 production	GO:0032707	2	1	0.184259	1.64186	2	1	0.176179	1.68905
sulfate transport	GO:0008272	2	1	0.184259	1.64186	2	1	0.176179	1.68905
negative regulation of protein metabolic process	GO:0051248	2	1	0.184259	1.64186	2	1	0.176179	1.68905
exocyst localization	GO:0051601	2	1	0.184259	1.64186	2	1	0.176179	1.68905
positive regulation of metalloendopeptidase activity	GO:1904685	2	1	0.184259	1.64186	2	1	0.176179	1.68905
positive regulation of endoplasmic reticulum unfolded protein response	GO:1900103	2	1	0.184259	1.64186	2	1	0.176179	1.68905
negative regulation of protein acetylation	GO:1901984	2	1	0.184259	1.64186	2	1	0.176179	1.68905
actin filament branching	GO:0090135	2	1	0.184259	1.64186	2	1	0.176179	1.68905
positive regulation of protein deubiquitination	GO:1903003	2	1	0.184259	1.64186	2	0	1	#NUM!
positive regulation of protein glycosylation	GO:0060050	2	1	0.184259	1.64186	2	1	0.176179	1.68905
leukocyte chemotaxis involved in inflammatory response	GO:0002232	2	1	0.184259	1.64186	2	1	0.176179	1.68905
evasion or tolerance of host defenses by virus	GO:0019049	2	1	0.184259	1.64186	2	1	0.176179	1.68905
meiotic spindle organization	GO:0000212	2	1	0.184259	1.64186	2	1	0.176179	1.68905
establishment of synaptic specificity at neuromuscular junction	GO:0007529	2	1	0.184259	1.64186	2	1	0.176179	1.68905
alanyl-tRNA aminoacylation	GO:0006419	2	1	0.184259	1.64186	2	1	0.176179	1.68905
toll-like receptor TLR6:TLR2 signaling pathway	GO:0038124	2	1	0.184259	1.64186	2	1	0.176179	1.68905
pro-B cell differentiation	GO:0002328	2	1	0.184259	1.64186	2	1	0.176179	1.68905
regulation of RNA polymerase II transcriptional preinitiation complex assembly	GO:0045898	2	1	0.184259	1.64186	2	1	0.176179	1.68905
vascular smooth muscle contraction	GO:0014829	2	1	0.184259	1.64186	1	0	1	#NUM!
vitamin E metabolic process	GO:0042360	2	1	0.184259	1.64186	1	0	1	#NUM!
bronchus morphogenesis	GO:0060434	2	1	0.184259	1.64186	2	1	0.176179	1.68905
negative regulation of phosphatidylinositol 3-kinase activity	GO:0043553	2	1	0.184259	1.64186	2	1	0.176179	1.68905
choline transport	GO:0015871	2	1	0.184259	1.64186	2	1	0.176179	1.68905
metanephric comma-shaped body morphogenesis	GO:0072278	2	1	0.184259	1.64186	2	1	0.176179	1.68905
establishment of blood-nerve barrier	GO:0008065	2	1	0.184259	1.64186	2	1	0.176179	1.68905
cold acclimation	GO:0009631	2	1	0.184259	1.64186	2	1	0.176179	1.68905
positive regulation of anion channel activity	GO:1901529	2	1	0.184259	1.64186	2	0	1	#NUM!
regulation of cardiac muscle cell proliferation	GO:0060043	2	1	0.184259	1.64186	2	1	0.176179	1.68905
renal artery morphogenesis	GO:0061441	2	1	0.184259	1.64186	2	1	0.176179	1.68905
positive regulation of growth factor dependent skeletal muscle satellite cell proliferation	GO:1902728	2	1	0.184259	1.64186	2	1	0.176179	1.68905
histone H3-R2 methylation	GO:0034970	2	1	0.184259	1.64186	2	1	0.176179	1.68905
endoplasmic reticulum stress-induced pre-emptive quality control	GO:0061857	2	1	0.184259	1.64186	2	2	0.00851601	2.3822
glutamate catabolic process to 2-oxoglutarate	GO:0019551	2	1	0.184259	1.64186	2	1	0.176179	1.68905
acetate biosynthetic process	GO:0019413	2	1	0.184259	1.64186	2	1	0.176179	1.68905
establishment of T cell polarity	GO:0001768	2	1	0.184259	1.64186	1	1	0.0923475	2.3822
response to stilbenoid	GO:0035634	2	1	0.184259	1.64186	1	1	0.0923475	2.3822
induction of bacterial agglutination	GO:0043152	2	1	0.184259	1.64186	1	0	1	#NUM!
negative regulation of immature T cell proliferation in thymus	GO:0033088	2	1	0.184259	1.64186	2	1	0.176179	1.68905
positive regulation of tight junction disassembly	GO:1905075	2	1	0.184259	1.64186	2	1	0.176179	1.68905
basal dendrite arborization	GO:0150020	2	1	0.184259	1.64186	2	1	0.176179	1.68905
negative regulation of fatty acid metabolic process	GO:0045922	2	1	0.184259	1.64186	2	1	0.176179	1.68905
negative regulation of toll-like receptor 3 signaling pathway	GO:0034140	2	1	0.184259	1.64186	2	1	0.176179	1.68905
terminal button organization	GO:0072553	2	1	0.184259	1.64186	2	1	0.176179	1.68905
positive regulation of heparan sulfate proteoglycan biosynthetic process	GO:0010909	2	1	0.184259	1.64186	2	1	0.176179	1.68905
positive regulation of leukocyte proliferation	GO:0070665	2	1	0.184259	1.64186	1	0	1	#NUM!
positive regulation of centriole replication	GO:0046601	2	1	0.184259	1.64186	2	1	0.176179	1.68905
positive regulation of hyaluronan biosynthetic process	GO:1900127	2	1	0.184259	1.64186	2	1	0.176179	1.68905
negative regulation of T-helper 17 cell differentiation	GO:2000320	2	1	0.184259	1.64186	2	1	0.176179	1.68905
regulation of lipid transport	GO:0032368	2	1	0.184259	1.64186	2	1	0.176179	1.68905
negative regulation of cardiac muscle tissue regeneration	GO:1905179	2	1	0.184259	1.64186	2	1	0.176179	1.68905
negative regulation of type B pancreatic cell development	GO:2000077	2	1	0.184259	1.64186	2	1	0.176179	1.68905
positive regulation of sodium-dependent phosphate transport	GO:2000120	2	1	0.184259	1.64186	2	1	0.176179	1.68905
negative regulation of cell proliferation involved in contact inhibition	GO:0060244	2	1	0.184259	1.64186	2	1	0.176179	1.68905
trigeminal ganglion development	GO:0061551	2	1	0.184259	1.64186	2	1	0.176179	1.68905
spermidine acetylation	GO:0032918	2	1	0.184259	1.64186	2	1	0.176179	1.68905
cellular response to UV-C	GO:0071494	2	1	0.184259	1.64186	2	1	0.176179	1.68905
negative regulation of adaptive immune response	GO:0002820	2	1	0.184259	1.64186	2	1	0.176179	1.68905
establishment of viral latency	GO:0019043	2	1	0.184259	1.64186	1	1	0.0923475	2.3822
4-hydroxyproline metabolic process	GO:0019471	2	1	0.184259	1.64186	2	1	0.176179	1.68905
propionate biosynthetic process	GO:0019542	2	1	0.184259	1.64186	2	1	0.176179	1.68905
cellular response to diacyl bacterial lipopeptide	GO:0071726	2	1	0.184259	1.64186	2	1	0.176179	1.68905
cardiac muscle cell fate commitment	GO:0060923	2	1	0.184259	1.64186	1	1	0.0923475	2.3822
metanephric glomerular capillary formation	GO:0072277	2	1	0.184259	1.64186	2	1	0.176179	1.68905
positive regulation of NK T cell proliferation	GO:0051142	2	1	0.184259	1.64186	2	0	1	#NUM!
positive regulation of phosphatase activity	GO:0010922	2	1	0.184259	1.64186	2	1	0.176179	1.68905
membrane bending	GO:0097753	2	1	0.184259	1.64186	2	1	0.176179	1.68905
generation of catalytic spliceosome for first transesterification step	GO:0000349	2	1	0.184259	1.64186	2	1	0.176179	1.68905
3'-phosphoadenosine 5'-phosphosulfate biosynthetic process	GO:0050428	2	1	0.184259	1.64186	2	1	0.176179	1.68905
recruitment of 3'-end processing factors to RNA polymerase II holoenzyme complex	GO:0034402	2	1	0.184259	1.64186	2	1	0.176179	1.68905
regulation of calcium-transporting ATPase activity	GO:1901894	2	1	0.184259	1.64186	1	0	1	#NUM!
response to cholecystokinin	GO:0061847	2	1	0.184259	1.64186	2	1	0.176179	1.68905
dorsal/ventral neural tube patterning	GO:0021904	2	1	0.184259	1.64186	3	1	0.252279	1.28358
regulation of retinal ganglion cell axon guidance	GO:0090259	2	1	0.184259	1.64186	2	1	0.176179	1.68905
apoptotic process involved in development	GO:1902742	2	1	0.184259	1.64186	2	1	0.176179	1.68905
positive regulation of protein processing in phagocytic vesicle	GO:1903923	2	1	0.184259	1.64186	2	1	0.176179	1.68905
zonula adherens maintenance	GO:0045218	2	1	0.184259	1.64186	2	1	0.176179	1.68905
anterior head development	GO:0097065	2	1	0.184259	1.64186	2	1	0.176179	1.68905
meiotic recombination checkpoint	GO:0051598	2	1	0.184259	1.64186	2	1	0.176179	1.68905
cellular response to light stimulus	GO:0071482	2	1	0.184259	1.64186	2	1	0.176179	1.68905
regulation of heart rate by hormone	GO:0003064	2	1	0.184259	1.64186	2	0	1	#NUM!
negative regulation of mesenchymal to epithelial transition involved in metanephros morphogenesis	GO:0003340	2	1	0.184259	1.64186	2	1	0.176179	1.68905
negative regulation of cyclin-dependent protein kinase activity	GO:1904030	2	1	0.184259	1.64186	2	1	0.176179	1.68905
establishment or maintenance of apical/basal cell polarity	GO:0035088	2	1	0.184259	1.64186	2	1	0.176179	1.68905
regulation of microglial cell activation	GO:1903978	2	1	0.184259	1.64186	2	1	0.176179	1.68905
positive regulation of protein K63-linked ubiquitination	GO:1902523	2	1	0.184259	1.64186	1	1	0.0923475	2.3822
positive regulation of determination of dorsal identity	GO:2000017	2	1	0.184259	1.64186	2	1	0.176179	1.68905
tRNA wobble adenosine to inosine editing	GO:0002100	2	1	0.184259	1.64186	2	1	0.176179	1.68905
phosphatidylcholine metabolic process	GO:0046470	2	1	0.184259	1.64186	1	0	1	#NUM!
cholesterol import	GO:0070508	2	1	0.184259	1.64186	2	1	0.176179	1.68905
smooth endoplasmic reticulum calcium ion homeostasis	GO:0051563	2	1	0.184259	1.64186	2	1	0.176179	1.68905
canonical Wnt signaling pathway involved in positive regulation of epithelial to mesenchymal transition	GO:0044334	2	1	0.184259	1.64186	2	1	0.176179	1.68905
cellular glucuronidation	GO:0052695	2	1	0.184259	1.64186	2	1	0.176179	1.68905
sperm capacitation	GO:0048240	2	1	0.184259	1.64186	2	1	0.176179	1.68905
opsonization	GO:0008228	2	1	0.184259	1.64186	1	0	1	#NUM!
keratinocyte migration	GO:0051546	2	1	0.184259	1.64186	1	0	1	#NUM!
regulation of blood coagulation	GO:0030193	2	1	0.184259	1.64186	2	1	0.176179	1.68905
positive regulation of CD8-positive, alpha-beta T cell differentiation	GO:0043378	2	1	0.184259	1.64186	2	0	1	#NUM!
response to cobalamin	GO:0033590	2	1	0.184259	1.64186	2	1	0.176179	1.68905
negative regulation of epinephrine secretion	GO:0032811	2	1	0.184259	1.64186	1	0	1	#NUM!
transcription factor catabolic process	GO:0036369	2	1	0.184259	1.64186	2	1	0.176179	1.68905
protein localization to chromosome	GO:0034502	2	1	0.184259	1.64186	2	1	0.176179	1.68905
positive regulation of chaperone-mediated protein folding	GO:1903646	2	1	0.184259	1.64186	2	1	0.176179	1.68905
positive regulation of histone H3-K36 trimethylation	GO:2001255	2	1	0.184259	1.64186	2	1	0.176179	1.68905
regulation of cardiac muscle cell action potential	GO:0098901	2	1	0.184259	1.64186	2	1	0.176179	1.68905
cellular detoxification of aldehyde	GO:0110095	2	1	0.184259	1.64186	2	1	0.176179	1.68905
snRNA import into nucleus	GO:0061015	2	1	0.184259	1.64186	2	1	0.176179	1.68905
regulation of neutrophil migration	GO:1902622	2	1	0.184259	1.64186	1	1	0.0923475	2.3822
VEGF-activated neuropilin signaling pathway	GO:0038190	2	1	0.184259	1.64186	2	1	0.176179	1.68905
endosomal lumen acidification	GO:0048388	2	1	0.184259	1.64186	0	0	1	#VALUE!
spinal cord association neuron differentiation	GO:0021527	2	1	0.184259	1.64186	3	1	0.252279	1.28358
cellular response to sorbitol	GO:0072709	2	1	0.184259	1.64186	2	1	0.176179	1.68905
positive regulation of microtubule plus-end binding	GO:1903033	2	1	0.184259	1.64186	2	1	0.176179	1.68905
oocyte development	GO:0048599	2	1	0.184259	1.64186	2	1	0.176179	1.68905
response to cycloheximide	GO:0046898	2	1	0.184259	1.64186	2	1	0.176179	1.68905
non-canonical Wnt signaling pathway via JNK cascade	GO:0038031	2	1	0.184259	1.64186	2	1	0.176179	1.68905
natural killer cell chemotaxis	GO:0035747	2	1	0.184259	1.64186	1	0	1	#NUM!
regulation of Rap protein signal transduction	GO:0032487	2	1	0.184259	1.64186	2	1	0.176179	1.68905
positive regulation of ubiquitin-dependent endocytosis	GO:2000397	2	1	0.184259	1.64186	2	0	1	#NUM!
steroid catabolic process	GO:0006706	2	1	0.184259	1.64186	2	1	0.176179	1.68905
cellular response to mineralocorticoid stimulus	GO:0071389	2	1	0.184259	1.64186	2	1	0.176179	1.68905
regulation of lipid storage	GO:0010883	2	1	0.184259	1.64186	2	1	0.176179	1.68905
positive regulation of keratinocyte apoptotic process	GO:1902174	2	1	0.184259	1.64186	2	1	0.176179	1.68905
regulation of cAMP-dependent protein kinase activity	GO:2000479	2	1	0.184259	1.64186	2	2	0.00851601	2.3822
regulation of cholesterol efflux	GO:0010874	2	1	0.184259	1.64186	1	0	1	#NUM!
lipoprotein biosynthetic process	GO:0042158	2	1	0.184259	1.64186	1	0	1	#NUM!
guanylate kinase-associated protein clustering	GO:0097117	2	1	0.184259	1.64186	2	1	0.176179	1.68905
negative regulation by virus of viral protein levels in host cell	GO:0046725	2	1	0.184259	1.64186	2	1	0.176179	1.68905
aspartate biosynthetic process	GO:0006532	2	1	0.184259	1.64186	2	1	0.176179	1.68905
negative regulation of protein localization to centrosome	GO:1904780	2	1	0.184259	1.64186	2	1	0.176179	1.68905
secretory granule localization	GO:0032252	2	1	0.184259	1.64186	1	0	1	#NUM!
protein maturation by [4Fe-4S] cluster transfer	GO:0106035	2	1	0.184259	1.64186	2	1	0.176179	1.68905
Norrin signaling pathway	GO:0110135	2	1	0.184259	1.64186	2	1	0.176179	1.68905
negative regulation of membrane potential	GO:0045837	2	1	0.184259	1.64186	2	1	0.176179	1.68905
central nervous system neuron differentiation	GO:0021953	2	1	0.184259	1.64186	2	1	0.176179	1.68905
endoplasmic reticulum tubular network membrane organization	GO:1990809	2	1	0.184259	1.64186	2	1	0.176179	1.68905
response to linoleic acid	GO:0070543	2	1	0.184259	1.64186	1	1	0.0923475	2.3822
ventral trunk neural crest cell migration	GO:0036486	2	1	0.184259	1.64186	2	1	0.176179	1.68905
establishment of vesicle localization	GO:0051650	2	1	0.184259	1.64186	2	1	0.176179	1.68905
4-hydroxyproline catabolic process	GO:0019470	2	1	0.184259	1.64186	2	1	0.176179	1.68905
CD86 biosynthetic process	GO:0035781	2	1	0.184259	1.64186	1	1	0.0923475	2.3822
glutamate catabolic process to aspartate	GO:0019550	2	1	0.184259	1.64186	2	1	0.176179	1.68905
nuclear protein quality control by the ubiquitin-proteasome system	GO:0071630	2	1	0.184259	1.64186	2	1	0.176179	1.68905
endoplasmic reticulum membrane organization	GO:0090158	2	1	0.184259	1.64186	1	0	1	#NUM!
intracellular protein transmembrane transport	GO:0065002	2	1	0.184259	1.64186	2	1	0.176179	1.68905
cellular response to peptidoglycan	GO:0071224	2	1	0.184259	1.64186	2	1	0.176179	1.68905
regulation of action potential	GO:0098900	2	1	0.184259	1.64186	2	1	0.176179	1.68905
positive regulation of actin nucleation	GO:0051127	2	1	0.184259	1.64186	2	1	0.176179	1.68905
sodium ion homeostasis	GO:0055078	2	1	0.184259	1.64186	1	0	1	#NUM!
positive regulation of glucocorticoid receptor signaling pathway	GO:2000324	2	1	0.184259	1.64186	2	0	1	#NUM!
negative regulation of male germ cell proliferation	GO:2000255	2	1	0.184259	1.64186	2	1	0.176179	1.68905
calcium-mediated signaling using extracellular calcium source	GO:0035585	2	1	0.184259	1.64186	2	1	0.176179	1.68905
chorion development	GO:0060717	2	1	0.184259	1.64186	2	1	0.176179	1.68905
creatine biosynthetic process	GO:0006601	2	1	0.184259	1.64186	2	1	0.176179	1.68905
regulation of relaxation of muscle	GO:1901077	2	1	0.184259	1.64186	1	0	1	#NUM!
trachea gland development	GO:0061153	2	1	0.184259	1.64186	1	0	1	#NUM!
negative regulation of hydrogen peroxide-mediated programmed cell death	GO:1901299	2	1	0.184259	1.64186	2	2	0.00851601	2.3822
positive regulation of glycoprotein metabolic process	GO:1903020	2	1	0.184259	1.64186	2	1	0.176179	1.68905
negative regulation of transcription from RNA polymerase II promoter in response to UV-induced DNA damage	GO:0010768	2	1	0.184259	1.64186	2	1	0.176179	1.68905
regulation of definitive erythrocyte differentiation	GO:0010724	2	1	0.184259	1.64186	1	1	0.0923475	2.3822
superior temporal gyrus development	GO:0071109	2	1	0.184259	1.64186	2	1	0.176179	1.68905
carboxylic acid metabolic process	GO:0019752	2	1	0.184259	1.64186	2	1	0.176179	1.68905
glycerol metabolic process	GO:0006071	2	1	0.184259	1.64186	1	0	1	#NUM!
phototransduction, visible light	GO:0007603	2	1	0.184259	1.64186	1	1	0.0923475	2.3822
putrescine catabolic process	GO:0009447	2	1	0.184259	1.64186	2	1	0.176179	1.68905
positive regulation of organ growth	GO:0046622	2	1	0.184259	1.64186	2	1	0.176179	1.68905
positive regulation of DNA helicase activity	GO:1905776	2	1	0.184259	1.64186	2	1	0.176179	1.68905
monoamine transport	GO:0015844	2	1	0.184259	1.64186	2	2	0.00851601	2.3822
positive regulation of interleukin-2 secretion	GO:1900042	2	1	0.184259	1.64186	2	1	0.176179	1.68905
regulation of oxidative stress-induced intrinsic apoptotic signaling pathway	GO:1902175	2	1	0.184259	1.64186	2	1	0.176179	1.68905
regulation of Fc receptor mediated stimulatory signaling pathway	GO:0060368	2	1	0.184259	1.64186	2	1	0.176179	1.68905
myoblast fate commitment	GO:0048625	2	1	0.184259	1.64186	2	1	0.176179	1.68905
negative regulation of complement activation, lectin pathway	GO:0001869	2	1	0.184259	1.64186	2	1	0.176179	1.68905
protein secretion by platelet	GO:0070560	2	1	0.184259	1.64186	1	1	0.0923475	2.3822
production of molecular mediator involved in inflammatory response	GO:0002532	2	1	0.184259	1.64186	1	1	0.0923475	2.3822
cortical microtubule organization	GO:0043622	2	1	0.184259	1.64186	2	1	0.176179	1.68905
semaphorin-plexin signaling pathway involved in neuron projection guidance	GO:1902285	2	1	0.184259	1.64186	2	1	0.176179	1.68905
glucocorticoid biosynthetic process	GO:0006704	2	1	0.184259	1.64186	1	0	1	#NUM!
establishment of chromosome localization	GO:0051303	2	1	0.184259	1.64186	2	1	0.176179	1.68905
type 2 immune response	GO:0042092	2	1	0.184259	1.64186	2	0	1	#NUM!
positive regulation of mitotic centrosome separation	GO:0046604	2	1	0.184259	1.64186	2	1	0.176179	1.68905
positive regulation of apoptotic process by virus	GO:0060139	2	1	0.184259	1.64186	2	0	1	#NUM!
regulation of chromosome separation	GO:1905818	2	1	0.184259	1.64186	2	1	0.176179	1.68905
regulation of synapse structural plasticity	GO:0051823	2	1	0.184259	1.64186	2	1	0.176179	1.68905
sodium-independent organic anion transport	GO:0043252	2	1	0.184259	1.64186	2	0	1	#NUM!
cerebellar granule cell precursor tangential migration	GO:0021935	2	1	0.184259	1.64186	2	1	0.176179	1.68905
mast cell mediated immunity	GO:0002448	2	1	0.184259	1.64186	1	0	1	#NUM!
negative regulation of fatty acid oxidation	GO:0046322	2	1	0.184259	1.64186	2	1	0.176179	1.68905
negative regulation of protein oligomerization	GO:0032460	2	1	0.184259	1.64186	2	1	0.176179	1.68905
endocardial cushion fusion	GO:0003274	2	1	0.184259	1.64186	2	1	0.176179	1.68905
regulation of high-density lipoprotein particle assembly	GO:0090107	2	1	0.184259	1.64186	1	0	1	#NUM!
regulation of synaptic membrane adhesion	GO:0099179	2	1	0.184259	1.64186	2	1	0.176179	1.68905
DNA catabolic process, exonucleolytic	GO:0000738	2	1	0.184259	1.64186	2	1	0.176179	1.68905
flavonoid glucuronidation	GO:0052696	2	1	0.184259	1.64186	2	1	0.176179	1.68905
regulation of synaptic transmission, dopaminergic	GO:0032225	2	1	0.184259	1.64186	2	2	0.00851601	2.3822
response to hepatocyte growth factor	GO:0035728	2	1	0.184259	1.64186	2	1	0.176179	1.68905
regulation of interleukin-1 beta production	GO:0032651	2	1	0.184259	1.64186	2	1	0.176179	1.68905
germinal center B cell differentiation	GO:0002314	2	1	0.184259	1.64186	2	1	0.176179	1.68905
C-terminal protein deglutamylation	GO:0035609	2	1	0.184259	1.64186	2	1	0.176179	1.68905
positive regulation of retinal ganglion cell axon guidance	GO:1902336	2	1	0.184259	1.64186	2	1	0.176179	1.68905
respiratory burst involved in defense response	GO:0002679	2	1	0.184259	1.64186	1	0	1	#NUM!
negative regulation of superoxide anion generation	GO:0032929	2	1	0.184259	1.64186	1	1	0.0923475	2.3822
regulation of skeletal muscle adaptation	GO:0014733	2	1	0.184259	1.64186	2	1	0.176179	1.68905
regulation of protein heterodimerization activity	GO:0043497	2	1	0.184259	1.64186	2	1	0.176179	1.68905
positive regulation of telomerase RNA reverse transcriptase activity	GO:1905663	2	1	0.184259	1.64186	2	1	0.176179	1.68905
negative regulation of translational initiation in response to stress	GO:0032057	2	1	0.184259	1.64186	2	1	0.176179	1.68905
histone succinylation	GO:0106077	2	1	0.184259	1.64186	2	1	0.176179	1.68905
regulation of actin filament length	GO:0030832	2	1	0.184259	1.64186	2	1	0.176179	1.68905
regulation of fibroblast proliferation	GO:0048145	2	1	0.184259	1.64186	2	1	0.176179	1.68905
negative regulation of nucleic acid-templated transcription	GO:1903507	2	1	0.184259	1.64186	2	1	0.176179	1.68905
negative regulation of phospholipase C activity	GO:1900275	2	1	0.184259	1.64186	2	1	0.176179	1.68905
tumor necrosis factor secretion	GO:1990774	2	1	0.184259	1.64186	2	1	0.176179	1.68905
phosphatidylserine biosynthetic process	GO:0006659	2	1	0.184259	1.64186	2	1	0.176179	1.68905
negative regulation of smoothened signaling pathway involved in ventral spinal cord patterning	GO:0021914	2	1	0.184259	1.64186	2	1	0.176179	1.68905
base-excision repair, base-free sugar-phosphate removal	GO:0006286	2	1	0.184259	1.64186	2	1	0.176179	1.68905
skeletal muscle satellite cell activation	GO:0014719	2	1	0.184259	1.64186	2	1	0.176179	1.68905
establishment of organelle localization	GO:0051656	2	1	0.184259	1.64186	2	1	0.176179	1.68905
L-ascorbic acid biosynthetic process	GO:0019853	2	1	0.184259	1.64186	2	1	0.176179	1.68905
embryonic skeletal joint morphogenesis	GO:0060272	2	1	0.184259	1.64186	2	1	0.176179	1.68905
developmental cell growth	GO:0048588	2	1	0.184259	1.64186	2	1	0.176179	1.68905
negative regulation of glucuronosyltransferase activity	GO:1904224	2	1	0.184259	1.64186	2	1	0.176179	1.68905
cellular response to mercury ion	GO:0071288	2	1	0.184259	1.64186	2	1	0.176179	1.68905
ether lipid metabolic process	GO:0046485	2	1	0.184259	1.64186	2	0	1	#NUM!
bilirubin conjugation	GO:0006789	2	1	0.184259	1.64186	2	1	0.176179	1.68905
negative regulation of circadian sleep/wake cycle, REM sleep	GO:0042322	2	1	0.184259	1.64186	1	0	1	#NUM!
spindle midzone assembly	GO:0051255	2	1	0.184259	1.64186	2	1	0.176179	1.68905
type II pneumocyte differentiation	GO:0060510	2	1	0.184259	1.64186	2	1	0.176179	1.68905
histone H3-K4 demethylation	GO:0034720	2	1	0.184259	1.64186	2	1	0.176179	1.68905
negative regulation of synaptic transmission, dopaminergic	GO:0032227	2	1	0.184259	1.64186	2	1	0.176179	1.68905
hormone-mediated apoptotic signaling pathway	GO:0008628	2	1	0.184259	1.64186	1	0	1	#NUM!
sulfur amino acid catabolic process	GO:0000098	2	1	0.184259	1.64186	2	0	1	#NUM!
positive regulation of high voltage-gated calcium channel activity	GO:1901843	2	1	0.184259	1.64186	2	1	0.176179	1.68905
negative regulation of membrane tubulation	GO:1903526	2	1	0.184259	1.64186	2	1	0.176179	1.68905
negative regulation of telomere maintenance via semi-conservative replication	GO:0032214	2	1	0.184259	1.64186	2	1	0.176179	1.68905
regulation of lipopolysaccharide-mediated signaling pathway	GO:0031664	2	1	0.184259	1.64186	2	1	0.176179	1.68905
positive regulation of chaperone-mediated protein complex assembly	GO:0090035	2	1	0.184259	1.64186	2	1	0.176179	1.68905
regulation of translational fidelity	GO:0006450	2	1	0.184259	1.64186	2	1	0.176179	1.68905
chloride ion homeostasis	GO:0055064	2	1	0.184259	1.64186	1	1	0.0923475	2.3822
regulation of tau-protein kinase activity	GO:1902947	2	1	0.184259	1.64186	2	1	0.176179	1.68905
response to purine-containing compound	GO:0014074	2	1	0.184259	1.64186	1	0	1	#NUM!
metanephric mesenchyme morphogenesis	GO:0072133	2	1	0.184259	1.64186	2	1	0.176179	1.68905
gamma-aminobutyric acid receptor clustering	GO:0097112	2	1	0.184259	1.64186	2	1	0.176179	1.68905
entry of viral genome into host nucleus through nuclear pore complex via importin	GO:0075506	2	1	0.184259	1.64186	2	1	0.176179	1.68905
oocyte growth	GO:0001555	2	1	0.184259	1.64186	2	1	0.176179	1.68905
negative regulation of exonuclease activity	GO:1905778	2	1	0.184259	1.64186	2	1	0.176179	1.68905
cytosolic transport	GO:0016482	2	1	0.184259	1.64186	2	1	0.176179	1.68905
regulation of immunoglobulin production	GO:0002637	2	1	0.184259	1.64186	1	1	0.0923475	2.3822
negative regulation of filopodium assembly	GO:0051490	2	1	0.184259	1.64186	2	1	0.176179	1.68905
heme transport	GO:0015886	2	1	0.184259	1.64186	1	0	1	#NUM!
ceramide translocation	GO:0099040	2	1	0.184259	1.64186	2	0	1	#NUM!
regulation of translation in response to stress	GO:0043555	2	1	0.184259	1.64186	2	0	1	#NUM!
ventral spinal cord interneuron differentiation	GO:0021514	2	1	0.184259	1.64186	2	1	0.176179	1.68905
negative regulation of calcium ion binding	GO:1901877	2	1	0.184259	1.64186	1	0	1	#NUM!
positive regulation of type B pancreatic cell development	GO:2000078	2	1	0.184259	1.64186	2	0	1	#NUM!
acetyl-CoA biosynthetic process from acetate	GO:0019427	2	1	0.184259	1.64186	2	1	0.176179	1.68905
positive regulation of establishment of T cell polarity	GO:1903905	2	1	0.184259	1.64186	2	0	1	#NUM!
protein localization to cell cortex	GO:0072697	2	1	0.184259	1.64186	2	1	0.176179	1.68905
regulation of RIG-I signaling pathway	GO:0039535	2	1	0.184259	1.64186	2	1	0.176179	1.68905
regulation of phospholipid metabolic process	GO:1903725	2	1	0.184259	1.64186	2	1	0.176179	1.68905
uropod organization	GO:0032796	2	1	0.184259	1.64186	2	1	0.176179	1.68905
ventral spinal cord development	GO:0021517	2	1	0.184259	1.64186	2	1	0.176179	1.68905
negative regulation of netrin-activated signaling pathway	GO:1902842	2	1	0.184259	1.64186	2	1	0.176179	1.68905
positive regulation of Schwann cell differentiation	GO:0014040	2	1	0.184259	1.64186	2	1	0.176179	1.68905
nephrogenic mesenchyme morphogenesis	GO:0072134	2	1	0.184259	1.64186	2	1	0.176179	1.68905
response to kainic acid	GO:1904373	2	1	0.184259	1.64186	2	1	0.176179	1.68905
interleukin-6 production	GO:0032635	2	1	0.184259	1.64186	2	0	1	#NUM!
helper T cell diapedesis	GO:0035685	2	1	0.184259	1.64186	2	1	0.176179	1.68905
striated muscle tissue development	GO:0014706	2	1	0.184259	1.64186	1	0	1	#NUM!
negative regulation of cholesterol efflux	GO:0090370	2	1	0.184259	1.64186	2	1	0.176179	1.68905
xenobiotic glucuronidation	GO:0052697	2	1	0.184259	1.64186	2	1	0.176179	1.68905
DNA-templated transcription, elongation	GO:0006354	2	1	0.184259	1.64186	2	1	0.176179	1.68905
cellular detoxification of nitrogen compound	GO:0070458	2	1	0.184259	1.64186	2	1	0.176179	1.68905
lymphocyte homeostasis	GO:0002260	2	1	0.184259	1.64186	2	1	0.176179	1.68905
intracellular mRNA localization	GO:0008298	2	1	0.184259	1.64186	2	0	1	#NUM!
positive regulation of apoptotic process	GO:0043065	202	25	0.184677	0.245616	194	24	0.130607	0.292392
cellular response to cytokine stimulus	GO:0071345	28	5	0.18561	0.612242	27	5	0.0975977	0.695797
cellular response to growth factor stimulus	GO:0071363	28	5	0.18561	0.612242	28	5	0.176243	0.65943
defense response	GO:0006952	28	5	0.18561	0.612242	23	3	0.465604	0.345314
intrinsic apoptotic signaling pathway in response to DNA damage	GO:0008630	28	5	0.18561	0.612242	27	4	0.307896	0.472654
response to glucocorticoid	GO:0051384	28	5	0.18561	0.612242	27	3	0.73408	0.184972
neuron migration	GO:0001764	61	9	0.187967	0.421359	59	9	0.112756	0.501883
ubiquitin-dependent ERAD pathway	GO:0030433	44	7	0.192378	0.496729	44	8	0.0595819	0.677448
cellular response to cAMP	GO:0071320	29	5	0.195138	0.57715	25	4	0.283266	0.549615
regulation of megakaryocyte differentiation	GO:0045652	29	5	0.195138	0.57715	29	4	0.337026	0.401195
DNA methylation	GO:0006306	16	3	0.197094	0.661032	15	3	0.155176	0.772758
negative regulation of peptidyl-serine phosphorylation	GO:0033137	16	3	0.197094	0.661032	15	3	0.155176	0.772758
spleen development	GO:0048536	16	3	0.197094	0.661032	14	2	0.375652	0.436286
error-free translesion synthesis	GO:0070987	16	3	0.197094	0.661032	16	4	0.0534711	0.995902
negative regulation of fibroblast proliferation	GO:0048147	16	3	0.197094	0.661032	17	3	0.202998	0.647595
inner ear morphogenesis	GO:0042472	16	3	0.197094	0.661032	17	3	0.202998	0.647595
outflow tract septum morphogenesis	GO:0003148	16	3	0.197094	0.661032	16	3	0.178646	0.70822
nucleobase-containing compound metabolic process	GO:0006139	16	3	0.197094	0.661032	16	3	0.178646	0.70822
male gonad development	GO:0008584	45	7	0.198953	0.474256	45	7	0.187244	0.521444
DNA replication	GO:0006260	87	12	0.19912	0.354007	83	12	0.122449	0.448262
negative regulation of canonical Wnt signaling pathway	GO:0090090	114	15	0.201284	0.30686	110	13	0.320127	0.246665
long-term synaptic potentiation	GO:0060291	30	5	0.205934	0.543249	27	4	0.307896	0.472654
response to calcium ion	GO:0051592	30	5	0.205934	0.543249	30	5	0.192147	0.590437
cellular response to amino acid stimulus	GO:0071230	30	5	0.205934	0.543249	30	6	0.0529847	0.772758
proteasome-mediated ubiquitin-dependent protein catabolic process	GO:0043161	149	19	0.206369	0.275501	145	18	0.190293	0.295834
circadian rhythm	GO:0007623	46	7	0.206423	0.452277	45	6	0.302858	0.367293
protein autophosphorylation	GO:0046777	122	16	0.21407	0.303576	116	17	0.0509124	0.46182
cellular response to low-density lipoprotein particle stimulus	GO:0071404	9	2	0.21416	0.830931	9	2	0.198994	0.878119
positive regulation of macrophage derived foam cell differentiation	GO:0010744	9	2	0.21416	0.830931	9	1	0.582124	0.184972
cellular response to X-ray	GO:0071481	9	2	0.21416	0.830931	9	3	0.0431401	1.28358
natural killer cell mediated cytotoxicity	GO:0042267	9	2	0.21416	0.830931	9	1	0.582124	0.184972
vesicle budding from membrane	GO:0006900	9	2	0.21416	0.830931	9	1	0.582124	0.184972
response to hyperoxia	GO:0055093	9	2	0.21416	0.830931	9	2	0.198994	0.878119
growth plate cartilage chondrocyte morphogenesis	GO:0003429	9	2	0.21416	0.830931	8	2	0.16436	0.995902
negative regulation of ubiquitin protein ligase activity	GO:1904667	9	2	0.21416	0.830931	9	2	0.198994	0.878119
dosage compensation by inactivation of X chromosome	GO:0009048	9	2	0.21416	0.830931	9	2	0.198994	0.878119
establishment of epithelial cell polarity	GO:0090162	9	2	0.21416	0.830931	9	2	0.198994	0.878119
cytoskeletal anchoring at plasma membrane	GO:0007016	9	2	0.21416	0.830931	9	2	0.198994	0.878119
negative regulation of cell-matrix adhesion	GO:0001953	9	2	0.21416	0.830931	9	2	0.198994	0.878119
positive regulation of activated T cell proliferation	GO:0042104	9	2	0.21416	0.830931	10	0	0.613602	#NUM!
cellular protein catabolic process	GO:0044257	9	2	0.21416	0.830931	9	2	0.198994	0.878119
positive regulation of cell size	GO:0045793	9	2	0.21416	0.830931	8	2	0.16436	0.995902
positive regulation of ATP biosynthetic process	GO:2001171	9	2	0.21416	0.830931	9	2	0.198994	0.878119
plasma membrane repair	GO:0001778	9	2	0.21416	0.830931	8	1	0.539554	0.302755
negative regulation of endocytosis	GO:0045806	9	2	0.21416	0.830931	8	2	0.16436	0.995902
response to steroid hormone	GO:0048545	9	2	0.21416	0.830931	9	1	0.582124	0.184972
miRNA mediated inhibition of translation	GO:0035278	9	2	0.21416	0.830931	9	1	0.582124	0.184972
positive regulation of glycogen biosynthetic process	GO:0045725	9	2	0.21416	0.830931	8	2	0.16436	0.995902
negative regulation of erythrocyte differentiation	GO:0045647	9	2	0.21416	0.830931	10	2	0.234366	0.772758
response to metal ion	GO:0010038	9	2	0.21416	0.830931	9	2	0.198994	0.878119
insulin-like growth factor receptor signaling pathway	GO:0048009	9	2	0.21416	0.830931	9	2	0.198994	0.878119
protein maturation	GO:0051604	9	2	0.21416	0.830931	8	2	0.16436	0.995902
protein autoprocessing	GO:0016540	9	2	0.21416	0.830931	10	1	1	0.0796113
intermediate filament organization	GO:0045109	9	2	0.21416	0.830931	7	1	0.492655	0.436286
negative regulation of protein localization to cell surface	GO:2000009	9	2	0.21416	0.830931	9	2	0.198994	0.878119
chromosome organization	GO:0051276	9	2	0.21416	0.830931	10	2	0.234366	0.772758
regulation of the force of heart contraction	GO:0002026	9	2	0.21416	0.830931	9	2	0.198994	0.878119
positive regulation of protein sumoylation	GO:0033235	9	2	0.21416	0.830931	8	1	0.539554	0.302755
negative regulation of tumor necrosis factor-mediated signaling pathway	GO:0010804	9	2	0.21416	0.830931	8	2	0.16436	0.995902
positive regulation of myelination	GO:0031643	9	2	0.21416	0.830931	9	2	0.198994	0.878119
gamma-aminobutyric acid signaling pathway	GO:0007214	9	2	0.21416	0.830931	8	1	0.539554	0.302755
negative regulation of catalytic activity	GO:0043086	9	2	0.21416	0.830931	8	1	0.539554	0.302755
multicellular organism development	GO:0007275	157	20	0.217192	0.274495	149	20	0.0845604	0.373982
substrate adhesion-dependent cell spreading	GO:0034446	31	5	0.217893	0.510459	30	4	0.352911	0.367293
positive regulation of inflammatory response	GO:0050729	31	5	0.217893	0.510459	31	3	0.760999	0.0468214
centrosome cycle	GO:0007098	31	5	0.217893	0.510459	30	5	0.192147	0.590437
hormone-mediated signaling pathway	GO:0009755	17	3	0.223282	0.600407	16	3	0.178646	0.70822
Rac protein signal transduction	GO:0016601	17	3	0.223282	0.600407	16	3	0.178646	0.70822
positive regulation of dendritic spine development	GO:0060999	17	3	0.223282	0.600407	17	3	0.202998	0.647595
positive regulation of cell migration involved in sprouting angiogenesis	GO:0090050	17	3	0.223282	0.600407	15	2	0.642984	0.367293
positive regulation of neurogenesis	GO:0050769	17	3	0.223282	0.600407	17	2	0.666708	0.24213
glutathione metabolic process	GO:0006749	17	3	0.223282	0.600407	16	2	0.654372	0.302755
NLS-bearing protein import into nucleus	GO:0006607	17	3	0.223282	0.600407	17	3	0.202998	0.647595
chaperone-mediated protein folding	GO:0061077	17	3	0.223282	0.600407	17	3	0.202998	0.647595
nucleotide-excision repair, DNA gap filling	GO:0006297	17	3	0.223282	0.600407	17	4	0.0650032	0.935277
positive regulation of muscle cell differentiation	GO:0051149	17	3	0.223282	0.600407	17	3	0.202998	0.647595
positive regulation of DNA replication	GO:0045740	17	3	0.223282	0.600407	16	2	0.654372	0.302755
translational initiation	GO:0006413	97	13	0.223459	0.325247	97	13	0.156375	0.372435
angiogenesis	GO:0001525	131	17	0.230238	0.293024	119	12	0.748447	0.0879795
negative regulation of neuron differentiation	GO:0045665	32	5	0.23091	0.47871	32	5	0.212806	0.525898
negative regulation of cell growth	GO:0030308	73	10	0.232296	0.347134	72	9	0.307165	0.302755
cellular response to DNA damage stimulus	GO:0006974	168	21	0.232802	0.255567	162	21	0.0995111	0.339122
positive regulation of NF-kappaB transcription factor activity	GO:0051092	100	13	0.235734	0.294787	96	13	0.152898	0.382798
protein dephosphorylation	GO:0006470	75	4	0.241756	-0.596185	73	5	0.682598	-0.298825
somatic stem cell population maintenance	GO:0035019	33	5	0.244883	0.447939	32	5	0.212806	0.525898
glucose metabolic process	GO:0006006	33	5	0.244883	0.447939	31	5	0.201929	0.557647
regulation of translation	GO:0006417	33	5	0.244883	0.447939	32	4	0.532896	0.302755
cellular response to leukemia inhibitory factor	GO:1990830	55	8	0.246063	0.407117	53	7	0.334537	0.357815
regulation of protein stability	GO:0031647	55	8	0.246063	0.407117	54	8	0.155042	0.472654
nucleus organization	GO:0006997	18	0	0.248827	#NUM!	18	0	0.402467	#NUM!
sphingolipid biosynthetic process	GO:0030148	19	0	0.248883	#NUM!	19	0	0.249837	#NUM!
negative regulation of insulin secretion	GO:0046676	19	0	0.248883	#NUM!	19	0	0.249837	#NUM!
transcription by RNA polymerase III	GO:0006383	19	0	0.248883	#NUM!	18	0	0.402467	#NUM!
cellular response to glucose stimulus	GO:0071333	34	1	0.250028	-1.19135	31	0	0.11006	#NUM!
ribosomal small subunit assembly	GO:0000028	10	2	0.251531	0.72557	10	2	0.234366	0.772758
positive regulation of phosphoprotein phosphatase activity	GO:0032516	10	2	0.251531	0.72557	9	2	0.198994	0.878119
cytoplasmic mRNA processing body assembly	GO:0033962	10	2	0.251531	0.72557	10	1	1	0.0796113
positive regulation of ubiquitin-dependent protein catabolic process	GO:2000060	10	2	0.251531	0.72557	10	3	0.0575065	1.17822
maternal process involved in female pregnancy	GO:0060135	10	2	0.251531	0.72557	10	1	1	0.0796113
cell projection assembly	GO:0030031	10	2	0.251531	0.72557	9	2	0.198994	0.878119
amino acid transport	GO:0006865	10	2	0.251531	0.72557	9	3	0.0431401	1.28358
negative regulation of cell migration involved in sprouting angiogenesis	GO:0090051	10	2	0.251531	0.72557	8	1	0.539554	0.302755
exit from mitosis	GO:0010458	10	2	0.251531	0.72557	10	2	0.234366	0.772758
negative regulation of macroautophagy	GO:0016242	10	2	0.251531	0.72557	10	2	0.234366	0.772758
DNA double-strand break processing	GO:0000729	10	2	0.251531	0.72557	9	2	0.198994	0.878119
regulation of axon extension	GO:0030516	10	2	0.251531	0.72557	10	2	0.234366	0.772758
anterograde synaptic vesicle transport	GO:0048490	10	2	0.251531	0.72557	10	1	1	0.0796113
regulation of phosphatidylinositol 3-kinase signaling	GO:0014066	10	2	0.251531	0.72557	10	2	0.234366	0.772758
positive regulation of dendritic spine morphogenesis	GO:0061003	10	2	0.251531	0.72557	10	2	0.234366	0.772758
response to organonitrogen compound	GO:0010243	10	2	0.251531	0.72557	10	2	0.234366	0.772758
histone H3-K4 methylation	GO:0051568	10	2	0.251531	0.72557	10	2	0.234366	0.772758
endocardial cushion morphogenesis	GO:0003203	10	2	0.251531	0.72557	10	2	0.234366	0.772758
negative regulation of endothelial cell migration	GO:0010596	10	2	0.251531	0.72557	8	2	0.16436	0.995902
intracellular transport	GO:0046907	10	2	0.251531	0.72557	10	1	1	0.0796113
cellular response to nitric oxide	GO:0071732	10	2	0.251531	0.72557	10	2	0.234366	0.772758
negative regulation of viral transcription	GO:0032897	10	2	0.251531	0.72557	9	3	0.0431401	1.28358
positive regulation of long-term synaptic potentiation	GO:1900273	10	2	0.251531	0.72557	10	2	0.234366	0.772758
developmental growth	GO:0048589	10	2	0.251531	0.72557	10	2	0.234366	0.772758
hepatocyte apoptotic process	GO:0097284	10	2	0.251531	0.72557	8	1	0.539554	0.302755
negative regulation of protein localization to plasma membrane	GO:1903077	10	2	0.251531	0.72557	10	1	1	0.0796113
actin polymerization or depolymerization	GO:0008154	10	2	0.251531	0.72557	10	2	0.234366	0.772758
regulation of intracellular estrogen receptor signaling pathway	GO:0033146	10	2	0.251531	0.72557	10	2	0.234366	0.772758
establishment or maintenance of epithelial cell apical/basal polarity	GO:0045197	10	2	0.251531	0.72557	10	2	0.234366	0.772758
response to corticosterone	GO:0051412	10	2	0.251531	0.72557	9	1	0.582124	0.184972
blastocyst development	GO:0001824	10	2	0.251531	0.72557	11	2	0.270044	0.677448
negative regulation of pri-miRNA transcription by RNA polymerase II	GO:1902894	10	2	0.251531	0.72557	10	2	0.234366	0.772758
neuron cell-cell adhesion	GO:0007158	10	2	0.251531	0.72557	9	2	0.198994	0.878119
regulation of autophagosome assembly	GO:2000785	10	2	0.251531	0.72557	10	2	0.234366	0.772758
negative regulation of B cell proliferation	GO:0030889	10	2	0.251531	0.72557	11	2	0.270044	0.677448
negative regulation of DNA damage response, signal transduction by p53 class mediator	GO:0043518	10	2	0.251531	0.72557	10	2	0.234366	0.772758
negative regulation of proteolysis	GO:0045861	10	2	0.251531	0.72557	9	2	0.198994	0.878119
regulation of reactive oxygen species metabolic process	GO:2000377	10	2	0.251531	0.72557	10	2	0.234366	0.772758
mammary gland alveolus development	GO:0060749	10	2	0.251531	0.72557	10	3	0.0575065	1.17822
regulation of neurogenesis	GO:0050767	10	2	0.251531	0.72557	10	1	1	0.0796113
neuropeptide signaling pathway	GO:0007218	20	0	0.251574	#NUM!	19	0	0.249837	#NUM!
CENP-A containing nucleosome assembly	GO:0034080	20	0	0.251574	#NUM!	19	0	0.249837	#NUM!
antigen processing and presentation of peptide antigen via MHC class I	GO:0002474	20	0	0.251574	#NUM!	20	1	1	-0.613536
phagocytosis	GO:0006909	36	1	0.253199	-1.24851	35	2	0.767396	-0.480005
potassium ion transmembrane transport	GO:0071805	21	0	0.25667	#NUM!	21	0	0.252775	#NUM!
glycosphingolipid metabolic process	GO:0006687	21	0	0.25667	#NUM!	18	0	0.402467	#NUM!
positive regulation of phagocytosis	GO:0050766	21	0	0.25667	#NUM!	17	0	0.395204	#NUM!
embryo implantation	GO:0007566	21	0	0.25667	#NUM!	22	1	0.71586	-0.708846
protein localization to plasma membrane	GO:0072659	82	11	0.256834	0.326184	80	10	0.327441	0.302755
mitochondrial translational termination	GO:0070126	37	1	0.25685	-1.27591	37	0	0.0450233	#NUM!
regulation of macroautophagy	GO:0016241	57	8	0.258269	0.371399	57	7	0.363291	0.285055
cellular response to insulin stimulus	GO:0032869	57	8	0.258269	0.371399	55	9	0.0945047	0.572088
transdifferentiation	GO:0060290	3	1	0.263253	1.2364	3	1	0.252279	1.28358
traversing start control point of mitotic cell cycle	GO:0007089	3	1	0.263253	1.2364	3	1	0.252279	1.28358
attachment of GPI anchor to protein	GO:0016255	3	1	0.263253	1.2364	2	0	1	#NUM!
positive regulation of cell proliferation by VEGF-activated platelet derived growth factor receptor signaling pathway	GO:0038091	3	1	0.263253	1.2364	3	1	0.252279	1.28358
negative regulation of astrocyte differentiation	GO:0048712	3	1	0.263253	1.2364	3	1	0.252279	1.28358
biotin metabolic process	GO:0006768	3	1	0.263253	1.2364	2	0	1	#NUM!
regulation of kinase activity	GO:0043549	3	1	0.263253	1.2364	3	1	0.252279	1.28358
stress granule disassembly	GO:0035617	3	1	0.263253	1.2364	3	1	0.252279	1.28358
neuronal signal transduction	GO:0023041	3	1	0.263253	1.2364	3	1	0.252279	1.28358
cellular response to salt stress	GO:0071472	3	1	0.263253	1.2364	3	1	0.252279	1.28358
positive regulation of alkaline phosphatase activity	GO:0010694	3	1	0.263253	1.2364	3	1	0.252279	1.28358
positive regulation of melanin biosynthetic process	GO:0048023	3	1	0.263253	1.2364	3	1	0.252279	1.28358
regulation of dopamine receptor signaling pathway	GO:0060159	3	1	0.263253	1.2364	3	0	1	#NUM!
negative regulation of CD4-positive, alpha-beta T cell differentiation	GO:0043371	3	1	0.263253	1.2364	3	0	1	#NUM!
response to oleic acid	GO:0034201	3	1	0.263253	1.2364	3	0	1	#NUM!
syncytiotrophoblast cell differentiation involved in labyrinthine layer development	GO:0060715	3	1	0.263253	1.2364	3	1	0.252279	1.28358
positive regulation of interleukin-12 secretion	GO:2001184	3	1	0.263253	1.2364	3	1	0.252279	1.28358
'de novo' AMP biosynthetic process	GO:0044208	3	1	0.263253	1.2364	1	0	1	#NUM!
T cell activation involved in immune response	GO:0002286	3	1	0.263253	1.2364	4	1	0.321359	0.995902
protein metabolic process	GO:0019538	3	1	0.263253	1.2364	3	1	0.252279	1.28358
trigeminal nerve structural organization	GO:0021637	3	1	0.263253	1.2364	3	1	0.252279	1.28358
dermatan sulfate biosynthetic process	GO:0030208	3	1	0.263253	1.2364	2	1	0.176179	1.68905
endosome to lysosome transport via multivesicular body sorting pathway	GO:0032510	3	1	0.263253	1.2364	3	1	0.252279	1.28358
protein import into peroxisome matrix, docking	GO:0016560	3	1	0.263253	1.2364	3	1	0.252279	1.28358
cholesterol esterification	GO:0034435	3	1	0.263253	1.2364	2	0	1	#NUM!
protein transport along microtubule	GO:0098840	3	1	0.263253	1.2364	3	1	0.252279	1.28358
oligosaccharide metabolic process	GO:0009311	3	1	0.263253	1.2364	2	0	1	#NUM!
dichotomous subdivision of terminal units involved in salivary gland branching	GO:0060666	3	1	0.263253	1.2364	3	1	0.252279	1.28358
cellular response to vitamin D	GO:0071305	3	1	0.263253	1.2364	3	1	0.252279	1.28358
intestinal epithelial cell maturation	GO:0060574	3	1	0.263253	1.2364	4	1	0.321359	0.995902
protein localization to microtubule plus-end	GO:1904825	3	1	0.263253	1.2364	3	1	0.252279	1.28358
positive regulation of endodeoxyribonuclease activity	GO:0032079	3	1	0.263253	1.2364	3	1	0.252279	1.28358
polyamine biosynthetic process	GO:0006596	3	1	0.263253	1.2364	3	1	0.252279	1.28358
regulation of DNA-dependent DNA replication initiation	GO:0030174	3	1	0.263253	1.2364	3	1	0.252279	1.28358
vasoconstriction	GO:0042310	3	1	0.263253	1.2364	2	1	0.176179	1.68905
cellular response to corticotropin-releasing hormone stimulus	GO:0071376	3	1	0.263253	1.2364	3	1	0.252279	1.28358
negative regulation of signal transduction by p53 class mediator	GO:1901797	3	1	0.263253	1.2364	3	1	0.252279	1.28358
immunoglobulin V(D)J recombination	GO:0033152	3	1	0.263253	1.2364	3	1	0.252279	1.28358
regulation of retinoic acid receptor signaling pathway	GO:0048385	3	1	0.263253	1.2364	2	0	1	#NUM!
negative regulation of protein neddylation	GO:2000435	3	1	0.263253	1.2364	3	1	0.252279	1.28358
lung saccule development	GO:0060430	3	1	0.263253	1.2364	3	1	0.252279	1.28358
negative regulation of striated muscle cell apoptotic process	GO:0010664	3	1	0.263253	1.2364	3	1	0.252279	1.28358
inhibitory postsynaptic potential	GO:0060080	3	1	0.263253	1.2364	2	0	1	#NUM!
microtubule severing	GO:0051013	3	1	0.263253	1.2364	3	1	0.252279	1.28358
cellular response to bile acid	GO:1903413	3	1	0.263253	1.2364	2	0	1	#NUM!
protein import into peroxisome matrix, translocation	GO:0016561	3	1	0.263253	1.2364	3	1	0.252279	1.28358
atrioventricular valve formation	GO:0003190	3	1	0.263253	1.2364	3	1	0.252279	1.28358
positive regulation of oxidative phosphorylation	GO:1903862	3	1	0.263253	1.2364	3	1	0.252279	1.28358
localization within membrane	GO:0051668	3	1	0.263253	1.2364	3	1	0.252279	1.28358
negative regulation of peptidyl-serine dephosphorylation	GO:1902309	3	1	0.263253	1.2364	3	0	1	#NUM!
positive regulation of mononuclear cell migration	GO:0071677	3	1	0.263253	1.2364	3	1	0.252279	1.28358
negative regulation of protein ADP-ribosylation	GO:0010836	3	1	0.263253	1.2364	3	1	0.252279	1.28358
regulation of ventricular cardiac muscle cell membrane depolarization	GO:0060373	3	1	0.263253	1.2364	3	1	0.252279	1.28358
gamma-tubulin complex localization	GO:0033566	3	1	0.263253	1.2364	3	1	0.252279	1.28358
interleukin-2 biosynthetic process	GO:0042094	3	1	0.263253	1.2364	3	0	1	#NUM!
regulation of IRE1-mediated unfolded protein response	GO:1903894	3	1	0.263253	1.2364	3	1	0.252279	1.28358
negative regulation of telomere maintenance	GO:0032205	3	1	0.263253	1.2364	3	1	0.252279	1.28358
negative regulation of T cell apoptotic process	GO:0070233	3	1	0.263253	1.2364	2	0	1	#NUM!
self proteolysis	GO:0097264	3	1	0.263253	1.2364	3	1	0.252279	1.28358
pantothenate metabolic process	GO:0015939	3	1	0.263253	1.2364	2	0	1	#NUM!
positive regulation of hormone secretion	GO:0046887	3	1	0.263253	1.2364	3	1	0.252279	1.28358
positive regulation of telomere maintenance via telomere lengthening	GO:1904358	3	1	0.263253	1.2364	3	1	0.252279	1.28358
positive regulation of response to DNA damage stimulus	GO:2001022	3	1	0.263253	1.2364	4	1	0.321359	0.995902
establishment of mitochondrion localization	GO:0051654	3	1	0.263253	1.2364	3	2	0.0239796	1.97673
neural tube patterning	GO:0021532	3	1	0.263253	1.2364	3	1	0.252279	1.28358
morphogenesis of a polarized epithelium	GO:0001738	3	1	0.263253	1.2364	3	1	0.252279	1.28358
negative regulation of vascular endothelial growth factor signaling pathway	GO:1900747	3	1	0.263253	1.2364	3	1	0.252279	1.28358
establishment of mitotic spindle localization	GO:0040001	3	1	0.263253	1.2364	3	1	0.252279	1.28358
negative regulation of inflammatory response to antigenic stimulus	GO:0002862	3	1	0.263253	1.2364	3	0	1	#NUM!
circadian behavior	GO:0048512	3	1	0.263253	1.2364	3	1	0.252279	1.28358
ERBB signaling pathway	GO:0038127	3	1	0.263253	1.2364	3	1	0.252279	1.28358
proteoglycan metabolic process	GO:0006029	3	1	0.263253	1.2364	3	1	0.252279	1.28358
extracellular transport	GO:0006858	3	1	0.263253	1.2364	3	0	1	#NUM!
positive regulation of interferon-gamma secretion	GO:1902715	3	1	0.263253	1.2364	1	1	0.0923475	2.3822
establishment of spindle orientation	GO:0051294	3	1	0.263253	1.2364	3	1	0.252279	1.28358
positive regulation of growth hormone secretion	GO:0060124	3	1	0.263253	1.2364	3	1	0.252279	1.28358
nucleotide-binding oligomerization domain containing 2 signaling pathway	GO:0070431	3	1	0.263253	1.2364	3	1	0.252279	1.28358
lipid tube assembly	GO:0060988	3	1	0.263253	1.2364	3	1	0.252279	1.28358
anatomical structure formation involved in morphogenesis	GO:0048646	3	1	0.263253	1.2364	3	1	0.252279	1.28358
type I pneumocyte differentiation	GO:0060509	3	1	0.263253	1.2364	3	1	0.252279	1.28358
endochondral bone morphogenesis	GO:0060350	3	1	0.263253	1.2364	3	1	0.252279	1.28358
radial glial cell differentiation	GO:0060019	3	1	0.263253	1.2364	3	1	0.252279	1.28358
pseudouridine synthesis	GO:0001522	3	1	0.263253	1.2364	2	0	1	#NUM!
endoplasmic reticulum tubular network formation	GO:0071787	3	1	0.263253	1.2364	3	1	0.252279	1.28358
chromatin assembly or disassembly	GO:0006333	3	1	0.263253	1.2364	3	1	0.252279	1.28358
regulation of microtubule motor activity	GO:2000574	3	1	0.263253	1.2364	3	1	0.252279	1.28358
cardiac muscle cell contraction	GO:0086003	3	1	0.263253	1.2364	3	1	0.252279	1.28358
positive regulation of tissue remodeling	GO:0034105	3	1	0.263253	1.2364	3	0	1	#NUM!
cellular response to histamine	GO:0071420	3	1	0.263253	1.2364	2	0	1	#NUM!
cerebellum morphogenesis	GO:0021587	3	1	0.263253	1.2364	3	1	0.252279	1.28358
nucleosome organization	GO:0034728	3	1	0.263253	1.2364	3	1	0.252279	1.28358
regulation of pH	GO:0006885	3	1	0.263253	1.2364	3	1	0.252279	1.28358
regulation of platelet-derived growth factor receptor-alpha signaling pathway	GO:2000583	3	1	0.263253	1.2364	3	1	0.252279	1.28358
N-terminal peptidyl-lysine acetylation	GO:0018076	3	1	0.263253	1.2364	3	1	0.252279	1.28358
nitrobenzene metabolic process	GO:0018916	3	1	0.263253	1.2364	3	1	0.252279	1.28358
response to sucrose	GO:0009744	3	1	0.263253	1.2364	2	1	0.176179	1.68905
regulation of microvillus length	GO:0032532	3	1	0.263253	1.2364	3	1	0.252279	1.28358
response to water deprivation	GO:0009414	3	1	0.263253	1.2364	3	1	0.252279	1.28358
positive regulation of cysteine-type endopeptidase activity	GO:2001056	3	1	0.263253	1.2364	2	1	0.176179	1.68905
intracellular sequestering of iron ion	GO:0006880	3	1	0.263253	1.2364	3	1	0.252279	1.28358
mitochondrial depolarization	GO:0051882	3	1	0.263253	1.2364	3	1	0.252279	1.28358
negative regulation of neuron migration	GO:2001223	3	1	0.263253	1.2364	3	1	0.252279	1.28358
positive regulation of protein localization to nucleolus	GO:1904751	3	1	0.263253	1.2364	3	0	1	#NUM!
female meiosis I	GO:0007144	3	1	0.263253	1.2364	3	1	0.252279	1.28358
regulation of phosphatidylinositol dephosphorylation	GO:0060304	3	1	0.263253	1.2364	3	1	0.252279	1.28358
positive regulation of miRNA metabolic process	GO:2000630	3	1	0.263253	1.2364	3	1	0.252279	1.28358
regulation of branching involved in mammary gland duct morphogenesis	GO:0060762	3	1	0.263253	1.2364	3	0	1	#NUM!
establishment of protein localization to telomere	GO:0070200	3	1	0.263253	1.2364	3	1	0.252279	1.28358
metaphase/anaphase transition of mitotic cell cycle	GO:0007091	3	1	0.263253	1.2364	2	1	0.176179	1.68905
regulation of extracellular exosome assembly	GO:1903551	3	1	0.263253	1.2364	3	0	1	#NUM!
negative regulation of smooth muscle cell chemotaxis	GO:0071672	3	1	0.263253	1.2364	3	1	0.252279	1.28358
reelin-mediated signaling pathway	GO:0038026	3	1	0.263253	1.2364	2	1	0.176179	1.68905
positive regulation blood vessel branching	GO:1905555	3	1	0.263253	1.2364	3	1	0.252279	1.28358
neurotransmitter receptor transport to postsynaptic membrane	GO:0098969	3	1	0.263253	1.2364	3	1	0.252279	1.28358
monoterpenoid metabolic process	GO:0016098	3	1	0.263253	1.2364	3	1	0.252279	1.28358
response to fructose	GO:0009750	3	1	0.263253	1.2364	3	1	0.252279	1.28358
maintenance of DNA repeat elements	GO:0043570	3	1	0.263253	1.2364	3	1	0.252279	1.28358
retinal rod cell differentiation	GO:0060221	3	1	0.263253	1.2364	3	1	0.252279	1.28358
negative regulation of hepatocyte proliferation	GO:2000346	3	1	0.263253	1.2364	2	0	1	#NUM!
cellular response to redox state	GO:0071461	3	1	0.263253	1.2364	3	0	1	#NUM!
positive regulation of biomineral tissue development	GO:0070169	3	1	0.263253	1.2364	3	1	0.252279	1.28358
negative regulation of lipopolysaccharide-mediated signaling pathway	GO:0031665	3	1	0.263253	1.2364	3	1	0.252279	1.28358
amyloid-beta formation	GO:0034205	3	1	0.263253	1.2364	3	1	0.252279	1.28358
positive regulation of osteoblast proliferation	GO:0033690	3	1	0.263253	1.2364	3	1	0.252279	1.28358
DNA catabolic process, endonucleolytic	GO:0000737	3	1	0.263253	1.2364	3	1	0.252279	1.28358
positive regulation of peptide hormone secretion	GO:0090277	3	1	0.263253	1.2364	3	1	0.252279	1.28358
circadian regulation of translation	GO:0097167	3	1	0.263253	1.2364	3	1	0.252279	1.28358
otic vesicle development	GO:0071599	3	1	0.263253	1.2364	3	1	0.252279	1.28358
cell communication	GO:0007154	3	1	0.263253	1.2364	4	1	0.321359	0.995902
neural crest cell differentiation	GO:0014033	3	1	0.263253	1.2364	3	1	0.252279	1.28358
regulation of respiratory burst	GO:0060263	3	1	0.263253	1.2364	2	1	0.176179	1.68905
negative regulation of telomere capping	GO:1904354	3	1	0.263253	1.2364	3	1	0.252279	1.28358
glyoxylate metabolic process	GO:0046487	3	1	0.263253	1.2364	3	1	0.252279	1.28358
synaptic transmission, dopaminergic	GO:0001963	3	1	0.263253	1.2364	2	0	1	#NUM!
positive regulation of lipophagy	GO:1904504	3	1	0.263253	1.2364	3	2	0.0239796	1.97673
transcription-dependent tethering of RNA polymerase II gene DNA at nuclear periphery	GO:0000972	3	1	0.263253	1.2364	3	1	0.252279	1.28358
regulation of protein homodimerization activity	GO:0043496	3	1	0.263253	1.2364	3	1	0.252279	1.28358
tRNA-type intron splice site recognition and cleavage	GO:0000379	3	1	0.263253	1.2364	3	1	0.252279	1.28358
cellular hyperosmotic salinity response	GO:0071475	3	1	0.263253	1.2364	3	1	0.252279	1.28358
retinoic acid biosynthetic process	GO:0002138	3	1	0.263253	1.2364	2	0	1	#NUM!
regulation of postsynaptic membrane potential	GO:0060078	3	1	0.263253	1.2364	3	1	0.252279	1.28358
response to UV-A	GO:0070141	3	1	0.263253	1.2364	3	1	0.252279	1.28358
negative regulation of cellular protein catabolic process	GO:1903363	3	1	0.263253	1.2364	3	1	0.252279	1.28358
cellular response to iron ion	GO:0071281	3	1	0.263253	1.2364	4	1	0.321359	0.995902
NMDA glutamate receptor clustering	GO:0097114	3	1	0.263253	1.2364	3	1	0.252279	1.28358
DNA geometric change	GO:0032392	3	1	0.263253	1.2364	3	0	1	#NUM!
diet induced thermogenesis	GO:0002024	3	1	0.263253	1.2364	3	1	0.252279	1.28358
negative regulation of vascular smooth muscle cell differentiation	GO:1905064	3	1	0.263253	1.2364	2	1	0.176179	1.68905
pinocytosis	GO:0006907	3	1	0.263253	1.2364	3	1	0.252279	1.28358
regulation of extracellular matrix organization	GO:1903053	3	1	0.263253	1.2364	3	2	0.0239796	1.97673
negative regulation of glycogen (starch) synthase activity	GO:2000466	3	1	0.263253	1.2364	3	1	0.252279	1.28358
interleukin-33-mediated signaling pathway	GO:0038172	3	1	0.263253	1.2364	3	1	0.252279	1.28358
response to peptidoglycan	GO:0032494	3	1	0.263253	1.2364	3	1	0.252279	1.28358
regulation of epidermal cell differentiation	GO:0045604	3	1	0.263253	1.2364	3	1	0.252279	1.28358
regulation of branching involved in salivary gland morphogenesis by mesenchymal-epithelial signaling	GO:0060665	3	1	0.263253	1.2364	3	1	0.252279	1.28358
regulation of feeding behavior	GO:0060259	3	1	0.263253	1.2364	3	1	0.252279	1.28358
membrane to membrane docking	GO:0022614	3	1	0.263253	1.2364	3	1	0.252279	1.28358
plasma lipoprotein particle clearance	GO:0034381	3	1	0.263253	1.2364	3	1	0.252279	1.28358
positive regulation of MHC class II biosynthetic process	GO:0045348	3	1	0.263253	1.2364	3	1	0.252279	1.28358
response to mineralocorticoid	GO:0051385	3	1	0.263253	1.2364	3	1	0.252279	1.28358
regulation of ribonuclease activity	GO:0060700	3	1	0.263253	1.2364	3	2	0.0239796	1.97673
vesicle transport along actin filament	GO:0030050	3	1	0.263253	1.2364	3	1	0.252279	1.28358
cellular response to L-glutamate	GO:1905232	3	1	0.263253	1.2364	3	1	0.252279	1.28358
negative regulation of glomerular filtration	GO:0003105	3	1	0.263253	1.2364	3	1	0.252279	1.28358
regulation of T cell migration	GO:2000404	3	1	0.263253	1.2364	3	1	0.252279	1.28358
positive regulation of cortisol secretion	GO:0051464	3	1	0.263253	1.2364	2	0	1	#NUM!
regulation of cellular hyperosmotic salinity response	GO:1900069	3	1	0.263253	1.2364	3	1	0.252279	1.28358
positive regulation of NLRP3 inflammasome complex assembly	GO:1900227	3	1	0.263253	1.2364	3	1	0.252279	1.28358
positive regulation of cAMP-mediated signaling	GO:0043950	3	1	0.263253	1.2364	2	0	1	#NUM!
behavioral response to ethanol	GO:0048149	3	1	0.263253	1.2364	3	1	0.252279	1.28358
TRAIL-activated apoptotic signaling pathway	GO:0036462	3	1	0.263253	1.2364	2	1	0.176179	1.68905
cellular response to actinomycin D	GO:0072717	3	1	0.263253	1.2364	3	1	0.252279	1.28358
peroxisome membrane biogenesis	GO:0016557	3	1	0.263253	1.2364	3	1	0.252279	1.28358
positive regulation of mitochondrion organization	GO:0010822	3	1	0.263253	1.2364	3	1	0.252279	1.28358
sensory perception of taste	GO:0050909	3	1	0.263253	1.2364	3	1	0.252279	1.28358
fucose metabolic process	GO:0006004	3	1	0.263253	1.2364	1	0	1	#NUM!
negative regulation of platelet-derived growth factor receptor-beta signaling pathway	GO:2000587	3	1	0.263253	1.2364	3	1	0.252279	1.28358
cellular response to nitrosative stress	GO:0071500	3	1	0.263253	1.2364	3	1	0.252279	1.28358
positive regulation of translational termination	GO:0045905	3	1	0.263253	1.2364	3	1	0.252279	1.28358
heterocycle metabolic process	GO:0046483	3	1	0.263253	1.2364	3	1	0.252279	1.28358
regulation of tubulin deacetylation	GO:0090043	3	1	0.263253	1.2364	3	1	0.252279	1.28358
regulation of synaptic vesicle recycling	GO:1903421	3	1	0.263253	1.2364	3	1	0.252279	1.28358
cell migration involved in vasculogenesis	GO:0035441	3	1	0.263253	1.2364	3	1	0.252279	1.28358
sebaceous gland development	GO:0048733	3	1	0.263253	1.2364	3	1	0.252279	1.28358
intramembranous ossification	GO:0001957	3	1	0.263253	1.2364	3	1	0.252279	1.28358
protein geranylgeranylation	GO:0018344	3	1	0.263253	1.2364	3	1	0.252279	1.28358
negative regulation of neurotrophin TRK receptor signaling pathway	GO:0051387	3	1	0.263253	1.2364	3	1	0.252279	1.28358
growth plate cartilage development	GO:0003417	3	1	0.263253	1.2364	3	1	0.252279	1.28358
metanephric S-shaped body morphogenesis	GO:0072284	3	1	0.263253	1.2364	3	1	0.252279	1.28358
positive regulation of protein kinase C activity	GO:1900020	3	1	0.263253	1.2364	3	1	0.252279	1.28358
response to water-immersion restraint stress	GO:1990785	3	1	0.263253	1.2364	3	1	0.252279	1.28358
positive regulation of fibroblast growth factor production	GO:0090271	3	1	0.263253	1.2364	3	1	0.252279	1.28358
negative regulation of mesenchymal cell proliferation	GO:0072201	3	1	0.263253	1.2364	3	1	0.252279	1.28358
detection of mechanical stimulus involved in sensory perception of pain	GO:0050966	3	1	0.263253	1.2364	3	1	0.252279	1.28358
positive regulation of inclusion body assembly	GO:0090261	3	1	0.263253	1.2364	3	1	0.252279	1.28358
histone H3-K9 dimethylation	GO:0036123	3	1	0.263253	1.2364	3	0	1	#NUM!
positive regulation of autophagosome maturation	GO:1901098	3	1	0.263253	1.2364	3	1	0.252279	1.28358
dolichol metabolic process	GO:0019348	3	1	0.263253	1.2364	3	1	0.252279	1.28358
peripheral nervous system neuron development	GO:0048935	3	1	0.263253	1.2364	3	0	1	#NUM!
diadenosine tetraphosphate biosynthetic process	GO:0015966	3	1	0.263253	1.2364	3	1	0.252279	1.28358
positive regulation of DNA topoisomerase (ATP-hydrolyzing) activity	GO:2000373	3	1	0.263253	1.2364	3	1	0.252279	1.28358
positive regulation of protein localization to cilium	GO:1903566	3	1	0.263253	1.2364	3	1	0.252279	1.28358
positive regulation of NK T cell differentiation	GO:0051138	3	1	0.263253	1.2364	3	1	0.252279	1.28358
cardiac muscle hypertrophy	GO:0003300	3	1	0.263253	1.2364	3	1	0.252279	1.28358
Mullerian duct regression	GO:0001880	3	1	0.263253	1.2364	3	1	0.252279	1.28358
histone H2B conserved C-terminal lysine deubiquitination	GO:0035616	3	1	0.263253	1.2364	3	1	0.252279	1.28358
succinyl-CoA metabolic process	GO:0006104	3	1	0.263253	1.2364	3	1	0.252279	1.28358
xenophagy	GO:0098792	3	1	0.263253	1.2364	3	1	0.252279	1.28358
low-density lipoprotein particle mediated signaling	GO:0055096	3	1	0.263253	1.2364	3	1	0.252279	1.28358
modification of synaptic structure	GO:0099563	3	1	0.263253	1.2364	3	1	0.252279	1.28358
synaptic vesicle targeting	GO:0016080	3	1	0.263253	1.2364	3	1	0.252279	1.28358
AMP biosynthetic process	GO:0006167	3	1	0.263253	1.2364	1	0	1	#NUM!
B cell proliferation involved in immune response	GO:0002322	3	1	0.263253	1.2364	3	1	0.252279	1.28358
release from viral latency	GO:0019046	3	1	0.263253	1.2364	3	1	0.252279	1.28358
epithelium development	GO:0060429	3	1	0.263253	1.2364	3	1	0.252279	1.28358
regulation of nucleotide-binding oligomerization domain containing signaling pathway	GO:0070424	3	1	0.263253	1.2364	3	1	0.252279	1.28358
negative regulation of T cell differentiation	GO:0045581	3	1	0.263253	1.2364	3	1	0.252279	1.28358
positive regulation of activin receptor signaling pathway	GO:0032927	3	1	0.263253	1.2364	3	1	0.252279	1.28358
gland development	GO:0048732	3	1	0.263253	1.2364	3	1	0.252279	1.28358
regulation of ubiquitin-dependent protein catabolic process	GO:2000058	3	1	0.263253	1.2364	3	1	0.252279	1.28358
intracellular receptor signaling pathway	GO:0030522	3	1	0.263253	1.2364	4	2	0.0450387	1.68905
positive regulation of skeletal muscle acetylcholine-gated channel clustering	GO:1904395	3	1	0.263253	1.2364	3	1	0.252279	1.28358
regulation of activin receptor signaling pathway	GO:0032925	3	1	0.263253	1.2364	3	1	0.252279	1.28358
regulation of glucose import	GO:0046324	3	1	0.263253	1.2364	1	1	0.0923475	2.3822
positive regulation of smooth muscle cell chemotaxis	GO:0071673	3	1	0.263253	1.2364	3	1	0.252279	1.28358
negative regulation of chondrocyte proliferation	GO:1902731	3	1	0.263253	1.2364	3	1	0.252279	1.28358
maintenance of unfolded protein involved in ERAD pathway	GO:1904378	3	1	0.263253	1.2364	3	2	0.0239796	1.97673
mast cell activation	GO:0045576	3	1	0.263253	1.2364	3	1	0.252279	1.28358
regulation of cytokine production involved in inflammatory response	GO:1900015	3	1	0.263253	1.2364	3	1	0.252279	1.28358
mesonephros development	GO:0001823	3	1	0.263253	1.2364	4	1	0.321359	0.995902
positive regulation of DNA demethylation	GO:1901537	3	1	0.263253	1.2364	3	1	0.252279	1.28358
T-helper 17 cell lineage commitment	GO:0072540	3	1	0.263253	1.2364	3	1	0.252279	1.28358
positive regulation of extracellular exosome assembly	GO:1903553	3	1	0.263253	1.2364	3	1	0.252279	1.28358
peptidyl-lysine dimethylation	GO:0018027	3	1	0.263253	1.2364	3	1	0.252279	1.28358
mating behavior	GO:0007617	3	1	0.263253	1.2364	3	1	0.252279	1.28358
late endosome to lysosome transport	GO:1902774	3	1	0.263253	1.2364	3	1	0.252279	1.28358
regulation of DNA biosynthetic process	GO:2000278	3	1	0.263253	1.2364	3	1	0.252279	1.28358
negative regulation of execution phase of apoptosis	GO:1900118	3	1	0.263253	1.2364	2	1	0.176179	1.68905
cerebellar granule cell differentiation	GO:0021707	3	1	0.263253	1.2364	3	1	0.252279	1.28358
regulation of meiotic nuclear division	GO:0040020	3	1	0.263253	1.2364	2	0	1	#NUM!
myoblast proliferation	GO:0051450	3	1	0.263253	1.2364	2	1	0.176179	1.68905
response to manganese ion	GO:0010042	3	1	0.263253	1.2364	2	0	1	#NUM!
regulation of plasma membrane repair	GO:1905684	3	1	0.263253	1.2364	3	1	0.252279	1.28358
regulation of synapse maturation	GO:0090128	3	1	0.263253	1.2364	3	1	0.252279	1.28358
diterpenoid metabolic process	GO:0016101	3	1	0.263253	1.2364	2	0	1	#NUM!
negative regulation of vesicle fusion	GO:0031339	3	1	0.263253	1.2364	3	1	0.252279	1.28358
parathyroid gland development	GO:0060017	3	1	0.263253	1.2364	3	1	0.252279	1.28358
positive regulation of t-circle formation	GO:1904431	3	1	0.263253	1.2364	3	1	0.252279	1.28358
negative regulation of dendritic spine maintenance	GO:1902951	3	1	0.263253	1.2364	3	1	0.252279	1.28358
neural crest cell migration involved in autonomic nervous system development	GO:1901166	3	1	0.263253	1.2364	3	1	0.252279	1.28358
nucleobase-containing small molecule interconversion	GO:0015949	22	0	0.263949	#NUM!	22	0	0.257608	#NUM!
chaperone cofactor-dependent protein refolding	GO:0051085	22	0	0.263949	#NUM!	22	0	0.257608	#NUM!
chemical synaptic transmission	GO:0007268	84	11	0.266462	0.302087	75	8	0.686168	0.14415
protein-containing complex assembly	GO:0065003	85	11	0.272066	0.290252	82	11	0.179867	0.373372
synaptic vesicle endocytosis	GO:0048488	23	4	0.273196	0.585808	22	4	0.139369	0.677448
regulation of G protein-coupled receptor signaling pathway	GO:0008277	23	4	0.273196	0.585808	22	5	0.0464065	0.900592
animal organ regeneration	GO:0031100	23	4	0.273196	0.585808	23	4	0.157138	0.632997
mitochondrion organization	GO:0007005	60	3	0.276021	-0.660724	58	2	0.168921	-0.985099
response to insulin	GO:0032868	41	6	0.283467	0.413196	40	7	0.0913569	0.639227
RNA export from nucleus	GO:0006405	41	6	0.283467	0.413196	41	5	0.423753	0.278062
positive regulation of cytosolic calcium ion concentration	GO:0007204	41	6	0.283467	0.413196	37	5	0.384496	0.380716
regulation of microtubule cytoskeleton organization	GO:0070507	24	4	0.284203	0.543249	23	4	0.157138	0.632997
[truncated: 8,313 more rows]

## Sheet: EC40-59
#EC40-59(θ=0.5)		Male				Female
Gene ontology (biological process)	Gene ontology IDs	AllGene	Critical	P-value	Enrichment(log scale)	AllGene	Critical	P-value	Enrichment(log scale)
positive regulation of transcription, DNA-templated	GO:0045893	352	62	2.75279e-06	0.597929	350	57	3.12566e-05	0.544753
histone mRNA catabolic process	GO:0071044	7	6	5.2014e-06	2.18028	7	6	4.47921e-06	2.20548
positive regulation of transcription from RNA polymerase II promoter involved in cellular response to chemical stimulus	GO:1901522	5	5	8.41544e-06	2.33443	5	5	7.41648e-06	2.35964
Fc-gamma receptor signaling pathway involved in phagocytosis	GO:0038096	50	16	1.0644e-05	1.19499	50	17	1.54403e-06	1.28083
cellular response to hepatocyte growth factor stimulus	GO:0035729	8	6	1.90949e-05	2.04674	9	6	4.5485e-05	1.95417
transforming growth factor beta receptor signaling pathway	GO:0007179	66	18	3.55123e-05	1.03514	67	18	3.15678e-05	1.04531
cellular response to gamma radiation	GO:0071480	20	9	4.48269e-05	1.53592	20	7	0.00168073	1.30981
hepatocyte growth factor receptor signaling pathway	GO:0048012	6	5	4.64439e-05	2.1521	6	4	0.00101319	1.95417
nuclear mRNA surveillance	GO:0071028	9	6	5.25831e-05	1.92896	9	6	4.5485e-05	1.95417
establishment of cell polarity	GO:0030010	26	10	8.56639e-05	1.37891	27	10	0.000100478	1.36638
positive regulation of protein kinase B signaling	GO:0051897	85	20	0.000130737	0.887507	86	20	0.000109726	0.90102
cellular response to organic substance	GO:0071310	18	8	0.000134745	1.5235	18	9	1.26141e-05	1.66649
negative regulation of cell population proliferation	GO:0008285	218	39	0.000156321	0.613492	219	39	8.51144e-05	0.634125
negative regulation of protein catabolic process	GO:0042177	23	9	0.000166968	1.39616	23	9	0.000137346	1.42137
positive regulation of transcription by RNA polymerase II	GO:0045944	554	80	0.000172925	0.399288	554	80	7.58752e-05	0.424497
negative regulation of protein binding	GO:0032091	50	14	0.000191763	1.06146	49	15	2.69212e-05	1.17586
cell surface receptor signaling pathway	GO:0007166	75	18	0.000215241	0.907309	71	15	0.00303325	0.805005
liver development	GO:0001889	42	12	0.000445526	1.08166	43	11	0.00169073	0.99633
ephrin receptor signaling pathway	GO:0048013	60	15	0.000445773	0.948131	59	13	0.00286942	0.847047
positive regulation of gene expression	GO:0010628	183	33	0.000512205	0.621447	184	35	5.23182e-05	0.700047
ubiquitin-dependent protein catabolic process	GO:0006511	199	35	0.000551935	0.596469	198	32	0.00276036	0.537104
SMAD protein signal transduction	GO:0060395	22	8	0.000693005	1.32282	23	8	0.000822898	1.30358
positive regulation of pri-miRNA transcription by RNA polymerase II	GO:1902895	22	8	0.000693005	1.32282	22	8	0.000584445	1.34803
cytokine-mediated signaling pathway	GO:0019221	129	25	0.000726155	0.693489	128	25	0.000359389	0.726481
cellular protein-containing complex localization	GO:0034629	9	5	0.000759966	1.74664	9	5	0.000675576	1.77185
positive regulation of stress fiber assembly	GO:0051496	33	10	0.000797807	1.1405	34	10	0.000848765	1.13586
endocytosis	GO:0006897	89	19	0.000821457	0.790228	87	14	0.0412175	0.532784
BMP signaling pathway	GO:0030509	39	11	0.000864325	1.06876	40	11	0.000882964	1.06865
negative regulation of high voltage-gated calcium channel activity	GO:1901842	3	3	0.000905279	2.33443	2	2	0.00890956	2.35964
asymmetric cell division	GO:0008356	3	3	0.000905279	2.33443	2	2	0.00890956	2.35964
spindle localization	GO:0051653	3	3	0.000905279	2.33443	1	1	0.0944547	2.35964
neuropilin signaling pathway	GO:0038189	3	3	0.000905279	2.33443	3	3	0.00083926	2.35964
T cell costimulation	GO:0031295	23	8	0.000973558	1.27837	22	8	0.000584445	1.34803
viral process	GO:0016032	270	43	0.00102696	0.497204	271	47	2.98744e-05	0.607664
regulation of cellular response to heat	GO:1900034	65	15	0.00109967	0.868089	64	17	6.10765e-05	1.03397
SMAD protein complex assembly	GO:0007183	6	4	0.00111625	1.92896	6	4	0.00101319	1.95417
positive regulation of blood coagulation	GO:0030194	6	4	0.00111625	1.92896	6	4	0.00101319	1.95417
stimulatory C-type lectin receptor signaling pathway	GO:0002223	76	17	0.0011832	0.836906	75	15	0.00439658	0.750197
cell differentiation	GO:0030154	194	33	0.00120918	0.563075	195	30	0.00847054	0.487833
regulation of dendrite morphogenesis	GO:0048814	14	6	0.00122812	1.48713	15	6	0.0016485	1.44334
cellular response to organic cyclic compound	GO:0071407	24	8	0.00133812	1.23581	24	8	0.00113358	1.26102
cellular response to vascular endothelial growth factor stimulus	GO:0035924	19	7	0.00138039	1.3359	20	7	0.00168073	1.30981
somitogenesis	GO:0001756	19	7	0.00138039	1.3359	19	6	0.00643711	1.20696
positive regulation of protein targeting to membrane	GO:0090314	19	7	0.00138039	1.3359	19	6	0.00643711	1.20696
positive regulation of protein phosphorylation	GO:0001934	86	18	0.00139156	0.77045	84	16	0.00701487	0.701407
beta-catenin destruction complex disassembly	GO:1904886	10	5	0.00139924	1.64128	10	5	0.00124652	1.66649
embryonic pattern specification	GO:0009880	10	5	0.00139924	1.64128	10	4	0.0104173	1.44334
regulation of transforming growth factor beta receptor signaling pathway	GO:0017015	10	5	0.00139924	1.64128	10	5	0.00124652	1.66649
rRNA catabolic process	GO:0016075	10	5	0.00139924	1.64128	10	5	0.00124652	1.66649
positive regulation of cell migration	GO:0030335	121	23	0.00155043	0.674129	122	23	0.00140007	0.691108
negative regulation of autophagy	GO:0010507	30	9	0.00157267	1.13045	29	7	0.0160109	0.938249
positive regulation of substrate adhesion-dependent cell spreading	GO:1900026	25	8	0.00180336	1.19499	25	7	0.00686652	1.08667
intracellular signal transduction	GO:0035556	244	39	0.00183889	0.500819	245	40	0.000501014	0.547256
positive regulation of mitotic nuclear division	GO:0045840	15	6	0.00188079	1.41813	14	6	0.00107411	1.51234
positive regulation of reactive oxygen species metabolic process	GO:2000379	15	6	0.00188079	1.41813	15	6	0.0016485	1.44334
autophagosome maturation	GO:0097352	15	6	0.00188079	1.41813	15	5	0.00995941	1.26102
positive regulation of microtubule polymerization	GO:0031116	20	7	0.00194849	1.2846	19	6	0.00643711	1.20696
positive regulation of cell population proliferation	GO:0008284	216	35	0.00216858	0.514495	216	37	0.00032566	0.595275
positive regulation of chemotaxis	GO:0050921	7	4	0.00240518	1.77481	6	3	0.0134926	1.66649
regulation of ossification	GO:0030278	7	4	0.00240518	1.77481	7	5	0.000132372	2.02316
polyadenylation-dependent snoRNA 3'-end processing	GO:0071051	7	4	0.00240518	1.77481	7	4	0.00218761	1.80002
cellular response to lipoteichoic acid	GO:0071223	7	4	0.00240518	1.77481	7	3	0.0219713	1.51234
activin receptor signaling pathway	GO:0032924	7	4	0.00240518	1.77481	7	4	0.00218761	1.80002
protein destabilization	GO:0031648	38	10	0.00261154	0.999425	37	11	0.000424607	1.14661
receptor signaling pathway via JAK-STAT	GO:0007259	21	7	0.00268204	1.23581	21	7	0.00231856	1.26102
mitotic spindle assembly checkpoint	GO:0007094	16	6	0.00276559	1.3536	15	5	0.00995941	1.26102
regulation of transcription, DNA-templated	GO:0006355	266	41	0.00284613	0.464501	267	38	0.0100043	0.409973
social behavior	GO:0035176	27	8	0.00310993	1.11803	27	8	0.00265221	1.14324
autophagosome assembly	GO:0000045	33	9	0.00325541	1.03514	33	8	0.00999826	0.942569
DNA ligation	GO:0006266	4	3	0.00335909	2.04674	4	2	0.0469801	1.66649
regulation of binding	GO:0051098	4	3	0.00335909	2.04674	4	3	0.00312019	2.07195
DNA deamination	GO:0045006	4	3	0.00335909	2.04674	4	3	0.00312019	2.07195
negative regulation of growth of symbiont in host	GO:0044130	4	3	0.00335909	2.04674	4	2	0.0469801	1.66649
negative regulation of wound healing	GO:0061045	4	3	0.00335909	2.04674	4	3	0.00312019	2.07195
protein stabilization	GO:0050821	127	23	0.00340301	0.625733	127	23	0.00192768	0.650942
positive regulation of phosphatidylinositol 3-kinase signaling	GO:0014068	46	11	0.0036769	0.90368	45	10	0.00798922	0.855558
negative regulation of protein complex assembly	GO:0031333	12	5	0.00372947	1.45896	12	5	0.00333651	1.48417
autophagy	GO:0006914	72	15	0.00386253	0.76581	72	14	0.00741386	0.722026
positive regulation of pathway-restricted SMAD protein phosphorylation	GO:0010862	17	6	0.00392873	1.29297	18	6	0.00477952	1.26102
negative regulation of telomere maintenance via telomerase	GO:0032211	17	6	0.00392873	1.29297	18	7	0.000816139	1.41517
endothelial cell migration	GO:0043542	17	6	0.00392873	1.29297	17	5	0.0175171	1.13586
protein monoubiquitination	GO:0006513	28	8	0.00399155	1.08166	29	8	0.00432927	1.07178
vascular endothelial growth factor receptor signaling pathway	GO:0048010	47	11	0.00439093	0.882173	47	9	0.0387981	0.706712
negative regulation of calcineurin-NFAT signaling cascade	GO:0070885	8	4	0.00444338	1.64128	9	3	0.0457118	1.26102
positive regulation of ubiquitin protein ligase activity	GO:1904668	8	4	0.00444338	1.64128	7	4	0.00218761	1.80002
positive regulation of smooth muscle cell migration	GO:0014911	8	4	0.00444338	1.64128	7	4	0.00218761	1.80002
viral genome replication	GO:0019079	8	4	0.00444338	1.64128	7	3	0.0219713	1.51234
regulation of membrane depolarization	GO:0003254	8	4	0.00444338	1.64128	8	3	0.0327242	1.37881
regulation of microtubule-based process	GO:0032886	8	4	0.00444338	1.64128	8	4	0.0040497	1.66649
U4 snRNA 3'-end processing	GO:0034475	8	4	0.00444338	1.64128	8	4	0.0040497	1.66649
negative regulation of ubiquitin-dependent protein catabolic process	GO:2000059	13	5	0.00558296	1.37891	13	5	0.00500518	1.40412
negative regulation of transcription by RNA polymerase II	GO:0000122	443	60	0.00609967	0.3352	448	60	0.0044566	0.349186
negative regulation of neuron apoptotic process	GO:0043524	81	16	0.00662884	0.712565	80	15	0.0103913	0.685659
positive regulation of protein binding	GO:0032092	43	10	0.00680527	0.875811	42	10	0.00476885	0.924551
positive regulation of focal adhesion assembly	GO:0051894	19	6	0.0072814	1.18175	19	6	0.00643711	1.20696
positive regulation of fibroblast migration	GO:0010763	9	4	0.00739011	1.5235	9	4	0.00674901	1.5487
anoikis	GO:0043276	9	4	0.00739011	1.5235	9	4	0.00674901	1.5487
regulation of I-kappaB kinase/NF-kappaB signaling	GO:0043122	9	4	0.00739011	1.5235	9	4	0.00674901	1.5487
nuclear-transcribed mRNA catabolic process, exonucleolytic, 3'-5'	GO:0034427	9	4	0.00739011	1.5235	9	4	0.00674901	1.5487
ubiquitin-dependent SMAD protein catabolic process	GO:0030579	5	3	0.00779317	1.8236	5	3	0.00725287	1.84881
V(D)J recombination	GO:0033151	5	3	0.00779317	1.8236	4	2	0.0469801	1.66649
peripheral nervous system myelin maintenance	GO:0032287	5	3	0.00779317	1.8236	5	2	0.0734649	1.44334
regulation of gluconeogenesis	GO:0006111	5	3	0.00779317	1.8236	5	4	0.000365077	2.13649
tail-anchored membrane protein insertion into ER membrane	GO:0071816	5	3	0.00779317	1.8236	5	3	0.00725287	1.84881
nodal signaling pathway	GO:0038092	5	3	0.00779317	1.8236	5	2	0.0734649	1.44334
pharyngeal system development	GO:0060037	5	3	0.00779317	1.8236	4	3	0.00312019	2.07195
regulation of potassium ion transmembrane transporter activity	GO:1901016	5	3	0.00779317	1.8236	5	3	0.00725287	1.84881
mitochondrial calcium ion homeostasis	GO:0051560	5	3	0.00779317	1.8236	6	3	0.0134926	1.66649
endothelial cell activation	GO:0042118	5	3	0.00779317	1.8236	5	3	0.00725287	1.84881
negative regulation of epidermal growth factor receptor signaling pathway	GO:0042059	25	7	0.00787423	1.06146	25	7	0.00686652	1.08667
activation of MAPKK activity	GO:0000186	25	7	0.00787423	1.06146	24	7	0.00537261	1.12749
positive regulation of cell adhesion	GO:0045785	25	7	0.00787423	1.06146	25	7	0.00686652	1.08667
mRNA transcription by RNA polymerase II	GO:0042789	14	5	0.00800232	1.30481	14	5	0.00718911	1.33002
negative regulation of protein kinase activity	GO:0006469	44	10	0.00806357	0.852821	44	11	0.00206618	0.973341
negative regulation of transforming growth factor beta receptor signaling pathway	GO:0030512	44	10	0.00806357	0.852821	43	11	0.00169073	0.99633
positive regulation of DNA-binding transcription factor activity	GO:0051091	64	13	0.00883124	0.740492	65	10	0.129818	0.487833
cell population proliferation	GO:0008283	113	20	0.00908236	0.60277	112	17	0.048451	0.47435
negative regulation of hydrogen peroxide biosynthetic process	GO:0010730	2	2	0.00937058	2.33443	2	2	0.00890956	2.35964
positive regulation of hemoglobin biosynthetic process	GO:0046985	2	2	0.00937058	2.33443	2	2	0.00890956	2.35964
recognition of apoptotic cell	GO:0043654	2	2	0.00937058	2.33443	2	2	0.00890956	2.35964
response to ether	GO:0045472	2	2	0.00937058	2.33443	2	2	0.00890956	2.35964
angiogenesis involved in coronary vascular morphogenesis	GO:0060978	2	2	0.00937058	2.33443	2	2	0.00890956	2.35964
protein localization to pericentriolar material	GO:1905793	2	2	0.00937058	2.33443	2	2	0.00890956	2.35964
positive regulation of protein glycosylation	GO:0060050	2	2	0.00937058	2.33443	2	2	0.00890956	2.35964
positive regulation of macropinocytosis	GO:1905303	2	2	0.00937058	2.33443	2	2	0.00890956	2.35964
negative regulation of long-chain fatty acid import across plasma membrane	GO:0010748	2	2	0.00937058	2.33443	2	2	0.00890956	2.35964
positive regulation of transforming growth factor beta3 production	GO:0032916	2	2	0.00937058	2.33443	2	2	0.00890956	2.35964
negative regulation of interleukin-2 secretion	GO:1900041	2	2	0.00937058	2.33443	2	2	0.00890956	2.35964
positive regulation of L-glutamate import across plasma membrane	GO:0002038	2	2	0.00937058	2.33443	2	2	0.00890956	2.35964
eye photoreceptor cell differentiation	GO:0001754	2	2	0.00937058	2.33443	2	2	0.00890956	2.35964
positive regulation of caveolin-mediated endocytosis	GO:2001288	2	2	0.00937058	2.33443	2	2	0.00890956	2.35964
4-hydroxyproline catabolic process	GO:0019470	2	2	0.00937058	2.33443	2	1	0.18	1.66649
negative regulation of protein targeting to mitochondrion	GO:1903215	2	2	0.00937058	2.33443	2	2	0.00890956	2.35964
chorion development	GO:0060717	2	2	0.00937058	2.33443	2	1	0.18	1.66649
negative regulation of hydrogen peroxide-mediated programmed cell death	GO:1901299	2	2	0.00937058	2.33443	2	2	0.00890956	2.35964
positive regulation of protein K48-linked ubiquitination	GO:1902524	2	2	0.00937058	2.33443	2	2	0.00890956	2.35964
osteoblast fate commitment	GO:0002051	2	2	0.00937058	2.33443	2	2	0.00890956	2.35964
paraxial mesoderm morphogenesis	GO:0048340	2	2	0.00937058	2.33443	2	2	0.00890956	2.35964
regulation of toll-like receptor 4 signaling pathway	GO:0034143	2	2	0.00937058	2.33443	2	2	0.00890956	2.35964
cellular response to UV-B	GO:0071493	2	2	0.00937058	2.33443	3	2	0.0250501	1.95417
protein hydroxylation	GO:0018126	2	2	0.00937058	2.33443	2	2	0.00890956	2.35964
virion attachment to host cell	GO:0019062	2	2	0.00937058	2.33443	1	1	0.0944547	2.35964
positive regulation of metanephric mesenchymal cell migration by platelet-derived growth factor receptor-beta signaling pathway	GO:0035793	2	2	0.00937058	2.33443	2	2	0.00890956	2.35964
cellular response to transforming growth factor beta stimulus	GO:0071560	32	8	0.00955502	0.948131	33	7	0.031554	0.809038
ureteric bud development	GO:0001657	20	6	0.00956693	1.13045	20	6	0.00847556	1.15566
positive regulation of protein import into nucleus	GO:0042307	26	7	0.00989568	1.02224	26	7	0.00864782	1.04745
positive regulation of endothelial cell proliferation	GO:0001938	39	9	0.0105806	0.868089	39	7	0.0904169	0.641984
RNA metabolic process	GO:0016070	39	9	0.0105806	0.868089	39	8	0.0268361	0.775515
cell cycle	GO:0007049	164	26	0.0106308	0.492656	166	25	0.0211744	0.466523
negative regulation of epidermal growth factor-activated receptor activity	GO:0007175	10	4	0.011384	1.41813	10	4	0.0104173	1.44334
positive regulation of Rho protein signal transduction	GO:0035025	10	4	0.011384	1.41813	9	3	0.0457118	1.26102
bone morphogenesis	GO:0060349	10	4	0.011384	1.41813	10	3	0.060838	1.15566
telomere capping	GO:0016233	10	4	0.011384	1.41813	11	5	0.00210877	1.57118
nuclear-transcribed mRNA catabolic process	GO:0000956	10	4	0.011384	1.41813	10	4	0.0104173	1.44334
positive regulation of chondrocyte differentiation	GO:0032332	10	4	0.011384	1.41813	11	5	0.00210877	1.57118
protein K63-linked ubiquitination	GO:0070534	33	8	0.0115709	0.91736	32	7	0.0269816	0.839809
regulation of signal transduction by p53 class mediator	GO:1901796	93	17	0.0117291	0.63504	96	19	0.00213842	0.739726
positive regulation of proteasomal ubiquitin-dependent protein catabolic process	GO:0032436	59	12	0.0121735	0.741795	57	11	0.0195526	0.714479
learning or memory	GO:0007611	27	7	0.0122707	0.984499	27	7	0.0107463	1.00971
positive regulation of MAP kinase activity	GO:0043406	27	7	0.0122707	0.984499	27	7	0.0107463	1.00971
canonical Wnt signaling pathway	GO:0060070	27	7	0.0122707	0.984499	28	7	0.0131912	0.973341
cell chemotaxis	GO:0060326	27	7	0.0122707	0.984499	28	6	0.0431953	0.81919
stress-activated MAPK cascade	GO:0051403	27	7	0.0122707	0.984499	27	7	0.0107463	1.00971
semaphorin-plexin signaling pathway	GO:0071526	21	6	0.0123209	1.08166	20	6	0.00847556	1.15566
negative regulation of proteasomal ubiquitin-dependent protein catabolic process	GO:0032435	21	6	0.0123209	1.08166	20	5	0.0346721	0.973341
T cell activation	GO:0042110	21	6	0.0123209	1.08166	19	4	0.0976904	0.80149
Fc-epsilon receptor signaling pathway	GO:0038095	95	17	0.0127891	0.613762	93	17	0.00668732	0.660249
protein phosphorylation	GO:0006468	258	37	0.0133692	0.392384	255	36	0.0157515	0.40189
central nervous system development	GO:0007417	51	11	0.0138435	0.800495	53	11	0.0145058	0.787238
regulation of circadian rhythm	GO:0042752	51	11	0.0138435	0.800495	50	13	0.000556502	1.01256
cellular response to epidermal growth factor stimulus	GO:0071364	34	8	0.0138834	0.887507	33	7	0.031554	0.809038
positive regulation of calcium ion import	GO:0090280	6	3	0.0144701	1.64128	6	3	0.0134926	1.66649
pathway-restricted SMAD protein phosphorylation	GO:0060389	6	3	0.0144701	1.64128	6	3	0.0134926	1.66649
cellular response to electrical stimulus	GO:0071257	6	3	0.0144701	1.64128	6	2	0.103451	1.26102
branching involved in mammary gland duct morphogenesis	GO:0060444	6	3	0.0144701	1.64128	7	3	0.0219713	1.51234
central nervous system neuron axonogenesis	GO:0021955	6	3	0.0144701	1.64128	6	3	0.0134926	1.66649
hyaluronan metabolic process	GO:0030212	6	3	0.0144701	1.64128	7	2	0.136043	1.10687
adiponectin-activated signaling pathway	GO:0033211	6	3	0.0144701	1.64128	6	3	0.0134926	1.66649
response to interferon-beta	GO:0035456	6	3	0.0144701	1.64128	7	3	0.0219713	1.51234
aspartate metabolic process	GO:0006531	6	3	0.0144701	1.64128	6	2	0.103451	1.26102
telomeric D-loop disassembly	GO:0061820	6	3	0.0144701	1.64128	7	3	0.0219713	1.51234
Bergmann glial cell differentiation	GO:0060020	6	3	0.0144701	1.64128	6	4	0.00101319	1.95417
establishment of centrosome localization	GO:0051660	6	3	0.0144701	1.64128	6	3	0.0134926	1.66649
protein import into peroxisome membrane	GO:0045046	6	3	0.0144701	1.64128	6	3	0.0134926	1.66649
negative regulation of transcription, DNA-templated	GO:0045892	317	44	0.0146315	0.359714	323	46	0.00448938	0.410624
negative regulation of extrinsic apoptotic signaling pathway in absence of ligand	GO:2001240	16	5	0.0148347	1.17127	17	6	0.0034584	1.31818
positive regulation of protein localization to nucleus	GO:1900182	16	5	0.0148347	1.17127	14	6	0.00107411	1.51234
positive regulation of protein export from nucleus	GO:0046827	16	5	0.0148347	1.17127	16	6	0.00242927	1.37881
response to morphine	GO:0043278	16	5	0.0148347	1.17127	16	4	0.0573235	0.973341
regulation of neuron projection development	GO:0010975	16	5	0.0148347	1.17127	16	5	0.0133822	1.19648
neuron apoptotic process	GO:0051402	28	7	0.0150304	0.948131	29	8	0.00432927	1.07178
thymus development	GO:0048538	28	7	0.0150304	0.948131	27	9	0.00055749	1.26102
negative regulation of extrinsic apoptotic signaling pathway	GO:2001237	28	7	0.0150304	0.948131	28	8	0.0034116	1.10687
ERBB2 signaling pathway	GO:0038128	22	6	0.0155874	1.03514	22	6	0.0138673	1.06035
gastrulation with mouth forming second	GO:0001702	11	4	0.0165394	1.32282	12	5	0.00333651	1.48417
positive regulation of release of sequestered calcium ion into cytosol	GO:0051281	11	4	0.0165394	1.32282	12	5	0.00333651	1.48417
histone methylation	GO:0016571	11	4	0.0165394	1.32282	11	4	0.0151651	1.34803
cell migration involved in sprouting angiogenesis	GO:0002042	11	4	0.0165394	1.32282	11	4	0.0151651	1.34803
positive regulation of DNA biosynthetic process	GO:2000573	11	4	0.0165394	1.32282	13	4	0.0282234	1.18098
apoptotic process	GO:0006915	304	42	0.0169604	0.355068	306	41	0.0209908	0.349622
peptidyl-serine phosphorylation	GO:0018105	104	18	0.0175334	0.580407	103	19	0.00361516	0.669345
Wnt signaling pathway	GO:0016055	104	18	0.0175334	0.580407	105	19	0.00603573	0.650114
positive regulation of autophagy	GO:0010508	29	7	0.0182047	0.91304	29	8	0.00432927	1.07178
positive regulation of neuron death	GO:1901216	29	7	0.0182047	0.91304	29	6	0.0502869	0.784099
positive regulation of transforming growth factor beta receptor signaling pathway	GO:0030511	17	5	0.0193788	1.11065	16	5	0.0133822	1.19648
protein localization to nucleus	GO:0034504	23	6	0.0194075	0.990691	23	4	0.268284	0.610435
memory	GO:0007613	36	8	0.0194888	0.830348	36	9	0.00517433	0.973341
protein ubiquitination	GO:0016567	265	37	0.0197866	0.365614	263	39	0.00486499	0.451043
negative regulation of apoptotic process	GO:0043066	291	40	0.0198866	0.349982	293	39	0.0246438	0.343024
cellular protein modification process	GO:0006464	56	11	0.0201476	0.706969	55	9	0.0989686	0.549526
positive regulation of I-kappaB kinase/NF-kappaB signaling	GO:0043123	108	18	0.0203651	0.542666	111	19	0.0126466	0.594544
response to estrogen	GO:0043627	30	7	0.0218218	0.879138	31	7	0.0228815	0.871558
peptidyl-threonine phosphorylation	GO:0018107	48	10	0.022344	0.76581	47	10	0.010925	0.812073
negative regulation of neuron death	GO:1901215	37	8	0.0228248	0.802949	36	8	0.0169488	0.855558
positive regulation of actin cytoskeleton reorganization	GO:2000251	12	4	0.0229443	1.23581	12	3	0.0969273	0.973341
regulation of cellular protein localization	GO:1903827	12	4	0.0229443	1.23581	12	3	0.0969273	0.973341
negative regulation of Ras protein signal transduction	GO:0046580	12	4	0.0229443	1.23581	12	4	0.0210794	1.26102
regulation of innate immune response	GO:0045088	12	4	0.0229443	1.23581	13	3	0.117538	0.893298
negative regulation of axonogenesis	GO:0050771	12	4	0.0229443	1.23581	13	4	0.0282234	1.18098
negative regulation of peptidyl-threonine phosphorylation	GO:0010801	12	4	0.0229443	1.23581	12	4	0.0210794	1.26102
cellular response to BMP stimulus	GO:0071773	12	4	0.0229443	1.23581	12	5	0.00333651	1.48417
positive regulation of neutrophil chemotaxis	GO:0090023	12	4	0.0229443	1.23581	12	4	0.0210794	1.26102
histone arginine methylation	GO:0034969	7	3	0.0235188	1.48713	7	3	0.0219713	1.51234
postsynapse to nucleus signaling pathway	GO:0099527	7	3	0.0235188	1.48713	7	3	0.0219713	1.51234
signal complex assembly	GO:0007172	7	3	0.0235188	1.48713	7	1	0.500844	0.413725
cellular response to nitrogen starvation	GO:0006995	7	3	0.0235188	1.48713	7	2	0.136043	1.10687
growth hormone receptor signaling pathway	GO:0060396	7	3	0.0235188	1.48713	7	2	0.136043	1.10687
primary miRNA processing	GO:0031053	7	3	0.0235188	1.48713	7	3	0.0219713	1.51234
natural killer cell activation	GO:0030101	7	3	0.0235188	1.48713	7	2	0.136043	1.10687
negative regulation of TORC1 signaling	GO:1904262	7	3	0.0235188	1.48713	6	4	0.00101319	1.95417
regulation of synaptic transmission, GABAergic	GO:0032228	7	3	0.0235188	1.48713	7	3	0.0219713	1.51234
regulation of type I interferon-mediated signaling pathway	GO:0060338	7	3	0.0235188	1.48713	8	3	0.0327242	1.37881
positive regulation of isotype switching	GO:0045830	7	3	0.0235188	1.48713	7	2	0.136043	1.10687
positive regulation of protein localization to centrosome	GO:1904781	7	3	0.0235188	1.48713	7	3	0.0219713	1.51234
negative regulation of sodium ion transmembrane transporter activity	GO:2000650	7	3	0.0235188	1.48713	7	3	0.0219713	1.51234
regulation of lamellipodium assembly	GO:0010591	7	3	0.0235188	1.48713	7	3	0.0219713	1.51234
substrate-dependent cell migration, cell extension	GO:0006930	7	3	0.0235188	1.48713	7	2	0.136043	1.10687
inflammatory response to antigenic stimulus	GO:0002437	7	3	0.0235188	1.48713	6	1	0.44873	0.567876
positive regulation of protein localization to cell surface	GO:2000010	7	3	0.0235188	1.48713	7	3	0.0219713	1.51234
phosphorylation	GO:0016310	24	6	0.0238185	0.948131	23	6	0.0173018	1.0159
signal transduction	GO:0007165	443	57	0.0246546	0.283907	445	60	0.00424517	0.355905
positive regulation of phosphatidylinositol 3-kinase activity	GO:0043552	18	5	0.0247484	1.05349	19	5	0.028123	1.02463
immune system process	GO:0002376	18	5	0.0247484	1.05349	18	3	0.238405	0.567876
cellular response to interleukin-4	GO:0071353	18	5	0.0247484	1.05349	18	3	0.238405	0.567876
extrinsic apoptotic signaling pathway in absence of ligand	GO:0097192	18	5	0.0247484	1.05349	20	6	0.00847556	1.15566
positive regulation of bone mineralization	GO:0030501	18	5	0.0247484	1.05349	18	5	0.0224162	1.0787
embryonic digit morphogenesis	GO:0042733	18	5	0.0247484	1.05349	21	5	0.042089	0.924551
response to ethanol	GO:0045471	50	10	0.0257318	0.724988	48	9	0.0418022	0.685659
response to bacterium	GO:0009617	31	7	0.0259078	0.846349	32	7	0.0269816	0.839809
exonucleolytic catabolism of deadenylated mRNA	GO:0043928	31	7	0.0259078	0.846349	30	6	0.0580505	0.750197
positive regulation of protein localization to plasma membrane	GO:1903078	31	7	0.0259078	0.846349	34	7	0.0366178	0.779185
learning	GO:0007612	31	7	0.0259078	0.846349	31	7	0.0228815	0.871558
positive regulation of epithelial to mesenchymal transition involved in endocardial cushion formation	GO:1905007	3	2	0.0263012	1.92896	3	2	0.0250501	1.95417
syncytiotrophoblast cell differentiation involved in labyrinthine layer development	GO:0060715	3	2	0.0263012	1.92896	3	1	0.257475	1.26102
'de novo' AMP biosynthetic process	GO:0044208	3	2	0.0263012	1.92896	3	1	0.257475	1.26102
positive regulation of epidermis development	GO:0045684	3	2	0.0263012	1.92896	2	0	1	#NUM!
dendrite arborization	GO:0140059	3	2	0.0263012	1.92896	3	2	0.0250501	1.95417
cellular response to alkaloid	GO:0071312	3	2	0.0263012	1.92896	3	2	0.0250501	1.95417
histone H4-R3 methylation	GO:0043985	3	2	0.0263012	1.92896	3	2	0.0250501	1.95417
telomere assembly	GO:0032202	3	2	0.0263012	1.92896	3	2	0.0250501	1.95417
postsynaptic density protein 95 clustering	GO:0097119	3	2	0.0263012	1.92896	3	2	0.0250501	1.95417
positive regulation of deacetylase activity	GO:0090045	3	2	0.0263012	1.92896	3	2	0.0250501	1.95417
negative regulation of sodium ion transmembrane transport	GO:1902306	3	2	0.0263012	1.92896	3	2	0.0250501	1.95417
positive regulation of transcription from RNA polymerase II promoter involved in unfolded protein response	GO:0006990	3	2	0.0263012	1.92896	3	2	0.0250501	1.95417
establishment of mitochondrion localization	GO:0051654	3	2	0.0263012	1.92896	3	2	0.0250501	1.95417
stress-induced premature senescence	GO:0090400	3	2	0.0263012	1.92896	3	2	0.0250501	1.95417
positive regulation of miRNA metabolic process	GO:2000630	3	2	0.0263012	1.92896	3	1	0.257475	1.26102
multicellular organismal homeostasis	GO:0048871	3	2	0.0263012	1.92896	3	2	0.0250501	1.95417
response to intra-S DNA damage checkpoint signaling	GO:0072429	3	2	0.0263012	1.92896	3	2	0.0250501	1.95417
beta-catenin destruction complex assembly	GO:1904885	3	2	0.0263012	1.92896	3	2	0.0250501	1.95417
vitamin D metabolic process	GO:0042359	3	2	0.0263012	1.92896	3	2	0.0250501	1.95417
double-strand break repair via classical nonhomologous end joining	GO:0097680	3	2	0.0263012	1.92896	3	2	0.0250501	1.95417
glyoxylate metabolic process	GO:0046487	3	2	0.0263012	1.92896	3	1	0.257475	1.26102
regulation of cytokine biosynthetic process	GO:0042035	3	2	0.0263012	1.92896	3	2	0.0250501	1.95417
negative regulation of ERBB signaling pathway	GO:1901185	3	2	0.0263012	1.92896	3	2	0.0250501	1.95417
sperm capacitation	GO:0048240	3	2	0.0263012	1.92896	3	2	0.0250501	1.95417
positive regulation of behavioral fear response	GO:2000987	3	2	0.0263012	1.92896	3	2	0.0250501	1.95417
regulation of extracellular matrix organization	GO:1903053	3	2	0.0263012	1.92896	3	2	0.0250501	1.95417
gephyrin clustering involved in postsynaptic density assembly	GO:0097116	3	2	0.0263012	1.92896	3	2	0.0250501	1.95417
peptidyl-arginine methylation	GO:0018216	3	2	0.0263012	1.92896	3	2	0.0250501	1.95417
lung growth	GO:0060437	3	2	0.0263012	1.92896	3	2	0.0250501	1.95417
positive regulation of cyclase activity	GO:0031281	3	2	0.0263012	1.92896	3	3	0.00083926	2.35964
activated T cell proliferation	GO:0050798	3	2	0.0263012	1.92896	3	2	0.0250501	1.95417
regulation of transforming growth factor beta2 production	GO:0032909	3	2	0.0263012	1.92896	3	2	0.0250501	1.95417
AMP biosynthetic process	GO:0006167	3	2	0.0263012	1.92896	3	1	0.257475	1.26102
activation of cysteine-type endopeptidase activity involved in apoptotic signaling pathway	GO:0097296	3	2	0.0263012	1.92896	3	2	0.0250501	1.95417
muscle cell development	GO:0055001	3	2	0.0263012	1.92896	3	2	0.0250501	1.95417
interleukin-18-mediated signaling pathway	GO:0035655	3	2	0.0263012	1.92896	3	2	0.0250501	1.95417
positive regulation of aggrephagy	GO:1905337	3	2	0.0263012	1.92896	3	2	0.0250501	1.95417
negative regulation of autophagosome maturation	GO:1901097	3	2	0.0263012	1.92896	3	1	0.257475	1.26102
myoblast proliferation	GO:0051450	3	2	0.0263012	1.92896	3	2	0.0250501	1.95417
response to estradiol	GO:0032355	51	10	0.0279011	0.705185	54	10	0.0324186	0.673236
mitochondrial respiratory chain complex I assembly	GO:0032981	39	0	0.0291757	#NUM!	39	1	0.174884	-1.30393
MAPK cascade	GO:0000165	160	24	0.0293682	0.437306	163	24	0.0287943	0.443939
response to hydrogen peroxide	GO:0042542	32	7	0.0304866	0.8146	34	6	0.12984	0.625034
cytoplasmic translation	GO:0002181	32	7	0.0304866	0.8146	32	6	0.117097	0.685659
cellular response to UV	GO:0034644	32	7	0.0304866	0.8146	32	8	0.00823851	0.973341
intrinsic apoptotic signaling pathway by p53 class mediator	GO:0072332	13	4	0.0306605	1.15577	13	3	0.117538	0.893298
apoptotic cell clearance	GO:0043277	13	4	0.0306605	1.15577	13	4	0.0282234	1.18098
negative regulation of endothelial cell proliferation	GO:0001937	13	4	0.0306605	1.15577	13	3	0.117538	0.893298
response to muscle activity	GO:0014850	13	4	0.0306605	1.15577	13	3	0.117538	0.893298
positive regulation of dendrite extension	GO:1903861	13	4	0.0306605	1.15577	13	4	0.0282234	1.18098
cellular response to platelet-derived growth factor stimulus	GO:0036120	13	4	0.0306605	1.15577	13	4	0.0282234	1.18098
positive regulation of protein insertion into mitochondrial membrane involved in apoptotic signaling pathway	GO:1900740	19	5	0.0309866	0.999425	20	4	0.113445	0.750197
phosphatidylinositol 3-kinase signaling	GO:0014065	19	5	0.0309866	0.999425	20	5	0.0346721	0.973341
lung development	GO:0030324	43	9	0.0322292	0.77045	44	10	0.00677087	0.878031
regulation of protein stability	GO:0031647	53	10	0.0332249	0.666719	53	9	0.0916411	0.586568
platelet activation	GO:0030168	53	10	0.0332249	0.666719	51	11	0.0069878	0.825705
cellular response to brain-derived neurotrophic factor stimulus	GO:1990416	8	3	0.034964	1.3536	8	3	0.0327242	1.37881
DNA-templated transcription, termination	GO:0006353	8	3	0.034964	1.3536	8	3	0.0327242	1.37881
cellular response to insulin-like growth factor stimulus	GO:1990314	8	3	0.034964	1.3536	8	3	0.0327242	1.37881
positive regulation of SMAD protein signal transduction	GO:0060391	8	3	0.034964	1.3536	8	3	0.0327242	1.37881
negative regulation of transcription by competitive promoter binding	GO:0010944	8	3	0.034964	1.3536	8	3	0.0327242	1.37881
negative regulation of ubiquitin-protein transferase activity	GO:0051444	8	3	0.034964	1.3536	8	3	0.0327242	1.37881
positive regulation of cartilage development	GO:0061036	8	3	0.034964	1.3536	8	3	0.0327242	1.37881
regulation of telomere maintenance	GO:0032204	8	3	0.034964	1.3536	9	3	0.0457118	1.26102
positive regulation of ruffle assembly	GO:1900029	8	3	0.034964	1.3536	8	2	0.170483	0.973341
positive regulation of extrinsic apoptotic signaling pathway via death domain receptors	GO:1902043	8	3	0.034964	1.3536	8	3	0.0327242	1.37881
signal transduction in response to DNA damage	GO:0042770	8	3	0.034964	1.3536	8	3	0.0327242	1.37881
carbohydrate transport	GO:0008643	8	3	0.034964	1.3536	8	3	0.0327242	1.37881
semaphorin-plexin signaling pathway involved in axon guidance	GO:1902287	8	3	0.034964	1.3536	8	3	0.0327242	1.37881
negative regulation of protein serine/threonine kinase activity	GO:0071901	8	3	0.034964	1.3536	8	3	0.0327242	1.37881
L-phenylalanine catabolic process	GO:0006559	8	3	0.034964	1.3536	8	2	0.170483	0.973341
epithelial cell proliferation	GO:0050673	8	3	0.034964	1.3536	8	3	0.0327242	1.37881
double-strand break repair via break-induced replication	GO:0000727	8	3	0.034964	1.3536	8	1	0.548038	0.280194
entry of bacterium into host cell	GO:0035635	8	3	0.034964	1.3536	8	3	0.0327242	1.37881
regulation of filopodium assembly	GO:0051489	8	3	0.034964	1.3536	8	3	0.0327242	1.37881
positive regulation of chromatin binding	GO:0035563	8	3	0.034964	1.3536	7	3	0.0219713	1.51234
regulation of cell migration	GO:0030334	45	9	0.0363408	0.724988	46	9	0.0362143	0.728218
protein import into nucleus	GO:0006606	54	10	0.0363933	0.648027	53	9	0.0916411	0.586568
positive regulation of GTPase activity	GO:0043547	68	12	0.0365477	0.599825	66	10	0.133406	0.472565
regulation of DNA-binding transcription factor activity	GO:0051090	20	5	0.0381265	0.948131	21	6	0.0109384	1.10687
positive regulation of glucose import	GO:0046326	20	5	0.0381265	0.948131	20	5	0.0346721	0.973341
regulation of gene expression	GO:0010468	69	12	0.0389644	0.585226	71	14	0.00669315	0.736013
interleukin-6-mediated signaling pathway	GO:0070102	14	4	0.0397238	1.08166	14	4	0.0366372	1.10687
dendritic spine morphogenesis	GO:0060997	14	4	0.0397238	1.08166	15	4	0.0463382	1.03788
negative regulation of apoptotic signaling pathway	GO:2001234	14	4	0.0397238	1.08166	14	3	0.139602	0.81919
pattern specification process	GO:0007389	14	4	0.0397238	1.08166	13	4	0.0282234	1.18098
oogenesis	GO:0048477	14	4	0.0397238	1.08166	14	3	0.139602	0.81919
homophilic cell adhesion via plasma membrane adhesion molecules	GO:0007156	55	1	0.0398602	-1.67291	55	1	0.059542	-1.6477
epidermal growth factor receptor signaling pathway	GO:0007173	34	7	0.0412041	0.753975	35	8	0.0143322	0.883729
regulation of cell growth	GO:0001558	47	9	0.0422082	0.681503	48	8	0.12917	0.567876
DNA replication	GO:0006260	86	14	0.0437102	0.519136	83	13	0.0584569	0.505744
Golgi organization	GO:0007030	61	11	0.0453438	0.621447	61	12	0.0128302	0.733668
mitochondrial translational termination	GO:0070126	37	0	0.0456489	#NUM!	37	0	0.0450912	#NUM!
positive regulation of cold-induced thermogenesis	GO:0120162	48	9	0.0458096	0.660449	48	8	0.12917	0.567876
negative regulation of extrinsic apoptotic signaling pathway via death domain receptors	GO:1902042	21	5	0.0461907	0.899341	22	4	0.147978	0.654887
cellular response to dexamethasone stimulus	GO:0071549	21	5	0.0461907	0.899341	22	4	0.147978	0.654887
cellular response to amyloid-beta	GO:1904646	21	5	0.0461907	0.899341	21	5	0.042089	0.924551
DNA damage checkpoint	GO:0000077	21	5	0.0461907	0.899341	21	3	0.44247	0.413725
positive regulation of apoptotic process	GO:0043065	192	27	0.0466703	0.372767	195	23	0.262547	0.22213
mitochondrial translational elongation	GO:0070125	38	0	0.0471447	#NUM!	38	0	0.0459882	#NUM!
regulation of synaptic plasticity	GO:0048167	28	6	0.0479601	0.793981	28	6	0.0431953	0.81919
cellular response to X-ray	GO:0071481	9	3	0.048751	1.23581	9	2	0.206131	0.855558
nuclear export	GO:0051168	9	3	0.048751	1.23581	9	3	0.0457118	1.26102
regulation of myelination	GO:0031641	9	3	0.048751	1.23581	9	3	0.0457118	1.26102
negative regulation of endothelial cell migration	GO:0010596	9	3	0.048751	1.23581	9	3	0.0457118	1.26102
negative regulation of viral transcription	GO:0032897	9	3	0.048751	1.23581	10	3	0.060838	1.15566
intermediate filament organization	GO:0045109	9	3	0.048751	1.23581	8	1	0.548038	0.280194
negative regulation of protein localization to cell surface	GO:2000009	9	3	0.048751	1.23581	9	2	0.206131	0.855558
regulation of epithelial to mesenchymal transition	GO:0010717	9	3	0.048751	1.23581	9	4	0.00674901	1.5487
cytoplasmic sequestering of transcription factor	GO:0042994	9	3	0.048751	1.23581	9	3	0.0457118	1.26102
establishment of protein localization to plasma membrane	GO:0061951	4	2	0.0492433	1.64128	4	2	0.0469801	1.66649
positive regulation of protein localization to membrane	GO:1905477	4	2	0.0492433	1.64128	4	2	0.0469801	1.66649
embryonic cleavage	GO:0040016	4	2	0.0492433	1.64128	4	2	0.0469801	1.66649
facial nerve structural organization	GO:0021612	4	2	0.0492433	1.64128	4	2	0.0469801	1.66649
radial glia guided migration of Purkinje cell	GO:0021942	4	2	0.0492433	1.64128	4	2	0.0469801	1.66649
parkin-mediated stimulation of mitophagy in response to mitochondrial depolarization	GO:0061734	4	2	0.0492433	1.64128	4	2	0.0469801	1.66649
protection from non-homologous end joining at telomere	GO:0031848	4	2	0.0492433	1.64128	4	2	0.0469801	1.66649
neutral amino acid transport	GO:0015804	4	2	0.0492433	1.64128	3	1	0.257475	1.26102
regulation of protein kinase B signaling	GO:0051896	4	2	0.0492433	1.64128	5	2	0.0734649	1.44334
single strand break repair	GO:0000012	4	2	0.0492433	1.64128	4	1	0.32764	0.973341
platelet-derived growth factor receptor-beta signaling pathway	GO:0035791	4	2	0.0492433	1.64128	4	2	0.0469801	1.66649
IMP metabolic process	GO:0046040	4	2	0.0492433	1.64128	4	1	0.32764	0.973341
meiotic telomere clustering	GO:0045141	4	2	0.0492433	1.64128	4	2	0.0469801	1.66649
protein localization to paranode region of axon	GO:0002175	4	2	0.0492433	1.64128	4	1	0.32764	0.973341
exosomal secretion	GO:1990182	4	2	0.0492433	1.64128	4	2	0.0469801	1.66649
pri-miRNA transcription by RNA polymerase II	GO:0061614	4	2	0.0492433	1.64128	5	2	0.0734649	1.44334
regulation of toll-like receptor signaling pathway	GO:0034121	4	2	0.0492433	1.64128	4	2	0.0469801	1.66649
pseudouridine synthesis	GO:0001522	4	2	0.0492433	1.64128	3	1	0.257475	1.26102
DNA synthesis involved in DNA repair	GO:0000731	4	2	0.0492433	1.64128	3	1	0.257475	1.26102
DNA ligation involved in DNA repair	GO:0051103	4	2	0.0492433	1.64128	4	1	0.32764	0.973341
embryonic foregut morphogenesis	GO:0048617	4	2	0.0492433	1.64128	4	2	0.0469801	1.66649
negative regulation of histone H3-K9 methylation	GO:0051573	4	2	0.0492433	1.64128	4	1	0.32764	0.973341
positive regulation of stem cell differentiation	GO:2000738	4	2	0.0492433	1.64128	4	2	0.0469801	1.66649
myoblast migration	GO:0051451	4	2	0.0492433	1.64128	4	2	0.0469801	1.66649
regulation of hydrogen peroxide metabolic process	GO:0010310	4	2	0.0492433	1.64128	4	2	0.0469801	1.66649
regulation of cell cycle G2/M phase transition	GO:1902749	4	2	0.0492433	1.64128	3	2	0.0250501	1.95417
cellular response to hydroperoxide	GO:0071447	4	2	0.0492433	1.64128	3	1	0.257475	1.26102
response to isolation stress	GO:0035900	4	2	0.0492433	1.64128	4	1	0.32764	0.973341
replicative senescence	GO:0090399	4	2	0.0492433	1.64128	5	3	0.00725287	1.84881
post-anal tail morphogenesis	GO:0036342	4	2	0.0492433	1.64128	5	2	0.0734649	1.44334
pericardium development	GO:0060039	4	2	0.0492433	1.64128	4	2	0.0469801	1.66649
negative regulation of wound healing, spreading of epidermal cells	GO:1903690	4	2	0.0492433	1.64128	4	3	0.00312019	2.07195
hyperosmotic response	GO:0006972	4	2	0.0492433	1.64128	4	2	0.0469801	1.66649
regulation of cell communication by electrical coupling	GO:0010649	4	2	0.0492433	1.64128	4	2	0.0469801	1.66649
regulation of cellular localization	GO:0060341	4	2	0.0492433	1.64128	4	2	0.0469801	1.66649
positive regulation of cholesterol storage	GO:0010886	4	2	0.0492433	1.64128	4	2	0.0469801	1.66649
aorta morphogenesis	GO:0035909	4	2	0.0492433	1.64128	5	2	0.0734649	1.44334
regulation of protein ADP-ribosylation	GO:0010835	4	2	0.0492433	1.64128	4	2	0.0469801	1.66649
negative regulation of protein targeting to membrane	GO:0090315	4	2	0.0492433	1.64128	4	2	0.0469801	1.66649
neural crest formation	GO:0014029	4	2	0.0492433	1.64128	4	1	0.32764	0.973341
regulation of striated muscle tissue development	GO:0016202	4	2	0.0492433	1.64128	4	2	0.0469801	1.66649
postsynapse organization	GO:0099173	4	2	0.0492433	1.64128	4	1	0.32764	0.973341
DNA double-strand break processing involved in repair via single-strand annealing	GO:0010792	4	2	0.0492433	1.64128	4	2	0.0469801	1.66649
neurotransmitter biosynthetic process	GO:0042136	4	2	0.0492433	1.64128	4	1	0.32764	0.973341
signaling	GO:0023052	4	2	0.0492433	1.64128	4	2	0.0469801	1.66649
positive regulation of phospholipase activity	GO:0010518	4	2	0.0492433	1.64128	4	2	0.0469801	1.66649
presynaptic membrane assembly	GO:0097105	4	2	0.0492433	1.64128	4	2	0.0469801	1.66649
protein demethylation	GO:0006482	4	2	0.0492433	1.64128	4	2	0.0469801	1.66649
cellular response to sodium arsenite	GO:1903936	4	2	0.0492433	1.64128	4	2	0.0469801	1.66649
T cell receptor signaling pathway	GO:0050852	110	17	0.0494433	0.467159	110	16	0.0705223	0.431743
germ cell development	GO:0007281	15	4	0.0501459	1.01267	15	4	0.0463382	1.03788
acute-phase response	GO:0006953	15	4	0.0501459	1.01267	14	4	0.0366372	1.10687
telomere maintenance via telomerase	GO:0007004	15	4	0.0501459	1.01267	15	4	0.0463382	1.03788
positive regulation of proteolysis	GO:0045862	15	4	0.0501459	1.01267	15	4	0.0463382	1.03788
axon guidance	GO:0007411	112	17	0.0532162	0.44914	112	17	0.048451	0.47435
protein autoubiquitination	GO:0051865	50	9	0.0543638	0.619627	50	10	0.023653	0.750197
response to drug	GO:0042493	96	15	0.0551362	0.478128	96	12	0.29103	0.280194
positive regulation of erythrocyte differentiation	GO:0045648	22	5	0.0551917	0.852821	22	4	0.147978	0.654887
negative regulation of GTPase activity	GO:0034260	22	5	0.0551917	0.852821	23	5	0.0595804	0.833579
DNA replication initiation	GO:0006270	22	5	0.0551917	0.852821	20	2	0.713174	0.05705
DNA damage response, signal transduction by p53 class mediator resulting in cell cycle arrest	GO:0006977	41	8	0.0553187	0.700295	38	8	0.0231819	0.80149
response to calcium ion	GO:0051592	29	6	0.0557224	0.758889	28	3	0.744066	0.126043
positive regulation of telomere maintenance via telomerase	GO:0032212	29	6	0.0557224	0.758889	29	7	0.0160109	0.938249
telomere maintenance	GO:0000723	29	6	0.0557224	0.758889	31	7	0.0228815	0.871558
regulation of transcription by RNA polymerase II	GO:0006357	237	32	0.0563288	0.332101	237	31	0.0549609	0.325562
Wnt signaling pathway, planar cell polarity pathway	GO:0060071	65	11	0.0564691	0.557934	66	10	0.133406	0.472565
interleukin-1-mediated signaling pathway	GO:0070498	81	13	0.0583749	0.504926	82	14	0.0333946	0.591973
sensory perception of sound	GO:0007605	53	1	0.0585729	-1.63587	54	2	0.236506	-0.936202
negative regulation of peptidyl-serine phosphorylation	GO:0033137	16	4	0.0619163	0.948131	14	3	0.139602	0.81919
hormone-mediated signaling pathway	GO:0009755	16	4	0.0619163	0.948131	16	3	0.187287	0.685659
regulation of cell size	GO:0008361	16	4	0.0619163	0.948131	15	4	0.0463382	1.03788
insulin receptor signaling pathway	GO:0008286	56	10	0.0634655	0.611659	58	11	0.0213647	0.697087
circadian regulation of gene expression	GO:0032922	43	8	0.0638003	0.652667	45	10	0.00798922	0.855558
phosphatidylinositol-mediated signaling	GO:0048015	30	6	0.0641976	0.724988	29	6	0.0502869	0.784099
regulation of cell shape	GO:0008360	87	14	0.0644132	0.507575	87	13	0.0935007	0.458676
peripheral nervous system development	GO:0007422	10	3	0.0647654	1.13045	11	3	0.0779653	1.06035
positive regulation of epidermal growth factor receptor signaling pathway	GO:0045742	10	3	0.0647654	1.13045	10	3	0.060838	1.15566
ruffle assembly	GO:0097178	10	3	0.0647654	1.13045	9	2	0.206131	0.855558
positive regulation of ubiquitin-dependent protein catabolic process	GO:2000060	10	3	0.0647654	1.13045	10	4	0.0104173	1.44334
maternal process involved in female pregnancy	GO:0060135	10	3	0.0647654	1.13045	10	2	0.242455	0.750197
regulation of double-strand break repair via homologous recombination	GO:0010569	10	3	0.0647654	1.13045	10	4	0.0104173	1.44334
DNA double-strand break processing	GO:0000729	10	3	0.0647654	1.13045	10	2	0.242455	0.750197
vesicle transport along microtubule	GO:0047496	10	3	0.0647654	1.13045	10	3	0.060838	1.15566
adrenal gland development	GO:0030325	10	3	0.0647654	1.13045	10	3	0.060838	1.15566
2-oxoglutarate metabolic process	GO:0006103	10	3	0.0647654	1.13045	11	4	0.0151651	1.34803
cellular response to dopamine	GO:1903351	10	3	0.0647654	1.13045	10	4	0.0104173	1.44334
regulation of cell adhesion mediated by integrin	GO:0033628	10	3	0.0647654	1.13045	9	2	0.206131	0.855558
bicarbonate transport	GO:0015701	10	3	0.0647654	1.13045	11	2	0.279008	0.654887
Golgi ribbon formation	GO:0090161	10	3	0.0647654	1.13045	10	3	0.060838	1.15566
regulation of interferon-gamma-mediated signaling pathway	GO:0060334	10	3	0.0647654	1.13045	10	3	0.060838	1.15566
blastocyst development	GO:0001824	10	3	0.0647654	1.13045	10	2	0.242455	0.750197
synaptic vesicle fusion to presynaptic active zone membrane	GO:0031629	10	3	0.0647654	1.13045	11	3	0.0779653	1.06035
regulation of G protein-coupled receptor signaling pathway	GO:0008277	23	5	0.0651318	0.808369	23	4	0.268284	0.610435
cellular response to lipopolysaccharide	GO:0071222	72	12	0.0667882	0.542666	75	13	0.0271999	0.607096
mitochondrial electron transport, NADH to ubiquinone	GO:0006120	31	0	0.068099	#NUM!	31	0	0.112328	#NUM!
histone H3 acetylation	GO:0043966	32	0	0.0685727	#NUM!	33	0	0.069106	#NUM!
protein localization	GO:0008104	44	8	0.0689377	0.629678	44	8	0.0636438	0.654887
neuron differentiation	GO:0030182	58	10	0.069202	0.576568	60	11	0.0256991	0.663186
cellular response to glucose stimulus	GO:0071333	33	0	0.0699592	#NUM!	32	0	0.0684702	#NUM!
RNA processing	GO:0006396	45	8	0.0746653	0.607205	45	7	0.192246	0.498883
protein catabolic process	GO:0030163	17	4	0.0750047	0.887507	16	4	0.0573235	0.973341
cornification	GO:0070268	17	4	0.0750047	0.887507	18	3	0.238405	0.567876
chaperone-mediated protein folding	GO:0061077	17	4	0.0750047	0.887507	17	4	0.0695716	0.912716
collagen fibril organization	GO:0030199	17	4	0.0750047	0.887507	17	2	0.671565	0.219569
double-strand break repair via nonhomologous end joining	GO:0006303	35	7	0.0753895	0.724988	35	5	0.375176	0.413725
nucleosome assembly	GO:0006334	35	7	0.0753895	0.724988	36	6	0.146531	0.567876
positive regulation of osteoblast differentiation	GO:0045669	35	7	0.0753895	0.724988	37	8	0.0198922	0.828159
autophagy of mitochondrion	GO:0000422	24	5	0.0760037	0.76581	24	4	0.278033	0.567876
RNA splicing, via transesterification reactions	GO:0000375	24	5	0.0760037	0.76581	24	4	0.278033	0.567876
positive regulation of epithelial to mesenchymal transition	GO:0010718	24	5	0.0760037	0.76581	23	6	0.0173018	1.0159
postsynaptic membrane assembly	GO:0097104	5	2	0.0768766	1.41813	5	2	0.0734649	1.44334
positive regulation of integrin-mediated signaling pathway	GO:2001046	5	2	0.0768766	1.41813	5	2	0.0734649	1.44334
connective tissue replacement involved in inflammatory response wound healing	GO:0002248	5	2	0.0768766	1.41813	5	2	0.0734649	1.44334
RNA phosphodiester bond hydrolysis, exonucleolytic	GO:0090503	5	2	0.0768766	1.41813	5	2	0.0734649	1.44334
regulation of synaptic vesicle cycle	GO:0098693	5	2	0.0768766	1.41813	5	1	0.391183	0.750197
cellular response to leptin stimulus	GO:0044320	5	2	0.0768766	1.41813	6	2	0.103451	1.26102
mitotic centrosome separation	GO:0007100	5	2	0.0768766	1.41813	4	2	0.0469801	1.66649
negative regulation of retrograde protein transport, ER to cytosol	GO:1904153	5	2	0.0768766	1.41813	5	2	0.0734649	1.44334
secondary palate development	GO:0062009	5	2	0.0768766	1.41813	6	2	0.103451	1.26102
embryonic camera-type eye development	GO:0031076	5	2	0.0768766	1.41813	6	2	0.103451	1.26102
regulation of telomere maintenance via telomerase	GO:0032210	5	2	0.0768766	1.41813	5	2	0.0734649	1.44334
somite rostral/caudal axis specification	GO:0032525	5	2	0.0768766	1.41813	5	1	0.391183	0.750197
negative regulation of innate immune response	GO:0045824	5	2	0.0768766	1.41813	5	2	0.0734649	1.44334
mitophagy	GO:0000423	5	2	0.0768766	1.41813	5	2	0.0734649	1.44334
response to mitochondrial depolarisation	GO:0098780	5	2	0.0768766	1.41813	5	2	0.0734649	1.44334
regulation of Cdc42 protein signal transduction	GO:0032489	5	2	0.0768766	1.41813	5	2	0.0734649	1.44334
leukocyte activation	GO:0045321	5	2	0.0768766	1.41813	5	2	0.0734649	1.44334
chaperone-mediated protein transport	GO:0072321	5	2	0.0768766	1.41813	5	2	0.0734649	1.44334
negative regulation of potassium ion transmembrane transporter activity	GO:1901017	5	2	0.0768766	1.41813	5	2	0.0734649	1.44334
maturation of 5.8S rRNA	GO:0000460	5	2	0.0768766	1.41813	5	2	0.0734649	1.44334
ribosomal small subunit export from nucleus	GO:0000056	5	2	0.0768766	1.41813	6	2	0.103451	1.26102
interleukin-21-mediated signaling pathway	GO:0038114	5	2	0.0768766	1.41813	5	2	0.0734649	1.44334
positive regulation of phagocytosis, engulfment	GO:0060100	5	2	0.0768766	1.41813	5	2	0.0734649	1.44334
regulation of grooming behavior	GO:2000821	5	2	0.0768766	1.41813	5	2	0.0734649	1.44334
negative regulation of histone H3-K4 methylation	GO:0051572	5	2	0.0768766	1.41813	5	2	0.0734649	1.44334
N-acetylglucosamine metabolic process	GO:0006044	5	2	0.0768766	1.41813	5	1	0.391183	0.750197
neuroligin clustering involved in postsynaptic membrane assembly	GO:0097118	5	2	0.0768766	1.41813	5	2	0.0734649	1.44334
response to fluid shear stress	GO:0034405	5	2	0.0768766	1.41813	5	2	0.0734649	1.44334
aggrephagy	GO:0035973	5	2	0.0768766	1.41813	5	2	0.0734649	1.44334
negative regulation of smoothened signaling pathway involved in dorsal/ventral neural tube patterning	GO:1901621	5	2	0.0768766	1.41813	5	2	0.0734649	1.44334
internal peptidyl-lysine acetylation	GO:0018393	5	2	0.0768766	1.41813	5	1	0.391183	0.750197
positive regulation of interleukin-6 biosynthetic process	GO:0045410	5	2	0.0768766	1.41813	4	1	0.32764	0.973341
positive regulation of transcription from RNA polymerase II promoter in response to stress	GO:0036003	5	2	0.0768766	1.41813	6	2	0.103451	1.26102
planar cell polarity pathway involved in neural tube closure	GO:0090179	5	2	0.0768766	1.41813	6	2	0.103451	1.26102
positive regulation of synapse maturation	GO:0090129	5	2	0.0768766	1.41813	5	2	0.0734649	1.44334
Golgi localization	GO:0051645	5	2	0.0768766	1.41813	5	2	0.0734649	1.44334
regulation of phosphatidylinositol 3-kinase activity	GO:0043551	5	2	0.0768766	1.41813	5	2	0.0734649	1.44334
negative regulation of osteoblast proliferation	GO:0033689	5	2	0.0768766	1.41813	5	2	0.0734649	1.44334
positive regulation of axon regeneration	GO:0048680	5	2	0.0768766	1.41813	5	2	0.0734649	1.44334
prostate gland growth	GO:0060736	5	2	0.0768766	1.41813	5	3	0.00725287	1.84881
prepulse inhibition	GO:0060134	5	2	0.0768766	1.41813	5	2	0.0734649	1.44334
response to salt stress	GO:0009651	5	2	0.0768766	1.41813	4	1	0.32764	0.973341
regulation of phosphorylation	GO:0042325	5	2	0.0768766	1.41813	5	1	0.391183	0.750197
negative regulation of cell growth involved in cardiac muscle cell development	GO:0061052	5	2	0.0768766	1.41813	5	2	0.0734649	1.44334
Schwann cell differentiation	GO:0014037	5	2	0.0768766	1.41813	5	2	0.0734649	1.44334
positive regulation of protein monoubiquitination	GO:1902527	5	2	0.0768766	1.41813	5	1	0.391183	0.750197
negative regulation of lymphocyte migration	GO:2000402	5	2	0.0768766	1.41813	5	2	0.0734649	1.44334
wound healing	GO:0042060	36	7	0.0793938	0.696817	38	9	0.00755588	0.919273
phosphatidylinositol biosynthetic process	GO:0006661	46	8	0.0809763	0.585226	45	7	0.192246	0.498883
regulation of stress fiber assembly	GO:0051492	11	3	0.0828501	1.03514	11	3	0.0779653	1.06035
RNA catabolic process	GO:0006401	11	3	0.0828501	1.03514	11	2	0.279008	0.654887
translational elongation	GO:0006414	11	3	0.0828501	1.03514	11	3	0.0779653	1.06035
positive regulation of collagen biosynthetic process	GO:0032967	11	3	0.0828501	1.03514	10	3	0.060838	1.15566
pancreas development	GO:0031016	11	3	0.0828501	1.03514	11	3	0.0779653	1.06035
tissue regeneration	GO:0042246	11	3	0.0828501	1.03514	11	3	0.0779653	1.06035
striated muscle cell differentiation	GO:0051146	11	3	0.0828501	1.03514	11	3	0.0779653	1.06035
regulation of synaptic transmission, glutamatergic	GO:0051966	11	3	0.0828501	1.03514	11	3	0.0779653	1.06035
developmental process	GO:0032502	11	3	0.0828501	1.03514	11	3	0.0779653	1.06035
branching morphogenesis of an epithelial tube	GO:0048754	11	3	0.0828501	1.03514	11	3	0.0779653	1.06035
DNA metabolic process	GO:0006259	11	3	0.0828501	1.03514	11	2	0.279008	0.654887
macrophage differentiation	GO:0030225	11	3	0.0828501	1.03514	11	3	0.0779653	1.06035
positive regulation of neural precursor cell proliferation	GO:2000179	11	3	0.0828501	1.03514	11	3	0.0779653	1.06035
positive regulation of neuron differentiation	GO:0045666	37	7	0.0842312	0.669418	37	6	0.156233	0.540477
anterior/posterior pattern specification	GO:0009952	37	7	0.0842312	0.669418	37	6	0.156233	0.540477
protein folding	GO:0006457	100	15	0.0857336	0.437306	102	15	0.08494	0.442712
TRIF-dependent toll-like receptor signaling pathway	GO:0035666	25	5	0.0877913	0.724988	26	6	0.0309837	0.893298
cellular response to reactive oxygen species	GO:0034614	25	5	0.0877913	0.724988	24	5	0.06966	0.791019
extrinsic apoptotic signaling pathway	GO:0097191	25	5	0.0877913	0.724988	25	5	0.0806177	0.750197
response to cytokine	GO:0034097	25	5	0.0877913	0.724988	27	6	0.0367659	0.855558
positive regulation of nitric oxide biosynthetic process	GO:0045429	25	5	0.0877913	0.724988	24	4	0.278033	0.567876
protein export from nucleus	GO:0006611	25	5	0.0877913	0.724988	25	5	0.0806177	0.750197
protein K48-linked ubiquitination	GO:0070936	51	9	0.0892638	0.599825	50	9	0.0490845	0.644837
intrinsic apoptotic signaling pathway in response to DNA damage by p53 class mediator	GO:0042771	18	4	0.0893637	0.830348	20	3	0.428578	0.462515
activation of protein kinase B activity	GO:0032148	18	4	0.0893637	0.830348	18	4	0.0830446	0.855558
regulation of canonical Wnt signaling pathway	GO:0060828	18	4	0.0893637	0.830348	17	4	0.0695716	0.912716
response to testosterone	GO:0033574	18	4	0.0893637	0.830348	17	4	0.0695716	0.912716
MyD88-independent toll-like receptor signaling pathway	GO:0002756	18	4	0.0893637	0.830348	18	4	0.0830446	0.855558
establishment or maintenance of cell polarity	GO:0007163	18	4	0.0893637	0.830348	17	3	0.212511	0.625034
inflammatory response	GO:0006954	125	18	0.0906396	0.396484	126	18	0.06527	0.413725
NIK/NF-kappaB signaling	GO:0038061	52	9	0.0922896	0.580407	52	10	0.0274192	0.710976
negative regulation of protein ubiquitination	GO:0031397	39	7	0.0963221	0.616774	39	7	0.0904169	0.641984
positive regulation of cytosolic calcium ion concentration	GO:0007204	39	7	0.0963221	0.616774	38	5	0.400805	0.331487
facioacoustic ganglion development	GO:1903375	1	1	0.0968661	2.33443	1	1	0.0944547	2.35964
negative regulation of T-helper 2 cell cytokine production	GO:2000552	1	1	0.0968661	2.33443	1	0	1	#NUM!
negative regulation of adenylate cyclase-inhibiting adrenergic receptor signaling pathway involved in heart process	GO:0140194	1	1	0.0968661	2.33443	1	1	0.0944547	2.35964
positive regulation of smoothened signaling pathway involved in dorsal/ventral neural tube patterning	GO:1901622	1	1	0.0968661	2.33443	1	0	1	#NUM!
peptidyl-lysine propionylation	GO:0061921	1	1	0.0968661	2.33443	1	1	0.0944547	2.35964
negative regulation of metanephric nephron tubule epithelial cell differentiation	GO:0072308	1	1	0.0968661	2.33443	1	1	0.0944547	2.35964
skeletal muscle satellite cell differentiation	GO:0014816	1	1	0.0968661	2.33443	1	1	0.0944547	2.35964
formation of anatomical boundary	GO:0048859	1	1	0.0968661	2.33443	1	1	0.0944547	2.35964
meiotic cytokinesis	GO:0033206	1	1	0.0968661	2.33443	0	0	1	#VALUE!
immune response-activating cell surface receptor signaling pathway	GO:0002429	1	1	0.0968661	2.33443	1	0	1	#NUM!
rhombomere 5 formation	GO:0021666	1	1	0.0968661	2.33443	1	1	0.0944547	2.35964
cerebellar molecular layer morphogenesis	GO:0021687	1	1	0.0968661	2.33443	1	1	0.0944547	2.35964
keratinocyte activation	GO:0032980	1	1	0.0968661	2.33443	1	0	1	#NUM!
oxidative RNA demethylation	GO:0035513	1	1	0.0968661	2.33443	1	1	0.0944547	2.35964
genetic imprinting	GO:0071514	1	1	0.0968661	2.33443	1	1	0.0944547	2.35964
positive regulation of cell communication by electrical coupling involved in cardiac conduction	GO:1901846	1	1	0.0968661	2.33443	1	1	0.0944547	2.35964
histone H2A-S1 phosphorylation	GO:0043990	1	1	0.0968661	2.33443	1	1	0.0944547	2.35964
DNA ligation involved in DNA recombination	GO:0051102	1	1	0.0968661	2.33443	1	1	0.0944547	2.35964
error-free postreplication DNA repair	GO:0042275	1	1	0.0968661	2.33443	1	0	1	#NUM!
histone H3-S28 phosphorylation	GO:0043988	1	1	0.0968661	2.33443	1	1	0.0944547	2.35964
histone H3-K4 acetylation	GO:0043973	1	1	0.0968661	2.33443	1	1	0.0944547	2.35964
positive regulation of chemokine (C-X-C motif) ligand 1 production	GO:2000340	1	1	0.0968661	2.33443	1	0	1	#NUM!
cellular response to interleukin-13	GO:0035963	1	1	0.0968661	2.33443	1	1	0.0944547	2.35964
hepatocyte dedifferentiation	GO:1990828	1	1	0.0968661	2.33443	1	1	0.0944547	2.35964
positive regulation of DNA catabolic process	GO:1903626	1	1	0.0968661	2.33443	1	1	0.0944547	2.35964
cellular response to cycloheximide	GO:0071409	1	1	0.0968661	2.33443	1	1	0.0944547	2.35964
somatic diversification of immunoglobulins	GO:0016445	1	1	0.0968661	2.33443	1	0	1	#NUM!
trans-synaptic signaling by endocannabinoid, modulating synaptic transmission	GO:0099553	1	1	0.0968661	2.33443	1	1	0.0944547	2.35964
cellular response to bacterial lipopeptide	GO:0071221	1	1	0.0968661	2.33443	1	0	1	#NUM!
positive regulation of histone H3-K36 methylation	GO:0000416	1	1	0.0968661	2.33443	1	1	0.0944547	2.35964
response to fibroblast growth factor	GO:0071774	1	1	0.0968661	2.33443	1	1	0.0944547	2.35964
transitional one stage B cell differentiation	GO:0002333	1	1	0.0968661	2.33443	1	1	0.0944547	2.35964
secretory granule organization	GO:0033363	1	1	0.0968661	2.33443	1	1	0.0944547	2.35964
peptidyl-arginine N-methylation	GO:0035246	1	1	0.0968661	2.33443	1	1	0.0944547	2.35964
chromosome localization to nuclear envelope involved in homologous chromosome segregation	GO:0090220	1	1	0.0968661	2.33443	0	0	1	#VALUE!
negative regulation of synaptic vesicle clustering	GO:2000808	1	1	0.0968661	2.33443	1	1	0.0944547	2.35964
spermidine metabolic process	GO:0008216	1	1	0.0968661	2.33443	1	1	0.0944547	2.35964
peptidyl-lysine modification	GO:0018205	1	1	0.0968661	2.33443	1	1	0.0944547	2.35964
ciliary basal body organization	GO:0032053	1	1	0.0968661	2.33443	0	0	1	#VALUE!
G1 to G0 transition involved in cell differentiation	GO:0070315	1	1	0.0968661	2.33443	1	1	0.0944547	2.35964
paracrine signaling	GO:0038001	1	1	0.0968661	2.33443	1	1	0.0944547	2.35964
negative regulation of lamellipodium assembly	GO:0010593	1	1	0.0968661	2.33443	1	1	0.0944547	2.35964
spindle assembly involved in meiosis	GO:0090306	1	1	0.0968661	2.33443	1	1	0.0944547	2.35964
negative regulation of developmental growth	GO:0048640	1	1	0.0968661	2.33443	1	1	0.0944547	2.35964
negative regulation of cell projection organization	GO:0031345	1	1	0.0968661	2.33443	1	1	0.0944547	2.35964
positive regulation of cytokine activity	GO:0060301	1	1	0.0968661	2.33443	1	1	0.0944547	2.35964
regulation of interleukin-5 production	GO:0032674	1	1	0.0968661	2.33443	0	0	1	#VALUE!
positive regulation of pro-B cell differentiation	GO:2000975	1	1	0.0968661	2.33443	1	1	0.0944547	2.35964
isopeptide cross-linking via N6-(L-isoglutamyl)-L-lysine	GO:0018153	1	1	0.0968661	2.33443	1	1	0.0944547	2.35964
negative regulation of T-helper 17 type immune response	GO:2000317	1	1	0.0968661	2.33443	1	1	0.0944547	2.35964
nonassociative learning	GO:0046958	1	1	0.0968661	2.33443	1	1	0.0944547	2.35964
positive regulation of luteinizing hormone secretion	GO:0033686	1	1	0.0968661	2.33443	1	1	0.0944547	2.35964
histone H3-T11 phosphorylation	GO:0035407	1	1	0.0968661	2.33443	1	1	0.0944547	2.35964
lateral motor column neuron migration	GO:0097477	1	1	0.0968661	2.33443	1	1	0.0944547	2.35964
trophectodermal cellular morphogenesis	GO:0001831	1	1	0.0968661	2.33443	1	1	0.0944547	2.35964
cellular response to high light intensity	GO:0071486	1	1	0.0968661	2.33443	1	1	0.0944547	2.35964
histone H4-R3 demethylation	GO:0070079	1	1	0.0968661	2.33443	1	1	0.0944547	2.35964
proline catabolic process to glutamate	GO:0010133	1	1	0.0968661	2.33443	1	0	1	#NUM!
swimming	GO:0036268	1	1	0.0968661	2.33443	1	1	0.0944547	2.35964
positive regulation of glomerular filtration	GO:0003104	1	1	0.0968661	2.33443	1	1	0.0944547	2.35964
protein sulfation	GO:0006477	1	1	0.0968661	2.33443	0	0	1	#VALUE!
establishment of protein-containing complex localization to telomere	GO:0097695	1	1	0.0968661	2.33443	1	1	0.0944547	2.35964
nuclear polyadenylation-dependent antisense transcript catabolic process	GO:0071040	1	1	0.0968661	2.33443	1	1	0.0944547	2.35964
leukotriene signaling pathway	GO:0061737	1	1	0.0968661	2.33443	1	1	0.0944547	2.35964
myotube cell development	GO:0014904	1	1	0.0968661	2.33443	1	1	0.0944547	2.35964
vesicle scission	GO:0099050	1	1	0.0968661	2.33443	1	1	0.0944547	2.35964
positive regulation of nuclease activity	GO:0032075	1	1	0.0968661	2.33443	1	0	1	#NUM!
sperm ejaculation	GO:0042713	1	1	0.0968661	2.33443	1	1	0.0944547	2.35964
serotonin uptake	GO:0051610	1	1	0.0968661	2.33443	1	1	0.0944547	2.35964
rod bipolar cell differentiation	GO:1904389	1	1	0.0968661	2.33443	1	1	0.0944547	2.35964
positive regulation of transcription from RNA polymerase II promoter in response to arsenic-containing substance	GO:0061395	1	1	0.0968661	2.33443	1	1	0.0944547	2.35964
dolichol biosynthetic process	GO:0019408	1	1	0.0968661	2.33443	1	1	0.0944547	2.35964
negative regulation of interferon-beta biosynthetic process	GO:0045358	1	1	0.0968661	2.33443	1	1	0.0944547	2.35964
phosphatidylserine catabolic process	GO:0006660	1	1	0.0968661	2.33443	1	1	0.0944547	2.35964
establishment of protein localization to peroxisome	GO:0072663	1	1	0.0968661	2.33443	1	1	0.0944547	2.35964
regulation of L-arginine import	GO:0010963	1	1	0.0968661	2.33443	1	0	1	#NUM!
oxidised low-density lipoprotein particle clearance	GO:0150024	1	1	0.0968661	2.33443	1	1	0.0944547	2.35964
regulation of telomere maintenance via telomere lengthening	GO:1904356	1	1	0.0968661	2.33443	1	1	0.0944547	2.35964
positive regulation of blood microparticle formation	GO:2000334	1	1	0.0968661	2.33443	1	1	0.0944547	2.35964
establishment of blood-brain barrier	GO:0060856	1	1	0.0968661	2.33443	1	1	0.0944547	2.35964
regulation of histone deacetylase activity	GO:1901725	1	1	0.0968661	2.33443	1	1	0.0944547	2.35964
negative regulation of establishment of protein-containing complex localization to telomere	GO:1904914	1	1	0.0968661	2.33443	1	1	0.0944547	2.35964
establishment of RNA localization to telomere	GO:0097694	1	1	0.0968661	2.33443	1	1	0.0944547	2.35964
nuclear-transcribed mRNA catabolic process, endonucleolytic cleavage-dependent decay	GO:0000294	1	1	0.0968661	2.33443	1	1	0.0944547	2.35964
negative regulation of RNA-directed 5'-3' RNA polymerase activity	GO:1900260	1	1	0.0968661	2.33443	1	1	0.0944547	2.35964
regulation of lymphocyte differentiation	GO:0045619	1	1	0.0968661	2.33443	1	1	0.0944547	2.35964
tyrosine biosynthetic process	GO:0006571	1	1	0.0968661	2.33443	1	0	1	#NUM!
primary ureteric bud growth	GO:0060682	1	1	0.0968661	2.33443	1	1	0.0944547	2.35964
terminal web assembly	GO:1902896	1	1	0.0968661	2.33443	1	1	0.0944547	2.35964
positive regulation of mitotic cytokinetic process	GO:1903438	1	1	0.0968661	2.33443	1	1	0.0944547	2.35964
respiratory burst involved in inflammatory response	GO:0002536	1	1	0.0968661	2.33443	1	1	0.0944547	2.35964
N-acetylmannosamine metabolic process	GO:0006051	1	1	0.0968661	2.33443	2	1	0.18	1.66649
glycogen cell differentiation involved in embryonic placenta development	GO:0060709	1	1	0.0968661	2.33443	1	1	0.0944547	2.35964
transmission of virus	GO:0019089	1	1	0.0968661	2.33443	1	1	0.0944547	2.35964
intestinal D-glucose absorption	GO:0001951	1	1	0.0968661	2.33443	1	1	0.0944547	2.35964
regulation of glial cell proliferation	GO:0060251	1	1	0.0968661	2.33443	1	1	0.0944547	2.35964
negative regulation of interferon-alpha biosynthetic process	GO:0045355	1	1	0.0968661	2.33443	1	1	0.0944547	2.35964
atrial septum primum morphogenesis	GO:0003289	1	1	0.0968661	2.33443	1	1	0.0944547	2.35964
epithelial cell development	GO:0002064	1	1	0.0968661	2.33443	2	2	0.00890956	2.35964
engulfment of target by autophagosome	GO:0061736	1	1	0.0968661	2.33443	1	1	0.0944547	2.35964
cell migration involved in coronary angiogenesis	GO:0060981	1	1	0.0968661	2.33443	1	1	0.0944547	2.35964
positive regulation of neutrophil mediated killing of fungus	GO:0070965	1	1	0.0968661	2.33443	1	0	1	#NUM!
type B pancreatic cell maturation	GO:0072560	1	1	0.0968661	2.33443	1	0	1	#NUM!
water homeostasis	GO:0030104	1	1	0.0968661	2.33443	1	1	0.0944547	2.35964
cellular response to putrescine	GO:1904586	1	1	0.0968661	2.33443	1	1	0.0944547	2.35964
protein prenylation	GO:0018342	1	1	0.0968661	2.33443	1	1	0.0944547	2.35964
negative regulation of phosphatidylinositol biosynthetic process	GO:0010512	1	1	0.0968661	2.33443	1	1	0.0944547	2.35964
regulation of DNA strand resection involved in replication fork processing	GO:0110026	1	1	0.0968661	2.33443	1	1	0.0944547	2.35964
ganglion development	GO:0061548	1	1	0.0968661	2.33443	1	1	0.0944547	2.35964
peptidyl-lysine butyrylation	GO:0140067	1	1	0.0968661	2.33443	1	1	0.0944547	2.35964
negative regulation of establishment of RNA localization to telomere	GO:1904911	1	1	0.0968661	2.33443	1	1	0.0944547	2.35964
positive regulation of protein transport	GO:0051222	1	1	0.0968661	2.33443	1	1	0.0944547	2.35964
heterochromatin maintenance	GO:0070829	1	1	0.0968661	2.33443	1	1	0.0944547	2.35964
cellular component assembly	GO:0022607	1	1	0.0968661	2.33443	1	1	0.0944547	2.35964
activation of protein kinase C activity	GO:1990051	1	1	0.0968661	2.33443	1	1	0.0944547	2.35964
forebrain astrocyte development	GO:0021897	1	1	0.0968661	2.33443	1	1	0.0944547	2.35964
endocardial cushion cell fate commitment	GO:0061445	1	1	0.0968661	2.33443	1	1	0.0944547	2.35964
vestibulocochlear nerve structural organization	GO:0021649	1	1	0.0968661	2.33443	1	1	0.0944547	2.35964
cellular water homeostasis	GO:0009992	1	1	0.0968661	2.33443	1	0	1	#NUM!
negative regulation of phosphatidylinositol-3,4,5-trisphosphate 5-phosphatase activity	GO:2001145	1	1	0.0968661	2.33443	1	1	0.0944547	2.35964
positive regulation of vascular smooth muscle cell dedifferentiation	GO:1905176	1	1	0.0968661	2.33443	1	1	0.0944547	2.35964
butyrate catabolic process	GO:0046359	1	1	0.0968661	2.33443	1	0	1	#NUM!
B cell adhesion	GO:0097323	1	1	0.0968661	2.33443	0	0	1	#VALUE!
Cajal-Retzius cell differentiation	GO:0021870	1	1	0.0968661	2.33443	1	1	0.0944547	2.35964
response to formaldehyde	GO:1904404	1	1	0.0968661	2.33443	1	1	0.0944547	2.35964
triglyceride transport	GO:0034197	1	1	0.0968661	2.33443	1	1	0.0944547	2.35964
positive regulation of cap-independent translational initiation	GO:1903679	1	1	0.0968661	2.33443	1	0	1	#NUM!
female gonad morphogenesis	GO:0061040	1	1	0.0968661	2.33443	1	1	0.0944547	2.35964
negative regulation of complement-dependent cytotoxicity	GO:1903660	1	1	0.0968661	2.33443	1	1	0.0944547	2.35964
regulation of transcription from RNA polymerase II promoter in response to stress	GO:0043618	1	1	0.0968661	2.33443	1	1	0.0944547	2.35964
cytotoxic T cell differentiation	GO:0045065	1	1	0.0968661	2.33443	1	0	1	#NUM!
D-glucuronate catabolic process	GO:0042840	1	1	0.0968661	2.33443	1	1	0.0944547	2.35964
cellular response to puromycin	GO:1905795	1	1	0.0968661	2.33443	1	1	0.0944547	2.35964
epithelial cell maturation	GO:0002070	1	1	0.0968661	2.33443	1	0	1	#NUM!
monocyte activation involved in immune response	GO:0002280	1	1	0.0968661	2.33443	1	1	0.0944547	2.35964
negative regulation of immature T cell proliferation in thymus	GO:0033088	1	1	0.0968661	2.33443	1	1	0.0944547	2.35964
gonadotrophin-releasing hormone neuronal migration to the hypothalamus	GO:0021828	1	1	0.0968661	2.33443	1	1	0.0944547	2.35964
behavioral defense response	GO:0002209	1	1	0.0968661	2.33443	1	1	0.0944547	2.35964
positive regulation of centriole replication	GO:0046601	1	1	0.0968661	2.33443	2	1	0.18	1.66649
positive regulation of mRNA cleavage	GO:0031439	1	1	0.0968661	2.33443	1	1	0.0944547	2.35964
trigeminal ganglion development	GO:0061551	1	1	0.0968661	2.33443	1	1	0.0944547	2.35964
regulation of cellular response to gamma radiation	GO:1905843	1	1	0.0968661	2.33443	1	1	0.0944547	2.35964
negative regulation of core promoter binding	GO:1904797	1	1	0.0968661	2.33443	1	1	0.0944547	2.35964
response to vitamin B2	GO:0033274	1	1	0.0968661	2.33443	1	1	0.0944547	2.35964
guanine metabolic process	GO:0046098	1	1	0.0968661	2.33443	1	1	0.0944547	2.35964
negative regulation of ripoptosome assembly involved in necroptotic process	GO:1902443	1	1	0.0968661	2.33443	1	1	0.0944547	2.35964
nuclear polyadenylation-dependent snRNA catabolic process	GO:0071037	1	1	0.0968661	2.33443	1	1	0.0944547	2.35964
positive regulation of lipid metabolic process	GO:0045834	1	1	0.0968661	2.33443	1	1	0.0944547	2.35964
meiotic chromosome movement towards spindle pole	GO:0016344	1	1	0.0968661	2.33443	0	0	1	#VALUE!
cardiac muscle cell fate commitment	GO:0060923	1	1	0.0968661	2.33443	2	1	0.18	1.66649
negative regulation of fibroblast migration	GO:0010764	1	1	0.0968661	2.33443	1	1	0.0944547	2.35964
pyramidal neuron migration	GO:0021852	1	1	0.0968661	2.33443	1	1	0.0944547	2.35964
positive regulation of eosinophil degranulation	GO:0043311	1	1	0.0968661	2.33443	1	1	0.0944547	2.35964
histone H3-R2 demethylation	GO:0070078	1	1	0.0968661	2.33443	1	1	0.0944547	2.35964
regulation of CAMKK-AMPK signaling cascade	GO:1905289	1	1	0.0968661	2.33443	1	1	0.0944547	2.35964
calcium-dependent self proteolysis	GO:1990092	1	1	0.0968661	2.33443	1	1	0.0944547	2.35964
histone H2B acetylation	GO:0043969	1	1	0.0968661	2.33443	1	1	0.0944547	2.35964
dorsal root ganglion morphogenesis	GO:1904835	1	1	0.0968661	2.33443	1	1	0.0944547	2.35964
positive regulation of shelterin complex assembly	GO:1904792	1	1	0.0968661	2.33443	1	1	0.0944547	2.35964
fibroblast growth factor receptor apoptotic signaling pathway	GO:1902178	1	1	0.0968661	2.33443	1	1	0.0944547	2.35964
positive regulation of SUMO transferase activity	GO:1903755	1	1	0.0968661	2.33443	1	1	0.0944547	2.35964
formaldehyde biosynthetic process	GO:0046293	1	1	0.0968661	2.33443	1	0	1	#NUM!
response to manganese-induced endoplasmic reticulum stress	GO:1990737	1	1	0.0968661	2.33443	1	1	0.0944547	2.35964
positive regulation of metanephric mesenchymal cell migration	GO:2000591	1	1	0.0968661	2.33443	1	1	0.0944547	2.35964
regulation of DNA helicase activity	GO:1905774	1	1	0.0968661	2.33443	1	1	0.0944547	2.35964
response to ciliary neurotrophic factor	GO:1904391	1	1	0.0968661	2.33443	1	1	0.0944547	2.35964
fever generation	GO:0001660	1	1	0.0968661	2.33443	1	1	0.0944547	2.35964
neuron projection organization	GO:0106027	1	1	0.0968661	2.33443	1	1	0.0944547	2.35964
muscle cell proliferation	GO:0033002	1	1	0.0968661	2.33443	1	1	0.0944547	2.35964
rhythmic behavior	GO:0007622	1	1	0.0968661	2.33443	1	1	0.0944547	2.35964
male meiosis chromosome separation	GO:0051308	1	1	0.0968661	2.33443	1	1	0.0944547	2.35964
negative regulation of mitochondrial calcium ion concentration	GO:0051562	1	1	0.0968661	2.33443	1	1	0.0944547	2.35964
epicardium morphogenesis	GO:1905223	1	1	0.0968661	2.33443	1	1	0.0944547	2.35964
response to ammonium ion	GO:0060359	1	1	0.0968661	2.33443	1	1	0.0944547	2.35964
immune system development	GO:0002520	1	1	0.0968661	2.33443	1	1	0.0944547	2.35964
protein-containing complex assembly involved in synapse maturation	GO:0090126	1	1	0.0968661	2.33443	1	1	0.0944547	2.35964
positive regulation of DNA strand elongation	GO:0060383	1	1	0.0968661	2.33443	1	1	0.0944547	2.35964
somatostatin secretion	GO:0070253	1	1	0.0968661	2.33443	1	0	1	#NUM!
positive regulation of telomerase catalytic core complex assembly	GO:1904884	1	1	0.0968661	2.33443	1	1	0.0944547	2.35964
cellular response to anisomycin	GO:0072740	1	1	0.0968661	2.33443	1	1	0.0944547	2.35964
negative regulation of DNA recombination at telomere	GO:0048239	1	1	0.0968661	2.33443	1	1	0.0944547	2.35964
positive regulation of histone ubiquitination	GO:0033184	1	1	0.0968661	2.33443	1	1	0.0944547	2.35964
positive regulation of eosinophil chemotaxis	GO:2000424	1	1	0.0968661	2.33443	1	1	0.0944547	2.35964
negative regulation of store-operated calcium channel activity	GO:1901340	1	1	0.0968661	2.33443	1	1	0.0944547	2.35964
regulation of cell fate specification	GO:0042659	1	1	0.0968661	2.33443	1	1	0.0944547	2.35964
metanephric mesenchymal cell migration	GO:0035789	1	1	0.0968661	2.33443	1	1	0.0944547	2.35964
response to singlet oxygen	GO:0000304	1	1	0.0968661	2.33443	1	1	0.0944547	2.35964
membrane tubulation	GO:0097749	1	1	0.0968661	2.33443	1	1	0.0944547	2.35964
regulation of cell activation	GO:0050865	1	1	0.0968661	2.33443	1	1	0.0944547	2.35964
vesicle targeting, trans-Golgi to periciliary membrane compartment	GO:0097712	1	1	0.0968661	2.33443	1	1	0.0944547	2.35964
acetaldehyde metabolic process	GO:0006117	1	1	0.0968661	2.33443	1	1	0.0944547	2.35964
rhombomere 3 formation	GO:0021660	1	1	0.0968661	2.33443	1	1	0.0944547	2.35964
regulation of calcium ion transmembrane transport	GO:1903169	1	1	0.0968661	2.33443	0	0	1	#VALUE!
membrane docking	GO:0022406	1	1	0.0968661	2.33443	1	1	0.0944547	2.35964
regulation of neutrophil migration	GO:1902622	1	1	0.0968661	2.33443	1	1	0.0944547	2.35964
retinal rod cell apoptotic process	GO:0097473	1	1	0.0968661	2.33443	1	1	0.0944547	2.35964
cellular response to glycine	GO:1905430	1	1	0.0968661	2.33443	1	1	0.0944547	2.35964
nuclear polyadenylation-dependent snoRNA catabolic process	GO:0071036	1	1	0.0968661	2.33443	1	1	0.0944547	2.35964
apoptotic process in bone marrow cell	GO:0071839	1	1	0.0968661	2.33443	1	1	0.0944547	2.35964
substrate localization to autophagosome	GO:0061753	1	1	0.0968661	2.33443	1	1	0.0944547	2.35964
L-lysine catabolic process to acetyl-CoA via saccharopine	GO:0033512	1	1	0.0968661	2.33443	1	1	0.0944547	2.35964
negative regulation of keratinocyte migration	GO:0051548	1	1	0.0968661	2.33443	1	1	0.0944547	2.35964
metanephric glomerular mesangial cell development	GO:0072255	1	1	0.0968661	2.33443	1	1	0.0944547	2.35964
positive regulation of interleukin-15 production	GO:0032738	1	1	0.0968661	2.33443	1	0	1	#NUM!
cytosine metabolic process	GO:0019858	1	1	0.0968661	2.33443	1	1	0.0944547	2.35964
acute inflammatory response to antigenic stimulus	GO:0002438	1	1	0.0968661	2.33443	1	0	1	#NUM!
negative regulation of T cell cytokine production	GO:0002725	1	1	0.0968661	2.33443	2	2	0.00890956	2.35964
regulation of glutamate receptor signaling pathway	GO:1900449	1	1	0.0968661	2.33443	1	1	0.0944547	2.35964
regulation of signal transduction involved in mitotic G2 DNA damage checkpoint	GO:1902504	1	1	0.0968661	2.33443	1	0	1	#NUM!
positive regulation of circadian sleep/wake cycle, wakefulness	GO:0010841	1	1	0.0968661	2.33443	1	1	0.0944547	2.35964
negative regulation of triglyceride catabolic process	GO:0010897	1	1	0.0968661	2.33443	0	0	1	#VALUE!
canonical Wnt signaling pathway involved in regulation of cell proliferation	GO:0044340	1	1	0.0968661	2.33443	1	0	1	#NUM!
regulation of lactation	GO:1903487	1	1	0.0968661	2.33443	1	0	1	#NUM!
positive regulation of skeletal muscle fiber development	GO:0048743	1	1	0.0968661	2.33443	1	0	1	#NUM!
negative regulation of histone H4 acetylation	GO:0090241	1	1	0.0968661	2.33443	1	1	0.0944547	2.35964
acetyl-CoA biosynthetic process	GO:0006085	1	1	0.0968661	2.33443	1	1	0.0944547	2.35964
response to rapamycin	GO:1901355	1	1	0.0968661	2.33443	1	1	0.0944547	2.35964
cuticle development	GO:0042335	1	1	0.0968661	2.33443	0	0	1	#VALUE!
collagen biosynthetic process	GO:0032964	1	1	0.0968661	2.33443	3	0	1	#NUM!
blood vessel endothelial cell proliferation involved in sprouting angiogenesis	GO:0002043	1	1	0.0968661	2.33443	1	1	0.0944547	2.35964
membrane raft polarization	GO:0001766	1	1	0.0968661	2.33443	1	0	1	#NUM!
suppression by virus of host cysteine-type endopeptidase activity involved in apoptotic process	GO:0039650	1	1	0.0968661	2.33443	1	1	0.0944547	2.35964
extracellular structure organization	GO:0043062	1	1	0.0968661	2.33443	1	1	0.0944547	2.35964
negative regulation of nuclear receptor transcription coactivator activity	GO:2000326	1	1	0.0968661	2.33443	1	1	0.0944547	2.35964
peptidyl-lysine crotonylation	GO:0140066	1	1	0.0968661	2.33443	1	1	0.0944547	2.35964
regulation of calcium ion import across plasma membrane	GO:1905664	1	1	0.0968661	2.33443	1	1	0.0944547	2.35964
prostaglandin catabolic process	GO:1905344	1	1	0.0968661	2.33443	1	1	0.0944547	2.35964
positive regulation of I-kappaB phosphorylation	GO:1903721	1	1	0.0968661	2.33443	1	1	0.0944547	2.35964
negative regulation of protein polyubiquitination	GO:1902915	1	1	0.0968661	2.33443	1	1	0.0944547	2.35964
negative regulation of fatty acid beta-oxidation	GO:0031999	1	1	0.0968661	2.33443	1	1	0.0944547	2.35964
response to nerve growth factor	GO:1990089	1	1	0.0968661	2.33443	1	1	0.0944547	2.35964
negative regulation of glycine import across plasma membrane	GO:1900924	1	1	0.0968661	2.33443	1	1	0.0944547	2.35964
protein side chain deglutamylation	GO:0035610	1	1	0.0968661	2.33443	1	1	0.0944547	2.35964
negative regulation of luteinizing hormone secretion	GO:0033685	1	1	0.0968661	2.33443	1	1	0.0944547	2.35964
ovarian cumulus expansion	GO:0001550	1	1	0.0968661	2.33443	1	1	0.0944547	2.35964
peptidyl-lysine hydroxylation to 5-hydroxy-L-lysine	GO:0018395	1	1	0.0968661	2.33443	1	1	0.0944547	2.35964
otic placode development	GO:1905040	1	1	0.0968661	2.33443	1	1	0.0944547	2.35964
positive regulation of coagulation	GO:0050820	1	1	0.0968661	2.33443	1	1	0.0944547	2.35964
endocrine signaling	GO:0038002	1	1	0.0968661	2.33443	1	1	0.0944547	2.35964
regulation of D-erythro-sphingosine kinase activity	GO:1900022	1	1	0.0968661	2.33443	1	1	0.0944547	2.35964
positive regulation of adenylate cyclase-inhibiting dopamine receptor signaling pathway	GO:1904992	1	1	0.0968661	2.33443	1	1	0.0944547	2.35964
regulation of hemopoiesis	GO:1903706	1	1	0.0968661	2.33443	1	1	0.0944547	2.35964
regulation of hormone metabolic process	GO:0032350	1	1	0.0968661	2.33443	2	2	0.00890956	2.35964
polyprenol catabolic process	GO:0016095	1	1	0.0968661	2.33443	1	1	0.0944547	2.35964
protein localization to early endosome	GO:1902946	1	1	0.0968661	2.33443	1	1	0.0944547	2.35964
renal tubule development	GO:0061326	1	1	0.0968661	2.33443	1	1	0.0944547	2.35964
negative regulation of lipid binding	GO:1900131	1	1	0.0968661	2.33443	1	1	0.0944547	2.35964
positive regulation of serotonin secretion	GO:0014064	1	1	0.0968661	2.33443	1	1	0.0944547	2.35964
liver morphogenesis	GO:0072576	1	1	0.0968661	2.33443	1	1	0.0944547	2.35964
positive regulation of RNA polymerase II regulatory region sequence-specific DNA binding	GO:1905636	1	1	0.0968661	2.33443	1	1	0.0944547	2.35964
cellular response to endothelin	GO:1990859	1	1	0.0968661	2.33443	1	1	0.0944547	2.35964
response to sodium phosphate	GO:1904383	1	1	0.0968661	2.33443	1	1	0.0944547	2.35964
phototransduction, visible light	GO:0007603	1	1	0.0968661	2.33443	1	1	0.0944547	2.35964
cellular response to vitamin B1	GO:0071301	1	1	0.0968661	2.33443	1	1	0.0944547	2.35964
metanephric glomerular mesangial cell proliferation involved in metanephros development	GO:0072262	1	1	0.0968661	2.33443	1	1	0.0944547	2.35964
chemotaxis to arachidonic acid	GO:0034670	1	1	0.0968661	2.33443	1	1	0.0944547	2.35964
positive regulation of cell proliferation involved in heart valve morphogenesis	GO:0003251	1	1	0.0968661	2.33443	1	1	0.0944547	2.35964
regulation of skeletal muscle tissue development	GO:0048641	1	1	0.0968661	2.33443	1	1	0.0944547	2.35964
positive regulation of muscle hyperplasia	GO:0014739	1	1	0.0968661	2.33443	0	0	1	#VALUE!
negative regulation of DNA ligase activity	GO:1904876	1	1	0.0968661	2.33443	1	1	0.0944547	2.35964
epithelial cell apoptotic process	GO:1904019	1	1	0.0968661	2.33443	1	1	0.0944547	2.35964
protein secretion by platelet	GO:0070560	1	1	0.0968661	2.33443	1	1	0.0944547	2.35964
vasopressin secretion	GO:0030103	1	1	0.0968661	2.33443	1	0	1	#NUM!
production of molecular mediator involved in inflammatory response	GO:0002532	1	1	0.0968661	2.33443	1	1	0.0944547	2.35964
positive regulation of actin filament binding	GO:1904531	1	1	0.0968661	2.33443	1	1	0.0944547	2.35964
positive regulation of protein maturation	GO:1903319	1	1	0.0968661	2.33443	1	1	0.0944547	2.35964
glucuronoside catabolic process	GO:0019391	1	1	0.0968661	2.33443	1	1	0.0944547	2.35964
medium-chain fatty acid catabolic process	GO:0051793	1	1	0.0968661	2.33443	0	0	1	#VALUE!
negative regulation of phospholipase activity	GO:0010519	1	1	0.0968661	2.33443	1	1	0.0944547	2.35964
cell-cell adhesion involved in neuronal-glial interactions involved in cerebral cortex radial glia guided migration	GO:0021813	1	1	0.0968661	2.33443	1	1	0.0944547	2.35964
positive regulation of neuron projection regeneration	GO:0070572	1	1	0.0968661	2.33443	1	1	0.0944547	2.35964
L-cystine transport	GO:0015811	1	1	0.0968661	2.33443	0	0	1	#VALUE!
nuclear polyadenylation-dependent CUT catabolic process	GO:0071039	1	1	0.0968661	2.33443	1	1	0.0944547	2.35964
development involved in symbiotic interaction	GO:0044111	1	1	0.0968661	2.33443	1	1	0.0944547	2.35964
nuclear retention of unspliced pre-mRNA at the site of transcription	GO:0071048	1	1	0.0968661	2.33443	1	1	0.0944547	2.35964
negative regulation of lung blood pressure	GO:0061767	1	1	0.0968661	2.33443	1	1	0.0944547	2.35964
glomerular basement membrane development	GO:0032836	1	1	0.0968661	2.33443	1	0	1	#NUM!
negative regulation of neuromuscular junction development	GO:1904397	1	1	0.0968661	2.33443	1	1	0.0944547	2.35964
negative regulation of receptor recycling	GO:0001920	1	1	0.0968661	2.33443	1	1	0.0944547	2.35964
bone maturation	GO:0070977	1	1	0.0968661	2.33443	1	1	0.0944547	2.35964
positive regulation of selenocysteine incorporation	GO:1904571	1	1	0.0968661	2.33443	1	1	0.0944547	2.35964
negative regulation of superoxide anion generation	GO:0032929	1	1	0.0968661	2.33443	1	1	0.0944547	2.35964
negative regulation of cardiac myofibril assembly	GO:1905305	1	1	0.0968661	2.33443	1	1	0.0944547	2.35964
peptidyl-lysine modification to peptidyl-hypusine	GO:0008612	1	1	0.0968661	2.33443	1	1	0.0944547	2.35964
positive regulation of aminoacyl-tRNA ligase activity	GO:1903632	1	1	0.0968661	2.33443	1	1	0.0944547	2.35964
telomere localization	GO:0034397	1	1	0.0968661	2.33443	0	0	1	#VALUE!
histone H3-S10 phosphorylation	GO:0043987	1	1	0.0968661	2.33443	1	1	0.0944547	2.35964
negative regulation of transforming growth factor beta activation	GO:1901389	1	1	0.0968661	2.33443	1	1	0.0944547	2.35964
regulation of cellular ketone metabolic process	GO:0010565	1	1	0.0968661	2.33443	1	1	0.0944547	2.35964
regulation of thalamus size	GO:0090067	1	1	0.0968661	2.33443	1	1	0.0944547	2.35964
skeletal muscle satellite cell proliferation	GO:0014841	1	1	0.0968661	2.33443	1	1	0.0944547	2.35964
regulation of cellular component size	GO:0032535	1	1	0.0968661	2.33443	1	1	0.0944547	2.35964
negative regulation of glucagon secretion	GO:0070093	1	1	0.0968661	2.33443	1	1	0.0944547	2.35964
gonadotropin secretion	GO:0032274	1	1	0.0968661	2.33443	1	0	1	#NUM!
oxalate transport	GO:0019532	1	1	0.0968661	2.33443	1	1	0.0944547	2.35964
regulation of serotonin secretion	GO:0014062	1	1	0.0968661	2.33443	1	1	0.0944547	2.35964
organelle fusion	GO:0048284	1	1	0.0968661	2.33443	1	1	0.0944547	2.35964
negative regulation of Fc-gamma receptor signaling pathway involved in phagocytosis	GO:1905450	1	1	0.0968661	2.33443	1	1	0.0944547	2.35964
protein targeting to vacuole involved in autophagy	GO:0071211	1	1	0.0968661	2.33443	1	1	0.0944547	2.35964
negative regulation of circadian sleep/wake cycle, REM sleep	GO:0042322	1	1	0.0968661	2.33443	2	1	0.18	1.66649
meiotic DNA double-strand break processing	GO:0000706	1	1	0.0968661	2.33443	1	1	0.0944547	2.35964
detection of muscle stretch	GO:0035995	1	1	0.0968661	2.33443	1	0	1	#NUM!
spermatid nucleus elongation	GO:0007290	1	1	0.0968661	2.33443	1	0	1	#NUM!
basal dendrite development	GO:0150018	1	1	0.0968661	2.33443	1	1	0.0944547	2.35964
DNA replication proofreading	GO:0045004	1	1	0.0968661	2.33443	0	0	1	#VALUE!
proline metabolic process	GO:0006560	1	1	0.0968661	2.33443	1	0	1	#NUM!
hormone-mediated apoptotic signaling pathway	GO:0008628	1	1	0.0968661	2.33443	1	1	0.0944547	2.35964
endocytic iron import into cell	GO:0140298	1	1	0.0968661	2.33443	1	1	0.0944547	2.35964
endothelial tip cell fate specification	GO:0097102	1	1	0.0968661	2.33443	1	1	0.0944547	2.35964
negative regulation of establishment of protein localization to telomere	GO:1904850	1	1	0.0968661	2.33443	1	1	0.0944547	2.35964
catecholamine biosynthetic process	GO:0042423	1	1	0.0968661	2.33443	1	0	1	#NUM!
regulation of mRNA polyadenylation	GO:1900363	1	1	0.0968661	2.33443	1	1	0.0944547	2.35964
regulation of hair follicle development	GO:0051797	1	1	0.0968661	2.33443	1	1	0.0944547	2.35964
protein insertion into plasma membrane	GO:0098737	1	1	0.0968661	2.33443	1	0	1	#NUM!
negative regulation of protein kinase activity by protein phosphorylation	GO:0100002	1	1	0.0968661	2.33443	1	1	0.0944547	2.35964
negative regulation of actin filament binding	GO:1904530	1	1	0.0968661	2.33443	1	1	0.0944547	2.35964
mesodermal cell fate commitment	GO:0001710	1	1	0.0968661	2.33443	1	1	0.0944547	2.35964
positive regulation of anterograde axonal transport of mitochondrion	GO:0061881	1	1	0.0968661	2.33443	1	1	0.0944547	2.35964
trans-synaptic signaling by endocannabinoid	GO:0099542	1	1	0.0968661	2.33443	1	1	0.0944547	2.35964
tryptophanyl-tRNA aminoacylation	GO:0006436	1	1	0.0968661	2.33443	1	1	0.0944547	2.35964
fibroblast apoptotic process	GO:0044346	1	1	0.0968661	2.33443	2	1	0.18	1.66649
muscle atrophy	GO:0014889	1	1	0.0968661	2.33443	1	1	0.0944547	2.35964
positive regulation of digestive system process	GO:0060456	1	1	0.0968661	2.33443	1	1	0.0944547	2.35964
TIRAP-dependent toll-like receptor 4 signaling pathway	GO:0035665	1	1	0.0968661	2.33443	1	0	1	#NUM!
positive regulation of nucleocytoplasmic transport	GO:0046824	1	1	0.0968661	2.33443	1	1	0.0944547	2.35964
VEGF-activated neuropilin signaling pathway involved in axon guidance	GO:1902378	1	1	0.0968661	2.33443	1	1	0.0944547	2.35964
negative regulation of anion channel activity	GO:0010360	1	1	0.0968661	2.33443	1	1	0.0944547	2.35964
interleukin-8 secretion	GO:0072606	1	1	0.0968661	2.33443	1	1	0.0944547	2.35964
positive regulation of cap-dependent translational initiation	GO:1903676	1	1	0.0968661	2.33443	1	0	1	#NUM!
positive regulation of macrophage tolerance induction	GO:0010933	1	1	0.0968661	2.33443	1	1	0.0944547	2.35964
positive regulation of nodal signaling pathway involved in determination of lateral mesoderm left/right asymmetry	GO:1900224	1	1	0.0968661	2.33443	1	1	0.0944547	2.35964
negative regulation of renin secretion into blood stream	GO:1900134	1	1	0.0968661	2.33443	1	1	0.0944547	2.35964
microtubule cytoskeleton organization involved in homologous chromosome segregation	GO:0090172	1	1	0.0968661	2.33443	0	0	1	#VALUE!
regulation of protein complex disassembly	GO:0043244	1	1	0.0968661	2.33443	1	1	0.0944547	2.35964
regulation of telomere capping	GO:1904353	1	1	0.0968661	2.33443	1	1	0.0944547	2.35964
signal transduction involved in mitotic G2 DNA damage checkpoint	GO:0072434	1	1	0.0968661	2.33443	1	1	0.0944547	2.35964
sensory neuron axon guidance	GO:0097374	1	1	0.0968661	2.33443	1	1	0.0944547	2.35964
tricellular tight junction assembly	GO:1904274	1	1	0.0968661	2.33443	1	1	0.0944547	2.35964
negative regulation of dopaminergic neuron differentiation	GO:1904339	1	1	0.0968661	2.33443	1	1	0.0944547	2.35964
sperm entry	GO:0035037	1	1	0.0968661	2.33443	1	1	0.0944547	2.35964
positive regulation of presynaptic active zone assembly	GO:1905520	1	1	0.0968661	2.33443	1	1	0.0944547	2.35964
cytoplasmic sequestering of CFTR protein	GO:0043004	1	1	0.0968661	2.33443	1	1	0.0944547	2.35964
positive regulation of chromosome organization	GO:2001252	1	1	0.0968661	2.33443	1	1	0.0944547	2.35964
calcium export from the mitochondrion	GO:0099093	1	1	0.0968661	2.33443	1	1	0.0944547	2.35964
axonogenesis involved in innervation	GO:0060385	1	1	0.0968661	2.33443	1	1	0.0944547	2.35964
protein K11-linked ubiquitination	GO:0070979	26	5	0.10047	0.685767	26	6	0.0309837	0.893298
receptor internalization	GO:0031623	26	5	0.10047	0.685767	27	5	0.173371	0.673236
labyrinthine layer blood vessel development	GO:0060716	12	3	0.102819	0.948131	12	3	0.0969273	0.973341
regulation of mRNA processing	GO:0050684	12	3	0.102819	0.948131	12	2	0.315424	0.567876
artery morphogenesis	GO:0048844	12	3	0.102819	0.948131	12	3	0.0969273	0.973341
negative regulation of focal adhesion assembly	GO:0051895	12	3	0.102819	0.948131	12	4	0.0210794	1.26102
chondrocyte differentiation	GO:0002062	12	3	0.102819	0.948131	15	5	0.00995941	1.26102
execution phase of apoptosis	GO:0097194	12	3	0.102819	0.948131	12	3	0.0969273	0.973341
centrosome localization	GO:0051642	12	3	0.102819	0.948131	11	3	0.0779653	1.06035
positive regulation of vascular associated smooth muscle cell migration	GO:1904754	12	3	0.102819	0.948131	12	3	0.0969273	0.973341
regulation of signal transduction	GO:0009966	12	3	0.102819	0.948131	12	3	0.0969273	0.973341
motor neuron axon guidance	GO:0008045	12	3	0.102819	0.948131	11	3	0.0779653	1.06035
3'-UTR-mediated mRNA stabilization	GO:0070935	12	3	0.102819	0.948131	12	1	1	-0.125272
protein localization to membrane	GO:0072657	12	3	0.102819	0.948131	12	3	0.0969273	0.973341
muscle cell cellular homeostasis	GO:0046716	12	3	0.102819	0.948131	12	2	0.315424	0.567876
translation	GO:0006412	111	16	0.103337	0.397484	110	16	0.0705223	0.431743
protein polyubiquitination	GO:0000209	189	25	0.104041	0.311555	191	27	0.0320409	0.403198
positive regulation of cell division	GO:0051781	19	4	0.104931	0.776281	19	4	0.0976904	0.80149
positive regulation of cell-substrate adhesion	GO:0010811	19	4	0.104931	0.776281	19	4	0.0976904	0.80149
positive regulation of axonogenesis	GO:0050772	19	4	0.104931	0.776281	19	5	0.028123	1.02463
liver regeneration	GO:0097421	19	4	0.104931	0.776281	17	4	0.0695716	0.912716
ovarian follicle development	GO:0001541	19	4	0.104931	0.776281	20	5	0.0346721	0.973341
actin filament bundle assembly	GO:0051017	19	4	0.104931	0.776281	18	4	0.0830446	0.855558
platelet-derived growth factor receptor signaling pathway	GO:0048008	19	4	0.104931	0.776281	21	5	0.042089	0.924551
O-glycan processing	GO:0016266	19	4	0.104931	0.776281	14	1	1	-0.279422
regulation of defense response to virus by virus	GO:0050690	19	4	0.104931	0.776281	18	4	0.0830446	0.855558
epidermis development	GO:0008544	19	4	0.104931	0.776281	18	2	0.685122	0.16241
cellular response to leukemia inhibitory factor	GO:1990830	55	9	0.105132	0.524317	53	7	0.34163	0.335253
cartilage condensation	GO:0001502	6	2	0.10808	1.23581	8	3	0.0327242	1.37881
positive regulation of histone phosphorylation	GO:0033129	6	2	0.10808	1.23581	6	3	0.0134926	1.66649
lipoprotein transport	GO:0042953	6	2	0.10808	1.23581	7	3	0.0219713	1.51234
protein deneddylation	GO:0000338	6	2	0.10808	1.23581	6	2	0.103451	1.26102
positive regulation of chemokine secretion	GO:0090197	6	2	0.10808	1.23581	5	1	0.391183	0.750197
interleukin-9-mediated signaling pathway	GO:0038113	6	2	0.10808	1.23581	6	2	0.103451	1.26102
negative regulation of dendritic spine morphogenesis	GO:0061002	6	2	0.10808	1.23581	6	2	0.103451	1.26102
mesendoderm development	GO:0048382	6	2	0.10808	1.23581	5	2	0.0734649	1.44334
response to transforming growth factor beta	GO:0071559	6	2	0.10808	1.23581	6	2	0.103451	1.26102
positive regulation of mitochondrial membrane potential	GO:0010918	6	2	0.10808	1.23581	6	2	0.103451	1.26102
synaptonemal complex assembly	GO:0007130	6	2	0.10808	1.23581	6	1	0.44873	0.567876
positive regulation of ossification	GO:0045778	6	2	0.10808	1.23581	6	2	0.103451	1.26102
regulation of DNA repair	GO:0006282	6	2	0.10808	1.23581	6	1	0.44873	0.567876
positive regulation of cytosolic calcium ion concentration involved in phospholipase C-activating G protein-coupled signaling pathway	GO:0051482	6	2	0.10808	1.23581	6	2	0.103451	1.26102
positive regulation of pseudopodium assembly	GO:0031274	6	2	0.10808	1.23581	6	2	0.103451	1.26102
cellular response to oxygen-glucose deprivation	GO:0090650	6	2	0.10808	1.23581	6	2	0.103451	1.26102
establishment of skin barrier	GO:0061436	6	2	0.10808	1.23581	6	2	0.103451	1.26102
nuclear polyadenylation-dependent rRNA catabolic process	GO:0071035	6	2	0.10808	1.23581	6	2	0.103451	1.26102
positive regulation of myoblast fusion	GO:1901741	6	2	0.10808	1.23581	8	2	0.170483	0.973341
nuclear polyadenylation-dependent tRNA catabolic process	GO:0071038	6	2	0.10808	1.23581	6	2	0.103451	1.26102
peptide cross-linking	GO:0018149	6	2	0.10808	1.23581	7	1	0.500844	0.413725
cerebellar Purkinje cell differentiation	GO:0021702	6	2	0.10808	1.23581	6	2	0.103451	1.26102
regulation of smooth muscle cell proliferation	GO:0048660	6	2	0.10808	1.23581	6	2	0.103451	1.26102
DNA damage induced protein phosphorylation	GO:0006975	6	2	0.10808	1.23581	6	3	0.0134926	1.66649
regulation of necroptotic process	GO:0060544	6	2	0.10808	1.23581	6	2	0.103451	1.26102
striated muscle contraction	GO:0006941	6	2	0.10808	1.23581	6	0	1	#NUM!
positive regulation of transcription by RNA polymerase I	GO:0045943	6	2	0.10808	1.23581	6	2	0.103451	1.26102
negative regulation of proteasomal protein catabolic process	GO:1901799	6	2	0.10808	1.23581	6	2	0.103451	1.26102
positive regulation of glucose metabolic process	GO:0010907	6	2	0.10808	1.23581	6	2	0.103451	1.26102
peptidyl-arginine methylation, to asymmetrical-dimethyl arginine	GO:0019919	6	2	0.10808	1.23581	6	2	0.103451	1.26102
phagocytosis, recognition	GO:0006910	6	2	0.10808	1.23581	6	2	0.103451	1.26102
modulation by virus of host process	GO:0019054	6	2	0.10808	1.23581	6	2	0.103451	1.26102
positive regulation of sprouting angiogenesis	GO:1903672	6	2	0.10808	1.23581	7	2	0.136043	1.10687
positive regulation of vasoconstriction	GO:0045907	6	2	0.10808	1.23581	6	2	0.103451	1.26102
resolution of meiotic recombination intermediates	GO:0000712	6	2	0.10808	1.23581	6	2	0.103451	1.26102
response to cholesterol	GO:0070723	6	2	0.10808	1.23581	6	2	0.103451	1.26102
regulation of clathrin-dependent endocytosis	GO:2000369	6	2	0.10808	1.23581	6	2	0.103451	1.26102
mammary gland epithelial cell proliferation	GO:0033598	6	2	0.10808	1.23581	6	2	0.103451	1.26102
regulation of fibroblast migration	GO:0010762	6	2	0.10808	1.23581	6	2	0.103451	1.26102
ribosomal large subunit export from nucleus	GO:0000055	6	2	0.10808	1.23581	7	2	0.136043	1.10687
response to amyloid-beta	GO:1904645	6	2	0.10808	1.23581	6	2	0.103451	1.26102
response to muramyl dipeptide	GO:0032495	6	2	0.10808	1.23581	6	2	0.103451	1.26102
homotypic cell-cell adhesion	GO:0034109	6	2	0.10808	1.23581	6	2	0.103451	1.26102
negative regulation of cell motility	GO:2000146	6	2	0.10808	1.23581	6	2	0.103451	1.26102
positive regulation of embryonic development	GO:0040019	6	2	0.10808	1.23581	7	2	0.136043	1.10687
peptidyl-serine autophosphorylation	GO:0036289	6	2	0.10808	1.23581	6	2	0.103451	1.26102
macrophage derived foam cell differentiation	GO:0010742	6	2	0.10808	1.23581	6	2	0.103451	1.26102
regulation of Ras protein signal transduction	GO:0046578	6	2	0.10808	1.23581	6	2	0.103451	1.26102
regulation of dendritic spine development	GO:0060998	6	2	0.10808	1.23581	6	2	0.103451	1.26102
amyloid fibril formation	GO:1990000	6	2	0.10808	1.23581	6	2	0.103451	1.26102
positive regulation of monocyte chemotaxis	GO:0090026	6	2	0.10808	1.23581	4	1	0.32764	0.973341
endothelial cell chemotaxis	GO:0035767	6	2	0.10808	1.23581	6	2	0.103451	1.26102
t-circle formation	GO:0090656	6	2	0.10808	1.23581	6	2	0.103451	1.26102
white fat cell differentiation	GO:0050872	6	2	0.10808	1.23581	6	2	0.103451	1.26102
positive regulation of cell growth involved in cardiac muscle cell development	GO:0061051	6	2	0.10808	1.23581	6	2	0.103451	1.26102
chaperone-mediated autophagy	GO:0061684	6	2	0.10808	1.23581	6	2	0.103451	1.26102
vocal learning	GO:0042297	6	2	0.10808	1.23581	6	2	0.103451	1.26102
engulfment of apoptotic cell	GO:0043652	6	2	0.10808	1.23581	6	2	0.103451	1.26102
posttranslational protein targeting to endoplasmic reticulum membrane	GO:0006620	6	2	0.10808	1.23581	6	2	0.103451	1.26102
small GTPase mediated signal transduction	GO:0007264	56	9	0.110622	0.506299	55	6	0.643487	0.144061
protein sumoylation	GO:0016925	41	7	0.111486	0.566764	40	8	0.0495517	0.750197
negative regulation of cysteine-type endopeptidase activity involved in apoptotic process	GO:0043154	41	7	0.111486	0.566764	40	6	0.268567	0.462515
activation of cysteine-type endopeptidase activity involved in apoptotic process	GO:0006919	41	7	0.111486	0.566764	43	7	0.119874	0.544345
regulation of mRNA stability	GO:0043488	96	14	0.11526	0.409135	96	14	0.10989	0.434344
cellular response to insulin stimulus	GO:0032869	57	9	0.116692	0.488599	57	9	0.10863	0.513808
male gonad development	GO:0008584	42	7	0.12016	0.542666	45	7	0.192246	0.498883
mitochondrion organization	GO:0007005	58	2	0.120351	-1.03287	60	2	0.120847	-1.04156
osteoblast differentiation	GO:0001649	59	2	0.120587	-1.04996	57	2	0.168908	-0.990269
positive regulation of smooth muscle cell proliferation	GO:0048661	32	6	0.121373	0.660449	30	5	0.198345	0.567876
beta-catenin-TCF complex assembly	GO:1904837	20	4	0.121632	0.724988	21	4	0.130235	0.701407
establishment of mitotic spindle orientation	GO:0000132	20	4	0.121632	0.724988	19	4	0.0976904	0.80149
regulation of cholesterol biosynthetic process	GO:0045540	20	4	0.121632	0.724988	20	3	0.428578	0.462515
excitatory postsynaptic potential	GO:0060079	20	4	0.121632	0.724988	21	3	0.44247	0.413725
defense response to Gram-negative bacterium	GO:0050829	20	4	0.121632	0.724988	24	5	0.06966	0.791019
cellular response to ionizing radiation	GO:0071479	20	4	0.121632	0.724988	20	4	0.113445	0.750197
spinal cord development	GO:0021510	20	4	0.121632	0.724988	21	3	0.44247	0.413725
positive regulation of axon extension	GO:0045773	20	4	0.121632	0.724988	20	4	0.113445	0.750197
extrinsic apoptotic signaling pathway via death domain receptors	GO:0008625	20	4	0.121632	0.724988	20	4	0.113445	0.750197
peptidyl-tyrosine autophosphorylation	GO:0038083	20	4	0.121632	0.724988	20	5	0.0346721	0.973341
protein deubiquitination	GO:0016579	176	23	0.122245	0.299436	177	23	0.11655	0.31898
spermatogenesis	GO:0007283	149	20	0.123041	0.326212	151	23	0.0229816	0.477849
multicellular organism development	GO:0007275	149	20	0.123041	0.326212	155	18	0.331487	0.206582
snRNA transcription by RNA polymerase II	GO:0042795	45	1	0.12352	-1.47224	46	1	0.12369	-1.46901
negative regulation of viral release from host cell	GO:1902187	13	3	0.124466	0.868089	15	3	0.162919	0.750197
response to cocaine	GO:0042220	13	3	0.124466	0.868089	13	3	0.117538	0.893298
hydrogen peroxide catabolic process	GO:0042744	13	3	0.124466	0.868089	10	2	0.242455	0.750197
chromatin silencing	GO:0006342	13	3	0.124466	0.868089	13	2	0.351403	0.487833
embryonic cranial skeleton morphogenesis	GO:0048701	13	3	0.124466	0.868089	13	3	0.117538	0.893298
regulation of catalytic activity	GO:0050790	13	3	0.124466	0.868089	13	2	0.351403	0.487833
positive regulation of oligodendrocyte differentiation	GO:0048714	13	3	0.124466	0.868089	12	3	0.0969273	0.973341
negative regulation of myoblast differentiation	GO:0045662	13	3	0.124466	0.868089	13	1	1	-0.205314
microtubule nucleation	GO:0007020	13	3	0.124466	0.868089	13	3	0.117538	0.893298
positive chemotaxis	GO:0050918	13	3	0.124466	0.868089	13	3	0.117538	0.893298
cellular protein metabolic process	GO:0044267	100	5	0.125356	-0.661307	103	6	0.237625	-0.483334
anatomical structure morphogenesis	GO:0009653	33	6	0.128269	0.629678	34	6	0.12984	0.625034
peptidyl-tyrosine phosphorylation	GO:0018108	33	6	0.128269	0.629678	34	6	0.12984	0.625034
chemotaxis	GO:0006935	34	6	0.136213	0.599825	36	7	0.0761239	0.722026
actin cytoskeleton reorganization	GO:0031532	34	6	0.136213	0.599825	35	7	0.0421891	0.750197
positive regulation of filopodium assembly	GO:0051491	21	4	0.139383	0.676198	21	4	0.130235	0.701407
positive regulation of synapse assembly	GO:0051965	21	4	0.139383	0.676198	23	3	0.473777	0.322753
ventricular septum morphogenesis	GO:0060412	21	4	0.139383	0.676198	22	4	0.147978	0.654887
negative regulation of BMP signaling pathway	GO:0030514	21	4	0.139383	0.676198	21	5	0.042089	0.924551
actin filament polymerization	GO:0030041	21	4	0.139383	0.676198	20	3	0.428578	0.462515
positive regulation of vascular smooth muscle cell proliferation	GO:1904707	21	4	0.139383	0.676198	21	4	0.130235	0.701407
relaxation of cardiac muscle	GO:0055119	7	2	0.141904	1.08166	7	3	0.0219713	1.51234
coronary artery morphogenesis	GO:0060982	7	2	0.141904	1.08166	7	2	0.136043	1.10687
defense response to protozoan	GO:0042832	7	2	0.141904	1.08166	8	0	1	#NUM!
DNA biosynthetic process	GO:0071897	7	2	0.141904	1.08166	7	2	0.136043	1.10687
negative regulation of chondrocyte differentiation	GO:0032331	7	2	0.141904	1.08166	6	2	0.103451	1.26102
microtubule anchoring at centrosome	GO:0034454	7	2	0.141904	1.08166	7	3	0.0219713	1.51234
histone H3-K9 demethylation	GO:0033169	7	2	0.141904	1.08166	7	1	0.500844	0.413725
establishment of integrated proviral latency	GO:0075713	7	2	0.141904	1.08166	7	2	0.136043	1.10687
histone phosphorylation	GO:0016572	7	2	0.141904	1.08166	8	2	0.170483	0.973341
interleukin-35-mediated signaling pathway	GO:0070757	7	2	0.141904	1.08166	7	2	0.136043	1.10687
negative regulation of glucose import	GO:0046325	7	2	0.141904	1.08166	7	2	0.136043	1.10687
regulation of Rac protein signal transduction	GO:0035020	7	2	0.141904	1.08166	7	2	0.136043	1.10687
regulation of gastrulation	GO:0010470	7	2	0.141904	1.08166	7	2	0.136043	1.10687
osteoblast development	GO:0002076	7	2	0.141904	1.08166	7	2	0.136043	1.10687
homeostatic process	GO:0042592	7	2	0.141904	1.08166	6	2	0.103451	1.26102
actin crosslink formation	GO:0051764	7	2	0.141904	1.08166	5	2	0.0734649	1.44334
interleukin-27-mediated signaling pathway	GO:0070106	7	2	0.141904	1.08166	7	2	0.136043	1.10687
positive regulation of neuron projection arborization	GO:0150012	7	2	0.141904	1.08166	7	1	0.500844	0.413725
cellular response to granulocyte macrophage colony-stimulating factor stimulus	GO:0097011	7	2	0.141904	1.08166	6	2	0.103451	1.26102
response to growth hormone	GO:0060416	7	2	0.141904	1.08166	7	1	0.500844	0.413725
negative regulation of long-term synaptic potentiation	GO:1900272	7	2	0.141904	1.08166	7	2	0.136043	1.10687
viral RNA genome replication	GO:0039694	7	2	0.141904	1.08166	7	2	0.136043	1.10687
atrioventricular valve morphogenesis	GO:0003181	7	2	0.141904	1.08166	7	2	0.136043	1.10687
glutamate metabolic process	GO:0006536	7	2	0.141904	1.08166	7	2	0.136043	1.10687
epithelial structure maintenance	GO:0010669	7	2	0.141904	1.08166	6	1	0.44873	0.567876
pre-replicative complex assembly involved in nuclear cell cycle DNA replication	GO:0006267	7	2	0.141904	1.08166	7	0	1	#NUM!
regulation of glycogen biosynthetic process	GO:0005979	7	2	0.141904	1.08166	7	2	0.136043	1.10687
progesterone receptor signaling pathway	GO:0050847	7	2	0.141904	1.08166	7	2	0.136043	1.10687
negative regulation of cardiac muscle hypertrophy	GO:0010614	7	2	0.141904	1.08166	7	2	0.136043	1.10687
response to arsenic-containing substance	GO:0046685	7	2	0.141904	1.08166	7	2	0.136043	1.10687
regulation of response to DNA damage stimulus	GO:2001020	7	2	0.141904	1.08166	7	2	0.136043	1.10687
protein targeting to lysosome	GO:0006622	7	2	0.141904	1.08166	7	1	0.500844	0.413725
exogenous drug catabolic process	GO:0042738	7	2	0.141904	1.08166	8	1	0.548038	0.280194
cell fate specification	GO:0001708	7	2	0.141904	1.08166	7	2	0.136043	1.10687
protein targeting to ER	GO:0045047	7	2	0.141904	1.08166	6	1	0.44873	0.567876
negative regulation of protein import into nucleus	GO:0042308	7	2	0.141904	1.08166	7	2	0.136043	1.10687
negative regulation of cardiac muscle cell proliferation	GO:0060044	7	2	0.141904	1.08166	7	1	0.500844	0.413725
hyaluronan catabolic process	GO:0030214	7	2	0.141904	1.08166	8	2	0.170483	0.973341
regulation of attachment of spindle microtubules to kinetochore	GO:0051988	7	2	0.141904	1.08166	7	2	0.136043	1.10687
regulation of insulin receptor signaling pathway	GO:0046626	7	2	0.141904	1.08166	7	2	0.136043	1.10687
negative regulation of interferon-beta production	GO:0032688	7	2	0.141904	1.08166	8	3	0.0327242	1.37881
negative regulation of protein localization to nucleus	GO:1900181	7	2	0.141904	1.08166	7	2	0.136043	1.10687
exonucleolytic trimming to generate mature 3'-end of 5.8S rRNA from tricistronic rRNA transcript (SSU-rRNA, 5.8S rRNA, LSU-rRNA)	GO:0000467	7	2	0.141904	1.08166	7	2	0.136043	1.10687
negative regulation of organ growth	GO:0046621	7	2	0.141904	1.08166	7	2	0.136043	1.10687
positive regulation of ER-associated ubiquitin-dependent protein catabolic process	GO:1903071	7	2	0.141904	1.08166	7	2	0.136043	1.10687
chromatin assembly	GO:0031497	7	2	0.141904	1.08166	7	2	0.136043	1.10687
regulation of stem cell population maintenance	GO:2000036	7	2	0.141904	1.08166	7	1	0.500844	0.413725
negative regulation of phosphatidylinositol 3-kinase signaling	GO:0014067	7	2	0.141904	1.08166	7	2	0.136043	1.10687
apical protein localization	GO:0045176	7	2	0.141904	1.08166	7	1	0.500844	0.413725
positive regulation of RNA polymerase II transcriptional preinitiation complex assembly	GO:0045899	7	2	0.141904	1.08166	7	2	0.136043	1.10687
3'-UTR-mediated mRNA destabilization	GO:0061158	7	2	0.141904	1.08166	7	2	0.136043	1.10687
microvillus assembly	GO:0030033	7	2	0.141904	1.08166	7	2	0.136043	1.10687
positive regulation of methylation-dependent chromatin silencing	GO:0090309	7	2	0.141904	1.08166	7	2	0.136043	1.10687
astral microtubule organization	GO:0030953	7	2	0.141904	1.08166	7	2	0.136043	1.10687
regulation of intracellular pH	GO:0051453	7	2	0.141904	1.08166	7	2	0.136043	1.10687
mRNA processing	GO:0006397	109	15	0.142829	0.351128	109	11	0.742424	0.0661824
positive regulation of peptidyl-serine phosphorylation	GO:0033138	50	8	0.144398	0.501844	50	9	0.0490845	0.644837
cell cycle arrest	GO:0007050	89	13	0.14485	0.410739	91	13	0.144722	0.413725
negative regulation of epithelial cell proliferation	GO:0050680	35	6	0.145151	0.570837	34	8	0.0120224	0.912716
positive regulation of neuron projection development	GO:0010976	67	10	0.145508	0.432318	68	10	0.142264	0.442712
negative regulation of release of cytochrome c from mitochondria	GO:0090201	14	3	0.147578	0.793981	14	3	0.139602	0.81919
response to lipid	GO:0033993	14	3	0.147578	0.793981	14	3	0.139602	0.81919
regulation of long-term neuronal synaptic plasticity	GO:0048169	14	3	0.147578	0.793981	14	2	0.386704	0.413725
vesicle docking	GO:0048278	14	3	0.147578	0.793981	15	3	0.162919	0.750197
bone development	GO:0060348	14	3	0.147578	0.793981	14	3	0.139602	0.81919
regulation of protein ubiquitination	GO:0031396	14	3	0.147578	0.793981	14	3	0.139602	0.81919
antigen processing and presentation	GO:0019882	14	3	0.147578	0.793981	14	2	0.386704	0.413725
negative regulation of myeloid cell differentiation	GO:0045638	14	3	0.147578	0.793981	14	2	0.386704	0.413725
positive regulation of defense response to virus by host	GO:0002230	14	3	0.147578	0.793981	14	3	0.139602	0.81919
low-density lipoprotein particle clearance	GO:0034383	14	3	0.147578	0.793981	14	3	0.139602	0.81919
negative regulation of epithelial to mesenchymal transition	GO:0010719	14	3	0.147578	0.793981	14	3	0.139602	0.81919
regulation of focal adhesion assembly	GO:0051893	14	3	0.147578	0.793981	14	3	0.139602	0.81919
glutathione derivative biosynthetic process	GO:1901687	14	3	0.147578	0.793981	15	3	0.162919	0.750197
regulation of protein catabolic process	GO:0042176	14	3	0.147578	0.793981	14	3	0.139602	0.81919
protein autophosphorylation	GO:0046777	116	16	0.151356	0.353424	118	16	0.149905	0.361539
viral transcription	GO:0019083	92	13	0.153802	0.377586	91	14	0.0678258	0.487833
cellular response to interferon-gamma	GO:0071346	36	6	0.15503	0.542666	33	4	0.54759	0.249422
negative regulation of angiogenesis	GO:0016525	36	6	0.15503	0.542666	39	6	0.262561	0.487833
antigen processing and presentation of exogenous peptide antigen via MHC class II	GO:0019886	71	3	0.155036	-0.829642	69	3	0.210257	-0.775859
in utero embryonic development	GO:0001701	93	13	0.15768	0.366776	97	16	0.0226552	0.557513
membrane organization	GO:0061024	93	13	0.15768	0.366776	93	13	0.149829	0.391985
regulation of tumor necrosis factor-mediated signaling pathway	GO:0010803	22	4	0.158092	0.629678	22	4	0.147978	0.654887
defense response	GO:0006952	22	4	0.158092	0.629678	24	4	0.278033	0.567876
Golgi to plasma membrane transport	GO:0006893	22	4	0.158092	0.629678	22	4	0.147978	0.654887
synaptic vesicle endocytosis	GO:0048488	22	4	0.158092	0.629678	22	4	0.147978	0.654887
positive regulation of mitotic cell cycle	GO:0045931	22	4	0.158092	0.629678	23	4	0.268284	0.610435
animal organ regeneration	GO:0031100	22	4	0.158092	0.629678	22	4	0.147978	0.654887
glutamate secretion	GO:0014047	23	0	0.160767	#NUM!	23	0	0.161277	#NUM!
retinoid metabolic process	GO:0001523	25	0	0.16574	#NUM!	25	0	0.163952	#NUM!
protein heterooligomerization	GO:0051291	37	6	0.165794	0.515267	36	5	0.382671	0.385554
post-embryonic development	GO:0009791	37	6	0.165794	0.515267	37	6	0.156233	0.540477
DNA damage response, detection of DNA damage	GO:0042769	26	0	0.170841	#NUM!	26	1	0.507514	-0.898461
ion transmembrane transport	GO:0034220	57	2	0.171405	-1.01548	55	3	0.483573	-0.549086
DNA methylation	GO:0006306	15	3	0.171936	0.724988	15	3	0.162919	0.750197
ubiquitin-dependent protein catabolic process via the multivesicular body sorting pathway	GO:0043162	15	3	0.171936	0.724988	15	3	0.162919	0.750197
response to progesterone	GO:0032570	15	3	0.171936	0.724988	17	3	0.212511	0.625034
positive regulation of cell-matrix adhesion	GO:0001954	15	3	0.171936	0.724988	15	3	0.162919	0.750197
negative regulation of cell differentiation	GO:0045596	15	3	0.171936	0.724988	13	4	0.0282234	1.18098
positive regulation of endocytosis	GO:0045807	15	3	0.171936	0.724988	15	3	0.162919	0.750197
response to electrical stimulus	GO:0051602	15	3	0.171936	0.724988	14	2	0.386704	0.413725
outflow tract septum morphogenesis	GO:0003148	15	3	0.171936	0.724988	15	3	0.162919	0.750197
brain morphogenesis	GO:0048854	15	3	0.171936	0.724988	14	3	0.139602	0.81919
positive regulation of apoptotic signaling pathway	GO:2001235	15	3	0.171936	0.724988	15	4	0.0463382	1.03788
placenta development	GO:0001890	15	3	0.171936	0.724988	14	3	0.139602	0.81919
phagocytosis, engulfment	GO:0006911	15	3	0.171936	0.724988	14	2	0.386704	0.413725
megakaryocyte development	GO:0035855	15	3	0.171936	0.724988	15	2	0.646544	0.344732
cellular senescence	GO:0090398	15	3	0.171936	0.724988	17	2	0.671565	0.219569
positive regulation of protein ubiquitination	GO:0031398	58	9	0.174476	0.471207	59	10	0.0680064	0.584683
microtubule-based movement	GO:0007018	40	1	0.175983	-1.35445	39	1	0.174884	-1.30393
cellular response to cytokine stimulus	GO:0071345	27	5	0.177537	0.648027	27	5	0.173371	0.673236
proteasomal protein catabolic process	GO:0010498	27	5	0.177537	0.648027	27	3	0.737535	0.16241
cellular response to nerve growth factor stimulus	GO:1990090	27	5	0.177537	0.648027	27	7	0.0107463	1.00971
cellular response to amino acid starvation	GO:0034198	27	5	0.177537	0.648027	27	8	0.00265221	1.14324
mammary gland epithelial cell differentiation	GO:0060644	8	2	0.177551	0.948131	7	2	0.136043	1.10687
positive regulation of cell-cell adhesion	GO:0022409	8	2	0.177551	0.948131	7	2	0.136043	1.10687
low-density lipoprotein particle receptor catabolic process	GO:0032802	8	2	0.177551	0.948131	8	2	0.170483	0.973341
positive regulation of dendrite development	GO:1900006	8	2	0.177551	0.948131	8	2	0.170483	0.973341
retrograde axonal transport	GO:0008090	8	2	0.177551	0.948131	8	2	0.170483	0.973341
regulation of AMPA receptor activity	GO:2000311	8	2	0.177551	0.948131	7	2	0.136043	1.10687
tube formation	GO:0035148	8	2	0.177551	0.948131	8	2	0.170483	0.973341
metaphase plate congression	GO:0051310	8	2	0.177551	0.948131	8	2	0.170483	0.973341
negative regulation of ubiquitin protein ligase activity	GO:1904667	8	2	0.177551	0.948131	8	2	0.170483	0.973341
positive regulation of neuroblast proliferation	GO:0002052	8	2	0.177551	0.948131	8	2	0.170483	0.973341
negative regulation of toll-like receptor signaling pathway	GO:0034122	8	2	0.177551	0.948131	8	2	0.170483	0.973341
embryonic hindlimb morphogenesis	GO:0035116	8	2	0.177551	0.948131	11	3	0.0779653	1.06035
negative regulation of cell size	GO:0045792	8	2	0.177551	0.948131	8	2	0.170483	0.973341
negative regulation of protein sumoylation	GO:0033234	8	2	0.177551	0.948131	8	2	0.170483	0.973341
protein localization to microtubule	GO:0035372	8	2	0.177551	0.948131	8	2	0.170483	0.973341
positive regulation of cell size	GO:0045793	8	2	0.177551	0.948131	9	3	0.0457118	1.26102
positive regulation of intracellular estrogen receptor signaling pathway	GO:0033148	8	2	0.177551	0.948131	8	3	0.0327242	1.37881
Arp2/3 complex-mediated actin nucleation	GO:0034314	8	2	0.177551	0.948131	7	2	0.136043	1.10687
cellular response to oxidised low-density lipoprotein particle stimulus	GO:0140052	8	2	0.177551	0.948131	8	2	0.170483	0.973341
negative regulation of endocytosis	GO:0045806	8	2	0.177551	0.948131	8	1	0.548038	0.280194
negative regulation of vascular endothelial growth factor receptor signaling pathway	GO:0030948	8	2	0.177551	0.948131	8	1	0.548038	0.280194
positive regulation of glycogen biosynthetic process	GO:0045725	8	2	0.177551	0.948131	8	2	0.170483	0.973341
non-canonical Wnt signaling pathway	GO:0035567	8	2	0.177551	0.948131	8	1	0.548038	0.280194
positive regulation of lipid biosynthetic process	GO:0046889	8	2	0.177551	0.948131	7	2	0.136043	1.10687
negative regulation of substrate adhesion-dependent cell spreading	GO:1900025	8	2	0.177551	0.948131	8	2	0.170483	0.973341
ER-associated misfolded protein catabolic process	GO:0071712	8	2	0.177551	0.948131	8	1	0.548038	0.280194
protein maturation	GO:0051604	8	2	0.177551	0.948131	9	2	0.206131	0.855558
positive regulation of protein acetylation	GO:1901985	8	2	0.177551	0.948131	8	3	0.0327242	1.37881
response to corticosterone	GO:0051412	8	2	0.177551	0.948131	9	2	0.206131	0.855558
muscle structure development	GO:0061061	8	2	0.177551	0.948131	8	2	0.170483	0.973341
positive regulation of reactive oxygen species biosynthetic process	GO:1903428	8	2	0.177551	0.948131	8	2	0.170483	0.973341
hair follicle morphogenesis	GO:0031069	8	2	0.177551	0.948131	8	1	0.548038	0.280194
dendrite extension	GO:0097484	8	2	0.177551	0.948131	8	2	0.170483	0.973341
mast cell degranulation	GO:0043303	8	2	0.177551	0.948131	7	1	0.500844	0.413725
positive regulation of protein sumoylation	GO:0033235	8	2	0.177551	0.948131	8	2	0.170483	0.973341
protein localization to lysosome	GO:0061462	8	2	0.177551	0.948131	8	2	0.170483	0.973341
protein import into peroxisome matrix	GO:0016558	8	2	0.177551	0.948131	8	2	0.170483	0.973341
negative regulation of tumor necrosis factor-mediated signaling pathway	GO:0010804	8	2	0.177551	0.948131	9	3	0.0457118	1.26102
negative regulation of double-strand break repair via homologous recombination	GO:2000042	8	2	0.177551	0.948131	8	1	0.548038	0.280194
negative regulation of proteolysis	GO:0045861	8	2	0.177551	0.948131	9	1	0.590777	0.16241
interleukin-15-mediated signaling pathway	GO:0035723	8	2	0.177551	0.948131	9	2	0.206131	0.855558
protein kinase A signaling	GO:0010737	8	2	0.177551	0.948131	8	1	0.548038	0.280194
iron ion transport	GO:0006826	8	2	0.177551	0.948131	8	2	0.170483	0.973341
receptor catabolic process	GO:0032801	8	2	0.177551	0.948131	8	3	0.0327242	1.37881
negative regulation of histone acetylation	GO:0035067	8	2	0.177551	0.948131	9	3	0.0457118	1.26102
transmembrane receptor protein tyrosine kinase signaling pathway	GO:0007169	59	9	0.178299	0.454113	62	8	0.377806	0.311942
G2/M transition of mitotic cell cycle	GO:0000086	103	14	0.178338	0.338754	100	13	0.22585	0.319414
protein homooligomerization	GO:0051260	104	14	0.182154	0.329092	107	14	0.183985	0.325864
neuron migration	GO:0001764	60	9	0.182847	0.437306	60	9	0.176822	0.462515
Cdc42 protein signal transduction	GO:0032488	2	1	0.184362	1.64128	2	1	0.18	1.66649
methionine biosynthetic process	GO:0009086	2	1	0.184362	1.64128	2	1	0.18	1.66649
negative regulation of telomeric D-loop disassembly	GO:1905839	2	1	0.184362	1.64128	2	1	0.18	1.66649
negative regulation of microtubule polymerization or depolymerization	GO:0031111	2	1	0.184362	1.64128	2	1	0.18	1.66649
regulation of translational termination	GO:0006449	2	1	0.184362	1.64128	2	1	0.18	1.66649
negative regulation of norepinephrine secretion	GO:0010700	2	1	0.184362	1.64128	2	1	0.18	1.66649
regulation of DNA replication origin binding	GO:1902595	2	1	0.184362	1.64128	1	1	0.0944547	2.35964
motor neuron migration	GO:0097475	2	1	0.184362	1.64128	2	1	0.18	1.66649
sarcomerogenesis	GO:0048769	2	1	0.184362	1.64128	2	0	1	#NUM!
negative regulation of protein homotetramerization	GO:1901094	2	1	0.184362	1.64128	2	1	0.18	1.66649
negative regulation of cerebellar granule cell precursor proliferation	GO:0021941	2	1	0.184362	1.64128	2	1	0.18	1.66649
smooth muscle cell-matrix adhesion	GO:0061302	2	1	0.184362	1.64128	1	1	0.0944547	2.35964
epithelial cell migration	GO:0010631	2	1	0.184362	1.64128	2	1	0.18	1.66649
leading strand elongation	GO:0006272	2	1	0.184362	1.64128	1	0	1	#NUM!
regulation of translational initiation by eIF2 alpha dephosphorylation	GO:0036496	2	1	0.184362	1.64128	2	1	0.18	1.66649
positive regulation of oxidoreductase activity	GO:0051353	2	1	0.184362	1.64128	2	1	0.18	1.66649
positive regulation of organelle organization	GO:0010638	2	1	0.184362	1.64128	2	1	0.18	1.66649
centriole assembly	GO:0098534	2	1	0.184362	1.64128	2	1	0.18	1.66649
negative regulation of cellular glucuronidation	GO:2001030	2	1	0.184362	1.64128	2	1	0.18	1.66649
neurofilament cytoskeleton organization	GO:0060052	2	1	0.184362	1.64128	2	1	0.18	1.66649
pre-miRNA export from nucleus	GO:0035281	2	1	0.184362	1.64128	2	1	0.18	1.66649
cerebellar neuron development	GO:0098749	2	1	0.184362	1.64128	2	1	0.18	1.66649
regulation of lipid transport by negative regulation of transcription from RNA polymerase II promoter	GO:0072368	2	1	0.184362	1.64128	2	1	0.18	1.66649
cellular response to trichostatin A	GO:0035984	2	1	0.184362	1.64128	1	0	1	#NUM!
retinal blood vessel morphogenesis	GO:0061304	2	1	0.184362	1.64128	2	1	0.18	1.66649
dermatan sulfate biosynthetic process	GO:0030208	2	1	0.184362	1.64128	3	1	0.257475	1.26102
myelin maintenance	GO:0043217	2	1	0.184362	1.64128	2	1	0.18	1.66649
positive regulation of glomerular mesangial cell proliferation	GO:0072126	2	1	0.184362	1.64128	2	1	0.18	1.66649
cardiac neural crest cell development involved in heart development	GO:0061308	2	1	0.184362	1.64128	2	2	0.00890956	2.35964
response to vitamin	GO:0033273	2	1	0.184362	1.64128	2	1	0.18	1.66649
positive regulation of follicle-stimulating hormone secretion	GO:0046881	2	1	0.184362	1.64128	2	1	0.18	1.66649
metanephric mesenchymal cell differentiation	GO:0072162	2	1	0.184362	1.64128	1	1	0.0944547	2.35964
cellular response to vitamin D	GO:0071305	2	1	0.184362	1.64128	3	1	0.257475	1.26102
positive regulation of corticosterone secretion	GO:2000854	2	1	0.184362	1.64128	2	1	0.18	1.66649
dendrite regeneration	GO:0031104	2	1	0.184362	1.64128	2	1	0.18	1.66649
sympathetic neuron projection extension	GO:0097490	2	1	0.184362	1.64128	2	1	0.18	1.66649
regulation of chloride transport	GO:2001225	2	1	0.184362	1.64128	2	0	1	#NUM!
medium-chain fatty acid biosynthetic process	GO:0051792	2	1	0.184362	1.64128	1	0	1	#NUM!
vasoconstriction	GO:0042310	2	1	0.184362	1.64128	2	1	0.18	1.66649
cellular response to cocaine	GO:0071314	2	1	0.184362	1.64128	2	1	0.18	1.66649
spliceosomal complex disassembly	GO:0000390	2	1	0.184362	1.64128	2	1	0.18	1.66649
left ventricular cardiac muscle tissue morphogenesis	GO:0003220	2	1	0.184362	1.64128	2	1	0.18	1.66649
regulation of relaxation of cardiac muscle	GO:1901897	2	1	0.184362	1.64128	2	2	0.00890956	2.35964
positive regulation of viral budding via host ESCRT complex	GO:1903774	2	1	0.184362	1.64128	2	1	0.18	1.66649
positive regulation of platelet aggregation	GO:1901731	2	1	0.184362	1.64128	2	2	0.00890956	2.35964
positive regulation of cyclin-dependent protein kinase activity	GO:1904031	2	1	0.184362	1.64128	2	1	0.18	1.66649
negative regulation of protein neddylation	GO:2000435	2	1	0.184362	1.64128	2	1	0.18	1.66649
regulation of T cell differentiation	GO:0045580	2	1	0.184362	1.64128	3	1	0.257475	1.26102
JUN phosphorylation	GO:0007258	2	1	0.184362	1.64128	2	1	0.18	1.66649
negative regulation of T-helper 1 type immune response	GO:0002826	2	1	0.184362	1.64128	2	1	0.18	1.66649
cGMP catabolic process	GO:0046069	2	1	0.184362	1.64128	2	0	1	#NUM!
zygotic specification of dorsal/ventral axis	GO:0007352	2	1	0.184362	1.64128	2	1	0.18	1.66649
protein localization to perinuclear region of cytoplasm	GO:1905719	2	1	0.184362	1.64128	2	1	0.18	1.66649
smooth muscle cell chemotaxis	GO:0071670	2	1	0.184362	1.64128	2	1	0.18	1.66649
sphingosine-1-phosphate receptor signaling pathway	GO:0003376	2	1	0.184362	1.64128	2	1	0.18	1.66649
smoothened signaling pathway involved in dorsal/ventral neural tube patterning	GO:0060831	2	1	0.184362	1.64128	2	1	0.18	1.66649
negative regulation of ER-associated ubiquitin-dependent protein catabolic process	GO:1903070	2	1	0.184362	1.64128	2	1	0.18	1.66649
selective autophagy	GO:0061912	2	1	0.184362	1.64128	2	1	0.18	1.66649
convergent extension involved in neural plate elongation	GO:0022007	2	1	0.184362	1.64128	2	0	1	#NUM!
negative regulation of signaling receptor activity	GO:2000272	2	1	0.184362	1.64128	2	1	0.18	1.66649
cellular response to mycophenolic acid	GO:0071506	2	1	0.184362	1.64128	2	1	0.18	1.66649
magnesium ion transport	GO:0015693	2	1	0.184362	1.64128	1	0	1	#NUM!
negative regulation of cellular response to insulin stimulus	GO:1900077	2	1	0.184362	1.64128	2	1	0.18	1.66649
response to insulin-like growth factor stimulus	GO:1990418	2	1	0.184362	1.64128	2	1	0.18	1.66649
thigmotaxis	GO:0001966	2	1	0.184362	1.64128	2	1	0.18	1.66649
positive regulation of cardiac muscle tissue development	GO:0055025	2	1	0.184362	1.64128	2	1	0.18	1.66649
regulation of pathway-restricted SMAD protein phosphorylation	GO:0060393	2	1	0.184362	1.64128	2	1	0.18	1.66649
regulation of glucocorticoid metabolic process	GO:0031943	2	1	0.184362	1.64128	2	1	0.18	1.66649
metanephric mesenchymal cell proliferation involved in metanephros development	GO:0072136	2	1	0.184362	1.64128	2	1	0.18	1.66649
regulation of cysteine-type endopeptidase activity	GO:2000116	2	1	0.184362	1.64128	2	1	0.18	1.66649
embryonic neurocranium morphogenesis	GO:0048702	2	1	0.184362	1.64128	2	1	0.18	1.66649
parallel actin filament bundle assembly	GO:0030046	2	1	0.184362	1.64128	1	0	1	#NUM!
positive regulation of TRAIL-activated apoptotic signaling pathway	GO:1903984	2	1	0.184362	1.64128	2	1	0.18	1.66649
forebrain morphogenesis	GO:0048853	2	1	0.184362	1.64128	2	1	0.18	1.66649
androgen biosynthetic process	GO:0006702	2	1	0.184362	1.64128	2	1	0.18	1.66649
cerebellum structural organization	GO:0021589	2	1	0.184362	1.64128	2	1	0.18	1.66649
regulation of stem cell differentiation	GO:2000736	2	1	0.184362	1.64128	2	0	1	#NUM!
morphogenesis of a polarized epithelium	GO:0001738	2	1	0.184362	1.64128	2	1	0.18	1.66649
phosphatidylinositol 5-phosphate metabolic process	GO:1904562	2	1	0.184362	1.64128	2	0	1	#NUM!
glandular epithelial cell development	GO:0002068	2	1	0.184362	1.64128	2	1	0.18	1.66649
dendritic cell migration	GO:0036336	2	1	0.184362	1.64128	2	1	0.18	1.66649
positive regulation of satellite cell activation involved in skeletal muscle regeneration	GO:0014718	2	1	0.184362	1.64128	2	1	0.18	1.66649
aldehyde catabolic process	GO:0046185	2	1	0.184362	1.64128	2	1	0.18	1.66649
positive regulation of interferon-gamma secretion	GO:1902715	2	1	0.184362	1.64128	2	1	0.18	1.66649
positive regulation of late endosome to lysosome transport	GO:1902824	2	1	0.184362	1.64128	2	1	0.18	1.66649
regulation of response to osmotic stress	GO:0047484	2	1	0.184362	1.64128	2	0	1	#NUM!
DNA conformation change	GO:0071103	2	1	0.184362	1.64128	2	1	0.18	1.66649
negative regulation of Rho-dependent protein serine/threonine kinase activity	GO:2000299	2	1	0.184362	1.64128	2	1	0.18	1.66649
negative regulation of cardiac muscle contraction	GO:0055118	2	1	0.184362	1.64128	1	0	1	#NUM!
regulation of mast cell activation	GO:0033003	2	1	0.184362	1.64128	2	1	0.18	1.66649
sympathetic neuron projection guidance	GO:0097491	2	1	0.184362	1.64128	2	1	0.18	1.66649
negative regulation of DNA helicase activity	GO:1905775	2	1	0.184362	1.64128	2	0	1	#NUM!
organelle assembly	GO:0070925	2	1	0.184362	1.64128	2	1	0.18	1.66649
cGMP metabolic process	GO:0046068	2	1	0.184362	1.64128	2	0	1	#NUM!
proline catabolic process	GO:0006562	2	1	0.184362	1.64128	1	0	1	#NUM!
cellular response to morphine	GO:0071315	2	1	0.184362	1.64128	1	0	1	#NUM!
negative regulation of interleukin-23 production	GO:0032707	2	1	0.184362	1.64128	2	1	0.18	1.66649
endothelial cell-matrix adhesion	GO:0090673	2	1	0.184362	1.64128	2	1	0.18	1.66649
sulfate transport	GO:0008272	2	1	0.184362	1.64128	2	1	0.18	1.66649
negative regulation of ERAD pathway	GO:1904293	2	1	0.184362	1.64128	2	0	1	#NUM!
regulation of histone methylation	GO:0031060	2	1	0.184362	1.64128	2	1	0.18	1.66649
negative regulation of protein metabolic process	GO:0051248	2	1	0.184362	1.64128	2	1	0.18	1.66649
exocyst localization	GO:0051601	2	1	0.184362	1.64128	2	1	0.18	1.66649
positive regulation of metalloendopeptidase activity	GO:1904685	2	1	0.184362	1.64128	2	1	0.18	1.66649
positive regulation of endoplasmic reticulum unfolded protein response	GO:1900103	2	1	0.184362	1.64128	2	1	0.18	1.66649
negative regulation of protein acetylation	GO:1901984	2	1	0.184362	1.64128	2	1	0.18	1.66649
actin filament branching	GO:0090135	2	1	0.184362	1.64128	2	1	0.18	1.66649
rhythmic synaptic transmission	GO:0060024	2	1	0.184362	1.64128	2	1	0.18	1.66649
immunoglobulin production	GO:0002377	2	1	0.184362	1.64128	2	1	0.18	1.66649
leukocyte chemotaxis involved in inflammatory response	GO:0002232	2	1	0.184362	1.64128	2	1	0.18	1.66649
evasion or tolerance of host defenses by virus	GO:0019049	2	1	0.184362	1.64128	2	1	0.18	1.66649
establishment of synaptic specificity at neuromuscular junction	GO:0007529	2	1	0.184362	1.64128	2	1	0.18	1.66649
alanyl-tRNA aminoacylation	GO:0006419	2	1	0.184362	1.64128	2	1	0.18	1.66649
positive regulation of cysteine-type endopeptidase activity	GO:2001056	2	1	0.184362	1.64128	2	1	0.18	1.66649
toll-like receptor TLR6:TLR2 signaling pathway	GO:0038124	2	1	0.184362	1.64128	2	1	0.18	1.66649
pro-B cell differentiation	GO:0002328	2	1	0.184362	1.64128	2	1	0.18	1.66649
mitochondrial depolarization	GO:0051882	2	1	0.184362	1.64128	2	1	0.18	1.66649
regulation of RNA polymerase II transcriptional preinitiation complex assembly	GO:0045898	2	1	0.184362	1.64128	2	1	0.18	1.66649
bronchus morphogenesis	GO:0060434	2	1	0.184362	1.64128	2	1	0.18	1.66649
negative regulation of phosphatidylinositol 3-kinase activity	GO:0043553	2	1	0.184362	1.64128	2	0	1	#NUM!
choline transport	GO:0015871	2	1	0.184362	1.64128	2	1	0.18	1.66649
metanephric comma-shaped body morphogenesis	GO:0072278	2	1	0.184362	1.64128	2	1	0.18	1.66649
establishment of blood-nerve barrier	GO:0008065	2	1	0.184362	1.64128	2	1	0.18	1.66649
cold acclimation	GO:0009631	2	1	0.184362	1.64128	2	1	0.18	1.66649
positive regulation of anion channel activity	GO:1901529	2	1	0.184362	1.64128	2	0	1	#NUM!
regulation of cardiac muscle cell proliferation	GO:0060043	2	1	0.184362	1.64128	2	1	0.18	1.66649
establishment of protein localization to telomere	GO:0070200	2	1	0.184362	1.64128	3	1	0.257475	1.26102
renal artery morphogenesis	GO:0061441	2	1	0.184362	1.64128	2	1	0.18	1.66649
positive regulation of growth factor dependent skeletal muscle satellite cell proliferation	GO:1902728	2	1	0.184362	1.64128	2	1	0.18	1.66649
histone H3-R2 methylation	GO:0034970	2	1	0.184362	1.64128	2	1	0.18	1.66649
endoplasmic reticulum stress-induced pre-emptive quality control	GO:0061857	2	1	0.184362	1.64128	2	0	1	#NUM!
glutamate catabolic process to 2-oxoglutarate	GO:0019551	2	1	0.184362	1.64128	2	1	0.18	1.66649
acetate biosynthetic process	GO:0019413	2	1	0.184362	1.64128	2	1	0.18	1.66649
negative regulation of ribosome biogenesis	GO:0090071	2	1	0.184362	1.64128	2	1	0.18	1.66649
metaphase/anaphase transition of mitotic cell cycle	GO:0007091	2	1	0.184362	1.64128	2	1	0.18	1.66649
response to stilbenoid	GO:0035634	2	1	0.184362	1.64128	2	1	0.18	1.66649
positive regulation of tight junction disassembly	GO:1905075	2	1	0.184362	1.64128	2	1	0.18	1.66649
formation of primary germ layer	GO:0001704	2	1	0.184362	1.64128	2	1	0.18	1.66649
basal dendrite arborization	GO:0150020	2	1	0.184362	1.64128	2	1	0.18	1.66649
negative regulation of fatty acid metabolic process	GO:0045922	2	1	0.184362	1.64128	2	1	0.18	1.66649
negative regulation of toll-like receptor 3 signaling pathway	GO:0034140	2	1	0.184362	1.64128	2	1	0.18	1.66649
terminal button organization	GO:0072553	2	1	0.184362	1.64128	2	1	0.18	1.66649
positive regulation of heparan sulfate proteoglycan biosynthetic process	GO:0010909	2	1	0.184362	1.64128	2	1	0.18	1.66649
positive regulation of leukocyte proliferation	GO:0070665	2	1	0.184362	1.64128	1	0	1	#NUM!
reelin-mediated signaling pathway	GO:0038026	2	1	0.184362	1.64128	2	1	0.18	1.66649
positive regulation of hyaluronan biosynthetic process	GO:1900127	2	1	0.184362	1.64128	2	1	0.18	1.66649
negative regulation of T-helper 17 cell differentiation	GO:2000320	2	1	0.184362	1.64128	3	2	0.0250501	1.95417
regulation of lipid transport	GO:0032368	2	1	0.184362	1.64128	2	1	0.18	1.66649
negative regulation of cardiac muscle tissue regeneration	GO:1905179	2	1	0.184362	1.64128	2	1	0.18	1.66649
negative regulation of type B pancreatic cell development	GO:2000077	2	1	0.184362	1.64128	2	1	0.18	1.66649
positive regulation of sodium-dependent phosphate transport	GO:2000120	2	1	0.184362	1.64128	2	1	0.18	1.66649
negative regulation of cell proliferation involved in contact inhibition	GO:0060244	2	1	0.184362	1.64128	2	1	0.18	1.66649
response to mercury ion	GO:0046689	2	1	0.184362	1.64128	2	1	0.18	1.66649
spermidine acetylation	GO:0032918	2	1	0.184362	1.64128	2	1	0.18	1.66649
cellular response to UV-C	GO:0071494	2	1	0.184362	1.64128	2	1	0.18	1.66649
negative regulation of adaptive immune response	GO:0002820	2	1	0.184362	1.64128	2	1	0.18	1.66649
ventricular cardiac muscle tissue development	GO:0003229	2	1	0.184362	1.64128	2	1	0.18	1.66649
establishment of viral latency	GO:0019043	2	1	0.184362	1.64128	2	1	0.18	1.66649
4-hydroxyproline metabolic process	GO:0019471	2	1	0.184362	1.64128	2	1	0.18	1.66649
propionate biosynthetic process	GO:0019542	2	1	0.184362	1.64128	2	1	0.18	1.66649
cellular response to diacyl bacterial lipopeptide	GO:0071726	2	1	0.184362	1.64128	2	1	0.18	1.66649
metanephric glomerular capillary formation	GO:0072277	2	1	0.184362	1.64128	2	1	0.18	1.66649
positive regulation of phosphatase activity	GO:0010922	2	1	0.184362	1.64128	2	0	1	#NUM!
membrane bending	GO:0097753	2	1	0.184362	1.64128	2	1	0.18	1.66649
generation of catalytic spliceosome for first transesterification step	GO:0000349	2	1	0.184362	1.64128	2	1	0.18	1.66649
3'-phosphoadenosine 5'-phosphosulfate biosynthetic process	GO:0050428	2	1	0.184362	1.64128	2	1	0.18	1.66649
recruitment of 3'-end processing factors to RNA polymerase II holoenzyme complex	GO:0034402	2	1	0.184362	1.64128	2	1	0.18	1.66649
response to cholecystokinin	GO:0061847	2	1	0.184362	1.64128	2	1	0.18	1.66649
positive regulation of peptide hormone secretion	GO:0090277	2	1	0.184362	1.64128	3	1	0.257475	1.26102
regulation of retinal ganglion cell axon guidance	GO:0090259	2	1	0.184362	1.64128	2	1	0.18	1.66649
apoptotic process involved in development	GO:1902742	2	1	0.184362	1.64128	2	1	0.18	1.66649
arginine catabolic process to ornithine	GO:0019547	2	1	0.184362	1.64128	2	0	1	#NUM!
zonula adherens maintenance	GO:0045218	2	1	0.184362	1.64128	2	1	0.18	1.66649
meiotic recombination checkpoint	GO:0051598	2	1	0.184362	1.64128	2	1	0.18	1.66649
negative regulation of mesenchymal to epithelial transition involved in metanephros morphogenesis	GO:0003340	2	1	0.184362	1.64128	2	1	0.18	1.66649
negative regulation of cyclin-dependent protein kinase activity	GO:1904030	2	1	0.184362	1.64128	2	1	0.18	1.66649
suppression by virus of host apoptotic process	GO:0019050	2	1	0.184362	1.64128	2	1	0.18	1.66649
regulation of myeloid cell apoptotic process	GO:0033032	2	1	0.184362	1.64128	2	1	0.18	1.66649
establishment or maintenance of apical/basal cell polarity	GO:0035088	2	1	0.184362	1.64128	2	1	0.18	1.66649
regulation of respiratory burst	GO:0060263	2	1	0.184362	1.64128	2	1	0.18	1.66649
regulation of microglial cell activation	GO:1903978	2	1	0.184362	1.64128	2	1	0.18	1.66649
positive regulation of protein K63-linked ubiquitination	GO:1902523	2	1	0.184362	1.64128	2	1	0.18	1.66649
protein localization to cytosolic proteasome complex involved in ERAD pathway	GO:1904379	2	1	0.184362	1.64128	2	0	1	#NUM!
positive regulation of determination of dorsal identity	GO:2000017	2	1	0.184362	1.64128	2	1	0.18	1.66649
tRNA wobble adenosine to inosine editing	GO:0002100	2	1	0.184362	1.64128	2	1	0.18	1.66649
cholesterol import	GO:0070508	2	1	0.184362	1.64128	2	1	0.18	1.66649
smooth endoplasmic reticulum calcium ion homeostasis	GO:0051563	2	1	0.184362	1.64128	2	1	0.18	1.66649
canonical Wnt signaling pathway involved in positive regulation of epithelial to mesenchymal transition	GO:0044334	2	1	0.184362	1.64128	2	1	0.18	1.66649
cellular glucuronidation	GO:0052695	2	1	0.184362	1.64128	2	1	0.18	1.66649
retinoic acid biosynthetic process	GO:0002138	2	1	0.184362	1.64128	2	0	1	#NUM!
keratinocyte migration	GO:0051546	2	1	0.184362	1.64128	2	0	1	#NUM!
regulation of blood coagulation	GO:0030193	2	1	0.184362	1.64128	2	1	0.18	1.66649
positive regulation of CD8-positive, alpha-beta T cell differentiation	GO:0043378	2	1	0.184362	1.64128	2	1	0.18	1.66649
response to cobalamin	GO:0033590	2	1	0.184362	1.64128	2	1	0.18	1.66649
negative regulation of epinephrine secretion	GO:0032811	2	1	0.184362	1.64128	2	1	0.18	1.66649
transcription factor catabolic process	GO:0036369	2	1	0.184362	1.64128	2	1	0.18	1.66649
positive regulation of chaperone-mediated protein folding	GO:1903646	2	1	0.184362	1.64128	2	1	0.18	1.66649
positive regulation of histone H3-K36 trimethylation	GO:2001255	2	1	0.184362	1.64128	2	1	0.18	1.66649
regulation of cardiac muscle cell action potential	GO:0098901	2	1	0.184362	1.64128	2	1	0.18	1.66649
negative regulation of vascular smooth muscle cell differentiation	GO:1905064	2	1	0.184362	1.64128	2	1	0.18	1.66649
cellular detoxification of aldehyde	GO:0110095	2	1	0.184362	1.64128	2	1	0.18	1.66649
snRNA import into nucleus	GO:0061015	2	1	0.184362	1.64128	2	1	0.18	1.66649
VEGF-activated neuropilin signaling pathway	GO:0038190	2	1	0.184362	1.64128	2	1	0.18	1.66649
positive regulation of melanocyte differentiation	GO:0045636	2	1	0.184362	1.64128	2	1	0.18	1.66649
cellular response to sorbitol	GO:0072709	2	1	0.184362	1.64128	2	1	0.18	1.66649
alkaloid catabolic process	GO:0009822	2	1	0.184362	1.64128	2	1	0.18	1.66649
positive regulation of microtubule plus-end binding	GO:1903033	2	1	0.184362	1.64128	2	1	0.18	1.66649
oocyte development	GO:0048599	2	1	0.184362	1.64128	2	1	0.18	1.66649
response to cycloheximide	GO:0046898	2	1	0.184362	1.64128	2	1	0.18	1.66649
regulation of ribonuclease activity	GO:0060700	2	1	0.184362	1.64128	3	0	1	#NUM!
non-canonical Wnt signaling pathway via JNK cascade	GO:0038031	2	1	0.184362	1.64128	2	1	0.18	1.66649
natural killer cell chemotaxis	GO:0035747	2	1	0.184362	1.64128	1	0	1	#NUM!
regulation of Rap protein signal transduction	GO:0032487	2	1	0.184362	1.64128	2	1	0.18	1.66649
multicellular organismal response to stress	GO:0033555	2	1	0.184362	1.64128	2	1	0.18	1.66649
positive regulation of ubiquitin-dependent endocytosis	GO:2000397	2	1	0.184362	1.64128	2	1	0.18	1.66649
steroid catabolic process	GO:0006706	2	1	0.184362	1.64128	2	1	0.18	1.66649
protein arginylation	GO:0016598	2	1	0.184362	1.64128	2	0	1	#NUM!
cellular response to mineralocorticoid stimulus	GO:0071389	2	1	0.184362	1.64128	2	1	0.18	1.66649
positive regulation of cortisol secretion	GO:0051464	2	1	0.184362	1.64128	3	1	0.257475	1.26102
regulation of lipid storage	GO:0010883	2	1	0.184362	1.64128	2	2	0.00890956	2.35964
positive regulation of keratinocyte apoptotic process	GO:1902174	2	1	0.184362	1.64128	2	1	0.18	1.66649
regulation of cAMP-dependent protein kinase activity	GO:2000479	2	1	0.184362	1.64128	2	2	0.00890956	2.35964
guanylate kinase-associated protein clustering	GO:0097117	2	1	0.184362	1.64128	2	1	0.18	1.66649
negative regulation by virus of viral protein levels in host cell	GO:0046725	2	1	0.184362	1.64128	2	1	0.18	1.66649
aspartate biosynthetic process	GO:0006532	2	1	0.184362	1.64128	2	1	0.18	1.66649
negative regulation of protein localization to centrosome	GO:1904780	2	1	0.184362	1.64128	2	1	0.18	1.66649
secretory granule localization	GO:0032252	2	1	0.184362	1.64128	1	0	1	#NUM!
protein maturation by [4Fe-4S] cluster transfer	GO:0106035	2	1	0.184362	1.64128	2	1	0.18	1.66649
Norrin signaling pathway	GO:0110135	2	1	0.184362	1.64128	2	1	0.18	1.66649
TRAIL-activated apoptotic signaling pathway	GO:0036462	2	1	0.184362	1.64128	2	1	0.18	1.66649
negative regulation of membrane potential	GO:0045837	2	1	0.184362	1.64128	2	1	0.18	1.66649
central nervous system neuron differentiation	GO:0021953	2	1	0.184362	1.64128	2	1	0.18	1.66649
endoplasmic reticulum tubular network membrane organization	GO:1990809	2	1	0.184362	1.64128	2	1	0.18	1.66649
response to linoleic acid	GO:0070543	2	1	0.184362	1.64128	2	1	0.18	1.66649
ventral trunk neural crest cell migration	GO:0036486	2	1	0.184362	1.64128	2	1	0.18	1.66649
establishment of vesicle localization	GO:0051650	2	1	0.184362	1.64128	2	1	0.18	1.66649
glutamate catabolic process to aspartate	GO:0019550	2	1	0.184362	1.64128	2	1	0.18	1.66649
nuclear protein quality control by the ubiquitin-proteasome system	GO:0071630	2	1	0.184362	1.64128	2	1	0.18	1.66649
endoplasmic reticulum membrane organization	GO:0090158	2	1	0.184362	1.64128	2	1	0.18	1.66649
intracellular protein transmembrane transport	GO:0065002	2	1	0.184362	1.64128	2	1	0.18	1.66649
cellular response to peptidoglycan	GO:0071224	2	1	0.184362	1.64128	2	1	0.18	1.66649
regulation of action potential	GO:0098900	2	1	0.184362	1.64128	2	1	0.18	1.66649
positive regulation of actin nucleation	GO:0051127	2	1	0.184362	1.64128	2	1	0.18	1.66649
negative regulation of male germ cell proliferation	GO:2000255	2	1	0.184362	1.64128	2	1	0.18	1.66649
calcium-mediated signaling using extracellular calcium source	GO:0035585	2	1	0.184362	1.64128	2	1	0.18	1.66649
regulation of urine volume	GO:0035809	2	1	0.184362	1.64128	1	0	1	#NUM!
creatine biosynthetic process	GO:0006601	2	1	0.184362	1.64128	2	1	0.18	1.66649
brain segmentation	GO:0035284	2	1	0.184362	1.64128	2	1	0.18	1.66649
calcium ion import across plasma membrane	GO:0098703	2	1	0.184362	1.64128	1	0	1	#NUM!
positive regulation of glycoprotein metabolic process	GO:1903020	2	1	0.184362	1.64128	2	1	0.18	1.66649
negative regulation of transcription from RNA polymerase II promoter in response to UV-induced DNA damage	GO:0010768	2	1	0.184362	1.64128	2	1	0.18	1.66649
regulation of intrinsic apoptotic signaling pathway by p53 class mediator	GO:1902253	2	1	0.184362	1.64128	1	0	1	#NUM!
regulation of definitive erythrocyte differentiation	GO:0010724	2	1	0.184362	1.64128	2	1	0.18	1.66649
superior temporal gyrus development	GO:0071109	2	1	0.184362	1.64128	2	1	0.18	1.66649
carboxylic acid metabolic process	GO:0019752	2	1	0.184362	1.64128	2	1	0.18	1.66649
glycerol metabolic process	GO:0006071	2	1	0.184362	1.64128	2	1	0.18	1.66649
nucleologenesis	GO:0017126	2	1	0.184362	1.64128	2	0	1	#NUM!
putrescine catabolic process	GO:0009447	2	1	0.184362	1.64128	2	1	0.18	1.66649
peptide antigen transport	GO:0046968	2	1	0.184362	1.64128	1	0	1	#NUM!
positive regulation of DNA helicase activity	GO:1905776	2	1	0.184362	1.64128	2	1	0.18	1.66649
monoamine transport	GO:0015844	2	1	0.184362	1.64128	2	1	0.18	1.66649
positive regulation of interleukin-2 secretion	GO:1900042	2	1	0.184362	1.64128	2	1	0.18	1.66649
hypomethylation of CpG island	GO:0044029	2	1	0.184362	1.64128	2	0	1	#NUM!
regulation of oxidative stress-induced intrinsic apoptotic signaling pathway	GO:1902175	2	1	0.184362	1.64128	2	1	0.18	1.66649
regulation of Fc receptor mediated stimulatory signaling pathway	GO:0060368	2	1	0.184362	1.64128	2	1	0.18	1.66649
positive regulation of translation in response to endoplasmic reticulum stress	GO:0036493	2	1	0.184362	1.64128	2	0	1	#NUM!
myoblast fate commitment	GO:0048625	2	1	0.184362	1.64128	2	1	0.18	1.66649
negative regulation of complement activation, lectin pathway	GO:0001869	2	1	0.184362	1.64128	2	1	0.18	1.66649
cortical microtubule organization	GO:0043622	2	1	0.184362	1.64128	2	1	0.18	1.66649
semaphorin-plexin signaling pathway involved in neuron projection guidance	GO:1902285	2	1	0.184362	1.64128	2	1	0.18	1.66649
glucocorticoid biosynthetic process	GO:0006704	2	1	0.184362	1.64128	2	1	0.18	1.66649
establishment of chromosome localization	GO:0051303	2	1	0.184362	1.64128	2	1	0.18	1.66649
dorsal root ganglion development	GO:1990791	2	1	0.184362	1.64128	2	1	0.18	1.66649
positive regulation of mitotic centrosome separation	GO:0046604	2	1	0.184362	1.64128	2	1	0.18	1.66649
protein localization to nucleolus	GO:1902570	2	1	0.184362	1.64128	3	1	0.257475	1.26102
regulation of chromosome separation	GO:1905818	2	1	0.184362	1.64128	2	1	0.18	1.66649
regulation of synapse structural plasticity	GO:0051823	2	1	0.184362	1.64128	2	1	0.18	1.66649
cerebellar granule cell precursor tangential migration	GO:0021935	2	1	0.184362	1.64128	2	1	0.18	1.66649
negative regulation of fatty acid oxidation	GO:0046322	2	1	0.184362	1.64128	2	1	0.18	1.66649
negative regulation of protein oligomerization	GO:0032460	2	1	0.184362	1.64128	2	1	0.18	1.66649
endocardial cushion fusion	GO:0003274	2	1	0.184362	1.64128	2	1	0.18	1.66649
regulation of synaptic membrane adhesion	GO:0099179	2	1	0.184362	1.64128	2	1	0.18	1.66649
DNA catabolic process, exonucleolytic	GO:0000738	2	1	0.184362	1.64128	2	1	0.18	1.66649
flavonoid glucuronidation	GO:0052696	2	1	0.184362	1.64128	2	1	0.18	1.66649
regulation of synaptic transmission, dopaminergic	GO:0032225	2	1	0.184362	1.64128	2	1	0.18	1.66649
response to hepatocyte growth factor	GO:0035728	2	1	0.184362	1.64128	2	1	0.18	1.66649
regulation of interleukin-1 beta production	GO:0032651	2	1	0.184362	1.64128	2	1	0.18	1.66649
germinal center B cell differentiation	GO:0002314	2	1	0.184362	1.64128	2	1	0.18	1.66649
C-terminal protein deglutamylation	GO:0035609	2	1	0.184362	1.64128	2	1	0.18	1.66649
positive regulation of retinal ganglion cell axon guidance	GO:1902336	2	1	0.184362	1.64128	2	1	0.18	1.66649
respiratory burst involved in defense response	GO:0002679	2	1	0.184362	1.64128	1	0	1	#NUM!
salivary gland cavitation	GO:0060662	2	1	0.184362	1.64128	1	1	0.0944547	2.35964
regulation of skeletal muscle adaptation	GO:0014733	2	1	0.184362	1.64128	2	1	0.18	1.66649
regulation of protein heterodimerization activity	GO:0043497	2	1	0.184362	1.64128	2	1	0.18	1.66649
positive regulation of telomerase RNA reverse transcriptase activity	GO:1905663	2	1	0.184362	1.64128	2	1	0.18	1.66649
negative regulation of translational initiation in response to stress	GO:0032057	2	1	0.184362	1.64128	2	1	0.18	1.66649
histone succinylation	GO:0106077	2	1	0.184362	1.64128	2	1	0.18	1.66649
regulation of actin filament length	GO:0030832	2	1	0.184362	1.64128	2	1	0.18	1.66649
regulation of fibroblast proliferation	GO:0048145	2	1	0.184362	1.64128	2	1	0.18	1.66649
negative regulation of nucleic acid-templated transcription	GO:1903507	2	1	0.184362	1.64128	2	1	0.18	1.66649
negative regulation of phospholipase C activity	GO:1900275	2	1	0.184362	1.64128	2	1	0.18	1.66649
phosphatidylserine biosynthetic process	GO:0006659	2	1	0.184362	1.64128	2	1	0.18	1.66649
negative regulation of smoothened signaling pathway involved in ventral spinal cord patterning	GO:0021914	2	1	0.184362	1.64128	2	1	0.18	1.66649
skeletal muscle satellite cell activation	GO:0014719	2	1	0.184362	1.64128	3	1	0.257475	1.26102
establishment of organelle localization	GO:0051656	2	1	0.184362	1.64128	1	0	1	#NUM!
L-ascorbic acid biosynthetic process	GO:0019853	2	1	0.184362	1.64128	2	1	0.18	1.66649
developmental cell growth	GO:0048588	2	1	0.184362	1.64128	2	1	0.18	1.66649
negative regulation of glucuronosyltransferase activity	GO:1904224	2	1	0.184362	1.64128	2	1	0.18	1.66649
cellular response to mercury ion	GO:0071288	2	1	0.184362	1.64128	2	1	0.18	1.66649
bilirubin conjugation	GO:0006789	2	1	0.184362	1.64128	2	1	0.18	1.66649
spindle midzone assembly	GO:0051255	2	1	0.184362	1.64128	2	1	0.18	1.66649
type II pneumocyte differentiation	GO:0060510	2	1	0.184362	1.64128	2	1	0.18	1.66649
histone H3-K4 demethylation	GO:0034720	2	1	0.184362	1.64128	2	1	0.18	1.66649
negative regulation of synaptic transmission, dopaminergic	GO:0032227	2	1	0.184362	1.64128	2	1	0.18	1.66649
positive regulation of high voltage-gated calcium channel activity	GO:1901843	2	1	0.184362	1.64128	2	1	0.18	1.66649
negative regulation of membrane tubulation	GO:1903526	2	1	0.184362	1.64128	2	1	0.18	1.66649
S-adenosylmethionine metabolic process	GO:0046500	2	1	0.184362	1.64128	2	1	0.18	1.66649
negative regulation of telomere maintenance via semi-conservative replication	GO:0032214	2	1	0.184362	1.64128	2	1	0.18	1.66649
regulation of lipopolysaccharide-mediated signaling pathway	GO:0031664	2	1	0.184362	1.64128	2	1	0.18	1.66649
positive regulation of chaperone-mediated protein complex assembly	GO:0090035	2	1	0.184362	1.64128	2	1	0.18	1.66649
pre-B cell allelic exclusion	GO:0002331	2	1	0.184362	1.64128	1	1	0.0944547	2.35964
regulation of translational fidelity	GO:0006450	2	1	0.184362	1.64128	2	1	0.18	1.66649
chloride ion homeostasis	GO:0055064	2	1	0.184362	1.64128	2	0	1	#NUM!
regulation of tau-protein kinase activity	GO:1902947	2	1	0.184362	1.64128	2	1	0.18	1.66649
response to purine-containing compound	GO:0014074	2	1	0.184362	1.64128	2	1	0.18	1.66649
metanephric mesenchyme morphogenesis	GO:0072133	2	1	0.184362	1.64128	2	1	0.18	1.66649
gamma-aminobutyric acid receptor clustering	GO:0097112	2	1	0.184362	1.64128	2	1	0.18	1.66649
entry of viral genome into host nucleus through nuclear pore complex via importin	GO:0075506	2	1	0.184362	1.64128	2	1	0.18	1.66649
oocyte growth	GO:0001555	2	1	0.184362	1.64128	2	1	0.18	1.66649
negative regulation of exonuclease activity	GO:1905778	2	1	0.184362	1.64128	2	1	0.18	1.66649
cytosolic transport	GO:0016482	2	1	0.184362	1.64128	1	0	1	#NUM!
regulation of immunoglobulin production	GO:0002637	2	1	0.184362	1.64128	2	1	0.18	1.66649
negative regulation of filopodium assembly	GO:0051490	2	1	0.184362	1.64128	2	1	0.18	1.66649
ceramide translocation	GO:0099040	2	1	0.184362	1.64128	2	0	1	#NUM!
meiosis I	GO:0007127	2	1	0.184362	1.64128	2	1	0.18	1.66649
ventral spinal cord interneuron differentiation	GO:0021514	2	1	0.184362	1.64128	2	1	0.18	1.66649
positive regulation of type B pancreatic cell development	GO:2000078	2	1	0.184362	1.64128	2	0	1	#NUM!
acetyl-CoA biosynthetic process from acetate	GO:0019427	2	1	0.184362	1.64128	2	1	0.18	1.66649
protein localization to cell cortex	GO:0072697	2	1	0.184362	1.64128	2	1	0.18	1.66649
regulation of RIG-I signaling pathway	GO:0039535	2	1	0.184362	1.64128	2	1	0.18	1.66649
response to manganese ion	GO:0010042	2	1	0.184362	1.64128	3	1	0.257475	1.26102
ventral spinal cord development	GO:0021517	2	1	0.184362	1.64128	2	1	0.18	1.66649
negative regulation of netrin-activated signaling pathway	GO:1902842	2	1	0.184362	1.64128	2	1	0.18	1.66649
positive regulation of Schwann cell differentiation	GO:0014040	2	1	0.184362	1.64128	2	1	0.18	1.66649
nephrogenic mesenchyme morphogenesis	GO:0072134	2	1	0.184362	1.64128	2	1	0.18	1.66649
response to kainic acid	GO:1904373	2	1	0.184362	1.64128	2	1	0.18	1.66649
helper T cell diapedesis	GO:0035685	2	1	0.184362	1.64128	2	1	0.18	1.66649
negative regulation of cholesterol efflux	GO:0090370	2	1	0.184362	1.64128	2	1	0.18	1.66649
xenobiotic glucuronidation	GO:0052697	2	1	0.184362	1.64128	2	1	0.18	1.66649
cellular detoxification of nitrogen compound	GO:0070458	2	1	0.184362	1.64128	2	1	0.18	1.66649
cellular response to growth factor stimulus	GO:0071363	28	5	0.185717	0.611659	29	5	0.188709	0.601777
cerebellum development	GO:0021549	28	5	0.185717	0.611659	27	4	0.31613	0.450093
long-term synaptic potentiation	GO:0060291	28	5	0.185717	0.611659	29	5	0.188709	0.601777
establishment of protein localization	GO:0045184	28	5	0.185717	0.611659	27	6	0.0367659	0.855558
negative regulation of DNA-binding transcription factor activity	GO:0043433	43	7	0.186821	0.519136	43	8	0.0592598	0.677876
ubiquitin-dependent ERAD pathway	GO:0030433	44	7	0.19248	0.496146	44	6	0.302545	0.367205
positive regulation of peptidyl-tyrosine phosphorylation	GO:0050731	44	7	0.19248	0.496146	44	7	0.186843	0.521356
protein targeting	GO:0006605	29	5	0.195274	0.576568	29	3	0.751098	0.0909515
substrate adhesion-dependent cell spreading	GO:0034446	29	5	0.195274	0.576568	30	4	0.523175	0.344732
negative regulation of cell cycle	GO:0045786	29	5	0.195274	0.576568	29	4	0.347206	0.378634
retina development in camera-type eye	GO:0060041	29	5	0.195274	0.576568	30	3	0.758536	0.05705
Rac protein signal transduction	GO:0016601	16	3	0.197325	0.660449	15	2	0.646544	0.344732
glycogen metabolic process	GO:0005977	16	3	0.197325	0.660449	17	3	0.212511	0.625034
negative regulation of fibroblast proliferation	GO:0048147	16	3	0.197325	0.660449	18	4	0.0830446	0.855558
regulation of cell differentiation	GO:0045595	16	3	0.197325	0.660449	16	3	0.187287	0.685659
mRNA polyadenylation	GO:0006378	16	3	0.197325	0.660449	17	3	0.212511	0.625034
blood vessel development	GO:0001568	16	3	0.197325	0.660449	18	3	0.238405	0.567876
negative regulation of ERK1 and ERK2 cascade	GO:0070373	45	7	0.199084	0.473673	45	7	0.192246	0.498883
positive regulation of ERK1 and ERK2 cascade	GO:0070374	87	12	0.199223	0.353424	87	13	0.0935007	0.458676
macroautophagy	GO:0016236	63	9	0.200584	0.388516	64	8	0.387864	0.280194
cellular response to amino acid stimulus	GO:0071230	30	5	0.206098	0.542666	30	6	0.0580505	0.750197
androgen receptor signaling pathway	GO:0030521	30	5	0.206098	0.542666	31	4	0.530322	0.311942
chromatin remodeling	GO:0006338	65	3	0.20687	-0.741349	67	4	0.406248	-0.458763
cellular response to low-density lipoprotein particle stimulus	GO:0071404	9	2	0.214351	0.830348	9	2	0.206131	0.855558
positive regulation of phosphoprotein phosphatase activity	GO:0032516	9	2	0.214351	0.830348	11	3	0.0779653	1.06035
neural crest cell development	GO:0014032	9	2	0.214351	0.830348	10	1	1	0.05705
cell projection assembly	GO:0030031	9	2	0.214351	0.830348	9	2	0.206131	0.855558
synapsis	GO:0007129	9	2	0.214351	0.830348	8	0	1	#NUM!
amino acid transport	GO:0006865	9	2	0.214351	0.830348	8	2	0.170483	0.973341
endoplasmic reticulum calcium ion homeostasis	GO:0032469	9	2	0.214351	0.830348	9	2	0.206131	0.855558
vesicle budding from membrane	GO:0006900	9	2	0.214351	0.830348	9	2	0.206131	0.855558
regulation of androgen receptor signaling pathway	GO:0060765	9	2	0.214351	0.830348	9	1	0.590777	0.16241
response to hyperoxia	GO:0055093	9	2	0.214351	0.830348	9	2	0.206131	0.855558
blood circulation	GO:0008015	9	2	0.214351	0.830348	9	4	0.00674901	1.5487
positive regulation of wound healing	GO:0090303	9	2	0.214351	0.830348	8	1	0.548038	0.280194
growth plate cartilage chondrocyte morphogenesis	GO:0003429	9	2	0.214351	0.830348	8	0	1	#NUM!
dosage compensation by inactivation of X chromosome	GO:0009048	9	2	0.214351	0.830348	9	2	0.206131	0.855558
establishment of epithelial cell polarity	GO:0090162	9	2	0.214351	0.830348	9	2	0.206131	0.855558
regulation of mitochondrial membrane permeability	GO:0046902	9	2	0.214351	0.830348	9	2	0.206131	0.855558
cytoskeletal anchoring at plasma membrane	GO:0007016	9	2	0.214351	0.830348	9	2	0.206131	0.855558
cellular protein catabolic process	GO:0044257	9	2	0.214351	0.830348	9	2	0.206131	0.855558
anatomical structure development	GO:0048856	9	2	0.214351	0.830348	10	3	0.060838	1.15566
response to steroid hormone	GO:0048545	9	2	0.214351	0.830348	9	1	0.590777	0.16241
neuron fate commitment	GO:0048663	9	2	0.214351	0.830348	9	2	0.206131	0.855558
hepatocyte apoptotic process	GO:0097284	9	2	0.214351	0.830348	8	1	0.548038	0.280194
positive regulation of cardiac muscle cell apoptotic process	GO:0010666	9	2	0.214351	0.830348	9	2	0.206131	0.855558
DNA unwinding involved in DNA replication	GO:0006268	9	2	0.214351	0.830348	10	0	0.612976	#NUM!
actin polymerization or depolymerization	GO:0008154	9	2	0.214351	0.830348	10	2	0.242455	0.750197
response to metal ion	GO:0010038	9	2	0.214351	0.830348	9	1	0.590777	0.16241
insulin-like growth factor receptor signaling pathway	GO:0048009	9	2	0.214351	0.830348	9	2	0.206131	0.855558
response to zinc ion	GO:0010043	9	2	0.214351	0.830348	12	4	0.0210794	1.26102
phosphatidylcholine biosynthetic process	GO:0006656	9	2	0.214351	0.830348	9	2	0.206131	0.855558
chromosome organization	GO:0051276	9	2	0.214351	0.830348	10	2	0.242455	0.750197
negative regulation of telomere maintenance via telomere lengthening	GO:1904357	9	2	0.214351	0.830348	9	2	0.206131	0.855558
neuron cell-cell adhesion	GO:0007158	9	2	0.214351	0.830348	9	2	0.206131	0.855558
negative regulation of B cell proliferation	GO:0030889	9	2	0.214351	0.830348	9	3	0.0457118	1.26102
positive regulation of myelination	GO:0031643	9	2	0.214351	0.830348	9	2	0.206131	0.855558
negative regulation of telomerase activity	GO:0051974	9	2	0.214351	0.830348	9	2	0.206131	0.855558
endocrine pancreas development	GO:0031018	9	2	0.214351	0.830348	10	1	1	0.05705
negative regulation of inclusion body assembly	GO:0090084	9	2	0.214351	0.830348	9	1	0.590777	0.16241
protein localization to chromosome, telomeric region	GO:0070198	9	2	0.214351	0.830348	9	2	0.206131	0.855558
positive regulation of protein catabolic process	GO:0045732	47	7	0.214926	0.430188	47	7	0.205713	0.455398
muscle contraction	GO:0006936	47	7	0.214926	0.430188	45	4	1	-0.0607331
cellular response to mechanical stimulus	GO:0071260	47	7	0.214926	0.430188	47	9	0.0387981	0.706712
epithelial cell differentiation	GO:0030855	31	5	0.218085	0.509876	31	3	1	0.0242601
centrosome cycle	GO:0007098	31	5	0.218085	0.509876	28	4	0.331206	0.413725
positive regulation of NF-kappaB transcription factor activity	GO:0051092	96	13	0.220347	0.335027	96	13	0.160697	0.360236
regulation of protein binding	GO:0043393	17	3	0.223536	0.599825	16	4	0.0573235	0.973341
positive regulation of excitatory postsynaptic potential	GO:2000463	17	3	0.223536	0.599825	18	3	0.238405	0.567876
positive regulation of dendritic spine development	GO:0060999	17	3	0.223536	0.599825	17	4	0.0695716	0.912716
lipopolysaccharide-mediated signaling pathway	GO:0031663	17	3	0.223536	0.599825	17	4	0.0695716	0.912716
muscle filament sliding	GO:0030049	17	3	0.223536	0.599825	15	3	0.162919	0.750197
nucleobase-containing compound metabolic process	GO:0006139	17	3	0.223536	0.599825	16	1	1	-0.412954
glutathione metabolic process	GO:0006749	17	3	0.223536	0.599825	17	3	0.212511	0.625034
NLS-bearing protein import into nucleus	GO:0006607	17	3	0.223536	0.599825	17	3	0.212511	0.625034
calcium ion regulated exocytosis	GO:0017156	17	3	0.223536	0.599825	17	3	0.212511	0.625034
positive regulation of muscle cell differentiation	GO:0051149	17	3	0.223536	0.599825	17	5	0.0175171	1.13586
adult behavior	GO:0030534	17	3	0.223536	0.599825	17	3	0.212511	0.625034
positive regulation of DNA replication	GO:0045740	17	3	0.223536	0.599825	16	2	0.658614	0.280194
COPII vesicle coating	GO:0048208	48	7	0.224064	0.409135	48	6	0.453561	0.280194
nuclear-transcribed mRNA catabolic process, nonsense-mediated decay	GO:0000184	98	13	0.227199	0.314408	98	13	0.219619	0.339617
heart development	GO:0007507	100	13	0.2359	0.294205	98	12	0.381317	0.259574
SRP-dependent cotranslational protein targeting to membrane	GO:0006614	74	10	0.238507	0.332946	74	10	0.228305	0.358155
exocytosis	GO:0006887	54	8	0.24123	0.424883	56	9	0.103514	0.531508
DNA repair	GO:0006281	138	9	0.244814	-0.395603	140	13	1	-0.017058
somatic stem cell population maintenance	GO:0035019	33	5	0.245129	0.447356	32	5	0.221054	0.503337
glucose metabolic process	GO:0006006	33	5	0.245129	0.447356	33	5	0.233933	0.472565
negative regulation of neuron differentiation	GO:0045665	33	5	0.245129	0.447356	32	4	0.538502	0.280194
histone deacetylation	GO:0016575	18	0	0.248776	#NUM!	20	1	1	-0.636097
transcription by RNA polymerase III	GO:0006383	18	0	0.248776	#NUM!	19	0	0.249114	#NUM!
sphingolipid biosynthetic process	GO:0030148	19	0	0.248862	#NUM!	19	0	0.249114	#NUM!
CENP-A containing nucleosome assembly	GO:0034080	19	0	0.248862	#NUM!	19	0	0.249114	#NUM!
glycosphingolipid metabolic process	GO:0006687	19	0	0.248862	#NUM!	20	0	0.250527	#NUM!
antigen processing and presentation of peptide antigen via MHC class I	GO:0002474	19	0	0.248862	#NUM!	20	0	0.250527	#NUM!
ATP metabolic process	GO:0046034	19	0	0.248862	#NUM!	19	0	0.249114	#NUM!
camera-type eye development	GO:0043010	19	0	0.248862	#NUM!	18	1	1	-0.530737
potassium ion transmembrane transport	GO:0071805	20	0	0.251583	#NUM!	22	1	0.716263	-0.731407
ATP hydrolysis coupled proton transport	GO:0015991	20	0	0.251583	#NUM!	19	0	0.249114	#NUM!
ribosomal small subunit assembly	GO:0000028	10	2	0.251748	0.724988	10	2	0.242455	0.750197
endochondral ossification	GO:0001958	10	2	0.251748	0.724988	12	4	0.0210794	1.26102
negative regulation of phagocytosis	GO:0050765	10	2	0.251748	0.724988	10	2	0.242455	0.750197
signal transduction involved in regulation of gene expression	GO:0023019	10	2	0.251748	0.724988	10	2	0.242455	0.750197
purine ribonucleoside monophosphate biosynthetic process	GO:0009168	10	2	0.251748	0.724988	10	1	1	0.05705
exit from mitosis	GO:0010458	10	2	0.251748	0.724988	10	2	0.242455	0.750197
negative regulation of macroautophagy	GO:0016242	10	2	0.251748	0.724988	10	2	0.242455	0.750197
regulation of axon extension	GO:0030516	10	2	0.251748	0.724988	10	2	0.242455	0.750197
regulation of nitric-oxide synthase activity	GO:0050999	10	2	0.251748	0.724988	10	2	0.242455	0.750197
positive regulation of innate immune response	GO:0045089	10	2	0.251748	0.724988	10	1	1	0.05705
negative regulation of smoothened signaling pathway	GO:0045879	10	2	0.251748	0.724988	10	3	0.060838	1.15566
positive regulation of lamellipodium assembly	GO:0010592	10	2	0.251748	0.724988	10	2	0.242455	0.750197
response to exogenous dsRNA	GO:0043330	10	2	0.251748	0.724988	10	3	0.060838	1.15566
cellular response to interferon-beta	GO:0035458	10	2	0.251748	0.724988	10	2	0.242455	0.750197
negative regulation of intrinsic apoptotic signaling pathway in response to DNA damage by p53 class mediator	GO:1902166	10	2	0.251748	0.724988	11	2	0.279008	0.654887
positive regulation of dendritic spine morphogenesis	GO:0061003	10	2	0.251748	0.724988	9	1	0.590777	0.16241
ERAD pathway	GO:0036503	10	2	0.251748	0.724988	11	2	0.279008	0.654887
response to organonitrogen compound	GO:0010243	10	2	0.251748	0.724988	10	2	0.242455	0.750197
endocardial cushion morphogenesis	GO:0003203	10	2	0.251748	0.724988	10	2	0.242455	0.750197
intracellular transport	GO:0046907	10	2	0.251748	0.724988	10	2	0.242455	0.750197
cellular response to nitric oxide	GO:0071732	10	2	0.251748	0.724988	10	2	0.242455	0.750197
positive regulation of long-term synaptic potentiation	GO:1900273	10	2	0.251748	0.724988	10	2	0.242455	0.750197
dorsal/ventral pattern formation	GO:0009953	10	2	0.251748	0.724988	11	1	1	-0.0382602
developmental growth	GO:0048589	10	2	0.251748	0.724988	10	2	0.242455	0.750197
negative regulation of protein localization to plasma membrane	GO:1903077	10	2	0.251748	0.724988	10	2	0.242455	0.750197
apoptotic DNA fragmentation	GO:0006309	10	2	0.251748	0.724988	10	0	0.612976	#NUM!
establishment or maintenance of epithelial cell apical/basal polarity	GO:0045197	10	2	0.251748	0.724988	10	2	0.242455	0.750197
negative regulation of pri-miRNA transcription by RNA polymerase II	GO:1902894	10	2	0.251748	0.724988	10	2	0.242455	0.750197
regulation of synapse organization	GO:0050807	10	2	0.251748	0.724988	10	2	0.242455	0.750197
regulation of autophagosome assembly	GO:2000785	10	2	0.251748	0.724988	10	1	1	0.05705
positive regulation of vascular endothelial cell proliferation	GO:1905564	10	2	0.251748	0.724988	11	2	0.279008	0.654887
regulation of reactive oxygen species metabolic process	GO:2000377	10	2	0.251748	0.724988	10	2	0.242455	0.750197
positive regulation of phospholipase C activity	GO:0010863	10	2	0.251748	0.724988	9	1	0.590777	0.16241
regulation of neurogenesis	GO:0050767	10	2	0.251748	0.724988	10	1	1	0.05705
regulation of cell population proliferation	GO:0042127	81	11	0.252924	0.337872	85	11	0.26146	0.314879
vesicle docking involved in exocytosis	GO:0006904	21	0	0.25671	#NUM!	21	0	0.254332	#NUM!
adherens junction organization	GO:0034332	21	0	0.25671	#NUM!	21	0	0.254332	#NUM!
translesion synthesis	GO:0019985	21	0	0.25671	#NUM!	21	1	0.715153	-0.684887
mRNA export from nucleus	GO:0006406	82	11	0.256938	0.325602	81	12	0.12171	0.450093
transdifferentiation	GO:0060290	3	1	0.263392	1.23581	4	1	0.32764	0.973341
late endosome to vacuole transport via multivesicular body sorting pathway	GO:0032511	3	1	0.263392	1.23581	3	0	1	#NUM!
traversing start control point of mitotic cell cycle	GO:0007089	3	1	0.263392	1.23581	3	1	0.257475	1.26102
attachment of GPI anchor to protein	GO:0016255	3	1	0.263392	1.23581	3	1	0.257475	1.26102
positive regulation of cell proliferation by VEGF-activated platelet derived growth factor receptor signaling pathway	GO:0038091	3	1	0.263392	1.23581	3	1	0.257475	1.26102
negative regulation of astrocyte differentiation	GO:0048712	3	1	0.263392	1.23581	3	1	0.257475	1.26102
regulation of kinase activity	GO:0043549	3	1	0.263392	1.23581	3	1	0.257475	1.26102
response to food	GO:0032094	3	1	0.263392	1.23581	3	1	0.257475	1.26102
neuronal signal transduction	GO:0023041	3	1	0.263392	1.23581	3	1	0.257475	1.26102
cellular response to salt stress	GO:0071472	3	1	0.263392	1.23581	3	1	0.257475	1.26102
growth hormone secretion	GO:0030252	3	1	0.263392	1.23581	4	1	0.32764	0.973341
positive regulation of alkaline phosphatase activity	GO:0010694	3	1	0.263392	1.23581	3	1	0.257475	1.26102
positive regulation of melanin biosynthetic process	GO:0048023	3	1	0.263392	1.23581	3	1	0.257475	1.26102
regulation of Toll signaling pathway	GO:0008592	3	1	0.263392	1.23581	3	1	0.257475	1.26102
negative regulation of CD4-positive, alpha-beta T cell differentiation	GO:0043371	3	1	0.263392	1.23581	3	1	0.257475	1.26102
negative regulation of endoplasmic reticulum stress-induced eIF2 alpha phosphorylation	GO:1903912	3	1	0.263392	1.23581	3	0	1	#NUM!
positive regulation of interleukin-12 secretion	GO:2001184	3	1	0.263392	1.23581	3	1	0.257475	1.26102
somite development	GO:0061053	3	1	0.263392	1.23581	3	1	0.257475	1.26102
regulation of myoblast proliferation	GO:2000291	3	1	0.263392	1.23581	2	0	1	#NUM!
protein metabolic process	GO:0019538	3	1	0.263392	1.23581	3	1	0.257475	1.26102
trigeminal nerve structural organization	GO:0021637	3	1	0.263392	1.23581	3	1	0.257475	1.26102
positive regulation of chemokine (C-X-C motif) ligand 2 production	GO:2000343	3	1	0.263392	1.23581	3	0	1	#NUM!
protein import into peroxisome matrix, docking	GO:0016560	3	1	0.263392	1.23581	3	1	0.257475	1.26102
protein transport along microtubule	GO:0098840	3	1	0.263392	1.23581	3	1	0.257475	1.26102
stem cell proliferation	GO:0072089	3	1	0.263392	1.23581	3	0	1	#NUM!
interferon-gamma secretion	GO:0072643	3	1	0.263392	1.23581	3	1	0.257475	1.26102
dichotomous subdivision of terminal units involved in salivary gland branching	GO:0060666	3	1	0.263392	1.23581	3	1	0.257475	1.26102
ear development	GO:0043583	3	1	0.263392	1.23581	3	1	0.257475	1.26102
intestinal epithelial cell maturation	GO:0060574	3	1	0.263392	1.23581	3	1	0.257475	1.26102
protein localization to microtubule plus-end	GO:1904825	3	1	0.263392	1.23581	3	1	0.257475	1.26102
anion transport	GO:0006820	3	1	0.263392	1.23581	3	1	0.257475	1.26102
positive regulation of extracellular matrix assembly	GO:1901203	3	1	0.263392	1.23581	3	1	0.257475	1.26102
positive regulation of endodeoxyribonuclease activity	GO:0032079	3	1	0.263392	1.23581	3	1	0.257475	1.26102
nuclear polyadenylation-dependent mRNA catabolic process	GO:0071042	3	1	0.263392	1.23581	3	1	0.257475	1.26102
drug catabolic process	GO:0042737	3	1	0.263392	1.23581	3	1	0.257475	1.26102
BMP signaling pathway involved in heart development	GO:0061312	3	1	0.263392	1.23581	3	1	0.257475	1.26102
regulation of telomerase activity	GO:0051972	3	1	0.263392	1.23581	3	1	0.257475	1.26102
myofibril assembly	GO:0030239	3	1	0.263392	1.23581	4	1	0.32764	0.973341
cellular response to corticotropin-releasing hormone stimulus	GO:0071376	3	1	0.263392	1.23581	3	1	0.257475	1.26102
negative regulation of signal transduction by p53 class mediator	GO:1901797	3	1	0.263392	1.23581	3	1	0.257475	1.26102
regulation of B cell apoptotic process	GO:0002902	3	1	0.263392	1.23581	2	1	0.18	1.66649
immunoglobulin V(D)J recombination	GO:0033152	3	1	0.263392	1.23581	3	1	0.257475	1.26102
regulation of retinoic acid receptor signaling pathway	GO:0048385	3	1	0.263392	1.23581	2	0	1	#NUM!
lung saccule development	GO:0060430	3	1	0.263392	1.23581	3	1	0.257475	1.26102
negative regulation of striated muscle cell apoptotic process	GO:0010664	3	1	0.263392	1.23581	3	1	0.257475	1.26102
positive regulation of hepatic stellate cell activation	GO:2000491	3	1	0.263392	1.23581	2	1	0.18	1.66649
microtubule severing	GO:0051013	3	1	0.263392	1.23581	3	1	0.257475	1.26102
protein import into peroxisome matrix, translocation	GO:0016561	3	1	0.263392	1.23581	3	1	0.257475	1.26102
atrioventricular valve formation	GO:0003190	3	1	0.263392	1.23581	3	1	0.257475	1.26102
arginine catabolic process	GO:0006527	3	1	0.263392	1.23581	3	0	1	#NUM!
localization within membrane	GO:0051668	3	1	0.263392	1.23581	3	1	0.257475	1.26102
lipid hydroxylation	GO:0002933	3	1	0.263392	1.23581	3	1	0.257475	1.26102
positive regulation of mononuclear cell migration	GO:0071677	3	1	0.263392	1.23581	2	0	1	#NUM!
negative regulation of protein ADP-ribosylation	GO:0010836	3	1	0.263392	1.23581	3	1	0.257475	1.26102
male germ-line stem cell asymmetric division	GO:0048133	3	1	0.263392	1.23581	3	1	0.257475	1.26102
regulation of ventricular cardiac muscle cell membrane depolarization	GO:0060373	3	1	0.263392	1.23581	3	1	0.257475	1.26102
midgut development	GO:0007494	3	1	0.263392	1.23581	4	1	0.32764	0.973341
gamma-tubulin complex localization	GO:0033566	3	1	0.263392	1.23581	3	1	0.257475	1.26102
smooth muscle cell migration	GO:0014909	3	1	0.263392	1.23581	3	1	0.257475	1.26102
negative regulation of appetite	GO:0032099	3	1	0.263392	1.23581	3	0	1	#NUM!
cellular process regulating host cell cycle in response to virus	GO:0060154	3	1	0.263392	1.23581	3	1	0.257475	1.26102
regulation of IRE1-mediated unfolded protein response	GO:1903894	3	1	0.263392	1.23581	3	1	0.257475	1.26102
negative regulation of telomere maintenance	GO:0032205	3	1	0.263392	1.23581	3	1	0.257475	1.26102
nuclear speck organization	GO:0035063	3	1	0.263392	1.23581	3	1	0.257475	1.26102
self proteolysis	GO:0097264	3	1	0.263392	1.23581	3	1	0.257475	1.26102
positive regulation of hormone secretion	GO:0046887	3	1	0.263392	1.23581	3	1	0.257475	1.26102
positive regulation of telomere maintenance via telomere lengthening	GO:1904358	3	1	0.263392	1.23581	3	1	0.257475	1.26102
positive regulation of response to DNA damage stimulus	GO:2001022	3	1	0.263392	1.23581	4	1	0.32764	0.973341
negative regulation of clathrin-dependent endocytosis	GO:1900186	3	1	0.263392	1.23581	4	2	0.0469801	1.66649
neural tube patterning	GO:0021532	3	1	0.263392	1.23581	3	1	0.257475	1.26102
negative regulation of vascular endothelial growth factor signaling pathway	GO:1900747	3	1	0.263392	1.23581	3	1	0.257475	1.26102
establishment of mitotic spindle localization	GO:0040001	3	1	0.263392	1.23581	3	1	0.257475	1.26102
circadian behavior	GO:0048512	3	1	0.263392	1.23581	3	1	0.257475	1.26102
mammary gland involution	GO:0060056	3	1	0.263392	1.23581	3	0	1	#NUM!
ERBB signaling pathway	GO:0038127	3	1	0.263392	1.23581	3	1	0.257475	1.26102
extracellular transport	GO:0006858	3	1	0.263392	1.23581	3	1	0.257475	1.26102
establishment of spindle orientation	GO:0051294	3	1	0.263392	1.23581	3	1	0.257475	1.26102
rRNA base methylation	GO:0070475	3	1	0.263392	1.23581	3	0	1	#NUM!
positive regulation of growth hormone secretion	GO:0060124	3	1	0.263392	1.23581	3	1	0.257475	1.26102
lipid tube assembly	GO:0060988	3	1	0.263392	1.23581	3	1	0.257475	1.26102
anatomical structure formation involved in morphogenesis	GO:0048646	3	1	0.263392	1.23581	3	1	0.257475	1.26102
type I pneumocyte differentiation	GO:0060509	3	1	0.263392	1.23581	3	1	0.257475	1.26102
negative regulation of excitatory postsynaptic potential	GO:0090394	3	1	0.263392	1.23581	3	1	0.257475	1.26102
endochondral bone morphogenesis	GO:0060350	3	1	0.263392	1.23581	3	1	0.257475	1.26102
atrioventricular canal development	GO:0036302	3	1	0.263392	1.23581	4	1	0.32764	0.973341
radial glial cell differentiation	GO:0060019	3	1	0.263392	1.23581	3	1	0.257475	1.26102
endoplasmic reticulum tubular network formation	GO:0071787	3	1	0.263392	1.23581	3	1	0.257475	1.26102
positive regulation of vascular associated smooth muscle cell apoptotic process	GO:1905461	3	1	0.263392	1.23581	3	1	0.257475	1.26102
chromatin assembly or disassembly	GO:0006333	3	1	0.263392	1.23581	3	1	0.257475	1.26102
proteoglycan biosynthetic process	GO:0030166	3	1	0.263392	1.23581	3	1	0.257475	1.26102
negative regulation of guanyl-nucleotide exchange factor activity	GO:1905098	3	1	0.263392	1.23581	3	1	0.257475	1.26102
regulation of microtubule motor activity	GO:2000574	3	1	0.263392	1.23581	4	1	0.32764	0.973341
mitotic DNA replication initiation	GO:1902975	3	1	0.263392	1.23581	3	0	1	#NUM!
cardiac muscle cell contraction	GO:0086003	3	1	0.263392	1.23581	3	1	0.257475	1.26102
cerebellum morphogenesis	GO:0021587	3	1	0.263392	1.23581	3	1	0.257475	1.26102
neutrophil extravasation	GO:0072672	3	1	0.263392	1.23581	3	0	1	#NUM!
nucleosome organization	GO:0034728	3	1	0.263392	1.23581	3	1	0.257475	1.26102
positive regulation of metallopeptidase activity	GO:1905050	3	1	0.263392	1.23581	3	2	0.0250501	1.95417
regulation of platelet-derived growth factor receptor-alpha signaling pathway	GO:2000583	3	1	0.263392	1.23581	3	1	0.257475	1.26102
N-terminal peptidyl-lysine acetylation	GO:0018076	3	1	0.263392	1.23581	3	1	0.257475	1.26102
central nervous system myelin maintenance	GO:0032286	3	1	0.263392	1.23581	3	1	0.257475	1.26102
nitrobenzene metabolic process	GO:0018916	3	1	0.263392	1.23581	3	1	0.257475	1.26102
positive regulation of interleukin-8 secretion	GO:2000484	3	1	0.263392	1.23581	3	1	0.257475	1.26102
regulation of microvillus length	GO:0032532	3	1	0.263392	1.23581	3	1	0.257475	1.26102
response to water deprivation	GO:0009414	3	1	0.263392	1.23581	3	1	0.257475	1.26102
response to herbicide	GO:0009635	3	1	0.263392	1.23581	3	0	1	#NUM!
intracellular sequestering of iron ion	GO:0006880	3	1	0.263392	1.23581	3	1	0.257475	1.26102
negative regulation of neuron migration	GO:2001223	3	1	0.263392	1.23581	3	1	0.257475	1.26102
attachment of spindle microtubules to kinetochore	GO:0008608	3	1	0.263392	1.23581	2	0	1	#NUM!
regulation of mast cell degranulation	GO:0043304	3	1	0.263392	1.23581	3	1	0.257475	1.26102
female meiosis I	GO:0007144	3	1	0.263392	1.23581	3	1	0.257475	1.26102
regulation of phosphatidylinositol dephosphorylation	GO:0060304	3	1	0.263392	1.23581	3	0	1	#NUM!
positive regulation of toll-like receptor 2 signaling pathway	GO:0034137	3	1	0.263392	1.23581	3	0	1	#NUM!
protein sialylation	GO:1990743	3	1	0.263392	1.23581	2	0	1	#NUM!
regulation of extracellular exosome assembly	GO:1903551	3	1	0.263392	1.23581	3	1	0.257475	1.26102
negative regulation of smooth muscle cell chemotaxis	GO:0071672	3	1	0.263392	1.23581	2	0	1	#NUM!
forelimb morphogenesis	GO:0035136	3	1	0.263392	1.23581	4	1	0.32764	0.973341
positive regulation of anoikis	GO:2000210	3	1	0.263392	1.23581	4	1	0.32764	0.973341
telomere maintenance via recombination	GO:0000722	3	1	0.263392	1.23581	4	1	0.32764	0.973341
positive regulation blood vessel branching	GO:1905555	3	1	0.263392	1.23581	3	1	0.257475	1.26102
neurotransmitter receptor transport to postsynaptic membrane	GO:0098969	3	1	0.263392	1.23581	3	1	0.257475	1.26102
monoterpenoid metabolic process	GO:0016098	3	1	0.263392	1.23581	3	1	0.257475	1.26102
maintenance of DNA repeat elements	GO:0043570	3	1	0.263392	1.23581	3	1	0.257475	1.26102
retinal rod cell differentiation	GO:0060221	3	1	0.263392	1.23581	3	1	0.257475	1.26102
cellular response to redox state	GO:0071461	3	1	0.263392	1.23581	3	1	0.257475	1.26102
positive regulation of biomineral tissue development	GO:0070169	3	1	0.263392	1.23581	3	1	0.257475	1.26102
positive regulation of corticotropin secretion	GO:0051461	3	1	0.263392	1.23581	4	1	0.32764	0.973341
negative regulation of lipopolysaccharide-mediated signaling pathway	GO:0031665	3	1	0.263392	1.23581	3	1	0.257475	1.26102
amyloid-beta formation	GO:0034205	3	1	0.263392	1.23581	3	1	0.257475	1.26102
positive regulation of osteoblast proliferation	GO:0033690	3	1	0.263392	1.23581	3	1	0.257475	1.26102
DNA catabolic process, endonucleolytic	GO:0000737	3	1	0.263392	1.23581	3	1	0.257475	1.26102
positive regulation of mRNA polyadenylation	GO:1900365	3	1	0.263392	1.23581	3	1	0.257475	1.26102
dorsal/ventral neural tube patterning	GO:0021904	3	1	0.263392	1.23581	3	1	0.257475	1.26102
circadian regulation of translation	GO:0097167	3	1	0.263392	1.23581	3	1	0.257475	1.26102
cell communication	GO:0007154	3	1	0.263392	1.23581	3	1	0.257475	1.26102
neural crest cell differentiation	GO:0014033	3	1	0.263392	1.23581	3	1	0.257475	1.26102
negative regulation of telomere capping	GO:1904354	3	1	0.263392	1.23581	3	1	0.257475	1.26102
synaptic transmission, dopaminergic	GO:0001963	3	1	0.263392	1.23581	3	1	0.257475	1.26102
positive regulation of lipophagy	GO:1904504	3	1	0.263392	1.23581	3	2	0.0250501	1.95417
transcription-dependent tethering of RNA polymerase II gene DNA at nuclear periphery	GO:0000972	3	1	0.263392	1.23581	3	1	0.257475	1.26102
regulation of protein homodimerization activity	GO:0043496	3	1	0.263392	1.23581	3	1	0.257475	1.26102
tRNA-type intron splice site recognition and cleavage	GO:0000379	3	1	0.263392	1.23581	3	1	0.257475	1.26102
cellular hyperosmotic salinity response	GO:0071475	3	1	0.263392	1.23581	3	1	0.257475	1.26102
regulation of postsynaptic membrane potential	GO:0060078	3	1	0.263392	1.23581	3	1	0.257475	1.26102
negative regulation of thrombin-activated receptor signaling pathway	GO:0070495	3	1	0.263392	1.23581	3	1	0.257475	1.26102
cell-cell junction maintenance	GO:0045217	3	1	0.263392	1.23581	4	1	0.32764	0.973341
response to UV-A	GO:0070141	3	1	0.263392	1.23581	3	1	0.257475	1.26102
negative regulation of protein complex disassembly	GO:0043242	3	1	0.263392	1.23581	2	1	0.18	1.66649
cellular response to acidic pH	GO:0071468	3	1	0.263392	1.23581	3	1	0.257475	1.26102
negative regulation of cellular protein catabolic process	GO:1903363	3	1	0.263392	1.23581	3	1	0.257475	1.26102
response to epidermal growth factor	GO:0070849	3	1	0.263392	1.23581	3	2	0.0250501	1.95417
cellular response to iron ion	GO:0071281	3	1	0.263392	1.23581	3	1	0.257475	1.26102
NMDA glutamate receptor clustering	GO:0097114	3	1	0.263392	1.23581	3	1	0.257475	1.26102
glial cell migration	GO:0008347	3	1	0.263392	1.23581	4	1	0.32764	0.973341
DNA geometric change	GO:0032392	3	1	0.263392	1.23581	3	0	1	#NUM!
diet induced thermogenesis	GO:0002024	3	1	0.263392	1.23581	3	1	0.257475	1.26102
response to other organism	GO:0051707	3	1	0.263392	1.23581	3	0	1	#NUM!
mRNA alternative polyadenylation	GO:0110104	3	1	0.263392	1.23581	3	1	0.257475	1.26102
pinocytosis	GO:0006907	3	1	0.263392	1.23581	3	1	0.257475	1.26102
negative regulation of glycogen (starch) synthase activity	GO:2000466	3	1	0.263392	1.23581	3	1	0.257475	1.26102
interleukin-33-mediated signaling pathway	GO:0038172	3	1	0.263392	1.23581	3	1	0.257475	1.26102
response to peptidoglycan	GO:0032494	3	1	0.263392	1.23581	3	1	0.257475	1.26102
spinal cord association neuron differentiation	GO:0021527	3	1	0.263392	1.23581	3	1	0.257475	1.26102
regulation of epidermal cell differentiation	GO:0045604	3	1	0.263392	1.23581	3	1	0.257475	1.26102
regulation of branching involved in salivary gland morphogenesis by mesenchymal-epithelial signaling	GO:0060665	3	1	0.263392	1.23581	3	1	0.257475	1.26102
regulation of feeding behavior	GO:0060259	3	1	0.263392	1.23581	3	1	0.257475	1.26102
membrane to membrane docking	GO:0022614	3	1	0.263392	1.23581	3	1	0.257475	1.26102
plasma lipoprotein particle clearance	GO:0034381	3	1	0.263392	1.23581	3	1	0.257475	1.26102
negative regulation of calcium ion import	GO:0090281	3	1	0.263392	1.23581	2	2	0.00890956	2.35964
response to mineralocorticoid	GO:0051385	3	1	0.263392	1.23581	3	1	0.257475	1.26102
vesicle transport along actin filament	GO:0030050	3	1	0.263392	1.23581	3	1	0.257475	1.26102
cellular response to L-glutamate	GO:1905232	3	1	0.263392	1.23581	3	1	0.257475	1.26102
negative regulation of glomerular filtration	GO:0003105	3	1	0.263392	1.23581	3	1	0.257475	1.26102
regulation of T cell migration	GO:2000404	3	1	0.263392	1.23581	3	1	0.257475	1.26102
regulation of cellular hyperosmotic salinity response	GO:1900069	3	1	0.263392	1.23581	3	1	0.257475	1.26102
positive regulation of NLRP3 inflammasome complex assembly	GO:1900227	3	1	0.263392	1.23581	3	1	0.257475	1.26102
positive regulation of cAMP-mediated signaling	GO:0043950	3	1	0.263392	1.23581	3	1	0.257475	1.26102
behavioral response to ethanol	GO:0048149	3	1	0.263392	1.23581	3	1	0.257475	1.26102
cellular response to actinomycin D	GO:0072717	3	1	0.263392	1.23581	3	1	0.257475	1.26102
peroxisome membrane biogenesis	GO:0016557	3	1	0.263392	1.23581	3	1	0.257475	1.26102
positive regulation of mitochondrion organization	GO:0010822	3	1	0.263392	1.23581	3	1	0.257475	1.26102
methionine metabolic process	GO:0006555	3	1	0.263392	1.23581	3	1	0.257475	1.26102
tyrosine catabolic process	GO:0006572	3	1	0.263392	1.23581	3	1	0.257475	1.26102
positive regulation of glucokinase activity	GO:0033133	3	1	0.263392	1.23581	4	1	0.32764	0.973341
protein polyglutamylation	GO:0018095	3	1	0.263392	1.23581	4	0	1	#NUM!
sensory perception of taste	GO:0050909	3	1	0.263392	1.23581	3	1	0.257475	1.26102
dendritic cell chemotaxis	GO:0002407	3	1	0.263392	1.23581	2	0	1	#NUM!
positive regulation of sodium:proton antiporter activity	GO:0032417	3	1	0.263392	1.23581	3	1	0.257475	1.26102
negative regulation of platelet-derived growth factor receptor-beta signaling pathway	GO:2000587	3	1	0.263392	1.23581	2	1	0.18	1.66649
cellular response to nitrosative stress	GO:0071500	3	1	0.263392	1.23581	3	1	0.257475	1.26102
positive regulation of translational termination	GO:0045905	3	1	0.263392	1.23581	3	1	0.257475	1.26102
heterocycle metabolic process	GO:0046483	3	1	0.263392	1.23581	3	1	0.257475	1.26102
regulation of tubulin deacetylation	GO:0090043	3	1	0.263392	1.23581	3	1	0.257475	1.26102
regulation of synaptic vesicle recycling	GO:1903421	3	1	0.263392	1.23581	3	1	0.257475	1.26102
cell migration involved in vasculogenesis	GO:0035441	3	1	0.263392	1.23581	3	1	0.257475	1.26102
sebaceous gland development	GO:0048733	3	1	0.263392	1.23581	3	1	0.257475	1.26102
protein geranylgeranylation	GO:0018344	3	1	0.263392	1.23581	3	1	0.257475	1.26102
negative regulation of neurotrophin TRK receptor signaling pathway	GO:0051387	3	1	0.263392	1.23581	3	1	0.257475	1.26102
growth plate cartilage development	GO:0003417	3	1	0.263392	1.23581	3	1	0.257475	1.26102
metanephric S-shaped body morphogenesis	GO:0072284	3	1	0.263392	1.23581	3	1	0.257475	1.26102
positive regulation of protein kinase C activity	GO:1900020	3	1	0.263392	1.23581	3	1	0.257475	1.26102
response to water-immersion restraint stress	GO:1990785	3	1	0.263392	1.23581	3	1	0.257475	1.26102
positive regulation of fibroblast growth factor production	GO:0090271	3	1	0.263392	1.23581	2	0	1	#NUM!
negative regulation of mesenchymal cell proliferation	GO:0072201	3	1	0.263392	1.23581	3	1	0.257475	1.26102
positive regulation of organ growth	GO:0046622	3	1	0.263392	1.23581	2	1	0.18	1.66649
chondrocyte development	GO:0002063	3	1	0.263392	1.23581	4	2	0.0469801	1.66649
detection of mechanical stimulus involved in sensory perception of pain	GO:0050966	3	1	0.263392	1.23581	3	1	0.257475	1.26102
positive regulation of inclusion body assembly	GO:0090261	3	1	0.263392	1.23581	3	1	0.257475	1.26102
histone H3-K9 dimethylation	GO:0036123	3	1	0.263392	1.23581	3	0	1	#NUM!
positive regulation of autophagosome maturation	GO:1901098	3	1	0.263392	1.23581	3	1	0.257475	1.26102
dolichol metabolic process	GO:0019348	3	1	0.263392	1.23581	3	1	0.257475	1.26102
peripheral nervous system neuron development	GO:0048935	3	1	0.263392	1.23581	3	1	0.257475	1.26102
diadenosine tetraphosphate biosynthetic process	GO:0015966	3	1	0.263392	1.23581	3	1	0.257475	1.26102
positive regulation of DNA topoisomerase (ATP-hydrolyzing) activity	GO:2000373	3	1	0.263392	1.23581	3	1	0.257475	1.26102
positive regulation of protein localization to cilium	GO:1903566	3	1	0.263392	1.23581	2	0	1	#NUM!
positive regulation of NK T cell differentiation	GO:0051138	3	1	0.263392	1.23581	3	1	0.257475	1.26102
interleukin-1 beta secretion	GO:0050702	3	1	0.263392	1.23581	4	2	0.0469801	1.66649
establishment of planar polarity	GO:0001736	3	1	0.263392	1.23581	5	3	0.00725287	1.84881
cardiac muscle hypertrophy	GO:0003300	3	1	0.263392	1.23581	3	0	1	#NUM!
Mullerian duct regression	GO:0001880	3	1	0.263392	1.23581	3	1	0.257475	1.26102
histone H2B conserved C-terminal lysine deubiquitination	GO:0035616	3	1	0.263392	1.23581	3	1	0.257475	1.26102
U5 snRNA 3'-end processing	GO:0034476	3	1	0.263392	1.23581	3	1	0.257475	1.26102
succinyl-CoA metabolic process	GO:0006104	3	1	0.263392	1.23581	3	1	0.257475	1.26102
xenophagy	GO:0098792	3	1	0.263392	1.23581	3	1	0.257475	1.26102
low-density lipoprotein particle mediated signaling	GO:0055096	3	1	0.263392	1.23581	3	1	0.257475	1.26102
modification of synaptic structure	GO:0099563	3	1	0.263392	1.23581	3	1	0.257475	1.26102
positive regulation of inositol 1,4,5-trisphosphate-sensitive calcium-release channel activity	GO:0031587	3	1	0.263392	1.23581	3	1	0.257475	1.26102
synaptic vesicle targeting	GO:0016080	3	1	0.263392	1.23581	3	1	0.257475	1.26102
male mating behavior	GO:0060179	3	1	0.263392	1.23581	3	1	0.257475	1.26102
positive regulation of execution phase of apoptosis	GO:1900119	3	1	0.263392	1.23581	3	0	1	#NUM!
positive regulation of smooth muscle cell apoptotic process	GO:0034393	3	1	0.263392	1.23581	3	0	1	#NUM!
negative regulation of cell adhesion mediated by integrin	GO:0033629	3	1	0.263392	1.23581	3	1	0.257475	1.26102
B cell proliferation involved in immune response	GO:0002322	3	1	0.263392	1.23581	3	1	0.257475	1.26102
regulation of ER to Golgi vesicle-mediated transport	GO:0060628	3	1	0.263392	1.23581	3	0	1	#NUM!
release from viral latency	GO:0019046	3	1	0.263392	1.23581	3	1	0.257475	1.26102
regulation of nucleotide-binding oligomerization domain containing signaling pathway	GO:0070424	3	1	0.263392	1.23581	3	1	0.257475	1.26102
negative regulation of T cell differentiation	GO:0045581	3	1	0.263392	1.23581	3	1	0.257475	1.26102
messenger ribonucleoprotein complex assembly	GO:1990120	3	1	0.263392	1.23581	3	1	0.257475	1.26102
regulation of integrin-mediated signaling pathway	GO:2001044	3	1	0.263392	1.23581	4	1	0.32764	0.973341
positive regulation of activin receptor signaling pathway	GO:0032927	3	1	0.263392	1.23581	3	1	0.257475	1.26102
homocysteine metabolic process	GO:0050667	3	1	0.263392	1.23581	3	1	0.257475	1.26102
T cell mediated immunity	GO:0002456	3	1	0.263392	1.23581	4	1	0.32764	0.973341
gland development	GO:0048732	3	1	0.263392	1.23581	3	1	0.257475	1.26102
regulation of ubiquitin-dependent protein catabolic process	GO:2000058	3	1	0.263392	1.23581	3	1	0.257475	1.26102
regulation of epidermis development	GO:0045682	3	1	0.263392	1.23581	3	1	0.257475	1.26102
protein kinase C signaling	GO:0070528	3	1	0.263392	1.23581	3	1	0.257475	1.26102
positive regulation of skeletal muscle acetylcholine-gated channel clustering	GO:1904395	3	1	0.263392	1.23581	3	1	0.257475	1.26102
cell-cell recognition	GO:0009988	3	1	0.263392	1.23581	2	0	1	#NUM!
negative regulation of immune response	GO:0050777	3	1	0.263392	1.23581	3	1	0.257475	1.26102
regulation of activin receptor signaling pathway	GO:0032925	3	1	0.263392	1.23581	3	1	0.257475	1.26102
regulation of glucose import	GO:0046324	3	1	0.263392	1.23581	2	1	0.18	1.66649
positive regulation of smooth muscle cell chemotaxis	GO:0071673	3	1	0.263392	1.23581	2	0	1	#NUM!
negative regulation of chondrocyte proliferation	GO:1902731	3	1	0.263392	1.23581	3	1	0.257475	1.26102
negative regulation of protein processing	GO:0010955	3	1	0.263392	1.23581	3	1	0.257475	1.26102
maintenance of unfolded protein involved in ERAD pathway	GO:1904378	3	1	0.263392	1.23581	3	1	0.257475	1.26102
mast cell activation	GO:0045576	3	1	0.263392	1.23581	3	0	1	#NUM!
regulation of cytokine production involved in inflammatory response	GO:1900015	3	1	0.263392	1.23581	3	1	0.257475	1.26102
positive regulation of DNA demethylation	GO:1901537	3	1	0.263392	1.23581	3	1	0.257475	1.26102
cellular response to xenobiotic stimulus	GO:0071466	3	1	0.263392	1.23581	3	0	1	#NUM!
T-helper 17 cell lineage commitment	GO:0072540	3	1	0.263392	1.23581	3	1	0.257475	1.26102
positive regulation of extracellular exosome assembly	GO:1903553	3	1	0.263392	1.23581	3	1	0.257475	1.26102
U1 snRNA 3'-end processing	GO:0034473	3	1	0.263392	1.23581	3	1	0.257475	1.26102
peptidyl-lysine dimethylation	GO:0018027	3	1	0.263392	1.23581	3	1	0.257475	1.26102
mating behavior	GO:0007617	3	1	0.263392	1.23581	3	1	0.257475	1.26102
late endosome to lysosome transport	GO:1902774	3	1	0.263392	1.23581	3	1	0.257475	1.26102
regulation of DNA biosynthetic process	GO:2000278	3	1	0.263392	1.23581	3	1	0.257475	1.26102
GDP-mannose biosynthetic process	GO:0009298	3	1	0.263392	1.23581	2	0	1	#NUM!
negative regulation of execution phase of apoptosis	GO:1900118	3	1	0.263392	1.23581	3	1	0.257475	1.26102
cerebellar granule cell differentiation	GO:0021707	3	1	0.263392	1.23581	4	1	0.32764	0.973341
regulation of synapse maturation	GO:0090128	3	1	0.263392	1.23581	3	1	0.257475	1.26102
diterpenoid metabolic process	GO:0016101	3	1	0.263392	1.23581	3	1	0.257475	1.26102
negative regulation of vesicle fusion	GO:0031339	3	1	0.263392	1.23581	3	1	0.257475	1.26102
parathyroid gland development	GO:0060017	3	1	0.263392	1.23581	3	1	0.257475	1.26102
positive regulation of t-circle formation	GO:1904431	3	1	0.263392	1.23581	3	1	0.257475	1.26102
negative regulation of dendritic spine maintenance	GO:1902951	3	1	0.263392	1.23581	3	1	0.257475	1.26102
negative regulation of sodium ion transport	GO:0010766	3	1	0.263392	1.23581	3	1	0.257475	1.26102
neural crest cell migration involved in autonomic nervous system development	GO:1901166	3	1	0.263392	1.23581	3	1	0.257475	1.26102
ovulation	GO:0030728	3	1	0.263392	1.23581	4	2	0.0469801	1.66649
nucleobase-containing small molecule interconversion	GO:0015949	22	0	0.26402	#NUM!	22	0	0.260319	#NUM!
neurogenesis	GO:0022008	22	0	0.26402	#NUM!	22	0	0.260319	#NUM!
cell-cell signaling	GO:0007267	58	8	0.265682	0.353424	61	10	0.075029	0.551346
integrin-mediated signaling pathway	GO:0007229	39	6	0.268008	0.462624	39	6	0.262561	0.487833
cellular response to cadmium ion	GO:0071276	23	4	0.273298	0.585226	25	5	0.0806177	0.750197
membrane fusion	GO:0061025	23	4	0.273298	0.585226	23	3	0.473777	0.322753
dendrite morphogenesis	GO:0048813	23	4	0.273298	0.585226	23	4	0.268284	0.610435
regulation of endocytosis	GO:0030100	23	4	0.273298	0.585226	24	4	0.278033	0.567876
mitotic spindle organization	GO:0007052	23	4	0.273298	0.585226	25	4	0.289375	0.527054
cellular response to glucose starvation	GO:0042149	23	4	0.273298	0.585226	23	6	0.0173018	1.0159
kidney development	GO:0001822	40	6	0.275294	0.437306	41	5	0.586874	0.255501
hippocampus development	GO:0021766	40	6	0.275294	0.437306	40	6	0.268567	0.462515
regulation of growth	GO:0040008	40	6	0.275294	0.437306	38	7	0.0848755	0.667959
cellular response to oxidative stress	GO:0034599	60	3	0.275938	-0.661307	60	3	0.370617	-0.636097
cell migration	GO:0016477	120	15	0.276463	0.254984	119	16	0.151892	0.3531
response to hypoxia	GO:0001666	91	12	0.280764	0.308473	87	12	0.192233	0.378634
fat cell differentiation	GO:0045444	41	6	0.283627	0.412613	42	8	0.0554471	0.701407
intracellular transport of virus	GO:0075733	41	6	0.283627	0.412613	39	6	0.262561	0.487833
actin cytoskeleton organization	GO:0030036	92	12	0.284088	0.297544	93	12	0.280369	0.311942
immune response	GO:0006955	92	12	0.284088	0.297544	92	12	0.212373	0.322753
defense response to virus	GO:0051607	92	12	0.284088	0.297544	96	10	0.724347	0.097872
regulation of microtubule cytoskeleton organization	GO:0070507	24	4	0.284335	0.542666	24	5	0.06966	0.791019
negative regulation of MAP kinase activity	GO:0043407	24	4	0.284335	0.542666	25	5	0.0806177	0.750197
spliceosomal complex assembly	GO:0000245	24	4	0.284335	0.542666	24	4	0.278033	0.567876
protein kinase B signaling	GO:0043491	24	4	0.284335	0.542666	22	5	0.0503894	0.878031
non-motile cilium assembly	GO:1905515	24	4	0.284335	0.542666	24	3	0.490727	0.280194
negative regulation of signal transduction	GO:0009968	24	4	0.284335	0.542666	23	4	0.268284	0.610435
positive regulation of telomerase activity	GO:0051973	24	4	0.284335	0.542666	25	5	0.0806177	0.750197
positive regulation of blood vessel endothelial cell migration	GO:0043536	24	4	0.284335	0.542666	25	5	0.0806177	0.750197
DNA damage response, signal transduction by p53 class mediator resulting in transcription of p21 class mediator	GO:0006978	11	2	0.28928	0.629678	12	2	0.315424	0.567876
regulation of mRNA splicing, via spliceosome	GO:0048024	11	2	0.28928	0.629678	11	2	0.279008	0.654887
positive regulation of interleukin-12 production	GO:0032735	11	2	0.28928	0.629678	10	2	0.242455	0.750197
cilium organization	GO:0044782	11	2	0.28928	0.629678	11	2	0.279008	0.654887
positive regulation of cilium assembly	GO:0045724	11	2	0.28928	0.629678	10	1	1	0.05705
positive regulation of histone H3-K4 methylation	GO:0051571	11	2	0.28928	0.629678	10	2	0.242455	0.750197
axonal fasciculation	GO:0007413	11	2	0.28928	0.629678	11	2	0.279008	0.654887
retinoic acid receptor signaling pathway	GO:0048384	11	2	0.28928	0.629678	11	2	0.279008	0.654887
regulation of NIK/NF-kappaB signaling	GO:1901222	11	2	0.28928	0.629678	10	2	0.242455	0.750197
glycogen catabolic process	GO:0005980	11	2	0.28928	0.629678	11	1	1	-0.0382602
isotype switching	GO:0045190	11	2	0.28928	0.629678	11	2	0.279008	0.654887
[truncated: 8,313 more rows]

## Sheet: EC60-79
#EC60-79(θ=0.5)		Male				Female
Gene ontology (biological process)	Gene ontology IDs	AllGene	Critical	P-value	Enrichment(log scale)	AllGene	Critical	P-value	Enrichment(log scale)
transforming growth factor beta receptor signaling pathway	GO:0007179	66	19	8.64323e-07	1.24737	66	19	3.99351e-06	1.14625
viral process	GO:0016032	268	46	1.27604e-06	0.730239	274	45	9.69162e-05	0.585005
histone mRNA catabolic process	GO:0071044	7	6	2.03201e-06	2.33843	7	6	3.70878e-06	2.23732
positive regulation of transcription from RNA polymerase II promoter involved in cellular response to chemical stimulus	GO:1901522	5	5	3.80582e-06	2.49259	5	5	6.3231e-06	2.39147
Fc-gamma receptor signaling pathway involved in phagocytosis	GO:0038096	49	14	2.65296e-05	1.23982	51	15	3.13343e-05	1.1677
positive regulation of protein kinase B signaling	GO:0051897	84	19	4.0051e-05	1.00621	89	22	1.10116e-05	0.993877
negative regulation of wound healing	GO:0061045	4	4	4.63186e-05	2.49259	6	4	0.000896425	1.98601
autophagosome maturation	GO:0097352	15	7	9.10781e-05	1.73045	15	6	0.00139476	1.47518
ubiquitin-dependent protein catabolic process	GO:0006511	197	33	0.000100503	0.705889	198	34	0.000253902	0.629564
establishment of cell polarity	GO:0030010	26	9	0.000147196	1.43171	26	9	0.000318937	1.3306
positive regulation of gene expression	GO:0010628	180	30	0.000169872	0.700826	184	32	0.000371701	0.642271
thymus development	GO:0048538	27	9	0.000204806	1.39397	27	8	0.00216589	1.17508
regulation of gluconeogenesis	GO:0006111	5	4	0.00021637	2.26944	5	3	0.00662292	1.88065
regulation of potassium ion transmembrane transporter activity	GO:1901016	5	4	0.00021637	2.26944	5	4	0.000322186	2.16833
T cell costimulation	GO:0031295	22	8	0.000234373	1.48098	24	9	0.000157761	1.41064
negative regulation of protein catabolic process	GO:0042177	22	8	0.000234373	1.48098	23	9	0.000107214	1.4532
cytokine-mediated signaling pathway	GO:0019221	127	23	0.000267088	0.783892	135	24	0.00131363	0.66425
negative regulation of autophagy	GO:0010507	28	9	0.000279983	1.35761	29	8	0.00355459	1.10362
positive regulation of stress fiber assembly	GO:0051496	34	10	0.000292234	1.26881	33	9	0.00219851	1.09219
positive regulation of transcription by RNA polymerase II	GO:0045944	549	69	0.000349903	0.418593	568	83	9.55254e-06	0.46819
somitogenesis	GO:0001756	18	7	0.000361371	1.54812	18	6	0.00407593	1.29286
cellular protein-containing complex localization	GO:0034629	9	5	0.000361568	1.9048	9	5	0.000582108	1.80368
cellular response to hepatocyte growth factor stimulus	GO:0035729	9	5	0.000361568	1.9048	9	5	0.000582108	1.80368
stimulatory C-type lectin receptor signaling pathway	GO:0002223	76	16	0.000387372	0.93444	79	18	0.000211674	0.912395
negative regulation of protein binding	GO:0032091	48	12	0.000397303	1.10629	51	15	3.13343e-05	1.1677
Fc-epsilon receptor signaling pathway	GO:0038095	92	18	0.00044365	0.861168	96	18	0.0034149	0.717494
negative regulation of ubiquitin-dependent protein catabolic process	GO:2000059	14	6	0.000525387	1.64529	14	6	0.000906362	1.54417
regulation of dendrite morphogenesis	GO:0048814	14	6	0.000525387	1.64529	14	7	0.000100577	1.69832
positive regulation of microtubule polymerization	GO:0031116	19	7	0.000531766	1.49406	19	7	0.000982117	1.39294
positive regulation of protein binding	GO:0032092	43	11	0.000558246	1.12928	43	11	0.00130392	1.02817
positive regulation of transcription, DNA-templated	GO:0045893	345	47	0.000581091	0.499188	358	59	5.17989e-06	0.588475
regulation of circadian rhythm	GO:0042752	50	12	0.00059412	1.06547	50	14	0.000104102	1.1185
positive regulation of mitochondrial membrane potential	GO:0010918	6	4	0.000606562	2.08712	6	4	0.000896425	1.98601
SMAD protein complex assembly	GO:0007183	6	4	0.000606562	2.08712	6	4	0.000896425	1.98601
positive regulation of blood coagulation	GO:0030194	6	4	0.000606562	2.08712	6	3	0.0123494	1.69832
negative regulation of cell population proliferation	GO:0008285	219	33	0.000649394	0.600021	225	35	0.00200855	0.530718
regulation of transforming growth factor beta receptor signaling pathway	GO:0017015	10	5	0.000674102	1.79944	10	5	0.00107687	1.69832
regulation of cellular response to heat	GO:1900034	65	14	0.000695116	0.957255	65	13	0.00717094	0.782033
positive regulation of protein localization to nucleus	GO:1900182	15	6	0.000814927	1.57629	16	3	0.175193	0.717494
cellular response to organic cyclic compound	GO:0071407	26	8	0.000851056	1.31393	25	8	0.00124359	1.25204
ephrin receptor signaling pathway	GO:0048013	59	13	0.000853427	0.979997	59	13	0.00216325	0.878883
autophagosome assembly	GO:0000045	33	9	0.00107509	1.1933	33	8	0.00829735	0.974405
positive regulation of cell migration	GO:0030335	120	21	0.00108804	0.749616	123	24	0.000356771	0.75734
intracellular signal transduction	GO:0035556	241	35	0.00113548	0.563136	248	41	0.000176167	0.591614
telomere capping	GO:0016233	11	5	0.00115223	1.70413	10	4	0.00930896	1.47518
positive regulation of chondrocyte differentiation	GO:0032332	11	5	0.00115223	1.70413	11	5	0.0018265	1.60301
BMP signaling pathway	GO:0030509	40	10	0.00120104	1.10629	39	11	0.0005328	1.1258
positive regulation of protein export from nucleus	GO:0046827	16	6	0.00121362	1.51176	16	5	0.0117397	1.22832
cellular response to organic substance	GO:0071310	16	6	0.00121362	1.51176	18	8	8.97137e-05	1.58054
protein ubiquitination	GO:0016567	263	37	0.00124548	0.531349	270	40	0.00236374	0.481928
autophagy	GO:0006914	69	14	0.00129495	0.897536	73	15	0.0030146	0.809061
viral genome replication	GO:0019079	7	4	0.00132281	1.93297	8	5	0.000279753	1.92147
hepatocyte growth factor receptor signaling pathway	GO:0048012	7	4	0.00132281	1.93297	7	4	0.00194038	1.83185
positive regulation of proteasomal ubiquitin-dependent protein catabolic process	GO:0032436	56	12	0.00172904	0.95214	57	12	0.0046983	0.833326
protein stabilization	GO:0050821	127	21	0.00176753	0.69292	130	20	0.0199267	0.519668
negative regulation of transforming growth factor beta receptor signaling pathway	GO:0030512	42	10	0.00179363	1.0575	44	11	0.00159793	1.00518
negative regulation of protein complex assembly	GO:0031333	12	5	0.00184188	1.61712	13	5	0.0043576	1.43596
gastrulation with mouth forming second	GO:0001702	12	5	0.00184188	1.61712	11	4	0.0135847	1.37987
protein monoubiquitination	GO:0006513	29	8	0.00187331	1.20473	29	8	0.00355459	1.10362
SMAD protein signal transduction	GO:0060395	23	7	0.00193223	1.303	24	7	0.0045011	1.15933
V(D)J recombination	GO:0033151	4	3	0.00211229	2.2049	4	3	0.00284248	2.10379
DNA ligation	GO:0006266	4	3	0.00211229	2.2049	4	2	0.0442647	1.69832
regulation of binding	GO:0051098	4	3	0.00211229	2.2049	4	3	0.00284248	2.10379
pharyngeal system development	GO:0060037	4	3	0.00211229	2.2049	4	3	0.00284248	2.10379
positive regulation of pathway-restricted SMAD protein phosphorylation	GO:0010862	18	6	0.00243827	1.39397	18	6	0.00407593	1.29286
negative regulation of telomere maintenance via telomerase	GO:0032211	18	6	0.00243827	1.39397	17	5	0.0154056	1.1677
activin receptor signaling pathway	GO:0032924	8	4	0.0024732	1.79944	8	4	0.00360101	1.69832
regulation of microtubule-based process	GO:0032886	8	4	0.0024732	1.79944	8	4	0.00360101	1.69832
cytoplasmic sequestering of transcription factor	GO:0042994	8	4	0.0024732	1.79944	9	4	0.00601613	1.58054
negative regulation of epidermal growth factor receptor signaling pathway	GO:0042059	24	7	0.00253652	1.26044	26	8	0.00165454	1.21282
protein destabilization	GO:0031648	37	9	0.00257356	1.07889	38	10	0.00170216	1.05647
endocytosis	GO:0006897	89	16	0.00274343	0.776537	90	17	0.00460361	0.724874
protein deubiquitination	GO:0016579	174	26	0.00298376	0.591626	179	26	0.0172407	0.462181
negative regulation of transcription by RNA polymerase II	GO:0000122	440	54	0.00299764	0.394794	451	60	0.00299725	0.374348
positive regulation of cell adhesion	GO:0045785	25	7	0.00327621	1.21962	26	7	0.00728337	1.07928
cellular response to vascular endothelial growth factor stimulus	GO:0035924	19	6	0.0033182	1.33991	21	6	0.00940102	1.13871
receptor signaling pathway via JAK-STAT	GO:0007259	19	6	0.0033182	1.33991	20	6	0.00726558	1.1875
Wnt signaling pathway	GO:0016055	105	18	0.00334486	0.728996	104	17	0.0156793	0.580293
regulation of signal transduction by p53 class mediator	GO:1901796	93	16	0.00396128	0.732574	93	17	0.00544086	0.692085
positive regulation of protein phosphorylation	GO:0001934	84	15	0.00401738	0.769818	87	17	0.00220962	0.758776
interleukin-6-mediated signaling pathway	GO:0070102	14	5	0.00405033	1.46297	14	4	0.0330558	1.13871
mRNA transcription by RNA polymerase II	GO:0042789	14	5	0.00405033	1.46297	15	6	0.00139476	1.47518
positive regulation of reactive oxygen species metabolic process	GO:2000379	14	5	0.00405033	1.46297	15	6	0.00139476	1.47518
positive regulation of proteolysis	GO:0045862	14	5	0.00405033	1.46297	14	5	0.00627495	1.36185
positive regulation of fibroblast migration	GO:0010763	9	4	0.0041625	1.68165	9	3	0.0421259	1.29286
regulation of I-kappaB kinase/NF-kappaB signaling	GO:0043122	9	4	0.0041625	1.68165	9	4	0.00601613	1.58054
embryonic pattern specification	GO:0009880	9	4	0.0041625	1.68165	8	4	0.00360101	1.69832
nuclear mRNA surveillance	GO:0071028	9	4	0.0041625	1.68165	9	5	0.000582108	1.80368
regulation of interferon-gamma-mediated signaling pathway	GO:0060334	9	4	0.0041625	1.68165	10	3	0.0561903	1.1875
positive regulation of protein import into nucleus	GO:0042307	26	7	0.00416968	1.1804	26	7	0.00728337	1.07928
peptidyl-threonine phosphorylation	GO:0018107	47	10	0.00433811	0.945023	47	10	0.00880857	0.843908
response to ethanol	GO:0045471	47	10	0.00433811	0.945023	48	9	0.0377337	0.717494
positive regulation of protein insertion into mitochondrial membrane involved in apoptotic signaling pathway	GO:1900740	20	6	0.00441439	1.28861	20	6	0.00726558	1.1875
cellular response to gamma radiation	GO:0071480	20	6	0.00441439	1.28861	20	7	0.00139313	1.34165
negative regulation of transcription, DNA-templated	GO:0045892	318	41	0.00457985	0.444106	328	46	0.00308728	0.427098
peptidyl-serine phosphorylation	GO:0018105	99	17	0.00466967	0.730679	103	19	0.00278821	0.701181
positive regulation of calcium ion import	GO:0090280	5	3	0.00495617	1.98176	5	3	0.00662292	1.88065
ubiquitin-dependent SMAD protein catabolic process	GO:0030579	5	3	0.00495617	1.98176	5	3	0.00662292	1.88065
peripheral nervous system myelin maintenance	GO:0032287	5	3	0.00495617	1.98176	5	3	0.00662292	1.88065
negative regulation of smoothened signaling pathway involved in dorsal/ventral neural tube patterning	GO:1901621	5	3	0.00495617	1.98176	5	3	0.00662292	1.88065
mitochondrial calcium ion homeostasis	GO:0051560	5	3	0.00495617	1.98176	6	3	0.0123494	1.69832
endothelial cell activation	GO:0042118	5	3	0.00495617	1.98176	5	4	0.000322186	2.16833
positive regulation of cell population proliferation	GO:0008284	215	30	0.00514579	0.523144	222	36	0.000553642	0.572312
social behavior	GO:0035176	27	7	0.00523596	1.14266	27	7	0.00907448	1.04154
liver development	GO:0001889	41	9	0.00538536	0.976238	43	11	0.00130392	1.02817
response to hydrogen peroxide	GO:0042542	34	8	0.00548654	1.04567	35	7	0.0363635	0.782033
mitotic spindle assembly checkpoint	GO:0007094	15	5	0.00566803	1.39397	16	6	0.0020608	1.41064
positive regulation of pri-miRNA transcription by RNA polymerase II	GO:1902895	21	6	0.00575604	1.23982	23	8	0.000664712	1.33542
ERBB2 signaling pathway	GO:0038128	21	6	0.00575604	1.23982	22	6	0.0119489	1.09219
protein autoubiquitination	GO:0051865	49	10	0.00592871	0.90335	52	12	0.00209215	0.925134
regulation of transcription, DNA-templated	GO:0006355	268	35	0.00626558	0.456946	276	42	0.000873319	0.508739
negative regulation of neuron apoptotic process	GO:0043524	80	14	0.00639636	0.749616	81	13	0.0485901	0.561971
negative regulation of epidermal growth factor-activated receptor activity	GO:0007175	10	4	0.0064881	1.57629	10	4	0.00930896	1.47518
beta-catenin destruction complex disassembly	GO:1904886	10	4	0.0064881	1.57629	10	4	0.00930896	1.47518
nuclear-transcribed mRNA catabolic process	GO:0000956	10	4	0.0064881	1.57629	10	4	0.00930896	1.47518
positive regulation of release of sequestered calcium ion into cytosol	GO:0051281	10	4	0.0064881	1.57629	10	4	0.00930896	1.47518
negative regulation of hydrogen peroxide biosynthetic process	GO:0010730	2	2	0.00682767	2.49259	2	2	0.00835969	2.39147
positive regulation of hemoglobin biosynthetic process	GO:0046985	2	2	0.00682767	2.49259	2	2	0.00835969	2.39147
recognition of apoptotic cell	GO:0043654	2	2	0.00682767	2.49259	2	2	0.00835969	2.39147
response to ether	GO:0045472	2	2	0.00682767	2.49259	1	1	0.091495	2.39147
protein localization to pericentriolar material	GO:1905793	2	2	0.00682767	2.49259	2	2	0.00835969	2.39147
dendritic cell migration	GO:0036336	2	2	0.00682767	2.49259	2	2	0.00835969	2.39147
negative regulation of high voltage-gated calcium channel activity	GO:1901842	2	2	0.00682767	2.49259	4	3	0.00284248	2.10379
positive regulation of macropinocytosis	GO:1905303	2	2	0.00682767	2.49259	2	2	0.00835969	2.39147
negative regulation of long-chain fatty acid import across plasma membrane	GO:0010748	2	2	0.00682767	2.49259	2	2	0.00835969	2.39147
multicellular organismal homeostasis	GO:0048871	2	2	0.00682767	2.49259	2	2	0.00835969	2.39147
positive regulation of transforming growth factor beta3 production	GO:0032916	2	2	0.00682767	2.49259	2	2	0.00835969	2.39147
negative regulation of interleukin-2 secretion	GO:1900041	2	2	0.00682767	2.49259	2	2	0.00835969	2.39147
asymmetric cell division	GO:0008356	2	2	0.00682767	2.49259	2	2	0.00835969	2.39147
suppression by virus of host apoptotic process	GO:0019050	2	2	0.00682767	2.49259	2	2	0.00835969	2.39147
positive regulation of L-glutamate import across plasma membrane	GO:0002038	2	2	0.00682767	2.49259	2	2	0.00835969	2.39147
positive regulation of caveolin-mediated endocytosis	GO:2001288	2	2	0.00682767	2.49259	2	2	0.00835969	2.39147
regulation of cAMP-dependent protein kinase activity	GO:2000479	2	2	0.00682767	2.49259	2	1	0.17463	1.69832
negative regulation of protein targeting to mitochondrion	GO:1903215	2	2	0.00682767	2.49259	2	1	0.17463	1.69832
negative regulation of hydrogen peroxide-mediated programmed cell death	GO:1901299	2	2	0.00682767	2.49259	2	2	0.00835969	2.39147
positive regulation of protein K48-linked ubiquitination	GO:1902524	2	2	0.00682767	2.49259	2	2	0.00835969	2.39147
osteoblast fate commitment	GO:0002051	2	2	0.00682767	2.49259	2	2	0.00835969	2.39147
[truncated: 10,174 more rows]

## Sheet: EC80-99
#EC80-99(θ=0.5)		Male				Female
[truncated: 10,312 more rows]
