# Supplementary material for: Probabilistic Critical Controllability Analysis of Protein Interaction Networks Integrating Normal Brain Ageing Gene Expression Profiles
Source: Int J Mol Sci. 2021 Sep 13;22(18):9891. doi: 10.3390/ijms22189891 (PMC8465977; doi:10.3390/ijms22189891)
Supplement: Supplementary file 1 [file ijms-22-09891-s001.zip › TableS11_.xlsx]

## Sheet: SG20-39
#SG20-39(θ=0.5)		Male				Female
Gene ontology (cellular component)	Gene ontology IDs	AllGene	Critical	P-value	Enrichment(log scale)	AllGene	Critical	P-value	Enrichment(log scale)
cytosol	GO:0005829	3110	380	4.85185e-10	0.234971	3085	368	2.2249e-09	0.229483
nucleoplasm	GO:0005654	2101	273	3.09377e-09	0.296481	2065	264	5.099e-09	0.298771
SMAD protein complex	GO:0071141	6	6	7.97644e-07	2.33718	6	6	7.13318e-07	2.35571
transcription factor complex	GO:0005667	118	28	5.05992e-06	0.898698	118	29	1.09273e-06	0.952318
protein-containing complex	GO:0032991	377	62	2.19672e-05	0.532067	379	64	3.4154e-06	0.577054
cytoplasm	GO:0005737	2430	286	2.54267e-05	0.197523	2414	283	7.559e-06	0.212114
plasma membrane	GO:0005886	1574	197	2.92521e-05	0.259006	1574	184	0.000991422	0.209267
nucleus	GO:0005634	3065	343	0.000228029	0.147105	3040	351	6.25852e-07	0.19688
nuclear chromosome, telomeric region	GO:0000784	64	16	0.000282633	0.950883	64	18	1.69298e-05	1.0872
ruffle membrane	GO:0032587	59	15	0.000357457	0.96769	59	13	0.00297846	0.843119
nuclear telomere cap complex	GO:0000783	8	5	0.000362523	1.86717	8	5	0.000331914	1.8857
nuclear body	GO:0016604	186	33	0.000570632	0.607939	181	27	0.0197025	0.453047
autophagosome	GO:0005776	39	11	0.000847042	1.07151	39	12	0.000169448	1.17705
shelterin complex	GO:0070187	6	4	0.0011051	1.93171	6	4	0.00102908	1.95024
chromosome, telomeric region	GO:0000781	24	8	0.00131645	1.23857	23	7	0.00423294	1.16612
extracellular exosome	GO:0070062	1141	140	0.0015955	0.23916	1127	127	0.0313459	0.17258
apical plasma membrane	GO:0016324	111	21	0.00290786	0.67217	108	16	0.0670149	0.446165
cell projection	GO:0042995	53	12	0.00391047	0.851792	54	12	0.0039522	0.85163
adherens junction	GO:0005912	34	9	0.00398788	1.00804	32	6	0.117757	0.681731
endocytic vesicle membrane	GO:0030666	34	9	0.00398788	1.00804	33	8	0.0102406	0.938641
membrane raft	GO:0045121	117	21	0.00430934	0.619526	117	15	0.203975	0.301583
beta-catenin destruction complex	GO:0030877	8	4	0.00440072	1.64403	8	4	0.0041104	1.66256
perinuclear region of cytoplasm	GO:0048471	430	59	0.00534451	0.35093	430	54	0.0275949	0.280906
nuclear exosome (RNase complex)	GO:0000176	13	5	0.00552063	1.38167	13	5	0.00509425	1.4002
cytoplasmic vesicle	GO:0031410	126	22	0.0055859	0.591938	128	22	0.00551377	0.594719
DNA replication factor A complex	GO:0005662	5	3	0.00773427	1.82635	3	1	0.258387	1.25709
photoreceptor ribbon synapse	GO:0098684	5	3	0.00773427	1.82635	5	3	0.00733618	1.84488
postsynaptic cytosol	GO:0099524	14	5	0.00791452	1.30756	14	5	0.00731447	1.32609
exosome (RNase complex)	GO:0000178	14	5	0.00791452	1.30756	14	5	0.00731447	1.32609
cytoplasmic vesicle membrane	GO:0030659	72	14	0.00874422	0.699569	71	13	0.0218546	0.657976
centrosome	GO:0005813	295	42	0.00886866	0.387872	296	41	0.0113388	0.37892
Grb2-EGFR complex	GO:0070436	2	2	0.00932004	2.33718	2	2	0.00898064	2.35571
transferase complex	GO:1990234	2	2	0.00932004	2.33718	2	2	0.00898064	2.35571
activin responsive factor complex	GO:0032444	2	2	0.00932004	2.33718	2	2	0.00898064	2.35571
CHOP-ATF4 complex	GO:1990617	2	2	0.00932004	2.33718	2	2	0.00898064	2.35571
presynaptic endocytic zone	GO:0098833	2	2	0.00932004	2.33718	2	2	0.00898064	2.35571
cortical microtubule cytoskeleton	GO:0030981	2	2	0.00932004	2.33718	2	2	0.00898064	2.35571
cytoplasmic side of apical plasma membrane	GO:0098592	2	2	0.00932004	2.33718	2	2	0.00898064	2.35571
ATF4-CREB1 transcription factor complex	GO:1990589	2	2	0.00932004	2.33718	2	2	0.00898064	2.35571
HSP90-CDC37 chaperone complex	GO:1990565	2	2	0.00932004	2.33718	2	2	0.00898064	2.35571
heteromeric SMAD protein complex	GO:0071144	2	2	0.00932004	2.33718	2	2	0.00898064	2.35571
nuclear matrix	GO:0016363	78	15	0.0102135	0.688519	75	14	0.0148304	0.677276
plasma membrane raft	GO:0044853	15	5	0.0109438	1.23857	16	1	1	-0.416882
cytoplasmic exosome (RNase complex)	GO:0000177	10	4	0.0112791	1.42089	10	4	0.0105664	1.43942
chaperone complex	GO:0101031	10	4	0.0112791	1.42089	10	3	0.0614435	1.15173
myosin complex	GO:0016459	16	5	0.0146776	1.17403	13	2	0.353241	0.483905
CD40 receptor complex	GO:0035631	11	4	0.0163901	1.32558	9	2	0.207399	0.85163
glutamatergic synapse	GO:0098978	212	31	0.0178268	0.414579	209	27	0.0928831	0.30921
aggresome	GO:0016235	29	7	0.017969	0.915792	29	6	0.051125	0.780171
microtubule organizing center	GO:0005815	106	18	0.0185848	0.56411	105	17	0.027287	0.53496
early endosome membrane	GO:0031901	92	16	0.0191373	0.587978	94	15	0.0480897	0.520462
inclusion body	GO:0016234	17	5	0.0191773	1.1134	17	5	0.0178041	1.13193
PML body	GO:0016605	78	14	0.0194664	0.619526	79	14	0.0189377	0.625316
semaphorin receptor complex	GO:0002116	7	3	0.0233498	1.48988	7	3	0.0222099	1.50841
Wnt signalosome	GO:1990909	7	3	0.0233498	1.48988	6	2	0.104165	1.25709
beta-catenin-TCF7L2 complex	GO:0070369	3	2	0.0261639	1.93171	3	2	0.025243	1.95024
basal dendrite	GO:0097441	3	2	0.0261639	1.93171	3	2	0.025243	1.95024
Lewy body core	GO:1990037	3	2	0.0261639	1.93171	3	2	0.025243	1.95024
cytoplasmic ribonucleoprotein granule	GO:0036464	51	10	0.0276389	0.707937	51	8	0.144395	0.503323
cytoplasmic side of plasma membrane	GO:0009898	32	7	0.030109	0.817352	31	6	0.0675545	0.713479
autophagosome membrane	GO:0000421	13	4	0.0303954	1.15852	13	5	0.00509425	1.4002
nuclear chromatin	GO:0000790	127	20	0.0319875	0.488723	129	19	0.047837	0.440334
nucleolus	GO:0005730	544	67	0.034629	0.242921	530	63	0.054382	0.225965
ciliary rootlet	GO:0035253	8	3	0.0347193	1.35635	8	3	0.0330695	1.37488
cell cortex	GO:0005938	82	14	0.0355209	0.569516	79	12	0.0836353	0.471166
ubiquitin ligase complex	GO:0000151	84	14	0.0388976	0.545418	82	11	0.250991	0.346883
phosphatidylinositol 3-kinase complex	GO:0005942	14	4	0.0393877	1.08441	16	4	0.0580317	0.969413
postsynaptic density, intracellular component	GO:0099092	14	4	0.0393877	1.08441	14	3	0.140832	0.815262
vesicle membrane	GO:0012506	14	4	0.0393877	1.08441	14	5	0.00731447	1.32609
postsynapse	GO:0098794	55	10	0.0394298	0.63243	54	9	0.0958143	0.563948
endomembrane system	GO:0012505	48	9	0.0453863	0.663201	46	10	0.00963761	0.829651
ciliary base	GO:0097546	21	5	0.0457453	0.902093	21	5	0.0427214	0.920622
annulate lamellae	GO:0005642	4	2	0.0489948	1.64403	4	2	0.047329	1.66256
DNA repair complex	GO:1990391	4	2	0.0489948	1.64403	4	3	0.00315703	2.06802
messenger ribonucleoprotein complex	GO:1990124	4	2	0.0489948	1.64403	3	1	0.258387	1.25709
brush border membrane	GO:0031526	15	4	0.0497309	1.01542	17	5	0.0178041	1.13193
spindle midzone	GO:0051233	15	4	0.0497309	1.01542	15	4	0.0469253	1.03395
receptor complex	GO:0043235	95	15	0.0525036	0.491351	95	13	0.158214	0.366779
early endosome	GO:0005769	134	20	0.0529042	0.43507	136	18	0.138408	0.333424
brush border	GO:0005903	29	6	0.0551332	0.761641	26	4	0.303485	0.483905
cytoskeleton	GO:0005856	215	29	0.0603885	0.333835	210	22	0.631967	0.0996419
RISC complex	GO:0016442	10	3	0.0643356	1.1332	10	1	1	0.0531219
COP9 signalosome	GO:0008180	10	3	0.0643356	1.1332	9	3	0.0461804	1.25709
axolemma	GO:0030673	10	3	0.0643356	1.1332	9	2	0.207399	0.85163
apical junction complex	GO:0043296	10	3	0.0643356	1.1332	9	2	0.207399	0.85163
nuclear inclusion body	GO:0042405	10	3	0.0643356	1.1332	10	2	0.243888	0.746269
presynaptic cytosol	GO:0099523	10	3	0.0643356	1.1332	10	3	0.0614435	1.15173
exon-exon junction complex	GO:0035145	10	3	0.0643356	1.1332	10	2	0.243888	0.746269
mitochondrial respiratory chain complex I	GO:0005747	31	0	0.0681841	#NUM!	31	0	0.11283	#NUM!
lipid droplet	GO:0005811	33	0	0.0698831	#NUM!	33	2	0.76529	-0.447653
mitochondrial matrix	GO:0005759	176	10	0.0709774	-0.530721	175	9	0.0492419	-0.611854
core mediator complex	GO:0070847	5	2	0.0765018	1.42089	4	1	0.328739	0.969413
macropinosome	GO:0044354	5	2	0.0765018	1.42089	5	2	0.0739909	1.43942
Ragulator complex	GO:0071986	5	2	0.0765018	1.42089	5	2	0.0739909	1.43942
central region of growth cone	GO:0090724	5	2	0.0765018	1.42089	5	2	0.0739909	1.43942
organelle membrane	GO:0031090	5	2	0.0765018	1.42089	5	2	0.0739909	1.43942
nonhomologous end joining complex	GO:0070419	5	2	0.0765018	1.42089	5	2	0.0739909	1.43942
activin receptor complex	GO:0048179	5	2	0.0765018	1.42089	5	2	0.0739909	1.43942
beta-catenin-TCF complex	GO:1990907	5	2	0.0765018	1.42089	5	2	0.0739909	1.43942
myelin sheath adaxonal region	GO:0035749	5	2	0.0765018	1.42089	5	2	0.0739909	1.43942
Lsm1-7-Pat1 complex	GO:1990726	5	2	0.0765018	1.42089	5	2	0.0739909	1.43942
host cell	GO:0043657	46	8	0.0802406	0.587978	46	8	0.0751664	0.606507
endoplasmic reticulum-Golgi intermediate compartment	GO:0005793	48	1	0.084169	-1.53402	51	3	0.627739	-0.477506
actin filament	GO:0005884	38	7	0.0893499	0.645502	39	8	0.027426	0.771587
neuronal cell body	GO:0043025	203	27	0.0902465	0.319809	199	21	0.622879	0.106925
autophagosome lumen	GO:0034423	1	1	0.0965999	2.33718	1	1	0.0948264	2.35571
interleukin-1 receptor complex	GO:0045323	1	1	0.0965999	2.33718	1	1	0.0948264	2.35571
collagen type II trimer	GO:0005585	1	1	0.0965999	2.33718	1	0	1	#NUM!
recycling endosome lumen	GO:0034777	1	1	0.0965999	2.33718	1	1	0.0948264	2.35571
intrinsic component of endosome membrane	GO:0031302	1	1	0.0965999	2.33718	0	0	1	#VALUE!
NF-kappaB p50/p65 complex	GO:0035525	1	1	0.0965999	2.33718	1	1	0.0948264	2.35571
septin cytoskeleton	GO:0032156	1	1	0.0965999	2.33718	1	1	0.0948264	2.35571
perinuclear endoplasmic reticulum membrane	GO:1990578	1	1	0.0965999	2.33718	1	1	0.0948264	2.35571
neurofilament cytoskeleton	GO:0060053	1	1	0.0965999	2.33718	1	1	0.0948264	2.35571
ooplasm	GO:1990917	1	1	0.0965999	2.33718	1	1	0.0948264	2.35571
sumoylated E2 ligase complex	GO:1990356	1	1	0.0965999	2.33718	1	1	0.0948264	2.35571
platelet dense tubular network	GO:0031094	1	1	0.0965999	2.33718	1	1	0.0948264	2.35571
storage vacuole	GO:0000322	1	1	0.0965999	2.33718	1	1	0.0948264	2.35571
protein N-acetylglucosaminyltransferase complex	GO:0017122	1	1	0.0965999	2.33718	1	1	0.0948264	2.35571
Golgi cis cisterna membrane	GO:1990674	1	1	0.0965999	2.33718	1	1	0.0948264	2.35571
serotonergic synapse	GO:0099154	1	1	0.0965999	2.33718	1	1	0.0948264	2.35571
interleukin-5 receptor complex	GO:0005895	1	1	0.0965999	2.33718	1	1	0.0948264	2.35571
intrinsic component of Golgi membrane	GO:0031228	1	1	0.0965999	2.33718	1	1	0.0948264	2.35571
Wnt-Frizzled-LRP5/6 complex	GO:1990851	1	1	0.0965999	2.33718	0	0	1	#VALUE!
IPAF inflammasome complex	GO:0072557	1	1	0.0965999	2.33718	1	1	0.0948264	2.35571
centrosomal corona	GO:0031592	1	1	0.0965999	2.33718	1	1	0.0948264	2.35571
perinucleolar chromocenter	GO:0010370	1	1	0.0965999	2.33718	2	1	0.180672	1.66256
GET complex	GO:0043529	1	1	0.0965999	2.33718	1	1	0.0948264	2.35571
AIM2 inflammasome complex	GO:0097169	1	1	0.0965999	2.33718	1	1	0.0948264	2.35571
AIP1-IRE1 complex	GO:1990597	1	1	0.0965999	2.33718	0	0	1	#VALUE!
NLRP1 inflammasome complex	GO:0072558	1	1	0.0965999	2.33718	1	1	0.0948264	2.35571
bub1-bub3 complex	GO:1990298	1	1	0.0965999	2.33718	1	0	1	#NUM!
protease inhibitor complex	GO:0097179	1	1	0.0965999	2.33718	1	1	0.0948264	2.35571
PAS complex	GO:0070772	1	1	0.0965999	2.33718	1	0	1	#NUM!
9+0 non-motile cilium	GO:0097731	1	1	0.0965999	2.33718	1	1	0.0948264	2.35571
amphisome	GO:0044753	1	1	0.0965999	2.33718	1	1	0.0948264	2.35571
Holliday junction resolvase complex	GO:0048476	1	1	0.0965999	2.33718	1	1	0.0948264	2.35571
sperm head plasma membrane	GO:1990913	1	1	0.0965999	2.33718	1	1	0.0948264	2.35571
tricellular tight junction	GO:0061689	1	1	0.0965999	2.33718	1	0	1	#NUM!
extrinsic component of postsynaptic specialization membrane	GO:0098892	1	1	0.0965999	2.33718	1	1	0.0948264	2.35571
meiotic spindle pole	GO:0090619	1	1	0.0965999	2.33718	0	0	1	#VALUE!
hinge region between urothelial plaques of apical plasma membrane	GO:0120003	1	1	0.0965999	2.33718	1	0	1	#NUM!
phosphatidylinositol 3-kinase complex, class IB	GO:0005944	1	1	0.0965999	2.33718	2	1	0.180672	1.66256
interleukin-18 receptor complex	GO:0045092	1	1	0.0965999	2.33718	1	1	0.0948264	2.35571
growth cone leading edge	GO:0061850	1	1	0.0965999	2.33718	1	1	0.0948264	2.35571
mitotic checkpoint complex	GO:0033597	1	1	0.0965999	2.33718	1	0	1	#NUM!
condensin core heterodimer	GO:0000797	1	1	0.0965999	2.33718	0	0	1	#VALUE!
extrinsic component of vacuolar membrane	GO:0000306	1	1	0.0965999	2.33718	1	0	1	#NUM!
Cul3-RING ubiquitin ligase complex	GO:0031463	26	5	0.0995938	0.688519	26	5	0.0936742	0.707048
mitochondrial inner membrane	GO:0005743	185	11	0.0999082	-0.485283	182	11	0.123664	-0.450404
filopodium tip	GO:0032433	12	3	0.102173	0.950883	11	2	0.280592	0.650959
transcriptional repressor complex	GO:0017053	40	7	0.102801	0.594208	37	5	0.392572	0.354227
HFE-transferrin receptor complex	GO:1990712	6	2	0.107571	1.23857	6	2	0.104165	1.25709
BORC complex	GO:0099078	6	2	0.107571	1.23857	6	2	0.104165	1.25709
euchromatin	GO:0000791	6	2	0.107571	1.23857	5	1	0.392427	0.746269
cell projection membrane	GO:0031253	6	2	0.107571	1.23857	6	2	0.104165	1.25709
spectrin-associated cytoskeleton	GO:0014731	6	2	0.107571	1.23857	6	2	0.104165	1.25709
vesicle	GO:0031982	94	14	0.109959	0.43294	93	13	0.151043	0.388057
intracellular	GO:0005622	57	9	0.115837	0.491351	57	10	0.0633353	0.615241
basolateral plasma membrane	GO:0016323	78	12	0.118517	0.465375	77	10	0.323801	0.314487
presynaptic membrane	GO:0042734	42	7	0.119223	0.545418	41	6	0.276872	0.433894
mitotic spindle	GO:0072686	42	7	0.119223	0.545418	42	7	0.112802	0.563948
secretory granule membrane	GO:0030667	43	1	0.1212	-1.42402	46	2	0.315616	-0.779787
heterochromatin	GO:0000792	13	3	0.123706	0.870841	13	1	1	-0.209242
U2-type prespliceosome	GO:0071004	13	3	0.123706	0.870841	13	3	0.118607	0.88937
endosome	GO:0005768	150	20	0.124732	0.322275	154	17	0.486764	0.151968
cytosolic small ribosomal subunit	GO:0022627	33	6	0.127704	0.63243	28	4	0.33291	0.409797
presynapse	GO:0098793	64	10	0.131102	0.48088	64	9	0.198723	0.394049
axoneme	GO:0005930	34	6	0.135531	0.602577	32	5	0.222609	0.499409
integral component of presynaptic membrane	GO:0099056	21	4	0.138381	0.67895	21	4	0.131645	0.697479
RNA polymerase I complex	GO:0005736	7	2	0.141259	1.08441	6	0	1	#NUM!
platelet alpha granule membrane	GO:0031092	7	2	0.141259	1.08441	7	2	0.136947	1.10294
AP-2 adaptor complex	GO:0030122	7	2	0.141259	1.08441	7	2	0.136947	1.10294
Lsm2-8 complex	GO:0120115	7	2	0.141259	1.08441	7	2	0.136947	1.10294
invadopodium	GO:0071437	7	2	0.141259	1.08441	8	3	0.0330695	1.37488
U6 snRNP	GO:0005688	7	2	0.141259	1.08441	7	2	0.136947	1.10294
proteasome core complex, alpha-subunit complex	GO:0019773	7	2	0.141259	1.08441	7	2	0.136947	1.10294
presynaptic active zone membrane	GO:0048787	7	2	0.141259	1.08441	7	2	0.136947	1.10294
stereocilium tip	GO:0032426	7	2	0.141259	1.08441	7	3	0.0222099	1.50841
RISC-loading complex	GO:0070578	7	2	0.141259	1.08441	7	0	1	#NUM!
kinetochore	GO:0000776	50	8	0.143703	0.504596	49	7	0.2242	0.409797
postsynaptic density	GO:0014069	169	22	0.145968	0.298321	165	20	0.227754	0.245494
filamentous actin	GO:0031941	14	3	0.146702	0.796733	13	2	0.353241	0.483905
PRC1 complex	GO:0035102	14	3	0.146702	0.796733	14	1	1	-0.28335
condensed chromosome	GO:0000793	14	3	0.146702	0.796733	11	1	1	-0.0421883
recycling endosome membrane	GO:0055038	51	8	0.150084	0.484794	51	8	0.144395	0.503323
perikaryon	GO:0043204	68	10	0.150328	0.420255	67	10	0.138787	0.453599
focal adhesion	GO:0005925	288	35	0.153697	0.229565	278	31	0.346852	0.162073
voltage-gated potassium channel complex	GO:0008076	23	0	0.160842	#NUM!	23	0	0.161199	#NUM!
histone deacetylase complex	GO:0000118	24	0	0.162295	#NUM!	24	0	0.161816	#NUM!
Z disc	GO:0030018	75	11	0.164319	0.417585	73	9	0.418222	0.262472
spindle pole	GO:0000922	76	11	0.168085	0.40434	75	10	0.235472	0.340804
actin cytoskeleton	GO:0015629	126	17	0.168205	0.334109	123	15	0.278674	0.251573
smooth endoplasmic reticulum	GO:0005790	15	3	0.170945	0.72774	14	1	1	-0.28335
Golgi cisterna membrane	GO:0032580	39	1	0.174642	-1.32638	38	2	0.577273	-0.588732
Golgi-associated vesicle membrane	GO:0030660	8	2	0.176773	0.950883	8	2	0.171572	0.969413
microvillus membrane	GO:0031528	8	2	0.176773	0.950883	8	2	0.171572	0.969413
BLOC-1 complex	GO:0031083	8	2	0.176773	0.950883	8	1	0.54951	0.276265
multivesicular body membrane	GO:0032585	8	2	0.176773	0.950883	8	1	0.54951	0.276265
cytoplasmic microtubule	GO:0005881	27	5	0.177098	0.650779	27	4	0.317663	0.446165
GABA-ergic synapse	GO:0098982	27	5	0.177098	0.650779	27	5	0.174014	0.669308
phagocytic vesicle membrane	GO:0030670	42	1	0.181831	-1.40049	44	1	0.12159	-1.42848
mitochondrial proton-transporting ATP synthase complex, catalytic core F(1)	GO:0000275	2	1	0.18388	1.64403	1	0	1	#NUM!
kinetochore microtubule	GO:0005828	2	1	0.18388	1.64403	2	1	0.180672	1.66256
Ku70:Ku80 complex	GO:0043564	2	1	0.18388	1.64403	2	1	0.180672	1.66256
CIA complex	GO:0097361	2	1	0.18388	1.64403	2	1	0.180672	1.66256
U2-type post-mRNA release spliceosomal complex	GO:0071008	2	1	0.18388	1.64403	2	1	0.180672	1.66256
mitotic spindle astral microtubule end	GO:1905721	2	1	0.18388	1.64403	2	1	0.180672	1.66256
cytoplasmic periphery of the nuclear pore complex	GO:1990723	2	1	0.18388	1.64403	2	1	0.180672	1.66256
membrane microdomain	GO:0098857	2	1	0.18388	1.64403	2	1	0.180672	1.66256
early phagosome membrane	GO:0036186	2	1	0.18388	1.64403	2	1	0.180672	1.66256
microspike	GO:0044393	2	1	0.18388	1.64403	2	1	0.180672	1.66256
core-binding factor complex	GO:0016513	2	1	0.18388	1.64403	2	1	0.180672	1.66256
cytoophidium	GO:0097268	2	1	0.18388	1.64403	2	1	0.180672	1.66256
CHOP-C/EBP complex	GO:0036488	2	1	0.18388	1.64403	2	1	0.180672	1.66256
IRE1-TRAF2-ASK1 complex	GO:1990604	2	1	0.18388	1.64403	1	0	1	#NUM!
astral microtubule	GO:0000235	2	1	0.18388	1.64403	2	1	0.180672	1.66256
lateral loop	GO:0043219	2	1	0.18388	1.64403	2	1	0.180672	1.66256
nuclear proteasome complex	GO:0031595	2	1	0.18388	1.64403	1	1	0.0948264	2.35571
VCP-NSFL1C complex	GO:1990730	2	1	0.18388	1.64403	2	2	0.00898064	2.35571
ubiquitin conjugating enzyme complex	GO:0031371	2	1	0.18388	1.64403	2	0	1	#NUM!
MICOS complex	GO:0061617	2	1	0.18388	1.64403	2	1	0.180672	1.66256
intracellular vesicle	GO:0097708	2	1	0.18388	1.64403	2	1	0.180672	1.66256
KICSTOR complex	GO:0140007	2	1	0.18388	1.64403	2	1	0.180672	1.66256
postsynaptic early endosome	GO:0098842	2	1	0.18388	1.64403	2	0	1	#NUM!
proteasome storage granule	GO:0034515	2	1	0.18388	1.64403	2	1	0.180672	1.66256
CST complex	GO:1990879	2	1	0.18388	1.64403	2	1	0.180672	1.66256
aryl hydrocarbon receptor complex	GO:0034751	2	1	0.18388	1.64403	2	1	0.180672	1.66256
protein kinase CK2 complex	GO:0005956	2	1	0.18388	1.64403	2	1	0.180672	1.66256
Rab-protein geranylgeranyltransferase complex	GO:0005968	2	1	0.18388	1.64403	2	1	0.180672	1.66256
ATF1-ATF4 transcription factor complex	GO:1990590	2	1	0.18388	1.64403	2	1	0.180672	1.66256
stereocilium membrane	GO:0060171	2	1	0.18388	1.64403	1	0	1	#NUM!
Slx1-Slx4 complex	GO:0033557	2	1	0.18388	1.64403	2	1	0.180672	1.66256
platelet dense tubular network membrane	GO:0031095	2	1	0.18388	1.64403	2	1	0.180672	1.66256
sperm fibrous sheath	GO:0035686	2	1	0.18388	1.64403	2	1	0.180672	1.66256
DNA ligase IV complex	GO:0032807	2	1	0.18388	1.64403	2	1	0.180672	1.66256
CHOP-ATF3 complex	GO:1990622	2	1	0.18388	1.64403	2	1	0.180672	1.66256
RNA nuclear export complex	GO:0042565	2	1	0.18388	1.64403	2	1	0.180672	1.66256
TRC complex	GO:0072380	2	1	0.18388	1.64403	2	1	0.180672	1.66256
signal peptidase complex	GO:0005787	2	1	0.18388	1.64403	2	1	0.180672	1.66256
phosphatidylinositol 3-kinase complex, class IA	GO:0005943	2	1	0.18388	1.64403	2	1	0.180672	1.66256
TRAF2-GSTP1 complex	GO:0097057	2	1	0.18388	1.64403	1	0	1	#NUM!
tRNA-specific adenosine-34 deaminase complex	GO:0052718	2	1	0.18388	1.64403	2	1	0.180672	1.66256
nuclear condensin complex	GO:0000799	2	1	0.18388	1.64403	1	0	1	#NUM!
troponin complex	GO:0005861	2	1	0.18388	1.64403	1	0	1	#NUM!
PCNA-p21 complex	GO:0070557	2	1	0.18388	1.64403	2	1	0.180672	1.66256
collagen type VI trimer	GO:0005589	2	1	0.18388	1.64403	2	1	0.180672	1.66256
Sec61 translocon complex	GO:0005784	2	1	0.18388	1.64403	2	1	0.180672	1.66256
FAR/SIN/STRIPAK complex	GO:0090443	2	1	0.18388	1.64403	2	1	0.180672	1.66256
proton-transporting ATP synthase complex	GO:0045259	2	1	0.18388	1.64403	1	0	1	#NUM!
SREBP-SCAP-Insig complex	GO:0032937	2	1	0.18388	1.64403	2	1	0.180672	1.66256
RNA polymerase II transcription factor complex	GO:0090575	43	7	0.186366	0.521888	40	8	0.0499271	0.746269
microtubule	GO:0005874	175	22	0.194247	0.263434	172	22	0.145952	0.299255
neuron projection	GO:0043005	175	22	0.194247	0.263434	171	20	0.292602	0.209776
myelin sheath	GO:0043209	16	3	0.196221	0.663201	14	1	1	-0.28335
PcG protein complex	GO:0031519	16	3	0.196221	0.663201	16	1	1	-0.416882
transcriptionally active chromatin	GO:0035327	16	3	0.196221	0.663201	16	3	0.188834	0.681731
polysome	GO:0005844	30	5	0.205263	0.545418	29	5	0.189722	0.597849
cell leading edge	GO:0031252	30	5	0.205263	0.545418	30	6	0.0589984	0.746269
late endosome membrane	GO:0031902	65	3	0.20703	-0.738597	61	2	0.121659	-1.06202
microtubule cytoskeleton	GO:0015630	91	5	0.212173	-0.564244	90	5	0.274876	-0.534665
endolysosome membrane	GO:0036020	9	2	0.213445	0.8331	9	2	0.207399	0.85163
early phagosome	GO:0032009	9	2	0.213445	0.8331	8	2	0.171572	0.969413
micro-ribonucleoprotein complex	GO:0035068	9	2	0.213445	0.8331	9	0	1	#NUM!
XY body	GO:0001741	9	2	0.213445	0.8331	8	2	0.171572	0.969413
endocytic vesicle	GO:0030139	31	5	0.21712	0.512628	31	3	1	0.0203321
ciliary basal body	GO:0036064	71	10	0.221459	0.377083	70	8	0.537891	0.186653
phagocytic cup	GO:0001891	17	3	0.222323	0.602577	17	3	0.214211	0.621106
dendritic spine	GO:0043197	97	13	0.22292	0.327416	97	13	0.218181	0.345945
extracellular region	GO:0005576	553	45	0.231499	-0.171518	558	44	0.201515	-0.184462
transport vesicle	GO:0030133	51	2	0.231639	-0.901501	54	2	0.237236	-0.94013
cell junction	GO:0030054	253	30	0.233107	0.204986	252	27	0.510851	0.122115
P-body	GO:0000932	55	8	0.245548	0.409286	57	7	0.491427	0.258566
catalytic step 2 spliceosome	GO:0071013	79	4	0.246375	-0.645976	79	6	0.700735	-0.221981
integral component of Golgi membrane	GO:0030173	18	0	0.248963	#NUM!	17	0	0.397703	#NUM!
U2 snRNP	GO:0005686	18	0	0.248963	#NUM!	18	1	1	-0.534665
cornified envelope	GO:0001533	10	2	0.250723	0.72774	10	1	1	0.0531219
presynaptic active zone cytoplasmic component	GO:0098831	10	2	0.250723	0.72774	9	2	0.207399	0.85163
eukaryotic translation initiation factor 4F complex	GO:0016281	10	2	0.250723	0.72774	10	1	1	0.0531219
MLL3/4 complex	GO:0044666	10	2	0.250723	0.72774	9	2	0.207399	0.85163
male germ cell nucleus	GO:0001673	10	2	0.250723	0.72774	9	2	0.207399	0.85163
exocyst	GO:0000145	10	2	0.250723	0.72774	10	2	0.243888	0.746269
presynaptic active zone	GO:0048786	20	0	0.251485	#NUM!	19	0	0.249076	#NUM!
integral component of lumenal side of endoplasmic reticulum membrane	GO:0071556	20	0	0.251485	#NUM!	20	0	0.250691	#NUM!
centriolar satellite	GO:0034451	20	0	0.251485	#NUM!	19	0	0.249076	#NUM!
tRNA-intron endonuclease complex	GO:0000214	3	1	0.262738	1.23857	3	1	0.258387	1.25709
extrinsic component of synaptic vesicle membrane	GO:0098850	3	1	0.262738	1.23857	3	1	0.258387	1.25709
invadopodium membrane	GO:0071438	3	1	0.262738	1.23857	3	0	1	#NUM!
phosphopyruvate hydratase complex	GO:0000015	3	1	0.262738	1.23857	3	1	0.258387	1.25709
ESCRT-0 complex	GO:0033565	3	1	0.262738	1.23857	3	0	1	#NUM!
polar microtubule	GO:0005827	3	1	0.262738	1.23857	3	1	0.258387	1.25709
Bcl-2 family protein complex	GO:0097136	3	1	0.262738	1.23857	3	1	0.258387	1.25709
oxoglutarate dehydrogenase complex	GO:0045252	3	1	0.262738	1.23857	3	1	0.258387	1.25709
plasma membrane proton-transporting V-type ATPase complex	GO:0033181	3	1	0.262738	1.23857	3	0	1	#NUM!
SOSS complex	GO:0070876	3	1	0.262738	1.23857	3	0	1	#NUM!
Schwann cell microvillus	GO:0097454	3	1	0.262738	1.23857	3	1	0.258387	1.25709
U2AF	GO:0089701	3	1	0.262738	1.23857	3	0	1	#NUM!
actin cap	GO:0030478	3	1	0.262738	1.23857	3	1	0.258387	1.25709
cell tip	GO:0051286	3	1	0.262738	1.23857	3	1	0.258387	1.25709
mitochondrial pyruvate dehydrogenase complex	GO:0005967	3	1	0.262738	1.23857	3	1	0.258387	1.25709
nuclear pore cytoplasmic filaments	GO:0044614	3	1	0.262738	1.23857	3	1	0.258387	1.25709
postsynaptic endosome	GO:0098845	3	1	0.262738	1.23857	3	1	0.258387	1.25709
intercellular canaliculus	GO:0046581	3	1	0.262738	1.23857	3	0	1	#NUM!
BAT3 complex	GO:0071818	3	1	0.262738	1.23857	3	1	0.258387	1.25709
cyclin E1-CDK2 complex	GO:0097134	3	1	0.262738	1.23857	3	0	1	#NUM!
dendritic microtubule	GO:1901588	3	1	0.262738	1.23857	3	1	0.258387	1.25709
MMXD complex	GO:0071817	3	1	0.262738	1.23857	3	1	0.258387	1.25709
sarcoglycan complex	GO:0016012	3	1	0.262738	1.23857	2	0	1	#NUM!
GPI-anchor transamidase complex	GO:0042765	3	1	0.262738	1.23857	3	1	0.258387	1.25709
keratin filament	GO:0045095	3	1	0.262738	1.23857	4	2	0.047329	1.66256
NLRP3 inflammasome complex	GO:0072559	3	1	0.262738	1.23857	2	1	0.180672	1.66256
condensed chromosome outer kinetochore	GO:0000940	3	1	0.262738	1.23857	3	1	0.258387	1.25709
elongin complex	GO:0070449	3	1	0.262738	1.23857	3	1	0.258387	1.25709
supraspliceosomal complex	GO:0044530	3	1	0.262738	1.23857	3	1	0.258387	1.25709
mRNA cleavage factor complex	GO:0005849	3	1	0.262738	1.23857	3	0	1	#NUM!
plasma membrane protein complex	GO:0098797	3	1	0.262738	1.23857	3	1	0.258387	1.25709
transcription factor TFIIIB complex	GO:0000126	3	1	0.262738	1.23857	3	0	1	#NUM!
pronucleus	GO:0045120	3	1	0.262738	1.23857	3	1	0.258387	1.25709
AP-4 adaptor complex	GO:0030124	3	1	0.262738	1.23857	3	1	0.258387	1.25709
contractile fiber	GO:0043292	3	1	0.262738	1.23857	3	0	1	#NUM!
early endosome lumen	GO:0031905	3	1	0.262738	1.23857	3	1	0.258387	1.25709
terminal bouton	GO:0043195	22	0	0.26363	#NUM!	21	0	0.254699	#NUM!
nuclear membrane	GO:0031965	153	19	0.266526	0.251179	155	19	0.265514	0.256721
T-tubule	GO:0030315	23	4	0.272763	0.587978	22	4	0.149538	0.650959
sarcomere	GO:0030017	23	4	0.272763	0.587978	23	4	0.269058	0.606507
dendrite	GO:0030425	204	24	0.281071	0.197111	203	22	0.467405	0.133543
myofibril	GO:0030016	11	2	0.288147	0.63243	11	2	0.280592	0.650959
proteasome regulatory particle, base subcomplex	GO:0008540	11	2	0.288147	0.63243	11	2	0.280592	0.650959
I band	GO:0031674	11	2	0.288147	0.63243	11	2	0.280592	0.650959
NuRD complex	GO:0016581	11	2	0.288147	0.63243	11	2	0.280592	0.650959
late endosome	GO:0005770	67	9	0.295607	0.32971	67	9	0.289904	0.348239
endoplasmic reticulum lumen	GO:0005788	135	9	0.301977	-0.370873	139	8	0.144553	-0.499325
intracellular membrane-bounded organelle	GO:0043231	366	41	0.317778	0.148116	365	41	0.234283	0.169382
apical part of cell	GO:0045177	27	4	0.324986	0.427635	24	4	0.279005	0.563948
apical dendrite	GO:0097440	12	2	0.325341	0.545418	11	1	1	-0.0421883
methylosome	GO:0034709	12	2	0.325341	0.545418	12	2	0.317143	0.563948
nuclear pore nuclear basket	GO:0044615	12	2	0.325341	0.545418	12	2	0.317143	0.563948
cortical cytoskeleton	GO:0030863	12	2	0.325341	0.545418	12	2	0.317143	0.563948
anaphase-promoting complex	GO:0005680	12	2	0.325341	0.545418	12	2	0.317143	0.563948
lysosome	GO:0005764	110	7	0.326891	-0.417393	112	6	0.145566	-0.571032
cytosolic large ribosomal subunit	GO:0022625	50	7	0.329932	0.371065	49	6	0.46225	0.255646
internode region of axon	GO:0033269	4	1	0.333985	0.950883	4	1	0.328739	0.969413
Weibel-Palade body	GO:0033093	4	1	0.333985	0.950883	3	0	1	#NUM!
proton-transporting two-sector ATPase complex	GO:0016469	4	1	0.333985	0.950883	4	0	1	#NUM!
T cell receptor complex	GO:0042101	4	1	0.333985	0.950883	5	0	1	#NUM!
postsynaptic recycling endosome	GO:0098837	4	1	0.333985	0.950883	4	1	0.328739	0.969413
IkappaB kinase complex	GO:0008385	4	1	0.333985	0.950883	4	1	0.328739	0.969413
CCAAT-binding factor complex	GO:0016602	4	1	0.333985	0.950883	4	1	0.328739	0.969413
chylomicron	GO:0042627	4	1	0.333985	0.950883	4	0	1	#NUM!
commitment complex	GO:0000243	4	1	0.333985	0.950883	4	0	1	#NUM!
basal part of cell	GO:0045178	4	1	0.333985	0.950883	3	0	1	#NUM!
intraciliary transport particle A	GO:0030991	4	1	0.333985	0.950883	3	0	1	#NUM!
astrocyte projection	GO:0097449	4	1	0.333985	0.950883	5	1	0.392427	0.746269
muscle thin filament tropomyosin	GO:0005862	4	1	0.333985	0.950883	4	1	0.328739	0.969413
postsynaptic actin cytoskeleton	GO:0098871	4	1	0.333985	0.950883	4	1	0.328739	0.969413
Arp2/3 protein complex	GO:0005885	4	1	0.333985	0.950883	4	1	0.328739	0.969413
nuclear stress granule	GO:0097165	4	1	0.333985	0.950883	4	1	0.328739	0.969413
HULC complex	GO:0033503	4	1	0.333985	0.950883	4	1	0.328739	0.969413
hemoglobin complex	GO:0005833	4	1	0.333985	0.950883	3	1	0.258387	1.25709
sorting endosome	GO:0097443	4	1	0.333985	0.950883	4	1	0.328739	0.969413
EKC/KEOPS complex	GO:0000408	4	1	0.333985	0.950883	4	1	0.328739	0.969413
Lewy body	GO:0097413	4	1	0.333985	0.950883	4	1	0.328739	0.969413
gamma-secretase complex	GO:0070765	4	1	0.333985	0.950883	4	1	0.328739	0.969413
varicosity	GO:0043196	4	1	0.333985	0.950883	3	1	0.258387	1.25709
eukaryotic translation elongation factor 1 complex	GO:0005853	4	1	0.333985	0.950883	4	1	0.328739	0.969413
DNA-dependent protein kinase-DNA ligase 4 complex	GO:0005958	4	1	0.333985	0.950883	4	1	0.328739	0.969413
cytosolic proteasome complex	GO:0031597	4	1	0.333985	0.950883	4	1	0.328739	0.969413
interstitial matrix	GO:0005614	4	1	0.333985	0.950883	4	1	0.328739	0.969413
Cul7-RING ubiquitin ligase complex	GO:0031467	4	1	0.333985	0.950883	4	1	0.328739	0.969413
haptoglobin-hemoglobin complex	GO:0031838	4	1	0.333985	0.950883	4	1	0.328739	0.969413
NELF complex	GO:0032021	4	1	0.333985	0.950883	4	1	0.328739	0.969413
sperm midpiece	GO:0097225	4	1	0.333985	0.950883	6	2	0.104165	1.25709
alpha DNA polymerase:primase complex	GO:0005658	4	1	0.333985	0.950883	4	1	0.328739	0.969413
ELL-EAF complex	GO:0032783	4	1	0.333985	0.950883	4	0	1	#NUM!
transcription factor TFIIA complex	GO:0005672	4	1	0.333985	0.950883	5	0	1	#NUM!
axon hillock	GO:0043203	4	1	0.333985	0.950883	4	1	0.328739	0.969413
ER membrane protein complex	GO:0072546	4	1	0.333985	0.950883	4	1	0.328739	0.969413
proton-transporting V-type ATPase, V1 domain	GO:0033180	4	1	0.333985	0.950883	4	0	1	#NUM!
endoplasmic reticulum	GO:0005783	477	52	0.336835	0.120905	477	50	0.420142	0.100214
lamellipodium	GO:0030027	122	15	0.351335	0.241207	124	14	0.441636	0.174483
U2-type catalytic step 2 spliceosome	GO:0071007	30	1	0.357245	-1.06402	30	1	0.357481	-1.04549
clathrin-coated vesicle membrane	GO:0030665	30	1	0.357245	-1.06402	29	1	0.517784	-1.01159
bicellular tight junction	GO:0005923	54	7	0.358353	0.294104	53	5	1	-0.00514699
rough endoplasmic reticulum	GO:0005791	31	1	0.358958	-1.09681	32	1	0.360564	-1.11003
external side of plasma membrane	GO:0009897	88	11	0.3619	0.257736	88	8	1	-0.0421883
integral component of postsynaptic membrane	GO:0099055	13	2	0.362002	0.465375	13	2	0.353241	0.483905
small ribosomal subunit	GO:0015935	13	2	0.362002	0.465375	11	1	1	-0.0421883
nBAF complex	GO:0071565	13	2	0.362002	0.465375	13	2	0.353241	0.483905
mast cell granule	GO:0042629	13	2	0.362002	0.465375	14	2	0.63621	0.409797
trans-Golgi network membrane	GO:0032588	55	3	0.365436	-0.571543	55	2	0.167464	-0.958479
protein-DNA complex	GO:0032993	34	5	0.373238	0.420255	35	5	0.376126	0.409797
collagen-containing extracellular matrix	GO:0062023	140	10	0.385615	-0.30188	142	10	0.385636	-0.297535
mitochondrial ribosome	GO:0005761	14	0	0.387562	#NUM!	14	1	1	-0.28335
NuA4 histone acetyltransferase complex	GO:0035267	14	0	0.387562	#NUM!	14	0	0.3884	#NUM!
integral component of synaptic vesicle membrane	GO:0030285	15	0	0.388495	#NUM!	15	0	0.388357	#NUM!
U5 snRNP	GO:0005682	15	0	0.388495	#NUM!	15	0	0.388357	#NUM!
costamere	GO:0043034	15	0	0.388495	#NUM!	15	0	0.388357	#NUM!
eukaryotic 43S preinitiation complex	GO:0016282	15	0	0.388495	#NUM!	15	0	0.388357	#NUM!
endoplasmic reticulum-Golgi intermediate compartment membrane	GO:0033116	36	5	0.389268	0.363097	38	5	0.402307	0.327559
cell-cell junction	GO:0005911	99	12	0.390707	0.226964	97	9	1	-0.0217794
ciliary membrane	GO:0060170	16	0	0.392714	#NUM!	16	0	0.391595	#NUM!
glycogen granule	GO:0042587	5	1	0.398356	0.72774	5	1	0.392427	0.746269
basal cortex	GO:0045180	5	1	0.398356	0.72774	5	1	0.392427	0.746269
CD95 death-inducing signaling complex	GO:0031265	5	1	0.398356	0.72774	5	1	0.392427	0.746269
cytoplasmic side of lysosomal membrane	GO:0098574	5	1	0.398356	0.72774	5	1	0.392427	0.746269
condensed nuclear chromosome, centromeric region	GO:0000780	5	1	0.398356	0.72774	5	1	0.392427	0.746269
DNA replication factor C complex	GO:0005663	5	1	0.398356	0.72774	4	0	1	#NUM!
mitochondrial envelope	GO:0005740	5	1	0.398356	0.72774	5	1	0.392427	0.746269
vacuole	GO:0005773	5	1	0.398356	0.72774	5	1	0.392427	0.746269
manchette	GO:0002177	5	1	0.398356	0.72774	5	1	0.392427	0.746269
transcription factor AP-1 complex	GO:0035976	5	1	0.398356	0.72774	5	1	0.392427	0.746269
Schmidt-Lanterman incisure	GO:0043220	5	1	0.398356	0.72774	5	1	0.392427	0.746269
epsilon DNA polymerase complex	GO:0008622	5	1	0.398356	0.72774	5	1	0.392427	0.746269
condensin complex	GO:0000796	5	1	0.398356	0.72774	4	0	1	#NUM!
origin recognition complex	GO:0000808	5	1	0.398356	0.72774	5	1	0.392427	0.746269
mitochondrial respirasome	GO:0005746	5	1	0.398356	0.72774	5	1	0.392427	0.746269
condensed chromosome, centromeric region	GO:0000779	5	1	0.398356	0.72774	4	0	1	#NUM!
low-density lipoprotein particle	GO:0034362	5	1	0.398356	0.72774	5	0	1	#NUM!
clathrin adaptor complex	GO:0030131	5	1	0.398356	0.72774	5	1	0.392427	0.746269
glial cell projection	GO:0097386	5	1	0.398356	0.72774	5	1	0.392427	0.746269
insulin-responsive compartment	GO:0032593	5	1	0.398356	0.72774	5	1	0.392427	0.746269
FHF complex	GO:0070695	5	1	0.398356	0.72774	5	1	0.392427	0.746269
R2TP complex	GO:0097255	5	1	0.398356	0.72774	5	1	0.392427	0.746269
meiotic nuclear membrane microtubule tethering complex	GO:0034993	5	1	0.398356	0.72774	4	0	1	#NUM!
transcription export complex 2	GO:0070390	5	1	0.398356	0.72774	5	1	0.392427	0.746269
ripoptosome	GO:0097342	5	1	0.398356	0.72774	5	1	0.392427	0.746269
transcription factor TFIIH core complex	GO:0000439	5	1	0.398356	0.72774	5	1	0.392427	0.746269
nuclear envelope lumen	GO:0005641	5	1	0.398356	0.72774	5	1	0.392427	0.746269
very-low-density lipoprotein particle	GO:0034361	5	1	0.398356	0.72774	6	0	1	#NUM!
ribonucleoprotein complex	GO:1990904	105	7	0.403447	-0.370873	106	9	0.867634	-0.110508
M band	GO:0031430	18	3	0.409342	0.545418	17	2	0.672444	0.215641
clathrin-coated endocytic vesicle membrane	GO:0030669	18	3	0.409342	0.545418	18	3	0.24025	0.563948
multivesicular body	GO:0005771	18	3	0.409342	0.545418	19	2	0.700104	0.104415
photoreceptor inner segment	GO:0001917	18	3	0.409342	0.545418	15	3	0.164309	0.746269
histone methyltransferase complex	GO:0035097	19	3	0.420993	0.491351	19	3	0.417039	0.50988
basal plasma membrane	GO:0009925	19	3	0.420993	0.491351	17	2	0.672444	0.215641
Flemming body	GO:0090543	20	3	0.434412	0.440058	19	3	0.417039	0.50988
synaptic vesicle	GO:0008021	75	9	0.434625	0.216914	75	10	0.235472	0.340804
cell body	GO:0044297	46	6	0.447063	0.300296	48	7	0.215287	0.430416
chromosome	GO:0005694	82	10	0.449057	0.233043	82	12	0.125731	0.433894
cell periphery	GO:0071944	21	3	0.449296	0.391267	21	3	0.443652	0.409797
microtubule associated complex	GO:0005875	21	3	0.449296	0.391267	21	3	0.443652	0.409797
Ctf18 RFC-like complex	GO:0031390	6	1	0.456513	0.545418	5	0	1	#NUM!
juxtaparanode region of axon	GO:0044224	6	1	0.456513	0.545418	6	1	0.450079	0.563948
spindle pole centrosome	GO:0031616	6	1	0.456513	0.545418	6	1	0.450079	0.563948
autolysosome	GO:0044754	6	1	0.456513	0.545418	6	2	0.104165	1.25709
chromatoid body	GO:0033391	6	1	0.456513	0.545418	7	1	0.502268	0.409797
box C/D snoRNP complex	GO:0031428	6	1	0.456513	0.545418	3	0	1	#NUM!
somatodendritic compartment	GO:0036477	6	1	0.456513	0.545418	6	1	0.450079	0.563948
integral component of presynaptic active zone membrane	GO:0099059	6	1	0.456513	0.545418	6	1	0.450079	0.563948
sex chromatin	GO:0001739	6	1	0.456513	0.545418	6	0	1	#NUM!
mitochondrial respiratory chain complex III	GO:0005750	6	1	0.456513	0.545418	6	1	0.450079	0.563948
Golgi cis cisterna	GO:0000137	6	1	0.456513	0.545418	5	1	0.392427	0.746269
death-inducing signaling complex	GO:0031264	6	1	0.456513	0.545418	6	1	0.450079	0.563948
nuclear pore outer ring	GO:0031080	6	1	0.456513	0.545418	6	0	1	#NUM!
unconventional myosin complex	GO:0016461	6	1	0.456513	0.545418	5	0	1	#NUM!
dendritic growth cone	GO:0044294	6	1	0.456513	0.545418	6	1	0.450079	0.563948
ciliary transition fiber	GO:0097539	6	1	0.456513	0.545418	6	1	0.450079	0.563948
uropod	GO:0001931	6	1	0.456513	0.545418	6	2	0.104165	1.25709
paraspeckles	GO:0042382	6	1	0.456513	0.545418	6	0	1	#NUM!
A band	GO:0031672	6	1	0.456513	0.545418	6	1	0.450079	0.563948
NMDA selective glutamate receptor complex	GO:0017146	6	1	0.456513	0.545418	6	1	0.450079	0.563948
paranode region of axon	GO:0033270	6	1	0.456513	0.545418	6	1	0.450079	0.563948
cAMP-dependent protein kinase complex	GO:0005952	6	1	0.456513	0.545418	6	0	1	#NUM!
lateral element	GO:0000800	6	1	0.456513	0.545418	6	0	1	#NUM!
COPI-coated vesicle	GO:0030137	6	1	0.456513	0.545418	6	1	0.450079	0.563948
neurofilament	GO:0005883	6	1	0.456513	0.545418	5	1	0.392427	0.746269
SCAR complex	GO:0031209	6	1	0.456513	0.545418	6	1	0.450079	0.563948
U12-type spliceosomal complex	GO:0005689	22	3	0.465367	0.344747	22	4	0.149538	0.650959
intermediate filament	GO:0005882	22	3	0.465367	0.344747	24	5	0.0706382	0.787091
axonal growth cone	GO:0044295	22	3	0.465367	0.344747	22	3	0.45896	0.363277
sarcolemma	GO:0042383	55	7	0.487199	0.275755	53	5	1	-0.00514699
cell surface	GO:0009986	220	24	0.488227	0.121604	218	24	0.412067	0.149266
Golgi stack	GO:0005795	24	3	0.500098	0.257736	24	3	0.492351	0.276265
recycling endosome	GO:0055037	58	7	0.501613	0.222645	60	7	0.507373	0.207273
midbody	GO:0030496	104	12	0.502425	0.177693	102	12	0.395592	0.215641
mitochondrial large ribosomal subunit	GO:0005762	25	1	0.506845	-0.881698	25	1	0.507386	-0.863169
flotillin complex	GO:0016600	7	1	0.509056	0.391267	7	1	0.502268	0.409797
specific granule	GO:0042581	7	1	0.509056	0.391267	7	2	0.136947	1.10294
nuclear pore central transport channel	GO:0044613	7	1	0.509056	0.391267	7	1	0.502268	0.409797
platelet dense granule lumen	GO:0031089	7	1	0.509056	0.391267	6	0	1	#NUM!
chaperonin-containing T-complex	GO:0005832	7	1	0.509056	0.391267	7	1	0.502268	0.409797
apicolateral plasma membrane	GO:0016327	7	1	0.509056	0.391267	7	1	0.502268	0.409797
female pronucleus	GO:0001939	7	1	0.509056	0.391267	6	0	1	#NUM!
mitochondrial respiratory chain complex IV	GO:0005751	7	1	0.509056	0.391267	7	0	1	#NUM!
PTW/PP1 phosphatase complex	GO:0072357	7	1	0.509056	0.391267	7	1	0.502268	0.409797
voltage-gated calcium channel complex	GO:0005891	7	1	0.509056	0.391267	7	2	0.136947	1.10294
ESCRT I complex	GO:0000813	7	1	0.509056	0.391267	7	1	0.502268	0.409797
prefoldin complex	GO:0016272	7	1	0.509056	0.391267	7	1	0.502268	0.409797
striated muscle thin filament	GO:0005865	7	1	0.509056	0.391267	7	1	0.502268	0.409797
intrinsic component of membrane	GO:0031224	7	1	0.509056	0.391267	8	1	0.54951	0.276265
proteasome regulatory particle	GO:0005838	7	1	0.509056	0.391267	6	1	0.450079	0.563948
ribonucleoprotein granule	GO:0035770	7	1	0.509056	0.391267	7	1	0.502268	0.409797
nuclear origin of replication recognition complex	GO:0005664	7	1	0.509056	0.391267	7	2	0.136947	1.10294
specific granule lumen	GO:0035580	27	1	0.510647	-0.958659	25	1	0.507386	-0.863169
tertiary granule membrane	GO:0070821	28	1	0.514944	-0.995027	28	1	0.512913	-0.976498
chromosome, centromeric region	GO:0000775	28	1	0.514944	-0.995027	26	1	0.507577	-0.90239
intercalated disc	GO:0014704	28	1	0.514944	-0.995027	27	1	0.509466	-0.94013
peroxisomal matrix	GO:0005782	28	1	0.514944	-0.995027	26	1	0.507577	-0.90239
ruffle	GO:0001726	66	8	0.52648	0.226964	66	10	0.13447	0.468637
chromatin	GO:0000785	70	8	0.544242	0.168124	71	12	0.0405487	0.577934
nuclear speck	GO:0016607	294	25	0.54657	-0.127526	290	27	1	-0.018337
spliceosomal complex	GO:0005681	73	5	0.550169	-0.343844	72	7	0.841037	0.024951
cleavage furrow	GO:0032154	33	4	0.554699	0.226964	32	4	0.539586	0.276265
Gemini of coiled bodies	GO:0097504	8	1	0.556525	0.257736	8	1	0.54951	0.276265
actin cortical patch	GO:0030479	8	1	0.556525	0.257736	8	1	0.54951	0.276265
zonula adherens	GO:0005915	8	1	0.556525	0.257736	8	1	0.54951	0.276265
protein phosphatase type 1 complex	GO:0000164	8	1	0.556525	0.257736	8	2	0.171572	0.969413
endosome lumen	GO:0031904	8	1	0.556525	0.257736	8	1	0.54951	0.276265
intraciliary transport particle B	GO:0030992	8	1	0.556525	0.257736	8	2	0.171572	0.969413
Derlin-1 retrotranslocation complex	GO:0036513	8	1	0.556525	0.257736	9	2	0.207399	0.85163
SMN complex	GO:0032797	8	1	0.556525	0.257736	8	1	0.54951	0.276265
Cdc73/Paf1 complex	GO:0016593	8	1	0.556525	0.257736	8	1	0.54951	0.276265
mRNA cap binding complex	GO:0005845	8	1	0.556525	0.257736	8	1	0.54951	0.276265
filopodium	GO:0030175	36	2	0.575108	-0.553194	36	3	1	-0.1292
growth cone	GO:0030426	85	6	0.577729	-0.313714	85	6	0.576298	-0.295185
Golgi apparatus	GO:0005794	493	51	0.581166	0.0684941	491	50	0.577011	0.0712859
ER to Golgi transport vesicle membrane	GO:0012507	39	2	0.581948	-0.633237	39	2	0.579813	-0.614707
ficolin-1-rich granule lumen	GO:1904813	88	10	0.584193	0.162426	86	10	0.459033	0.203945
membrane	GO:0016020	1160	117	0.58936	0.0431763	1149	113	0.661676	0.0364475
basement membrane	GO:0005604	41	5	0.59122	0.233043	40	2	0.583286	-0.640025
neuromuscular junction	GO:0031594	41	5	0.59122	0.233043	39	4	0.783824	0.0784397
stress fiber	GO:0001725	42	5	0.59705	0.208946	42	6	0.285131	0.409797
ciliary transition zone	GO:0035869	9	1	0.599409	0.139953	9	1	0.592274	0.158482
RNA polymerase III complex	GO:0005666	9	1	0.599409	0.139953	9	0	1	#NUM!
preribosome, small subunit precursor	GO:0030688	9	1	0.599409	0.139953	6	0	1	#NUM!
aminoacyl-tRNA synthetase multienzyme complex	GO:0017101	9	1	0.599409	0.139953	9	1	0.592274	0.158482
anchored component of plasma membrane	GO:0046658	9	1	0.599409	0.139953	9	1	0.592274	0.158482
transcription factor TFIIH holo complex	GO:0005675	9	1	0.599409	0.139953	9	1	0.592274	0.158482
transcription export complex	GO:0000346	9	1	0.599409	0.139953	9	1	0.592274	0.158482
desmosome	GO:0030057	9	1	0.599409	0.139953	8	0	1	#NUM!
dendrite membrane	GO:0032590	9	1	0.599409	0.139953	9	2	0.207399	0.85163
filopodium membrane	GO:0031527	9	1	0.599409	0.139953	8	0	1	#NUM!
anchored component of external side of plasma membrane	GO:0031362	9	1	0.599409	0.139953	9	1	0.592274	0.158482
post-mRNA release spliceosomal complex	GO:0071014	9	1	0.599409	0.139953	9	1	0.592274	0.158482
dystrophin-associated glycoprotein complex	GO:0016010	9	1	0.599409	0.139953	8	0	1	#NUM!
postsynaptic membrane	GO:0045211	98	11	0.603838	0.150105	97	9	1	-0.0217794
nuclear transcription factor complex	GO:0044798	10	0	0.61257	#NUM!	10	0	0.612904	#NUM!
SAGA complex	GO:0000124	10	0	0.61257	#NUM!	9	0	1	#NUM!
extrinsic component of plasma membrane	GO:0019897	10	0	0.61257	#NUM!	10	0	0.612904	#NUM!
non-motile cilium	GO:0097730	10	0	0.61257	#NUM!	10	0	0.612904	#NUM!
cell-cell contact zone	GO:0044291	10	0	0.61257	#NUM!	10	0	0.612904	#NUM!
Golgi-associated vesicle	GO:0005798	10	0	0.61257	#NUM!	11	0	0.614569	#NUM!
integral component of mitochondrial inner membrane	GO:0031305	11	0	0.614994	#NUM!	11	0	0.614569	#NUM!
excitatory synapse	GO:0060076	11	0	0.614994	#NUM!	11	1	1	-0.0421883
RNA polymerase II, core complex	GO:0005665	11	0	0.614994	#NUM!	11	0	0.614569	#NUM!
integral component of mitochondrial outer membrane	GO:0031307	11	0	0.614994	#NUM!	11	0	0.614569	#NUM!
actomyosin	GO:0042641	11	0	0.614994	#NUM!	11	1	1	-0.0421883
Ada2/Gcn5/Ada3 transcription activator complex	GO:0005671	11	0	0.614994	#NUM!	10	0	0.612904	#NUM!
chloride channel complex	GO:0034707	11	0	0.614994	#NUM!	11	0	0.614569	#NUM!
nuclear pore	GO:0005643	45	5	0.618452	0.139953	44	5	0.605138	0.180955
nuclear heterochromatin	GO:0005720	12	0	0.620569	#NUM!	11	0	0.614569	#NUM!
Ino80 complex	GO:0031011	12	0	0.620569	#NUM!	12	0	0.619404	#NUM!
synaptic membrane	GO:0097060	12	0	0.620569	#NUM!	12	0	0.619404	#NUM!
neuron projection terminus	GO:0044306	12	0	0.620569	#NUM!	12	0	0.619404	#NUM!
mitochondrial membrane	GO:0031966	50	3	0.627265	-0.476233	50	3	0.624986	-0.457704
replication fork	GO:0005657	13	0	0.628666	#NUM!	13	1	1	-0.209242
eukaryotic 48S preinitiation complex	GO:0033290	13	0	0.628666	#NUM!	12	0	0.619404	#NUM!
small nuclear ribonucleoprotein complex	GO:0030532	13	0	0.628666	#NUM!	13	0	0.626794	#NUM!
Schaffer collateral - CA1 synapse	GO:0098685	51	6	0.630689	0.197111	50	4	1	-0.170022
vacuolar membrane	GO:0005774	14	2	0.638746	0.391267	13	2	0.353241	0.483905
microtubule plus-end	GO:0035371	14	2	0.638746	0.391267	15	2	0.647203	0.340804
nuclear outer membrane	GO:0005640	14	2	0.638746	0.391267	13	1	1	-0.209242
photoreceptor connecting cilium	GO:0032391	14	2	0.638746	0.391267	14	1	1	-0.28335
spindle microtubule	GO:0005876	14	2	0.638746	0.391267	14	2	0.63621	0.409797
immunological synapse	GO:0001772	14	2	0.638746	0.391267	15	3	0.164309	0.746269
sperm flagellum	GO:0036126	14	2	0.638746	0.391267	13	2	0.353241	0.483905
pericentriolar material	GO:0000242	14	2	0.638746	0.391267	13	1	1	-0.209242
preribosome, large subunit precursor	GO:0030687	14	2	0.638746	0.391267	12	1	1	-0.1292
proteasome complex	GO:0000502	53	6	0.639332	0.158645	53	7	0.34309	0.331325
condensed chromosome kinetochore	GO:0000777	54	6	0.644461	0.139953	53	5	1	-0.00514699
endoplasmic reticulum quality control compartment	GO:0044322	15	2	0.650349	0.322275	16	2	0.659389	0.276265
proteasome core complex	GO:0005839	15	2	0.650349	0.322275	16	2	0.659389	0.276265
cell-cell adherens junction	GO:0005913	61	7	0.660581	0.172214	59	7	0.501435	0.22408
U1 snRNP	GO:0005685	16	2	0.663089	0.257736	16	2	0.659389	0.276265
proteasome accessory complex	GO:0022624	16	2	0.663089	0.257736	15	2	0.647203	0.340804
sarcoplasmic reticulum membrane	GO:0033017	16	2	0.663089	0.257736	15	2	0.647203	0.340804
endoplasmic reticulum membrane	GO:0005789	406	36	0.665673	-0.0856566	404	37	0.930374	-0.03479
clathrin-coated endocytic vesicle	GO:0045334	17	2	0.676638	0.197111	17	2	0.672444	0.215641
dendrite cytoplasm	GO:0032839	17	2	0.676638	0.197111	16	2	0.659389	0.276265
podosome	GO:0002102	17	2	0.676638	0.197111	18	2	0.686092	0.158482
transcription elongation factor complex	GO:0008023	17	2	0.676638	0.197111	16	0	0.391595	#NUM!
lysosomal membrane	GO:0005765	160	17	0.684059	0.0952172	158	15	1	0.00116218
photoreceptor outer segment	GO:0001750	18	2	0.69072	0.139953	17	1	1	-0.477506
intrinsic component of plasma membrane	GO:0031226	18	2	0.69072	0.139953	18	2	0.686092	0.158482
hippocampal mossy fiber to CA3 synapse	GO:0098686	18	2	0.69072	0.139953	17	2	0.672444	0.215641
sarcoplasmic reticulum	GO:0016529	18	2	0.69072	0.139953	18	1	1	-0.534665
nuclear inner membrane	GO:0005637	19	2	0.705106	0.0858858	19	2	0.700104	0.104415
condensed nuclear chromosome	GO:0000794	19	2	0.705106	0.0858858	19	2	0.700104	0.104415
centriole	GO:0005814	84	9	0.709586	0.103585	84	7	0.852449	-0.1292
integral component of membrane	GO:0016021	844	78	0.710845	-0.044266	841	71	0.288883	-0.116205
nucleosome	GO:0000786	22	1	0.717017	-0.753865	20	1	1	-0.640025
fibrillar center	GO:0001650	88	7	0.717598	-0.194249	83	7	1	-0.117223
mitochondrial outer membrane	GO:0005741	88	7	0.717598	-0.194249	92	7	0.719164	-0.220171
MLL1 complex	GO:0071339	23	1	0.720011	-0.798317	22	0	0.26089	#NUM!
transcription factor TFIID complex	GO:0005669	23	1	0.720011	-0.798317	23	0	0.161199	#NUM!
collagen trimer	GO:0005581	24	1	0.724072	-0.840876	27	0	0.104955	#NUM!
tertiary granule lumen	GO:1904724	24	1	0.724072	-0.840876	23	1	0.71884	-0.779787
mediator complex	GO:0016592	25	3	0.729064	0.216914	24	2	1	-0.1292
polysomal ribosome	GO:0042788	27	3	0.741325	0.139953	27	3	0.738191	0.158482
intermediate filament cytoskeleton	GO:0045111	28	3	0.748359	0.103585	29	4	0.349071	0.374706
nuclear envelope	GO:0005635	114	12	0.748482	0.0858858	113	13	0.419939	0.193269
acrosomal vesicle	GO:0001669	29	3	0.755854	0.0684941	31	5	0.210537	0.531158
site of double-strand break	GO:0035861	30	3	0.763711	0.0345925	30	5	0.199542	0.563948
motile cilium	GO:0031514	31	2	0.763847	-0.403662	28	2	1	-0.28335
ribosome	GO:0005840	34	2	0.768219	-0.496036	32	3	1	-0.0114166
platelet alpha granule lumen	GO:0031093	34	2	0.768219	-0.496036	35	4	0.569522	0.186653
cell	GO:0005623	35	4	0.770988	0.168124	34	4	0.558837	0.215641
clathrin-coated pit	GO:0005905	35	4	0.770988	0.168124	36	4	0.772224	0.158482
cytoplasmic stress granule	GO:0010494	39	4	0.787071	0.0599103	37	3	1	-0.156599
axon	GO:0030424	166	17	0.790062	0.0584032	163	14	0.787646	-0.0989859
Cajal body	GO:0015030	40	4	0.792067	0.0345925	36	2	0.575265	-0.534665
specific granule membrane	GO:0035579	40	4	0.792067	0.0345925	41	4	0.793446	0.0284293
integral component of endoplasmic reticulum membrane	GO:0030176	41	3	0.793871	-0.277782	41	5	0.587624	0.251573
axon cytoplasm	GO:1904115	41	3	0.793871	-0.277782	41	3	1	-0.259253
SCF ubiquitin ligase complex	GO:0019005	43	3	0.794994	-0.32541	43	4	1	-0.0191987
extrinsic component of cytoplasmic side of plasma membrane	GO:0031234	43	3	0.794994	-0.32541	41	2	0.428117	-0.664718
extracellular space	GO:0005615	438	40	0.802454	-0.0561618	446	43	0.867879	0.0165882
peroxisome	GO:0005777	52	4	0.814845	-0.227772	50	4	1	-0.170022
extracellular matrix	GO:0031012	61	6	0.830224	0.0180632	61	5	1	-0.145729
cilium	GO:0005929	74	6	0.842943	-0.175128	73	6	0.842616	-0.142993
Golgi membrane	GO:0000139	313	31	0.845249	0.0249616	316	31	0.844275	0.033952
integral component of plasma membrane	GO:0005887	363	36	0.855447	0.0262937	364	33	0.8546	-0.0449393
mitochondrion	GO:0005739	649	61	0.88945	-0.0273812	640	54	0.397011	-0.116777
germinal vesicle	GO:0042585	0	0	1	#VALUE!	0	0	1	#VALUE!
RecQ helicase-Topo III complex	GO:0031422	1	0	1	#NUM!	1	0	1	#NUM!
dendritic shaft	GO:0043198	21	2	1	-0.0141976	21	2	1	0.00433175
COPI-coated vesicle membrane	GO:0030663	2	0	1	#NUM!	2	0	1	#NUM!
postsynaptic intermediate filament cytoskeleton	GO:0099160	2	0	1	#NUM!	1	0	1	#NUM!
COPI-coated Golgi to ER transport vesicle	GO:0030142	1	0	1	#NUM!	1	0	1	#NUM!
G-protein beta/gamma-subunit complex	GO:0031680	6	0	1	#NUM!	6	0	1	#NUM!
protein phosphatase 4 complex	GO:0030289	2	0	1	#NUM!	2	0	1	#NUM!
AP-3 adaptor complex	GO:0030123	4	0	1	#NUM!	4	0	1	#NUM!
RNA polymerase I transcription factor complex	GO:0000120	2	0	1	#NUM!	2	0	1	#NUM!
condensed nuclear chromosome outer kinetochore	GO:0000942	2	0	1	#NUM!	2	0	1	#NUM!
CSF1-CSF1R complex	GO:1990682	2	0	1	#NUM!	2	0	1	#NUM!
Mpp10 complex	GO:0034457	3	0	1	#NUM!	3	0	1	#NUM!
integrin alphaL-beta2 complex	GO:0034687	1	0	1	#NUM!	1	0	1	#NUM!
interchromatin granule	GO:0035061	4	0	1	#NUM!	4	0	1	#NUM!
viral replication complex	GO:0019034	2	0	1	#NUM!	2	0	1	#NUM!
outer membrane	GO:0019867	2	0	1	#NUM!	2	0	1	#NUM!
CCR4-NOT complex	GO:0030014	8	0	1	#NUM!	8	0	1	#NUM!
subsarcolemmal mitochondrion	GO:1990843	1	0	1	#NUM!	1	0	1	#NUM!
intermediate-density lipoprotein particle	GO:0034363	2	0	1	#NUM!	2	0	1	#NUM!
secretory granule lumen	GO:0034774	74	7	1	-0.0209773	74	8	0.688265	0.131083
extrinsic component of mitochondrial inner membrane	GO:0031314	4	0	1	#NUM!	4	0	1	#NUM!
concave side of sperm head	GO:0061830	1	0	1	#NUM!	1	0	1	#NUM!
myosin V complex	GO:0031475	1	0	1	#NUM!	1	0	1	#NUM!
kinesin complex	GO:0005871	32	3	1	-0.029946	30	3	0.759433	0.0531219
9+2 motile cilium	GO:0097729	2	0	1	#NUM!	1	0	1	#NUM!
large ribosomal subunit	GO:0015934	4	0	1	#NUM!	4	1	0.328739	0.969413
kinocilium	GO:0060091	1	0	1	#NUM!	1	0	1	#NUM!
asymmetric synapse	GO:0032279	1	0	1	#NUM!	1	0	1	#NUM!
neuronal cell body membrane	GO:0032809	8	0	1	#NUM!	8	0	1	#NUM!
peroxisomal importomer complex	GO:1990429	2	0	1	#NUM!	2	0	1	#NUM!
mitochondrial proton-transporting ATP synthase, catalytic core	GO:0005754	1	0	1	#NUM!	1	0	1	#NUM!
nucleotide-excision repair factor 2 complex	GO:0000111	1	0	1	#NUM!	1	0	1	#NUM!
cation-transporting ATPase complex	GO:0090533	1	0	1	#NUM!	1	0	1	#NUM!
platelet dense granule membrane	GO:0031088	2	0	1	#NUM!	2	0	1	#NUM!
integrin alpha3-beta1 complex	GO:0034667	1	0	1	#NUM!	1	0	1	#NUM!
integral component of autophagosome membrane	GO:0097637	2	0	1	#NUM!	2	0	1	#NUM!
integral component of postsynaptic specialization membrane	GO:0099060	5	0	1	#NUM!	4	0	1	#NUM!
transcriptional preinitiation complex	GO:0097550	5	0	1	#NUM!	5	0	1	#NUM!
Mis6-Sim4 complex	GO:0031511	1	0	1	#NUM!	1	0	1	#NUM!
mitotic spindle microtubule	GO:1990498	3	0	1	#NUM!	3	0	1	#NUM!
spindle	GO:0005819	81	7	1	-0.111361	79	9	0.560093	0.183484
growth cone filopodium	GO:1990812	3	0	1	#NUM!	3	0	1	#NUM!
interleukin-23 complex	GO:0070743	1	0	1	#NUM!	1	0	1	#NUM!
DNA replication preinitiation complex	GO:0031261	1	0	1	#NUM!	1	0	1	#NUM!
adrenomedullin receptor complex	GO:1903143	1	0	1	#NUM!	1	0	1	#NUM!
outer dense plaque of desmosome	GO:0090636	1	0	1	#NUM!	1	0	1	#NUM!
leading edge of lamellipodium	GO:0061851	1	0	1	#NUM!	1	0	1	#NUM!
glycine cleavage complex	GO:0005960	1	0	1	#NUM!	1	0	1	#NUM!
rough endoplasmic reticulum lumen	GO:0048237	3	0	1	#NUM!	3	0	1	#NUM!
clathrin-sculpted acetylcholine transport vesicle membrane	GO:0060201	2	0	1	#NUM!	2	0	1	#NUM!
smooth muscle contractile fiber	GO:0030485	1	0	1	#NUM!	1	0	1	#NUM!
Lewy body corona	GO:1990038	1	0	1	#NUM!	1	0	1	#NUM!
dendritic spine head	GO:0044327	8	0	1	#NUM!	8	0	1	#NUM!
multivesicular body, internal vesicle	GO:0097487	0	0	1	#VALUE!	0	0	1	#VALUE!
apical tubulobulbar complex	GO:0061828	1	0	1	#NUM!	1	0	1	#NUM!
pre-snoRNP complex	GO:0070761	5	0	1	#NUM!	4	0	1	#NUM!
TRAPPI protein complex	GO:1990070	1	0	1	#NUM!	1	0	1	#NUM!
lateral cell cortex	GO:0097575	1	0	1	#NUM!	1	0	1	#NUM!
interleukin-23 receptor complex	GO:0072536	1	0	1	#NUM!	1	0	1	#NUM!
TIM23 mitochondrial import inner membrane translocase complex	GO:0005744	6	0	1	#NUM!	6	0	1	#NUM!
protein kinase 5 complex	GO:0016533	2	0	1	#NUM!	2	0	1	#NUM!
epidermal lamellar body	GO:0097209	2	0	1	#NUM!	2	0	1	#NUM!
Elg1 RFC-like complex	GO:0031391	2	0	1	#NUM!	2	0	1	#NUM!
voltage-gated sodium channel complex	GO:0001518	3	0	1	#NUM!	2	0	1	#NUM!
equatorial microtubule organizing center	GO:0000923	2	0	1	#NUM!	2	0	1	#NUM!
translation initiation ternary complex	GO:0044207	1	0	1	#NUM!	0	0	1	#VALUE!
anchored component of membrane	GO:0031225	19	1	1	-0.607261	22	1	0.716392	-0.735335
retromer complex	GO:0030904	7	0	1	#NUM!	7	0	1	#NUM!
clathrin-sculpted glutamate transport vesicle membrane	GO:0060203	3	0	1	#NUM!	3	0	1	#NUM!
cyclin E2-CDK2 complex	GO:0097135	2	0	1	#NUM!	2	0	1	#NUM!
classical Lewy body	GO:0097414	1	0	1	#NUM!	1	0	1	#NUM!
mitochondrion-derived vesicle	GO:0099073	1	0	1	#NUM!	1	0	1	#NUM!
postsynaptic endocytic zone	GO:0098843	2	0	1	#NUM!	2	0	1	#NUM!
asymmetric, glutamatergic, excitatory synapse	GO:0098985	1	0	1	#NUM!	1	0	1	#NUM!
postsynaptic specialization	GO:0099572	2	0	1	#NUM!	2	0	1	#NUM!
main axon	GO:0044304	3	0	1	#NUM!	3	0	1	#NUM!
respiratory chain complex IV	GO:0045277	3	0	1	#NUM!	3	0	1	#NUM!
peripheral region of growth cone	GO:0090725	1	0	1	#NUM!	1	0	1	#NUM!
zeta DNA polymerase complex	GO:0016035	1	0	1	#NUM!	1	0	1	#NUM!
host cell PML body	GO:0075341	1	0	1	#NUM!	1	0	1	#NUM!
myelin sheath abaxonal region	GO:0035748	5	0	1	#NUM!	5	0	1	#NUM!
plasma membrane respiratory chain complex I	GO:0045272	1	0	1	#NUM!	1	0	1	#NUM!
perivitelline space	GO:0098595	0	0	1	#VALUE!	1	0	1	#NUM!
integral component of peroxisomal membrane	GO:0005779	10	1	1	0.0345925	10	1	1	0.0531219
subapical complex	GO:0035003	0	0	1	#VALUE!	0	0	1	#VALUE!
symbiont-containing vacuole	GO:0020003	2	0	1	#NUM!	2	0	1	#NUM!
rod spherule	GO:0044317	1	0	1	#NUM!	0	0	1	#VALUE!
proximal dendrite	GO:1990635	4	0	1	#NUM!	4	0	1	#NUM!
other organism cell	GO:0044216	1	0	1	#NUM!	1	0	1	#NUM!
telomeric heterochromatin	GO:0031933	2	0	1	#NUM!	2	0	1	#NUM!
lysosomal matrix	GO:1990836	1	0	1	#NUM!	1	0	1	#NUM!
laminin-2 complex	GO:0005607	1	0	1	#NUM!	1	0	1	#NUM!
signal recognition particle receptor complex	GO:0005785	1	0	1	#NUM!	1	0	1	#NUM!
piP-body	GO:0071547	2	0	1	#NUM!	2	0	1	#NUM!
extrinsic component of Golgi membrane	GO:0090498	3	0	1	#NUM!	3	0	1	#NUM!
replication fork protection complex	GO:0031298	1	0	1	#NUM!	2	0	1	#NUM!
dendritic spine membrane	GO:0032591	2	0	1	#NUM!	2	0	1	#NUM!
nuclear pre-replicative complex	GO:0005656	2	0	1	#NUM!	2	0	1	#NUM!
post-spliceosomal complex	GO:0071020	1	0	1	#NUM!	1	0	1	#NUM!
4-aminobutyrate transaminase complex	GO:0032144	1	0	1	#NUM!	1	0	1	#NUM!
endosome to plasma membrane transport vesicle	GO:0070381	3	0	1	#NUM!	3	0	1	#NUM!
endoplasmic reticulum-plasma membrane contact site	GO:0140268	4	0	1	#NUM!	4	0	1	#NUM!
endolysosome lumen	GO:0036021	3	0	1	#NUM!	3	0	1	#NUM!
eukaryotic translation initiation factor 2 complex	GO:0005850	3	0	1	#NUM!	1	0	1	#NUM!
intracellular cyclic nucleotide activated cation channel complex	GO:0017071	1	0	1	#NUM!	1	0	1	#NUM!
mitochondrial proton-transporting ATP synthase, stator stalk	GO:0000274	1	0	1	#NUM!	1	0	1	#NUM!
protein farnesyltransferase complex	GO:0005965	1	0	1	#NUM!	1	0	1	#NUM!
MIS12/MIND type complex	GO:0000444	3	0	1	#NUM!	3	0	1	#NUM!
cortical endoplasmic reticulum	GO:0032541	1	0	1	#NUM!	1	0	1	#NUM!
oligosaccharyltransferase III complex	GO:0035000	1	0	1	#NUM!	1	0	1	#NUM!
high-density lipoprotein particle	GO:0034364	5	0	1	#NUM!	6	0	1	#NUM!
intracellular ferritin complex	GO:0008043	2	0	1	#NUM!	2	1	0.180672	1.66256
mitotic spindle pole	GO:0097431	14	1	1	-0.30188	14	1	1	-0.28335
alveolar lamellar body	GO:0097208	2	0	1	#NUM!	2	0	1	#NUM!
cytoplasmic cyclin-dependent protein kinase holoenzyme complex	GO:0000308	1	0	1	#NUM!	1	0	1	#NUM!
alpha-beta T cell receptor complex	GO:0042105	1	0	1	#NUM!	1	0	1	#NUM!
sperm mitochondrial sheath	GO:0097226	1	0	1	#NUM!	1	0	1	#NUM!
synapse	GO:0045202	138	13	1	-0.0251267	135	12	1	-0.0646611
TRAPP complex	GO:0030008	6	0	1	#NUM!	6	0	1	#NUM!
TCR signalosome	GO:0036398	1	0	1	#NUM!	1	0	1	#NUM!
U2-type spliceosomal complex	GO:0005684	5	0	1	#NUM!	5	0	1	#NUM!
mitochondrial nucleoid	GO:0042645	24	2	1	-0.147729	22	1	0.716392	-0.735335
discoidal high-density lipoprotein particle	GO:0034365	2	0	1	#NUM!	2	0	1	#NUM!
mitochondrial proton-transporting ATP synthase complex, coupling factor F(o)	GO:0000276	6	0	1	#NUM!	6	0	1	#NUM!
mRNA cap methyltransferase complex	GO:0031533	1	0	1	#NUM!	1	0	1	#NUM!
integral component of postsynaptic density membrane	GO:0099061	17	1	1	-0.496036	17	0	0.397703	#NUM!
protein C inhibitor-coagulation factor Xa complex	GO:0097182	0	0	1	#VALUE!	0	0	1	#VALUE!
dopaminergic synapse	GO:0098691	2	0	1	#NUM!	2	0	1	#NUM!
calcium ion-transporting ATPase complex	GO:0090534	2	0	1	#NUM!	2	0	1	#NUM!
COPI vesicle coat	GO:0030126	9	0	1	#NUM!	10	0	0.612904	#NUM!
SMN-Sm protein complex	GO:0034719	14	1	1	-0.30188	14	1	1	-0.28335
guanylate cyclase complex, soluble	GO:0008074	1	0	1	#NUM!	1	0	1	#NUM!
EGO complex	GO:0034448	3	0	1	#NUM!	2	0	1	#NUM!
checkpoint clamp complex	GO:0030896	4	0	1	#NUM!	4	0	1	#NUM!
growth hormone receptor complex	GO:0070195	1	0	1	#NUM!	1	0	1	#NUM!
RNA polymerase transcription factor SL1 complex	GO:0005668	2	0	1	#NUM!	2	0	1	#NUM!
nuclear euchromatin	GO:0005719	15	1	1	-0.370873	15	1	1	-0.352343
protein C inhibitor-TMPRSS11E complex	GO:0036025	0	0	1	#VALUE!	0	0	1	#VALUE!
interleukin-28 receptor complex	GO:0032002	0	0	1	#VALUE!	0	0	1	#VALUE!
extrinsic component of endosome membrane	GO:0031313	6	0	1	#NUM!	6	0	1	#NUM!
pseudopodium membrane	GO:0031260	0	0	1	#VALUE!	0	0	1	#VALUE!
retromer, cargo-selective complex	GO:0030906	2	0	1	#NUM!	2	0	1	#NUM!
nuclear lumen	GO:0031981	1	0	1	#NUM!	1	0	1	#NUM!
Dsl1/NZR complex	GO:0070939	2	0	1	#NUM!	2	0	1	#NUM!
extrinsic component of omegasome membrane	GO:0097629	1	0	1	#NUM!	1	0	1	#NUM!
protein C inhibitor-plasma kallikrein complex	GO:0036030	0	0	1	#VALUE!	0	0	1	#VALUE!
stereocilium bundle	GO:0032421	2	0	1	#NUM!	2	0	1	#NUM!
calcium- and calmodulin-dependent protein kinase complex	GO:0005954	2	0	1	#NUM!	2	0	1	#NUM!
syntrophin complex	GO:0016013	3	0	1	#NUM!	3	0	1	#NUM!
interphase microtubule organizing center	GO:0031021	1	0	1	#NUM!	1	0	1	#NUM!
dendrite terminus	GO:0044292	2	0	1	#NUM!	2	0	1	#NUM!
Barr body	GO:0001740	4	0	1	#NUM!	4	0	1	#NUM!
lumenal side of Golgi membrane	GO:0098547	1	0	1	#NUM!	1	0	1	#NUM!
transcription factor TFTC complex	GO:0033276	7	0	1	#NUM!	7	0	1	#NUM!
calcium channel complex	GO:0034704	11	1	1	-0.0607176	11	1	1	-0.0421883
UFD1-NPL4 complex	GO:0036501	1	0	1	#NUM!	1	0	1	#NUM!
ribose phosphate diphosphokinase complex	GO:0002189	4	0	1	#NUM!	4	0	1	#NUM!
SUMO activating enzyme complex	GO:0031510	3	0	1	#NUM!	3	0	1	#NUM!
BIM-BCL-xl complex	GO:0097140	1	0	1	#NUM!	1	0	1	#NUM!
laminin-3 complex	GO:0005608	1	0	1	#NUM!	1	0	1	#NUM!
nucleolar ribonuclease P complex	GO:0005655	2	0	1	#NUM!	2	0	1	#NUM!
cleavage body	GO:0071920	2	0	1	#NUM!	2	0	1	#NUM!
macropinocytic cup	GO:0070685	1	0	1	#NUM!	1	0	1	#NUM!
FACT complex	GO:0035101	2	0	1	#NUM!	2	0	1	#NUM!
clathrin-sculpted monoamine transport vesicle membrane	GO:0070083	3	0	1	#NUM!	3	0	1	#NUM!
neurofibrillary tangle	GO:0097418	4	0	1	#NUM!	3	0	1	#NUM!
spherical high-density lipoprotein particle	GO:0034366	2	0	1	#NUM!	2	0	1	#NUM!
peroxisomal membrane	GO:0005778	34	3	1	-0.0905706	33	3	1	-0.0421883
clathrin complex	GO:0071439	3	0	1	#NUM!	3	0	1	#NUM!
condensed nuclear chromosome kinetochore	GO:0000778	5	0	1	#NUM!	4	0	1	#NUM!
CURI complex	GO:0032545	2	0	1	#NUM!	2	0	1	#NUM!
Fanconi anaemia nuclear complex	GO:0043240	6	0	1	#NUM!	8	2	0.171572	0.969413
myosin II complex	GO:0016460	3	0	1	#NUM!	3	1	0.258387	1.25709
DUBm complex	GO:0071819	2	0	1	#NUM!	2	0	1	#NUM!
perineuronal net	GO:0072534	2	0	1	#NUM!	2	0	1	#NUM!
NatC complex	GO:0031417	1	0	1	#NUM!	1	0	1	#NUM!
cytoplasmic side of late endosome membrane	GO:0098560	2	0	1	#NUM!	2	0	1	#NUM!
lamellar body	GO:0042599	5	0	1	#NUM!	5	0	1	#NUM!
VCB complex	GO:0030891	5	0	1	#NUM!	5	0	1	#NUM!
endothelial microparticle	GO:0072563	1	0	1	#NUM!	1	0	1	#NUM!
protein-lipid complex	GO:0032994	1	0	1	#NUM!	1	0	1	#NUM!
collagen type XI trimer	GO:0005592	1	0	1	#NUM!	1	0	1	#NUM!
host cell presynaptic membrane	GO:0044231	1	0	1	#NUM!	1	0	1	#NUM!
chromosome passenger complex	GO:0032133	0	0	1	#VALUE!	0	0	1	#VALUE!
node of Ranvier	GO:0033268	8	0	1	#NUM!	8	0	1	#NUM!
alveolar lamellar body membrane	GO:0097233	0	0	1	#VALUE!	0	0	1	#VALUE!
oncostatin-M receptor complex	GO:0005900	2	0	1	#NUM!	2	0	1	#NUM!
mitochondrial crista	GO:0030061	3	0	1	#NUM!	3	0	1	#NUM!
TORC2 complex	GO:0031932	5	0	1	#NUM!	5	1	0.392427	0.746269
growth cone membrane	GO:0032584	2	0	1	#NUM!	2	0	1	#NUM!
cyclin/CDK positive transcription elongation factor complex	GO:0008024	4	0	1	#NUM!	4	0	1	#NUM!
U4atac snRNP	GO:0005690	2	0	1	#NUM!	2	0	1	#NUM!
interfibrillar mitochondrion	GO:1990844	1	0	1	#NUM!	1	0	1	#NUM!
ribonucleoside-diphosphate reductase complex	GO:0005971	1	0	1	#NUM!	1	0	1	#NUM!
insulin-like growth factor binding protein complex	GO:0016942	2	0	1	#NUM!	2	0	1	#NUM!
pseudopodium	GO:0031143	11	1	1	-0.0607176	11	1	1	-0.0421883
replisome	GO:0030894	1	0	1	#NUM!	1	0	1	#NUM!
mitotic spindle midzone	GO:1990023	4	0	1	#NUM!	4	0	1	#NUM!
endoplasmic reticulum chaperone complex	GO:0034663	8	0	1	#NUM!	8	0	1	#NUM!
Mre11 complex	GO:0030870	2	0	1	#NUM!	2	0	1	#NUM!
BCOR complex	GO:0140261	1	0	1	#NUM!	1	0	1	#NUM!
USH2 complex	GO:1990696	1	0	1	#NUM!	1	0	1	#NUM!
TSC1-TSC2 complex	GO:0033596	2	0	1	#NUM!	2	0	1	#NUM!
cyclin D2-CDK4 complex	GO:0097129	2	0	1	#NUM!	2	0	1	#NUM!
ciliary pocket membrane	GO:0020018	2	0	1	#NUM!	2	0	1	#NUM!
transcription factor TFIIE complex	GO:0005673	2	0	1	#NUM!	2	0	1	#NUM!
actomyosin contractile ring	GO:0005826	3	0	1	#NUM!	3	1	0.258387	1.25709
ion channel complex	GO:0034702	2	0	1	#NUM!	3	0	1	#NUM!
RNA polymerase II transcription repressor complex	GO:0090571	2	0	1	#NUM!	2	0	1	#NUM!
PR-DUB complex	GO:0035517	3	0	1	#NUM!	3	0	1	#NUM!
kinesin I complex	GO:0016938	1	0	1	#NUM!	1	0	1	#NUM!
endoplasmic reticulum exit site	GO:0070971	14	1	1	-0.30188	14	0	0.3884	#NUM!
symmetric synapse	GO:0032280	1	0	1	#NUM!	1	0	1	#NUM!
plasma membrane bounded cell projection cytoplasm	GO:0032838	1	0	1	#NUM!	1	0	1	#NUM!
integrin alpha7-beta1 complex	GO:0034677	1	0	1	#NUM!	1	0	1	#NUM!
DBIRD complex	GO:0044609	1	0	1	#NUM!	1	0	1	#NUM!
GATOR2 complex	GO:0061700	5	0	1	#NUM!	5	1	0.392427	0.746269
BBSome	GO:0034464	4	0	1	#NUM!	4	0	1	#NUM!
intercellular bridge	GO:0045171	31	3	1	0.00180271	31	3	1	0.0203321
mitochondria-associated endoplasmic reticulum membrane	GO:0044233	6	0	1	#NUM!	6	1	0.450079	0.563948
cortical microtubule plus-end	GO:1903754	1	0	1	#NUM!	1	0	1	#NUM!
MCM complex	GO:0042555	8	0	1	#NUM!	8	2	0.171572	0.969413
small nucleolar ribonucleoprotein complex	GO:0005732	8	0	1	#NUM!	7	0	1	#NUM!
dynactin complex	GO:0005869	7	0	1	#NUM!	7	0	1	#NUM!
inactive sex chromosome	GO:0098577	1	0	1	#NUM!	1	0	1	#NUM!
Shc-EGFR complex	GO:0070435	2	0	1	#NUM!	2	0	1	#NUM!
eukaryotic translation initiation factor 2B complex	GO:0005851	5	0	1	#NUM!	4	0	1	#NUM!
integrin alpha11-beta1 complex	GO:0034681	1	0	1	#NUM!	1	0	1	#NUM!
serine/threonine protein kinase complex	GO:1902554	1	0	1	#NUM!	1	0	1	#NUM!
Ndc80 complex	GO:0031262	1	0	1	#NUM!	0	0	1	#VALUE!
integral component of lysosomal membrane	GO:1905103	1	0	1	#NUM!	1	0	1	#NUM!
smooth endoplasmic reticulum membrane	GO:0030868	2	0	1	#NUM!	2	0	1	#NUM!
succinate-CoA ligase complex	GO:0042709	1	0	1	#NUM!	1	0	1	#NUM!
heterotrimeric G-protein complex	GO:0005834	18	1	1	-0.553194	18	1	1	-0.534665
RNA N6-methyladenosine methyltransferase complex	GO:0036396	4	0	1	#NUM!	4	0	1	#NUM!
cyclin-dependent protein kinase holoenzyme complex	GO:0000307	23	2	1	-0.105169	24	1	0.722373	-0.822347
presynaptic cytoskeleton	GO:0099569	1	0	1	#NUM!	1	0	1	#NUM!
serine protease inhibitor complex	GO:0097180	0	0	1	#VALUE!	0	0	1	#VALUE!
muscle myosin complex	GO:0005859	2	0	1	#NUM!	3	0	1	#NUM!
clathrin coat of coated pit	GO:0030132	4	0	1	#NUM!	4	0	1	#NUM!
vesicle coat	GO:0030120	1	0	1	#NUM!	1	0	1	#NUM!
katanin complex	GO:0008352	1	0	1	#NUM!	1	0	1	#NUM!
stereocilium shaft	GO:0120043	1	0	1	#NUM!	1	0	1	#NUM!
gamma-tubulin complex	GO:0000930	6	0	1	#NUM!	6	1	0.450079	0.563948
spindle matrix	GO:1990047	1	0	1	#NUM!	1	0	1	#NUM!
phosphatidylinositol 3-kinase complex, class III	GO:0035032	1	0	1	#NUM!	1	0	1	#NUM!
Rad51B-Rad51C-Rad51D-XRCC2 complex	GO:0033063	2	0	1	#NUM!	2	0	1	#NUM!
anchored component of presynaptic active zone membrane	GO:0099029	2	0	1	#NUM!	2	0	1	#NUM!
hemidesmosome	GO:0030056	4	0	1	#NUM!	4	0	1	#NUM!
NOS2-CD74 complex	GO:0035693	1	0	1	#NUM!	1	0	1	#NUM!
extrinsic component of postsynaptic membrane	GO:0098890	2	0	1	#NUM!	2	0	1	#NUM!
Elongator holoenzyme complex	GO:0033588	3	0	1	#NUM!	3	0	1	#NUM!
chylomicron remnant	GO:0034360	0	0	1	#VALUE!	0	0	1	#VALUE!
integral component of neuronal dense core vesicle membrane	GO:0099066	2	0	1	#NUM!	2	0	1	#NUM!
autosome	GO:0030849	1	0	1	#NUM!	1	0	1	#NUM!
rough endoplasmic reticulum membrane	GO:0030867	2	0	1	#NUM!	2	0	1	#NUM!
secretory granule	GO:0030141	28	2	1	-0.30188	32	2	0.764273	-0.416882
tethering complex	GO:0099023	1	0	1	#NUM!	1	0	1	#NUM!
meiotic cohesin complex	GO:0030893	3	0	1	#NUM!	3	0	1	#NUM!
other organism cell membrane	GO:0044218	1	0	1	#NUM!	0	0	1	#VALUE!
gamma-catenin-TCF7L2 complex	GO:0071665	1	0	1	#NUM!	1	0	1	#NUM!
cyclin K-CDK13 complex	GO:0002945	2	0	1	#NUM!	2	0	1	#NUM!
inflammasome complex	GO:0061702	1	0	1	#NUM!	1	0	1	#NUM!
distal axon	GO:0150034	2	0	1	#NUM!	2	0	1	#NUM!
gamma DNA polymerase complex	GO:0005760	1	0	1	#NUM!	1	0	1	#NUM!
BRCA1-BARD1 complex	GO:0031436	2	0	1	#NUM!	2	0	1	#NUM!
alphav-beta3 integrin-vitronectin complex	GO:0071062	2	0	1	#NUM!	2	0	1	#NUM!
UBC13-MMS2 complex	GO:0031372	2	0	1	#NUM!	2	0	1	#NUM!
calyx of Held	GO:0044305	13	1	1	-0.227772	12	1	1	-0.1292
apolipoprotein B mRNA editing enzyme complex	GO:0030895	0	0	1	#VALUE!	2	0	1	#NUM!
lipopolysaccharide receptor complex	GO:0046696	4	0	1	#NUM!	4	0	1	#NUM!
NSL complex	GO:0044545	5	0	1	#NUM!	5	0	1	#NUM!
PCSK9-AnxA2 complex	GO:1990667	1	0	1	#NUM!	1	0	1	#NUM!
cyclin A1-CDK2 complex	GO:0097123	2	0	1	#NUM!	2	0	1	#NUM!
septin complex	GO:0031105	9	0	1	#NUM!	9	0	1	#NUM!
translation release factor complex	GO:0018444	2	0	1	#NUM!	2	0	1	#NUM!
eukaryotic translation initiation factor 3 complex, eIF3m	GO:0071541	6	0	1	#NUM!	6	0	1	#NUM!
anchored component of postsynaptic density membrane	GO:0099031	1	0	1	#NUM!	1	0	1	#NUM!
muscle cell projection membrane	GO:0036195	1	0	1	#NUM!	1	0	1	#NUM!
cell cortex region	GO:0099738	9	0	1	#NUM!	9	0	1	#NUM!
trans-Golgi network	GO:0005802	85	8	1	-0.0260321	86	7	0.852858	-0.15273
protein C inhibitor-coagulation factor XI complex	GO:0097183	0	0	1	#VALUE!	0	0	1	#VALUE!
collagen type IV trimer	GO:0005587	2	0	1	#NUM!	2	0	1	#NUM!
HIR complex	GO:0000417	1	0	1	#NUM!	1	0	1	#NUM!
lipid tube	GO:0060987	1	0	1	#NUM!	1	0	1	#NUM!
cytoskeleton of presynaptic active zone	GO:0048788	3	0	1	#NUM!	3	0	1	#NUM!
inhibin A complex	GO:0043512	1	0	1	#NUM!	1	0	1	#NUM!
TAP complex	GO:0042825	2	0	1	#NUM!	2	0	1	#NUM!
collagen type VIII trimer	GO:0005591	1	0	1	#NUM!	1	0	1	#NUM!
photoreceptor cell cilium	GO:0097733	1	0	1	#NUM!	1	0	1	#NUM!
axon initial segment	GO:0043194	13	1	1	-0.227772	13	1	1	-0.209242
UBC13-UEV1A complex	GO:0035370	2	0	1	#NUM!	2	0	1	#NUM!
apoptosome	GO:0043293	1	0	1	#NUM!	1	0	1	#NUM!
centriolar subdistal appendage	GO:0120103	6	0	1	#NUM!	6	0	1	#NUM!
inhibin-betaglycan-ActRII complex	GO:0034673	1	0	1	#NUM!	1	0	1	#NUM!
postsynaptic specialization membrane	GO:0099634	2	0	1	#NUM!	2	0	1	#NUM!
nucleolus organizer region	GO:0005731	1	0	1	#NUM!	1	0	1	#NUM!
MCM8-MCM9 complex	GO:0097362	2	0	1	#NUM!	2	0	1	#NUM!
delta DNA polymerase complex	GO:0043625	1	0	1	#NUM!	1	0	1	#NUM!
protein phosphatase type 2A complex	GO:0000159	9	0	1	#NUM!	8	0	1	#NUM!
GATOR1 complex	GO:1990130	1	0	1	#NUM!	1	0	1	#NUM!
serine C-palmitoyltransferase complex	GO:0017059	1	0	1	#NUM!	1	0	1	#NUM!
PAM complex, Tim23 associated import motor	GO:0001405	2	0	1	#NUM!	2	0	1	#NUM!
microprocessor complex	GO:0070877	1	0	1	#NUM!	1	0	1	#NUM!
nucleotide-activated protein kinase complex	GO:0031588	11	1	1	-0.0607176	11	1	1	-0.0421883
Smc5-Smc6 complex	GO:0030915	3	0	1	#NUM!	3	0	1	#NUM!
PCAF complex	GO:0000125	5	0	1	#NUM!	5	0	1	#NUM!
catalytic complex	GO:1902494	2	0	1	#NUM!	2	0	1	#NUM!
extrinsic component of endoplasmic reticulum membrane	GO:0042406	3	0	1	#NUM!	3	0	1	#NUM!
elastic fiber	GO:0071953	2	0	1	#NUM!	2	0	1	#NUM!
microvesicle	GO:1990742	1	0	1	#NUM!	2	0	1	#NUM!
methionine adenosyltransferase complex	GO:0048269	2	0	1	#NUM!	2	0	1	#NUM!
NuA3a histone acetyltransferase complex	GO:1990467	1	0	1	#NUM!	1	0	1	#NUM!
integrin alpha1-beta1 complex	GO:0034665	1	0	1	#NUM!	1	0	1	#NUM!
axonemal outer doublet	GO:0097545	0	0	1	#VALUE!	0	0	1	#VALUE!
mitotic spindle astral microtubule	GO:0061673	2	0	1	#NUM!	2	0	1	#NUM!
slit diaphragm	GO:0036057	4	0	1	#NUM!	4	0	1	#NUM!
azurophil granule membrane	GO:0035577	26	2	1	-0.227772	25	1	0.507386	-0.863169
Grb2-Sos complex	GO:0070618	1	0	1	#NUM!	1	0	1	#NUM!
dynein complex	GO:0030286	10	1	1	0.0345925	10	2	0.243888	0.746269
THO complex part of transcription export complex	GO:0000445	5	0	1	#NUM!	5	0	1	#NUM!
ciliary inversin compartment	GO:0097543	1	0	1	#NUM!	1	0	1	#NUM!
cis-Golgi network membrane	GO:0033106	2	0	1	#NUM!	2	0	1	#NUM!
laminin complex	GO:0043256	3	0	1	#NUM!	3	0	1	#NUM!
cell division site	GO:0032153	2	0	1	#NUM!	2	0	1	#NUM!
cell body fiber	GO:0070852	3	0	1	#NUM!	3	0	1	#NUM!
NuA3b histone acetyltransferase complex	GO:1990468	1	0	1	#NUM!	1	0	1	#NUM!
U2-type catalytic step 1 spliceosome	GO:0071006	10	1	1	0.0345925	10	0	0.612904	#NUM!
BRCA2-MAGE-D1 complex	GO:0033593	0	0	1	#VALUE!	1	0	1	#NUM!
presynaptic endocytic zone membrane	GO:0098835	4	0	1	#NUM!	4	0	1	#NUM!
nuclear nucleosome	GO:0000788	7	0	1	#NUM!	5	0	1	#NUM!
type III intermediate filament	GO:0045098	1	0	1	#NUM!	1	0	1	#NUM!
TRAPPIII protein complex	GO:1990072	1	0	1	#NUM!	1	0	1	#NUM!
follicle-stimulating hormone complex	GO:0016914	0	0	1	#VALUE!	0	0	1	#VALUE!
respirasome	GO:0070469	3	0	1	#NUM!	3	0	1	#NUM!
nuclear subtelomeric heterochromatin	GO:1990707	1	0	1	#NUM!	1	0	1	#NUM!
box H/ACA snoRNP complex	GO:0031429	5	0	1	#NUM!	4	0	1	#NUM!
MKS complex	GO:0036038	5	0	1	#NUM!	5	0	1	#NUM!
XPC complex	GO:0071942	3	0	1	#NUM!	3	0	1	#NUM!
intrinsic component of external side of plasma membrane	GO:0031233	0	0	1	#VALUE!	0	0	1	#VALUE!
calcineurin complex	GO:0005955	4	0	1	#NUM!	4	0	1	#NUM!
NatB complex	GO:0031416	1	0	1	#NUM!	1	0	1	#NUM!
protein C inhibitor-PLAT complex	GO:0036026	0	0	1	#VALUE!	0	0	1	#VALUE!
protein C inhibitor-TMPRSS7 complex	GO:0036024	0	0	1	#VALUE!	0	0	1	#VALUE!
nucleotide-excision repair factor 1 complex	GO:0000110	2	0	1	#NUM!	2	0	1	#NUM!
perinuclear endoplasmic reticulum	GO:0097038	12	1	1	-0.147729	12	1	1	-0.1292
interleukin-6 receptor complex	GO:0005896	2	0	1	#NUM!	2	0	1	#NUM!
late recombination nodule	GO:0005715	1	0	1	#NUM!	1	0	1	#NUM!
clathrin coat of endocytic vesicle	GO:0030128	1	0	1	#NUM!	1	0	1	#NUM!
extrinsic component of presynaptic membrane	GO:0098888	1	0	1	#NUM!	1	0	1	#NUM!
Bcl3/NF-kappaB2 complex	GO:0033257	2	0	1	#NUM!	1	0	1	#NUM!
egg coat	GO:0035805	0	0	1	#VALUE!	1	0	1	#NUM!
box H/ACA scaRNP complex	GO:0072589	4	0	1	#NUM!	4	0	1	#NUM!
MHC class I protein complex	GO:0042612	7	0	1	#NUM!	7	0	1	#NUM!
Prp19 complex	GO:0000974	11	1	1	-0.0607176	11	2	0.280592	0.650959
6-phosphofructo-2-kinase/fructose-2,6-biphosphatase complex	GO:0043540	0	0	1	#VALUE!	0	0	1	#VALUE!
CAF-1 complex	GO:0033186	2	0	1	#NUM!	2	0	1	#NUM!
TORC1 complex	GO:0031931	4	0	1	#NUM!	4	0	1	#NUM!
PeBoW complex	GO:0070545	2	0	1	#NUM!	2	0	1	#NUM!
kinesin II complex	GO:0016939	3	0	1	#NUM!	3	0	1	#NUM!
BIM-BCL-2 complex	GO:0097141	1	0	1	#NUM!	1	0	1	#NUM!
Noc2p-Noc3p complex	GO:0030691	1	0	1	#NUM!	1	0	1	#NUM!
anchored component of postsynaptic membrane	GO:0099025	1	0	1	#NUM!	1	0	1	#NUM!
collagen type XII trimer	GO:0005595	1	0	1	#NUM!	1	1	0.0948264	2.35571
glycinergic synapse	GO:0098690	2	0	1	#NUM!	2	0	1	#NUM!
contractile ring	GO:0070938	3	0	1	#NUM!	3	0	1	#NUM!
negative cofactor 2 complex	GO:0017054	1	0	1	#NUM!	1	0	1	#NUM!
complement component C1 complex	GO:0005602	2	0	1	#NUM!	2	0	1	#NUM!
podosome core	GO:0061825	0	0	1	#VALUE!	0	0	1	#VALUE!
multivesicular body lumen	GO:0097486	3	0	1	#NUM!	3	0	1	#NUM!
Noc4p-Nop14p complex	GO:0030692	0	0	1	#VALUE!	0	0	1	#VALUE!
plasma membrane succinate dehydrogenase complex	GO:0045282	1	0	1	#NUM!	1	0	1	#NUM!
periciliary membrane compartment	GO:1990075	2	0	1	#NUM!	2	0	1	#NUM!
respiratory chain complex II	GO:0045273	1	0	1	#NUM!	1	0	1	#NUM!
parallel fiber to Purkinje cell synapse	GO:0098688	4	0	1	#NUM!	4	0	1	#NUM!
cytoplasmic side of endoplasmic reticulum membrane	GO:0098554	4	0	1	#NUM!	4	0	1	#NUM!
pyruvate kinase complex	GO:1902912	1	0	1	#NUM!	1	0	1	#NUM!
Swi5-Sfr1 complex	GO:0032798	1	0	1	#NUM!	1	0	1	#NUM!
glucosidase II complex	GO:0017177	2	0	1	#NUM!	2	0	1	#NUM!
cis-Golgi network	GO:0005801	31	3	1	0.00180271	31	3	1	0.0203321
DSIF complex	GO:0032044	2	0	1	#NUM!	2	0	1	#NUM!
extrinsic component of presynaptic endocytic zone membrane	GO:0098894	2	0	1	#NUM!	2	0	1	#NUM!
plasma membrane bounded cell projection	GO:0120025	1	0	1	#NUM!	1	0	1	#NUM!
Rad17 RFC-like complex	GO:0031389	1	0	1	#NUM!	1	0	1	#NUM!
nuclear telomeric heterochromatin	GO:0005724	2	0	1	#NUM!	2	0	1	#NUM!
GARP complex	GO:0000938	2	0	1	#NUM!	2	0	1	#NUM!
brahma complex	GO:0035060	1	0	1	#NUM!	1	0	1	#NUM!
isoamylase complex	GO:0043033	1	0	1	#NUM!	1	0	1	#NUM!
synaptobrevin 2-SNAP-25-syntaxin-1a-complexin II complex	GO:0070033	2	0	1	#NUM!	2	0	1	#NUM!
supramolecular fiber	GO:0099512	1	0	1	#NUM!	1	0	1	#NUM!
tertiary granule	GO:0070820	2	0	1	#NUM!	3	1	0.258387	1.25709
npBAF complex	GO:0071564	11	1	1	-0.0607176	11	1	1	-0.0421883
clathrin coat of trans-Golgi network vesicle	GO:0030130	5	0	1	#NUM!	5	0	1	#NUM!
MutSalpha complex	GO:0032301	1	0	1	#NUM!	1	0	1	#NUM!
U7 snRNP	GO:0005683	6	0	1	#NUM!	6	0	1	#NUM!
amylin receptor complex 1	GO:0150056	0	0	1	#VALUE!	0	0	1	#VALUE!
THO complex	GO:0000347	4	0	1	#NUM!	4	0	1	#NUM!
mRNA cleavage and polyadenylation specificity factor complex	GO:0005847	10	1	1	0.0345925	10	0	0.612904	#NUM!
blood microparticle	GO:0072562	56	5	1	-0.0787361	56	4	0.817392	-0.28335
synaptic vesicle membrane	GO:0030672	35	3	1	-0.119558	34	4	0.558837	0.215641
inward rectifying potassium channel	GO:0008282	1	0	1	#NUM!	1	0	1	#NUM!
chromatin silencing complex	GO:0005677	4	0	1	#NUM!	3	0	1	#NUM!
pore complex	GO:0046930	4	0	1	#NUM!	4	0	1	#NUM!
Rad6-Rad18 complex	GO:0097505	1	0	1	#NUM!	1	0	1	#NUM!
proton-transporting ATP synthase complex, catalytic core F(1)	GO:0045261	1	0	1	#NUM!	1	0	1	#NUM!
glial limiting end-foot	GO:0097451	1	0	1	#NUM!	0	0	1	#VALUE!
lipoprotein particle	GO:1990777	2	0	1	#NUM!	2	0	1	#NUM!
CNTFR-CLCF1 complex	GO:0097059	1	0	1	#NUM!	1	0	1	#NUM!
dentate gyrus mossy fiber	GO:0044302	1	0	1	#NUM!	1	0	1	#NUM!
EMILIN complex	GO:1990971	0	0	1	#VALUE!	0	0	1	#VALUE!
Hrd1p ubiquitin ligase ERAD-L complex	GO:0000839	3	0	1	#NUM!	3	0	1	#NUM!
vacuolar proton-transporting V-type ATPase, V0 domain	GO:0000220	1	0	1	#NUM!	1	0	1	#NUM!
cytoplasmic side of early endosome membrane	GO:0098559	2	0	1	#NUM!	2	0	1	#NUM!
synaptonemal complex	GO:0000795	10	1	1	0.0345925	11	1	1	-0.0421883
cohesin complex	GO:0008278	5	0	1	#NUM!	5	0	1	#NUM!
NURF complex	GO:0016589	4	0	1	#NUM!	3	0	1	#NUM!
myosin filament	GO:0032982	4	0	1	#NUM!	4	0	1	#NUM!
outer dense fiber	GO:0001520	4	0	1	#NUM!	3	1	0.258387	1.25709
CatSper complex	GO:0036128	1	0	1	#NUM!	1	0	1	#NUM!
protein C inhibitor-thrombin complex	GO:0036028	0	0	1	#VALUE!	0	0	1	#VALUE!
tRNA-splicing ligase complex	GO:0072669	3	0	1	#NUM!	3	0	1	#NUM!
mature chylomicron	GO:0034359	0	0	1	#VALUE!	0	0	1	#VALUE!
perinuclear endoplasmic reticulum lumen	GO:0099020	1	0	1	#NUM!	1	0	1	#NUM!
hyaluranon cable	GO:0036117	0	0	1	#VALUE!	1	1	0.0948264	2.35571
integral component of external side of plasma membrane	GO:0071575	0	0	1	#VALUE!	1	0	1	#NUM!
ESCRT III complex	GO:0000815	9	0	1	#NUM!	8	0	1	#NUM!
hexameric IgM immunoglobulin complex	GO:0071757	1	0	1	#NUM!	1	0	1	#NUM!
Golgi transport complex	GO:0017119	10	1	1	0.0345925	10	1	1	0.0531219
integrin alphav-beta5 complex	GO:0034684	1	0	1	#NUM!	1	0	1	#NUM!
BLOC-2 complex	GO:0031084	1	0	1	#NUM!	1	0	1	#NUM!
Cul4B-RING E3 ubiquitin ligase complex	GO:0031465	3	0	1	#NUM!	3	0	1	#NUM!
alphav-beta3 integrin-PKCalpha complex	GO:0035866	1	0	1	#NUM!	1	0	1	#NUM!
interleukin-13 receptor complex	GO:0005898	1	0	1	#NUM!	1	0	1	#NUM!
L-cysteine desulfurase complex	GO:1990221	1	0	1	#NUM!	1	0	1	#NUM!
nuclear RNA-directed RNA polymerase complex	GO:0031380	1	0	1	#NUM!	1	0	1	#NUM!
fibrinogen complex	GO:0005577	2	0	1	#NUM!	2	0	1	#NUM!
sperm principal piece	GO:0097228	3	0	1	#NUM!	3	0	1	#NUM!
dendritic tree	GO:0097447	1	0	1	#NUM!	1	0	1	#NUM!
rhabdomere	GO:0016028	1	0	1	#NUM!	1	0	1	#NUM!
extrinsic component of postsynaptic endosome membrane	GO:0098999	1	0	1	#NUM!	1	0	1	#NUM!
MSL complex	GO:0072487	2	0	1	#NUM!	2	0	1	#NUM!
protein kinase complex	GO:1902911	1	0	1	#NUM!	1	0	1	#NUM!
bleb	GO:0032059	8	0	1	#NUM!	8	0	1	#NUM!
cytosolic ribosome	GO:0022626	5	0	1	#NUM!	5	0	1	#NUM!
host cell surface	GO:0044228	1	0	1	#NUM!	1	0	1	#NUM!
tetraspanin-enriched microdomain	GO:0097197	4	0	1	#NUM!	4	0	1	#NUM!
neuronal dense core vesicle	GO:0098992	1	0	1	#NUM!	1	0	1	#NUM!
HAUS complex	GO:0070652	7	0	1	#NUM!	7	0	1	#NUM!
ESCRT II complex	GO:0000814	2	0	1	#NUM!	2	0	1	#NUM!
fascia adherens	GO:0005916	7	0	1	#NUM!	7	0	1	#NUM!
RNA polymerase I core factor complex	GO:0070860	1	0	1	#NUM!	1	0	1	#NUM!
lysosomal lumen	GO:0043202	40	3	1	-0.25309	43	6	0.294309	0.386266
phenylalanine-tRNA ligase complex	GO:0009328	1	0	1	#NUM!	1	0	1	#NUM!
melanosome	GO:0042470	70	6	1	-0.119558	71	6	1	-0.115213
clathrin vesicle coat	GO:0030125	4	0	1	#NUM!	4	0	1	#NUM!
mitochondrial intermembrane space	GO:0005758	44	4	1	-0.0607176	44	3	0.795378	-0.32987
t-UTP complex	GO:0034455	2	0	1	#NUM!	2	0	1	#NUM!
pICln-Sm protein complex	GO:0034715	6	0	1	#NUM!	6	0	1	#NUM!
phosphorylase kinase complex	GO:0005964	2	0	1	#NUM!	2	0	1	#NUM!
fibrillar collagen trimer	GO:0005583	1	0	1	#NUM!	1	0	1	#NUM!
AMPA glutamate receptor complex	GO:0032281	6	0	1	#NUM!	6	0	1	#NUM!
platelet alpha granule	GO:0031091	5	0	1	#NUM!	6	0	1	#NUM!
presynaptic actin cytoskeleton	GO:0099143	1	0	1	#NUM!	1	0	1	#NUM!
laminin-5 complex	GO:0005610	2	0	1	#NUM!	2	0	1	#NUM!
PCNA complex	GO:0043626	1	0	1	#NUM!	1	0	1	#NUM!
proton-transporting V-type ATPase complex	GO:0033176	1	0	1	#NUM!	1	0	1	#NUM!
compact myelin	GO:0043218	3	0	1	#NUM!	3	0	1	#NUM!
tricarboxylic acid cycle enzyme complex	GO:0045239	1	0	1	#NUM!	1	0	1	#NUM!
box H/ACA telomerase RNP complex	GO:0090661	4	0	1	#NUM!	4	0	1	#NUM!
Rad51C-XRCC3 complex	GO:0033065	0	0	1	#VALUE!	0	0	1	#VALUE!
kainate selective glutamate receptor complex	GO:0032983	2	0	1	#NUM!	2	0	1	#NUM!
Bcl3-Bcl10 complex	GO:0032996	1	0	1	#NUM!	1	0	1	#NUM!
microtubule end	GO:1990752	1	0	1	#NUM!	1	0	1	#NUM!
photoreceptor disc membrane	GO:0097381	2	0	1	#NUM!	2	0	1	#NUM!
extrinsic component of postsynaptic early endosome membrane	GO:0098998	1	0	1	#NUM!	1	0	1	#NUM!
organelle inner membrane	GO:0019866	1	0	1	#NUM!	1	0	1	#NUM!
anchored component of the cytoplasmic side of the plasma membrane	GO:0098753	1	0	1	#NUM!	1	0	1	#NUM!
interleukin-2 receptor complex	GO:0005893	0	0	1	#VALUE!	0	0	1	#VALUE!
sperm annulus	GO:0097227	4	0	1	#NUM!	4	0	1	#NUM!
nuclear SCF ubiquitin ligase complex	GO:0043224	2	0	1	#NUM!	2	0	1	#NUM!
dendritic branch	GO:0044307	2	0	1	#NUM!	2	0	1	#NUM!
postsynaptic spectrin-associated cytoskeleton	GO:0099189	1	0	1	#NUM!	1	0	1	#NUM!
ribbon synapse	GO:0097470	2	0	1	#NUM!	1	0	1	#NUM!
sarcoplasmic reticulum lumen	GO:0033018	4	0	1	#NUM!	4	0	1	#NUM!
growing cell tip	GO:0035838	1	0	1	#NUM!	1	0	1	#NUM!
Mon1-Ccz1 complex	GO:0035658	1	0	1	#NUM!	1	0	1	#NUM!
SLIK (SAGA-like) complex	GO:0046695	2	0	1	#NUM!	2	0	1	#NUM!
mitochondrial outer membrane translocase complex	GO:0005742	4	0	1	#NUM!	4	0	1	#NUM!
stereocilia ankle link complex	GO:0002142	2	0	1	#NUM!	2	0	1	#NUM!
endoplasmic reticulum tubular network	GO:0071782	7	0	1	#NUM!	7	1	0.502268	0.409797
synaptobrevin 2-SNAP-25-syntaxin-1a complex	GO:0070044	4	0	1	#NUM!	4	0	1	#NUM!
glycerol-3-phosphate dehydrogenase complex	GO:0009331	1	0	1	#NUM!	1	0	1	#NUM!
Seh1-associated complex	GO:0035859	1	0	1	#NUM!	1	0	1	#NUM!
lumenal side of lysosomal membrane	GO:0098575	1	0	1	#NUM!	1	0	1	#NUM!
endosome membrane	GO:0010008	132	12	1	-0.0607176	133	9	0.368601	-0.337418
cyclin K-CDK12 complex	GO:0002944	2	0	1	#NUM!	2	0	1	#NUM!
microvillus	GO:0005902	24	2	1	-0.147729	22	2	1	-0.0421883
GINS complex	GO:0000811	0	0	1	#VALUE!	0	0	1	#VALUE!
cytoplasmic vesicle lumen	GO:0060205	1	0	1	#NUM!	1	0	1	#NUM!
macrophage migration inhibitory factor receptor complex	GO:0035692	1	0	1	#NUM!	1	0	1	#NUM!
UDP-N-acetylglucosamine transferase complex	GO:0043541	1	0	1	#NUM!	1	0	1	#NUM!
cortical actin cytoskeleton	GO:0030864	24	2	1	-0.147729	23	1	0.71884	-0.779787
NatA complex	GO:0031415	2	0	1	#NUM!	2	0	1	#NUM!
tubular endosome	GO:0097422	4	0	1	#NUM!	4	0	1	#NUM!
NLS-dependent protein nuclear import complex	GO:0042564	1	0	1	#NUM!	1	0	1	#NUM!
CCR4-NOT core complex	GO:0030015	4	0	1	#NUM!	4	0	1	#NUM!
ciliary neurotrophic factor receptor complex	GO:0070110	2	0	1	#NUM!	2	0	1	#NUM!
postsynaptic density membrane	GO:0098839	6	0	1	#NUM!	6	0	1	#NUM!
cytosolic aryl hydrocarbon receptor complex	GO:0034752	1	0	1	#NUM!	1	0	1	#NUM!
pericentric heterochromatin	GO:0005721	7	0	1	#NUM!	7	0	1	#NUM!
microfibril	GO:0001527	5	0	1	#NUM!	5	0	1	#NUM!
chaperone-mediated autophagy translocation complex	GO:0061742	1	0	1	#NUM!	1	0	1	#NUM!
telomerase holoenzyme complex	GO:0005697	14	1	1	-0.30188	14	1	1	-0.28335
proteasome activator complex	GO:0008537	3	0	1	#NUM!	3	0	1	#NUM!
nuclear chromosome	GO:0000228	18	1	1	-0.553194	18	1	1	-0.534665
MHC class Ib protein complex	GO:0032398	1	0	1	#NUM!	1	0	1	#NUM!
P granule	GO:0043186	7	0	1	#NUM!	7	0	1	#NUM!
integral component of mitochondrial membrane	GO:0032592	2	0	1	#NUM!	2	0	1	#NUM!
coated vesicle	GO:0030135	2	0	1	#NUM!	2	1	0.180672	1.66256
microtubule minus-end	GO:0036449	3	0	1	#NUM!	3	0	1	#NUM!
proximal neuron projection	GO:1990769	2	0	1	#NUM!	2	0	1	#NUM!
RAVE complex	GO:0043291	2	0	1	#NUM!	2	0	1	#NUM!
Golgi medial cisterna	GO:0005797	5	0	1	#NUM!	5	0	1	#NUM!
chromocenter	GO:0010369	6	0	1	#NUM!	6	0	1	#NUM!
proton-transporting ATP synthase complex, coupling factor F(o)	GO:0045263	3	0	1	#NUM!	3	0	1	#NUM!
anchored component of synaptic vesicle membrane	GO:0098993	10	1	1	0.0345925	10	1	1	0.0531219
intrinsic component of the cytoplasmic side of the plasma membrane	GO:0031235	3	0	1	#NUM!	3	0	1	#NUM!
AP-5 adaptor complex	GO:0044599	0	0	1	#VALUE!	1	0	1	#NUM!
cytoplasmic side of rough endoplasmic reticulum membrane	GO:0098556	4	0	1	#NUM!	4	0	1	#NUM!
microtubule bundle	GO:0097427	2	0	1	#NUM!	2	0	1	#NUM!
cytolytic granule	GO:0044194	2	0	1	#NUM!	3	1	0.258387	1.25709
ESC/E(Z) complex	GO:0035098	6	0	1	#NUM!	6	0	1	#NUM!
pinceau fiber	GO:1990031	1	0	1	#NUM!	1	0	1	#NUM!
neuron spine	GO:0044309	5	0	1	#NUM!	5	0	1	#NUM!
SAM complex	GO:0001401	2	0	1	#NUM!	2	0	1	#NUM!
SWI/SNF complex	GO:0016514	16	1	1	-0.435411	16	1	1	-0.416882
acetylcholine-gated channel complex	GO:0005892	2	0	1	#NUM!	1	0	1	#NUM!
terminal cisterna	GO:0014802	2	0	1	#NUM!	2	0	1	#NUM!
catenin complex	GO:0016342	11	1	1	-0.0607176	11	1	1	-0.0421883
meiotic spindle	GO:0072687	3	0	1	#NUM!	2	0	1	#NUM!
chromaffin granule	GO:0042583	2	0	1	#NUM!	2	0	1	#NUM!
tight junction	GO:0070160	1	0	1	#NUM!	1	0	1	#NUM!
WASH complex	GO:0071203	7	0	1	#NUM!	7	0	1	#NUM!
dolichol-phosphate-mannose synthase complex	GO:0033185	1	0	1	#NUM!	1	0	1	#NUM!
histone pre-mRNA 3'end processing complex	GO:0071204	3	0	1	#NUM!	3	0	1	#NUM!
snRNA-activating protein complex	GO:0019185	1	0	1	#NUM!	1	0	1	#NUM!
photoreceptor inner segment membrane	GO:0060342	1	0	1	#NUM!	1	0	1	#NUM!
Golgi cisterna	GO:0031985	6	0	1	#NUM!	6	0	1	#NUM!
apical cortex	GO:0045179	4	0	1	#NUM!	4	0	1	#NUM!
endocytic vesicle lumen	GO:0071682	8	0	1	#NUM!	8	0	1	#NUM!
collagen type VII trimer	GO:0005590	1	0	1	#NUM!	1	0	1	#NUM!
DNA polymerase III complex	GO:0009360	1	0	1	#NUM!	1	0	1	#NUM!
MHC class I peptide loading complex	GO:0042824	4	0	1	#NUM!	4	0	1	#NUM!
MOZ/MORF histone acetyltransferase complex	GO:0070776	7	0	1	#NUM!	7	0	1	#NUM!
collagen type IX trimer	GO:0005594	1	0	1	#NUM!	1	0	1	#NUM!
zona pellucida receptor complex	GO:0002199	5	0	1	#NUM!	5	0	1	#NUM!
extrinsic component of postsynaptic density membrane	GO:0099147	3	0	1	#NUM!	3	0	1	#NUM!
cullin-RING ubiquitin ligase complex	GO:0031461	11	1	1	-0.0607176	11	1	1	-0.0421883
serine-type peptidase complex	GO:1905286	1	0	1	#NUM!	1	0	1	#NUM!
Shu complex	GO:0097196	1	0	1	#NUM!	1	0	1	#NUM!
cell-substrate junction	GO:0030055	2	0	1	#NUM!	2	0	1	#NUM!
inhibin B complex	GO:0043513	1	0	1	#NUM!	1	0	1	#NUM!
BRISC complex	GO:0070552	4	0	1	#NUM!	4	0	1	#NUM!
striated muscle dense body	GO:0055120	1	0	1	#NUM!	1	0	1	#NUM!
Gtr1-Gtr2 GTPase complex	GO:1990131	2	0	1	#NUM!	2	0	1	#NUM!
molybdopterin synthase complex	GO:0019008	3	0	1	#NUM!	3	0	1	#NUM!
neuronal ribonucleoprotein granule	GO:0071598	2	0	1	#NUM!	2	0	1	#NUM!
dendritic spine neck	GO:0044326	4	0	1	#NUM!	4	0	1	#NUM!
nuclear MIS12/MIND complex	GO:0000818	3	0	1	#NUM!	3	0	1	#NUM!
Cul2-RING ubiquitin ligase complex	GO:0031462	8	0	1	#NUM!	7	0	1	#NUM!
spermatoproteasome complex	GO:1990111	2	0	1	#NUM!	3	0	1	#NUM!
Dbf4-dependent protein kinase complex	GO:0031431	2	0	1	#NUM!	2	0	1	#NUM!
Golgi lumen	GO:0005796	29	2	1	-0.336971	30	3	0.759433	0.0531219
guanyl-nucleotide exchange factor complex	GO:0032045	4	0	1	#NUM!	4	0	1	#NUM!
extracellular vesicle	GO:1903561	30	2	1	-0.370873	30	3	0.759433	0.0531219
DNA recombinase complex	GO:0097519	0	0	1	#VALUE!	0	0	1	#VALUE!
histone acetyltransferase complex	GO:0000123	21	2	1	-0.0141976	21	2	1	0.00433175
proteasome regulatory particle, lid subcomplex	GO:0008541	7	0	1	#NUM!	6	0	1	#NUM!
trans-Golgi network transport vesicle	GO:0030140	12	1	1	-0.147729	12	1	1	-0.1292
CBM complex	GO:0032449	2	0	1	#NUM!	2	0	1	#NUM!
NF-kappaB complex	GO:0071159	1	0	1	#NUM!	1	0	1	#NUM!
endoplasmic reticulum tubular network membrane	GO:0098826	1	0	1	#NUM!	1	0	1	#NUM!
GABA-A receptor complex	GO:1902711	4	0	1	#NUM!	4	0	1	#NUM!
mitochondrial degradosome	GO:0045025	1	0	1	#NUM!	1	0	1	#NUM!
chromaffin granule membrane	GO:0042584	1	0	1	#NUM!	1	0	1	#NUM!
pi-body	GO:0071546	0	0	1	#VALUE!	1	0	1	#NUM!
tumor necrosis factor receptor superfamily complex	GO:0002947	2	0	1	#NUM!	2	0	1	#NUM!
BLOC-3 complex	GO:0031085	2	0	1	#NUM!	2	0	1	#NUM!
mitochondrial respiratory chain complex II, succinate dehydrogenase complex (ubiquinone)	GO:0005749	3	0	1	#NUM!	3	0	1	#NUM!
actin filament bundle	GO:0032432	2	0	1	#NUM!	2	0	1	#NUM!
transcription factor TFIIK complex	GO:0070985	2	0	1	#NUM!	2	0	1	#NUM!
caveola	GO:0005901	32	3	1	-0.029946	32	2	0.764273	-0.416882
glutamyl-tRNA(Gln) amidotransferase complex	GO:0030956	2	0	1	#NUM!	2	0	1	#NUM!
m-AAA complex	GO:0005745	2	0	1	#NUM!	2	0	1	#NUM!
growth cone lamellipodium	GO:1990761	2	0	1	#NUM!	2	0	1	#NUM!
COPII-coated ER to Golgi transport vesicle	GO:0030134	22	2	1	-0.0607176	23	4	0.269058	0.606507
female germ cell nucleus	GO:0001674	0	0	1	#VALUE!	0	0	1	#VALUE!
nuclear pericentric heterochromatin	GO:0031618	6	0	1	#NUM!	7	0	1	#NUM!
Cul4A-RING E3 ubiquitin ligase complex	GO:0031464	9	0	1	#NUM!	9	0	1	#NUM!
symmetric, GABA-ergic, inhibitory synapse	GO:0098983	1	0	1	#NUM!	1	0	1	#NUM!
mitochondrial fatty acid beta-oxidation multienzyme complex	GO:0016507	1	0	1	#NUM!	1	0	1	#NUM!
basal tubulobulbar complex	GO:0061829	1	0	1	#NUM!	1	0	1	#NUM!
dense core granule membrane	GO:0032127	1	0	1	#NUM!	1	0	1	#NUM!
TEAD-2-YAP complex	GO:0071149	2	0	1	#NUM!	2	0	1	#NUM!
collagen type XIV trimer	GO:0005596	0	0	1	#VALUE!	0	0	1	#VALUE!
Sin3-type complex	GO:0070822	6	0	1	#NUM!	6	0	1	#NUM!
integrin alpha10-beta1 complex	GO:0034680	1	0	1	#NUM!	1	0	1	#NUM!
IRE1-RACK1-PP2A complex	GO:1990630	1	0	1	#NUM!	1	0	1	#NUM!
proton-transporting V-type ATPase, V0 domain	GO:0033179	5	0	1	#NUM!	5	0	1	#NUM!
potassium:proton exchanging ATPase complex	GO:0005889	0	0	1	#VALUE!	0	0	1	#VALUE!
epididymosome	GO:0098875	1	0	1	#NUM!	1	0	1	#NUM!
clathrin-sculpted gamma-aminobutyric acid transport vesicle membrane	GO:0061202	6	0	1	#NUM!	6	0	1	#NUM!
plus-end kinesin complex	GO:0005873	2	0	1	#NUM!	1	0	1	#NUM!
RES complex	GO:0070274	1	0	1	#NUM!	1	0	1	#NUM!
synaptobrevin 2-SNAP-25-syntaxin-3-complexin complex	GO:0070554	1	0	1	#NUM!	1	0	1	#NUM!
endolysosome	GO:0036019	0	0	1	#VALUE!	0	0	1	#VALUE!
transcription factor TFIIIC complex	GO:0000127	5	0	1	#NUM!	4	0	1	#NUM!
SNARE complex	GO:0031201	30	2	1	-0.370873	30	2	1	-0.352343
DNA ligase III-XRCC1 complex	GO:0070421	1	0	1	#NUM!	1	0	1	#NUM!
cell-substrate adherens junction	GO:0005924	1	0	1	#NUM!	1	0	1	#NUM!
spliceosomal snRNP complex	GO:0097525	1	0	1	#NUM!	1	0	1	#NUM!
Set1C/COMPASS complex	GO:0048188	7	0	1	#NUM!	7	0	1	#NUM!
dendritic filopodium	GO:1902737	1	0	1	#NUM!	1	0	1	#NUM!
proteasome core complex, beta-subunit complex	GO:0019774	7	0	1	#NUM!	8	0	1	#NUM!
amyloid-beta complex	GO:0106003	2	0	1	#NUM!	2	0	1	#NUM!
AP-1 adaptor complex	GO:0030121	4	0	1	#NUM!	4	0	1	#NUM!
outer dynein arm	GO:0036157	1	0	1	#NUM!	0	0	1	#VALUE!
nuclear replication fork	GO:0043596	3	0	1	#NUM!	3	0	1	#NUM!
rDNA heterochromatin	GO:0033553	2	0	1	#NUM!	2	0	1	#NUM!
dendritic spine cytoplasm	GO:0061846	1	0	1	#NUM!	1	0	1	#NUM!
I-kappaB/NF-kappaB complex	GO:0033256	2	0	1	#NUM!	2	0	1	#NUM!
NADPH oxidase complex	GO:0043020	2	0	1	#NUM!	2	0	1	#NUM!
tRNA methyltransferase complex	GO:0043527	1	0	1	#NUM!	1	0	1	#NUM!
melanosome membrane	GO:0033162	3	0	1	#NUM!	3	0	1	#NUM!
serine-type endopeptidase complex	GO:1905370	1	0	1	#NUM!	1	0	1	#NUM!
glial cytoplasmic inclusion	GO:0097409	1	0	1	#NUM!	1	0	1	#NUM!
BRCA1-A complex	GO:0070531	6	0	1	#NUM!	6	0	1	#NUM!
chiasma	GO:0005712	2	0	1	#NUM!	2	0	1	#NUM!
cortical microtubule	GO:0055028	1	0	1	#NUM!	1	0	1	#NUM!
Cul5-RING ubiquitin ligase complex	GO:0031466	5	0	1	#NUM!	4	0	1	#NUM!
extrinsic component of mitochondrial outer membrane	GO:0031315	2	0	1	#NUM!	2	0	1	#NUM!
preribosome	GO:0030684	3	0	1	#NUM!	3	0	1	#NUM!
ASTRA complex	GO:0070209	1	0	1	#NUM!	1	0	1	#NUM!
sperm head	GO:0061827	2	0	1	#NUM!	2	0	1	#NUM!
postsynaptic endocytic zone membrane	GO:0098844	3	0	1	#NUM!	3	0	1	#NUM!
spine apparatus	GO:0097444	1	0	1	#NUM!	1	0	1	#NUM!
integrin alphaM-beta2 complex	GO:0034688	1	0	1	#NUM!	1	0	1	#NUM!
insulin-like growth factor ternary complex	GO:0042567	2	0	1	#NUM!	2	0	1	#NUM!
central element	GO:0000801	1	0	1	#NUM!	1	0	1	#NUM!
primary dendrite	GO:0150001	1	0	1	#NUM!	1	0	1	#NUM!
other organism cytoplasm	GO:0097679	0	0	1	#VALUE!	0	0	1	#VALUE!
oligosaccharyltransferase complex	GO:0008250	7	0	1	#NUM!	7	0	1	#NUM!
protein C inhibitor-PLAU complex	GO:0036027	0	0	1	#VALUE!	0	0	1	#VALUE!
extrinsic component of synaptic membrane	GO:0099243	1	0	1	#NUM!	1	0	1	#NUM!
host cell viral assembly compartment	GO:0072517	1	0	1	#NUM!	1	0	1	#NUM!
apical ectoplasmic specialization	GO:0061831	1	0	1	#NUM!	1	0	1	#NUM!
vacuolar proton-transporting V-type ATPase, V1 domain	GO:0000221	2	0	1	#NUM!	2	1	0.180672	1.66256
membrane attack complex	GO:0005579	0	0	1	#VALUE!	0	0	1	#VALUE!
integrin alpha8-beta1 complex	GO:0034678	1	0	1	#NUM!	1	0	1	#NUM!
Atg1/ULK1 kinase complex	GO:1990316	2	0	1	#NUM!	2	0	1	#NUM!
myosin II filament	GO:0097513	3	0	1	#NUM!	3	1	0.258387	1.25709
90S preribosome	GO:0030686	4	0	1	#NUM!	4	0	1	#NUM!
transcription factor TFIIF complex	GO:0005674	1	0	1	#NUM!	1	0	1	#NUM!
intracellular organelle	GO:0043229	0	0	1	#VALUE!	0	0	1	#VALUE!
nucleotide-excision repair factor 3 complex	GO:0000112	1	0	1	#NUM!	1	0	1	#NUM!
gap junction	GO:0005921	6	0	1	#NUM!	6	0	1	#NUM!
L-type voltage-gated calcium channel complex	GO:1990454	0	0	1	#VALUE!	0	0	1	#VALUE!
signal recognition particle	GO:0048500	3	0	1	#NUM!	3	0	1	#NUM!
signal recognition particle, endoplasmic reticulum targeting	GO:0005786	4	0	1	#NUM!	4	0	1	#NUM!
cardiac myofibril	GO:0097512	3	0	1	#NUM!	3	0	1	#NUM!
Noc1p-Noc2p complex	GO:0030690	1	0	1	#NUM!	1	0	1	#NUM!
gamma-tubulin ring complex	GO:0008274	4	0	1	#NUM!	4	0	1	#NUM!
ERCC4-ERCC1 complex	GO:0070522	2	0	1	#NUM!	2	0	1	#NUM!
endoplasmic reticulum-endosome membrane contact site	GO:0140284	3	0	1	#NUM!	3	0	1	#NUM!
nuclear cap binding complex	GO:0005846	2	0	1	#NUM!	2	0	1	#NUM!
site of DNA damage	GO:0090734	11	1	1	-0.0607176	12	1	1	-0.1292
AP-type membrane coat adaptor complex	GO:0030119	2	0	1	#NUM!	3	0	1	#NUM!
longitudinal sarcoplasmic reticulum	GO:0014801	1	0	1	#NUM!	1	0	1	#NUM!
Hrd1p ubiquitin ligase complex	GO:0000836	3	0	1	#NUM!	3	0	1	#NUM!
gamma-tubulin small complex	GO:0008275	2	0	1	#NUM!	2	0	1	#NUM!
nuclear cyclin-dependent protein kinase holoenzyme complex	GO:0019908	3	0	1	#NUM!	3	0	1	#NUM!
activating signal cointegrator 1 complex	GO:0099053	3	0	1	#NUM!	3	1	0.258387	1.25709
mitochondrial proton-transporting ATP synthase complex	GO:0005753	10	1	1	0.0345925	9	0	1	#NUM!
apical cytoplasm	GO:0090651	1	0	1	#NUM!	1	0	1	#NUM!
lamin filament	GO:0005638	3	0	1	#NUM!	3	0	1	#NUM!
U11/U12 snRNP	GO:0034693	1	0	1	#NUM!	1	1	0.0948264	2.35571
laminin-11 complex	GO:0043260	3	0	1	#NUM!	3	0	1	#NUM!
multi-eIF complex	GO:0043614	2	0	1	#NUM!	1	0	1	#NUM!
cuticular plate	GO:0032437	2	0	1	#NUM!	2	0	1	#NUM!
RSF complex	GO:0031213	1	0	1	#NUM!	0	0	1	#VALUE!
immunoglobulin complex, circulating	GO:0042571	2	0	1	#NUM!	2	0	1	#NUM!
extrinsic component of membrane	GO:0019898	34	3	1	-0.0905706	34	2	0.766991	-0.477506
polycystin complex	GO:0002133	2	0	1	#NUM!	2	0	1	#NUM!
mucin granule	GO:0098594	1	0	1	#NUM!	1	0	1	#NUM!
B cell receptor complex	GO:0019815	2	0	1	#NUM!	1	0	1	#NUM!
nucleotide-excision repair complex	GO:0000109	4	0	1	#NUM!	4	0	1	#NUM!
junctional sarcoplasmic reticulum membrane	GO:0014701	5	0	1	#NUM!	5	0	1	#NUM!
TRAMP complex	GO:0031499	1	0	1	#NUM!	1	0	1	#NUM!
CRD-mediated mRNA stability complex	GO:0070937	5	0	1	#NUM!	5	0	1	#NUM!
astrocyte end-foot	GO:0097450	1	0	1	#NUM!	1	0	1	#NUM!
phosphatidylinositol 3-kinase complex, class III, type II	GO:0034272	1	0	1	#NUM!	1	0	1	#NUM!
pentameric IgM immunoglobulin complex	GO:0071756	1	0	1	#NUM!	1	0	1	#NUM!
ASAP complex	GO:0061574	4	0	1	#NUM!	4	0	1	#NUM!
sodium:potassium-exchanging ATPase complex	GO:0005890	4	0	1	#NUM!	4	0	1	#NUM!
multimeric ribonuclease P complex	GO:0030681	6	0	1	#NUM!	6	0	1	#NUM!
perichromatin fibrils	GO:0005726	4	0	1	#NUM!	4	0	1	#NUM!
granular component	GO:0001652	5	0	1	#NUM!	4	0	1	#NUM!
vesicle lumen	GO:0031983	0	0	1	#VALUE!	0	0	1	#VALUE!
mitochondrial processing peptidase complex	GO:0017087	3	0	1	#NUM!	3	0	1	#NUM!
intracellular canaliculus	GO:0046691	1	0	1	#NUM!	1	0	1	#NUM!
laminin-8 complex	GO:0043257	1	0	1	#NUM!	1	0	1	#NUM!
lamellipodium membrane	GO:0031258	10	1	1	0.0345925	10	1	1	0.0531219
SPOTS complex	GO:0035339	2	0	1	#NUM!	2	0	1	#NUM!
SMC loading complex	GO:0032116	1	0	1	#NUM!	1	0	1	#NUM!
nuclear RNA export factor complex	GO:0042272	1	0	1	#NUM!	1	0	1	#NUM!
condensed nuclear chromosome inner kinetochore	GO:0000941	1	0	1	#NUM!	1	0	1	#NUM!
septin ring	GO:0005940	9	0	1	#NUM!	9	0	1	#NUM!
HOPS complex	GO:0030897	5	0	1	#NUM!	5	0	1	#NUM!
zymogen granule membrane	GO:0042589	6	0	1	#NUM!	7	1	0.502268	0.409797
cytoplasmic chromatin	GO:0000789	1	0	1	#NUM!	1	0	1	#NUM!
6-phosphofructokinase complex	GO:0005945	3	0	1	#NUM!	3	0	1	#NUM!
procollagen-proline 4-dioxygenase complex	GO:0016222	2	0	1	#NUM!	2	0	1	#NUM!
deuterosome	GO:0098536	3	0	1	#NUM!	2	0	1	#NUM!
GTPase activator complex	GO:1902773	1	0	1	#NUM!	1	0	1	#NUM!
SAGA-type complex	GO:0070461	3	0	1	#NUM!	2	0	1	#NUM!
cytochrome complex	GO:0070069	1	0	1	#NUM!	1	0	1	#NUM!
integral component of nuclear inner membrane	GO:0005639	6	0	1	#NUM!	6	1	0.450079	0.563948
dystroglycan complex	GO:0016011	1	0	1	#NUM!	1	0	1	#NUM!
FANCM-MHF complex	GO:0071821	2	0	1	#NUM!	2	0	1	#NUM!
RNA polymerase II, holoenzyme	GO:0016591	6	0	1	#NUM!	6	0	1	#NUM!
GABA receptor complex	GO:1902710	1	0	1	#NUM!	1	0	1	#NUM!
phagophore assembly site	GO:0000407	13	1	1	-0.227772	13	1	1	-0.209242
glutamate-cysteine ligase complex	GO:0017109	1	0	1	#NUM!	1	0	1	#NUM!
TIM22 mitochondrial import inner membrane insertion complex	GO:0042721	1	0	1	#NUM!	1	0	1	#NUM!
inner dense plaque of desmosome	GO:0090637	1	0	1	#NUM!	1	0	1	#NUM!
PET complex	GO:1990923	0	0	1	#VALUE!	1	0	1	#NUM!
STAGA complex	GO:0030914	7	0	1	#NUM!	7	0	1	#NUM!
Scc2-Scc4 cohesin loading complex	GO:0090694	1	0	1	#NUM!	1	0	1	#NUM!
omegasome	GO:1990462	1	0	1	#NUM!	1	0	1	#NUM!
phagolysosome	GO:0032010	0	0	1	#VALUE!	0	0	1	#VALUE!
histone locus body	GO:0035363	1	0	1	#NUM!	1	0	1	#NUM!
cytoplasmic dynein complex	GO:0005868	16	1	1	-0.435411	16	1	1	-0.416882
connexin complex	GO:0005922	1	0	1	#NUM!	2	0	1	#NUM!
intrinsic component of mitochondrial inner membrane	GO:0031304	1	0	1	#NUM!	1	0	1	#NUM!
inward rectifier potassium channel complex	GO:1902937	2	0	1	#NUM!	2	0	1	#NUM!
ficolin-1-rich granule membrane	GO:0101003	27	2	1	-0.265512	26	1	0.507577	-0.90239
mitochondrial intermembrane space protein transporter complex	GO:0042719	2	0	1	#NUM!	2	0	1	#NUM!
integrator complex	GO:0032039	9	0	1	#NUM!	12	0	0.619404	#NUM!
mitochondrial inner membrane peptidase complex	GO:0042720	1	0	1	#NUM!	0	0	1	#VALUE!
EARP complex	GO:1990745	2	0	1	#NUM!	2	0	1	#NUM!
phagocytic vesicle	GO:0045335	41	4	1	0.00989992	39	4	0.783824	0.0784397
synaptic cleft	GO:0043083	6	0	1	#NUM!	6	0	1	#NUM!
alphav-beta3 integrin-IGF-1-IGF1R complex	GO:0035867	1	0	1	#NUM!	1	0	1	#NUM!
Parkin-FBXW7-Cul1 ubiquitin ligase complex	GO:1990452	3	0	1	#NUM!	3	0	1	#NUM!
sex chromosome	GO:0000803	1	0	1	#NUM!	1	0	1	#NUM!
photoreceptor outer segment membrane	GO:0042622	4	0	1	#NUM!	4	0	1	#NUM!
terminal web	GO:1990357	1	0	1	#NUM!	1	0	1	#NUM!
uniplex complex	GO:1990246	1	0	1	#NUM!	1	0	1	#NUM!
Cdc48p-Npl4p-Vms1p AAA ATPase complex	GO:0036266	0	0	1	#VALUE!	0	0	1	#VALUE!
TEAD-1-YAP complex	GO:0071148	2	0	1	#NUM!	2	0	1	#NUM!
VCP-NPL4-UFD1 AAA ATPase complex	GO:0034098	5	0	1	#NUM!	5	1	0.392427	0.746269
postsynaptic specialization, intracellular component	GO:0099091	3	0	1	#NUM!	3	0	1	#NUM!
Pwp2p-containing subcomplex of 90S preribosome	GO:0034388	7	0	1	#NUM!	7	2	0.136947	1.10294
transmembrane transporter complex	GO:1902495	1	0	1	#NUM!	1	0	1	#NUM!
H zone	GO:0031673	1	0	1	#NUM!	1	0	1	#NUM!
apical plasma membrane urothelial plaque	GO:0120001	0	0	1	#VALUE!	0	0	1	#VALUE!
intrinsic component of endoplasmic reticulum membrane	GO:0031227	3	0	1	#NUM!	3	0	1	#NUM!
phagophore assembly site membrane	GO:0034045	9	0	1	#NUM!	9	0	1	#NUM!
RSC-type complex	GO:0016586	2	0	1	#NUM!	2	0	1	#NUM!
cyclin A2-CDK2 complex	GO:0097124	3	0	1	#NUM!	3	0	1	#NUM!
vacuolar proton-transporting V-type ATPase complex	GO:0016471	8	0	1	#NUM!	8	0	1	#NUM!
nuclear pore inner ring	GO:0044611	2	0	1	#NUM!	2	1	0.180672	1.66256
nuclear meiotic cohesin complex	GO:0034991	2	0	1	#NUM!	2	0	1	#NUM!
inhibitory synapse	GO:0060077	5	0	1	#NUM!	5	0	1	#NUM!
spanning component of membrane	GO:0089717	1	0	1	#NUM!	1	0	1	#NUM!
COPII vesicle coat	GO:0030127	13	1	1	-0.227772	14	1	1	-0.28335
RNA cap binding complex	GO:0034518	3	0	1	#NUM!	3	0	1	#NUM!
amylin receptor complex 2	GO:0150057	0	0	1	#VALUE!	0	0	1	#VALUE!
stereocilia ankle link	GO:0002141	2	0	1	#NUM!	2	0	1	#NUM!
integral component of organelle membrane	GO:0031301	5	0	1	#NUM!	5	0	1	#NUM!
insulin receptor complex	GO:0005899	3	0	1	#NUM!	3	0	1	#NUM!
actomyosin, actin portion	GO:0042643	2	0	1	#NUM!	2	0	1	#NUM!
potassium channel complex	GO:0034705	5	0	1	#NUM!	5	1	0.392427	0.746269
platelet dense granule	GO:0042827	1	0	1	#NUM!	1	0	1	#NUM!
CHRAC	GO:0008623	2	0	1	#NUM!	2	0	1	#NUM!
axonemal dynein complex	GO:0005858	1	0	1	#NUM!	1	1	0.0948264	2.35571
male pronucleus	GO:0001940	5	0	1	#NUM!	5	0	1	#NUM!
paranodal junction	GO:0033010	5	0	1	#NUM!	5	0	1	#NUM!
inner acrosomal membrane	GO:0002079	0	0	1	#VALUE!	0	0	1	#VALUE!
granular vesicle	GO:1990005	0	0	1	#VALUE!	1	0	1	#NUM!
synaptobrevin 2-SNAP-25-syntaxin-1a-complexin I complex	GO:0070032	4	0	1	#NUM!	4	0	1	#NUM!
axonemal microtubule	GO:0005879	2	0	1	#NUM!	2	0	1	#NUM!
MutSbeta complex	GO:0032302	2	0	1	#NUM!	2	0	1	#NUM!
cytoplasmic side of dendritic spine plasma membrane	GO:1990780	1	0	1	#NUM!	1	0	1	#NUM!
MHC class II protein complex	GO:0042613	9	0	1	#NUM!	9	0	1	#NUM!
stereocilium	GO:0032420	14	1	1	-0.30188	15	1	1	-0.352343
extrinsic component of external side of plasma membrane	GO:0031232	4	0	1	#NUM!	3	0	1	#NUM!
cyclin D2-CDK6 complex	GO:0097132	1	0	1	#NUM!	1	0	1	#NUM!
transport vesicle membrane	GO:0030658	17	1	1	-0.496036	17	1	1	-0.477506
axonal spine	GO:0044308	1	0	1	#NUM!	1	0	1	#NUM!
ARC complex	GO:0033167	1	0	1	#NUM!	1	0	1	#NUM!
Rix1 complex	GO:0097344	2	0	1	#NUM!	2	0	1	#NUM!
Lewy neurite	GO:0097462	1	0	1	#NUM!	1	0	1	#NUM!
DNA-dependent protein kinase complex	GO:0070418	1	0	1	#NUM!	1	0	1	#NUM!
anchored component of postsynaptic recycling endosome membrane	GO:0099033	1	0	1	#NUM!	1	0	1	#NUM!
G protein-coupled receptor heterodimeric complex	GO:0038039	2	0	1	#NUM!	2	0	1	#NUM!
CORVET complex	GO:0033263	2	0	1	#NUM!	2	0	1	#NUM!
amylin receptor complex 3	GO:0150058	1	0	1	#NUM!	1	0	1	#NUM!
integral component of nuclear outer membrane	GO:0031309	0	0	1	#VALUE!	0	0	1	#VALUE!
mismatch repair complex	GO:0032300	4	0	1	#NUM!	4	0	1	#NUM!
ciliary plasm	GO:0097014	1	0	1	#NUM!	1	0	1	#NUM!
precatalytic spliceosome	GO:0071011	1	0	1	#NUM!	1	0	1	#NUM!
insulin-like growth factor binary complex	GO:0042568	1	0	1	#NUM!	1	0	1	#NUM!
clathrin-coated vesicle	GO:0030136	34	3	1	-0.0905706	35	2	0.769321	-0.506494
Derlin-1-VIMP complex	GO:0036502	1	0	1	#NUM!	1	0	1	#NUM!
ciliary tip	GO:0097542	25	2	1	-0.188551	24	3	0.492351	0.276265
U4/U6 snRNP	GO:0071001	2	0	1	#NUM!	2	0	1	#NUM!
CAK-ERCC2 complex	GO:0070516	1	0	1	#NUM!	1	0	1	#NUM!
nuclear lamina	GO:0005652	7	0	1	#NUM!	7	0	1	#NUM!
striated muscle myosin thick filament	GO:0005863	2	0	1	#NUM!	2	0	1	#NUM!
Myb complex	GO:0031523	1	0	1	#NUM!	1	0	1	#NUM!
Ski complex	GO:0055087	3	0	1	#NUM!	3	0	1	#NUM!
ryanodine receptor complex	GO:1990425	2	0	1	#NUM!	2	0	1	#NUM!
cytoplasmic side of membrane	GO:0098562	1	0	1	#NUM!	1	0	1	#NUM!
GMP reductase complex	GO:1902560	1	0	1	#NUM!	1	0	1	#NUM!
Rb-E2F complex	GO:0035189	1	0	1	#NUM!	1	0	1	#NUM!
cyclin B1-CDK1 complex	GO:0097125	2	0	1	#NUM!	2	0	1	#NUM!
Atg12-Atg5-Atg16 complex	GO:0034274	2	0	1	#NUM!	2	0	1	#NUM!
cytoplasmic microtubule bundle	GO:1905720	1	0	1	#NUM!	1	0	1	#NUM!
cytoplasmic side of nuclear pore	GO:1990876	1	0	1	#NUM!	1	0	1	#NUM!
junctional membrane complex	GO:0030314	2	0	1	#NUM!	2	0	1	#NUM!
neuron projection branch point	GO:0061845	1	0	1	#NUM!	1	0	1	#NUM!
U4 snRNP	GO:0005687	9	0	1	#NUM!	9	0	1	#NUM!
leading edge membrane	GO:0031256	4	0	1	#NUM!	4	1	0.328739	0.969413
laminin-1 complex	GO:0005606	2	0	1	#NUM!	2	0	1	#NUM!
prominosome	GO:0071914	1	0	1	#NUM!	1	0	1	#NUM!
RQC complex	GO:1990112	1	0	1	#NUM!	1	0	1	#NUM!
CAAX-protein geranylgeranyltransferase complex	GO:0005953	1	0	1	#NUM!	1	0	1	#NUM!
Golgi trans cisterna	GO:0000138	7	0	1	#NUM!	7	0	1	#NUM!
collagen type I trimer	GO:0005584	1	0	1	#NUM!	1	0	1	#NUM!
ATPase complex	GO:1904949	1	0	1	#NUM!	1	1	0.0948264	2.35571
angiogenin-PRI complex	GO:0032311	2	0	1	#NUM!	2	0	1	#NUM!
ATP-binding cassette (ABC) transporter complex	GO:0043190	4	0	1	#NUM!	4	0	1	#NUM!
sodium channel complex	GO:0034706	1	0	1	#NUM!	1	0	1	#NUM!
Piccolo NuA4 histone acetyltransferase complex	GO:0032777	3	0	1	#NUM!	3	0	1	#NUM!
sarcoplasm	GO:0016528	7	0	1	#NUM!	7	0	1	#NUM!
cyclin-dependent protein kinase activating kinase holoenzyme complex	GO:0019907	3	0	1	#NUM!	3	0	1	#NUM!
eukaryotic 80S initiation complex	GO:0033291	1	0	1	#NUM!	1	0	1	#NUM!
Tle3-Aes complex	GO:0070722	0	0	1	#VALUE!	0	0	1	#VALUE!
trans-Golgi network transport vesicle membrane	GO:0012510	1	0	1	#NUM!	1	0	1	#NUM!
GID complex	GO:0034657	3	0	1	#NUM!	3	0	1	#NUM!
retromer, tubulation complex	GO:0030905	4	0	1	#NUM!	4	0	1	#NUM!
tRNA (m1A) methyltransferase complex	GO:0031515	2	0	1	#NUM!	2	0	1	#NUM!
eukaryotic translation initiation factor 3 complex, eIF3e	GO:0071540	2	0	1	#NUM!	2	0	1	#NUM!
symbiont-containing vacuole membrane	GO:0020005	1	0	1	#NUM!	1	0	1	#NUM!
integral component of omegasome membrane	GO:0097631	1	0	1	#NUM!	1	0	1	#NUM!
endodeoxyribonuclease complex	GO:1905347	0	0	1	#VALUE!	0	0	1	#VALUE!
postsynaptic endocytic zone cytoplasmic component	GO:0099631	2	0	1	#NUM!	2	0	1	#NUM!
MutLalpha complex	GO:0032389	2	0	1	#NUM!	2	0	1	#NUM!
phosphatidylinositol 3-kinase complex, class III, type I	GO:0034271	1	0	1	#NUM!	1	0	1	#NUM!
protein C inhibitor-coagulation factor V complex	GO:0097181	0	0	1	#VALUE!	0	0	1	#VALUE!
centralspindlin complex	GO:0097149	2	0	1	#NUM!	2	0	1	#NUM!
glycosylphosphatidylinositol-N-acetylglucosaminyltransferase (GPI-GnT) complex	GO:0000506	3	0	1	#NUM!	3	0	1	#NUM!
presynaptic endosome	GO:0098830	1	0	1	#NUM!	1	0	1	#NUM!
nascent polypeptide-associated complex	GO:0005854	4	0	1	#NUM!	4	0	1	#NUM!
protein C inhibitor-KLK3 complex	GO:0036029	0	0	1	#VALUE!	0	0	1	#VALUE!
laminin-10 complex	GO:0043259	3	0	1	#NUM!	3	0	1	#NUM!
anchored component of presynaptic membrane	GO:0099026	2	0	1	#NUM!	2	0	1	#NUM!
X chromosome	GO:0000805	3	0	1	#NUM!	3	0	1	#NUM!
secretory vesicle	GO:0099503	2	0	1	#NUM!	2	0	1	#NUM!
UTP-C complex	GO:0034456	2	0	1	#NUM!	2	0	1	#NUM!
LUBAC complex	GO:0071797	3	0	1	#NUM!	2	0	1	#NUM!
integrin alpha2-beta1 complex	GO:0034666	2	0	1	#NUM!	2	0	1	#NUM!
azurophil granule	GO:0042582	6	0	1	#NUM!	7	1	0.502268	0.409797
extrinsic component of organelle membrane	GO:0031312	1	0	1	#NUM!	1	0	1	#NUM!
presynaptic intermediate filament cytoskeleton	GO:0099182	1	0	1	#NUM!	1	0	1	#NUM!
azurophil granule lumen	GO:0035578	44	4	1	-0.0607176	45	7	0.193302	0.494955
pyruvate dehydrogenase complex	GO:0045254	4	0	1	#NUM!	4	0	1	#NUM!
lateral plasma membrane	GO:0016328	32	3	1	-0.029946	31	2	0.763994	-0.385133
ectoplasm	GO:0043265	0	0	1	#VALUE!	0	0	1	#VALUE!
core TFIIH complex portion of holo TFIIH complex	GO:0000438	2	0	1	#NUM!	2	0	1	#NUM!
integrin complex	GO:0008305	6	0	1	#NUM!	6	0	1	#NUM!
U2-type precatalytic spliceosome	GO:0071005	47	4	1	-0.126676	47	5	0.800629	0.114997
ACF complex	GO:0016590	1	0	1	#NUM!	1	0	1	#NUM!
mitochondrial ribonuclease P complex	GO:0030678	1	0	1	#NUM!	1	0	1	#NUM!
eukaryotic translation initiation factor 3 complex	GO:0005852	13	1	1	-0.227772	13	1	1	-0.209242
Cul4-RING E3 ubiquitin ligase complex	GO:0080008	19	1	1	-0.607261	19	1	1	-0.588732
MAML1-RBP-Jkappa- ICN1 complex	GO:0002193	2	0	1	#NUM!	2	0	1	#NUM!
axon terminus	GO:0043679	21	2	1	-0.0141976	21	2	1	0.00433175
succinate-CoA ligase complex (GDP-forming)	GO:0045244	0	0	1	#VALUE!	0	0	1	#VALUE!
integrin alpha4-beta1 complex	GO:0034668	0	0	1	#VALUE!	0	0	1	#VALUE!
MPP7-DLG1-LIN7 complex	GO:0097025	1	0	1	#NUM!	1	0	1	#NUM!
integral component of spine apparatus membrane	GO:0099065	1	0	1	#NUM!	1	0	1	#NUM!
condensed chromosome inner kinetochore	GO:0000939	1	0	1	#NUM!	1	0	1	#NUM!
U4/U6 x U5 tri-snRNP complex	GO:0046540	29	2	1	-0.336971	29	2	1	-0.318442
3M complex	GO:1990393	1	0	1	#NUM!	1	0	1	#NUM!
interleukin-12 receptor complex	GO:0042022	1	0	1	#NUM!	1	0	1	#NUM!
spectrin	GO:0008091	6	0	1	#NUM!	6	0	1	#NUM!
Sin3 complex	GO:0016580	8	0	1	#NUM!	8	0	1	#NUM!
cardiac Troponin complex	GO:1990584	1	0	1	#NUM!	1	0	1	#NUM!
alphav-beta3 integrin-HMGB1 complex	GO:0035868	1	0	1	#NUM!	1	0	1	#NUM!
extrinsic component of presynaptic active zone membrane	GO:0098891	1	0	1	#NUM!	1	0	1	#NUM!
nuclear periphery	GO:0034399	17	1	1	-0.496036	17	2	0.672444	0.215641
HCN channel complex	GO:0098855	2	0	1	#NUM!	2	0	1	#NUM!
mitochondrial alpha-ketoglutarate dehydrogenase complex	GO:0005947	1	0	1	#NUM!	1	0	1	#NUM!
organelle membrane contact site	GO:0044232	3	0	1	#NUM!	3	0	1	#NUM!
zymogen granule	GO:0042588	2	0	1	#NUM!	2	0	1	#NUM!
septin collar	GO:0032173	1	0	1	#NUM!	1	0	1	#NUM!
outer acrosomal membrane	GO:0002081	0	0	1	#VALUE!	0	0	1	#VALUE!
Swr1 complex	GO:0000812	8	0	1	#NUM!	8	0	1	#NUM!
multivesicular body, internal vesicle lumen	GO:0097489	1	0	1	#NUM!	1	0	1	#NUM!
acrosomal membrane	GO:0002080	4	0	1	#NUM!	5	0	1	#NUM!
small-subunit processome	GO:0032040	29	2	1	-0.336971	27	4	0.317663	0.446165
serine-pyruvate aminotransferase complex	GO:0005969	1	0	1	#NUM!	1	0	1	#NUM!
membrane coat	GO:0030117	6	0	1	#NUM!	6	0	1	#NUM!
nuclear ubiquitin ligase complex	GO:0000152	2	0	1	#NUM!	2	0	1	#NUM!
extrinsic component of autophagosome membrane	GO:0097635	1	0	1	#NUM!	1	0	1	#NUM!
muscle tendon junction	GO:0005927	0	0	1	#VALUE!	0	0	1	#VALUE!
F-actin capping protein complex	GO:0008290	6	0	1	#NUM!	6	0	1	#NUM!
cerebellar mossy fiber	GO:0044300	1	0	1	#NUM!	1	0	1	#NUM!
Scrib-APC-beta-catenin complex	GO:0034750	2	0	1	#NUM!	2	0	1	#NUM!
BAK complex	GO:0097145	0	0	1	#VALUE!	0	0	1	#VALUE!
proton-transporting two-sector ATPase complex, catalytic domain	GO:0033178	2	0	1	#NUM!	2	0	1	#NUM!
cholinergic synapse	GO:0098981	3	0	1	#NUM!	3	0	1	#NUM!
kinociliary basal body	GO:1902636	2	0	1	#NUM!	2	0	1	#NUM!
exocytic vesicle	GO:0070382	14	1	1	-0.30188	14	1	1	-0.28335
nuclear outer membrane-endoplasmic reticulum membrane network	GO:0042175	1	0	1	#NUM!	1	0	1	#NUM!
senescence-associated heterochromatin focus	GO:0035985	3	0	1	#NUM!	3	0	1	#NUM!
integral component of synaptic membrane	GO:0099699	3	0	1	#NUM!	3	0	1	#NUM!
dense body	GO:0097433	5	0	1	#NUM!	6	0	1	#NUM!
GAIT complex	GO:0097452	4	0	1	#NUM!	4	0	1	#NUM!
mitochondrial small ribosomal subunit	GO:0005763	11	1	1	-0.0607176	10	0	0.612904	#NUM!
TRAPPII protein complex	GO:1990071	1	0	1	#NUM!	1	0	1	#NUM!
spanning component of plasma membrane	GO:0044214	1	0	1	#NUM!	1	0	1	#NUM!
mitochondrial permeability transition pore complex	GO:0005757	3	0	1	#NUM!	3	0	1	#NUM!
ribonuclease MRP complex	GO:0000172	4	0	1	#NUM!	4	0	1	#NUM!
dense fibrillar component	GO:0001651	2	0	1	#NUM!	2	0	1	#NUM!
clathrin coat	GO:0030118	4	0	1	#NUM!	4	0	1	#NUM!
integral component of cytoplasmic side of endoplasmic reticulum membrane	GO:0071458	4	0	1	#NUM!	4	0	1	#NUM!
PCSK9-LDLR complex	GO:1990666	1	0	1	#NUM!	1	0	1	#NUM!
cation channel complex	GO:0034703	2	0	1	#NUM!	2	0	1	#NUM!
hippocampal mossy fiber expansion	GO:1990026	1	0	1	#NUM!	1	0	1	#NUM!
Y chromosome	GO:0000806	1	0	1	#NUM!	1	0	1	#NUM!
dense core granule	GO:0031045	6	0	1	#NUM!	6	0	1	#NUM!

## Sheet: SG40-59
#SG40-59(θ=0.5)		Male				Female
Gene ontology (cellular component)	Gene ontology IDs	AllGene	Critical	P-value	Enrichment(log scale)	AllGene	Critical	P-value	Enrichment(log scale)
cytosol	GO:0005829	3028	356	1.59085e-09	0.235787	3109	380	2.43322e-09	0.225459
nucleoplasm	GO:0005654	2030	252	2.79379e-08	0.290152	2085	271	1.18961e-08	0.286938
cytoplasm	GO:0005737	2368	280	4.37573e-07	0.241503	2440	299	7.61997e-07	0.228034
SMAD protein complex	GO:0071141	6	6	6.28969e-07	2.37651	6	6	8.46246e-07	2.32734
transcription factor complex	GO:0005667	116	28	1.61415e-06	0.955129	117	28	5.12813e-06	0.897374
protein-containing complex	GO:0032991	373	61	8.72914e-06	0.56581	372	64	5.72664e-06	0.567333
nucleus	GO:0005634	2961	326	3.31926e-05	0.170129	3046	352	1.92261e-05	0.16939
nuclear chromosome, telomeric region	GO:0000784	61	16	9.67396e-05	1.03823	64	16	0.000316195	0.941049
nuclear telomere cap complex	GO:0000783	8	5	0.000300512	1.90651	8	5	0.00037985	1.85734
autophagosome	GO:0005776	38	11	0.000474252	1.13682	39	11	0.000919881	1.06168
plasma membrane	GO:0005886	1511	175	0.000838942	0.220773	1572	194	0.000157237	0.235098
shelterin complex	GO:0070187	6	4	0.000949732	1.97105	6	4	0.00114761	1.92188
DNA repair complex	GO:1990391	4	3	0.00297009	2.08883	4	3	0.00343032	2.03966
perinuclear region of cytoplasm	GO:0048471	419	57	0.00305263	0.381695	434	59	0.00751643	0.331837
chromosome, telomeric region	GO:0000781	23	7	0.00376302	1.18693	23	6	0.0200542	0.983609
nuclear exosome (RNase complex)	GO:0000176	13	5	0.0046524	1.421	13	5	0.00576025	1.37183
ruffle membrane	GO:0032587	57	12	0.00530352	0.81837	56	13	0.00234154	0.866941
nuclear body	GO:0016604	179	28	0.00569326	0.521333	182	32	0.000879064	0.589073
endocytic vesicle membrane	GO:0030666	31	8	0.00607668	1.02197	33	7	0.0368167	0.776746
postsynaptic cytosol	GO:0099524	14	5	0.00669141	1.34689	14	4	0.0406449	1.07458
phosphatidylinositol 3-kinase complex	GO:0005942	14	5	0.00669141	1.34689	16	6	0.00287067	1.34651
autophagosome membrane	GO:0000421	14	5	0.00669141	1.34689	13	4	0.0313896	1.14869
exosome (RNase complex)	GO:0000178	14	5	0.00669141	1.34689	14	5	0.00825124	1.29772
photoreceptor ribbon synapse	GO:0098684	5	3	0.00691261	1.86569	5	3	0.00795386	1.81652
centrosome	GO:0005813	291	41	0.00698584	0.416763	295	42	0.0119171	0.378038
cell projection	GO:0042995	53	11	0.00832983	0.804118	53	10	0.0343631	0.659637
microtubule organizing center	GO:0005815	102	18	0.0085527	0.641913	105	19	0.00723299	0.617822
Grb2-EGFR complex	GO:0070436	2	2	0.00861401	2.37651	2	2	0.00950525	2.32734
transferase complex	GO:1990234	2	2	0.00861401	2.37651	2	2	0.00950525	2.32734
activin responsive factor complex	GO:0032444	2	2	0.00861401	2.37651	2	2	0.00950525	2.32734
presynaptic endocytic zone	GO:0098833	2	2	0.00861401	2.37651	2	2	0.00950525	2.32734
cortical microtubule cytoskeleton	GO:0030981	2	2	0.00861401	2.37651	2	2	0.00950525	2.32734
ATF4-CREB1 transcription factor complex	GO:1990589	2	2	0.00861401	2.37651	2	2	0.00950525	2.32734
HSP90-CDC37 chaperone complex	GO:1990565	2	2	0.00861401	2.37651	2	2	0.00950525	2.32734
phosphatidylinositol 3-kinase complex, class IB	GO:0005944	2	2	0.00861401	2.37651	2	2	0.00950525	2.32734
heteromeric SMAD protein complex	GO:0071144	2	2	0.00861401	2.37651	2	2	0.00950525	2.32734
cytoplasmic exosome (RNase complex)	GO:0000177	10	4	0.00981647	1.46022	10	4	0.0116753	1.41105
chaperone complex	GO:0101031	10	4	0.00981647	1.46022	10	4	0.0116753	1.41105
aggresome	GO:0016235	28	7	0.0120845	0.99022	29	6	0.0573675	0.751807
BORC complex	GO:0099078	6	3	0.0128755	1.68337	6	2	0.109419	1.22873
apical plasma membrane	GO:0016324	103	17	0.0161649	0.574999	112	17	0.0746953	0.442058
inclusion body	GO:0016234	17	5	0.0163697	1.15274	17	5	0.0199445	1.10357
nuclear chromatin	GO:0000790	128	20	0.0198255	0.520216	127	23	0.00355625	0.618651
semaphorin receptor complex	GO:0002116	7	3	0.0209921	1.52922	7	3	0.0239768	1.48005
Wnt signalosome	GO:1990909	7	3	0.0209921	1.52922	7	3	0.0239768	1.48005
cytoplasmic side of plasma membrane	GO:0009898	31	7	0.0210478	0.888437	31	6	0.116689	0.685116
beta-catenin-TCF7L2 complex	GO:0070369	3	2	0.0242463	1.97105	3	2	0.0266657	1.92188
basal dendrite	GO:0097441	3	2	0.0242463	1.97105	3	2	0.0266657	1.92188
adherens junction	GO:0005912	32	7	0.0248527	0.856688	32	6	0.122781	0.653367
cytoplasmic vesicle	GO:0031410	123	19	0.0265676	0.508769	128	20	0.0337568	0.471046
beta-catenin destruction complex	GO:0030877	8	3	0.0313037	1.39568	9	4	0.00758378	1.51641
invadopodium	GO:0071437	8	3	0.0313037	1.39568	7	2	0.143596	1.07458
ciliary base	GO:0097546	20	5	0.0325281	0.99022	21	4	0.142067	0.669116
endomembrane system	GO:0012505	46	9	0.0346756	0.745097	46	8	0.0831343	0.578144
brush border membrane	GO:0031526	14	4	0.0347006	1.12375	16	4	0.0632802	0.941049
Z disc	GO:0030018	72	12	0.0394549	0.584755	76	11	0.171084	0.394506
CD40 receptor complex	GO:0035631	9	3	0.0437798	1.2779	11	4	0.0169525	1.31574
male germ cell nucleus	GO:0001673	9	3	0.0437798	1.2779	9	2	0.216711	0.823266
actin cap	GO:0030478	4	2	0.0455224	1.68337	3	1	0.265073	1.22873
annulate lamellae	GO:0005642	4	2	0.0455224	1.68337	4	2	0.0499011	1.6342
chromosome	GO:0005694	80	13	0.0487914	0.559437	83	14	0.0384625	0.547561
cytoplasmic ribonucleoprotein granule	GO:0036464	51	9	0.0498772	0.641913	51	9	0.0902573	0.592743
cytoplasmic vesicle membrane	GO:0030659	67	11	0.0543795	0.569717	73	12	0.0703544	0.521791
COP9 signalosome	GO:0008180	10	3	0.0583355	1.17254	11	3	0.0842818	1.02806
nuclear inclusion body	GO:0042405	10	3	0.0583355	1.17254	10	3	0.0659193	1.12337
presynaptic cytosol	GO:0099523	10	3	0.0583355	1.17254	10	3	0.0659193	1.12337
nuclear matrix	GO:0016363	74	12	0.0654429	0.557356	78	14	0.0205594	0.609692
transcriptionally active chromatin	GO:0035327	17	4	0.0661387	0.929595	17	4	0.0766142	0.880425
PML body	GO:0016605	75	12	0.0671862	0.543933	78	14	0.0205594	0.609692
glutamatergic synapse	GO:0098978	209	27	0.0698587	0.330017	210	27	0.125304	0.276073
macropinosome	GO:0044354	5	2	0.0712623	1.46022	5	2	0.0778659	1.41105
Ragulator complex	GO:0071986	5	2	0.0712623	1.46022	5	2	0.0778659	1.41105
central region of growth cone	GO:0090724	5	2	0.0712623	1.46022	5	2	0.0778659	1.41105
organelle membrane	GO:0031090	5	2	0.0712623	1.46022	5	2	0.0778659	1.41105
nonhomologous end joining complex	GO:0070419	5	2	0.0712623	1.46022	5	3	0.00795386	1.81652
activin receptor complex	GO:0048179	5	2	0.0712623	1.46022	5	2	0.0778659	1.41105
beta-catenin-TCF complex	GO:1990907	5	2	0.0712623	1.46022	5	2	0.0778659	1.41105
myelin sheath adaxonal region	GO:0035749	5	2	0.0712623	1.46022	5	1	0.401529	0.717906
Lsm1-7-Pat1 complex	GO:1990726	5	2	0.0712623	1.46022	5	2	0.0778659	1.41105
actin filament	GO:0005884	37	7	0.0778035	0.711506	39	8	0.0499152	0.743224
cell cortex	GO:0005938	80	12	0.0813237	0.479394	81	15	0.0130608	0.640945
kinetochore	GO:0000776	48	8	0.0816623	0.584755	50	9	0.0560515	0.612545
Cul3-RING ubiquitin ligase complex	GO:0031463	26	5	0.0873775	0.727856	26	5	0.102858	0.678685
postsynapse	GO:0098794	53	9	0.0894564	0.603447	54	7	0.362879	0.28427
mitochondrial inner membrane	GO:0005743	182	10	0.0909564	-0.524907	179	10	0.0558956	-0.557457
chromatin	GO:0000785	70	11	0.0924253	0.525914	71	7	1	0.0105741
presynaptic membrane	GO:0042734	40	7	0.0926751	0.633545	42	7	0.183382	0.535584
RNA polymerase II transcription factor complex	GO:0090575	40	7	0.0926751	0.633545	41	8	0.0563691	0.693213
interleukin-1 receptor complex	GO:0045323	1	1	0.0928738	2.37651	1	1	0.0975545	2.32734
recycling endosome lumen	GO:0034777	1	1	0.0928738	2.37651	1	1	0.0975545	2.32734
NF-kappaB p50/p65 complex	GO:0035525	1	1	0.0928738	2.37651	1	1	0.0975545	2.32734
septin cytoskeleton	GO:0032156	1	1	0.0928738	2.37651	1	1	0.0975545	2.32734
perinuclear endoplasmic reticulum membrane	GO:1990578	1	1	0.0928738	2.37651	1	1	0.0975545	2.32734
neurofilament cytoskeleton	GO:0060053	1	1	0.0928738	2.37651	1	1	0.0975545	2.32734
ooplasm	GO:1990917	1	1	0.0928738	2.37651	1	1	0.0975545	2.32734
sumoylated E2 ligase complex	GO:1990356	1	1	0.0928738	2.37651	1	1	0.0975545	2.32734
platelet dense tubular network	GO:0031094	1	1	0.0928738	2.37651	1	1	0.0975545	2.32734
storage vacuole	GO:0000322	1	1	0.0928738	2.37651	1	1	0.0975545	2.32734
CHOP-ATF4 complex	GO:1990617	1	1	0.0928738	2.37651	2	2	0.00950525	2.32734
nuclear proteasome complex	GO:0031595	1	1	0.0928738	2.37651	1	1	0.0975545	2.32734
podosome core	GO:0061825	1	1	0.0928738	2.37651	0	0	1	#VALUE!
protein N-acetylglucosaminyltransferase complex	GO:0017122	1	1	0.0928738	2.37651	1	1	0.0975545	2.32734
Golgi cis cisterna membrane	GO:1990674	1	1	0.0928738	2.37651	1	1	0.0975545	2.32734
serotonergic synapse	GO:0099154	1	1	0.0928738	2.37651	1	1	0.0975545	2.32734
interleukin-5 receptor complex	GO:0005895	1	1	0.0928738	2.37651	1	1	0.0975545	2.32734
Wnt-Frizzled-LRP5/6 complex	GO:1990851	1	1	0.0928738	2.37651	1	1	0.0975545	2.32734
IPAF inflammasome complex	GO:0072557	1	1	0.0928738	2.37651	1	1	0.0975545	2.32734
centrosomal corona	GO:0031592	1	1	0.0928738	2.37651	1	1	0.0975545	2.32734
perinucleolar chromocenter	GO:0010370	1	1	0.0928738	2.37651	1	1	0.0975545	2.32734
GET complex	GO:0043529	1	1	0.0928738	2.37651	1	1	0.0975545	2.32734
AIM2 inflammasome complex	GO:0097169	1	1	0.0928738	2.37651	1	1	0.0975545	2.32734
Shu complex	GO:0097196	1	1	0.0928738	2.37651	1	1	0.0975545	2.32734
NLRP1 inflammasome complex	GO:0072558	1	1	0.0928738	2.37651	1	1	0.0975545	2.32734
bub1-bub3 complex	GO:1990298	1	1	0.0928738	2.37651	1	1	0.0975545	2.32734
protease inhibitor complex	GO:0097179	1	1	0.0928738	2.37651	1	1	0.0975545	2.32734
9+0 non-motile cilium	GO:0097731	1	1	0.0928738	2.37651	1	1	0.0975545	2.32734
U11/U12 snRNP	GO:0034693	1	1	0.0928738	2.37651	1	0	1	#NUM!
amphisome	GO:0044753	1	1	0.0928738	2.37651	1	1	0.0975545	2.32734
Holliday junction resolvase complex	GO:0048476	1	1	0.0928738	2.37651	1	1	0.0975545	2.32734
sperm head plasma membrane	GO:1990913	1	1	0.0928738	2.37651	1	1	0.0975545	2.32734
tricellular tight junction	GO:0061689	1	1	0.0928738	2.37651	1	0	1	#NUM!
mitochondrial inner membrane peptidase complex	GO:0042720	1	1	0.0928738	2.37651	1	1	0.0975545	2.32734
extrinsic component of postsynaptic specialization membrane	GO:0098892	1	1	0.0928738	2.37651	1	1	0.0975545	2.32734
hinge region between urothelial plaques of apical plasma membrane	GO:0120003	1	1	0.0928738	2.37651	1	0	1	#NUM!
interleukin-18 receptor complex	GO:0045092	1	1	0.0928738	2.37651	1	1	0.0975545	2.32734
mitotic checkpoint complex	GO:0033597	1	1	0.0928738	2.37651	1	1	0.0975545	2.32734
P-body	GO:0000932	55	9	0.0955917	0.566406	55	9	0.107187	0.517235
early endosome	GO:0005769	134	18	0.0983685	0.369046	134	17	0.239967	0.262717
mitotic spindle	GO:0072686	41	7	0.0990948	0.608852	43	7	0.188393	0.512054
GABA-ergic synapse	GO:0098982	27	5	0.0994589	0.690115	27	5	0.178909	0.640945
cell projection membrane	GO:0031253	6	2	0.100456	1.2779	6	2	0.109419	1.22873
spectrin-associated cytoskeleton	GO:0014731	6	2	0.100456	1.2779	6	2	0.109419	1.22873
intracellular	GO:0005622	57	9	0.104028	0.530688	57	9	0.119296	0.481517
clathrin-coated vesicle membrane	GO:0030665	28	0	0.105178	#NUM!	29	0	0.108029	#NUM!
mitochondrial respiratory chain complex I	GO:0005747	31	0	0.110609	#NUM!	31	0	0.0680673	#NUM!
cytoskeleton	GO:0005856	205	26	0.11085	0.311601	213	26	0.239946	0.224148
vesicle membrane	GO:0012506	13	3	0.113093	0.910177	15	5	0.0114001	1.22873
U2-type prespliceosome	GO:0071004	13	3	0.113093	0.910177	13	2	0.366708	0.455542
fibrillar center	GO:0001650	78	3	0.11484	-0.881582	85	5	0.272466	-0.50587
ubiquitin ligase complex	GO:0000151	81	12	0.118838	0.466972	82	13	0.0878701	0.485574
late endosome membrane	GO:0031902	63	2	0.122859	-1.07347	64	2	0.087247	-1.13839
integral component of presynaptic membrane	GO:0099056	21	4	0.1244	0.718286	22	4	0.265241	0.622596
endoplasmic reticulum-Golgi intermediate compartment	GO:0005793	47	1	0.124463	-1.47363	51	1	0.0577994	-1.60448
ciliary rootlet	GO:0035253	7	2	0.132241	1.12375	7	2	0.143596	1.07458
platelet alpha granule membrane	GO:0031092	7	2	0.132241	1.12375	7	2	0.143596	1.07458
AP-2 adaptor complex	GO:0030122	7	2	0.132241	1.12375	7	1	0.512678	0.381434
voltage-gated calcium channel complex	GO:0005891	7	2	0.132241	1.12375	8	1	0.560262	0.247902
Lsm2-8 complex	GO:0120115	7	2	0.132241	1.12375	7	2	0.143596	1.07458
U6 snRNP	GO:0005688	7	2	0.132241	1.12375	7	2	0.143596	1.07458
presynaptic active zone membrane	GO:0048787	7	2	0.132241	1.12375	7	2	0.143596	1.07458
stereocilium tip	GO:0032426	7	2	0.132241	1.12375	6	2	0.109419	1.22873
postsynaptic density, intracellular component	GO:0099092	14	3	0.134473	0.836069	14	4	0.0406449	1.07458
spindle midzone	GO:0051233	14	3	0.134473	0.836069	15	4	0.0512794	1.00559
smooth endoplasmic reticulum	GO:0005790	14	3	0.134473	0.836069	14	2	0.640159	0.381434
nucleolus	GO:0005730	521	58	0.136547	0.181207	530	66	0.0334306	0.244122
postsynaptic density	GO:0014069	167	21	0.138089	0.303043	167	20	0.354129	0.205082
membrane raft	GO:0045121	112	15	0.138229	0.366066	117	16	0.156118	0.337759
microtubule cytoskeleton	GO:0015630	88	4	0.140269	-0.714528	88	4	0.104854	-0.763699
dendritic spine	GO:0043197	96	13	0.154786	0.377115	97	14	0.120732	0.39169
plasma membrane raft	GO:0044853	15	3	0.157105	0.767076	14	1	1	-0.311714
histone deacetylase complex	GO:0000118	24	0	0.161701	#NUM!	25	0	0.166428	#NUM!
mitochondrial large ribosomal subunit	GO:0005762	25	0	0.163182	#NUM!	24	0	0.162697	#NUM!
Golgi-associated vesicle membrane	GO:0030660	8	2	0.165887	0.99022	8	2	0.179586	0.941049
early phagosome	GO:0032009	8	2	0.165887	0.99022	9	2	0.216711	0.823266
BLOC-1 complex	GO:0031083	8	2	0.165887	0.99022	8	2	0.179586	0.941049
intraciliary transport particle B	GO:0030992	8	2	0.165887	0.99022	8	2	0.179586	0.941049
XY body	GO:0001741	8	2	0.165887	0.99022	9	2	0.216711	0.823266
extracellular exosome	GO:0070062	1088	113	0.174566	0.111806	1127	126	0.081778	0.136311
mitochondrial proton-transporting ATP synthase complex, catalytic core F(1)	GO:0000275	2	1	0.177133	1.68337	2	0	1	#NUM!
kinetochore microtubule	GO:0005828	2	1	0.177133	1.68337	2	1	0.185604	1.6342
Ku70:Ku80 complex	GO:0043564	2	1	0.177133	1.68337	2	1	0.185604	1.6342
CIA complex	GO:0097361	2	1	0.177133	1.68337	2	1	0.185604	1.6342
U2-type post-mRNA release spliceosomal complex	GO:0071008	2	1	0.177133	1.68337	2	1	0.185604	1.6342
mitotic spindle astral microtubule end	GO:1905721	2	1	0.177133	1.68337	2	1	0.185604	1.6342
cytoplasmic periphery of the nuclear pore complex	GO:1990723	2	1	0.177133	1.68337	2	1	0.185604	1.6342
membrane microdomain	GO:0098857	2	1	0.177133	1.68337	2	1	0.185604	1.6342
early phagosome membrane	GO:0036186	2	1	0.177133	1.68337	2	1	0.185604	1.6342
core-binding factor complex	GO:0016513	2	1	0.177133	1.68337	2	1	0.185604	1.6342
cytoophidium	GO:0097268	2	1	0.177133	1.68337	2	1	0.185604	1.6342
astral microtubule	GO:0000235	2	1	0.177133	1.68337	2	1	0.185604	1.6342
elastic fiber	GO:0071953	2	1	0.177133	1.68337	2	0	1	#NUM!
lateral loop	GO:0043219	2	1	0.177133	1.68337	2	1	0.185604	1.6342
VCP-NSFL1C complex	GO:1990730	2	1	0.177133	1.68337	2	2	0.00950525	2.32734
cytoplasmic side of apical plasma membrane	GO:0098592	2	1	0.177133	1.68337	2	2	0.00950525	2.32734
ubiquitin conjugating enzyme complex	GO:0031371	2	1	0.177133	1.68337	2	1	0.185604	1.6342
MICOS complex	GO:0061617	2	1	0.177133	1.68337	2	1	0.185604	1.6342
intracellular vesicle	GO:0097708	2	1	0.177133	1.68337	2	1	0.185604	1.6342
KICSTOR complex	GO:0140007	2	1	0.177133	1.68337	2	1	0.185604	1.6342
postsynaptic early endosome	GO:0098842	2	1	0.177133	1.68337	2	0	1	#NUM!
proteasome storage granule	GO:0034515	2	1	0.177133	1.68337	2	1	0.185604	1.6342
CST complex	GO:1990879	2	1	0.177133	1.68337	2	1	0.185604	1.6342
aryl hydrocarbon receptor complex	GO:0034751	2	1	0.177133	1.68337	2	1	0.185604	1.6342
protein kinase CK2 complex	GO:0005956	2	1	0.177133	1.68337	2	1	0.185604	1.6342
Rab-protein geranylgeranyltransferase complex	GO:0005968	2	1	0.177133	1.68337	2	1	0.185604	1.6342
ATF1-ATF4 transcription factor complex	GO:1990590	2	1	0.177133	1.68337	2	1	0.185604	1.6342
Slx1-Slx4 complex	GO:0033557	2	1	0.177133	1.68337	2	1	0.185604	1.6342
vacuolar proton-transporting V-type ATPase, V1 domain	GO:0000221	2	1	0.177133	1.68337	2	1	0.185604	1.6342
platelet dense tubular network membrane	GO:0031095	2	1	0.177133	1.68337	2	1	0.185604	1.6342
sperm fibrous sheath	GO:0035686	2	1	0.177133	1.68337	2	1	0.185604	1.6342
sarcoglycan complex	GO:0016012	2	1	0.177133	1.68337	2	1	0.185604	1.6342
DNA ligase IV complex	GO:0032807	2	1	0.177133	1.68337	2	2	0.00950525	2.32734
RNA nuclear export complex	GO:0042565	2	1	0.177133	1.68337	2	1	0.185604	1.6342
TRC complex	GO:0072380	2	1	0.177133	1.68337	2	1	0.185604	1.6342
signal peptidase complex	GO:0005787	2	1	0.177133	1.68337	2	1	0.185604	1.6342
NLRP3 inflammasome complex	GO:0072559	2	1	0.177133	1.68337	3	1	0.265073	1.22873
phosphatidylinositol 3-kinase complex, class IA	GO:0005943	2	1	0.177133	1.68337	2	1	0.185604	1.6342
troponin complex	GO:0005861	2	1	0.177133	1.68337	2	1	0.185604	1.6342
PCNA-p21 complex	GO:0070557	2	1	0.177133	1.68337	2	1	0.185604	1.6342
Sec61 translocon complex	GO:0005784	2	1	0.177133	1.68337	2	1	0.185604	1.6342
FAR/SIN/STRIPAK complex	GO:0090443	2	1	0.177133	1.68337	2	1	0.185604	1.6342
proton-transporting ATP synthase complex	GO:0045259	2	1	0.177133	1.68337	2	0	1	#NUM!
SREBP-SCAP-Insig complex	GO:0032937	2	1	0.177133	1.68337	2	1	0.185604	1.6342
mitochondrial intermembrane space	GO:0005758	42	1	0.177491	-1.36116	43	3	0.795388	-0.335244
secretory granule membrane	GO:0030667	42	1	0.177491	-1.36116	44	1	0.122233	-1.45685
microtubule	GO:0005874	172	21	0.183081	0.273542	174	20	0.436914	0.164021
presynapse	GO:0098793	63	9	0.185739	0.430604	64	8	0.400746	0.247902
cell leading edge	GO:0031252	30	5	0.193678	0.584755	30	6	0.0660535	0.717906
early endosome membrane	GO:0031901	89	12	0.194151	0.372784	92	12	0.286608	0.290462
perikaryon	GO:0043204	65	9	0.196874	0.399352	66	10	0.142667	0.440274
endolysosome membrane	GO:0036020	9	2	0.200775	0.872437	9	1	0.603206	0.130119
ciliary transition zone	GO:0035869	9	2	0.200775	0.872437	9	2	0.216711	0.823266
presynaptic active zone cytoplasmic component	GO:0098831	9	2	0.200775	0.872437	10	2	0.254409	0.717906
actin cortical patch	GO:0030479	9	2	0.200775	0.872437	9	1	0.603206	0.130119
axolemma	GO:0030673	9	2	0.200775	0.872437	9	2	0.216711	0.823266
apical junction complex	GO:0043296	9	2	0.200775	0.872437	9	2	0.216711	0.823266
axoneme	GO:0005930	31	5	0.203717	0.551965	35	5	0.383328	0.381434
focal adhesion	GO:0005925	277	32	0.20413	0.218233	286	35	0.154434	0.2267
podosome	GO:0002102	17	3	0.20537	0.641913	17	2	0.678926	0.187278
endoplasmic reticulum	GO:0005783	466	51	0.215411	0.164154	481	49	0.750602	0.0432968
cytosolic large ribosomal subunit	GO:0022625	49	7	0.215533	0.430604	49	7	0.327027	0.381434
spindle pole	GO:0000922	75	10	0.227413	0.361611	77	10	0.332122	0.286123
basal plasma membrane	GO:0009925	18	3	0.230635	0.584755	18	3	0.411081	0.535584
clathrin-coated endocytic vesicle membrane	GO:0030669	18	3	0.230635	0.584755	18	2	0.693233	0.130119
multivesicular body	GO:0005771	18	3	0.230635	0.584755	19	2	0.707812	0.076052
mitochondrial matrix	GO:0005759	173	11	0.231053	-0.378882	179	12	0.201103	-0.375135
transport vesicle	GO:0030133	53	2	0.232391	-0.900631	55	2	0.168072	-0.986842
synaptic vesicle	GO:0008021	76	10	0.232573	0.348366	74	8	0.694262	0.10272
RISC complex	GO:0016442	10	2	0.236385	0.767076	10	3	0.0659193	1.12337
eukaryotic translation initiation factor 4F complex	GO:0016281	10	2	0.236385	0.767076	10	2	0.254409	0.717906
exocyst	GO:0000145	10	2	0.236385	0.767076	10	2	0.254409	0.717906
exon-exon junction complex	GO:0035145	10	2	0.236385	0.767076	10	2	0.254409	0.717906
lysosome	GO:0005764	105	6	0.238063	-0.485687	106	5	0.0966731	-0.726657
cell	GO:0005623	34	5	0.240021	0.459592	33	4	0.557986	0.217131
presynaptic active zone	GO:0048786	19	0	0.249641	#NUM!	20	0	0.252048	#NUM!
Cul4-RING E3 ubiquitin ligase complex	GO:0080008	19	0	0.249641	#NUM!	19	0	0.24895	#NUM!
integral component of lumenal side of endoplasmic reticulum membrane	GO:0071556	20	0	0.250205	#NUM!	20	0	0.252048	#NUM!
terminal bouton	GO:0043195	21	0	0.253148	#NUM!	22	0	0.160823	#NUM!
extrinsic component of synaptic vesicle membrane	GO:0098850	3	1	0.253577	1.2779	3	1	0.265073	1.22873
phosphopyruvate hydratase complex	GO:0000015	3	1	0.253577	1.2779	3	1	0.265073	1.22873
polar microtubule	GO:0005827	3	1	0.253577	1.2779	3	1	0.265073	1.22873
Bcl-2 family protein complex	GO:0097136	3	1	0.253577	1.2779	3	1	0.265073	1.22873
oxoglutarate dehydrogenase complex	GO:0045252	3	1	0.253577	1.2779	3	1	0.265073	1.22873
muscle thin filament tropomyosin	GO:0005862	3	1	0.253577	1.2779	4	1	0.336797	0.941049
SOSS complex	GO:0070876	3	1	0.253577	1.2779	3	0	1	#NUM!
mitochondrial pyruvate dehydrogenase complex	GO:0005967	3	1	0.253577	1.2779	3	1	0.265073	1.22873
nuclear pore cytoplasmic filaments	GO:0044614	3	1	0.253577	1.2779	3	1	0.265073	1.22873
DNA replication factor A complex	GO:0005662	3	1	0.253577	1.2779	3	1	0.265073	1.22873
postsynaptic endosome	GO:0098845	3	1	0.253577	1.2779	3	1	0.265073	1.22873
BAT3 complex	GO:0071818	3	1	0.253577	1.2779	3	1	0.265073	1.22873
dendritic microtubule	GO:1901588	3	1	0.253577	1.2779	3	1	0.265073	1.22873
MMXD complex	GO:0071817	3	1	0.253577	1.2779	3	1	0.265073	1.22873
condensed chromosome outer kinetochore	GO:0000940	3	1	0.253577	1.2779	3	1	0.265073	1.22873
elongin complex	GO:0070449	3	1	0.253577	1.2779	3	1	0.265073	1.22873
supraspliceosomal complex	GO:0044530	3	1	0.253577	1.2779	3	1	0.265073	1.22873
mRNA cleavage factor complex	GO:0005849	3	1	0.253577	1.2779	3	1	0.265073	1.22873
plasma membrane protein complex	GO:0098797	3	1	0.253577	1.2779	4	1	0.336797	0.941049
pronucleus	GO:0045120	3	1	0.253577	1.2779	3	1	0.265073	1.22873
Lewy body core	GO:1990037	3	1	0.253577	1.2779	3	2	0.0266657	1.92188
AP-4 adaptor complex	GO:0030124	3	1	0.253577	1.2779	3	1	0.265073	1.22873
contractile fiber	GO:0043292	3	1	0.253577	1.2779	3	0	1	#NUM!
early endosome lumen	GO:0031905	3	1	0.253577	1.2779	3	1	0.265073	1.22873
messenger ribonucleoprotein complex	GO:1990124	3	1	0.253577	1.2779	3	1	0.265073	1.22873
ER to Golgi transport vesicle membrane	GO:0012507	38	1	0.255643	-1.26107	38	1	0.174212	-1.31024
microvillus	GO:0005902	22	0	0.258269	#NUM!	23	1	0.720724	-0.80815
MLL1 complex	GO:0071339	22	0	0.258269	#NUM!	22	0	0.160823	#NUM!
phagocytic vesicle membrane	GO:0030670	39	1	0.259659	-1.28705	44	1	0.122233	-1.45685
neuronal cell body	GO:0043025	198	23	0.26254	0.223741	202	26	0.14758	0.277173
ficolin-1-rich granule lumen	GO:1904813	87	11	0.264476	0.308501	89	12	0.211552	0.323614
membrane	GO:0016020	1129	115	0.264727	0.0923588	1154	109	0.746463	-0.0322978
voltage-gated potassium channel complex	GO:0008076	23	0	0.265372	#NUM!	24	1	0.725067	-0.85071
transcription factor TFIID complex	GO:0005669	23	0	0.265372	#NUM!	23	0	0.16079	#NUM!
lamellipodium	GO:0030027	121	15	0.265887	0.288774	123	14	0.538615	0.154217
receptor complex	GO:0043235	88	11	0.269554	0.297073	95	16	0.0340629	0.546056
azurophil granule lumen	GO:0035578	41	6	0.271055	0.454702	44	7	0.194396	0.489064
nucleotide-activated protein kinase complex	GO:0031588	11	2	0.272282	0.671766	11	1	1	-0.0705515
Prp19 complex	GO:0000974	11	2	0.272282	0.671766	11	1	1	-0.0705515
proteasome regulatory particle, base subcomplex	GO:0008540	11	2	0.272282	0.671766	11	2	0.292216	0.622596
filopodium tip	GO:0032433	11	2	0.272282	0.671766	12	3	0.104541	0.941049
condensed chromosome	GO:0000793	11	2	0.272282	0.671766	12	2	0.329751	0.535584
NuRD complex	GO:0016581	11	2	0.272282	0.671766	11	2	0.292216	0.622596
apical part of cell	GO:0045177	25	4	0.284777	0.543933	28	5	0.187433	0.604577
ciliary basal body	GO:0036064	68	9	0.288564	0.354231	71	9	0.417829	0.261889
neuron projection	GO:0043005	173	20	0.288677	0.218955	173	20	0.435266	0.169784
host cell	GO:0043657	44	6	0.295544	0.384084	44	7	0.194396	0.489064
cytoplasmic microtubule	GO:0005881	26	4	0.296722	0.504712	27	3	0.743076	0.130119
ribonucleoprotein complex	GO:1990904	103	6	0.302618	-0.466455	107	7	0.324688	-0.399575
methylosome	GO:0034709	12	2	0.308108	0.584755	12	2	0.329751	0.535584
nuclear pore nuclear basket	GO:0044615	12	2	0.308108	0.584755	12	2	0.329751	0.535584
anaphase-promoting complex	GO:0005680	12	2	0.308108	0.584755	12	2	0.329751	0.535584
Golgi membrane	GO:0000139	306	23	0.314399	-0.211577	316	26	0.384377	-0.170302
internode region of axon	GO:0033269	4	1	0.322929	0.99022	4	1	0.336797	0.941049
T cell receptor complex	GO:0042101	4	1	0.322929	0.99022	5	0	1	#NUM!
glycogen granule	GO:0042587	4	1	0.322929	0.99022	5	1	0.401529	0.717906
postsynaptic recycling endosome	GO:0098837	4	1	0.322929	0.99022	4	1	0.336797	0.941049
IkappaB kinase complex	GO:0008385	4	1	0.322929	0.99022	4	1	0.336797	0.941049
core mediator complex	GO:0070847	4	1	0.322929	0.99022	4	1	0.336797	0.941049
CCAAT-binding factor complex	GO:0016602	4	1	0.322929	0.99022	4	1	0.336797	0.941049
chylomicron	GO:0042627	4	1	0.322929	0.99022	4	0	1	#NUM!
postsynaptic actin cytoskeleton	GO:0098871	4	1	0.322929	0.99022	4	1	0.336797	0.941049
nuclear stress granule	GO:0097165	4	1	0.322929	0.99022	4	1	0.336797	0.941049
HULC complex	GO:0033503	4	1	0.322929	0.99022	4	1	0.336797	0.941049
sorting endosome	GO:0097443	4	1	0.322929	0.99022	4	1	0.336797	0.941049
EKC/KEOPS complex	GO:0000408	4	1	0.322929	0.99022	4	1	0.336797	0.941049
Lewy body	GO:0097413	4	1	0.322929	0.99022	4	1	0.336797	0.941049
gamma-secretase complex	GO:0070765	4	1	0.322929	0.99022	4	1	0.336797	0.941049
eukaryotic translation elongation factor 1 complex	GO:0005853	4	1	0.322929	0.99022	4	1	0.336797	0.941049
DNA-dependent protein kinase-DNA ligase 4 complex	GO:0005958	4	1	0.322929	0.99022	4	2	0.0499011	1.6342
cytosolic proteasome complex	GO:0031597	4	1	0.322929	0.99022	4	1	0.336797	0.941049
Cul7-RING ubiquitin ligase complex	GO:0031467	4	1	0.322929	0.99022	4	1	0.336797	0.941049
NELF complex	GO:0032021	4	1	0.322929	0.99022	4	1	0.336797	0.941049
sperm midpiece	GO:0097225	4	1	0.322929	0.99022	4	1	0.336797	0.941049
alpha DNA polymerase:primase complex	GO:0005658	4	1	0.322929	0.99022	4	1	0.336797	0.941049
axon hillock	GO:0043203	4	1	0.322929	0.99022	4	1	0.336797	0.941049
ER membrane protein complex	GO:0072546	4	1	0.322929	0.99022	4	1	0.336797	0.941049
cytosolic small ribosomal subunit	GO:0022627	28	4	0.324267	0.430604	28	4	0.345532	0.381434
dendrite	GO:0030425	203	23	0.325068	0.198802	207	25	0.236507	0.213501
recycling endosome membrane	GO:0055038	51	7	0.325897	0.390599	51	9	0.0902573	0.592743
polysome	GO:0005844	29	4	0.339557	0.395513	29	4	0.52234	0.346342
integral component of postsynaptic membrane	GO:0099055	13	2	0.343565	0.504712	14	2	0.640159	0.381434
vacuolar membrane	GO:0005774	13	2	0.343565	0.504712	13	1	1	-0.237606
nBAF complex	GO:0071565	13	2	0.343565	0.504712	13	2	0.366708	0.455542
mast cell granule	GO:0042629	13	2	0.343565	0.504712	14	2	0.640159	0.381434
sperm flagellum	GO:0036126	13	2	0.343565	0.504712	14	2	0.640159	0.381434
intracellular membrane-bounded organelle	GO:0043231	353	38	0.346444	0.147632	366	44	0.147675	0.2089
trans-Golgi network	GO:0005802	85	5	0.348587	-0.456699	86	6	0.467411	-0.335244
site of double-strand break	GO:0035861	30	4	0.355666	0.361611	29	4	0.52234	0.346342
vesicle	GO:0031982	90	11	0.357282	0.2746	93	14	0.109631	0.433802
platelet alpha granule lumen	GO:0031093	31	1	0.358036	-1.05747	35	3	1	-0.129392
extrinsic component of membrane	GO:0019898	32	1	0.35931	-1.08922	34	2	0.768982	-0.50587
rough endoplasmic reticulum	GO:0005791	32	1	0.35931	-1.08922	31	1	0.359567	-1.10664
lipid droplet	GO:0005811	33	1	0.36208	-1.11999	34	4	0.569	0.187278
basement membrane	GO:0005604	35	5	0.371716	0.430604	41	4	1	6.6096e-05
microtubule plus-end	GO:0035371	14	2	0.378414	0.430604	15	3	0.174553	0.717906
photoreceptor connecting cilium	GO:0032391	14	2	0.378414	0.430604	15	1	1	-0.380706
spindle microtubule	GO:0005876	14	2	0.378414	0.430604	14	2	0.640159	0.381434
pericentriolar material	GO:0000242	14	2	0.378414	0.430604	14	2	0.640159	0.381434
Ctf18 RFC-like complex	GO:0031390	5	1	0.385845	0.767076	5	0	1	#NUM!
basal cortex	GO:0045180	5	1	0.385845	0.767076	5	1	0.401529	0.717906
cytoplasmic side of lysosomal membrane	GO:0098574	5	1	0.385845	0.767076	5	1	0.401529	0.717906
condensed nuclear chromosome, centromeric region	GO:0000780	5	1	0.385845	0.767076	5	1	0.401529	0.717906
TORC2 complex	GO:0031932	5	1	0.385845	0.767076	5	1	0.401529	0.717906
Golgi cis cisterna	GO:0000137	5	1	0.385845	0.767076	6	1	0.459952	0.535584
mitochondrial envelope	GO:0005740	5	1	0.385845	0.767076	5	1	0.401529	0.717906
vacuole	GO:0005773	5	1	0.385845	0.767076	5	1	0.401529	0.717906
manchette	GO:0002177	5	1	0.385845	0.767076	5	1	0.401529	0.717906
MKS complex	GO:0036038	5	1	0.385845	0.767076	5	1	0.401529	0.717906
Arp2/3 protein complex	GO:0005885	5	1	0.385845	0.767076	4	0	1	#NUM!
cohesin complex	GO:0008278	5	1	0.385845	0.767076	6	1	0.459952	0.535584
Schmidt-Lanterman incisure	GO:0043220	5	1	0.385845	0.767076	5	0	1	#NUM!
epsilon DNA polymerase complex	GO:0008622	5	1	0.385845	0.767076	5	0	1	#NUM!
origin recognition complex	GO:0000808	5	1	0.385845	0.767076	5	1	0.401529	0.717906
mitochondrial respirasome	GO:0005746	5	1	0.385845	0.767076	5	1	0.401529	0.717906
low-density lipoprotein particle	GO:0034362	5	1	0.385845	0.767076	5	0	1	#NUM!
clathrin adaptor complex	GO:0030131	5	1	0.385845	0.767076	5	1	0.401529	0.717906
glial cell projection	GO:0097386	5	1	0.385845	0.767076	5	1	0.401529	0.717906
insulin-responsive compartment	GO:0032593	5	1	0.385845	0.767076	5	1	0.401529	0.717906
FHF complex	GO:0070695	5	1	0.385845	0.767076	5	1	0.401529	0.717906
R2TP complex	GO:0097255	5	1	0.385845	0.767076	5	1	0.401529	0.717906
transcription export complex 2	GO:0070390	5	1	0.385845	0.767076	5	1	0.401529	0.717906
transcription factor TFIIH core complex	GO:0000439	5	1	0.385845	0.767076	5	1	0.401529	0.717906
very-low-density lipoprotein particle	GO:0034361	5	1	0.385845	0.767076	6	0	1	#NUM!
neurofilament	GO:0005883	5	1	0.385845	0.767076	5	1	0.401529	0.717906
transcriptional repressor complex	GO:0017053	37	5	0.386159	0.375034	39	6	0.269854	0.455542
late endosome	GO:0005770	65	8	0.387751	0.281568	67	9	0.299095	0.319876
U5 snRNP	GO:0005682	15	0	0.388512	#NUM!	15	0	0.388675	#NUM!
costamere	GO:0043034	15	0	0.388512	#NUM!	15	0	0.388675	#NUM!
eukaryotic 43S preinitiation complex	GO:0016282	15	0	0.388512	#NUM!	15	0	0.388675	#NUM!
integral component of postsynaptic density membrane	GO:0099061	16	0	0.390671	#NUM!	17	0	0.401026	#NUM!
ciliary membrane	GO:0060170	16	0	0.390671	#NUM!	16	1	1	-0.445245
integral component of synaptic vesicle membrane	GO:0030285	17	0	0.395707	#NUM!	15	0	0.388675	#NUM!
integral component of Golgi membrane	GO:0030173	17	0	0.395707	#NUM!	18	0	0.248494	#NUM!
anchored component of membrane	GO:0031225	18	0	0.403254	#NUM!	20	1	0.714627	-0.668388
centriolar satellite	GO:0034451	18	0	0.403254	#NUM!	19	0	0.24895	#NUM!
Flemming body	GO:0090543	19	3	0.412972	0.530688	20	3	0.4371	0.430224
axon	GO:0030424	163	18	0.413007	0.173136	166	15	0.894619	-0.0765938
stress fiber	GO:0001725	40	5	0.415148	0.297073	44	6	0.438209	0.334914
histone acetyltransferase complex	GO:0000123	21	3	0.437687	0.430604	21	2	1	-0.0240315
microtubule associated complex	GO:0005875	21	3	0.437687	0.430604	21	3	0.452417	0.381434
external side of plasma membrane	GO:0009897	80	5	0.440171	-0.396075	86	10	0.581078	0.175582
transcriptional preinitiation complex	GO:0097550	6	1	0.442923	0.584755	6	1	0.459952	0.535584
juxtaparanode region of axon	GO:0044224	6	1	0.442923	0.584755	6	1	0.459952	0.535584
spindle pole centrosome	GO:0031616	6	1	0.442923	0.584755	6	1	0.459952	0.535584
CD95 death-inducing signaling complex	GO:0031265	6	1	0.442923	0.584755	6	2	0.109419	1.22873
specific granule	GO:0042581	6	1	0.442923	0.584755	7	1	0.512678	0.381434
autolysosome	GO:0044754	6	1	0.442923	0.584755	6	2	0.109419	1.22873
platelet dense granule lumen	GO:0031089	6	1	0.442923	0.584755	7	1	0.512678	0.381434
chromatoid body	GO:0033391	6	1	0.442923	0.584755	6	1	0.459952	0.535584
somatodendritic compartment	GO:0036477	6	1	0.442923	0.584755	6	1	0.459952	0.535584
integral component of presynaptic active zone membrane	GO:0099059	6	1	0.442923	0.584755	6	1	0.459952	0.535584
mitochondrial respiratory chain complex III	GO:0005750	6	1	0.442923	0.584755	6	1	0.459952	0.535584
gamma-tubulin complex	GO:0000930	6	1	0.442923	0.584755	6	0	1	#NUM!
death-inducing signaling complex	GO:0031264	6	1	0.442923	0.584755	6	1	0.459952	0.535584
dendritic growth cone	GO:0044294	6	1	0.442923	0.584755	6	1	0.459952	0.535584
ciliary transition fiber	GO:0097539	6	1	0.442923	0.584755	6	1	0.459952	0.535584
striated muscle thin filament	GO:0005865	6	1	0.442923	0.584755	7	1	0.512678	0.381434
proteasome regulatory particle	GO:0005838	6	1	0.442923	0.584755	6	1	0.459952	0.535584
paraspeckles	GO:0042382	6	1	0.442923	0.584755	6	1	0.459952	0.535584
A band	GO:0031672	6	1	0.442923	0.584755	6	1	0.459952	0.535584
integral component of nuclear inner membrane	GO:0005639	6	1	0.442923	0.584755	6	0	1	#NUM!
NMDA selective glutamate receptor complex	GO:0017146	6	1	0.442923	0.584755	6	1	0.459952	0.535584
paranode region of axon	GO:0033270	6	1	0.442923	0.584755	6	1	0.459952	0.535584
cAMP-dependent protein kinase complex	GO:0005952	6	1	0.442923	0.584755	6	0	1	#NUM!
ripoptosome	GO:0097342	6	1	0.442923	0.584755	6	2	0.109419	1.22873
COPI-coated vesicle	GO:0030137	6	1	0.442923	0.584755	6	1	0.459952	0.535584
SCAR complex	GO:0031209	6	1	0.442923	0.584755	6	1	0.459952	0.535584
T-tubule	GO:0030315	22	3	0.452131	0.384084	24	4	0.286293	0.535584
U12-type spliceosomal complex	GO:0005689	22	3	0.452131	0.384084	22	2	1	-0.0705515
Golgi lumen	GO:0005796	22	3	0.452131	0.384084	32	3	1	-0.0397798
axonal growth cone	GO:0044295	22	3	0.452131	0.384084	22	3	0.468889	0.334914
sarcomere	GO:0030017	22	3	0.452131	0.384084	23	3	0.486266	0.290462
Golgi stack	GO:0005795	23	3	0.467637	0.339632	24	3	0.504322	0.247902
intermediate filament	GO:0005882	23	3	0.467637	0.339632	23	3	0.486266	0.290462
trans-Golgi network membrane	GO:0032588	55	3	0.481841	-0.532207	55	2	0.168072	-0.986842
lysosomal membrane	GO:0005765	158	17	0.48875	0.147133	160	16	0.892754	0.0247587
flotillin complex	GO:0016600	7	1	0.494703	0.430604	7	1	0.512678	0.381434
nuclear pore central transport channel	GO:0044613	7	1	0.494703	0.430604	7	1	0.512678	0.381434
chaperonin-containing T-complex	GO:0005832	7	1	0.494703	0.430604	7	1	0.512678	0.381434
apicolateral plasma membrane	GO:0016327	7	1	0.494703	0.430604	7	1	0.512678	0.381434
PTW/PP1 phosphatase complex	GO:0072357	7	1	0.494703	0.430604	7	1	0.512678	0.381434
mitochondria-associated endoplasmic reticulum membrane	GO:0044233	7	1	0.494703	0.430604	6	0	1	#NUM!
ESCRT I complex	GO:0000813	7	1	0.494703	0.430604	7	1	0.512678	0.381434
microvillus membrane	GO:0031528	7	1	0.494703	0.430604	8	2	0.179586	0.941049
prefoldin complex	GO:0016272	7	1	0.494703	0.430604	7	1	0.512678	0.381434
intrinsic component of membrane	GO:0031224	7	1	0.494703	0.430604	7	1	0.512678	0.381434
endoplasmic reticulum tubular network	GO:0071782	7	1	0.494703	0.430604	7	1	0.512678	0.381434
protein phosphatase type 1 complex	GO:0000164	7	1	0.494703	0.430604	8	1	0.560262	0.247902
proteasome core complex, alpha-subunit complex	GO:0019773	7	1	0.494703	0.430604	7	1	0.512678	0.381434
ribonucleoprotein granule	GO:0035770	7	1	0.494703	0.430604	7	1	0.512678	0.381434
nuclear origin of replication recognition complex	GO:0005664	7	1	0.494703	0.430604	7	1	0.512678	0.381434
RISC-loading complex	GO:0070578	7	1	0.494703	0.430604	7	2	0.143596	1.07458
collagen trimer	GO:0005581	25	3	0.500985	0.256251	27	3	0.743076	0.130119
cell junction	GO:0030054	250	26	0.506584	0.11315	256	27	0.667723	0.0780032
ficolin-1-rich granule membrane	GO:0101003	26	1	0.507691	-0.881582	27	1	0.511443	-0.968493
peroxisomal matrix	GO:0005782	27	1	0.508632	-0.919323	28	1	0.516195	-1.00486
extracellular vesicle	GO:1903561	28	1	0.51114	-0.95569	29	1	0.356805	-1.03995
U2-type catalytic step 2 spliceosome	GO:0071007	30	1	0.520341	-1.02468	30	1	0.357331	-1.07385
integral component of membrane	GO:0016021	814	70	0.52176	-0.0769509	853	78	0.581295	-0.0647069
kinesin complex	GO:0005871	31	4	0.52678	0.328821	32	3	1	-0.0397798
endocytic vesicle	GO:0030139	31	4	0.52678	0.328821	32	3	1	-0.0397798
endoplasmic reticulum lumen	GO:0005788	126	9	0.534236	-0.262543	139	9	0.246411	-0.409906
protein-DNA complex	GO:0032993	32	4	0.53428	0.297073	33	5	0.24849	0.440274
Gemini of coiled bodies	GO:0097504	8	1	0.541677	0.297073	8	1	0.560262	0.247902
CCR4-NOT complex	GO:0030014	8	1	0.541677	0.297073	8	1	0.560262	0.247902
endoplasmic reticulum chaperone complex	GO:0034663	8	1	0.541677	0.297073	8	0	1	#NUM!
anchored component of plasma membrane	GO:0046658	8	1	0.541677	0.297073	7	1	0.512678	0.381434
MHC class I protein complex	GO:0042612	8	1	0.541677	0.297073	7	0	1	#NUM!
zonula adherens	GO:0005915	8	1	0.541677	0.297073	8	1	0.560262	0.247902
endosome lumen	GO:0031904	8	1	0.541677	0.297073	8	1	0.560262	0.247902
Derlin-1 retrotranslocation complex	GO:0036513	8	1	0.541677	0.297073	8	2	0.179586	0.941049
SMN complex	GO:0032797	8	1	0.541677	0.297073	8	1	0.560262	0.247902
Cdc73/Paf1 complex	GO:0016593	8	1	0.541677	0.297073	8	1	0.560262	0.247902
mRNA cap binding complex	GO:0005845	8	1	0.541677	0.297073	8	1	0.560262	0.247902
Sin3 complex	GO:0016580	8	1	0.541677	0.297073	8	0	1	#NUM!
dystrophin-associated glycoprotein complex	GO:0016010	8	1	0.541677	0.297073	8	1	0.560262	0.247902
synapse	GO:0045202	133	10	0.549198	-0.21125	138	12	0.772976	-0.115003
catalytic step 2 spliceosome	GO:0071013	78	5	0.553651	-0.370757	79	5	0.442753	-0.432666
clathrin-coated pit	GO:0005905	35	4	0.561968	0.207461	36	5	0.392401	0.353263
endosome	GO:0005768	149	16	0.566934	0.145157	152	18	0.405518	0.193835
nuclear membrane	GO:0031965	151	16	0.569933	0.131823	153	17	0.580696	0.130119
Cajal body	GO:0015030	37	2	0.57565	-0.541257	37	3	1	-0.184962
filopodium	GO:0030175	37	2	0.57565	-0.541257	36	2	0.575227	-0.563028
Golgi cisterna membrane	GO:0032580	37	2	0.57565	-0.541257	40	2	0.427487	-0.668388
SCF ubiquitin ligase complex	GO:0019005	41	2	0.584221	-0.643911	43	3	0.795388	-0.335244
aminoacyl-tRNA synthetase multienzyme complex	GO:0017101	9	1	0.58429	0.17929	9	1	0.603206	0.130119
transcription factor TFIIH holo complex	GO:0005675	9	1	0.58429	0.17929	9	1	0.603206	0.130119
transcription export complex	GO:0000346	9	1	0.58429	0.17929	9	1	0.603206	0.130119
micro-ribonucleoprotein complex	GO:0035068	9	1	0.58429	0.17929	9	2	0.216711	0.823266
dendrite membrane	GO:0032590	9	1	0.58429	0.17929	9	1	0.603206	0.130119
multivesicular body membrane	GO:0032585	9	1	0.58429	0.17929	8	1	0.560262	0.247902
post-mRNA release spliceosomal complex	GO:0071014	9	1	0.58429	0.17929	9	1	0.603206	0.130119
endoplasmic reticulum membrane	GO:0005789	393	33	0.592153	-0.100788	408	35	0.441153	-0.128575
midbody	GO:0030496	101	11	0.602482	0.159289	103	12	0.502292	0.177521
cell body	GO:0044297	46	5	0.612853	0.157311	48	7	0.22732	0.402053
nuclear transcription factor complex	GO:0044798	10	0	0.613439	#NUM!	10	0	0.612448	#NUM!
SAGA complex	GO:0000124	10	0	0.613439	#NUM!	10	0	0.612448	#NUM!
extrinsic component of plasma membrane	GO:0019897	10	0	0.613439	#NUM!	10	0	0.612448	#NUM!
non-motile cilium	GO:0097730	10	0	0.613439	#NUM!	10	0	0.612448	#NUM!
cell-cell contact zone	GO:0044291	10	0	0.613439	#NUM!	10	0	0.612448	#NUM!
lamellipodium membrane	GO:0031258	10	0	0.613439	#NUM!	11	1	1	-0.0705515
Golgi-associated vesicle	GO:0005798	10	0	0.613439	#NUM!	11	0	0.61528	#NUM!
mitochondrial small ribosomal subunit	GO:0005763	10	0	0.613439	#NUM!	10	0	0.612448	#NUM!
calcium channel complex	GO:0034704	11	0	0.61427	#NUM!	11	1	1	-0.0705515
integral component of mitochondrial inner membrane	GO:0031305	11	0	0.61427	#NUM!	10	0	0.612448	#NUM!
nuclear heterochromatin	GO:0005720	11	0	0.61427	#NUM!	12	0	0.621253	#NUM!
RNA polymerase II, core complex	GO:0005665	11	0	0.61427	#NUM!	11	0	0.61528	#NUM!
integral component of mitochondrial outer membrane	GO:0031307	11	0	0.61427	#NUM!	12	0	0.621253	#NUM!
actomyosin	GO:0042641	11	0	0.61427	#NUM!	11	1	1	-0.0705515
Ada2/Gcn5/Ada3 transcription activator complex	GO:0005671	11	0	0.61427	#NUM!	11	0	0.61528	#NUM!
chloride channel complex	GO:0034707	11	0	0.61427	#NUM!	11	0	0.61528	#NUM!
preribosome, large subunit precursor	GO:0030687	11	0	0.61427	#NUM!	12	1	1	-0.157563
Ino80 complex	GO:0031011	12	0	0.618286	#NUM!	12	0	0.621253	#NUM!
eukaryotic 48S preinitiation complex	GO:0033290	12	0	0.618286	#NUM!	12	0	0.621253	#NUM!
synaptic membrane	GO:0097060	12	0	0.618286	#NUM!	12	0	0.621253	#NUM!
neuron projection terminus	GO:0044306	12	0	0.618286	#NUM!	12	0	0.621253	#NUM!
mitochondrial membrane	GO:0031966	50	3	0.623158	-0.436897	50	3	0.478591	-0.486067
small nuclear ribonucleoprotein complex	GO:0030532	13	0	0.624888	#NUM!	13	0	0.629727	#NUM!
cell surface	GO:0009986	207	21	0.627541	0.0883179	220	25	0.418688	0.152592
bicellular tight junction	GO:0005923	53	6	0.631055	0.197982	54	5	1	-0.0522023
condensed chromosome kinetochore	GO:0000777	53	6	0.631055	0.197982	54	7	0.362879	0.28427
mitochondrial ribosome	GO:0005761	14	0	0.633563	#NUM!	13	0	0.629727	#NUM!
extracellular matrix	GO:0031012	54	6	0.634872	0.17929	61	6	1	0.00822941
proteasome accessory complex	GO:0022624	15	2	0.643868	0.361611	15	2	0.652086	0.312441
endoplasmic reticulum quality control compartment	GO:0044322	15	2	0.643868	0.361611	15	2	0.652086	0.312441
sarcoplasmic reticulum membrane	GO:0033017	15	2	0.643868	0.361611	17	3	0.22672	0.592743
photoreceptor inner segment	GO:0001917	15	2	0.643868	0.361611	18	2	0.693233	0.130119
endosome membrane	GO:0010008	130	10	0.64734	-0.188435	136	10	0.464076	-0.282726
phagocytic cup	GO:0001891	16	2	0.655427	0.297073	17	3	0.22672	0.592743
U1 snRNP	GO:0005685	16	2	0.655427	0.297073	16	2	0.665118	0.247902
M band	GO:0031430	16	2	0.655427	0.297073	17	3	0.22672	0.592743
ruffle	GO:0001726	63	7	0.659977	0.17929	66	10	0.142667	0.440274
clathrin-coated endocytic vesicle	GO:0045334	17	2	0.667917	0.236448	17	1	1	-0.50587
intrinsic component of plasma membrane	GO:0031226	17	2	0.667917	0.236448	17	2	0.678926	0.187278
sarcoplasmic reticulum	GO:0016529	17	2	0.667917	0.236448	19	3	0.423219	0.481517
hippocampal mossy fiber to CA3 synapse	GO:0098686	18	2	0.681067	0.17929	18	1	1	-0.563028
condensed nuclear chromosome	GO:0000794	18	2	0.681067	0.17929	20	5	0.0391684	0.941049
spliceosomal complex	GO:0005681	72	5	0.681844	-0.290714	72	4	0.316065	-0.563028
basolateral plasma membrane	GO:0016323	75	8	0.687129	0.138468	80	12	0.126285	0.430224
extracellular region	GO:0005576	509	44	0.69202	-0.0717442	561	51	0.657099	-0.0705515
nuclear inner membrane	GO:0005637	19	2	0.694646	0.125222	19	2	0.707812	0.076052
histone methyltransferase complex	GO:0035097	19	2	0.694646	0.125222	19	3	0.423219	0.481517
spindle	GO:0005819	79	8	0.699137	0.0865079	81	9	0.704726	0.130119
nucleosome	GO:0000786	20	2	0.70846	0.0739291	19	1	1	-0.617095
axon terminus	GO:0043679	20	2	0.70846	0.0739291	21	2	1	-0.0240315
mitochondrial outer membrane	GO:0005741	89	9	0.714227	0.0851024	88	8	1	-0.0705515
cyclin-dependent protein kinase holoenzyme complex	GO:0000307	22	1	0.715951	-0.714528	23	2	1	-0.115003
mitochondrial nucleoid	GO:0042645	23	1	0.717793	-0.75898	22	1	0.717438	-0.763699
cortical actin cytoskeleton	GO:0030864	23	1	0.717793	-0.75898	23	1	0.720724	-0.80815
mitochondrion	GO:0005739	637	56	0.720867	-0.0549038	647	58	0.532808	-0.0845595
postsynaptic membrane	GO:0045211	97	10	0.723435	0.104388	99	9	1	-0.0705515
azurophil granule membrane	GO:0035577	25	1	0.724654	-0.842362	25	1	0.506714	-0.891532
tertiary granule membrane	GO:0070821	25	1	0.724654	-0.842362	29	1	0.356805	-1.03995
intercalated disc	GO:0014704	25	1	0.724654	-0.842362	29	1	0.356805	-1.03995
polysomal ribosome	GO:0042788	27	3	0.734935	0.17929	27	3	0.743076	0.130119
acrosomal vesicle	GO:0001669	28	3	0.741077	0.142922	28	4	0.345532	0.381434
intermediate filament cytoskeleton	GO:0045111	29	3	0.747748	0.107831	30	5	0.208492	0.535584
collagen-containing extracellular matrix	GO:0062023	127	10	0.756858	-0.165088	140	11	0.564341	-0.216403
cis-Golgi network	GO:0005801	31	3	0.762317	0.0411393	32	3	1	-0.0397798
clathrin-coated vesicle	GO:0030136	33	2	0.76474	-0.426846	36	3	1	-0.157563
integral component of plasma membrane	GO:0005887	348	30	0.776226	-0.0744909	362	34	0.927596	-0.0379399
specific granule membrane	GO:0035579	38	4	0.776609	0.125222	42	4	1	-0.0240315
neuromuscular junction	GO:0031594	40	4	0.784749	0.0739291	42	5	0.59954	0.199112
extrinsic component of cytoplasmic side of plasma membrane	GO:0031234	41	4	0.789347	0.0492365	42	3	0.794357	-0.311714
extracellular space	GO:0005615	397	35	0.790218	-0.052074	444	42	0.934249	-0.0308111
proteasome complex	GO:0000502	52	5	0.812407	0.0347084	53	6	0.641827	0.148811
sarcolemma	GO:0042383	52	5	0.812407	0.0347084	54	7	0.362879	0.28427
cell-cell adherens junction	GO:0005913	59	6	0.820284	0.0907362	59	7	0.51142	0.195717
recycling endosome	GO:0055037	59	6	0.820284	0.0907362	59	7	0.51142	0.195717
melanosome	GO:0042470	70	7	0.834955	0.0739291	70	6	1	-0.129392
nuclear speck	GO:0016607	288	25	0.835688	-0.0675704	293	25	0.546652	-0.133953
secretory granule lumen	GO:0034774	71	7	0.836476	0.0597445	75	10	0.323739	0.312441
Golgi apparatus	GO:0005794	478	45	0.934989	0.013566	495	51	0.638894	0.0546117
germinal vesicle	GO:0042585	0	0	1	#VALUE!	0	0	1	#VALUE!
RecQ helicase-Topo III complex	GO:0031422	1	0	1	#NUM!	1	0	1	#NUM!
dendritic shaft	GO:0043198	21	2	1	0.025139	21	2	1	-0.0240315
HFE-transferrin receptor complex	GO:1990712	5	0	1	#NUM!	6	2	0.109419	1.22873
COPI-coated vesicle membrane	GO:0030663	2	0	1	#NUM!	2	0	1	#NUM!
postsynaptic intermediate filament cytoskeleton	GO:0099160	1	0	1	#NUM!	1	0	1	#NUM!
COPI-coated Golgi to ER transport vesicle	GO:0030142	1	0	1	#NUM!	1	0	1	#NUM!
G-protein beta/gamma-subunit complex	GO:0031680	6	0	1	#NUM!	6	0	1	#NUM!
protein phosphatase 4 complex	GO:0030289	2	0	1	#NUM!	2	0	1	#NUM!
autophagosome lumen	GO:0034423	1	0	1	#NUM!	1	1	0.0975545	2.32734
AP-3 adaptor complex	GO:0030123	4	0	1	#NUM!	4	0	1	#NUM!
RNA polymerase I transcription factor complex	GO:0000120	2	0	1	#NUM!	2	0	1	#NUM!
condensed nuclear chromosome outer kinetochore	GO:0000942	1	0	1	#NUM!	2	0	1	#NUM!
CSF1-CSF1R complex	GO:1990682	2	0	1	#NUM!	2	0	1	#NUM!
cornified envelope	GO:0001533	8	0	1	#NUM!	8	0	1	#NUM!
Mpp10 complex	GO:0034457	3	0	1	#NUM!	3	0	1	#NUM!
integrin alphaL-beta2 complex	GO:0034687	1	0	1	#NUM!	1	0	1	#NUM!
interchromatin granule	GO:0035061	4	0	1	#NUM!	4	0	1	#NUM!
viral replication complex	GO:0019034	2	0	1	#NUM!	2	0	1	#NUM!
outer membrane	GO:0019867	1	0	1	#NUM!	1	0	1	#NUM!
subsarcolemmal mitochondrion	GO:1990843	1	0	1	#NUM!	1	0	1	#NUM!
intermediate-density lipoprotein particle	GO:0034363	2	0	1	#NUM!	2	0	1	#NUM!
extrinsic component of mitochondrial inner membrane	GO:0031314	4	0	1	#NUM!	4	0	1	#NUM!
concave side of sperm head	GO:0061830	1	0	1	#NUM!	1	0	1	#NUM!
myosin V complex	GO:0031475	1	0	1	#NUM!	1	0	1	#NUM!
9+2 motile cilium	GO:0097729	1	0	1	#NUM!	2	0	1	#NUM!
large ribosomal subunit	GO:0015934	4	0	1	#NUM!	3	0	1	#NUM!
kinocilium	GO:0060091	1	0	1	#NUM!	1	0	1	#NUM!
tRNA-intron endonuclease complex	GO:0000214	3	0	1	#NUM!	3	1	0.265073	1.22873
asymmetric synapse	GO:0032279	1	0	1	#NUM!	1	0	1	#NUM!
neuronal cell body membrane	GO:0032809	8	0	1	#NUM!	8	0	1	#NUM!
peroxisomal importomer complex	GO:1990429	2	0	1	#NUM!	2	0	1	#NUM!
mitochondrial proton-transporting ATP synthase, catalytic core	GO:0005754	1	0	1	#NUM!	1	0	1	#NUM!
nucleotide-excision repair factor 2 complex	GO:0000111	1	0	1	#NUM!	1	0	1	#NUM!
cation-transporting ATPase complex	GO:0090533	1	0	1	#NUM!	1	0	1	#NUM!
platelet dense granule membrane	GO:0031088	2	0	1	#NUM!	2	0	1	#NUM!
integrin alpha3-beta1 complex	GO:0034667	1	0	1	#NUM!	1	0	1	#NUM!
integral component of autophagosome membrane	GO:0097637	2	0	1	#NUM!	2	0	1	#NUM!
integral component of postsynaptic specialization membrane	GO:0099060	4	0	1	#NUM!	4	0	1	#NUM!
Mis6-Sim4 complex	GO:0031511	1	0	1	#NUM!	1	0	1	#NUM!
mitotic spindle microtubule	GO:1990498	3	0	1	#NUM!	3	0	1	#NUM!
Weibel-Palade body	GO:0033093	3	0	1	#NUM!	3	0	1	#NUM!
proton-transporting two-sector ATPase complex	GO:0016469	4	0	1	#NUM!	4	0	1	#NUM!
growth cone filopodium	GO:1990812	3	0	1	#NUM!	3	0	1	#NUM!
NuA4 histone acetyltransferase complex	GO:0035267	14	1	1	-0.262543	14	0	0.387215	#NUM!
interleukin-23 complex	GO:0070743	1	0	1	#NUM!	1	0	1	#NUM!
DNA replication preinitiation complex	GO:0031261	1	0	1	#NUM!	1	0	1	#NUM!
adrenomedullin receptor complex	GO:1903143	1	0	1	#NUM!	1	0	1	#NUM!
outer dense plaque of desmosome	GO:0090636	1	0	1	#NUM!	1	0	1	#NUM!
leading edge of lamellipodium	GO:0061851	1	0	1	#NUM!	1	0	1	#NUM!
glycine cleavage complex	GO:0005960	1	0	1	#NUM!	1	0	1	#NUM!
rough endoplasmic reticulum lumen	GO:0048237	2	0	1	#NUM!	3	0	1	#NUM!
clathrin-sculpted acetylcholine transport vesicle membrane	GO:0060201	2	0	1	#NUM!	2	0	1	#NUM!
collagen type II trimer	GO:0005585	0	0	1	#VALUE!	1	1	0.0975545	2.32734
smooth muscle contractile fiber	GO:0030485	1	0	1	#NUM!	1	0	1	#NUM!
Lewy body corona	GO:1990038	1	0	1	#NUM!	1	0	1	#NUM!
dendritic spine head	GO:0044327	8	0	1	#NUM!	8	0	1	#NUM!
multivesicular body, internal vesicle	GO:0097487	1	0	1	#NUM!	0	0	1	#VALUE!
apical tubulobulbar complex	GO:0061828	1	0	1	#NUM!	1	0	1	#NUM!
pre-snoRNP complex	GO:0070761	4	0	1	#NUM!	4	0	1	#NUM!
TRAPPI protein complex	GO:1990070	1	0	1	#NUM!	1	0	1	#NUM!
lateral cell cortex	GO:0097575	1	0	1	#NUM!	1	0	1	#NUM!
interleukin-23 receptor complex	GO:0072536	1	0	1	#NUM!	2	0	1	#NUM!
cell-cell junction	GO:0005911	96	9	1	0.0093906	98	10	0.863484	0.0449614
TIM23 mitochondrial import inner membrane translocase complex	GO:0005744	6	0	1	#NUM!	6	0	1	#NUM!
protein kinase 5 complex	GO:0016533	2	0	1	#NUM!	2	0	1	#NUM!
epidermal lamellar body	GO:0097209	2	0	1	#NUM!	2	0	1	#NUM!
Elg1 RFC-like complex	GO:0031391	2	0	1	#NUM!	2	0	1	#NUM!
voltage-gated sodium channel complex	GO:0001518	2	0	1	#NUM!	3	0	1	#NUM!
equatorial microtubule organizing center	GO:0000923	2	0	1	#NUM!	2	0	1	#NUM!
translation initiation ternary complex	GO:0044207	0	0	1	#VALUE!	0	0	1	#VALUE!
retromer complex	GO:0030904	7	0	1	#NUM!	7	0	1	#NUM!
clathrin-sculpted glutamate transport vesicle membrane	GO:0060203	3	0	1	#NUM!	3	0	1	#NUM!
cyclin E2-CDK2 complex	GO:0097135	2	0	1	#NUM!	2	0	1	#NUM!
classical Lewy body	GO:0097414	1	0	1	#NUM!	1	0	1	#NUM!
mitochondrion-derived vesicle	GO:0099073	1	0	1	#NUM!	1	0	1	#NUM!
postsynaptic endocytic zone	GO:0098843	2	0	1	#NUM!	2	0	1	#NUM!
asymmetric, glutamatergic, excitatory synapse	GO:0098985	1	0	1	#NUM!	1	0	1	#NUM!
postsynaptic specialization	GO:0099572	2	0	1	#NUM!	2	0	1	#NUM!
main axon	GO:0044304	3	0	1	#NUM!	3	0	1	#NUM!
respiratory chain complex IV	GO:0045277	3	0	1	#NUM!	3	0	1	#NUM!
peripheral region of growth cone	GO:0090725	1	0	1	#NUM!	1	0	1	#NUM!
zeta DNA polymerase complex	GO:0016035	1	0	1	#NUM!	1	0	1	#NUM!
host cell PML body	GO:0075341	1	0	1	#NUM!	1	0	1	#NUM!
myelin sheath abaxonal region	GO:0035748	5	0	1	#NUM!	5	0	1	#NUM!
plasma membrane respiratory chain complex I	GO:0045272	1	0	1	#NUM!	1	0	1	#NUM!
perivitelline space	GO:0098595	1	0	1	#NUM!	1	0	1	#NUM!
integral component of peroxisomal membrane	GO:0005779	10	1	1	0.0739291	10	1	1	0.0247587
subapical complex	GO:0035003	0	0	1	#VALUE!	0	0	1	#VALUE!
symbiont-containing vacuole	GO:0020003	2	0	1	#NUM!	2	0	1	#NUM!
intrinsic component of endosome membrane	GO:0031302	0	0	1	#VALUE!	0	0	1	#VALUE!
rod spherule	GO:0044317	0	0	1	#VALUE!	1	0	1	#NUM!
proximal dendrite	GO:1990635	4	0	1	#NUM!	4	0	1	#NUM!
other organism cell	GO:0044216	1	0	1	#NUM!	1	0	1	#NUM!
telomeric heterochromatin	GO:0031933	2	0	1	#NUM!	2	0	1	#NUM!
invadopodium membrane	GO:0071438	3	0	1	#NUM!	3	0	1	#NUM!
lysosomal matrix	GO:1990836	1	0	1	#NUM!	1	0	1	#NUM!
laminin-2 complex	GO:0005607	1	0	1	#NUM!	1	0	1	#NUM!
signal recognition particle receptor complex	GO:0005785	1	0	1	#NUM!	1	0	1	#NUM!
piP-body	GO:0071547	2	0	1	#NUM!	2	0	1	#NUM!
extrinsic component of Golgi membrane	GO:0090498	3	0	1	#NUM!	3	0	1	#NUM!
replication fork protection complex	GO:0031298	1	0	1	#NUM!	1	0	1	#NUM!
dendritic spine membrane	GO:0032591	2	0	1	#NUM!	2	0	1	#NUM!
nuclear pre-replicative complex	GO:0005656	2	0	1	#NUM!	2	0	1	#NUM!
post-spliceosomal complex	GO:0071020	1	0	1	#NUM!	1	0	1	#NUM!
4-aminobutyrate transaminase complex	GO:0032144	1	0	1	#NUM!	1	0	1	#NUM!
endosome to plasma membrane transport vesicle	GO:0070381	3	0	1	#NUM!	3	0	1	#NUM!
endoplasmic reticulum-plasma membrane contact site	GO:0140268	4	0	1	#NUM!	4	0	1	#NUM!
endolysosome lumen	GO:0036021	3	0	1	#NUM!	3	0	1	#NUM!
eukaryotic translation initiation factor 2 complex	GO:0005850	1	0	1	#NUM!	1	0	1	#NUM!
intracellular cyclic nucleotide activated cation channel complex	GO:0017071	1	0	1	#NUM!	1	0	1	#NUM!
mitochondrial proton-transporting ATP synthase, stator stalk	GO:0000274	1	0	1	#NUM!	1	0	1	#NUM!
protein farnesyltransferase complex	GO:0005965	1	0	1	#NUM!	1	0	1	#NUM!
MIS12/MIND type complex	GO:0000444	3	0	1	#NUM!	3	0	1	#NUM!
box C/D snoRNP complex	GO:0031428	2	0	1	#NUM!	3	0	1	#NUM!
cortical endoplasmic reticulum	GO:0032541	1	0	1	#NUM!	1	0	1	#NUM!
oligosaccharyltransferase III complex	GO:0035000	1	0	1	#NUM!	1	0	1	#NUM!
high-density lipoprotein particle	GO:0034364	5	0	1	#NUM!	6	0	1	#NUM!
intracellular ferritin complex	GO:0008043	2	0	1	#NUM!	2	1	0.185604	1.6342
RNA polymerase I complex	GO:0005736	6	0	1	#NUM!	6	0	1	#NUM!
mitotic spindle pole	GO:0097431	14	1	1	-0.262543	15	2	0.652086	0.312441
alveolar lamellar body	GO:0097208	2	0	1	#NUM!	2	0	1	#NUM!
cytoplasmic cyclin-dependent protein kinase holoenzyme complex	GO:0000308	1	0	1	#NUM!	1	0	1	#NUM!
alpha-beta T cell receptor complex	GO:0042105	1	0	1	#NUM!	2	0	1	#NUM!
sperm mitochondrial sheath	GO:0097226	1	0	1	#NUM!	1	0	1	#NUM!
TRAPP complex	GO:0030008	6	0	1	#NUM!	6	0	1	#NUM!
TCR signalosome	GO:0036398	1	0	1	#NUM!	1	0	1	#NUM!
U2-type spliceosomal complex	GO:0005684	5	0	1	#NUM!	5	0	1	#NUM!
discoidal high-density lipoprotein particle	GO:0034365	2	0	1	#NUM!	2	0	1	#NUM!
mitochondrial proton-transporting ATP synthase complex, coupling factor F(o)	GO:0000276	6	0	1	#NUM!	6	0	1	#NUM!
mRNA cap methyltransferase complex	GO:0031533	1	0	1	#NUM!	1	0	1	#NUM!
protein C inhibitor-coagulation factor Xa complex	GO:0097182	0	0	1	#VALUE!	0	0	1	#VALUE!
dopaminergic synapse	GO:0098691	2	0	1	#NUM!	3	0	1	#NUM!
calcium ion-transporting ATPase complex	GO:0090534	2	0	1	#NUM!	2	0	1	#NUM!
COPI vesicle coat	GO:0030126	9	0	1	#NUM!	10	0	0.612448	#NUM!
dendrite cytoplasm	GO:0032839	16	1	1	-0.396075	15	1	1	-0.380706
SMN-Sm protein complex	GO:0034719	14	1	1	-0.262543	14	1	1	-0.311714
guanylate cyclase complex, soluble	GO:0008074	1	0	1	#NUM!	1	0	1	#NUM!
EGO complex	GO:0034448	2	0	1	#NUM!	3	0	1	#NUM!
small ribosomal subunit	GO:0015935	11	1	1	-0.0213811	11	1	1	-0.0705515
checkpoint clamp complex	GO:0030896	3	0	1	#NUM!	3	0	1	#NUM!
growth hormone receptor complex	GO:0070195	1	0	1	#NUM!	1	0	1	#NUM!
RNA polymerase transcription factor SL1 complex	GO:0005668	2	0	1	#NUM!	2	0	1	#NUM!
nuclear euchromatin	GO:0005719	15	1	1	-0.331536	15	1	1	-0.380706
protein C inhibitor-TMPRSS11E complex	GO:0036025	0	0	1	#VALUE!	0	0	1	#VALUE!
interleukin-28 receptor complex	GO:0032002	0	0	1	#VALUE!	0	0	1	#VALUE!
extrinsic component of endosome membrane	GO:0031313	6	0	1	#NUM!	6	0	1	#NUM!
pseudopodium membrane	GO:0031260	0	0	1	#VALUE!	0	0	1	#VALUE!
retromer, cargo-selective complex	GO:0030906	2	0	1	#NUM!	2	0	1	#NUM!
nuclear lumen	GO:0031981	1	0	1	#NUM!	1	0	1	#NUM!
filamentous actin	GO:0031941	13	1	1	-0.188435	13	1	1	-0.237606
Dsl1/NZR complex	GO:0070939	2	0	1	#NUM!	2	0	1	#NUM!
extrinsic component of omegasome membrane	GO:0097629	1	0	1	#NUM!	1	0	1	#NUM!
protein C inhibitor-plasma kallikrein complex	GO:0036030	0	0	1	#VALUE!	0	0	1	#VALUE!
stereocilium bundle	GO:0032421	2	0	1	#NUM!	1	0	1	#NUM!
calcium- and calmodulin-dependent protein kinase complex	GO:0005954	2	0	1	#NUM!	2	0	1	#NUM!
syntrophin complex	GO:0016013	3	0	1	#NUM!	3	0	1	#NUM!
DNA replication factor C complex	GO:0005663	4	0	1	#NUM!	4	0	1	#NUM!
interphase microtubule organizing center	GO:0031021	1	0	1	#NUM!	1	0	1	#NUM!
nuclear outer membrane	GO:0005640	13	1	1	-0.188435	13	1	1	-0.237606
dendrite terminus	GO:0044292	2	0	1	#NUM!	2	0	1	#NUM!
Barr body	GO:0001740	3	0	1	#NUM!	3	0	1	#NUM!
lumenal side of Golgi membrane	GO:0098547	1	0	1	#NUM!	1	0	1	#NUM!
transcription factor TFTC complex	GO:0033276	7	0	1	#NUM!	7	0	1	#NUM!
myosin complex	GO:0016459	12	1	1	-0.108392	14	3	0.149898	0.786899
UFD1-NPL4 complex	GO:0036501	1	0	1	#NUM!	1	0	1	#NUM!
female pronucleus	GO:0001939	6	0	1	#NUM!	6	0	1	#NUM!
ribose phosphate diphosphokinase complex	GO:0002189	4	0	1	#NUM!	4	0	1	#NUM!
SUMO activating enzyme complex	GO:0031510	3	0	1	#NUM!	3	0	1	#NUM!
BIM-BCL-xl complex	GO:0097140	1	0	1	#NUM!	1	0	1	#NUM!
laminin-3 complex	GO:0005608	1	0	1	#NUM!	1	0	1	#NUM!
nucleolar ribonuclease P complex	GO:0005655	2	0	1	#NUM!	2	0	1	#NUM!
cleavage body	GO:0071920	2	0	1	#NUM!	2	0	1	#NUM!
macropinocytic cup	GO:0070685	1	0	1	#NUM!	1	0	1	#NUM!
FACT complex	GO:0035101	2	0	1	#NUM!	2	0	1	#NUM!
mitochondrial respiratory chain complex IV	GO:0005751	6	0	1	#NUM!	7	1	0.512678	0.381434
clathrin-sculpted monoamine transport vesicle membrane	GO:0070083	3	0	1	#NUM!	3	0	1	#NUM!
neurofibrillary tangle	GO:0097418	3	0	1	#NUM!	3	0	1	#NUM!
spherical high-density lipoprotein particle	GO:0034366	2	0	1	#NUM!	2	0	1	#NUM!
peroxisomal membrane	GO:0005778	33	3	1	-0.0213811	33	3	1	-0.0705515
clathrin complex	GO:0071439	3	0	1	#NUM!	3	0	1	#NUM!
condensed nuclear chromosome kinetochore	GO:0000778	4	0	1	#NUM!	4	0	1	#NUM!
CURI complex	GO:0032545	2	0	1	#NUM!	2	0	1	#NUM!
Fanconi anaemia nuclear complex	GO:0043240	6	0	1	#NUM!	8	1	0.560262	0.247902
myosin II complex	GO:0016460	3	0	1	#NUM!	3	1	0.265073	1.22873
DUBm complex	GO:0071819	2	0	1	#NUM!	2	0	1	#NUM!
perineuronal net	GO:0072534	2	0	1	#NUM!	2	0	1	#NUM!
RNA polymerase III complex	GO:0005666	9	0	1	#NUM!	9	0	1	#NUM!
NatC complex	GO:0031417	1	0	1	#NUM!	1	0	1	#NUM!
cytoplasmic side of late endosome membrane	GO:0098560	2	0	1	#NUM!	2	0	1	#NUM!
lamellar body	GO:0042599	5	0	1	#NUM!	5	0	1	#NUM!
VCB complex	GO:0030891	5	0	1	#NUM!	5	0	1	#NUM!
endothelial microparticle	GO:0072563	1	0	1	#NUM!	1	0	1	#NUM!
protein-lipid complex	GO:0032994	1	0	1	#NUM!	1	0	1	#NUM!
collagen type XI trimer	GO:0005592	1	0	1	#NUM!	1	0	1	#NUM!
host cell presynaptic membrane	GO:0044231	1	0	1	#NUM!	1	0	1	#NUM!
chromosome passenger complex	GO:0032133	0	0	1	#VALUE!	0	0	1	#VALUE!
sex chromatin	GO:0001739	6	0	1	#NUM!	6	1	0.459952	0.535584
node of Ranvier	GO:0033268	8	0	1	#NUM!	8	0	1	#NUM!
alveolar lamellar body membrane	GO:0097233	0	0	1	#VALUE!	0	0	1	#VALUE!
oncostatin-M receptor complex	GO:0005900	2	0	1	#NUM!	2	0	1	#NUM!
mitochondrial crista	GO:0030061	3	0	1	#NUM!	3	0	1	#NUM!
growth cone membrane	GO:0032584	2	0	1	#NUM!	2	0	1	#NUM!
cyclin/CDK positive transcription elongation factor complex	GO:0008024	4	0	1	#NUM!	4	0	1	#NUM!
U4atac snRNP	GO:0005690	2	0	1	#NUM!	2	0	1	#NUM!
interfibrillar mitochondrion	GO:1990844	1	0	1	#NUM!	1	0	1	#NUM!
ribonucleoside-diphosphate reductase complex	GO:0005971	1	0	1	#NUM!	1	0	1	#NUM!
insulin-like growth factor binding protein complex	GO:0016942	2	0	1	#NUM!	2	0	1	#NUM!
pseudopodium	GO:0031143	11	1	1	-0.0213811	11	1	1	-0.0705515
replisome	GO:0030894	1	0	1	#NUM!	1	0	1	#NUM!
mitotic spindle midzone	GO:1990023	4	0	1	#NUM!	4	0	1	#NUM!
Mre11 complex	GO:0030870	2	0	1	#NUM!	2	0	1	#NUM!
BCOR complex	GO:0140261	1	0	1	#NUM!	1	0	1	#NUM!
USH2 complex	GO:1990696	1	0	1	#NUM!	1	0	1	#NUM!
TSC1-TSC2 complex	GO:0033596	2	0	1	#NUM!	2	0	1	#NUM!
cyclin D2-CDK4 complex	GO:0097129	2	0	1	#NUM!	2	0	1	#NUM!
ciliary pocket membrane	GO:0020018	2	0	1	#NUM!	2	0	1	#NUM!
transcription factor TFIIE complex	GO:0005673	2	0	1	#NUM!	2	0	1	#NUM!
actomyosin contractile ring	GO:0005826	3	0	1	#NUM!	3	1	0.265073	1.22873
ion channel complex	GO:0034702	2	0	1	#NUM!	2	0	1	#NUM!
microspike	GO:0044393	2	0	1	#NUM!	2	1	0.185604	1.6342
RNA polymerase II transcription repressor complex	GO:0090571	2	0	1	#NUM!	2	0	1	#NUM!
PR-DUB complex	GO:0035517	3	0	1	#NUM!	3	0	1	#NUM!
kinesin I complex	GO:0016938	1	0	1	#NUM!	1	0	1	#NUM!
endoplasmic reticulum exit site	GO:0070971	14	1	1	-0.262543	14	0	0.387215	#NUM!
symmetric synapse	GO:0032280	1	0	1	#NUM!	1	0	1	#NUM!
photoreceptor outer segment	GO:0001750	16	1	1	-0.396075	19	1	1	-0.617095
plasma membrane bounded cell projection cytoplasm	GO:0032838	1	0	1	#NUM!	1	0	1	#NUM!
integrin alpha7-beta1 complex	GO:0034677	1	0	1	#NUM!	1	0	1	#NUM!
nuclear pore	GO:0005643	43	4	1	0.00160846	44	5	0.613911	0.152592
DBIRD complex	GO:0044609	1	0	1	#NUM!	1	0	1	#NUM!
GATOR2 complex	GO:0061700	4	0	1	#NUM!	5	1	0.401529	0.717906
BBSome	GO:0034464	4	0	1	#NUM!	4	0	1	#NUM!
intercellular bridge	GO:0045171	31	2	1	-0.364326	31	3	1	-0.00803111
cortical microtubule plus-end	GO:1903754	1	0	1	#NUM!	1	0	1	#NUM!
MCM complex	GO:0042555	7	0	1	#NUM!	8	0	1	#NUM!
preribosome, small subunit precursor	GO:0030688	6	0	1	#NUM!	8	0	1	#NUM!
small nucleolar ribonucleoprotein complex	GO:0005732	7	0	1	#NUM!	7	0	1	#NUM!
dynactin complex	GO:0005869	7	0	1	#NUM!	7	0	1	#NUM!
inactive sex chromosome	GO:0098577	1	0	1	#NUM!	1	0	1	#NUM!
Shc-EGFR complex	GO:0070435	2	0	1	#NUM!	2	0	1	#NUM!
eukaryotic translation initiation factor 2B complex	GO:0005851	4	0	1	#NUM!	4	0	1	#NUM!
integrin alpha11-beta1 complex	GO:0034681	1	0	1	#NUM!	1	0	1	#NUM!
serine/threonine protein kinase complex	GO:1902554	1	0	1	#NUM!	1	0	1	#NUM!
replication fork	GO:0005657	12	1	1	-0.108392	14	1	1	-0.311714
Ndc80 complex	GO:0031262	0	0	1	#VALUE!	0	0	1	#VALUE!
integral component of lysosomal membrane	GO:1905103	1	0	1	#NUM!	1	0	1	#NUM!
ribosome	GO:0005840	32	3	1	0.0093906	32	3	1	-0.0397798
smooth endoplasmic reticulum membrane	GO:0030868	2	0	1	#NUM!	2	0	1	#NUM!
succinate-CoA ligase complex	GO:0042709	1	0	1	#NUM!	1	0	1	#NUM!
heterotrimeric G-protein complex	GO:0005834	18	1	1	-0.513858	18	1	1	-0.563028
RNA N6-methyladenosine methyltransferase complex	GO:0036396	4	0	1	#NUM!	4	0	1	#NUM!
presynaptic cytoskeleton	GO:0099569	1	0	1	#NUM!	1	0	1	#NUM!
serine protease inhibitor complex	GO:0097180	0	0	1	#VALUE!	0	0	1	#VALUE!
muscle myosin complex	GO:0005859	2	0	1	#NUM!	3	0	1	#NUM!
clathrin coat of coated pit	GO:0030132	4	0	1	#NUM!	4	0	1	#NUM!
ESCRT-0 complex	GO:0033565	3	0	1	#NUM!	3	0	1	#NUM!
vesicle coat	GO:0030120	1	0	1	#NUM!	1	0	1	#NUM!
katanin complex	GO:0008352	1	0	1	#NUM!	1	0	1	#NUM!
stereocilium shaft	GO:0120043	1	0	1	#NUM!	1	1	0.0975545	2.32734
spindle matrix	GO:1990047	1	0	1	#NUM!	1	0	1	#NUM!
CHOP-C/EBP complex	GO:0036488	1	0	1	#NUM!	2	1	0.185604	1.6342
phosphatidylinositol 3-kinase complex, class III	GO:0035032	1	0	1	#NUM!	1	0	1	#NUM!
Rad51B-Rad51C-Rad51D-XRCC2 complex	GO:0033063	2	0	1	#NUM!	2	0	1	#NUM!
anchored component of presynaptic active zone membrane	GO:0099029	2	0	1	#NUM!	2	0	1	#NUM!
hemidesmosome	GO:0030056	4	0	1	#NUM!	4	0	1	#NUM!
NOS2-CD74 complex	GO:0035693	1	0	1	#NUM!	1	0	1	#NUM!
extrinsic component of postsynaptic membrane	GO:0098890	2	0	1	#NUM!	2	0	1	#NUM!
Elongator holoenzyme complex	GO:0033588	3	0	1	#NUM!	3	0	1	#NUM!
chylomicron remnant	GO:0034360	0	0	1	#VALUE!	0	0	1	#VALUE!
integral component of neuronal dense core vesicle membrane	GO:0099066	2	0	1	#NUM!	2	0	1	#NUM!
autosome	GO:0030849	1	0	1	#NUM!	1	0	1	#NUM!
rough endoplasmic reticulum membrane	GO:0030867	2	0	1	#NUM!	2	0	1	#NUM!
secretory granule	GO:0030141	28	2	1	-0.262543	30	2	0.763672	-0.380706
tethering complex	GO:0099023	1	0	1	#NUM!	1	0	1	#NUM!
meiotic cohesin complex	GO:0030893	3	0	1	#NUM!	4	1	0.336797	0.941049
other organism cell membrane	GO:0044218	0	0	1	#VALUE!	0	0	1	#VALUE!
gamma-catenin-TCF7L2 complex	GO:0071665	1	0	1	#NUM!	1	0	1	#NUM!
cyclin K-CDK13 complex	GO:0002945	2	0	1	#NUM!	2	0	1	#NUM!
heterochromatin	GO:0000792	13	1	1	-0.188435	13	2	0.366708	0.455542
inflammasome complex	GO:0061702	1	0	1	#NUM!	1	0	1	#NUM!
distal axon	GO:0150034	2	0	1	#NUM!	2	0	1	#NUM!
gamma DNA polymerase complex	GO:0005760	1	0	1	#NUM!	1	0	1	#NUM!
BRCA1-BARD1 complex	GO:0031436	1	0	1	#NUM!	2	0	1	#NUM!
alphav-beta3 integrin-vitronectin complex	GO:0071062	0	0	1	#VALUE!	2	0	1	#NUM!
UBC13-MMS2 complex	GO:0031372	2	0	1	#NUM!	2	0	1	#NUM!
calyx of Held	GO:0044305	12	1	1	-0.108392	13	1	1	-0.237606
IRE1-TRAF2-ASK1 complex	GO:1990604	1	0	1	#NUM!	2	1	0.185604	1.6342
apolipoprotein B mRNA editing enzyme complex	GO:0030895	1	0	1	#NUM!	1	0	1	#NUM!
lipopolysaccharide receptor complex	GO:0046696	4	0	1	#NUM!	4	0	1	#NUM!
NSL complex	GO:0044545	5	0	1	#NUM!	5	0	1	#NUM!
PCSK9-AnxA2 complex	GO:1990667	1	0	1	#NUM!	1	0	1	#NUM!
cyclin A1-CDK2 complex	GO:0097123	2	0	1	#NUM!	2	0	1	#NUM!
septin complex	GO:0031105	9	0	1	#NUM!	9	0	1	#NUM!
translation release factor complex	GO:0018444	2	0	1	#NUM!	2	0	1	#NUM!
eukaryotic translation initiation factor 3 complex, eIF3m	GO:0071541	6	0	1	#NUM!	6	0	1	#NUM!
anchored component of postsynaptic density membrane	GO:0099031	1	0	1	#NUM!	1	1	0.0975545	2.32734
muscle cell projection membrane	GO:0036195	1	0	1	#NUM!	1	0	1	#NUM!
cell cortex region	GO:0099738	9	0	1	#NUM!	9	0	1	#NUM!
protein C inhibitor-coagulation factor XI complex	GO:0097183	0	0	1	#VALUE!	0	0	1	#VALUE!
collagen type IV trimer	GO:0005587	2	0	1	#NUM!	2	0	1	#NUM!
HIR complex	GO:0000417	1	0	1	#NUM!	1	0	1	#NUM!
lipid tube	GO:0060987	1	0	1	#NUM!	1	0	1	#NUM!
cytoskeleton of presynaptic active zone	GO:0048788	3	0	1	#NUM!	3	0	1	#NUM!
inhibin A complex	GO:0043512	1	0	1	#NUM!	1	0	1	#NUM!
TAP complex	GO:0042825	1	0	1	#NUM!	2	0	1	#NUM!
collagen type VIII trimer	GO:0005591	1	0	1	#NUM!	1	0	1	#NUM!
photoreceptor cell cilium	GO:0097733	1	0	1	#NUM!	1	0	1	#NUM!
axon initial segment	GO:0043194	13	1	1	-0.188435	13	1	1	-0.237606
UBC13-UEV1A complex	GO:0035370	2	0	1	#NUM!	2	0	1	#NUM!
apoptosome	GO:0043293	1	0	1	#NUM!	1	0	1	#NUM!
centriolar subdistal appendage	GO:0120103	6	0	1	#NUM!	6	0	1	#NUM!
inhibin-betaglycan-ActRII complex	GO:0034673	1	0	1	#NUM!	1	0	1	#NUM!
postsynaptic specialization membrane	GO:0099634	2	0	1	#NUM!	2	0	1	#NUM!
nuclear pore outer ring	GO:0031080	6	0	1	#NUM!	6	0	1	#NUM!
nucleolus organizer region	GO:0005731	1	0	1	#NUM!	1	0	1	#NUM!
MCM8-MCM9 complex	GO:0097362	2	0	1	#NUM!	2	0	1	#NUM!
delta DNA polymerase complex	GO:0043625	1	0	1	#NUM!	1	0	1	#NUM!
commitment complex	GO:0000243	4	0	1	#NUM!	4	0	1	#NUM!
protein phosphatase type 2A complex	GO:0000159	8	0	1	#NUM!	11	0	0.61528	#NUM!
GATOR1 complex	GO:1990130	1	0	1	#NUM!	1	0	1	#NUM!
serine C-palmitoyltransferase complex	GO:0017059	1	0	1	#NUM!	1	0	1	#NUM!
PAM complex, Tim23 associated import motor	GO:0001405	2	0	1	#NUM!	2	0	1	#NUM!
microprocessor complex	GO:0070877	1	0	1	#NUM!	1	0	1	#NUM!
Smc5-Smc6 complex	GO:0030915	3	0	1	#NUM!	3	0	1	#NUM!
PCAF complex	GO:0000125	5	0	1	#NUM!	5	0	1	#NUM!
catalytic complex	GO:1902494	2	0	1	#NUM!	2	0	1	#NUM!
extrinsic component of endoplasmic reticulum membrane	GO:0042406	3	0	1	#NUM!	3	0	1	#NUM!
microvesicle	GO:1990742	1	0	1	#NUM!	1	0	1	#NUM!
methionine adenosyltransferase complex	GO:0048269	2	0	1	#NUM!	2	0	1	#NUM!
basal part of cell	GO:0045178	3	0	1	#NUM!	3	0	1	#NUM!
NuA3a histone acetyltransferase complex	GO:1990467	1	0	1	#NUM!	1	0	1	#NUM!
integrin alpha1-beta1 complex	GO:0034665	1	0	1	#NUM!	1	0	1	#NUM!
axonemal outer doublet	GO:0097545	0	0	1	#VALUE!	0	0	1	#VALUE!
mitotic spindle astral microtubule	GO:0061673	2	0	1	#NUM!	2	0	1	#NUM!
slit diaphragm	GO:0036057	4	0	1	#NUM!	4	0	1	#NUM!
Grb2-Sos complex	GO:0070618	1	0	1	#NUM!	1	0	1	#NUM!
dynein complex	GO:0030286	10	1	1	0.0739291	10	1	1	0.0247587
THO complex part of transcription export complex	GO:0000445	5	0	1	#NUM!	5	0	1	#NUM!
ciliary inversin compartment	GO:0097543	0	0	1	#VALUE!	1	0	1	#NUM!
intraciliary transport particle A	GO:0030991	3	0	1	#NUM!	3	0	1	#NUM!
cis-Golgi network membrane	GO:0033106	2	0	1	#NUM!	2	0	1	#NUM!
laminin complex	GO:0043256	3	0	1	#NUM!	3	0	1	#NUM!
cell division site	GO:0032153	2	0	1	#NUM!	2	1	0.185604	1.6342
cell body fiber	GO:0070852	3	0	1	#NUM!	3	0	1	#NUM!
NuA3b histone acetyltransferase complex	GO:1990468	1	0	1	#NUM!	1	0	1	#NUM!
U2-type catalytic step 1 spliceosome	GO:0071006	10	1	1	0.0739291	10	0	0.612448	#NUM!
BRCA2-MAGE-D1 complex	GO:0033593	0	0	1	#VALUE!	0	0	1	#VALUE!
presynaptic endocytic zone membrane	GO:0098835	4	0	1	#NUM!	4	0	1	#NUM!
nuclear nucleosome	GO:0000788	5	0	1	#NUM!	5	0	1	#NUM!
type III intermediate filament	GO:0045098	1	0	1	#NUM!	1	0	1	#NUM!
TRAPPIII protein complex	GO:1990072	1	0	1	#NUM!	1	0	1	#NUM!
follicle-stimulating hormone complex	GO:0016914	0	0	1	#VALUE!	0	0	1	#VALUE!
respirasome	GO:0070469	3	0	1	#NUM!	3	0	1	#NUM!
nuclear subtelomeric heterochromatin	GO:1990707	1	0	1	#NUM!	1	0	1	#NUM!
box H/ACA snoRNP complex	GO:0031429	4	0	1	#NUM!	4	0	1	#NUM!
astrocyte projection	GO:0097449	4	0	1	#NUM!	5	1	0.401529	0.717906
XPC complex	GO:0071942	3	0	1	#NUM!	3	0	1	#NUM!
specific granule lumen	GO:0035580	23	2	1	-0.0658328	26	2	1	-0.237606
intrinsic component of external side of plasma membrane	GO:0031233	0	0	1	#VALUE!	0	0	1	#VALUE!
calcineurin complex	GO:0005955	4	0	1	#NUM!	4	1	0.336797	0.941049
NatB complex	GO:0031416	1	0	1	#NUM!	1	0	1	#NUM!
protein C inhibitor-PLAT complex	GO:0036026	0	0	1	#VALUE!	0	0	1	#VALUE!
protein C inhibitor-TMPRSS7 complex	GO:0036024	0	0	1	#VALUE!	0	0	1	#VALUE!
nucleotide-excision repair factor 1 complex	GO:0000110	2	0	1	#NUM!	2	0	1	#NUM!
unconventional myosin complex	GO:0016461	5	0	1	#NUM!	5	0	1	#NUM!
perinuclear endoplasmic reticulum	GO:0097038	11	1	1	-0.0213811	12	1	1	-0.157563
interleukin-6 receptor complex	GO:0005896	1	0	1	#NUM!	2	0	1	#NUM!
late recombination nodule	GO:0005715	1	0	1	#NUM!	1	0	1	#NUM!
transcription factor AP-1 complex	GO:0035976	4	0	1	#NUM!	5	1	0.401529	0.717906
clathrin coat of endocytic vesicle	GO:0030128	1	0	1	#NUM!	1	0	1	#NUM!
extrinsic component of presynaptic membrane	GO:0098888	1	0	1	#NUM!	1	0	1	#NUM!
Bcl3/NF-kappaB2 complex	GO:0033257	0	0	1	#VALUE!	1	0	1	#NUM!
egg coat	GO:0035805	1	0	1	#NUM!	1	0	1	#NUM!
box H/ACA scaRNP complex	GO:0072589	4	0	1	#NUM!	4	0	1	#NUM!
6-phosphofructo-2-kinase/fructose-2,6-biphosphatase complex	GO:0043540	0	0	1	#VALUE!	0	0	1	#VALUE!
CAF-1 complex	GO:0033186	2	0	1	#NUM!	2	0	1	#NUM!
TORC1 complex	GO:0031931	4	0	1	#NUM!	4	0	1	#NUM!
PeBoW complex	GO:0070545	2	0	1	#NUM!	2	0	1	#NUM!
plasma membrane proton-transporting V-type ATPase complex	GO:0033181	3	0	1	#NUM!	3	0	1	#NUM!
kinesin II complex	GO:0016939	3	0	1	#NUM!	3	0	1	#NUM!
BIM-BCL-2 complex	GO:0097141	1	0	1	#NUM!	1	0	1	#NUM!
Noc2p-Noc3p complex	GO:0030691	1	0	1	#NUM!	1	0	1	#NUM!
anchored component of postsynaptic membrane	GO:0099025	1	0	1	#NUM!	1	0	1	#NUM!
collagen type XII trimer	GO:0005595	1	0	1	#NUM!	1	0	1	#NUM!
glycinergic synapse	GO:0098690	2	0	1	#NUM!	2	0	1	#NUM!
contractile ring	GO:0070938	3	0	1	#NUM!	3	0	1	#NUM!
growth cone	GO:0030426	86	8	1	0.00160846	84	7	0.852846	-0.157563
negative cofactor 2 complex	GO:0017054	1	0	1	#NUM!	1	0	1	#NUM!
complement component C1 complex	GO:0005602	2	0	1	#NUM!	2	0	1	#NUM!
multivesicular body lumen	GO:0097486	3	0	1	#NUM!	3	0	1	#NUM!
Noc4p-Nop14p complex	GO:0030692	0	0	1	#VALUE!	0	0	1	#VALUE!
brush border	GO:0005903	26	2	1	-0.188435	26	4	0.313555	0.455542
plasma membrane succinate dehydrogenase complex	GO:0045282	1	0	1	#NUM!	1	0	1	#NUM!
periciliary membrane compartment	GO:1990075	2	0	1	#NUM!	2	0	1	#NUM!
respiratory chain complex II	GO:0045273	1	0	1	#NUM!	1	0	1	#NUM!
parallel fiber to Purkinje cell synapse	GO:0098688	4	0	1	#NUM!	4	0	1	#NUM!
cytoplasmic side of endoplasmic reticulum membrane	GO:0098554	4	0	1	#NUM!	4	0	1	#NUM!
pyruvate kinase complex	GO:1902912	1	0	1	#NUM!	1	0	1	#NUM!
Swi5-Sfr1 complex	GO:0032798	1	0	1	#NUM!	1	0	1	#NUM!
glucosidase II complex	GO:0017177	2	0	1	#NUM!	2	0	1	#NUM!
DSIF complex	GO:0032044	2	0	1	#NUM!	2	0	1	#NUM!
extrinsic component of presynaptic endocytic zone membrane	GO:0098894	2	0	1	#NUM!	2	0	1	#NUM!
plasma membrane bounded cell projection	GO:0120025	1	0	1	#NUM!	1	0	1	#NUM!
Rad17 RFC-like complex	GO:0031389	1	0	1	#NUM!	1	0	1	#NUM!
myofibril	GO:0030016	11	1	1	-0.0213811	11	1	1	-0.0705515
nuclear telomeric heterochromatin	GO:0005724	2	0	1	#NUM!	2	0	1	#NUM!
motile cilium	GO:0031514	28	2	1	-0.262543	32	2	0.764866	-0.445245
GARP complex	GO:0000938	2	0	1	#NUM!	2	0	1	#NUM!
brahma complex	GO:0035060	1	0	1	#NUM!	1	0	1	#NUM!
isoamylase complex	GO:0043033	1	0	1	#NUM!	1	0	1	#NUM!
synaptobrevin 2-SNAP-25-syntaxin-1a-complexin II complex	GO:0070033	2	0	1	#NUM!	2	0	1	#NUM!
supramolecular fiber	GO:0099512	1	0	1	#NUM!	1	0	1	#NUM!
tertiary granule	GO:0070820	2	0	1	#NUM!	2	0	1	#NUM!
npBAF complex	GO:0071564	11	1	1	-0.0213811	11	1	1	-0.0705515
clathrin coat of trans-Golgi network vesicle	GO:0030130	5	0	1	#NUM!	5	0	1	#NUM!
MutSalpha complex	GO:0032301	1	0	1	#NUM!	1	0	1	#NUM!
U7 snRNP	GO:0005683	6	0	1	#NUM!	6	0	1	#NUM!
amylin receptor complex 1	GO:0150056	0	0	1	#VALUE!	0	0	1	#VALUE!
THO complex	GO:0000347	4	0	1	#NUM!	4	0	1	#NUM!
mRNA cleavage and polyadenylation specificity factor complex	GO:0005847	10	1	1	0.0739291	10	1	1	0.0247587
blood microparticle	GO:0072562	49	4	1	-0.129012	54	6	0.647276	0.130119
synaptic vesicle membrane	GO:0030672	35	3	1	-0.0802216	34	3	1	-0.100404
inward rectifying potassium channel	GO:0008282	1	0	1	#NUM!	1	0	1	#NUM!
chromatin silencing complex	GO:0005677	3	0	1	#NUM!	3	1	0.265073	1.22873
pore complex	GO:0046930	4	0	1	#NUM!	4	0	1	#NUM!
Rad6-Rad18 complex	GO:0097505	1	0	1	#NUM!	1	0	1	#NUM!
intrinsic component of Golgi membrane	GO:0031228	1	0	1	#NUM!	1	0	1	#NUM!
proton-transporting ATP synthase complex, catalytic core F(1)	GO:0045261	1	0	1	#NUM!	1	0	1	#NUM!
glial limiting end-foot	GO:0097451	0	0	1	#VALUE!	0	0	1	#VALUE!
lipoprotein particle	GO:1990777	2	0	1	#NUM!	2	0	1	#NUM!
CNTFR-CLCF1 complex	GO:0097059	1	0	1	#NUM!	1	0	1	#NUM!
dentate gyrus mossy fiber	GO:0044302	1	0	1	#NUM!	1	0	1	#NUM!
EMILIN complex	GO:1990971	0	0	1	#VALUE!	0	0	1	#VALUE!
Hrd1p ubiquitin ligase ERAD-L complex	GO:0000839	3	0	1	#NUM!	3	0	1	#NUM!
vacuolar proton-transporting V-type ATPase, V0 domain	GO:0000220	1	0	1	#NUM!	2	0	1	#NUM!
Schwann cell microvillus	GO:0097454	3	0	1	#NUM!	3	1	0.265073	1.22873
cytoplasmic side of early endosome membrane	GO:0098559	2	0	1	#NUM!	2	0	1	#NUM!
synaptonemal complex	GO:0000795	10	1	1	0.0739291	11	1	1	-0.0705515
NURF complex	GO:0016589	3	0	1	#NUM!	3	0	1	#NUM!
myosin filament	GO:0032982	4	0	1	#NUM!	4	0	1	#NUM!
outer dense fiber	GO:0001520	2	0	1	#NUM!	2	0	1	#NUM!
U2AF	GO:0089701	3	0	1	#NUM!	3	0	1	#NUM!
CatSper complex	GO:0036128	1	0	1	#NUM!	1	0	1	#NUM!
protein C inhibitor-thrombin complex	GO:0036028	0	0	1	#VALUE!	0	0	1	#VALUE!
tRNA-splicing ligase complex	GO:0072669	3	0	1	#NUM!	3	0	1	#NUM!
mature chylomicron	GO:0034359	0	0	1	#VALUE!	0	0	1	#VALUE!
perinuclear endoplasmic reticulum lumen	GO:0099020	1	0	1	#NUM!	1	0	1	#NUM!
hyaluranon cable	GO:0036117	0	0	1	#VALUE!	0	0	1	#VALUE!
integral component of external side of plasma membrane	GO:0071575	0	0	1	#VALUE!	1	0	1	#NUM!
ESCRT III complex	GO:0000815	8	0	1	#NUM!	9	0	1	#NUM!
hexameric IgM immunoglobulin complex	GO:0071757	1	0	1	#NUM!	1	0	1	#NUM!
Golgi transport complex	GO:0017119	10	1	1	0.0739291	10	1	1	0.0247587
integrin alphav-beta5 complex	GO:0034684	1	0	1	#NUM!	1	0	1	#NUM!
BLOC-2 complex	GO:0031084	1	0	1	#NUM!	1	0	1	#NUM!
hemoglobin complex	GO:0005833	2	0	1	#NUM!	3	1	0.265073	1.22873
Cul4B-RING E3 ubiquitin ligase complex	GO:0031465	3	0	1	#NUM!	3	0	1	#NUM!
alphav-beta3 integrin-PKCalpha complex	GO:0035866	1	0	1	#NUM!	1	0	1	#NUM!
interleukin-13 receptor complex	GO:0005898	1	0	1	#NUM!	1	0	1	#NUM!
L-cysteine desulfurase complex	GO:1990221	1	0	1	#NUM!	1	0	1	#NUM!
nuclear RNA-directed RNA polymerase complex	GO:0031380	1	0	1	#NUM!	1	0	1	#NUM!
fibrinogen complex	GO:0005577	2	0	1	#NUM!	2	0	1	#NUM!
sperm principal piece	GO:0097228	3	0	1	#NUM!	3	0	1	#NUM!
dendritic tree	GO:0097447	1	0	1	#NUM!	1	0	1	#NUM!
rhabdomere	GO:0016028	1	0	1	#NUM!	1	0	1	#NUM!
extrinsic component of postsynaptic endosome membrane	GO:0098999	1	0	1	#NUM!	1	1	0.0975545	2.32734
MSL complex	GO:0072487	2	0	1	#NUM!	2	0	1	#NUM!
protein kinase complex	GO:1902911	1	0	1	#NUM!	1	0	1	#NUM!
bleb	GO:0032059	7	0	1	#NUM!	8	0	1	#NUM!
cytosolic ribosome	GO:0022626	5	0	1	#NUM!	5	0	1	#NUM!
host cell surface	GO:0044228	1	0	1	#NUM!	1	0	1	#NUM!
tetraspanin-enriched microdomain	GO:0097197	4	0	1	#NUM!	4	0	1	#NUM!
neuronal dense core vesicle	GO:0098992	1	0	1	#NUM!	1	0	1	#NUM!
HAUS complex	GO:0070652	6	0	1	#NUM!	7	0	1	#NUM!
ESCRT II complex	GO:0000814	2	0	1	#NUM!	2	0	1	#NUM!
fascia adherens	GO:0005916	8	0	1	#NUM!	8	0	1	#NUM!
RNA polymerase I core factor complex	GO:0070860	1	0	1	#NUM!	1	0	1	#NUM!
lysosomal lumen	GO:0043202	37	3	1	-0.135791	43	3	0.795388	-0.335244
phenylalanine-tRNA ligase complex	GO:0009328	1	0	1	#NUM!	1	0	1	#NUM!
cell periphery	GO:0071944	21	2	1	0.025139	22	3	0.468889	0.334914
clathrin vesicle coat	GO:0030125	4	0	1	#NUM!	4	0	1	#NUM!
t-UTP complex	GO:0034455	2	0	1	#NUM!	2	0	1	#NUM!
pICln-Sm protein complex	GO:0034715	6	0	1	#NUM!	6	0	1	#NUM!
phosphorylase kinase complex	GO:0005964	2	0	1	#NUM!	2	0	1	#NUM!
fibrillar collagen trimer	GO:0005583	1	0	1	#NUM!	1	0	1	#NUM!
AMPA glutamate receptor complex	GO:0032281	6	0	1	#NUM!	6	0	1	#NUM!
platelet alpha granule	GO:0031091	5	0	1	#NUM!	5	0	1	#NUM!
presynaptic actin cytoskeleton	GO:0099143	1	0	1	#NUM!	1	0	1	#NUM!
centriole	GO:0005814	83	7	1	-0.0964162	84	6	0.577302	-0.311714
laminin-5 complex	GO:0005610	2	0	1	#NUM!	2	0	1	#NUM!
PCNA complex	GO:0043626	1	0	1	#NUM!	1	0	1	#NUM!
integral component of endoplasmic reticulum membrane	GO:0030176	39	3	1	-0.188435	41	3	0.79383	-0.287616
proton-transporting V-type ATPase complex	GO:0033176	1	0	1	#NUM!	1	0	1	#NUM!
compact myelin	GO:0043218	3	0	1	#NUM!	3	0	1	#NUM!
tricarboxylic acid cycle enzyme complex	GO:0045239	1	0	1	#NUM!	1	0	1	#NUM!
box H/ACA telomerase RNP complex	GO:0090661	4	0	1	#NUM!	4	0	1	#NUM!
Rad51C-XRCC3 complex	GO:0033065	0	0	1	#VALUE!	0	0	1	#VALUE!
kainate selective glutamate receptor complex	GO:0032983	2	0	1	#NUM!	2	0	1	#NUM!
Bcl3-Bcl10 complex	GO:0032996	0	0	1	#VALUE!	0	0	1	#VALUE!
microtubule end	GO:1990752	1	0	1	#NUM!	1	0	1	#NUM!
photoreceptor disc membrane	GO:0097381	2	0	1	#NUM!	2	0	1	#NUM!
extrinsic component of postsynaptic early endosome membrane	GO:0098998	1	0	1	#NUM!	1	0	1	#NUM!
organelle inner membrane	GO:0019866	1	0	1	#NUM!	1	0	1	#NUM!
anchored component of the cytoplasmic side of the plasma membrane	GO:0098753	1	0	1	#NUM!	1	0	1	#NUM!
interleukin-2 receptor complex	GO:0005893	0	0	1	#VALUE!	0	0	1	#VALUE!
sperm annulus	GO:0097227	4	0	1	#NUM!	4	0	1	#NUM!
nuclear SCF ubiquitin ligase complex	GO:0043224	2	0	1	#NUM!	2	0	1	#NUM!
dendritic branch	GO:0044307	2	0	1	#NUM!	2	0	1	#NUM!
postsynaptic spectrin-associated cytoskeleton	GO:0099189	1	0	1	#NUM!	1	0	1	#NUM!
ribbon synapse	GO:0097470	1	0	1	#NUM!	2	0	1	#NUM!
sarcoplasmic reticulum lumen	GO:0033018	4	0	1	#NUM!	5	1	0.401529	0.717906
cilium	GO:0005929	74	6	1	-0.135791	78	8	0.847418	0.0500765
growing cell tip	GO:0035838	1	0	1	#NUM!	1	0	1	#NUM!
Mon1-Ccz1 complex	GO:0035658	1	0	1	#NUM!	1	0	1	#NUM!
SLIK (SAGA-like) complex	GO:0046695	2	0	1	#NUM!	2	0	1	#NUM!
mitochondrial outer membrane translocase complex	GO:0005742	4	0	1	#NUM!	4	0	1	#NUM!
cell tip	GO:0051286	3	0	1	#NUM!	3	1	0.265073	1.22873
stereocilia ankle link complex	GO:0002142	2	0	1	#NUM!	2	0	1	#NUM!
synaptobrevin 2-SNAP-25-syntaxin-1a complex	GO:0070044	4	0	1	#NUM!	4	0	1	#NUM!
glycerol-3-phosphate dehydrogenase complex	GO:0009331	0	0	1	#VALUE!	0	0	1	#VALUE!
Seh1-associated complex	GO:0035859	1	0	1	#NUM!	1	0	1	#NUM!
lumenal side of lysosomal membrane	GO:0098575	1	0	1	#NUM!	1	0	1	#NUM!
nuclear envelope	GO:0005635	110	10	1	-0.0213811	110	10	1	-0.0705515
desmosome	GO:0030057	8	0	1	#NUM!	8	0	1	#NUM!
cyclin K-CDK12 complex	GO:0002944	2	0	1	#NUM!	2	0	1	#NUM!
GINS complex	GO:0000811	0	0	1	#VALUE!	0	0	1	#VALUE!
cytoplasmic vesicle lumen	GO:0060205	1	0	1	#NUM!	0	0	1	#VALUE!
macrophage migration inhibitory factor receptor complex	GO:0035692	1	0	1	#NUM!	1	0	1	#NUM!
UDP-N-acetylglucosamine transferase complex	GO:0043541	1	0	1	#NUM!	1	0	1	#NUM!
NatA complex	GO:0031415	2	0	1	#NUM!	2	0	1	#NUM!
tubular endosome	GO:0097422	4	0	1	#NUM!	4	0	1	#NUM!
NLS-dependent protein nuclear import complex	GO:0042564	1	0	1	#NUM!	1	0	1	#NUM!
CCR4-NOT core complex	GO:0030015	4	0	1	#NUM!	4	0	1	#NUM!
ciliary neurotrophic factor receptor complex	GO:0070110	2	0	1	#NUM!	2	0	1	#NUM!
Schaffer collateral - CA1 synapse	GO:0098685	48	4	1	-0.108392	49	5	0.810321	0.0449614
postsynaptic density membrane	GO:0098839	6	0	1	#NUM!	6	0	1	#NUM!
cytosolic aryl hydrocarbon receptor complex	GO:0034752	1	0	1	#NUM!	1	0	1	#NUM!
pericentric heterochromatin	GO:0005721	7	0	1	#NUM!	7	0	1	#NUM!
microfibril	GO:0001527	5	0	1	#NUM!	5	0	1	#NUM!
chaperone-mediated autophagy translocation complex	GO:0061742	1	0	1	#NUM!	1	0	1	#NUM!
telomerase holoenzyme complex	GO:0005697	14	1	1	-0.262543	14	0	0.387215	#NUM!
proteasome activator complex	GO:0008537	3	0	1	#NUM!	3	0	1	#NUM!
nuclear chromosome	GO:0000228	17	1	1	-0.456699	18	1	1	-0.563028
MHC class Ib protein complex	GO:0032398	1	0	1	#NUM!	1	0	1	#NUM!
P granule	GO:0043186	6	0	1	#NUM!	7	0	1	#NUM!
integral component of mitochondrial membrane	GO:0032592	2	0	1	#NUM!	2	0	1	#NUM!
coated vesicle	GO:0030135	2	0	1	#NUM!	2	0	1	#NUM!
microtubule minus-end	GO:0036449	3	0	1	#NUM!	3	0	1	#NUM!
excitatory synapse	GO:0060076	11	1	1	-0.0213811	11	0	0.61528	#NUM!
proximal neuron projection	GO:1990769	2	0	1	#NUM!	2	0	1	#NUM!
RAVE complex	GO:0043291	2	0	1	#NUM!	2	0	1	#NUM!
Golgi medial cisterna	GO:0005797	5	0	1	#NUM!	5	0	1	#NUM!
chromocenter	GO:0010369	7	0	1	#NUM!	6	0	1	#NUM!
proton-transporting ATP synthase complex, coupling factor F(o)	GO:0045263	3	0	1	#NUM!	3	0	1	#NUM!
anchored component of synaptic vesicle membrane	GO:0098993	10	1	1	0.0739291	10	1	1	0.0247587
intrinsic component of the cytoplasmic side of the plasma membrane	GO:0031235	3	0	1	#NUM!	3	0	1	#NUM!
AP-5 adaptor complex	GO:0044599	0	0	1	#VALUE!	1	0	1	#NUM!
cytoplasmic side of rough endoplasmic reticulum membrane	GO:0098556	4	0	1	#NUM!	4	0	1	#NUM!
microtubule bundle	GO:0097427	2	0	1	#NUM!	2	0	1	#NUM!
cytolytic granule	GO:0044194	2	0	1	#NUM!	2	0	1	#NUM!
ESC/E(Z) complex	GO:0035098	6	0	1	#NUM!	6	0	1	#NUM!
pinceau fiber	GO:1990031	1	0	1	#NUM!	1	0	1	#NUM!
neuron spine	GO:0044309	5	0	1	#NUM!	5	0	1	#NUM!
SAM complex	GO:0001401	2	0	1	#NUM!	2	0	1	#NUM!
SWI/SNF complex	GO:0016514	16	1	1	-0.396075	16	1	1	-0.445245
cytoplasmic stress granule	GO:0010494	38	3	1	-0.16246	38	4	0.784049	0.076052
acetylcholine-gated channel complex	GO:0005892	1	0	1	#NUM!	2	0	1	#NUM!
terminal cisterna	GO:0014802	2	0	1	#NUM!	2	0	1	#NUM!
catenin complex	GO:0016342	11	1	1	-0.0213811	11	1	1	-0.0705515
meiotic spindle	GO:0072687	2	0	1	#NUM!	2	0	1	#NUM!
chromaffin granule	GO:0042583	2	0	1	#NUM!	2	0	1	#NUM!
tight junction	GO:0070160	1	0	1	#NUM!	1	0	1	#NUM!
WASH complex	GO:0071203	7	0	1	#NUM!	7	0	1	#NUM!
dolichol-phosphate-mannose synthase complex	GO:0033185	1	0	1	#NUM!	1	0	1	#NUM!
histone pre-mRNA 3'end processing complex	GO:0071204	3	0	1	#NUM!	3	0	1	#NUM!
snRNA-activating protein complex	GO:0019185	0	0	1	#VALUE!	1	0	1	#NUM!
condensin complex	GO:0000796	4	0	1	#NUM!	5	0	1	#NUM!
photoreceptor inner segment membrane	GO:0060342	1	0	1	#NUM!	1	0	1	#NUM!
Golgi cisterna	GO:0031985	6	0	1	#NUM!	6	0	1	#NUM!
apical cortex	GO:0045179	4	0	1	#NUM!	4	0	1	#NUM!
endocytic vesicle lumen	GO:0071682	7	0	1	#NUM!	7	0	1	#NUM!
collagen type VII trimer	GO:0005590	1	0	1	#NUM!	1	0	1	#NUM!
DNA polymerase III complex	GO:0009360	1	0	1	#NUM!	1	0	1	#NUM!
MHC class I peptide loading complex	GO:0042824	3	0	1	#NUM!	4	0	1	#NUM!
MOZ/MORF histone acetyltransferase complex	GO:0070776	7	0	1	#NUM!	7	0	1	#NUM!
myelin sheath	GO:0043209	14	1	1	-0.262543	15	1	1	-0.380706
collagen type IX trimer	GO:0005594	1	0	1	#NUM!	1	0	1	#NUM!
zona pellucida receptor complex	GO:0002199	5	0	1	#NUM!	5	0	1	#NUM!
extrinsic component of postsynaptic density membrane	GO:0099147	3	0	1	#NUM!	3	0	1	#NUM!
cullin-RING ubiquitin ligase complex	GO:0031461	11	1	1	-0.0213811	11	1	1	-0.0705515
serine-type peptidase complex	GO:1905286	1	0	1	#NUM!	1	0	1	#NUM!
cell-substrate junction	GO:0030055	2	0	1	#NUM!	2	0	1	#NUM!
AIP1-IRE1 complex	GO:1990597	0	0	1	#VALUE!	1	1	0.0975545	2.32734
inhibin B complex	GO:0043513	1	0	1	#NUM!	1	0	1	#NUM!
BRISC complex	GO:0070552	4	0	1	#NUM!	4	0	1	#NUM!
striated muscle dense body	GO:0055120	1	0	1	#NUM!	1	0	1	#NUM!
Gtr1-Gtr2 GTPase complex	GO:1990131	2	0	1	#NUM!	2	0	1	#NUM!
molybdopterin synthase complex	GO:0019008	3	0	1	#NUM!	3	0	1	#NUM!
neuronal ribonucleoprotein granule	GO:0071598	2	0	1	#NUM!	2	0	1	#NUM!
dendritic spine neck	GO:0044326	4	0	1	#NUM!	4	0	1	#NUM!
nuclear MIS12/MIND complex	GO:0000818	3	0	1	#NUM!	3	0	1	#NUM!
filopodium membrane	GO:0031527	8	0	1	#NUM!	9	1	0.603206	0.130119
Cul2-RING ubiquitin ligase complex	GO:0031462	8	0	1	#NUM!	8	0	1	#NUM!
spermatoproteasome complex	GO:1990111	2	0	1	#NUM!	3	0	1	#NUM!
Dbf4-dependent protein kinase complex	GO:0031431	2	0	1	#NUM!	2	0	1	#NUM!
guanyl-nucleotide exchange factor complex	GO:0032045	4	0	1	#NUM!	4	0	1	#NUM!
PRC1 complex	GO:0035102	14	1	1	-0.262543	14	2	0.640159	0.381434
varicosity	GO:0043196	3	0	1	#NUM!	4	2	0.0499011	1.6342
DNA recombinase complex	GO:0097519	0	0	1	#VALUE!	0	0	1	#VALUE!
proteasome regulatory particle, lid subcomplex	GO:0008541	6	0	1	#NUM!	6	0	1	#NUM!
trans-Golgi network transport vesicle	GO:0030140	12	1	1	-0.108392	12	1	1	-0.157563
CBM complex	GO:0032449	2	0	1	#NUM!	2	0	1	#NUM!
NF-kappaB complex	GO:0071159	1	0	1	#NUM!	1	0	1	#NUM!
endoplasmic reticulum tubular network membrane	GO:0098826	1	0	1	#NUM!	1	0	1	#NUM!
GABA-A receptor complex	GO:1902711	4	0	1	#NUM!	4	0	1	#NUM!
mitochondrial degradosome	GO:0045025	1	0	1	#NUM!	1	0	1	#NUM!
chromaffin granule membrane	GO:0042584	1	0	1	#NUM!	1	0	1	#NUM!
pi-body	GO:0071546	1	0	1	#NUM!	0	0	1	#VALUE!
tumor necrosis factor receptor superfamily complex	GO:0002947	1	0	1	#NUM!	2	0	1	#NUM!
BLOC-3 complex	GO:0031085	2	0	1	#NUM!	2	0	1	#NUM!
mitochondrial respiratory chain complex II, succinate dehydrogenase complex (ubiquinone)	GO:0005749	3	0	1	#NUM!	3	0	1	#NUM!
actin filament bundle	GO:0032432	2	0	1	#NUM!	2	0	1	#NUM!
transcription factor TFIIK complex	GO:0070985	2	0	1	#NUM!	2	0	1	#NUM!
caveola	GO:0005901	31	2	1	-0.364326	34	3	1	-0.100404
glutamyl-tRNA(Gln) amidotransferase complex	GO:0030956	2	0	1	#NUM!	2	0	1	#NUM!
m-AAA complex	GO:0005745	2	0	1	#NUM!	2	0	1	#NUM!
growth cone lamellipodium	GO:1990761	2	0	1	#NUM!	2	0	1	#NUM!
COPII-coated ER to Golgi transport vesicle	GO:0030134	21	2	1	0.025139	23	2	1	-0.115003
euchromatin	GO:0000791	4	0	1	#NUM!	6	1	0.459952	0.535584
female germ cell nucleus	GO:0001674	0	0	1	#VALUE!	0	0	1	#VALUE!
nuclear pericentric heterochromatin	GO:0031618	7	0	1	#NUM!	7	0	1	#NUM!
Cul4A-RING E3 ubiquitin ligase complex	GO:0031464	9	0	1	#NUM!	9	0	1	#NUM!
symmetric, GABA-ergic, inhibitory synapse	GO:0098983	1	0	1	#NUM!	1	0	1	#NUM!
mitochondrial fatty acid beta-oxidation multienzyme complex	GO:0016507	1	0	1	#NUM!	1	0	1	#NUM!
basal tubulobulbar complex	GO:0061829	1	0	1	#NUM!	1	0	1	#NUM!
dense core granule membrane	GO:0032127	1	0	1	#NUM!	1	0	1	#NUM!
TEAD-2-YAP complex	GO:0071149	1	0	1	#NUM!	2	0	1	#NUM!
collagen type XIV trimer	GO:0005596	0	0	1	#VALUE!	1	1	0.0975545	2.32734
Sin3-type complex	GO:0070822	6	0	1	#NUM!	5	0	1	#NUM!
integrin alpha10-beta1 complex	GO:0034680	1	0	1	#NUM!	1	0	1	#NUM!
IRE1-RACK1-PP2A complex	GO:1990630	1	0	1	#NUM!	1	0	1	#NUM!
proton-transporting V-type ATPase, V0 domain	GO:0033179	5	0	1	#NUM!	5	0	1	#NUM!
potassium:proton exchanging ATPase complex	GO:0005889	1	0	1	#NUM!	1	0	1	#NUM!
epididymosome	GO:0098875	1	0	1	#NUM!	1	0	1	#NUM!
clathrin-sculpted gamma-aminobutyric acid transport vesicle membrane	GO:0061202	6	0	1	#NUM!	6	0	1	#NUM!
condensed chromosome, centromeric region	GO:0000779	4	0	1	#NUM!	5	0	1	#NUM!
plus-end kinesin complex	GO:0005873	1	0	1	#NUM!	2	0	1	#NUM!
RES complex	GO:0070274	1	0	1	#NUM!	1	0	1	#NUM!
synaptobrevin 2-SNAP-25-syntaxin-3-complexin complex	GO:0070554	1	0	1	#NUM!	1	0	1	#NUM!
endolysosome	GO:0036019	0	0	1	#VALUE!	0	0	1	#VALUE!
transcription factor TFIIIC complex	GO:0000127	4	0	1	#NUM!	4	0	1	#NUM!
SNARE complex	GO:0031201	30	2	1	-0.331536	30	2	0.763672	-0.380706
DNA ligase III-XRCC1 complex	GO:0070421	1	0	1	#NUM!	1	0	1	#NUM!
cell-substrate adherens junction	GO:0005924	1	0	1	#NUM!	1	0	1	#NUM!
spliceosomal snRNP complex	GO:0097525	1	0	1	#NUM!	1	0	1	#NUM!
Set1C/COMPASS complex	GO:0048188	7	0	1	#NUM!	7	0	1	#NUM!
dendritic filopodium	GO:1902737	1	0	1	#NUM!	1	0	1	#NUM!
proteasome core complex, beta-subunit complex	GO:0019774	7	0	1	#NUM!	8	0	1	#NUM!
amyloid-beta complex	GO:0106003	2	0	1	#NUM!	2	0	1	#NUM!
AP-1 adaptor complex	GO:0030121	4	0	1	#NUM!	4	0	1	#NUM!
outer dynein arm	GO:0036157	0	0	1	#VALUE!	1	0	1	#NUM!
nuclear replication fork	GO:0043596	3	0	1	#NUM!	3	0	1	#NUM!
rDNA heterochromatin	GO:0033553	2	0	1	#NUM!	2	1	0.185604	1.6342
dendritic spine cytoplasm	GO:0061846	1	0	1	#NUM!	1	0	1	#NUM!
I-kappaB/NF-kappaB complex	GO:0033256	2	0	1	#NUM!	2	0	1	#NUM!
NADPH oxidase complex	GO:0043020	1	0	1	#NUM!	2	0	1	#NUM!
anchored component of external side of plasma membrane	GO:0031362	8	0	1	#NUM!	9	1	0.603206	0.130119
tRNA methyltransferase complex	GO:0043527	1	0	1	#NUM!	1	0	1	#NUM!
uropod	GO:0001931	6	0	1	#NUM!	6	2	0.109419	1.22873
PAS complex	GO:0070772	1	0	1	#NUM!	1	0	1	#NUM!
melanosome membrane	GO:0033162	3	0	1	#NUM!	3	0	1	#NUM!
intercellular canaliculus	GO:0046581	3	0	1	#NUM!	3	0	1	#NUM!
serine-type endopeptidase complex	GO:1905370	1	0	1	#NUM!	1	0	1	#NUM!
glial cytoplasmic inclusion	GO:0097409	1	0	1	#NUM!	1	0	1	#NUM!
BRCA1-A complex	GO:0070531	5	0	1	#NUM!	6	0	1	#NUM!
chiasma	GO:0005712	2	0	1	#NUM!	2	0	1	#NUM!
cortical microtubule	GO:0055028	1	0	1	#NUM!	1	0	1	#NUM!
Cul5-RING ubiquitin ligase complex	GO:0031466	5	0	1	#NUM!	5	0	1	#NUM!
extrinsic component of mitochondrial outer membrane	GO:0031315	2	0	1	#NUM!	2	0	1	#NUM!
preribosome	GO:0030684	3	0	1	#NUM!	3	0	1	#NUM!
ASTRA complex	GO:0070209	1	0	1	#NUM!	1	0	1	#NUM!
sperm head	GO:0061827	2	0	1	#NUM!	2	0	1	#NUM!
stereocilium membrane	GO:0060171	1	0	1	#NUM!	1	0	1	#NUM!
postsynaptic endocytic zone membrane	GO:0098844	3	0	1	#NUM!	3	0	1	#NUM!
spine apparatus	GO:0097444	1	0	1	#NUM!	1	0	1	#NUM!
integrin alphaM-beta2 complex	GO:0034688	1	0	1	#NUM!	1	0	1	#NUM!
insulin-like growth factor ternary complex	GO:0042567	2	0	1	#NUM!	2	0	1	#NUM!
central element	GO:0000801	1	0	1	#NUM!	1	0	1	#NUM!
primary dendrite	GO:0150001	1	0	1	#NUM!	1	0	1	#NUM!
other organism cytoplasm	GO:0097679	0	0	1	#VALUE!	0	0	1	#VALUE!
oligosaccharyltransferase complex	GO:0008250	8	0	1	#NUM!	8	0	1	#NUM!
protein C inhibitor-PLAU complex	GO:0036027	0	0	1	#VALUE!	0	0	1	#VALUE!
extrinsic component of synaptic membrane	GO:0099243	1	0	1	#NUM!	1	0	1	#NUM!
host cell viral assembly compartment	GO:0072517	1	0	1	#NUM!	1	0	1	#NUM!
apical ectoplasmic specialization	GO:0061831	1	0	1	#NUM!	1	0	1	#NUM!
MLL3/4 complex	GO:0044666	10	1	1	0.0739291	9	2	0.216711	0.823266
membrane attack complex	GO:0005579	0	0	1	#VALUE!	0	0	1	#VALUE!
integrin alpha8-beta1 complex	GO:0034678	1	0	1	#NUM!	1	0	1	#NUM!
Atg1/ULK1 kinase complex	GO:1990316	2	0	1	#NUM!	2	0	1	#NUM!
myosin II filament	GO:0097513	3	0	1	#NUM!	3	1	0.265073	1.22873
PcG protein complex	GO:0031519	16	1	1	-0.396075	16	2	0.665118	0.247902
90S preribosome	GO:0030686	4	0	1	#NUM!	4	0	1	#NUM!
transcription factor TFIIF complex	GO:0005674	1	0	1	#NUM!	1	0	1	#NUM!
intracellular organelle	GO:0043229	0	0	1	#VALUE!	0	0	1	#VALUE!
nucleotide-excision repair factor 3 complex	GO:0000112	1	0	1	#NUM!	1	0	1	#NUM!
gap junction	GO:0005921	6	0	1	#NUM!	6	0	1	#NUM!
L-type voltage-gated calcium channel complex	GO:1990454	0	0	1	#VALUE!	0	0	1	#VALUE!
signal recognition particle	GO:0048500	3	0	1	#NUM!	3	0	1	#NUM!
signal recognition particle, endoplasmic reticulum targeting	GO:0005786	4	0	1	#NUM!	4	0	1	#NUM!
cardiac myofibril	GO:0097512	4	0	1	#NUM!	4	0	1	#NUM!
Noc1p-Noc2p complex	GO:0030690	1	0	1	#NUM!	1	0	1	#NUM!
gamma-tubulin ring complex	GO:0008274	3	0	1	#NUM!	4	0	1	#NUM!
ERCC4-ERCC1 complex	GO:0070522	2	0	1	#NUM!	2	0	1	#NUM!
endoplasmic reticulum-endosome membrane contact site	GO:0140284	3	0	1	#NUM!	3	0	1	#NUM!
nuclear cap binding complex	GO:0005846	2	0	1	#NUM!	2	0	1	#NUM!
site of DNA damage	GO:0090734	11	1	1	-0.0213811	12	1	1	-0.157563
axon cytoplasm	GO:1904115	41	3	1	-0.238446	41	3	0.79383	-0.287616
AP-type membrane coat adaptor complex	GO:0030119	2	0	1	#NUM!	3	0	1	#NUM!
longitudinal sarcoplasmic reticulum	GO:0014801	1	0	1	#NUM!	1	0	1	#NUM!
Hrd1p ubiquitin ligase complex	GO:0000836	3	0	1	#NUM!	3	0	1	#NUM!
gamma-tubulin small complex	GO:0008275	2	0	1	#NUM!	2	0	1	#NUM!
nuclear cyclin-dependent protein kinase holoenzyme complex	GO:0019908	3	0	1	#NUM!	3	0	1	#NUM!
activating signal cointegrator 1 complex	GO:0099053	2	0	1	#NUM!	3	0	1	#NUM!
mitochondrial proton-transporting ATP synthase complex	GO:0005753	10	1	1	0.0739291	10	0	0.612448	#NUM!
apical cytoplasm	GO:0090651	1	0	1	#NUM!	1	0	1	#NUM!
lamin filament	GO:0005638	3	0	1	#NUM!	3	0	1	#NUM!
laminin-11 complex	GO:0043260	3	0	1	#NUM!	3	0	1	#NUM!
multi-eIF complex	GO:0043614	1	0	1	#NUM!	1	0	1	#NUM!
cuticular plate	GO:0032437	2	0	1	#NUM!	2	0	1	#NUM!
cyclin E1-CDK2 complex	GO:0097134	2	0	1	#NUM!	3	1	0.265073	1.22873
RSF complex	GO:0031213	0	0	1	#VALUE!	0	0	1	#VALUE!
immunoglobulin complex, circulating	GO:0042571	1	0	1	#NUM!	1	0	1	#NUM!
polycystin complex	GO:0002133	2	0	1	#NUM!	2	0	1	#NUM!
mucin granule	GO:0098594	1	0	1	#NUM!	1	0	1	#NUM!
apical dendrite	GO:0097440	11	1	1	-0.0213811	11	1	1	-0.0705515
B cell receptor complex	GO:0019815	1	0	1	#NUM!	1	0	1	#NUM!
nucleotide-excision repair complex	GO:0000109	4	0	1	#NUM!	4	0	1	#NUM!
junctional sarcoplasmic reticulum membrane	GO:0014701	5	0	1	#NUM!	6	1	0.459952	0.535584
TRAMP complex	GO:0031499	1	0	1	#NUM!	1	0	1	#NUM!
CRD-mediated mRNA stability complex	GO:0070937	5	0	1	#NUM!	5	0	1	#NUM!
interstitial matrix	GO:0005614	4	0	1	#NUM!	4	1	0.336797	0.941049
astrocyte end-foot	GO:0097450	1	0	1	#NUM!	1	0	1	#NUM!
phosphatidylinositol 3-kinase complex, class III, type II	GO:0034272	1	0	1	#NUM!	1	0	1	#NUM!
pentameric IgM immunoglobulin complex	GO:0071756	1	0	1	#NUM!	1	0	1	#NUM!
ASAP complex	GO:0061574	4	0	1	#NUM!	4	0	1	#NUM!
sodium:potassium-exchanging ATPase complex	GO:0005890	4	0	1	#NUM!	4	0	1	#NUM!
multimeric ribonuclease P complex	GO:0030681	6	0	1	#NUM!	6	0	1	#NUM!
haptoglobin-hemoglobin complex	GO:0031838	1	0	1	#NUM!	3	1	0.265073	1.22873
perichromatin fibrils	GO:0005726	4	0	1	#NUM!	4	0	1	#NUM!
granular component	GO:0001652	4	0	1	#NUM!	4	0	1	#NUM!
vesicle lumen	GO:0031983	0	0	1	#VALUE!	0	0	1	#VALUE!
mitochondrial processing peptidase complex	GO:0017087	3	0	1	#NUM!	3	0	1	#NUM!
intracellular canaliculus	GO:0046691	0	0	1	#VALUE!	1	0	1	#NUM!
laminin-8 complex	GO:0043257	1	0	1	#NUM!	1	0	1	#NUM!
SPOTS complex	GO:0035339	2	0	1	#NUM!	2	0	1	#NUM!
SMC loading complex	GO:0032116	1	0	1	#NUM!	1	0	1	#NUM!
nuclear RNA export factor complex	GO:0042272	1	0	1	#NUM!	1	0	1	#NUM!
condensed nuclear chromosome inner kinetochore	GO:0000941	2	0	1	#NUM!	1	0	1	#NUM!
septin ring	GO:0005940	9	0	1	#NUM!	9	0	1	#NUM!
HOPS complex	GO:0030897	5	0	1	#NUM!	5	0	1	#NUM!
zymogen granule membrane	GO:0042589	6	0	1	#NUM!	6	0	1	#NUM!
cytoplasmic chromatin	GO:0000789	1	0	1	#NUM!	1	0	1	#NUM!
6-phosphofructokinase complex	GO:0005945	3	0	1	#NUM!	3	0	1	#NUM!
procollagen-proline 4-dioxygenase complex	GO:0016222	2	0	1	#NUM!	2	0	1	#NUM!
deuterosome	GO:0098536	3	0	1	#NUM!	2	0	1	#NUM!
GTPase activator complex	GO:1902773	1	0	1	#NUM!	1	0	1	#NUM!
SAGA-type complex	GO:0070461	3	0	1	#NUM!	3	0	1	#NUM!
CHOP-ATF3 complex	GO:1990622	1	0	1	#NUM!	2	1	0.185604	1.6342
U2 snRNP	GO:0005686	18	1	1	-0.513858	18	0	0.248494	#NUM!
cytochrome complex	GO:0070069	1	0	1	#NUM!	1	0	1	#NUM!
dystroglycan complex	GO:0016011	1	0	1	#NUM!	1	0	1	#NUM!
FANCM-MHF complex	GO:0071821	2	0	1	#NUM!	2	0	1	#NUM!
RNA polymerase II, holoenzyme	GO:0016591	6	0	1	#NUM!	6	0	1	#NUM!
GABA receptor complex	GO:1902710	1	0	1	#NUM!	1	0	1	#NUM!
phagophore assembly site	GO:0000407	13	1	1	-0.188435	13	1	1	-0.237606
endoplasmic reticulum-Golgi intermediate compartment membrane	GO:0033116	35	3	1	-0.0802216	37	3	1	-0.184962
glutamate-cysteine ligase complex	GO:0017109	1	0	1	#NUM!	1	0	1	#NUM!
TIM22 mitochondrial import inner membrane insertion complex	GO:0042721	1	0	1	#NUM!	1	0	1	#NUM!
immunological synapse	GO:0001772	14	1	1	-0.262543	15	3	0.174553	0.717906
inner dense plaque of desmosome	GO:0090637	1	0	1	#NUM!	1	0	1	#NUM!
PET complex	GO:1990923	0	0	1	#VALUE!	0	0	1	#VALUE!
STAGA complex	GO:0030914	7	0	1	#NUM!	7	0	1	#NUM!
Scc2-Scc4 cohesin loading complex	GO:0090694	1	0	1	#NUM!	1	0	1	#NUM!
omegasome	GO:1990462	1	0	1	#NUM!	1	0	1	#NUM!
phagolysosome	GO:0032010	0	0	1	#VALUE!	0	0	1	#VALUE!
histone locus body	GO:0035363	1	0	1	#NUM!	1	0	1	#NUM!
cytoplasmic dynein complex	GO:0005868	16	1	1	-0.396075	16	1	1	-0.445245
connexin complex	GO:0005922	1	0	1	#NUM!	2	0	1	#NUM!
intrinsic component of mitochondrial inner membrane	GO:0031304	1	0	1	#NUM!	1	0	1	#NUM!
inward rectifier potassium channel complex	GO:1902937	2	0	1	#NUM!	2	0	1	#NUM!
GPI-anchor transamidase complex	GO:0042765	2	0	1	#NUM!	3	0	1	#NUM!
mitochondrial intermembrane space protein transporter complex	GO:0042719	2	0	1	#NUM!	2	0	1	#NUM!
integrator complex	GO:0032039	12	1	1	-0.108392	12	1	1	-0.157563
EARP complex	GO:1990745	2	0	1	#NUM!	2	0	1	#NUM!
phagocytic vesicle	GO:0045335	39	3	1	-0.188435	38	3	1	-0.21163
synaptic cleft	GO:0043083	6	0	1	#NUM!	6	0	1	#NUM!
alphav-beta3 integrin-IGF-1-IGF1R complex	GO:0035867	1	0	1	#NUM!	1	0	1	#NUM!
Parkin-FBXW7-Cul1 ubiquitin ligase complex	GO:1990452	3	0	1	#NUM!	3	0	1	#NUM!
keratin filament	GO:0045095	4	0	1	#NUM!	3	0	1	#NUM!
sex chromosome	GO:0000803	1	0	1	#NUM!	1	0	1	#NUM!
photoreceptor outer segment membrane	GO:0042622	4	0	1	#NUM!	4	0	1	#NUM!
terminal web	GO:1990357	1	0	1	#NUM!	1	0	1	#NUM!
uniplex complex	GO:1990246	1	0	1	#NUM!	0	0	1	#VALUE!
I band	GO:0031674	10	1	1	0.0739291	11	2	0.292216	0.622596
Cdc48p-Npl4p-Vms1p AAA ATPase complex	GO:0036266	0	0	1	#VALUE!	1	0	1	#NUM!
TEAD-1-YAP complex	GO:0071148	2	0	1	#NUM!	2	0	1	#NUM!
VCP-NPL4-UFD1 AAA ATPase complex	GO:0034098	5	0	1	#NUM!	5	1	0.401529	0.717906
postsynaptic specialization, intracellular component	GO:0099091	3	0	1	#NUM!	3	0	1	#NUM!
Pwp2p-containing subcomplex of 90S preribosome	GO:0034388	7	0	1	#NUM!	7	0	1	#NUM!
transmembrane transporter complex	GO:1902495	1	0	1	#NUM!	1	0	1	#NUM!
H zone	GO:0031673	1	0	1	#NUM!	1	0	1	#NUM!
apical plasma membrane urothelial plaque	GO:0120001	0	0	1	#VALUE!	0	0	1	#VALUE!
intrinsic component of endoplasmic reticulum membrane	GO:0031227	3	0	1	#NUM!	3	0	1	#NUM!
phagophore assembly site membrane	GO:0034045	9	0	1	#NUM!	9	0	1	#NUM!
tertiary granule lumen	GO:1904724	20	1	1	-0.619218	23	1	0.720724	-0.80815
RSC-type complex	GO:0016586	2	0	1	#NUM!	2	0	1	#NUM!
cyclin A2-CDK2 complex	GO:0097124	3	0	1	#NUM!	3	0	1	#NUM!
vacuolar proton-transporting V-type ATPase complex	GO:0016471	8	0	1	#NUM!	9	0	1	#NUM!
nuclear pore inner ring	GO:0044611	2	0	1	#NUM!	0	0	1	#VALUE!
nuclear meiotic cohesin complex	GO:0034991	2	0	1	#NUM!	2	0	1	#NUM!
inhibitory synapse	GO:0060077	5	0	1	#NUM!	5	0	1	#NUM!
TRAF2-GSTP1 complex	GO:0097057	1	0	1	#NUM!	2	1	0.185604	1.6342
spanning component of membrane	GO:0089717	1	0	1	#NUM!	1	0	1	#NUM!
COPII vesicle coat	GO:0030127	13	1	1	-0.188435	14	1	1	-0.311714
RNA cap binding complex	GO:0034518	3	0	1	#NUM!	3	0	1	#NUM!
amylin receptor complex 2	GO:0150057	0	0	1	#VALUE!	0	0	1	#VALUE!
meiotic spindle pole	GO:0090619	0	0	1	#VALUE!	0	0	1	#VALUE!
stereocilia ankle link	GO:0002141	2	0	1	#NUM!	2	0	1	#NUM!
integral component of organelle membrane	GO:0031301	3	0	1	#NUM!	4	0	1	#NUM!
insulin receptor complex	GO:0005899	3	0	1	#NUM!	3	0	1	#NUM!
meiotic nuclear membrane microtubule tethering complex	GO:0034993	4	0	1	#NUM!	5	1	0.401529	0.717906
actomyosin, actin portion	GO:0042643	2	0	1	#NUM!	2	0	1	#NUM!
potassium channel complex	GO:0034705	4	0	1	#NUM!	5	0	1	#NUM!
ELL-EAF complex	GO:0032783	4	0	1	#NUM!	4	0	1	#NUM!
platelet dense granule	GO:0042827	1	0	1	#NUM!	1	0	1	#NUM!
CHRAC	GO:0008623	2	0	1	#NUM!	2	0	1	#NUM!
axonemal dynein complex	GO:0005858	1	0	1	#NUM!	1	0	1	#NUM!
male pronucleus	GO:0001940	5	0	1	#NUM!	5	0	1	#NUM!
paranodal junction	GO:0033010	5	0	1	#NUM!	5	0	1	#NUM!
inner acrosomal membrane	GO:0002079	0	0	1	#VALUE!	0	0	1	#VALUE!
tRNA-specific adenosine-34 deaminase complex	GO:0052718	1	0	1	#NUM!	2	1	0.185604	1.6342
granular vesicle	GO:1990005	1	0	1	#NUM!	1	0	1	#NUM!
synaptobrevin 2-SNAP-25-syntaxin-1a-complexin I complex	GO:0070032	4	0	1	#NUM!	4	0	1	#NUM!
axonemal microtubule	GO:0005879	2	0	1	#NUM!	2	0	1	#NUM!
MutSbeta complex	GO:0032302	2	0	1	#NUM!	2	0	1	#NUM!
cytoplasmic side of dendritic spine plasma membrane	GO:1990780	1	0	1	#NUM!	1	0	1	#NUM!
MHC class II protein complex	GO:0042613	9	0	1	#NUM!	10	0	0.612448	#NUM!
stereocilium	GO:0032420	14	1	1	-0.262543	14	2	0.640159	0.381434
extrinsic component of external side of plasma membrane	GO:0031232	3	0	1	#NUM!	3	0	1	#NUM!
cyclin D2-CDK6 complex	GO:0097132	1	0	1	#NUM!	1	0	1	#NUM!
transport vesicle membrane	GO:0030658	17	1	1	-0.456699	17	1	1	-0.50587
axonal spine	GO:0044308	1	0	1	#NUM!	1	0	1	#NUM!
ARC complex	GO:0033167	1	0	1	#NUM!	1	0	1	#NUM!
Rix1 complex	GO:0097344	2	0	1	#NUM!	2	0	1	#NUM!
Lewy neurite	GO:0097462	1	0	1	#NUM!	1	0	1	#NUM!
DNA-dependent protein kinase complex	GO:0070418	1	0	1	#NUM!	1	0	1	#NUM!
anchored component of postsynaptic recycling endosome membrane	GO:0099033	1	0	1	#NUM!	1	1	0.0975545	2.32734
G protein-coupled receptor heterodimeric complex	GO:0038039	2	0	1	#NUM!	2	0	1	#NUM!
CORVET complex	GO:0033263	2	0	1	#NUM!	2	0	1	#NUM!
amylin receptor complex 3	GO:0150058	1	0	1	#NUM!	1	0	1	#NUM!
integral component of nuclear outer membrane	GO:0031309	0	0	1	#VALUE!	1	1	0.0975545	2.32734
chromosome, centromeric region	GO:0000775	26	2	1	-0.188435	28	3	0.750328	0.0937516
mediator complex	GO:0016592	24	2	1	-0.108392	24	2	1	-0.157563
mismatch repair complex	GO:0032300	4	0	1	#NUM!	4	0	1	#NUM!
ciliary plasm	GO:0097014	1	0	1	#NUM!	1	0	1	#NUM!
precatalytic spliceosome	GO:0071011	1	0	1	#NUM!	1	0	1	#NUM!
insulin-like growth factor binary complex	GO:0042568	1	0	1	#NUM!	1	0	1	#NUM!
Derlin-1-VIMP complex	GO:0036502	1	0	1	#NUM!	1	0	1	#NUM!
ciliary tip	GO:0097542	24	2	1	-0.108392	24	2	1	-0.157563
U4/U6 snRNP	GO:0071001	2	0	1	#NUM!	2	0	1	#NUM!
CAK-ERCC2 complex	GO:0070516	1	0	1	#NUM!	1	0	1	#NUM!
nuclear lamina	GO:0005652	7	0	1	#NUM!	7	2	0.143596	1.07458
striated muscle myosin thick filament	GO:0005863	1	0	1	#NUM!	2	0	1	#NUM!
Myb complex	GO:0031523	1	0	1	#NUM!	1	0	1	#NUM!
Ski complex	GO:0055087	3	0	1	#NUM!	3	0	1	#NUM!
ryanodine receptor complex	GO:1990425	2	0	1	#NUM!	2	0	1	#NUM!
cytoplasmic side of membrane	GO:0098562	1	0	1	#NUM!	1	0	1	#NUM!
transcription factor TFIIIB complex	GO:0000126	3	0	1	#NUM!	3	0	1	#NUM!
GMP reductase complex	GO:1902560	1	0	1	#NUM!	1	0	1	#NUM!
Rb-E2F complex	GO:0035189	1	0	1	#NUM!	1	0	1	#NUM!
nuclear condensin complex	GO:0000799	1	0	1	#NUM!	2	0	1	#NUM!
actin cytoskeleton	GO:0015629	119	11	1	-0.00471401	120	14	0.439201	0.178909
cyclin B1-CDK1 complex	GO:0097125	2	0	1	#NUM!	2	0	1	#NUM!
transcription factor TFIIA complex	GO:0005672	5	0	1	#NUM!	5	0	1	#NUM!
Atg12-Atg5-Atg16 complex	GO:0034274	2	0	1	#NUM!	2	0	1	#NUM!
cytoplasmic microtubule bundle	GO:1905720	1	0	1	#NUM!	1	0	1	#NUM!
cytoplasmic side of nuclear pore	GO:1990876	1	0	1	#NUM!	1	0	1	#NUM!
junctional membrane complex	GO:0030314	2	0	1	#NUM!	3	1	0.265073	1.22873
neuron projection branch point	GO:0061845	1	0	1	#NUM!	1	0	1	#NUM!
U4 snRNP	GO:0005687	9	0	1	#NUM!	9	0	1	#NUM!
leading edge membrane	GO:0031256	4	0	1	#NUM!	4	1	0.336797	0.941049
proteasome core complex	GO:0005839	15	1	1	-0.331536	16	1	1	-0.445245
laminin-1 complex	GO:0005606	2	0	1	#NUM!	2	0	1	#NUM!
prominosome	GO:0071914	1	0	1	#NUM!	1	0	1	#NUM!
RQC complex	GO:1990112	1	0	1	#NUM!	1	0	1	#NUM!
CAAX-protein geranylgeranyltransferase complex	GO:0005953	1	0	1	#NUM!	1	0	1	#NUM!
Golgi trans cisterna	GO:0000138	7	0	1	#NUM!	7	0	1	#NUM!
collagen type I trimer	GO:0005584	1	0	1	#NUM!	1	0	1	#NUM!
ATPase complex	GO:1904949	1	0	1	#NUM!	1	1	0.0975545	2.32734
angiogenin-PRI complex	GO:0032311	2	0	1	#NUM!	2	0	1	#NUM!
ATP-binding cassette (ABC) transporter complex	GO:0043190	4	0	1	#NUM!	4	0	1	#NUM!
cortical cytoskeleton	GO:0030863	12	1	1	-0.108392	12	2	0.329751	0.535584
sodium channel complex	GO:0034706	1	0	1	#NUM!	1	0	1	#NUM!
Piccolo NuA4 histone acetyltransferase complex	GO:0032777	3	0	1	#NUM!	3	0	1	#NUM!
growth cone leading edge	GO:0061850	1	0	1	#NUM!	1	0	1	#NUM!
sarcoplasm	GO:0016528	7	0	1	#NUM!	7	0	1	#NUM!
cyclin-dependent protein kinase activating kinase holoenzyme complex	GO:0019907	3	0	1	#NUM!	3	0	1	#NUM!
peroxisome	GO:0005777	51	4	1	-0.169017	53	4	0.815605	-0.256654
collagen type VI trimer	GO:0005589	1	0	1	#NUM!	1	0	1	#NUM!
eukaryotic 80S initiation complex	GO:0033291	1	0	1	#NUM!	1	0	1	#NUM!
Tle3-Aes complex	GO:0070722	0	0	1	#VALUE!	0	0	1	#VALUE!
trans-Golgi network transport vesicle membrane	GO:0012510	1	0	1	#NUM!	1	0	1	#NUM!
GID complex	GO:0034657	3	0	1	#NUM!	3	0	1	#NUM!
retromer, tubulation complex	GO:0030905	4	0	1	#NUM!	4	0	1	#NUM!
tRNA (m1A) methyltransferase complex	GO:0031515	2	0	1	#NUM!	2	0	1	#NUM!
eukaryotic translation initiation factor 3 complex, eIF3e	GO:0071540	2	0	1	#NUM!	2	0	1	#NUM!
symbiont-containing vacuole membrane	GO:0020005	1	0	1	#NUM!	1	0	1	#NUM!
integral component of omegasome membrane	GO:0097631	1	0	1	#NUM!	1	0	1	#NUM!
endodeoxyribonuclease complex	GO:1905347	0	0	1	#VALUE!	0	0	1	#VALUE!
postsynaptic endocytic zone cytoplasmic component	GO:0099631	2	0	1	#NUM!	2	0	1	#NUM!
MutLalpha complex	GO:0032389	2	0	1	#NUM!	2	0	1	#NUM!
phosphatidylinositol 3-kinase complex, class III, type I	GO:0034271	1	0	1	#NUM!	1	0	1	#NUM!
protein C inhibitor-coagulation factor V complex	GO:0097181	0	0	1	#VALUE!	0	0	1	#VALUE!
centralspindlin complex	GO:0097149	2	0	1	#NUM!	2	0	1	#NUM!
glycosylphosphatidylinositol-N-acetylglucosaminyltransferase (GPI-GnT) complex	GO:0000506	3	0	1	#NUM!	3	0	1	#NUM!
presynaptic endosome	GO:0098830	1	0	1	#NUM!	1	0	1	#NUM!
nascent polypeptide-associated complex	GO:0005854	4	0	1	#NUM!	4	0	1	#NUM!
protein C inhibitor-KLK3 complex	GO:0036029	0	0	1	#VALUE!	0	0	1	#VALUE!
laminin-10 complex	GO:0043259	3	0	1	#NUM!	3	0	1	#NUM!
anchored component of presynaptic membrane	GO:0099026	2	0	1	#NUM!	2	0	1	#NUM!
X chromosome	GO:0000805	3	0	1	#NUM!	3	0	1	#NUM!
secretory vesicle	GO:0099503	2	0	1	#NUM!	2	0	1	#NUM!
UTP-C complex	GO:0034456	2	0	1	#NUM!	2	0	1	#NUM!
LUBAC complex	GO:0071797	3	0	1	#NUM!	4	0	1	#NUM!
integrin alpha2-beta1 complex	GO:0034666	2	0	1	#NUM!	2	0	1	#NUM!
azurophil granule	GO:0042582	6	0	1	#NUM!	6	0	1	#NUM!
condensin core heterodimer	GO:0000797	0	0	1	#VALUE!	1	0	1	#NUM!
extrinsic component of organelle membrane	GO:0031312	1	0	1	#NUM!	1	0	1	#NUM!
presynaptic intermediate filament cytoskeleton	GO:0099182	1	0	1	#NUM!	1	0	1	#NUM!
pyruvate dehydrogenase complex	GO:0045254	4	0	1	#NUM!	4	0	1	#NUM!
lateral plasma membrane	GO:0016328	30	2	1	-0.331536	33	2	0.766589	-0.476017
transcription elongation factor complex	GO:0008023	16	1	1	-0.396075	16	1	1	-0.445245
nuclear envelope lumen	GO:0005641	5	0	1	#NUM!	5	1	0.401529	0.717906
ectoplasm	GO:0043265	0	0	1	#VALUE!	0	0	1	#VALUE!
core TFIIH complex portion of holo TFIIH complex	GO:0000438	2	0	1	#NUM!	2	0	1	#NUM!
integrin complex	GO:0008305	5	0	1	#NUM!	6	0	1	#NUM!
cleavage furrow	GO:0032154	32	3	1	0.0093906	32	6	0.122781	0.653367
U2-type precatalytic spliceosome	GO:0071005	47	4	1	-0.087339	47	3	0.621451	-0.424192
ACF complex	GO:0016590	1	0	1	#NUM!	1	0	1	#NUM!
mitochondrial ribonuclease P complex	GO:0030678	1	0	1	#NUM!	1	0	1	#NUM!
eukaryotic translation initiation factor 3 complex	GO:0005852	13	1	1	-0.188435	13	1	1	-0.237606
MAML1-RBP-Jkappa- ICN1 complex	GO:0002193	2	0	1	#NUM!	2	0	1	#NUM!
succinate-CoA ligase complex (GDP-forming)	GO:0045244	0	0	1	#VALUE!	0	0	1	#VALUE!
integrin alpha4-beta1 complex	GO:0034668	0	0	1	#VALUE!	0	0	1	#VALUE!
MPP7-DLG1-LIN7 complex	GO:0097025	1	0	1	#NUM!	1	0	1	#NUM!
integral component of spine apparatus membrane	GO:0099065	1	0	1	#NUM!	1	0	1	#NUM!
lateral element	GO:0000800	3	0	1	#NUM!	5	0	1	#NUM!
condensed chromosome inner kinetochore	GO:0000939	1	0	1	#NUM!	1	0	1	#NUM!
U4/U6 x U5 tri-snRNP complex	GO:0046540	29	2	1	-0.297634	29	2	1	-0.346805
3M complex	GO:1990393	1	0	1	#NUM!	1	0	1	#NUM!
interleukin-12 receptor complex	GO:0042022	1	0	1	#NUM!	1	0	1	#NUM!
spectrin	GO:0008091	6	0	1	#NUM!	6	0	1	#NUM!
cardiac Troponin complex	GO:1990584	1	0	1	#NUM!	1	0	1	#NUM!
alphav-beta3 integrin-HMGB1 complex	GO:0035868	1	0	1	#NUM!	1	0	1	#NUM!
extrinsic component of presynaptic active zone membrane	GO:0098891	1	0	1	#NUM!	1	0	1	#NUM!
nuclear periphery	GO:0034399	17	1	1	-0.456699	16	1	1	-0.445245
HCN channel complex	GO:0098855	2	0	1	#NUM!	2	0	1	#NUM!
mitochondrial alpha-ketoglutarate dehydrogenase complex	GO:0005947	1	0	1	#NUM!	1	0	1	#NUM!
organelle membrane contact site	GO:0044232	3	0	1	#NUM!	3	0	1	#NUM!
zymogen granule	GO:0042588	2	0	1	#NUM!	2	0	1	#NUM!
septin collar	GO:0032173	1	0	1	#NUM!	1	0	1	#NUM!
outer acrosomal membrane	GO:0002081	0	0	1	#VALUE!	0	0	1	#VALUE!
Swr1 complex	GO:0000812	8	0	1	#NUM!	8	0	1	#NUM!
multivesicular body, internal vesicle lumen	GO:0097489	1	0	1	#NUM!	1	0	1	#NUM!
acrosomal membrane	GO:0002080	4	0	1	#NUM!	4	0	1	#NUM!
small-subunit processome	GO:0032040	26	2	1	-0.188435	27	1	0.511443	-0.968493
serine-pyruvate aminotransferase complex	GO:0005969	1	0	1	#NUM!	1	0	1	#NUM!
membrane coat	GO:0030117	6	0	1	#NUM!	6	0	1	#NUM!
extrinsic component of vacuolar membrane	GO:0000306	1	0	1	#NUM!	1	0	1	#NUM!
nuclear ubiquitin ligase complex	GO:0000152	2	0	1	#NUM!	2	0	1	#NUM!
proton-transporting V-type ATPase, V1 domain	GO:0033180	4	0	1	#NUM!	4	0	1	#NUM!
extrinsic component of autophagosome membrane	GO:0097635	1	0	1	#NUM!	1	0	1	#NUM!
muscle tendon junction	GO:0005927	0	0	1	#VALUE!	0	0	1	#VALUE!
F-actin capping protein complex	GO:0008290	6	0	1	#NUM!	6	0	1	#NUM!
cerebellar mossy fiber	GO:0044300	1	0	1	#NUM!	1	0	1	#NUM!
Scrib-APC-beta-catenin complex	GO:0034750	2	0	1	#NUM!	2	0	1	#NUM!
BAK complex	GO:0097145	0	0	1	#VALUE!	0	0	1	#VALUE!
proton-transporting two-sector ATPase complex, catalytic domain	GO:0033178	2	0	1	#NUM!	2	0	1	#NUM!
cholinergic synapse	GO:0098981	3	0	1	#NUM!	3	0	1	#NUM!
kinociliary basal body	GO:1902636	2	0	1	#NUM!	2	0	1	#NUM!
exocytic vesicle	GO:0070382	14	1	1	-0.262543	14	1	1	-0.311714
nuclear outer membrane-endoplasmic reticulum membrane network	GO:0042175	1	0	1	#NUM!	1	0	1	#NUM!
senescence-associated heterochromatin focus	GO:0035985	3	0	1	#NUM!	3	0	1	#NUM!
integral component of synaptic membrane	GO:0099699	3	0	1	#NUM!	3	0	1	#NUM!
dense body	GO:0097433	4	0	1	#NUM!	5	0	1	#NUM!
GAIT complex	GO:0097452	4	0	1	#NUM!	4	0	1	#NUM!
TRAPPII protein complex	GO:1990071	1	0	1	#NUM!	1	0	1	#NUM!
spanning component of plasma membrane	GO:0044214	1	0	1	#NUM!	1	0	1	#NUM!
mitochondrial permeability transition pore complex	GO:0005757	3	0	1	#NUM!	3	0	1	#NUM!
ribonuclease MRP complex	GO:0000172	4	0	1	#NUM!	4	0	1	#NUM!
dense fibrillar component	GO:0001651	2	0	1	#NUM!	2	0	1	#NUM!
clathrin coat	GO:0030118	4	0	1	#NUM!	4	0	1	#NUM!
integral component of cytoplasmic side of endoplasmic reticulum membrane	GO:0071458	4	0	1	#NUM!	4	0	1	#NUM!
PCSK9-LDLR complex	GO:1990666	1	0	1	#NUM!	1	0	1	#NUM!
cation channel complex	GO:0034703	2	0	1	#NUM!	2	0	1	#NUM!
hippocampal mossy fiber expansion	GO:1990026	1	0	1	#NUM!	1	0	1	#NUM!
Y chromosome	GO:0000806	1	0	1	#NUM!	1	0	1	#NUM!
dense core granule	GO:0031045	6	0	1	#NUM!	6	0	1	#NUM!

## Sheet: SG60-79
#SG60-79(θ=0.5)		Male				Female
Gene ontology (cellular component)	Gene ontology IDs	AllGene	Critical	P-value	Enrichment(log scale)	AllGene	Critical	P-value	Enrichment(log scale)
nucleoplasm	GO:0005654	2102	270	1.31255e-09	0.30759	2104	244	9.47728e-05	0.207286
cytosol	GO:0005829	3136	361	3.52308e-07	0.197987	3135	361	2.78339e-07	0.200207
SMAD protein complex	GO:0071141	6	6	6.96176e-07	2.35981	6	6	6.8826e-07	2.36171
transcription factor complex	GO:0005667	119	28	3.89431e-06	0.912893	125	30	1.08561e-06	0.934597
protein-containing complex	GO:0032991	384	63	9.38407e-06	0.552305	386	69	1.35774e-07	0.639983
nucleus	GO:0005634	3072	343	3.33911e-05	0.167459	3091	335	0.00060847	0.139594
cytoplasm	GO:0005737	2455	278	0.000138374	0.181552	2466	294	4.84837e-07	0.234941
nuclear chromosome, telomeric region	GO:0000784	63	16	0.000178831	0.989266	62	15	0.000488592	0.942629
nuclear telomere cap complex	GO:0000783	8	5	0.000325568	1.88981	8	5	0.000322637	1.89171
autophagosome	GO:0005776	39	11	0.000699943	1.09415	39	11	0.000688761	1.09605
plasma membrane	GO:0005886	1606	187	0.000917975	0.209419	1605	184	0.00209237	0.19577
shelterin complex	GO:0070187	6	4	0.0010131	1.95435	6	4	0.00100573	1.95625
chromosome, telomeric region	GO:0000781	25	8	0.00153226	1.22038	23	7	0.00409373	1.17213
cell projection	GO:0042995	56	13	0.00174868	0.89941	55	12	0.00441364	0.839287
centrosome	GO:0005813	299	44	0.00320936	0.443559	300	43	0.00462774	0.419131
nuclear body	GO:0016604	186	30	0.00322056	0.535263	187	30	0.00331758	0.531802
beta-catenin destruction complex	GO:0030877	8	4	0.0040492	1.66667	9	4	0.00670195	1.55078
perinuclear region of cytoplasm	GO:0048471	442	59	0.00554927	0.34604	437	62	0.000944497	0.408915
central region of growth cone	GO:0090724	5	3	0.00725126	1.84899	5	3	0.00721205	1.85089
photoreceptor ribbon synapse	GO:0098684	5	3	0.00725126	1.84899	5	3	0.00721205	1.85089
Lsm1-7-Pat1 complex	GO:1990726	5	3	0.00725126	1.84899	5	3	0.00721205	1.85089
cytoplasmic vesicle membrane	GO:0030659	73	14	0.00824397	0.70841	73	11	0.105327	0.469149
Grb2-EGFR complex	GO:0070436	2	2	0.00890738	2.35981	2	2	0.00887356	2.36171
transferase complex	GO:1990234	2	2	0.00890738	2.35981	2	2	0.00887356	2.36171
activin responsive factor complex	GO:0032444	2	2	0.00890738	2.35981	3	2	0.024952	1.95625
CHOP-ATF4 complex	GO:1990617	2	2	0.00890738	2.35981	2	2	0.00887356	2.36171
VCP-NSFL1C complex	GO:1990730	2	2	0.00890738	2.35981	2	2	0.00887356	2.36171
presynaptic endocytic zone	GO:0098833	2	2	0.00890738	2.35981	2	2	0.00887356	2.36171
cortical microtubule cytoskeleton	GO:0030981	2	2	0.00890738	2.35981	2	2	0.00887356	2.36171
ATF4-CREB1 transcription factor complex	GO:1990589	2	2	0.00890738	2.35981	2	2	0.00887356	2.36171
GINS complex	GO:0000811	2	2	0.00890738	2.35981	0	0	1	#VALUE!
HSP90-CDC37 chaperone complex	GO:1990565	2	2	0.00890738	2.35981	2	2	0.00887356	2.36171
heteromeric SMAD protein complex	GO:0071144	2	2	0.00890738	2.35981	2	2	0.00887356	2.36171
vesicle membrane	GO:0012506	15	5	0.00995887	1.2612	15	6	0.00163258	1.44542
ruffle membrane	GO:0032587	59	12	0.0108753	0.767182	59	14	0.000918816	0.923234
endomembrane system	GO:0012505	47	10	0.010933	0.81225	47	8	0.0796494	0.591008
receptor complex	GO:0043235	97	17	0.012684	0.618315	95	13	0.156157	0.372786
nuclear chromatin	GO:0000790	129	21	0.0138062	0.544523	133	19	0.0699886	0.415803
cytoplasmic vesicle	GO:0031410	129	21	0.0138062	0.544523	130	20	0.0320946	0.489911
endocytic vesicle membrane	GO:0030666	36	8	0.0169535	0.855735	34	7	0.0362913	0.781263
inclusion body	GO:0016234	17	5	0.0175154	1.13604	17	5	0.0173821	1.13794
mitochondrial matrix	GO:0005759	181	8	0.0195334	-0.759243	180	10	0.0713332	-0.528658
microtubule organizing center	GO:0005815	110	18	0.0199006	0.549704	110	18	0.0197376	0.551605
Lsm2-8 complex	GO:0120115	7	3	0.0219659	1.51251	7	3	0.0218533	1.51442
semaphorin receptor complex	GO:0002116	7	3	0.0219659	1.51251	7	2	0.135575	1.10895
U6 snRNP	GO:0005688	7	3	0.0219659	1.51251	7	3	0.0218533	1.51442
Wnt signalosome	GO:1990909	7	3	0.0219659	1.51251	7	3	0.0218533	1.51442
beta-catenin-TCF7L2 complex	GO:0070369	3	2	0.025044	1.95435	3	2	0.024952	1.95625
basal dendrite	GO:0097441	3	2	0.025044	1.95435	3	2	0.024952	1.95625
Lewy body core	GO:1990037	3	2	0.025044	1.95435	3	2	0.024952	1.95625
recycling endosome membrane	GO:0055038	51	10	0.0254113	0.730572	51	9	0.0529762	0.627113
transcriptional repressor complex	GO:0017053	39	8	0.0268408	0.775692	40	5	0.421611	0.282272
adherens junction	GO:0005912	32	7	0.0269831	0.839987	32	6	0.116844	0.687737
nuclear exosome (RNase complex)	GO:0000176	13	4	0.0282176	1.18116	13	4	0.0280414	1.18306
nuclear matrix	GO:0016363	77	13	0.0313163	0.580956	79	13	0.0489894	0.557215
ciliary rootlet	GO:0035253	8	3	0.032716	1.37898	8	3	0.0325527	1.38088
specific granule	GO:0042581	8	3	0.032716	1.37898	7	2	0.135575	1.10895
autophagosome membrane	GO:0000421	14	4	0.0366291	1.10705	14	4	0.0364056	1.10895
postsynaptic density, intracellular component	GO:0099092	14	4	0.0366291	1.10705	14	3	0.138976	0.821269
exosome (RNase complex)	GO:0000178	14	4	0.0366291	1.10705	14	4	0.0364056	1.10895
ciliary base	GO:0097546	21	5	0.0420815	0.924728	20	5	0.0344182	0.975419
aggresome	GO:0016235	28	6	0.0431905	0.819367	30	6	0.0575998	0.752276
GABA-ergic synapse	GO:0098982	28	6	0.0431905	0.819367	28	5	0.180008	0.638947
COP9 signalosome	GO:0008180	9	3	0.0457	1.2612	10	4	0.0103461	1.44542
postsynaptic cytosol	GO:0099524	15	4	0.0463273	1.03806	14	4	0.0364056	1.10895
spindle midzone	GO:0051233	15	4	0.0463273	1.03806	15	5	0.00988005	1.2631
replication fork protection complex	GO:0031298	4	2	0.0469684	1.66667	2	0	1	#NUM!
annulate lamellae	GO:0005642	4	2	0.0469684	1.66667	4	2	0.0468019	1.66857
DNA repair complex	GO:1990391	4	2	0.0469684	1.66667	4	2	0.0468019	1.66857
early endosome membrane	GO:0031901	94	15	0.0476731	0.524568	92	13	0.146822	0.404874
kinetochore	GO:0000776	50	9	0.0491083	0.645014	51	10	0.0252442	0.732473
acrosomal vesicle	GO:0001669	29	6	0.0502802	0.784276	28	5	0.180008	0.638947
cytoplasmic ribonucleoprotein granule	GO:0036464	51	9	0.0533901	0.625211	51	8	0.142739	0.50933
phosphatidylinositol 3-kinase complex	GO:0005942	16	4	0.0573094	0.973518	16	6	0.00240612	1.38088
RISC complex	GO:0016442	10	3	0.0608218	1.15584	10	2	0.241704	0.752276
nuclear inclusion body	GO:0042405	10	3	0.0608218	1.15584	10	3	0.0605347	1.15774
cytoplasmic exosome (RNase complex)	GO:0000177	10	3	0.0608218	1.15584	10	3	0.0605347	1.15774
chaperone complex	GO:0101031	10	3	0.0608218	1.15584	10	3	0.0605347	1.15774
presynaptic cytosol	GO:0099523	10	3	0.0608218	1.15584	10	3	0.0605347	1.15774
brush border membrane	GO:0031526	17	4	0.0695537	0.912893	16	5	0.0132773	1.19856
glutamatergic synapse	GO:0098978	211	28	0.0718599	0.340159	210	28	0.0550005	0.346811
macropinosome	GO:0044354	5	2	0.0734465	1.44352	5	2	0.0731951	1.44542
Ragulator complex	GO:0071986	5	2	0.0734465	1.44352	5	2	0.0731951	1.44542
organelle membrane	GO:0031090	5	2	0.0734465	1.44352	5	2	0.0731951	1.44542
nonhomologous end joining complex	GO:0070419	5	2	0.0734465	1.44352	5	2	0.0731951	1.44542
activin receptor complex	GO:0048179	5	2	0.0734465	1.44352	5	2	0.0731951	1.44542
beta-catenin-TCF complex	GO:1990907	5	2	0.0734465	1.44352	5	2	0.0731951	1.44542
plasma membrane protein complex	GO:0098797	5	2	0.0734465	1.44352	5	2	0.0731951	1.44542
PML body	GO:0016605	78	12	0.0787159	0.48801	78	13	0.0474481	0.569954
actin filament	GO:0005884	39	7	0.0904418	0.642161	40	8	0.049431	0.752276
Cul3-RING ubiquitin ligase complex	GO:0031463	26	5	0.0924117	0.711154	27	5	0.104411	0.675315
interleukin-1 receptor complex	GO:0045323	1	1	0.0944379	2.35981	1	0	1	#NUM!
recycling endosome lumen	GO:0034777	1	1	0.0944379	2.35981	1	1	0.0942586	2.36171
NF-kappaB p50/p65 complex	GO:0035525	1	1	0.0944379	2.35981	1	1	0.0942586	2.36171
septin cytoskeleton	GO:0032156	1	1	0.0944379	2.35981	1	1	0.0942586	2.36171
perinuclear endoplasmic reticulum membrane	GO:1990578	1	1	0.0944379	2.35981	1	1	0.0942586	2.36171
neurofilament cytoskeleton	GO:0060053	1	1	0.0944379	2.35981	1	1	0.0942586	2.36171
stereocilium shaft	GO:0120043	1	1	0.0944379	2.35981	1	1	0.0942586	2.36171
ooplasm	GO:1990917	1	1	0.0944379	2.35981	1	1	0.0942586	2.36171
sumoylated E2 ligase complex	GO:1990356	1	1	0.0944379	2.35981	1	1	0.0942586	2.36171
platelet dense tubular network	GO:0031094	1	1	0.0944379	2.35981	1	1	0.0942586	2.36171
storage vacuole	GO:0000322	1	1	0.0944379	2.35981	1	1	0.0942586	2.36171
nuclear proteasome complex	GO:0031595	1	1	0.0944379	2.35981	1	1	0.0942586	2.36171
protein N-acetylglucosaminyltransferase complex	GO:0017122	1	1	0.0944379	2.35981	1	1	0.0942586	2.36171
Golgi cis cisterna membrane	GO:1990674	1	1	0.0944379	2.35981	1	1	0.0942586	2.36171
serotonergic synapse	GO:0099154	1	1	0.0944379	2.35981	1	1	0.0942586	2.36171
interleukin-5 receptor complex	GO:0005895	1	1	0.0944379	2.35981	1	1	0.0942586	2.36171
intrinsic component of Golgi membrane	GO:0031228	1	1	0.0944379	2.35981	1	0	1	#NUM!
Wnt-Frizzled-LRP5/6 complex	GO:1990851	1	1	0.0944379	2.35981	1	1	0.0942586	2.36171
IPAF inflammasome complex	GO:0072557	1	1	0.0944379	2.35981	1	1	0.0942586	2.36171
hyaluranon cable	GO:0036117	1	1	0.0944379	2.35981	1	1	0.0942586	2.36171
centrosomal corona	GO:0031592	1	1	0.0944379	2.35981	1	1	0.0942586	2.36171
GET complex	GO:0043529	1	1	0.0944379	2.35981	1	1	0.0942586	2.36171
AIM2 inflammasome complex	GO:0097169	1	1	0.0944379	2.35981	1	1	0.0942586	2.36171
NLRP1 inflammasome complex	GO:0072558	1	1	0.0944379	2.35981	1	1	0.0942586	2.36171
collagen type XIV trimer	GO:0005596	1	1	0.0944379	2.35981	1	1	0.0942586	2.36171
bub1-bub3 complex	GO:1990298	1	1	0.0944379	2.35981	1	1	0.0942586	2.36171
protease inhibitor complex	GO:0097179	1	1	0.0944379	2.35981	1	1	0.0942586	2.36171
9+0 non-motile cilium	GO:0097731	1	1	0.0944379	2.35981	1	1	0.0942586	2.36171
amphisome	GO:0044753	1	1	0.0944379	2.35981	1	1	0.0942586	2.36171
Holliday junction resolvase complex	GO:0048476	1	1	0.0944379	2.35981	1	1	0.0942586	2.36171
sperm head plasma membrane	GO:1990913	1	1	0.0944379	2.35981	1	1	0.0942586	2.36171
mitochondrial inner membrane peptidase complex	GO:0042720	1	1	0.0944379	2.35981	1	0	1	#NUM!
extrinsic component of postsynaptic specialization membrane	GO:0098892	1	1	0.0944379	2.35981	1	1	0.0942586	2.36171
meiotic spindle pole	GO:0090619	1	1	0.0944379	2.35981	0	0	1	#VALUE!
interleukin-18 receptor complex	GO:0045092	1	1	0.0944379	2.35981	1	0	1	#NUM!
ATPase complex	GO:1904949	1	1	0.0944379	2.35981	1	1	0.0942586	2.36171
mitotic checkpoint complex	GO:0033597	1	1	0.0944379	2.35981	1	1	0.0942586	2.36171
RNA polymerase II transcription factor complex	GO:0090575	40	7	0.0967292	0.616843	44	7	0.186541	0.523434
HFE-transferrin receptor complex	GO:1990712	6	2	0.103425	1.2612	6	2	0.103083	1.2631
autolysosome	GO:0044754	6	2	0.103425	1.2612	6	2	0.103083	1.2631
BORC complex	GO:0099078	6	2	0.103425	1.2612	6	2	0.103083	1.2631
cell projection membrane	GO:0031253	6	2	0.103425	1.2612	6	2	0.103083	1.2631
spectrin-associated cytoskeleton	GO:0014731	6	2	0.103425	1.2612	6	1	0.448002	0.569954
nucleolus	GO:0005730	532	61	0.106162	0.194043	530	60	0.123418	0.183181
clathrin-coated vesicle membrane	GO:0030665	29	0	0.106285	#NUM!	30	1	0.357695	-1.03948
P-body	GO:0000932	57	9	0.10868	0.513986	56	9	0.103087	0.533587
membrane raft	GO:0045121	116	16	0.109408	0.378811	117	16	0.111757	0.372128
mitotic spindle	GO:0072686	42	7	0.11147	0.568053	44	7	0.186541	0.523434
mitochondrial respiratory chain complex I	GO:0005747	31	0	0.112369	#NUM!	31	0	0.112156	#NUM!
extracellular exosome	GO:0070062	1149	123	0.112898	0.12535	1148	121	0.170767	0.111728
endoplasmic reticulum lumen	GO:0005788	146	8	0.114731	-0.544353	148	8	0.115908	-0.556057
U2-type prespliceosome	GO:0071004	13	3	0.117505	0.893475	13	2	0.350428	0.489911
secretory granule membrane	GO:0030667	45	1	0.122278	-1.44685	45	1	0.122224	-1.44495
late endosome membrane	GO:0031902	62	2	0.122707	-1.07417	63	3	0.277625	-0.682809
ubiquitin ligase complex	GO:0000151	82	12	0.124754	0.438	83	13	0.0580927	0.507822
cell cortex	GO:0005938	83	12	0.128117	0.425879	83	13	0.0580927	0.507822
mitochondria-associated endoplasmic reticulum membrane	GO:0044233	7	2	0.136009	1.10705	7	2	0.135575	1.10895
platelet alpha granule membrane	GO:0031092	7	2	0.136009	1.10705	7	2	0.135575	1.10895
proteasome core complex, alpha-subunit complex	GO:0019773	7	2	0.136009	1.10705	7	2	0.135575	1.10895
presynaptic active zone membrane	GO:0048787	7	2	0.136009	1.10705	7	2	0.135575	1.10895
RISC-loading complex	GO:0070578	7	2	0.136009	1.10705	7	1	0.500074	0.415803
myosin complex	GO:0016459	14	3	0.139562	0.819367	13	2	0.350428	0.489911
fibrillar center	GO:0001650	86	4	0.140132	-0.70824	83	5	0.348308	-0.447689
perikaryon	GO:0043204	68	10	0.142346	0.44289	66	11	0.0542229	0.569954
transcription factor TFIID complex	GO:0005669	23	0	0.161339	#NUM!	23	1	0.71852	-0.773781
microvillus	GO:0005902	24	0	0.161775	#NUM!	25	2	1	-0.164015
proteasome complex	GO:0000502	54	8	0.163643	0.45027	53	7	0.341049	0.337332
mitochondrial large ribosomal subunit	GO:0005762	25	0	0.164001	#NUM!	24	0	0.161756	#NUM!
histone deacetylase complex	GO:0000118	26	0	0.167913	#NUM!	26	0	0.16772	#NUM!
Golgi-associated vesicle membrane	GO:0030660	8	2	0.170439	0.973518	8	2	0.169916	0.975419
BLOC-1 complex	GO:0031083	8	2	0.170439	0.973518	8	3	0.0325527	1.38088
protein phosphatase type 1 complex	GO:0000164	8	2	0.170439	0.973518	8	2	0.169916	0.975419
intraciliary transport particle B	GO:0030992	8	2	0.170439	0.973518	8	1	0.547239	0.282272
Derlin-1 retrotranslocation complex	GO:0036513	8	2	0.170439	0.973518	9	3	0.0454781	1.2631
XY body	GO:0001741	8	2	0.170439	0.973518	10	1	1	0.0591285
Golgi cisterna membrane	GO:0032580	39	1	0.174989	-1.30375	38	3	1	-0.17726
mitochondrial proton-transporting ATP synthase complex, catalytic core F(1)	GO:0000275	2	1	0.179968	1.66667	2	1	0.179644	1.66857
kinetochore microtubule	GO:0005828	2	1	0.179968	1.66667	2	1	0.179644	1.66857
Ku70:Ku80 complex	GO:0043564	2	1	0.179968	1.66667	2	1	0.179644	1.66857
CIA complex	GO:0097361	2	1	0.179968	1.66667	2	1	0.179644	1.66857
U2-type post-mRNA release spliceosomal complex	GO:0071008	2	1	0.179968	1.66667	2	1	0.179644	1.66857
intracellular ferritin complex	GO:0008043	2	1	0.179968	1.66667	2	1	0.179644	1.66857
mitotic spindle astral microtubule end	GO:1905721	2	1	0.179968	1.66667	2	1	0.179644	1.66857
cytoplasmic periphery of the nuclear pore complex	GO:1990723	2	1	0.179968	1.66667	2	1	0.179644	1.66857
membrane microdomain	GO:0098857	2	1	0.179968	1.66667	2	1	0.179644	1.66857
early phagosome membrane	GO:0036186	2	1	0.179968	1.66667	2	1	0.179644	1.66857
ciliary pocket membrane	GO:0020018	2	1	0.179968	1.66667	2	1	0.179644	1.66857
core-binding factor complex	GO:0016513	2	1	0.179968	1.66667	2	1	0.179644	1.66857
cytoophidium	GO:0097268	2	1	0.179968	1.66667	2	1	0.179644	1.66857
CHOP-C/EBP complex	GO:0036488	2	1	0.179968	1.66667	2	1	0.179644	1.66857
astral microtubule	GO:0000235	2	1	0.179968	1.66667	2	1	0.179644	1.66857
microprocessor complex	GO:0070877	2	1	0.179968	1.66667	2	0	1	#NUM!
lateral loop	GO:0043219	2	1	0.179968	1.66667	2	1	0.179644	1.66857
cytoplasmic side of apical plasma membrane	GO:0098592	2	1	0.179968	1.66667	2	2	0.00887356	2.36171
ubiquitin conjugating enzyme complex	GO:0031371	2	1	0.179968	1.66667	2	1	0.179644	1.66857
MICOS complex	GO:0061617	2	1	0.179968	1.66667	2	1	0.179644	1.66857
perinucleolar chromocenter	GO:0010370	2	1	0.179968	1.66667	2	1	0.179644	1.66857
intracellular vesicle	GO:0097708	2	1	0.179968	1.66667	2	1	0.179644	1.66857
KICSTOR complex	GO:0140007	2	1	0.179968	1.66667	2	1	0.179644	1.66857
proteasome storage granule	GO:0034515	2	1	0.179968	1.66667	2	1	0.179644	1.66857
CST complex	GO:1990879	2	1	0.179968	1.66667	1	0	1	#NUM!
aryl hydrocarbon receptor complex	GO:0034751	2	1	0.179968	1.66667	2	1	0.179644	1.66857
protein kinase CK2 complex	GO:0005956	2	1	0.179968	1.66667	2	1	0.179644	1.66857
Rab-protein geranylgeranyltransferase complex	GO:0005968	2	1	0.179968	1.66667	2	1	0.179644	1.66857
BLOC-3 complex	GO:0031085	2	1	0.179968	1.66667	2	1	0.179644	1.66857
ATF1-ATF4 transcription factor complex	GO:1990590	2	1	0.179968	1.66667	2	1	0.179644	1.66857
I-kappaB/NF-kappaB complex	GO:0033256	2	1	0.179968	1.66667	2	0	1	#NUM!
Slx1-Slx4 complex	GO:0033557	2	1	0.179968	1.66667	2	1	0.179644	1.66857
vacuolar proton-transporting V-type ATPase, V1 domain	GO:0000221	2	1	0.179968	1.66667	2	0	1	#NUM!
platelet dense tubular network membrane	GO:0031095	2	1	0.179968	1.66667	2	1	0.179644	1.66857
sperm fibrous sheath	GO:0035686	2	1	0.179968	1.66667	2	1	0.179644	1.66857
DNA ligase IV complex	GO:0032807	2	1	0.179968	1.66667	2	1	0.179644	1.66857
CHOP-ATF3 complex	GO:1990622	2	1	0.179968	1.66667	2	1	0.179644	1.66857
RNA nuclear export complex	GO:0042565	2	1	0.179968	1.66667	2	1	0.179644	1.66857
TRC complex	GO:0072380	2	1	0.179968	1.66667	2	1	0.179644	1.66857
signal peptidase complex	GO:0005787	2	1	0.179968	1.66667	2	1	0.179644	1.66857
phosphatidylinositol 3-kinase complex, class IA	GO:0005943	2	1	0.179968	1.66667	2	1	0.179644	1.66857
tRNA-specific adenosine-34 deaminase complex	GO:0052718	2	1	0.179968	1.66667	2	1	0.179644	1.66857
phosphatidylinositol 3-kinase complex, class IB	GO:0005944	2	1	0.179968	1.66667	2	2	0.00887356	2.36171
PCNA-p21 complex	GO:0070557	2	1	0.179968	1.66667	2	1	0.179644	1.66857
Sec61 translocon complex	GO:0005784	2	1	0.179968	1.66667	2	1	0.179644	1.66857
FAR/SIN/STRIPAK complex	GO:0090443	2	1	0.179968	1.66667	2	1	0.179644	1.66857
proton-transporting ATP synthase complex	GO:0045259	2	1	0.179968	1.66667	2	1	0.179644	1.66857
SREBP-SCAP-Insig complex	GO:0032937	2	1	0.179968	1.66667	2	1	0.179644	1.66857
phagocytic vesicle membrane	GO:0030670	43	1	0.182462	-1.40139	42	1	0.17881	-1.37596
sarcoplasmic reticulum membrane	GO:0033017	16	3	0.187231	0.685836	16	3	0.186491	0.687737
transcriptionally active chromatin	GO:0035327	16	3	0.187231	0.685836	17	4	0.0691586	0.914795
cytoskeleton	GO:0005856	214	26	0.190542	0.251933	212	24	0.339442	0.183181
host cell	GO:0043657	45	7	0.192307	0.49906	46	8	0.0736457	0.612514
ficolin-1-rich granule lumen	GO:1904813	88	12	0.195466	0.367382	87	12	0.19199	0.380712
intermediate filament cytoskeleton	GO:0045111	30	5	0.198356	0.568053	30	4	0.522865	0.346811
cell leading edge	GO:0031252	30	5	0.198356	0.568053	30	5	0.197808	0.569954
mitochondrial inner membrane	GO:0005743	185	12	0.201835	-0.375637	182	12	0.245996	-0.357386
apical plasma membrane	GO:0016324	117	15	0.202391	0.305689	117	16	0.111757	0.372128
ciliary transition zone	GO:0035869	9	2	0.206079	0.855735	9	2	0.20547	0.857636
anchored component of plasma membrane	GO:0046658	9	2	0.206079	0.855735	9	1	0.58996	0.164489
CD40 receptor complex	GO:0035631	9	2	0.206079	0.855735	11	4	0.0150633	1.35011
axolemma	GO:0030673	9	2	0.206079	0.855735	8	1	0.547239	0.282272
micro-ribonucleoprotein complex	GO:0035068	9	2	0.206079	0.855735	9	1	0.58996	0.164489
apical junction complex	GO:0043296	9	2	0.206079	0.855735	9	2	0.20547	0.857636
phagocytic cup	GO:0001891	17	3	0.212448	0.625211	18	4	0.0825622	0.857636
M band	GO:0031430	17	3	0.212448	0.625211	17	2	0.671121	0.221647
proteasome core complex	GO:0005839	17	3	0.212448	0.625211	16	2	0.658229	0.282272
photoreceptor inner segment	GO:0001917	17	3	0.212448	0.625211	16	3	0.186491	0.687737
cytoplasmic side of plasma membrane	GO:0009898	32	5	0.221046	0.503514	33	5	0.233109	0.474644
axoneme	GO:0005930	32	5	0.221046	0.503514	32	5	0.220324	0.505416
Golgi lumen	GO:0005796	32	5	0.221046	0.503514	33	3	1	-0.0361816
cytosolic large ribosomal subunit	GO:0022625	49	7	0.222444	0.413902	49	7	0.221633	0.415803
secretory granule lumen	GO:0034774	73	10	0.223593	0.371938	74	10	0.227743	0.360234
endoplasmic reticulum-Golgi intermediate compartment	GO:0005793	51	2	0.230931	-0.878866	51	1	0.0866815	-1.57011
early endosome	GO:0005769	135	17	0.232197	0.287751	136	18	0.136731	0.339431
protein-DNA complex	GO:0032993	33	5	0.233915	0.472743	33	5	0.233109	0.474644
cell	GO:0005623	33	5	0.233915	0.472743	34	5	0.246786	0.444791
basal plasma membrane	GO:0009925	18	3	0.238333	0.568053	18	3	0.237448	0.569954
podosome	GO:0002102	18	3	0.238333	0.568053	18	2	0.684626	0.164489
spindle pole	GO:0000922	76	10	0.239755	0.331664	76	10	0.2389	0.333565
presynaptic active zone cytoplasmic component	GO:0098831	10	2	0.242394	0.750375	10	2	0.241704	0.752276
early phagosome	GO:0032009	10	2	0.242394	0.750375	10	2	0.241704	0.752276
male germ cell nucleus	GO:0001673	10	2	0.242394	0.750375	10	2	0.241704	0.752276
exocyst	GO:0000145	10	2	0.242394	0.750375	10	2	0.241704	0.752276
exon-exon junction complex	GO:0035145	10	2	0.242394	0.750375	10	2	0.241704	0.752276
ribosome	GO:0005840	34	5	0.247674	0.44289	33	3	1	-0.0361816
intracellular	GO:0005622	57	8	0.250006	0.396203	57	7	0.490131	0.264573
presynaptic active zone	GO:0048786	20	0	0.250577	#NUM!	20	0	0.250524	#NUM!
integral component of lumenal side of endoplasmic reticulum membrane	GO:0071556	20	0	0.250577	#NUM!	19	0	0.249215	#NUM!
centriolar satellite	GO:0034451	20	0	0.250577	#NUM!	20	0	0.250524	#NUM!
filopodium	GO:0030175	37	1	0.25412	-1.25111	37	2	0.575672	-0.556057
chromosome	GO:0005694	84	11	0.257223	0.326891	83	13	0.0580927	0.507822
tRNA-intron endonuclease complex	GO:0000214	3	1	0.257431	1.2612	3	1	0.256989	1.2631
extrinsic component of synaptic vesicle membrane	GO:0098850	3	1	0.257431	1.2612	3	1	0.256989	1.2631
myosin II complex	GO:0016460	3	1	0.257431	1.2612	3	1	0.256989	1.2631
phosphopyruvate hydratase complex	GO:0000015	3	1	0.257431	1.2612	3	1	0.256989	1.2631
actomyosin contractile ring	GO:0005826	3	1	0.257431	1.2612	3	1	0.256989	1.2631
Rad51B-Rad51C-Rad51D-XRCC2 complex	GO:0033063	3	1	0.257431	1.2612	2	0	1	#NUM!
polar microtubule	GO:0005827	3	1	0.257431	1.2612	3	1	0.256989	1.2631
Bcl-2 family protein complex	GO:0097136	3	1	0.257431	1.2612	3	1	0.256989	1.2631
oxoglutarate dehydrogenase complex	GO:0045252	3	1	0.257431	1.2612	3	1	0.256989	1.2631
tertiary granule	GO:0070820	3	1	0.257431	1.2612	3	1	0.256989	1.2631
U2AF	GO:0089701	3	1	0.257431	1.2612	3	0	1	#NUM!
mitochondrial pyruvate dehydrogenase complex	GO:0005967	3	1	0.257431	1.2612	3	1	0.256989	1.2631
nuclear pore cytoplasmic filaments	GO:0044614	3	1	0.257431	1.2612	3	1	0.256989	1.2631
cytolytic granule	GO:0044194	3	1	0.257431	1.2612	3	1	0.256989	1.2631
varicosity	GO:0043196	3	1	0.257431	1.2612	3	1	0.256989	1.2631
DNA replication factor A complex	GO:0005662	3	1	0.257431	1.2612	3	1	0.256989	1.2631
postsynaptic endosome	GO:0098845	3	1	0.257431	1.2612	3	1	0.256989	1.2631
myosin II filament	GO:0097513	3	1	0.257431	1.2612	3	1	0.256989	1.2631
BAT3 complex	GO:0071818	3	1	0.257431	1.2612	3	1	0.256989	1.2631
MMXD complex	GO:0071817	3	1	0.257431	1.2612	3	1	0.256989	1.2631
GPI-anchor transamidase complex	GO:0042765	3	1	0.257431	1.2612	2	0	1	#NUM!
NLRP3 inflammasome complex	GO:0072559	3	1	0.257431	1.2612	3	1	0.256989	1.2631
supraspliceosomal complex	GO:0044530	3	1	0.257431	1.2612	3	1	0.256989	1.2631
mRNA cleavage factor complex	GO:0005849	3	1	0.257431	1.2612	3	1	0.256989	1.2631
AP-4 adaptor complex	GO:0030124	3	1	0.257431	1.2612	3	0	1	#NUM!
ER membrane protein complex	GO:0072546	3	1	0.257431	1.2612	4	1	0.327052	0.975419
early endosome lumen	GO:0031905	3	1	0.257431	1.2612	3	1	0.256989	1.2631
messenger ribonucleoprotein complex	GO:1990124	3	1	0.257431	1.2612	3	1	0.256989	1.2631
ER to Golgi transport vesicle membrane	GO:0012507	38	1	0.257769	-1.27777	39	2	0.57926	-0.608701
terminal bouton	GO:0043195	22	0	0.260351	#NUM!	22	0	0.260102	#NUM!
MLL1 complex	GO:0071339	22	0	0.260351	#NUM!	22	0	0.260102	#NUM!
integral component of presynaptic membrane	GO:0099056	23	4	0.268307	0.610613	22	4	0.147192	0.656966
Prp19 complex	GO:0000974	11	2	0.278938	0.655064	11	1	1	-0.0361816
proteasome regulatory particle, base subcomplex	GO:0008540	11	2	0.278938	0.655064	11	2	0.278175	0.656966
NuRD complex	GO:0016581	11	2	0.278938	0.655064	11	2	0.278175	0.656966
presynaptic membrane	GO:0042734	42	6	0.283742	0.413902	43	7	0.119192	0.546424
neuromuscular junction	GO:0031594	42	6	0.283742	0.413902	42	5	0.591505	0.233482
azurophil granule lumen	GO:0035578	43	6	0.292723	0.390372	46	5	0.617811	0.14251
late endosome	GO:0005770	69	9	0.298592	0.322931	67	10	0.137123	0.459606
synaptonemal complex	GO:0000795	12	2	0.315346	0.568053	11	1	1	-0.0361816
methylosome	GO:0034709	12	2	0.315346	0.568053	12	2	0.314516	0.569954
nuclear pore nuclear basket	GO:0044615	12	2	0.315346	0.568053	12	2	0.314516	0.569954
filopodium tip	GO:0032433	12	2	0.315346	0.568053	11	2	0.278175	0.656966
condensed chromosome	GO:0000793	12	2	0.315346	0.568053	12	2	0.314516	0.569954
nuclear membrane	GO:0031965	153	18	0.326783	0.219746	155	19	0.212131	0.262727
mitochondrion	GO:0005739	652	54	0.326803	-0.131248	647	59	0.833065	-0.0330952
internode region of axon	GO:0033269	4	1	0.327585	0.973518	4	1	0.327052	0.975419
postsynaptic recycling endosome	GO:0098837	4	1	0.327585	0.973518	4	1	0.327052	0.975419
IkappaB kinase complex	GO:0008385	4	1	0.327585	0.973518	4	1	0.327052	0.975419
core mediator complex	GO:0070847	4	1	0.327585	0.973518	4	1	0.327052	0.975419
CCAAT-binding factor complex	GO:0016602	4	1	0.327585	0.973518	4	1	0.327052	0.975419
mitochondrial envelope	GO:0005740	4	1	0.327585	0.973518	4	1	0.327052	0.975419
commitment complex	GO:0000243	4	1	0.327585	0.973518	4	0	1	#NUM!
calcineurin complex	GO:0005955	4	1	0.327585	0.973518	4	1	0.327052	0.975419
muscle thin filament tropomyosin	GO:0005862	4	1	0.327585	0.973518	4	1	0.327052	0.975419
postsynaptic actin cytoskeleton	GO:0098871	4	1	0.327585	0.973518	4	1	0.327052	0.975419
nuclear stress granule	GO:0097165	4	1	0.327585	0.973518	4	1	0.327052	0.975419
HULC complex	GO:0033503	4	1	0.327585	0.973518	4	0	1	#NUM!
actin cap	GO:0030478	4	1	0.327585	0.973518	3	1	0.256989	1.2631
sorting endosome	GO:0097443	4	1	0.327585	0.973518	4	0	1	#NUM!
EKC/KEOPS complex	GO:0000408	4	1	0.327585	0.973518	4	0	1	#NUM!
Lewy body	GO:0097413	4	1	0.327585	0.973518	4	1	0.327052	0.975419
gamma-secretase complex	GO:0070765	4	1	0.327585	0.973518	4	1	0.327052	0.975419
eukaryotic translation elongation factor 1 complex	GO:0005853	4	1	0.327585	0.973518	4	1	0.327052	0.975419
DNA-dependent protein kinase-DNA ligase 4 complex	GO:0005958	4	1	0.327585	0.973518	4	1	0.327052	0.975419
cytosolic proteasome complex	GO:0031597	4	1	0.327585	0.973518	4	1	0.327052	0.975419
interstitial matrix	GO:0005614	4	1	0.327585	0.973518	4	1	0.327052	0.975419
Cul7-RING ubiquitin ligase complex	GO:0031467	4	1	0.327585	0.973518	4	1	0.327052	0.975419
NELF complex	GO:0032021	4	1	0.327585	0.973518	4	1	0.327052	0.975419
sperm midpiece	GO:0097225	4	1	0.327585	0.973518	4	1	0.327052	0.975419
condensed chromosome outer kinetochore	GO:0000940	4	1	0.327585	0.973518	5	1	0.390516	0.752276
elongin complex	GO:0070449	4	1	0.327585	0.973518	3	1	0.256989	1.2631
extrinsic component of external side of plasma membrane	GO:0031232	4	1	0.327585	0.973518	4	0	1	#NUM!
leading edge membrane	GO:0031256	4	1	0.327585	0.973518	4	1	0.327052	0.975419
axon hillock	GO:0043203	4	1	0.327585	0.973518	4	1	0.327052	0.975419
pronucleus	GO:0045120	4	1	0.327585	0.973518	3	1	0.256989	1.2631
lysosome	GO:0005764	113	7	0.328159	-0.421665	112	7	0.326532	-0.410875
cytosolic small ribosomal subunit	GO:0022627	28	4	0.331176	0.413902	28	4	0.330375	0.415803
apical part of cell	GO:0045177	28	4	0.331176	0.413902	26	4	0.301495	0.489911
spindle	GO:0005819	82	10	0.345815	0.255678	81	9	0.565619	0.164489
nBAF complex	GO:0071565	13	2	0.351317	0.48801	13	2	0.350428	0.489911
sperm flagellum	GO:0036126	13	2	0.351317	0.48801	13	2	0.350428	0.489911
anaphase-promoting complex	GO:0005680	13	2	0.351317	0.48801	13	2	0.350428	0.489911
postsynaptic density	GO:0014069	167	19	0.351347	0.186258	166	21	0.177067	0.294248
focal adhesion	GO:0005925	283	31	0.352382	0.148353	286	34	0.148567	0.232082
postsynapse	GO:0098794	55	7	0.356793	0.298389	54	10	0.0321714	0.675315
microtubule	GO:0005874	174	20	0.357255	0.196489	174	20	0.356703	0.198391
U2-type catalytic step 2 spliceosome	GO:0071007	30	1	0.357627	-1.04138	30	1	0.357695	-1.03948
neuron projection	GO:0043005	176	20	0.361474	0.185061	176	17	0.896022	0.024443
rough endoplasmic reticulum	GO:0005791	33	1	0.363909	-1.1367	33	1	0.363683	-1.13479
clathrin-coated pit	GO:0005905	35	5	0.375222	0.413902	35	5	0.374804	0.415803
endoplasmic reticulum	GO:0005783	490	52	0.379332	0.116651	488	56	0.109618	0.19675
microtubule plus-end	GO:0035371	14	2	0.386609	0.413902	15	3	0.162207	0.752276
nuclear outer membrane	GO:0005640	14	2	0.386609	0.413902	13	1	1	-0.203236
photoreceptor connecting cilium	GO:0032391	14	2	0.386609	0.413902	14	1	1	-0.277344
spindle microtubule	GO:0005876	14	2	0.386609	0.413902	15	2	0.646225	0.346811
immunological synapse	GO:0001772	14	2	0.386609	0.413902	14	3	0.138976	0.821269
smooth endoplasmic reticulum	GO:0005790	14	2	0.386609	0.413902	15	2	0.646225	0.346811
presynapse	GO:0098793	64	8	0.387955	0.280371	65	10	0.129551	0.489911
U5 snRNP	GO:0005682	15	0	0.388374	#NUM!	15	0	0.388382	#NUM!
costamere	GO:0043034	15	0	0.388374	#NUM!	15	0	0.388382	#NUM!
eukaryotic 43S preinitiation complex	GO:0016282	15	0	0.388374	#NUM!	15	0	0.388382	#NUM!
glycogen granule	GO:0042587	5	1	0.391119	0.750375	5	1	0.390516	0.752276
basal cortex	GO:0045180	5	1	0.391119	0.750375	5	1	0.390516	0.752276
cytoplasmic side of lysosomal membrane	GO:0098574	5	1	0.391119	0.750375	5	1	0.390516	0.752276
condensed nuclear chromosome, centromeric region	GO:0000780	5	1	0.391119	0.750375	5	1	0.390516	0.752276
Golgi cis cisterna	GO:0000137	5	1	0.391119	0.750375	6	1	0.448002	0.569954
vacuole	GO:0005773	5	1	0.391119	0.750375	5	1	0.390516	0.752276
manchette	GO:0002177	5	1	0.391119	0.750375	5	1	0.390516	0.752276
MKS complex	GO:0036038	5	1	0.391119	0.750375	5	1	0.390516	0.752276
transcription factor AP-1 complex	GO:0035976	5	1	0.391119	0.750375	5	1	0.390516	0.752276
origin recognition complex	GO:0000808	5	1	0.391119	0.750375	5	1	0.390516	0.752276
GABA-A receptor complex	GO:1902711	5	1	0.391119	0.750375	5	0	1	#NUM!
clathrin adaptor complex	GO:0030131	5	1	0.391119	0.750375	5	0	1	#NUM!
glial cell projection	GO:0097386	5	1	0.391119	0.750375	5	1	0.390516	0.752276
insulin-responsive compartment	GO:0032593	5	1	0.391119	0.750375	5	1	0.390516	0.752276
FHF complex	GO:0070695	5	1	0.391119	0.750375	5	1	0.390516	0.752276
keratin filament	GO:0045095	5	1	0.391119	0.750375	4	1	0.327052	0.975419
VCP-NPL4-UFD1 AAA ATPase complex	GO:0034098	5	1	0.391119	0.750375	5	1	0.390516	0.752276
R2TP complex	GO:0097255	5	1	0.391119	0.750375	5	1	0.390516	0.752276
meiotic nuclear membrane microtubule tethering complex	GO:0034993	5	1	0.391119	0.750375	4	0	1	#NUM!
transcription export complex 2	GO:0070390	5	1	0.391119	0.750375	5	1	0.390516	0.752276
myelin sheath adaxonal region	GO:0035749	5	1	0.391119	0.750375	5	1	0.390516	0.752276
transcription factor TFIIH core complex	GO:0000439	5	1	0.391119	0.750375	5	1	0.390516	0.752276
nuclear envelope lumen	GO:0005641	5	1	0.391119	0.750375	5	1	0.390516	0.752276
neurofilament	GO:0005883	5	1	0.391119	0.750375	5	0	1	#NUM!
integral component of synaptic vesicle membrane	GO:0030285	16	0	0.391397	#NUM!	16	0	0.391306	#NUM!
integral component of postsynaptic density membrane	GO:0099061	16	0	0.391397	#NUM!	16	0	0.391306	#NUM!
plasma membrane raft	GO:0044853	16	0	0.391397	#NUM!	15	1	1	-0.346337
transcription elongation factor complex	GO:0008023	16	0	0.391397	#NUM!	16	2	0.658229	0.282272
ruffle	GO:0001726	66	8	0.400565	0.249599	65	9	0.20295	0.384551
ribonucleoprotein complex	GO:1990904	107	7	0.403446	-0.367106	106	5	0.128605	-0.692288
integral component of Golgi membrane	GO:0030173	18	0	0.405682	#NUM!	17	0	0.397103	#NUM!
U2 snRNP	GO:0005686	18	0	0.405682	#NUM!	18	0	0.405396	#NUM!
ciliary basal body	GO:0036064	72	9	0.413749	0.280371	69	9	0.297913	0.324832
Z disc	GO:0030018	75	9	0.425857	0.239549	77	9	0.435874	0.215133
Flemming body	GO:0090543	20	3	0.428573	0.462692	20	3	0.428104	0.464594
mitochondrial intermembrane space	GO:0005758	44	2	0.433137	-0.73123	44	2	0.43291	-0.729329
endoplasmic reticulum membrane	GO:0005789	412	34	0.436187	-0.13485	412	39	0.931098	0.00425193
lamellipodium	GO:0030027	124	14	0.439978	0.178588	124	15	0.279846	0.249482
histone acetyltransferase complex	GO:0000123	21	3	0.442454	0.413902	21	3	0.441901	0.415803
microtubule associated complex	GO:0005875	21	3	0.442454	0.413902	21	3	0.441901	0.415803
cell junction	GO:0030054	259	28	0.448527	0.135189	259	29	0.329306	0.172181
juxtaparanode region of axon	GO:0044224	6	1	0.448658	0.568053	6	1	0.448002	0.569954
spindle pole centrosome	GO:0031616	6	1	0.448658	0.568053	7	1	0.500074	0.415803
CD95 death-inducing signaling complex	GO:0031265	6	1	0.448658	0.568053	5	1	0.390516	0.752276
somatodendritic compartment	GO:0036477	6	1	0.448658	0.568053	6	1	0.448002	0.569954
integral component of presynaptic active zone membrane	GO:0099059	6	1	0.448658	0.568053	6	1	0.448002	0.569954
death-inducing signaling complex	GO:0031264	6	1	0.448658	0.568053	6	1	0.448002	0.569954
dendritic growth cone	GO:0044294	6	1	0.448658	0.568053	6	1	0.448002	0.569954
ciliary transition fiber	GO:0097539	6	1	0.448658	0.568053	6	1	0.448002	0.569954
mitochondrial respirasome	GO:0005746	6	1	0.448658	0.568053	5	1	0.390516	0.752276
proteasome regulatory particle	GO:0005838	6	1	0.448658	0.568053	6	1	0.448002	0.569954
uropod	GO:0001931	6	1	0.448658	0.568053	6	2	0.103083	1.2631
paraspeckles	GO:0042382	6	1	0.448658	0.568053	6	1	0.448002	0.569954
A band	GO:0031672	6	1	0.448658	0.568053	6	1	0.448002	0.569954
NMDA selective glutamate receptor complex	GO:0017146	6	1	0.448658	0.568053	6	1	0.448002	0.569954
paranode region of axon	GO:0033270	6	1	0.448658	0.568053	6	1	0.448002	0.569954
ripoptosome	GO:0097342	6	1	0.448658	0.568053	5	1	0.390516	0.752276
COPI-coated vesicle	GO:0030137	6	1	0.448658	0.568053	6	1	0.448002	0.569954
SCAR complex	GO:0031209	6	1	0.448658	0.568053	6	1	0.448002	0.569954
U12-type spliceosomal complex	GO:0005689	22	3	0.457591	0.367382	22	2	1	-0.0361816
axonal growth cone	GO:0044295	22	3	0.457591	0.367382	22	3	0.456959	0.369283
cell body	GO:0044297	49	6	0.460803	0.259752	48	6	0.453025	0.282272
neuronal cell body	GO:0043025	201	22	0.462427	0.14755	204	23	0.332772	0.179088
extracellular region	GO:0005576	590	50	0.463445	-0.108287	583	44	0.121066	-0.222284
sarcomere	GO:0030017	23	3	0.47374	0.322931	23	3	0.473035	0.324832
peroxisome	GO:0005777	52	3	0.479341	-0.492819	53	3	0.479888	-0.509966
trans-Golgi network membrane	GO:0032588	55	3	0.483685	-0.548908	56	2	0.167878	-0.970491
dendritic spine	GO:0043197	97	11	0.484659	0.182997	98	12	0.299722	0.261653
endosome	GO:0005768	154	17	0.485548	0.156073	156	18	0.333923	0.202229
transport vesicle	GO:0030133	56	3	0.486743	-0.566927	55	3	0.483449	-0.547007
cell periphery	GO:0071944	24	3	0.490679	0.280371	23	2	1	-0.0806334
ciliary tip	GO:0097542	24	3	0.490679	0.280371	24	2	1	-0.123193
midbody	GO:0030496	104	12	0.497011	0.200328	104	12	0.401945	0.202229
recycling endosome	GO:0055037	59	7	0.500188	0.228185	59	7	0.499613	0.230086
flotillin complex	GO:0016600	7	1	0.500767	0.413902	7	1	0.500074	0.415803
nuclear pore central transport channel	GO:0044613	7	1	0.500767	0.413902	7	1	0.500074	0.415803
chaperonin-containing T-complex	GO:0005832	7	1	0.500767	0.413902	7	1	0.500074	0.415803
chromatoid body	GO:0033391	7	1	0.500767	0.413902	6	1	0.448002	0.569954
apicolateral plasma membrane	GO:0016327	7	1	0.500767	0.413902	7	1	0.500074	0.415803
PTW/PP1 phosphatase complex	GO:0072357	7	1	0.500767	0.413902	7	1	0.500074	0.415803
mitochondrial respiratory chain complex III	GO:0005750	7	1	0.500767	0.413902	6	1	0.448002	0.569954
AP-2 adaptor complex	GO:0030122	7	1	0.500767	0.413902	7	2	0.135575	1.10895
ESCRT I complex	GO:0000813	7	1	0.500767	0.413902	7	1	0.500074	0.415803
prefoldin complex	GO:0016272	7	1	0.500767	0.413902	7	1	0.500074	0.415803
striated muscle thin filament	GO:0005865	7	1	0.500767	0.413902	7	1	0.500074	0.415803
intrinsic component of membrane	GO:0031224	7	1	0.500767	0.413902	8	0	1	#NUM!
endoplasmic reticulum tubular network	GO:0071782	7	1	0.500767	0.413902	7	1	0.500074	0.415803
zymogen granule membrane	GO:0042589	7	1	0.500767	0.413902	7	1	0.500074	0.415803
Pwp2p-containing subcomplex of 90S preribosome	GO:0034388	7	1	0.500767	0.413902	7	1	0.500074	0.415803
ribonucleoprotein granule	GO:0035770	7	1	0.500767	0.413902	7	1	0.500074	0.415803
nuclear origin of replication recognition complex	GO:0005664	7	1	0.500767	0.413902	7	1	0.500074	0.415803
azurophil granule	GO:0042582	7	1	0.500767	0.413902	7	1	0.500074	0.415803
lateral element	GO:0000800	7	1	0.500767	0.413902	5	0	1	#NUM!
stereocilium tip	GO:0032426	7	1	0.500767	0.413902	7	2	0.135575	1.10895
azurophil granule membrane	GO:0035577	25	1	0.507576	-0.859063	25	1	0.726202	-0.857162
intermediate filament	GO:0005882	25	1	0.507576	-0.859063	23	0	0.161403	#NUM!
ficolin-1-rich granule membrane	GO:0101003	27	1	0.509279	-0.936024	27	1	0.509193	-0.934123
cell-cell adherens junction	GO:0005913	61	7	0.51229	0.194849	61	7	0.511558	0.19675
tertiary granule membrane	GO:0070821	28	1	0.51254	-0.972392	28	1	0.512367	-0.970491
chromosome, centromeric region	GO:0000775	28	1	0.51254	-0.972392	30	2	1	-0.346337
intercalated disc	GO:0014704	28	1	0.51254	-0.972392	28	1	0.512367	-0.970491
peroxisomal matrix	GO:0005782	28	1	0.51254	-0.972392	28	1	0.512367	-0.970491
polysome	GO:0005844	30	4	0.523205	0.344909	29	4	0.346285	0.380712
kinesin complex	GO:0005871	31	4	0.530343	0.31212	32	4	0.538016	0.282272
endocytic vesicle	GO:0030139	31	4	0.530343	0.31212	32	5	0.220324	0.505416
chromatin	GO:0000785	71	8	0.54147	0.176574	72	6	1	-0.123193
intercellular bridge	GO:0045171	33	4	0.54759	0.249599	31	4	0.529923	0.314021
cleavage furrow	GO:0032154	33	4	0.54759	0.249599	32	4	0.538016	0.282272
Gemini of coiled bodies	GO:0097504	8	1	0.547956	0.280371	8	1	0.547239	0.282272
CCR4-NOT complex	GO:0030014	8	1	0.547956	0.280371	8	1	0.547239	0.282272
Fanconi anaemia nuclear complex	GO:0043240	8	1	0.547956	0.280371	8	1	0.547239	0.282272
voltage-gated calcium channel complex	GO:0005891	8	1	0.547956	0.280371	7	1	0.500074	0.415803
MHC class I protein complex	GO:0042612	8	1	0.547956	0.280371	8	1	0.547239	0.282272
platelet alpha granule	GO:0031091	8	1	0.547956	0.280371	6	0	1	#NUM!
zonula adherens	GO:0005915	8	1	0.547956	0.280371	8	1	0.547239	0.282272
invadopodium	GO:0071437	8	1	0.547956	0.280371	8	3	0.0325527	1.38088
multivesicular body membrane	GO:0032585	8	1	0.547956	0.280371	8	1	0.547239	0.282272
endosome lumen	GO:0031904	8	1	0.547956	0.280371	9	0	1	#NUM!
SMN complex	GO:0032797	8	1	0.547956	0.280371	8	1	0.547239	0.282272
Cdc73/Paf1 complex	GO:0016593	8	1	0.547956	0.280371	8	1	0.547239	0.282272
mRNA cap binding complex	GO:0005845	8	1	0.547956	0.280371	8	1	0.547239	0.282272
Sin3 complex	GO:0016580	8	1	0.547956	0.280371	8	1	0.547239	0.282272
dendrite	GO:0030425	209	22	0.549547	0.108521	209	23	0.401658	0.154874
cilium	GO:0005929	80	9	0.562464	0.17501	77	9	0.435874	0.215133
basolateral plasma membrane	GO:0016323	80	9	0.562464	0.17501	81	8	0.84802	0.046706
growth cone	GO:0030426	86	6	0.576981	-0.302775	86	5	0.350666	-0.483196
external side of plasma membrane	GO:0009897	89	10	0.582018	0.173761	89	10	0.581664	0.175662
axon	GO:0030424	164	13	0.589852	-0.175105	166	12	0.419099	-0.265368
aminoacyl-tRNA synthetase multienzyme complex	GO:0017101	9	1	0.590691	0.162588	9	1	0.58996	0.164489
actin cortical patch	GO:0030479	9	1	0.590691	0.162588	8	1	0.547239	0.282272
microvillus membrane	GO:0031528	9	1	0.590691	0.162588	10	2	0.241704	0.752276
transcription factor TFIIH holo complex	GO:0005675	9	1	0.590691	0.162588	9	1	0.58996	0.164489
transcription export complex	GO:0000346	9	1	0.590691	0.162588	9	1	0.58996	0.164489
dendrite membrane	GO:0032590	9	1	0.590691	0.162588	9	1	0.58996	0.164489
filopodium membrane	GO:0031527	9	1	0.590691	0.162588	8	0	1	#NUM!
proteasome core complex, beta-subunit complex	GO:0019774	9	1	0.590691	0.162588	8	0	1	#NUM!
post-mRNA release spliceosomal complex	GO:0071014	9	1	0.590691	0.162588	9	1	0.58996	0.164489
vesicle	GO:0031982	92	10	0.59074	0.140609	94	12	0.283086	0.303326
stress fiber	GO:0001725	43	5	0.597611	0.20805	44	6	0.301737	0.369283
nuclear pore	GO:0005643	44	5	0.603986	0.185061	44	6	0.301737	0.369283
COPI vesicle coat	GO:0030126	10	0	0.613003	#NUM!	10	0	0.613049	#NUM!
nuclear transcription factor complex	GO:0044798	10	0	0.613003	#NUM!	10	0	0.613049	#NUM!
U2-type catalytic step 1 spliceosome	GO:0071006	10	0	0.613003	#NUM!	10	0	0.613049	#NUM!
SAGA complex	GO:0000124	10	0	0.613003	#NUM!	10	0	0.613049	#NUM!
integral component of mitochondrial inner membrane	GO:0031305	10	0	0.613003	#NUM!	11	0	0.614471	#NUM!
non-motile cilium	GO:0097730	10	0	0.613003	#NUM!	10	0	0.613049	#NUM!
mitochondrial small ribosomal subunit	GO:0005763	10	0	0.613003	#NUM!	10	0	0.613049	#NUM!
nucleotide-activated protein kinase complex	GO:0031588	11	0	0.614502	#NUM!	11	0	0.614471	#NUM!
nuclear heterochromatin	GO:0005720	11	0	0.614502	#NUM!	13	0	0.626229	#NUM!
excitatory synapse	GO:0060076	11	0	0.614502	#NUM!	11	0	0.614471	#NUM!
extrinsic component of plasma membrane	GO:0019897	11	0	0.614502	#NUM!	10	0	0.613049	#NUM!
RNA polymerase II, core complex	GO:0005665	11	0	0.614502	#NUM!	11	0	0.614471	#NUM!
integral component of mitochondrial outer membrane	GO:0031307	11	0	0.614502	#NUM!	12	0	0.619068	#NUM!
cell-cell contact zone	GO:0044291	11	0	0.614502	#NUM!	11	0	0.614471	#NUM!
Ada2/Gcn5/Ada3 transcription activator complex	GO:0005671	11	0	0.614502	#NUM!	12	0	0.619068	#NUM!
Golgi-associated vesicle	GO:0005798	11	0	0.614502	#NUM!	9	0	1	#NUM!
Ino80 complex	GO:0031011	12	0	0.619174	#NUM!	12	0	0.619068	#NUM!
eukaryotic 48S preinitiation complex	GO:0033290	12	0	0.619174	#NUM!	12	0	0.619068	#NUM!
synaptic membrane	GO:0097060	12	0	0.619174	#NUM!	12	0	0.619068	#NUM!
integrator complex	GO:0032039	12	0	0.619174	#NUM!	12	0	0.619068	#NUM!
neuron projection terminus	GO:0044306	12	0	0.619174	#NUM!	12	0	0.619068	#NUM!
preribosome, large subunit precursor	GO:0030687	12	0	0.619174	#NUM!	11	0	0.614471	#NUM!
small nuclear ribonucleoprotein complex	GO:0030532	13	0	0.626408	#NUM!	13	0	0.626229	#NUM!
mitochondrial membrane	GO:0031966	51	3	0.627196	-0.473401	50	3	0.62441	-0.451697
mitochondrial ribosome	GO:0005761	14	0	0.635677	#NUM!	13	0	0.626229	#NUM!
endoplasmic reticulum exit site	GO:0070971	14	0	0.635677	#NUM!	15	0	0.388382	#NUM!
telomerase holoenzyme complex	GO:0005697	14	0	0.635677	#NUM!	14	0	0.635431	#NUM!
bicellular tight junction	GO:0005923	54	6	0.638637	0.162588	55	5	1	-0.0361816
integral component of postsynaptic membrane	GO:0099055	15	2	0.646534	0.344909	15	1	1	-0.346337
proteasome accessory complex	GO:0022624	15	2	0.646534	0.344909	15	2	0.646225	0.346811
blood microparticle	GO:0072562	59	4	0.654944	-0.331431	59	4	0.654882	-0.329529
U1 snRNP	GO:0005685	16	2	0.658596	0.280371	16	1	1	-0.410875
synapse	GO:0045202	137	11	0.659651	-0.162273	139	11	0.660076	-0.174865
endosome membrane	GO:0010008	138	11	0.65979	-0.169546	137	11	0.659683	-0.160372
lysosomal membrane	GO:0005765	162	13	0.68284	-0.162835	163	14	0.891901	-0.0929792
intrinsic component of plasma membrane	GO:0031226	18	2	0.685089	0.162588	18	2	0.684626	0.164489
hippocampal mossy fiber to CA3 synapse	GO:0098686	18	2	0.685089	0.162588	18	1	1	-0.528658
nuclear chromosome	GO:0000228	18	2	0.685089	0.162588	18	2	0.684626	0.164489
clathrin-coated endocytic vesicle membrane	GO:0030669	18	2	0.685089	0.162588	19	3	0.415837	0.515887
sarcoplasmic reticulum	GO:0016529	18	2	0.685089	0.162588	19	1	1	-0.582725
condensed nuclear chromosome	GO:0000794	18	2	0.685089	0.162588	19	2	0.698513	0.110422
synaptic vesicle	GO:0008021	75	8	0.690222	0.121766	75	9	0.425202	0.24145
nuclear inner membrane	GO:0005637	19	2	0.699016	0.108521	18	2	0.684626	0.164489
histone methyltransferase complex	GO:0035097	19	2	0.699016	0.108521	19	2	0.698513	0.110422
multivesicular body	GO:0005771	19	2	0.699016	0.108521	19	2	0.698513	0.110422
catalytic step 2 spliceosome	GO:0071013	79	6	0.700773	-0.217876	78	5	0.439914	-0.385557
membrane	GO:0016020	1161	113	0.703182	0.0301633	1155	116	0.444328	0.0634482
anchored component of membrane	GO:0031225	22	1	0.716293	-0.73123	22	1	0.716248	-0.729329
microtubule cytoskeleton	GO:0015630	90	7	0.717902	-0.194087	91	6	0.469231	-0.357386
mitochondrial nucleoid	GO:0042645	23	1	0.718621	-0.775682	23	1	0.71852	-0.773781
cortical actin cytoskeleton	GO:0030864	23	1	0.718621	-0.775682	23	1	0.71852	-0.773781
cyclin-dependent protein kinase holoenzyme complex	GO:0000307	24	1	0.722037	-0.818241	24	1	0.721882	-0.81634
cell-cell junction	GO:0005911	96	10	0.724452	0.0980494	97	11	0.483987	0.184898
Golgi stack	GO:0005795	25	3	0.726409	0.239549	23	3	0.473035	0.324832
brush border	GO:0005903	26	3	0.731615	0.200328	26	4	0.301495	0.489911
polysomal ribosome	GO:0042788	27	3	0.737534	0.162588	27	4	0.315394	0.452171
cytoplasmic microtubule	GO:0005881	28	3	0.744059	0.12622	29	4	0.346285	0.380712
U4/U6 x U5 tri-snRNP complex	GO:0046540	29	3	0.751084	0.0911289	29	3	0.750697	0.0930301
integral component of membrane	GO:0016021	866	84	0.758088	0.0267444	871	83	0.902009	0.0109123
motile cilium	GO:0031514	30	3	0.758516	0.0572274	29	3	0.750697	0.0930301
site of double-strand break	GO:0035861	30	3	0.758516	0.0572274	29	2	1	-0.312435
secretory granule	GO:0030141	31	2	0.764074	-0.381028	30	2	1	-0.346337
extracellular vesicle	GO:1903561	32	2	0.764251	-0.412776	31	1	0.358129	-1.07227
lateral plasma membrane	GO:0016328	32	2	0.764251	-0.412776	33	2	0.76511	-0.441647
extrinsic component of membrane	GO:0019898	34	2	0.766768	-0.473401	34	4	0.556822	0.221647
clathrin-coated vesicle	GO:0030136	35	2	0.769001	-0.502388	33	3	1	-0.0361816
caveola	GO:0005901	36	4	0.771809	0.162588	34	5	0.246786	0.444791
extrinsic component of cytoplasmic side of plasma membrane	GO:0031234	44	3	0.795235	-0.325765	43	3	0.79441	-0.300874
U2-type precatalytic spliceosome	GO:0071005	47	5	0.80023	0.119103	47	4	1	-0.10214
Schaffer collateral - CA1 synapse	GO:0098685	49	5	0.805429	0.0774301	49	5	0.805172	0.0793312
extracellular space	GO:0005615	465	42	0.806446	-0.0445553	453	37	0.40667	-0.143261
cell surface	GO:0009986	224	22	0.816597	0.0392089	226	25	0.417361	0.160054
extracellular matrix	GO:0031012	66	5	0.831681	-0.220404	63	3	0.277625	-0.682809
melanosome	GO:0042470	71	7	0.838481	0.0430427	71	7	0.838241	0.0449439
spliceosomal complex	GO:0005681	72	7	0.840454	0.0290565	71	2	0.0629931	-1.20782
integral component of plasma membrane	GO:0005887	378	34	0.856751	-0.0487212	380	31	0.418693	-0.14447
Golgi apparatus	GO:0005794	496	45	0.873758	-0.040101	501	53	0.343478	0.115399
actin cytoskeleton	GO:0015629	124	12	0.877054	0.0244376	122	13	0.638146	0.122642
collagen-containing extracellular matrix	GO:0062023	150	13	0.887727	-0.0858735	150	11	0.479335	-0.251026
germinal vesicle	GO:0042585	0	0	1	#VALUE!	0	0	1	#VALUE!
RecQ helicase-Topo III complex	GO:0031422	1	0	1	#NUM!	1	0	1	#NUM!
dendritic shaft	GO:0043198	21	2	1	0.00843721	20	2	0.712592	0.0591285
COPI-coated vesicle membrane	GO:0030663	2	0	1	#NUM!	2	0	1	#NUM!
postsynaptic intermediate filament cytoskeleton	GO:0099160	1	0	1	#NUM!	1	0	1	#NUM!
COPI-coated Golgi to ER transport vesicle	GO:0030142	1	0	1	#NUM!	1	0	1	#NUM!
G-protein beta/gamma-subunit complex	GO:0031680	6	0	1	#NUM!	6	0	1	#NUM!
protein phosphatase 4 complex	GO:0030289	2	0	1	#NUM!	2	0	1	#NUM!
autophagosome lumen	GO:0034423	1	0	1	#NUM!	1	1	0.0942586	2.36171
AP-3 adaptor complex	GO:0030123	4	0	1	#NUM!	4	0	1	#NUM!
RNA polymerase I transcription factor complex	GO:0000120	2	0	1	#NUM!	2	0	1	#NUM!
condensed nuclear chromosome outer kinetochore	GO:0000942	2	0	1	#NUM!	2	0	1	#NUM!
CSF1-CSF1R complex	GO:1990682	2	0	1	#NUM!	2	0	1	#NUM!
cornified envelope	GO:0001533	9	0	1	#NUM!	8	0	1	#NUM!
Mpp10 complex	GO:0034457	3	0	1	#NUM!	3	0	1	#NUM!
integrin alphaL-beta2 complex	GO:0034687	1	0	1	#NUM!	1	0	1	#NUM!
interchromatin granule	GO:0035061	4	0	1	#NUM!	4	0	1	#NUM!
viral replication complex	GO:0019034	2	0	1	#NUM!	2	0	1	#NUM!
Ctf18 RFC-like complex	GO:0031390	5	0	1	#NUM!	5	1	0.390516	0.752276
outer membrane	GO:0019867	2	0	1	#NUM!	1	0	1	#NUM!
subsarcolemmal mitochondrion	GO:1990843	1	0	1	#NUM!	1	0	1	#NUM!
intermediate-density lipoprotein particle	GO:0034363	2	0	1	#NUM!	3	0	1	#NUM!
extrinsic component of mitochondrial inner membrane	GO:0031314	4	0	1	#NUM!	4	0	1	#NUM!
concave side of sperm head	GO:0061830	1	0	1	#NUM!	1	0	1	#NUM!
myosin V complex	GO:0031475	1	0	1	#NUM!	1	0	1	#NUM!
9+2 motile cilium	GO:0097729	1	0	1	#NUM!	1	0	1	#NUM!
large ribosomal subunit	GO:0015934	4	0	1	#NUM!	3	0	1	#NUM!
kinocilium	GO:0060091	1	0	1	#NUM!	1	0	1	#NUM!
asymmetric synapse	GO:0032279	1	0	1	#NUM!	1	0	1	#NUM!
neuronal cell body membrane	GO:0032809	8	0	1	#NUM!	8	0	1	#NUM!
peroxisomal importomer complex	GO:1990429	2	0	1	#NUM!	2	0	1	#NUM!
mitochondrial proton-transporting ATP synthase, catalytic core	GO:0005754	1	0	1	#NUM!	1	0	1	#NUM!
nucleotide-excision repair factor 2 complex	GO:0000111	1	0	1	#NUM!	1	0	1	#NUM!
cation-transporting ATPase complex	GO:0090533	1	0	1	#NUM!	1	0	1	#NUM!
platelet dense granule membrane	GO:0031088	2	0	1	#NUM!	2	0	1	#NUM!
integrin alpha3-beta1 complex	GO:0034667	1	0	1	#NUM!	1	0	1	#NUM!
integral component of autophagosome membrane	GO:0097637	2	0	1	#NUM!	2	0	1	#NUM!
integral component of postsynaptic specialization membrane	GO:0099060	4	0	1	#NUM!	4	0	1	#NUM!
transcriptional preinitiation complex	GO:0097550	5	0	1	#NUM!	6	1	0.448002	0.569954
Mis6-Sim4 complex	GO:0031511	1	0	1	#NUM!	1	0	1	#NUM!
mitotic spindle microtubule	GO:1990498	3	0	1	#NUM!	3	0	1	#NUM!
Weibel-Palade body	GO:0033093	3	0	1	#NUM!	3	0	1	#NUM!
proton-transporting two-sector ATPase complex	GO:0016469	4	0	1	#NUM!	4	0	1	#NUM!
T cell receptor complex	GO:0042101	4	0	1	#NUM!	4	0	1	#NUM!
growth cone filopodium	GO:1990812	3	0	1	#NUM!	3	0	1	#NUM!
NuA4 histone acetyltransferase complex	GO:0035267	14	1	1	-0.279245	14	1	1	-0.277344
interleukin-23 complex	GO:0070743	1	0	1	#NUM!	1	1	0.0942586	2.36171
DNA replication preinitiation complex	GO:0031261	1	0	1	#NUM!	1	0	1	#NUM!
adrenomedullin receptor complex	GO:1903143	1	0	1	#NUM!	1	0	1	#NUM!
outer dense plaque of desmosome	GO:0090636	1	0	1	#NUM!	1	0	1	#NUM!
leading edge of lamellipodium	GO:0061851	1	0	1	#NUM!	1	0	1	#NUM!
glycine cleavage complex	GO:0005960	1	0	1	#NUM!	1	0	1	#NUM!
rough endoplasmic reticulum lumen	GO:0048237	3	0	1	#NUM!	3	0	1	#NUM!
clathrin-sculpted acetylcholine transport vesicle membrane	GO:0060201	2	0	1	#NUM!	2	0	1	#NUM!
collagen type II trimer	GO:0005585	1	0	1	#NUM!	1	0	1	#NUM!
smooth muscle contractile fiber	GO:0030485	1	0	1	#NUM!	1	0	1	#NUM!
Lewy body corona	GO:1990038	1	0	1	#NUM!	1	0	1	#NUM!
dendritic spine head	GO:0044327	8	0	1	#NUM!	8	0	1	#NUM!
endolysosome membrane	GO:0036020	10	1	1	0.0572274	10	2	0.241704	0.752276
multivesicular body, internal vesicle	GO:0097487	0	0	1	#VALUE!	0	0	1	#VALUE!
apical tubulobulbar complex	GO:0061828	1	0	1	#NUM!	1	0	1	#NUM!
pre-snoRNP complex	GO:0070761	4	0	1	#NUM!	4	0	1	#NUM!
TRAPPI protein complex	GO:1990070	1	0	1	#NUM!	1	0	1	#NUM!
lateral cell cortex	GO:0097575	1	0	1	#NUM!	1	0	1	#NUM!
interleukin-23 receptor complex	GO:0072536	1	0	1	#NUM!	1	0	1	#NUM!
TIM23 mitochondrial import inner membrane translocase complex	GO:0005744	6	0	1	#NUM!	6	0	1	#NUM!
protein kinase 5 complex	GO:0016533	2	0	1	#NUM!	2	0	1	#NUM!
epidermal lamellar body	GO:0097209	2	0	1	#NUM!	2	0	1	#NUM!
Elg1 RFC-like complex	GO:0031391	2	0	1	#NUM!	2	0	1	#NUM!
voltage-gated sodium channel complex	GO:0001518	2	0	1	#NUM!	2	0	1	#NUM!
equatorial microtubule organizing center	GO:0000923	2	0	1	#NUM!	2	0	1	#NUM!
translation initiation ternary complex	GO:0044207	0	0	1	#VALUE!	0	0	1	#VALUE!
retromer complex	GO:0030904	7	0	1	#NUM!	7	0	1	#NUM!
clathrin-sculpted glutamate transport vesicle membrane	GO:0060203	3	0	1	#NUM!	3	0	1	#NUM!
cyclin E2-CDK2 complex	GO:0097135	2	0	1	#NUM!	2	0	1	#NUM!
Cajal body	GO:0015030	37	3	1	-0.152493	39	3	1	-0.203236
classical Lewy body	GO:0097414	1	0	1	#NUM!	1	0	1	#NUM!
mitochondrion-derived vesicle	GO:0099073	1	0	1	#NUM!	1	0	1	#NUM!
postsynaptic endocytic zone	GO:0098843	2	0	1	#NUM!	2	0	1	#NUM!
asymmetric, glutamatergic, excitatory synapse	GO:0098985	1	0	1	#NUM!	1	0	1	#NUM!
postsynaptic specialization	GO:0099572	2	0	1	#NUM!	2	0	1	#NUM!
main axon	GO:0044304	3	0	1	#NUM!	3	0	1	#NUM!
T-tubule	GO:0030315	23	2	1	-0.0825346	22	4	0.147192	0.656966
respiratory chain complex IV	GO:0045277	3	0	1	#NUM!	3	0	1	#NUM!
peripheral region of growth cone	GO:0090725	1	0	1	#NUM!	1	0	1	#NUM!
zeta DNA polymerase complex	GO:0016035	1	0	1	#NUM!	1	0	1	#NUM!
host cell PML body	GO:0075341	1	0	1	#NUM!	1	0	1	#NUM!
myelin sheath abaxonal region	GO:0035748	5	0	1	#NUM!	5	0	1	#NUM!
plasma membrane respiratory chain complex I	GO:0045272	1	0	1	#NUM!	1	0	1	#NUM!
perivitelline space	GO:0098595	1	0	1	#NUM!	1	0	1	#NUM!
integral component of peroxisomal membrane	GO:0005779	10	1	1	0.0572274	10	1	1	0.0591285
subapical complex	GO:0035003	0	0	1	#VALUE!	0	0	1	#VALUE!
symbiont-containing vacuole	GO:0020003	2	0	1	#NUM!	2	0	1	#NUM!
intrinsic component of endosome membrane	GO:0031302	0	0	1	#VALUE!	0	0	1	#VALUE!
rod spherule	GO:0044317	1	0	1	#NUM!	1	0	1	#NUM!
proximal dendrite	GO:1990635	4	0	1	#NUM!	4	0	1	#NUM!
other organism cell	GO:0044216	1	0	1	#NUM!	1	0	1	#NUM!
telomeric heterochromatin	GO:0031933	2	0	1	#NUM!	2	0	1	#NUM!
invadopodium membrane	GO:0071438	3	0	1	#NUM!	3	1	0.256989	1.2631
lysosomal matrix	GO:1990836	1	0	1	#NUM!	1	0	1	#NUM!
laminin-2 complex	GO:0005607	1	0	1	#NUM!	1	0	1	#NUM!
signal recognition particle receptor complex	GO:0005785	1	0	1	#NUM!	1	0	1	#NUM!
piP-body	GO:0071547	2	0	1	#NUM!	2	0	1	#NUM!
extrinsic component of Golgi membrane	GO:0090498	3	0	1	#NUM!	3	0	1	#NUM!
vacuolar membrane	GO:0005774	13	1	1	-0.205137	13	2	0.350428	0.489911
dendritic spine membrane	GO:0032591	2	0	1	#NUM!	2	0	1	#NUM!
nuclear pre-replicative complex	GO:0005656	2	0	1	#NUM!	2	0	1	#NUM!
post-spliceosomal complex	GO:0071020	1	0	1	#NUM!	1	0	1	#NUM!
4-aminobutyrate transaminase complex	GO:0032144	1	0	1	#NUM!	1	0	1	#NUM!
endosome to plasma membrane transport vesicle	GO:0070381	3	0	1	#NUM!	3	0	1	#NUM!
platelet dense granule lumen	GO:0031089	7	0	1	#NUM!	7	0	1	#NUM!
endoplasmic reticulum-plasma membrane contact site	GO:0140268	4	0	1	#NUM!	4	0	1	#NUM!
endolysosome lumen	GO:0036021	3	0	1	#NUM!	3	0	1	#NUM!
eukaryotic translation initiation factor 2 complex	GO:0005850	1	0	1	#NUM!	1	0	1	#NUM!
intracellular cyclic nucleotide activated cation channel complex	GO:0017071	1	0	1	#NUM!	1	0	1	#NUM!
mitochondrial proton-transporting ATP synthase, stator stalk	GO:0000274	1	0	1	#NUM!	1	0	1	#NUM!
protein farnesyltransferase complex	GO:0005965	1	0	1	#NUM!	1	0	1	#NUM!
MIS12/MIND type complex	GO:0000444	3	0	1	#NUM!	3	0	1	#NUM!
clathrin-coated endocytic vesicle	GO:0045334	17	1	1	-0.473401	17	2	0.671121	0.221647
box C/D snoRNP complex	GO:0031428	3	0	1	#NUM!	2	0	1	#NUM!
cortical endoplasmic reticulum	GO:0032541	1	0	1	#NUM!	1	0	1	#NUM!
oligosaccharyltransferase III complex	GO:0035000	1	0	1	#NUM!	1	0	1	#NUM!
high-density lipoprotein particle	GO:0034364	6	0	1	#NUM!	7	0	1	#NUM!
RNA polymerase I complex	GO:0005736	6	0	1	#NUM!	6	0	1	#NUM!
mitotic spindle pole	GO:0097431	14	1	1	-0.279245	15	2	0.646225	0.346811
alveolar lamellar body	GO:0097208	2	0	1	#NUM!	2	0	1	#NUM!
cytoplasmic cyclin-dependent protein kinase holoenzyme complex	GO:0000308	1	0	1	#NUM!	1	0	1	#NUM!
alpha-beta T cell receptor complex	GO:0042105	1	0	1	#NUM!	1	0	1	#NUM!
sperm mitochondrial sheath	GO:0097226	1	0	1	#NUM!	1	0	1	#NUM!
TRAPP complex	GO:0030008	6	0	1	#NUM!	6	0	1	#NUM!
TCR signalosome	GO:0036398	1	0	1	#NUM!	1	0	1	#NUM!
U2-type spliceosomal complex	GO:0005684	5	0	1	#NUM!	5	0	1	#NUM!
discoidal high-density lipoprotein particle	GO:0034365	2	0	1	#NUM!	2	0	1	#NUM!
mitochondrial proton-transporting ATP synthase complex, coupling factor F(o)	GO:0000276	6	0	1	#NUM!	6	0	1	#NUM!
mRNA cap methyltransferase complex	GO:0031533	1	0	1	#NUM!	1	0	1	#NUM!
protein C inhibitor-coagulation factor Xa complex	GO:0097182	0	0	1	#VALUE!	0	0	1	#VALUE!
dopaminergic synapse	GO:0098691	3	0	1	#NUM!	3	0	1	#NUM!
calcium ion-transporting ATPase complex	GO:0090534	2	0	1	#NUM!	2	0	1	#NUM!
dendrite cytoplasm	GO:0032839	16	1	1	-0.412776	16	1	1	-0.410875
SMN-Sm protein complex	GO:0034719	14	1	1	-0.279245	14	1	1	-0.277344
guanylate cyclase complex, soluble	GO:0008074	1	0	1	#NUM!	1	0	1	#NUM!
EGO complex	GO:0034448	3	0	1	#NUM!	2	0	1	#NUM!
small ribosomal subunit	GO:0015935	11	1	1	-0.0380828	11	1	1	-0.0361816
checkpoint clamp complex	GO:0030896	3	0	1	#NUM!	3	0	1	#NUM!
growth hormone receptor complex	GO:0070195	1	0	1	#NUM!	1	0	1	#NUM!
RNA polymerase transcription factor SL1 complex	GO:0005668	2	0	1	#NUM!	2	0	1	#NUM!
nuclear euchromatin	GO:0005719	15	1	1	-0.348238	17	1	1	-0.4715
protein C inhibitor-TMPRSS11E complex	GO:0036025	0	0	1	#VALUE!	0	0	1	#VALUE!
interleukin-28 receptor complex	GO:0032002	0	0	1	#VALUE!	0	0	1	#VALUE!
nucleosome	GO:0000786	20	1	1	-0.63592	21	1	0.715199	-0.682809
extrinsic component of endosome membrane	GO:0031313	6	0	1	#NUM!	6	0	1	#NUM!
pseudopodium membrane	GO:0031260	0	0	1	#VALUE!	0	0	1	#VALUE!
retromer, cargo-selective complex	GO:0030906	2	0	1	#NUM!	2	0	1	#NUM!
nuclear lumen	GO:0031981	1	0	1	#NUM!	1	0	1	#NUM!
filamentous actin	GO:0031941	13	1	1	-0.205137	13	1	1	-0.203236
Dsl1/NZR complex	GO:0070939	2	0	1	#NUM!	2	1	0.179644	1.66857
extrinsic component of omegasome membrane	GO:0097629	1	0	1	#NUM!	1	0	1	#NUM!
protein C inhibitor-plasma kallikrein complex	GO:0036030	0	0	1	#VALUE!	0	0	1	#VALUE!
stereocilium bundle	GO:0032421	2	0	1	#NUM!	2	0	1	#NUM!
calcium- and calmodulin-dependent protein kinase complex	GO:0005954	2	0	1	#NUM!	2	0	1	#NUM!
syntrophin complex	GO:0016013	3	0	1	#NUM!	3	0	1	#NUM!
DNA replication factor C complex	GO:0005663	4	0	1	#NUM!	4	0	1	#NUM!
interphase microtubule organizing center	GO:0031021	1	0	1	#NUM!	1	0	1	#NUM!
dendrite terminus	GO:0044292	2	0	1	#NUM!	2	0	1	#NUM!
Barr body	GO:0001740	3	0	1	#NUM!	4	0	1	#NUM!
lumenal side of Golgi membrane	GO:0098547	1	0	1	#NUM!	1	0	1	#NUM!
transcription factor TFTC complex	GO:0033276	7	0	1	#NUM!	8	0	1	#NUM!
calcium channel complex	GO:0034704	10	1	1	0.0572274	12	1	1	-0.123193
UFD1-NPL4 complex	GO:0036501	1	0	1	#NUM!	1	0	1	#NUM!
female pronucleus	GO:0001939	6	0	1	#NUM!	6	0	1	#NUM!
ribose phosphate diphosphokinase complex	GO:0002189	4	0	1	#NUM!	4	0	1	#NUM!
SUMO activating enzyme complex	GO:0031510	3	0	1	#NUM!	3	0	1	#NUM!
BIM-BCL-xl complex	GO:0097140	1	0	1	#NUM!	1	0	1	#NUM!
laminin-3 complex	GO:0005608	1	0	1	#NUM!	1	0	1	#NUM!
nucleolar ribonuclease P complex	GO:0005655	2	0	1	#NUM!	2	0	1	#NUM!
cleavage body	GO:0071920	2	0	1	#NUM!	2	0	1	#NUM!
macropinocytic cup	GO:0070685	1	0	1	#NUM!	1	0	1	#NUM!
SCF ubiquitin ligase complex	GO:0019005	42	4	1	0.00843721	43	4	1	-0.0131921
FACT complex	GO:0035101	2	0	1	#NUM!	2	0	1	#NUM!
mitochondrial respiratory chain complex IV	GO:0005751	7	0	1	#NUM!	7	1	0.500074	0.415803
clathrin-sculpted monoamine transport vesicle membrane	GO:0070083	3	0	1	#NUM!	3	0	1	#NUM!
neurofibrillary tangle	GO:0097418	3	0	1	#NUM!	3	0	1	#NUM!
spherical high-density lipoprotein particle	GO:0034366	2	0	1	#NUM!	2	0	1	#NUM!
peroxisomal membrane	GO:0005778	34	3	1	-0.0679358	34	3	1	-0.0660346
clathrin complex	GO:0071439	3	0	1	#NUM!	3	0	1	#NUM!
condensed nuclear chromosome kinetochore	GO:0000778	6	0	1	#NUM!	6	0	1	#NUM!
CURI complex	GO:0032545	2	0	1	#NUM!	2	0	1	#NUM!
DUBm complex	GO:0071819	2	0	1	#NUM!	2	0	1	#NUM!
perineuronal net	GO:0072534	2	0	1	#NUM!	2	0	1	#NUM!
RNA polymerase III complex	GO:0005666	9	0	1	#NUM!	9	0	1	#NUM!
NatC complex	GO:0031417	1	0	1	#NUM!	1	0	1	#NUM!
cytoplasmic side of late endosome membrane	GO:0098560	2	0	1	#NUM!	2	0	1	#NUM!
lamellar body	GO:0042599	5	0	1	#NUM!	5	0	1	#NUM!
VCB complex	GO:0030891	5	0	1	#NUM!	5	0	1	#NUM!
endothelial microparticle	GO:0072563	1	0	1	#NUM!	1	0	1	#NUM!
protein-lipid complex	GO:0032994	1	0	1	#NUM!	1	0	1	#NUM!
collagen type XI trimer	GO:0005592	1	0	1	#NUM!	1	0	1	#NUM!
host cell presynaptic membrane	GO:0044231	1	0	1	#NUM!	1	0	1	#NUM!
Golgi membrane	GO:0000139	317	30	1	0.00210808	318	30	1	0.000859632
chromosome passenger complex	GO:0032133	0	0	1	#VALUE!	0	0	1	#VALUE!
sex chromatin	GO:0001739	6	0	1	#NUM!	6	0	1	#NUM!
node of Ranvier	GO:0033268	8	0	1	#NUM!	8	0	1	#NUM!
alveolar lamellar body membrane	GO:0097233	0	0	1	#VALUE!	0	0	1	#VALUE!
oncostatin-M receptor complex	GO:0005900	2	0	1	#NUM!	2	0	1	#NUM!
mitochondrial crista	GO:0030061	3	0	1	#NUM!	3	0	1	#NUM!
TORC2 complex	GO:0031932	5	0	1	#NUM!	5	0	1	#NUM!
growth cone membrane	GO:0032584	2	0	1	#NUM!	2	0	1	#NUM!
cyclin/CDK positive transcription elongation factor complex	GO:0008024	4	0	1	#NUM!	4	0	1	#NUM!
U4atac snRNP	GO:0005690	2	0	1	#NUM!	2	0	1	#NUM!
interfibrillar mitochondrion	GO:1990844	1	0	1	#NUM!	1	0	1	#NUM!
ribonucleoside-diphosphate reductase complex	GO:0005971	2	0	1	#NUM!	1	0	1	#NUM!
insulin-like growth factor binding protein complex	GO:0016942	2	0	1	#NUM!	2	0	1	#NUM!
pseudopodium	GO:0031143	12	1	1	-0.125094	12	2	0.314516	0.569954
replisome	GO:0030894	1	0	1	#NUM!	1	0	1	#NUM!
mitotic spindle midzone	GO:1990023	4	0	1	#NUM!	4	0	1	#NUM!
endoplasmic reticulum chaperone complex	GO:0034663	8	0	1	#NUM!	8	0	1	#NUM!
Mre11 complex	GO:0030870	2	0	1	#NUM!	2	0	1	#NUM!
BCOR complex	GO:0140261	1	0	1	#NUM!	1	0	1	#NUM!
USH2 complex	GO:1990696	1	0	1	#NUM!	1	0	1	#NUM!
TSC1-TSC2 complex	GO:0033596	2	0	1	#NUM!	2	0	1	#NUM!
cyclin D2-CDK4 complex	GO:0097129	2	0	1	#NUM!	2	0	1	#NUM!
transcription factor TFIIE complex	GO:0005673	2	0	1	#NUM!	2	0	1	#NUM!
ion channel complex	GO:0034702	3	0	1	#NUM!	2	0	1	#NUM!
microspike	GO:0044393	2	0	1	#NUM!	2	1	0.179644	1.66857
RNA polymerase II transcription repressor complex	GO:0090571	2	0	1	#NUM!	2	0	1	#NUM!
PR-DUB complex	GO:0035517	3	0	1	#NUM!	3	0	1	#NUM!
kinesin I complex	GO:0016938	1	0	1	#NUM!	1	0	1	#NUM!
symmetric synapse	GO:0032280	1	0	1	#NUM!	1	0	1	#NUM!
photoreceptor outer segment	GO:0001750	19	1	1	-0.584627	17	2	0.671121	0.221647
plasma membrane bounded cell projection cytoplasm	GO:0032838	1	0	1	#NUM!	1	0	1	#NUM!
integrin alpha7-beta1 complex	GO:0034677	1	0	1	#NUM!	1	0	1	#NUM!
DBIRD complex	GO:0044609	1	0	1	#NUM!	1	0	1	#NUM!
GATOR2 complex	GO:0061700	5	0	1	#NUM!	5	0	1	#NUM!
BBSome	GO:0034464	4	0	1	#NUM!	4	0	1	#NUM!
cortical microtubule plus-end	GO:1903754	1	0	1	#NUM!	1	0	1	#NUM!
MCM complex	GO:0042555	8	0	1	#NUM!	8	0	1	#NUM!
preribosome, small subunit precursor	GO:0030688	8	0	1	#NUM!	6	0	1	#NUM!
small nucleolar ribonucleoprotein complex	GO:0005732	7	0	1	#NUM!	7	0	1	#NUM!
dynactin complex	GO:0005869	7	0	1	#NUM!	7	0	1	#NUM!
inactive sex chromosome	GO:0098577	1	0	1	#NUM!	1	0	1	#NUM!
Shc-EGFR complex	GO:0070435	2	0	1	#NUM!	2	0	1	#NUM!
eukaryotic translation initiation factor 2B complex	GO:0005851	4	0	1	#NUM!	4	0	1	#NUM!
integrin alpha11-beta1 complex	GO:0034681	1	0	1	#NUM!	1	0	1	#NUM!
serine/threonine protein kinase complex	GO:1902554	1	0	1	#NUM!	1	0	1	#NUM!
replication fork	GO:0005657	14	1	1	-0.279245	13	0	0.626229	#NUM!
Ndc80 complex	GO:0031262	1	0	1	#NUM!	1	0	1	#NUM!
integral component of lysosomal membrane	GO:1905103	1	0	1	#NUM!	1	0	1	#NUM!
smooth endoplasmic reticulum membrane	GO:0030868	2	0	1	#NUM!	2	0	1	#NUM!
succinate-CoA ligase complex	GO:0042709	1	0	1	#NUM!	1	0	1	#NUM!
heterotrimeric G-protein complex	GO:0005834	18	1	1	-0.530559	18	1	1	-0.528658
RNA N6-methyladenosine methyltransferase complex	GO:0036396	4	0	1	#NUM!	4	0	1	#NUM!
presynaptic cytoskeleton	GO:0099569	1	0	1	#NUM!	1	0	1	#NUM!
serine protease inhibitor complex	GO:0097180	0	0	1	#VALUE!	0	0	1	#VALUE!
muscle myosin complex	GO:0005859	3	0	1	#NUM!	3	0	1	#NUM!
clathrin coat of coated pit	GO:0030132	4	0	1	#NUM!	4	0	1	#NUM!
ESCRT-0 complex	GO:0033565	3	0	1	#NUM!	3	0	1	#NUM!
vesicle coat	GO:0030120	1	0	1	#NUM!	1	0	1	#NUM!
katanin complex	GO:0008352	1	0	1	#NUM!	1	0	1	#NUM!
gamma-tubulin complex	GO:0000930	6	0	1	#NUM!	6	0	1	#NUM!
spindle matrix	GO:1990047	1	0	1	#NUM!	1	0	1	#NUM!
phosphatidylinositol 3-kinase complex, class III	GO:0035032	1	0	1	#NUM!	1	0	1	#NUM!
anchored component of presynaptic active zone membrane	GO:0099029	2	0	1	#NUM!	2	0	1	#NUM!
hemidesmosome	GO:0030056	4	0	1	#NUM!	4	0	1	#NUM!
NOS2-CD74 complex	GO:0035693	1	0	1	#NUM!	1	0	1	#NUM!
extrinsic component of postsynaptic membrane	GO:0098890	2	0	1	#NUM!	2	0	1	#NUM!
Elongator holoenzyme complex	GO:0033588	3	0	1	#NUM!	3	0	1	#NUM!
chylomicron remnant	GO:0034360	0	0	1	#VALUE!	1	0	1	#NUM!
integral component of neuronal dense core vesicle membrane	GO:0099066	2	0	1	#NUM!	2	0	1	#NUM!
autosome	GO:0030849	1	0	1	#NUM!	1	0	1	#NUM!
rough endoplasmic reticulum membrane	GO:0030867	2	0	1	#NUM!	2	0	1	#NUM!
tethering complex	GO:0099023	1	0	1	#NUM!	1	0	1	#NUM!
meiotic cohesin complex	GO:0030893	3	0	1	#NUM!	4	1	0.327052	0.975419
other organism cell membrane	GO:0044218	0	0	1	#VALUE!	1	0	1	#NUM!
gamma-catenin-TCF7L2 complex	GO:0071665	1	0	1	#NUM!	1	0	1	#NUM!
cyclin K-CDK13 complex	GO:0002945	2	0	1	#NUM!	2	0	1	#NUM!
heterochromatin	GO:0000792	13	1	1	-0.205137	13	1	1	-0.203236
inflammasome complex	GO:0061702	1	0	1	#NUM!	1	0	1	#NUM!
distal axon	GO:0150034	2	0	1	#NUM!	2	0	1	#NUM!
gamma DNA polymerase complex	GO:0005760	1	0	1	#NUM!	1	0	1	#NUM!
BRCA1-BARD1 complex	GO:0031436	2	0	1	#NUM!	2	0	1	#NUM!
alphav-beta3 integrin-vitronectin complex	GO:0071062	2	0	1	#NUM!	2	0	1	#NUM!
UBC13-MMS2 complex	GO:0031372	2	0	1	#NUM!	2	0	1	#NUM!
calyx of Held	GO:0044305	13	1	1	-0.205137	13	1	1	-0.203236
IRE1-TRAF2-ASK1 complex	GO:1990604	1	0	1	#NUM!	2	1	0.179644	1.66857
apolipoprotein B mRNA editing enzyme complex	GO:0030895	2	0	1	#NUM!	2	0	1	#NUM!
lipopolysaccharide receptor complex	GO:0046696	4	0	1	#NUM!	4	0	1	#NUM!
NSL complex	GO:0044545	5	0	1	#NUM!	5	0	1	#NUM!
PCSK9-AnxA2 complex	GO:1990667	1	0	1	#NUM!	1	0	1	#NUM!
cyclin A1-CDK2 complex	GO:0097123	2	0	1	#NUM!	2	0	1	#NUM!
septin complex	GO:0031105	9	0	1	#NUM!	9	0	1	#NUM!
translation release factor complex	GO:0018444	2	0	1	#NUM!	2	0	1	#NUM!
eukaryotic translation initiation factor 3 complex, eIF3m	GO:0071541	6	0	1	#NUM!	6	0	1	#NUM!
nuclear speck	GO:0016607	294	27	1	-0.0279304	296	26	0.761537	-0.0705493
anchored component of postsynaptic density membrane	GO:0099031	1	0	1	#NUM!	1	0	1	#NUM!
muscle cell projection membrane	GO:0036195	1	0	1	#NUM!	1	0	1	#NUM!
cell cortex region	GO:0099738	9	0	1	#NUM!	9	0	1	#NUM!
trans-Golgi network	GO:0005802	87	8	1	-0.0266541	84	5	0.348499	-0.459665
protein C inhibitor-coagulation factor XI complex	GO:0097183	0	0	1	#VALUE!	0	0	1	#VALUE!
collagen type IV trimer	GO:0005587	2	0	1	#NUM!	2	0	1	#NUM!
HIR complex	GO:0000417	1	0	1	#NUM!	1	0	1	#NUM!
lipid tube	GO:0060987	1	0	1	#NUM!	1	0	1	#NUM!
cytoskeleton of presynaptic active zone	GO:0048788	3	0	1	#NUM!	3	0	1	#NUM!
inhibin A complex	GO:0043512	1	0	1	#NUM!	1	0	1	#NUM!
chylomicron	GO:0042627	4	0	1	#NUM!	5	0	1	#NUM!
TAP complex	GO:0042825	2	0	1	#NUM!	2	0	1	#NUM!
collagen type VIII trimer	GO:0005591	1	0	1	#NUM!	1	0	1	#NUM!
photoreceptor cell cilium	GO:0097733	1	0	1	#NUM!	1	0	1	#NUM!
axon initial segment	GO:0043194	13	1	1	-0.205137	13	0	0.626229	#NUM!
UBC13-UEV1A complex	GO:0035370	2	0	1	#NUM!	2	0	1	#NUM!
apoptosome	GO:0043293	1	0	1	#NUM!	1	0	1	#NUM!
centriolar subdistal appendage	GO:0120103	6	0	1	#NUM!	6	0	1	#NUM!
inhibin-betaglycan-ActRII complex	GO:0034673	1	0	1	#NUM!	1	0	1	#NUM!
postsynaptic specialization membrane	GO:0099634	2	0	1	#NUM!	2	0	1	#NUM!
nuclear pore outer ring	GO:0031080	6	0	1	#NUM!	6	0	1	#NUM!
nucleolus organizer region	GO:0005731	1	0	1	#NUM!	1	0	1	#NUM!
MCM8-MCM9 complex	GO:0097362	2	0	1	#NUM!	2	0	1	#NUM!
delta DNA polymerase complex	GO:0043625	1	0	1	#NUM!	1	0	1	#NUM!
protein phosphatase type 2A complex	GO:0000159	9	0	1	#NUM!	11	0	0.614471	#NUM!
GATOR1 complex	GO:1990130	1	0	1	#NUM!	1	0	1	#NUM!
serine C-palmitoyltransferase complex	GO:0017059	1	0	1	#NUM!	1	0	1	#NUM!
PAM complex, Tim23 associated import motor	GO:0001405	2	0	1	#NUM!	2	0	1	#NUM!
Smc5-Smc6 complex	GO:0030915	3	0	1	#NUM!	3	0	1	#NUM!
PCAF complex	GO:0000125	5	0	1	#NUM!	5	0	1	#NUM!
catalytic complex	GO:1902494	2	0	1	#NUM!	2	0	1	#NUM!
extrinsic component of endoplasmic reticulum membrane	GO:0042406	3	0	1	#NUM!	3	0	1	#NUM!
elastic fiber	GO:0071953	3	0	1	#NUM!	3	0	1	#NUM!
microvesicle	GO:1990742	1	0	1	#NUM!	1	0	1	#NUM!
methionine adenosyltransferase complex	GO:0048269	2	0	1	#NUM!	2	0	1	#NUM!
basal part of cell	GO:0045178	3	0	1	#NUM!	3	0	1	#NUM!
NuA3a histone acetyltransferase complex	GO:1990467	1	0	1	#NUM!	1	0	1	#NUM!
integrin alpha1-beta1 complex	GO:0034665	1	0	1	#NUM!	1	0	1	#NUM!
axonemal outer doublet	GO:0097545	0	0	1	#VALUE!	0	0	1	#VALUE!
mitotic spindle astral microtubule	GO:0061673	2	0	1	#NUM!	2	0	1	#NUM!
slit diaphragm	GO:0036057	4	0	1	#NUM!	4	0	1	#NUM!
Grb2-Sos complex	GO:0070618	1	0	1	#NUM!	1	0	1	#NUM!
dynein complex	GO:0030286	10	1	1	0.0572274	10	1	1	0.0591285
THO complex part of transcription export complex	GO:0000445	5	0	1	#NUM!	5	0	1	#NUM!
ciliary inversin compartment	GO:0097543	1	0	1	#NUM!	0	0	1	#VALUE!
intraciliary transport particle A	GO:0030991	3	0	1	#NUM!	3	0	1	#NUM!
cis-Golgi network membrane	GO:0033106	2	0	1	#NUM!	2	0	1	#NUM!
laminin complex	GO:0043256	3	0	1	#NUM!	3	0	1	#NUM!
cell division site	GO:0032153	3	0	1	#NUM!	3	1	0.256989	1.2631
cell body fiber	GO:0070852	3	0	1	#NUM!	3	0	1	#NUM!
NuA3b histone acetyltransferase complex	GO:1990468	1	0	1	#NUM!	1	0	1	#NUM!
BRCA2-MAGE-D1 complex	GO:0033593	1	0	1	#NUM!	0	0	1	#VALUE!
presynaptic endocytic zone membrane	GO:0098835	4	0	1	#NUM!	4	0	1	#NUM!
nuclear nucleosome	GO:0000788	6	0	1	#NUM!	7	0	1	#NUM!
type III intermediate filament	GO:0045098	1	0	1	#NUM!	1	0	1	#NUM!
TRAPPIII protein complex	GO:1990072	1	0	1	#NUM!	1	0	1	#NUM!
follicle-stimulating hormone complex	GO:0016914	0	0	1	#VALUE!	0	0	1	#VALUE!
respirasome	GO:0070469	3	0	1	#NUM!	3	0	1	#NUM!
nuclear subtelomeric heterochromatin	GO:1990707	1	0	1	#NUM!	1	0	1	#NUM!
box H/ACA snoRNP complex	GO:0031429	4	0	1	#NUM!	4	0	1	#NUM!
astrocyte projection	GO:0097449	5	0	1	#NUM!	5	1	0.390516	0.752276
XPC complex	GO:0071942	3	0	1	#NUM!	3	0	1	#NUM!
eukaryotic translation initiation factor 4F complex	GO:0016281	10	1	1	0.0572274	10	2	0.241704	0.752276
specific granule lumen	GO:0035580	27	2	1	-0.242877	26	0	0.16772	#NUM!
intrinsic component of external side of plasma membrane	GO:0031233	0	0	1	#VALUE!	1	0	1	#NUM!
postsynaptic membrane	GO:0045211	97	9	1	-0.0176739	99	8	0.861878	-0.153965
NatB complex	GO:0031416	1	0	1	#NUM!	1	0	1	#NUM!
protein C inhibitor-PLAT complex	GO:0036026	0	0	1	#VALUE!	0	0	1	#VALUE!
protein C inhibitor-TMPRSS7 complex	GO:0036024	0	0	1	#VALUE!	0	0	1	#VALUE!
nucleotide-excision repair factor 1 complex	GO:0000110	2	0	1	#NUM!	2	0	1	#NUM!
unconventional myosin complex	GO:0016461	5	0	1	#NUM!	5	0	1	#NUM!
perinuclear endoplasmic reticulum	GO:0097038	12	1	1	-0.125094	11	1	1	-0.0361816
interleukin-6 receptor complex	GO:0005896	2	0	1	#NUM!	2	0	1	#NUM!
late recombination nodule	GO:0005715	1	0	1	#NUM!	1	0	1	#NUM!
clathrin coat of endocytic vesicle	GO:0030128	1	0	1	#NUM!	1	0	1	#NUM!
extrinsic component of presynaptic membrane	GO:0098888	1	0	1	#NUM!	1	0	1	#NUM!
Bcl3/NF-kappaB2 complex	GO:0033257	2	0	1	#NUM!	2	0	1	#NUM!
egg coat	GO:0035805	1	0	1	#NUM!	1	0	1	#NUM!
box H/ACA scaRNP complex	GO:0072589	4	0	1	#NUM!	4	0	1	#NUM!
6-phosphofructo-2-kinase/fructose-2,6-biphosphatase complex	GO:0043540	0	0	1	#VALUE!	1	0	1	#NUM!
CAF-1 complex	GO:0033186	2	0	1	#NUM!	2	0	1	#NUM!
TORC1 complex	GO:0031931	4	0	1	#NUM!	4	0	1	#NUM!
PeBoW complex	GO:0070545	2	0	1	#NUM!	2	0	1	#NUM!
plasma membrane proton-transporting V-type ATPase complex	GO:0033181	3	0	1	#NUM!	3	0	1	#NUM!
kinesin II complex	GO:0016939	3	0	1	#NUM!	3	0	1	#NUM!
BIM-BCL-2 complex	GO:0097141	1	0	1	#NUM!	1	0	1	#NUM!
specific granule membrane	GO:0035579	41	3	1	-0.255147	41	3	1	-0.253246
Noc2p-Noc3p complex	GO:0030691	1	0	1	#NUM!	1	0	1	#NUM!
anchored component of postsynaptic membrane	GO:0099025	1	0	1	#NUM!	1	0	1	#NUM!
collagen type XII trimer	GO:0005595	1	0	1	#NUM!	1	0	1	#NUM!
glycinergic synapse	GO:0098690	1	0	1	#NUM!	2	0	1	#NUM!
contractile ring	GO:0070938	3	0	1	#NUM!	3	0	1	#NUM!
negative cofactor 2 complex	GO:0017054	1	0	1	#NUM!	1	0	1	#NUM!
complement component C1 complex	GO:0005602	2	0	1	#NUM!	2	0	1	#NUM!
podosome core	GO:0061825	1	0	1	#NUM!	0	0	1	#VALUE!
multivesicular body lumen	GO:0097486	3	0	1	#NUM!	3	0	1	#NUM!
Noc4p-Nop14p complex	GO:0030692	0	0	1	#VALUE!	0	0	1	#VALUE!
plasma membrane succinate dehydrogenase complex	GO:0045282	1	0	1	#NUM!	1	0	1	#NUM!
periciliary membrane compartment	GO:1990075	2	0	1	#NUM!	2	0	1	#NUM!
respiratory chain complex II	GO:0045273	1	0	1	#NUM!	1	0	1	#NUM!
parallel fiber to Purkinje cell synapse	GO:0098688	4	0	1	#NUM!	4	0	1	#NUM!
cytoplasmic side of endoplasmic reticulum membrane	GO:0098554	4	0	1	#NUM!	4	0	1	#NUM!
SOSS complex	GO:0070876	3	0	1	#NUM!	3	0	1	#NUM!
pyruvate kinase complex	GO:1902912	1	0	1	#NUM!	1	0	1	#NUM!
Swi5-Sfr1 complex	GO:0032798	1	0	1	#NUM!	1	0	1	#NUM!
glucosidase II complex	GO:0017177	2	0	1	#NUM!	2	0	1	#NUM!
cis-Golgi network	GO:0005801	31	3	1	0.0244376	32	3	1	-0.00540998
DSIF complex	GO:0032044	2	0	1	#NUM!	2	0	1	#NUM!
extrinsic component of presynaptic endocytic zone membrane	GO:0098894	2	0	1	#NUM!	2	0	1	#NUM!
plasma membrane bounded cell projection	GO:0120025	1	0	1	#NUM!	1	0	1	#NUM!
Rad17 RFC-like complex	GO:0031389	1	0	1	#NUM!	1	0	1	#NUM!
myofibril	GO:0030016	11	1	1	-0.0380828	11	1	1	-0.0361816
nuclear telomeric heterochromatin	GO:0005724	2	0	1	#NUM!	2	0	1	#NUM!
Arp2/3 protein complex	GO:0005885	5	0	1	#NUM!	4	0	1	#NUM!
GARP complex	GO:0000938	2	0	1	#NUM!	2	0	1	#NUM!
brahma complex	GO:0035060	1	0	1	#NUM!	1	0	1	#NUM!
isoamylase complex	GO:0043033	1	0	1	#NUM!	1	0	1	#NUM!
synaptobrevin 2-SNAP-25-syntaxin-1a-complexin II complex	GO:0070033	2	0	1	#NUM!	2	0	1	#NUM!
supramolecular fiber	GO:0099512	1	0	1	#NUM!	1	0	1	#NUM!
npBAF complex	GO:0071564	11	1	1	-0.0380828	11	1	1	-0.0361816
clathrin coat of trans-Golgi network vesicle	GO:0030130	5	0	1	#NUM!	5	0	1	#NUM!
MutSalpha complex	GO:0032301	1	0	1	#NUM!	1	0	1	#NUM!
U7 snRNP	GO:0005683	6	0	1	#NUM!	6	0	1	#NUM!
amylin receptor complex 1	GO:0150056	0	0	1	#VALUE!	0	0	1	#VALUE!
THO complex	GO:0000347	4	0	1	#NUM!	4	0	1	#NUM!
mRNA cleavage and polyadenylation specificity factor complex	GO:0005847	10	1	1	0.0572274	10	1	1	0.0591285
synaptic vesicle membrane	GO:0030672	36	3	1	-0.125094	36	4	0.771618	0.164489
inward rectifying potassium channel	GO:0008282	1	0	1	#NUM!	1	0	1	#NUM!
chromatin silencing complex	GO:0005677	3	0	1	#NUM!	3	0	1	#NUM!
pore complex	GO:0046930	4	0	1	#NUM!	4	0	1	#NUM!
Rad6-Rad18 complex	GO:0097505	1	0	1	#NUM!	1	0	1	#NUM!
proton-transporting ATP synthase complex, catalytic core F(1)	GO:0045261	1	0	1	#NUM!	1	0	1	#NUM!
glial limiting end-foot	GO:0097451	0	0	1	#VALUE!	0	0	1	#VALUE!
lipoprotein particle	GO:1990777	2	0	1	#NUM!	2	0	1	#NUM!
CNTFR-CLCF1 complex	GO:0097059	1	0	1	#NUM!	1	0	1	#NUM!
dentate gyrus mossy fiber	GO:0044302	1	0	1	#NUM!	1	0	1	#NUM!
EMILIN complex	GO:1990971	0	0	1	#VALUE!	1	0	1	#NUM!
Hrd1p ubiquitin ligase ERAD-L complex	GO:0000839	3	0	1	#NUM!	3	0	1	#NUM!
basement membrane	GO:0005604	43	4	1	-0.0150933	42	2	0.428713	-0.682809
vacuolar proton-transporting V-type ATPase, V0 domain	GO:0000220	2	0	1	#NUM!	2	0	1	#NUM!
Schwann cell microvillus	GO:0097454	3	0	1	#NUM!	3	1	0.256989	1.2631
cytoplasmic side of early endosome membrane	GO:0098559	2	0	1	#NUM!	2	0	1	#NUM!
cohesin complex	GO:0008278	5	0	1	#NUM!	6	1	0.448002	0.569954
NURF complex	GO:0016589	3	0	1	#NUM!	3	0	1	#NUM!
myosin filament	GO:0032982	4	0	1	#NUM!	4	0	1	#NUM!
outer dense fiber	GO:0001520	3	0	1	#NUM!	3	1	0.256989	1.2631
CatSper complex	GO:0036128	1	0	1	#NUM!	1	0	1	#NUM!
protein C inhibitor-thrombin complex	GO:0036028	0	0	1	#VALUE!	0	0	1	#VALUE!
tRNA-splicing ligase complex	GO:0072669	3	0	1	#NUM!	3	0	1	#NUM!
mature chylomicron	GO:0034359	0	0	1	#VALUE!	1	0	1	#NUM!
perinuclear endoplasmic reticulum lumen	GO:0099020	1	0	1	#NUM!	1	0	1	#NUM!
integral component of external side of plasma membrane	GO:0071575	1	0	1	#NUM!	1	0	1	#NUM!
ESCRT III complex	GO:0000815	8	0	1	#NUM!	9	0	1	#NUM!
hexameric IgM immunoglobulin complex	GO:0071757	1	0	1	#NUM!	0	0	1	#VALUE!
Golgi transport complex	GO:0017119	10	1	1	0.0572274	10	2	0.241704	0.752276
integrin alphav-beta5 complex	GO:0034684	1	0	1	#NUM!	1	0	1	#NUM!
BLOC-2 complex	GO:0031084	1	0	1	#NUM!	1	0	1	#NUM!
hemoglobin complex	GO:0005833	4	0	1	#NUM!	4	1	0.327052	0.975419
Cul4B-RING E3 ubiquitin ligase complex	GO:0031465	3	0	1	#NUM!	3	0	1	#NUM!
alphav-beta3 integrin-PKCalpha complex	GO:0035866	1	0	1	#NUM!	1	0	1	#NUM!
interleukin-13 receptor complex	GO:0005898	1	0	1	#NUM!	1	0	1	#NUM!
L-cysteine desulfurase complex	GO:1990221	1	0	1	#NUM!	1	0	1	#NUM!
nuclear RNA-directed RNA polymerase complex	GO:0031380	1	0	1	#NUM!	1	0	1	#NUM!
fibrinogen complex	GO:0005577	3	0	1	#NUM!	3	0	1	#NUM!
sperm principal piece	GO:0097228	3	0	1	#NUM!	3	0	1	#NUM!
dendritic tree	GO:0097447	1	0	1	#NUM!	1	0	1	#NUM!
rhabdomere	GO:0016028	1	0	1	#NUM!	1	0	1	#NUM!
extrinsic component of postsynaptic endosome membrane	GO:0098999	1	0	1	#NUM!	1	0	1	#NUM!
MSL complex	GO:0072487	2	0	1	#NUM!	2	0	1	#NUM!
protein kinase complex	GO:1902911	1	0	1	#NUM!	1	0	1	#NUM!
bleb	GO:0032059	8	0	1	#NUM!	8	0	1	#NUM!
cytosolic ribosome	GO:0022626	5	0	1	#NUM!	5	0	1	#NUM!
host cell surface	GO:0044228	1	0	1	#NUM!	1	0	1	#NUM!
tetraspanin-enriched microdomain	GO:0097197	4	0	1	#NUM!	4	0	1	#NUM!
neuronal dense core vesicle	GO:0098992	1	0	1	#NUM!	1	0	1	#NUM!
HAUS complex	GO:0070652	7	0	1	#NUM!	7	0	1	#NUM!
ESCRT II complex	GO:0000814	2	0	1	#NUM!	2	0	1	#NUM!
fascia adherens	GO:0005916	8	0	1	#NUM!	9	1	0.58996	0.164489
RNA polymerase I core factor complex	GO:0070860	1	0	1	#NUM!	1	0	1	#NUM!
lysosomal lumen	GO:0043202	47	4	1	-0.104041	46	4	1	-0.0806334
phenylalanine-tRNA ligase complex	GO:0009328	1	0	1	#NUM!	1	0	1	#NUM!
clathrin vesicle coat	GO:0030125	4	0	1	#NUM!	4	0	1	#NUM!
t-UTP complex	GO:0034455	2	0	1	#NUM!	2	0	1	#NUM!
pICln-Sm protein complex	GO:0034715	6	0	1	#NUM!	6	0	1	#NUM!
phosphorylase kinase complex	GO:0005964	2	0	1	#NUM!	2	0	1	#NUM!
fibrillar collagen trimer	GO:0005583	1	0	1	#NUM!	1	0	1	#NUM!
AMPA glutamate receptor complex	GO:0032281	6	0	1	#NUM!	6	0	1	#NUM!
presynaptic actin cytoskeleton	GO:0099143	1	0	1	#NUM!	1	0	1	#NUM!
centriole	GO:0005814	87	8	1	-0.0266541	85	7	0.852541	-0.135027
laminin-5 complex	GO:0005610	2	0	1	#NUM!	2	0	1	#NUM!
PCNA complex	GO:0043626	1	0	1	#NUM!	1	0	1	#NUM!
integral component of endoplasmic reticulum membrane	GO:0030176	41	3	1	-0.255147	40	3	1	-0.228554
proton-transporting V-type ATPase complex	GO:0033176	1	0	1	#NUM!	1	0	1	#NUM!
compact myelin	GO:0043218	3	0	1	#NUM!	3	0	1	#NUM!
tricarboxylic acid cycle enzyme complex	GO:0045239	1	0	1	#NUM!	1	0	1	#NUM!
box H/ACA telomerase RNP complex	GO:0090661	4	0	1	#NUM!	4	0	1	#NUM!
Rad51C-XRCC3 complex	GO:0033065	0	0	1	#VALUE!	0	0	1	#VALUE!
kainate selective glutamate receptor complex	GO:0032983	2	0	1	#NUM!	2	0	1	#NUM!
Bcl3-Bcl10 complex	GO:0032996	1	0	1	#NUM!	1	0	1	#NUM!
microtubule end	GO:1990752	1	0	1	#NUM!	1	0	1	#NUM!
photoreceptor disc membrane	GO:0097381	2	0	1	#NUM!	3	0	1	#NUM!
extrinsic component of postsynaptic early endosome membrane	GO:0098998	1	0	1	#NUM!	1	0	1	#NUM!
organelle inner membrane	GO:0019866	1	0	1	#NUM!	1	0	1	#NUM!
anchored component of the cytoplasmic side of the plasma membrane	GO:0098753	1	0	1	#NUM!	1	0	1	#NUM!
Schmidt-Lanterman incisure	GO:0043220	5	0	1	#NUM!	5	0	1	#NUM!
interleukin-2 receptor complex	GO:0005893	0	0	1	#VALUE!	0	0	1	#VALUE!
sperm annulus	GO:0097227	4	0	1	#NUM!	4	0	1	#NUM!
nuclear SCF ubiquitin ligase complex	GO:0043224	2	0	1	#NUM!	2	0	1	#NUM!
dendritic branch	GO:0044307	2	0	1	#NUM!	2	0	1	#NUM!
postsynaptic spectrin-associated cytoskeleton	GO:0099189	1	0	1	#NUM!	1	0	1	#NUM!
ribbon synapse	GO:0097470	2	0	1	#NUM!	2	0	1	#NUM!
sarcoplasmic reticulum lumen	GO:0033018	4	0	1	#NUM!	4	0	1	#NUM!
growing cell tip	GO:0035838	1	0	1	#NUM!	1	0	1	#NUM!
voltage-gated potassium channel complex	GO:0008076	24	2	1	-0.125094	23	2	1	-0.0806334
Mon1-Ccz1 complex	GO:0035658	1	0	1	#NUM!	1	0	1	#NUM!
SLIK (SAGA-like) complex	GO:0046695	2	0	1	#NUM!	2	0	1	#NUM!
mitochondrial outer membrane translocase complex	GO:0005742	4	0	1	#NUM!	4	0	1	#NUM!
intracellular membrane-bounded organelle	GO:0043231	367	34	1	-0.0191889	369	45	0.0674893	0.257579
cell tip	GO:0051286	3	0	1	#NUM!	3	1	0.256989	1.2631
stereocilia ankle link complex	GO:0002142	2	0	1	#NUM!	2	0	1	#NUM!
synaptobrevin 2-SNAP-25-syntaxin-1a complex	GO:0070044	4	0	1	#NUM!	4	0	1	#NUM!
glycerol-3-phosphate dehydrogenase complex	GO:0009331	0	0	1	#VALUE!	1	0	1	#NUM!
Seh1-associated complex	GO:0035859	1	0	1	#NUM!	1	0	1	#NUM!
lumenal side of lysosomal membrane	GO:0098575	1	0	1	#NUM!	1	0	1	#NUM!
nuclear envelope	GO:0005635	110	10	1	-0.0380828	113	11	0.871011	0.0322211
desmosome	GO:0030057	8	0	1	#NUM!	8	0	1	#NUM!
cyclin K-CDK12 complex	GO:0002944	2	0	1	#NUM!	2	0	1	#NUM!
cytoplasmic vesicle lumen	GO:0060205	2	0	1	#NUM!	1	0	1	#NUM!
macrophage migration inhibitory factor receptor complex	GO:0035692	1	0	1	#NUM!	1	0	1	#NUM!
UDP-N-acetylglucosamine transferase complex	GO:0043541	1	0	1	#NUM!	1	0	1	#NUM!
NatA complex	GO:0031415	2	0	1	#NUM!	2	0	1	#NUM!
tubular endosome	GO:0097422	4	0	1	#NUM!	4	0	1	#NUM!
NLS-dependent protein nuclear import complex	GO:0042564	1	0	1	#NUM!	1	1	0.0942586	2.36171
CCR4-NOT core complex	GO:0030015	4	0	1	#NUM!	4	0	1	#NUM!
ciliary neurotrophic factor receptor complex	GO:0070110	2	0	1	#NUM!	2	0	1	#NUM!
postsynaptic density membrane	GO:0098839	6	0	1	#NUM!	6	0	1	#NUM!
cytosolic aryl hydrocarbon receptor complex	GO:0034752	1	0	1	#NUM!	1	0	1	#NUM!
pericentric heterochromatin	GO:0005721	7	0	1	#NUM!	7	0	1	#NUM!
microfibril	GO:0001527	5	0	1	#NUM!	5	0	1	#NUM!
chaperone-mediated autophagy translocation complex	GO:0061742	1	0	1	#NUM!	1	0	1	#NUM!
proteasome activator complex	GO:0008537	3	0	1	#NUM!	3	0	1	#NUM!
postsynaptic early endosome	GO:0098842	2	0	1	#NUM!	2	0	1	#NUM!
MHC class Ib protein complex	GO:0032398	1	0	1	#NUM!	1	0	1	#NUM!
condensed chromosome kinetochore	GO:0000777	54	5	1	-0.0197337	55	7	0.355969	0.300291
P granule	GO:0043186	7	0	1	#NUM!	7	0	1	#NUM!
integral component of mitochondrial membrane	GO:0032592	2	0	1	#NUM!	2	0	1	#NUM!
coated vesicle	GO:0030135	2	0	1	#NUM!	2	0	1	#NUM!
microtubule minus-end	GO:0036449	3	0	1	#NUM!	3	0	1	#NUM!
proximal neuron projection	GO:1990769	2	0	1	#NUM!	2	0	1	#NUM!
RAVE complex	GO:0043291	2	0	1	#NUM!	2	0	1	#NUM!
mast cell granule	GO:0042629	14	1	1	-0.279245	13	2	0.350428	0.489911
Golgi medial cisterna	GO:0005797	5	0	1	#NUM!	5	0	1	#NUM!
chromocenter	GO:0010369	7	0	1	#NUM!	7	0	1	#NUM!
proton-transporting ATP synthase complex, coupling factor F(o)	GO:0045263	3	0	1	#NUM!	3	0	1	#NUM!
anchored component of synaptic vesicle membrane	GO:0098993	10	1	1	0.0572274	10	1	1	0.0591285
intrinsic component of the cytoplasmic side of the plasma membrane	GO:0031235	3	0	1	#NUM!	3	0	1	#NUM!
AP-5 adaptor complex	GO:0044599	1	0	1	#NUM!	1	0	1	#NUM!
cytoplasmic side of rough endoplasmic reticulum membrane	GO:0098556	4	0	1	#NUM!	4	0	1	#NUM!
microtubule bundle	GO:0097427	2	0	1	#NUM!	2	0	1	#NUM!
ESC/E(Z) complex	GO:0035098	7	0	1	#NUM!	6	0	1	#NUM!
pinceau fiber	GO:1990031	1	0	1	#NUM!	1	0	1	#NUM!
neuron spine	GO:0044309	5	0	1	#NUM!	5	0	1	#NUM!
SAM complex	GO:0001401	2	0	1	#NUM!	2	0	1	#NUM!
SWI/SNF complex	GO:0016514	16	1	1	-0.412776	16	1	1	-0.410875
cytoplasmic stress granule	GO:0010494	38	3	1	-0.179161	38	4	0.778663	0.110422
acetylcholine-gated channel complex	GO:0005892	2	0	1	#NUM!	2	0	1	#NUM!
epsilon DNA polymerase complex	GO:0008622	5	0	1	#NUM!	5	0	1	#NUM!
terminal cisterna	GO:0014802	2	0	1	#NUM!	2	0	1	#NUM!
endoplasmic reticulum quality control compartment	GO:0044322	15	1	1	-0.348238	16	3	0.186491	0.687737
catenin complex	GO:0016342	12	1	1	-0.125094	12	1	1	-0.123193
meiotic spindle	GO:0072687	2	0	1	#NUM!	2	0	1	#NUM!
chromaffin granule	GO:0042583	2	0	1	#NUM!	2	0	1	#NUM!
tight junction	GO:0070160	1	0	1	#NUM!	1	0	1	#NUM!
WASH complex	GO:0071203	7	0	1	#NUM!	7	0	1	#NUM!
dolichol-phosphate-mannose synthase complex	GO:0033185	1	0	1	#NUM!	1	0	1	#NUM!
histone pre-mRNA 3'end processing complex	GO:0071204	3	0	1	#NUM!	3	0	1	#NUM!
snRNA-activating protein complex	GO:0019185	1	0	1	#NUM!	2	0	1	#NUM!
condensin complex	GO:0000796	5	0	1	#NUM!	5	0	1	#NUM!
photoreceptor inner segment membrane	GO:0060342	0	0	1	#VALUE!	0	0	1	#VALUE!
Golgi cisterna	GO:0031985	6	0	1	#NUM!	6	0	1	#NUM!
apical cortex	GO:0045179	4	0	1	#NUM!	4	0	1	#NUM!
endocytic vesicle lumen	GO:0071682	8	0	1	#NUM!	8	0	1	#NUM!
collagen type VII trimer	GO:0005590	1	0	1	#NUM!	1	0	1	#NUM!
DNA polymerase III complex	GO:0009360	1	0	1	#NUM!	1	0	1	#NUM!
MHC class I peptide loading complex	GO:0042824	4	0	1	#NUM!	4	0	1	#NUM!
MOZ/MORF histone acetyltransferase complex	GO:0070776	7	0	1	#NUM!	7	0	1	#NUM!
myelin sheath	GO:0043209	16	1	1	-0.412776	16	1	1	-0.410875
collagen type IX trimer	GO:0005594	1	0	1	#NUM!	1	0	1	#NUM!
zona pellucida receptor complex	GO:0002199	5	0	1	#NUM!	5	0	1	#NUM!
extrinsic component of postsynaptic density membrane	GO:0099147	3	0	1	#NUM!	3	0	1	#NUM!
cullin-RING ubiquitin ligase complex	GO:0031461	11	1	1	-0.0380828	11	1	1	-0.0361816
serine-type peptidase complex	GO:1905286	1	0	1	#NUM!	1	0	1	#NUM!
Shu complex	GO:0097196	1	0	1	#NUM!	1	0	1	#NUM!
cell-substrate junction	GO:0030055	2	0	1	#NUM!	2	0	1	#NUM!
AIP1-IRE1 complex	GO:1990597	0	0	1	#VALUE!	1	1	0.0942586	2.36171
inhibin B complex	GO:0043513	1	0	1	#NUM!	1	0	1	#NUM!
BRISC complex	GO:0070552	4	0	1	#NUM!	4	0	1	#NUM!
striated muscle dense body	GO:0055120	1	0	1	#NUM!	1	0	1	#NUM!
Gtr1-Gtr2 GTPase complex	GO:1990131	2	0	1	#NUM!	2	0	1	#NUM!
molybdopterin synthase complex	GO:0019008	3	0	1	#NUM!	3	0	1	#NUM!
neuronal ribonucleoprotein granule	GO:0071598	2	0	1	#NUM!	2	0	1	#NUM!
dendritic spine neck	GO:0044326	4	0	1	#NUM!	4	0	1	#NUM!
nuclear MIS12/MIND complex	GO:0000818	3	0	1	#NUM!	3	0	1	#NUM!
Cul2-RING ubiquitin ligase complex	GO:0031462	8	0	1	#NUM!	8	0	1	#NUM!
spermatoproteasome complex	GO:1990111	3	0	1	#NUM!	3	0	1	#NUM!
Dbf4-dependent protein kinase complex	GO:0031431	2	0	1	#NUM!	2	0	1	#NUM!
mitochondrial outer membrane	GO:0005741	90	8	1	-0.0605557	92	9	0.857418	0.0371496
guanyl-nucleotide exchange factor complex	GO:0032045	4	0	1	#NUM!	4	0	1	#NUM!
PRC1 complex	GO:0035102	14	1	1	-0.279245	14	1	1	-0.277344
DNA recombinase complex	GO:0097519	0	0	1	#VALUE!	0	0	1	#VALUE!
proteasome regulatory particle, lid subcomplex	GO:0008541	6	0	1	#NUM!	6	0	1	#NUM!
trans-Golgi network transport vesicle	GO:0030140	12	1	1	-0.125094	12	1	1	-0.123193
CBM complex	GO:0032449	3	0	1	#NUM!	3	0	1	#NUM!
NF-kappaB complex	GO:0071159	1	0	1	#NUM!	1	0	1	#NUM!
endoplasmic reticulum tubular network membrane	GO:0098826	1	0	1	#NUM!	1	0	1	#NUM!
mitochondrial degradosome	GO:0045025	1	0	1	#NUM!	1	0	1	#NUM!
chromaffin granule membrane	GO:0042584	1	0	1	#NUM!	1	0	1	#NUM!
pi-body	GO:0071546	1	0	1	#NUM!	1	0	1	#NUM!
tumor necrosis factor receptor superfamily complex	GO:0002947	2	0	1	#NUM!	2	0	1	#NUM!
mitochondrial respiratory chain complex II, succinate dehydrogenase complex (ubiquinone)	GO:0005749	3	0	1	#NUM!	3	0	1	#NUM!
actin filament bundle	GO:0032432	2	0	1	#NUM!	2	0	1	#NUM!
transcription factor TFIIK complex	GO:0070985	2	0	1	#NUM!	2	0	1	#NUM!
glutamyl-tRNA(Gln) amidotransferase complex	GO:0030956	2	0	1	#NUM!	2	0	1	#NUM!
m-AAA complex	GO:0005745	2	0	1	#NUM!	2	0	1	#NUM!
growth cone lamellipodium	GO:1990761	2	0	1	#NUM!	2	0	1	#NUM!
COPII-coated ER to Golgi transport vesicle	GO:0030134	23	2	1	-0.0825346	23	2	1	-0.0806334
euchromatin	GO:0000791	4	0	1	#NUM!	6	1	0.448002	0.569954
female germ cell nucleus	GO:0001674	0	0	1	#VALUE!	0	0	1	#VALUE!
nuclear pericentric heterochromatin	GO:0031618	7	0	1	#NUM!	7	0	1	#NUM!
Cul4A-RING E3 ubiquitin ligase complex	GO:0031464	9	0	1	#NUM!	9	0	1	#NUM!
symmetric, GABA-ergic, inhibitory synapse	GO:0098983	1	0	1	#NUM!	1	0	1	#NUM!
mitochondrial fatty acid beta-oxidation multienzyme complex	GO:0016507	1	0	1	#NUM!	1	0	1	#NUM!
basal tubulobulbar complex	GO:0061829	1	0	1	#NUM!	1	0	1	#NUM!
dense core granule membrane	GO:0032127	1	0	1	#NUM!	1	0	1	#NUM!
TEAD-2-YAP complex	GO:0071149	2	0	1	#NUM!	2	0	1	#NUM!
Sin3-type complex	GO:0070822	5	0	1	#NUM!	6	0	1	#NUM!
integrin alpha10-beta1 complex	GO:0034680	1	0	1	#NUM!	1	0	1	#NUM!
IRE1-RACK1-PP2A complex	GO:1990630	1	0	1	#NUM!	1	0	1	#NUM!
proton-transporting V-type ATPase, V0 domain	GO:0033179	5	0	1	#NUM!	5	0	1	#NUM!
potassium:proton exchanging ATPase complex	GO:0005889	0	0	1	#VALUE!	0	0	1	#VALUE!
epididymosome	GO:0098875	1	0	1	#NUM!	1	0	1	#NUM!
clathrin-sculpted gamma-aminobutyric acid transport vesicle membrane	GO:0061202	6	0	1	#NUM!	6	0	1	#NUM!
condensed chromosome, centromeric region	GO:0000779	5	0	1	#NUM!	5	0	1	#NUM!
plus-end kinesin complex	GO:0005873	2	0	1	#NUM!	2	0	1	#NUM!
RES complex	GO:0070274	1	0	1	#NUM!	1	0	1	#NUM!
synaptobrevin 2-SNAP-25-syntaxin-3-complexin complex	GO:0070554	1	0	1	#NUM!	1	0	1	#NUM!
low-density lipoprotein particle	GO:0034362	5	0	1	#NUM!	6	0	1	#NUM!
endolysosome	GO:0036019	1	0	1	#NUM!	2	0	1	#NUM!
transcription factor TFIIIC complex	GO:0000127	4	0	1	#NUM!	4	0	1	#NUM!
SNARE complex	GO:0031201	30	2	1	-0.348238	30	2	1	-0.346337
DNA ligase III-XRCC1 complex	GO:0070421	1	0	1	#NUM!	1	0	1	#NUM!
actomyosin	GO:0042641	11	1	1	-0.0380828	11	1	1	-0.0361816
cell-substrate adherens junction	GO:0005924	1	0	1	#NUM!	1	0	1	#NUM!
spliceosomal snRNP complex	GO:0097525	1	0	1	#NUM!	1	0	1	#NUM!
Set1C/COMPASS complex	GO:0048188	7	0	1	#NUM!	7	0	1	#NUM!
dendritic filopodium	GO:1902737	1	0	1	#NUM!	1	0	1	#NUM!
amyloid-beta complex	GO:0106003	2	0	1	#NUM!	2	0	1	#NUM!
AP-1 adaptor complex	GO:0030121	4	0	1	#NUM!	4	0	1	#NUM!
outer dynein arm	GO:0036157	0	0	1	#VALUE!	0	0	1	#VALUE!
nuclear replication fork	GO:0043596	3	0	1	#NUM!	3	0	1	#NUM!
ciliary membrane	GO:0060170	17	1	1	-0.473401	17	1	1	-0.4715
rDNA heterochromatin	GO:0033553	2	0	1	#NUM!	2	0	1	#NUM!
dendritic spine cytoplasm	GO:0061846	1	0	1	#NUM!	1	0	1	#NUM!
NADPH oxidase complex	GO:0043020	2	0	1	#NUM!	2	0	1	#NUM!
anchored component of external side of plasma membrane	GO:0031362	8	0	1	#NUM!	9	1	0.58996	0.164489
tRNA methyltransferase complex	GO:0043527	1	0	1	#NUM!	1	0	1	#NUM!
PAS complex	GO:0070772	1	0	1	#NUM!	1	0	1	#NUM!
melanosome membrane	GO:0033162	3	0	1	#NUM!	3	0	1	#NUM!
intercellular canaliculus	GO:0046581	3	0	1	#NUM!	3	1	0.256989	1.2631
serine-type endopeptidase complex	GO:1905370	1	0	1	#NUM!	1	0	1	#NUM!
glial cytoplasmic inclusion	GO:0097409	1	0	1	#NUM!	1	0	1	#NUM!
BRCA1-A complex	GO:0070531	6	0	1	#NUM!	6	0	1	#NUM!
chiasma	GO:0005712	2	0	1	#NUM!	2	0	1	#NUM!
cortical microtubule	GO:0055028	1	0	1	#NUM!	1	0	1	#NUM!
Cul5-RING ubiquitin ligase complex	GO:0031466	5	0	1	#NUM!	5	0	1	#NUM!
extrinsic component of mitochondrial outer membrane	GO:0031315	2	0	1	#NUM!	2	0	1	#NUM!
preribosome	GO:0030684	3	0	1	#NUM!	3	0	1	#NUM!
ASTRA complex	GO:0070209	1	0	1	#NUM!	1	0	1	#NUM!
sperm head	GO:0061827	2	0	1	#NUM!	2	0	1	#NUM!
stereocilium membrane	GO:0060171	1	0	1	#NUM!	1	0	1	#NUM!
postsynaptic endocytic zone membrane	GO:0098844	3	0	1	#NUM!	3	0	1	#NUM!
spine apparatus	GO:0097444	1	0	1	#NUM!	1	0	1	#NUM!
integrin alphaM-beta2 complex	GO:0034688	1	0	1	#NUM!	1	0	1	#NUM!
insulin-like growth factor ternary complex	GO:0042567	2	0	1	#NUM!	2	0	1	#NUM!
lipid droplet	GO:0005811	33	3	1	-0.0380828	31	3	1	0.0263387
central element	GO:0000801	1	0	1	#NUM!	1	0	1	#NUM!
primary dendrite	GO:0150001	1	0	1	#NUM!	1	0	1	#NUM!
other organism cytoplasm	GO:0097679	0	0	1	#VALUE!	0	0	1	#VALUE!
oligosaccharyltransferase complex	GO:0008250	8	0	1	#NUM!	7	0	1	#NUM!
protein C inhibitor-PLAU complex	GO:0036027	0	0	1	#VALUE!	0	0	1	#VALUE!
extrinsic component of synaptic membrane	GO:0099243	1	0	1	#NUM!	1	0	1	#NUM!
host cell viral assembly compartment	GO:0072517	1	0	1	#NUM!	1	0	1	#NUM!
apical ectoplasmic specialization	GO:0061831	1	0	1	#NUM!	1	0	1	#NUM!
MLL3/4 complex	GO:0044666	10	1	1	0.0572274	10	1	1	0.0591285
membrane attack complex	GO:0005579	0	0	1	#VALUE!	0	0	1	#VALUE!
integrin alpha8-beta1 complex	GO:0034678	1	0	1	#NUM!	1	0	1	#NUM!
Atg1/ULK1 kinase complex	GO:1990316	2	0	1	#NUM!	2	0	1	#NUM!
PcG protein complex	GO:0031519	16	1	1	-0.412776	16	1	1	-0.410875
90S preribosome	GO:0030686	4	0	1	#NUM!	4	0	1	#NUM!
transcription factor TFIIF complex	GO:0005674	1	0	1	#NUM!	1	0	1	#NUM!
intracellular organelle	GO:0043229	0	0	1	#VALUE!	0	0	1	#VALUE!
nucleotide-excision repair factor 3 complex	GO:0000112	1	0	1	#NUM!	1	0	1	#NUM!
gap junction	GO:0005921	6	0	1	#NUM!	6	0	1	#NUM!
L-type voltage-gated calcium channel complex	GO:1990454	0	0	1	#VALUE!	0	0	1	#VALUE!
signal recognition particle	GO:0048500	3	0	1	#NUM!	3	0	1	#NUM!
signal recognition particle, endoplasmic reticulum targeting	GO:0005786	4	0	1	#NUM!	4	0	1	#NUM!
cardiac myofibril	GO:0097512	4	0	1	#NUM!	4	0	1	#NUM!
Noc1p-Noc2p complex	GO:0030690	1	0	1	#NUM!	1	0	1	#NUM!
gamma-tubulin ring complex	GO:0008274	4	0	1	#NUM!	4	0	1	#NUM!
ERCC4-ERCC1 complex	GO:0070522	2	0	1	#NUM!	2	0	1	#NUM!
endoplasmic reticulum-endosome membrane contact site	GO:0140284	3	0	1	#NUM!	3	0	1	#NUM!
nuclear cap binding complex	GO:0005846	2	0	1	#NUM!	2	0	1	#NUM!
site of DNA damage	GO:0090734	12	1	1	-0.125094	12	1	1	-0.123193
axon cytoplasm	GO:1904115	41	3	1	-0.255147	41	5	0.586598	0.257579
AP-type membrane coat adaptor complex	GO:0030119	3	0	1	#NUM!	3	0	1	#NUM!
longitudinal sarcoplasmic reticulum	GO:0014801	1	0	1	#NUM!	1	0	1	#NUM!
Hrd1p ubiquitin ligase complex	GO:0000836	3	0	1	#NUM!	3	0	1	#NUM!
gamma-tubulin small complex	GO:0008275	2	0	1	#NUM!	2	0	1	#NUM!
nuclear cyclin-dependent protein kinase holoenzyme complex	GO:0019908	3	0	1	#NUM!	3	0	1	#NUM!
activating signal cointegrator 1 complex	GO:0099053	3	0	1	#NUM!	3	0	1	#NUM!
mitochondrial proton-transporting ATP synthase complex	GO:0005753	10	1	1	0.0572274	10	1	1	0.0591285
apical cytoplasm	GO:0090651	1	0	1	#NUM!	1	0	1	#NUM!
lamin filament	GO:0005638	3	0	1	#NUM!	3	0	1	#NUM!
U11/U12 snRNP	GO:0034693	1	0	1	#NUM!	1	0	1	#NUM!
laminin-11 complex	GO:0043260	3	0	1	#NUM!	3	0	1	#NUM!
multi-eIF complex	GO:0043614	1	0	1	#NUM!	1	0	1	#NUM!
cuticular plate	GO:0032437	2	0	1	#NUM!	2	0	1	#NUM!
cyclin E1-CDK2 complex	GO:0097134	3	0	1	#NUM!	3	0	1	#NUM!
RSF complex	GO:0031213	0	0	1	#VALUE!	0	0	1	#VALUE!
immunoglobulin complex, circulating	GO:0042571	2	0	1	#NUM!	1	0	1	#NUM!
collagen trimer	GO:0005581	27	2	1	-0.242877	26	1	0.50758	-0.896383
polycystin complex	GO:0002133	2	0	1	#NUM!	2	0	1	#NUM!
mucin granule	GO:0098594	1	0	1	#NUM!	1	0	1	#NUM!
apical dendrite	GO:0097440	11	1	1	-0.0380828	11	1	1	-0.0361816
B cell receptor complex	GO:0019815	1	0	1	#NUM!	1	0	1	#NUM!
nucleotide-excision repair complex	GO:0000109	4	0	1	#NUM!	4	0	1	#NUM!
junctional sarcoplasmic reticulum membrane	GO:0014701	5	0	1	#NUM!	5	0	1	#NUM!
TRAMP complex	GO:0031499	1	0	1	#NUM!	1	0	1	#NUM!
CRD-mediated mRNA stability complex	GO:0070937	5	0	1	#NUM!	5	0	1	#NUM!
astrocyte end-foot	GO:0097450	1	0	1	#NUM!	1	0	1	#NUM!
phosphatidylinositol 3-kinase complex, class III, type II	GO:0034272	1	0	1	#NUM!	1	0	1	#NUM!
pentameric IgM immunoglobulin complex	GO:0071756	1	0	1	#NUM!	0	0	1	#VALUE!
ASAP complex	GO:0061574	4	0	1	#NUM!	4	0	1	#NUM!
sodium:potassium-exchanging ATPase complex	GO:0005890	4	0	1	#NUM!	4	0	1	#NUM!
multimeric ribonuclease P complex	GO:0030681	6	0	1	#NUM!	6	0	1	#NUM!
haptoglobin-hemoglobin complex	GO:0031838	4	0	1	#NUM!	3	1	0.256989	1.2631
dendritic microtubule	GO:1901588	3	0	1	#NUM!	3	0	1	#NUM!
perichromatin fibrils	GO:0005726	4	0	1	#NUM!	4	0	1	#NUM!
granular component	GO:0001652	4	0	1	#NUM!	4	0	1	#NUM!
vesicle lumen	GO:0031983	0	0	1	#VALUE!	1	0	1	#NUM!
mitochondrial processing peptidase complex	GO:0017087	3	0	1	#NUM!	3	0	1	#NUM!
intracellular canaliculus	GO:0046691	1	0	1	#NUM!	1	0	1	#NUM!
laminin-8 complex	GO:0043257	1	0	1	#NUM!	1	0	1	#NUM!
lamellipodium membrane	GO:0031258	11	1	1	-0.0380828	11	2	0.278175	0.656966
SPOTS complex	GO:0035339	2	0	1	#NUM!	2	0	1	#NUM!
SMC loading complex	GO:0032116	1	0	1	#NUM!	1	0	1	#NUM!
nuclear RNA export factor complex	GO:0042272	1	0	1	#NUM!	1	0	1	#NUM!
condensed nuclear chromosome inner kinetochore	GO:0000941	2	0	1	#NUM!	2	0	1	#NUM!
septin ring	GO:0005940	9	0	1	#NUM!	9	0	1	#NUM!
sarcoglycan complex	GO:0016012	2	0	1	#NUM!	2	0	1	#NUM!
HOPS complex	GO:0030897	5	0	1	#NUM!	5	0	1	#NUM!
cytoplasmic chromatin	GO:0000789	1	0	1	#NUM!	1	0	1	#NUM!
6-phosphofructokinase complex	GO:0005945	3	0	1	#NUM!	3	0	1	#NUM!
procollagen-proline 4-dioxygenase complex	GO:0016222	2	0	1	#NUM!	2	0	1	#NUM!
deuterosome	GO:0098536	2	0	1	#NUM!	2	0	1	#NUM!
GTPase activator complex	GO:1902773	1	0	1	#NUM!	1	0	1	#NUM!
SAGA-type complex	GO:0070461	3	0	1	#NUM!	3	0	1	#NUM!
cytochrome complex	GO:0070069	1	0	1	#NUM!	1	0	1	#NUM!
integral component of nuclear inner membrane	GO:0005639	6	0	1	#NUM!	6	0	1	#NUM!
dystroglycan complex	GO:0016011	1	0	1	#NUM!	1	0	1	#NUM!
FANCM-MHF complex	GO:0071821	2	0	1	#NUM!	2	0	1	#NUM!
RNA polymerase II, holoenzyme	GO:0016591	6	0	1	#NUM!	6	0	1	#NUM!
GABA receptor complex	GO:1902710	1	0	1	#NUM!	1	0	1	#NUM!
phagophore assembly site	GO:0000407	13	1	1	-0.205137	13	1	1	-0.203236
chloride channel complex	GO:0034707	11	1	1	-0.0380828	11	0	0.614471	#NUM!
endoplasmic reticulum-Golgi intermediate compartment membrane	GO:0033116	37	3	1	-0.152493	37	4	0.774905	0.13709
glutamate-cysteine ligase complex	GO:0017109	1	0	1	#NUM!	1	0	1	#NUM!
TIM22 mitochondrial import inner membrane insertion complex	GO:0042721	1	0	1	#NUM!	1	0	1	#NUM!
inner dense plaque of desmosome	GO:0090637	1	0	1	#NUM!	1	0	1	#NUM!
PET complex	GO:1990923	1	0	1	#NUM!	1	0	1	#NUM!
STAGA complex	GO:0030914	7	0	1	#NUM!	8	0	1	#NUM!
Scc2-Scc4 cohesin loading complex	GO:0090694	1	0	1	#NUM!	1	0	1	#NUM!
omegasome	GO:1990462	1	0	1	#NUM!	1	0	1	#NUM!
phagolysosome	GO:0032010	0	0	1	#VALUE!	0	0	1	#VALUE!
histone locus body	GO:0035363	1	0	1	#NUM!	1	0	1	#NUM!
cytoplasmic dynein complex	GO:0005868	16	1	1	-0.412776	16	1	1	-0.410875
connexin complex	GO:0005922	2	0	1	#NUM!	2	0	1	#NUM!
intrinsic component of mitochondrial inner membrane	GO:0031304	1	0	1	#NUM!	1	0	1	#NUM!
inward rectifier potassium channel complex	GO:1902937	2	0	1	#NUM!	2	0	1	#NUM!
tricellular tight junction	GO:0061689	1	0	1	#NUM!	1	0	1	#NUM!
mitochondrial intermembrane space protein transporter complex	GO:0042719	2	0	1	#NUM!	2	0	1	#NUM!
EARP complex	GO:1990745	2	0	1	#NUM!	2	0	1	#NUM!
phagocytic vesicle	GO:0045335	38	3	1	-0.179161	38	3	1	-0.17726
alpha DNA polymerase:primase complex	GO:0005658	4	0	1	#NUM!	4	0	1	#NUM!
synaptic cleft	GO:0043083	6	0	1	#NUM!	6	0	1	#NUM!
alphav-beta3 integrin-IGF-1-IGF1R complex	GO:0035867	1	0	1	#NUM!	1	0	1	#NUM!
Parkin-FBXW7-Cul1 ubiquitin ligase complex	GO:1990452	3	0	1	#NUM!	3	0	1	#NUM!
sex chromosome	GO:0000803	1	0	1	#NUM!	1	0	1	#NUM!
photoreceptor outer segment membrane	GO:0042622	5	0	1	#NUM!	4	0	1	#NUM!
terminal web	GO:1990357	1	0	1	#NUM!	1	0	1	#NUM!
uniplex complex	GO:1990246	0	0	1	#VALUE!	1	0	1	#NUM!
I band	GO:0031674	10	1	1	0.0572274	11	2	0.278175	0.656966
Cdc48p-Npl4p-Vms1p AAA ATPase complex	GO:0036266	0	0	1	#VALUE!	0	0	1	#VALUE!
TEAD-1-YAP complex	GO:0071148	2	0	1	#NUM!	2	0	1	#NUM!
postsynaptic specialization, intracellular component	GO:0099091	3	0	1	#NUM!	3	0	1	#NUM!
platelet alpha granule lumen	GO:0031093	39	3	1	-0.205137	39	3	1	-0.203236
transmembrane transporter complex	GO:1902495	1	0	1	#NUM!	1	0	1	#NUM!
H zone	GO:0031673	1	0	1	#NUM!	1	0	1	#NUM!
apical plasma membrane urothelial plaque	GO:0120001	0	0	1	#VALUE!	1	0	1	#NUM!
intrinsic component of endoplasmic reticulum membrane	GO:0031227	3	0	1	#NUM!	3	0	1	#NUM!
phagophore assembly site membrane	GO:0034045	9	0	1	#NUM!	9	0	1	#NUM!
tertiary granule lumen	GO:1904724	25	2	1	-0.165916	22	1	0.716248	-0.729329
RSC-type complex	GO:0016586	2	0	1	#NUM!	2	0	1	#NUM!
cyclin A2-CDK2 complex	GO:0097124	3	0	1	#NUM!	3	0	1	#NUM!
vacuolar proton-transporting V-type ATPase complex	GO:0016471	9	0	1	#NUM!	9	0	1	#NUM!
nuclear pore inner ring	GO:0044611	1	0	1	#NUM!	2	1	0.179644	1.66857
nuclear meiotic cohesin complex	GO:0034991	2	0	1	#NUM!	2	0	1	#NUM!
inhibitory synapse	GO:0060077	5	0	1	#NUM!	5	0	1	#NUM!
TRAF2-GSTP1 complex	GO:0097057	1	0	1	#NUM!	2	1	0.179644	1.66857
spanning component of membrane	GO:0089717	1	0	1	#NUM!	1	0	1	#NUM!
COPII vesicle coat	GO:0030127	14	1	1	-0.279245	14	2	0.38567	0.415803
RNA cap binding complex	GO:0034518	3	0	1	#NUM!	3	0	1	#NUM!
amylin receptor complex 2	GO:0150057	0	0	1	#VALUE!	0	0	1	#VALUE!
stereocilia ankle link	GO:0002141	2	0	1	#NUM!	2	0	1	#NUM!
integral component of organelle membrane	GO:0031301	5	0	1	#NUM!	5	0	1	#NUM!
pericentriolar material	GO:0000242	13	1	1	-0.205137	14	2	0.38567	0.415803
insulin receptor complex	GO:0005899	3	0	1	#NUM!	3	0	1	#NUM!
actomyosin, actin portion	GO:0042643	2	0	1	#NUM!	2	0	1	#NUM!
potassium channel complex	GO:0034705	5	0	1	#NUM!	5	0	1	#NUM!
ELL-EAF complex	GO:0032783	4	0	1	#NUM!	4	1	0.327052	0.975419
platelet dense granule	GO:0042827	1	0	1	#NUM!	1	0	1	#NUM!
CHRAC	GO:0008623	2	0	1	#NUM!	2	0	1	#NUM!
axonemal dynein complex	GO:0005858	1	0	1	#NUM!	1	0	1	#NUM!
male pronucleus	GO:0001940	5	0	1	#NUM!	5	0	1	#NUM!
paranodal junction	GO:0033010	5	0	1	#NUM!	5	0	1	#NUM!
inner acrosomal membrane	GO:0002079	0	0	1	#VALUE!	0	0	1	#VALUE!
granular vesicle	GO:1990005	1	0	1	#NUM!	1	0	1	#NUM!
synaptobrevin 2-SNAP-25-syntaxin-1a-complexin I complex	GO:0070032	4	0	1	#NUM!	4	0	1	#NUM!
axonemal microtubule	GO:0005879	2	0	1	#NUM!	2	0	1	#NUM!
MutSbeta complex	GO:0032302	2	0	1	#NUM!	2	0	1	#NUM!
cytoplasmic side of dendritic spine plasma membrane	GO:1990780	1	0	1	#NUM!	1	0	1	#NUM!
MHC class II protein complex	GO:0042613	9	0	1	#NUM!	9	0	1	#NUM!
sarcolemma	GO:0042383	54	5	1	-0.0197337	54	5	1	-0.0178325
stereocilium	GO:0032420	14	1	1	-0.279245	14	2	0.38567	0.415803
hinge region between urothelial plaques of apical plasma membrane	GO:0120003	1	0	1	#NUM!	1	0	1	#NUM!
cyclin D2-CDK6 complex	GO:0097132	1	0	1	#NUM!	1	0	1	#NUM!
transport vesicle membrane	GO:0030658	17	1	1	-0.473401	17	1	1	-0.4715
axonal spine	GO:0044308	1	0	1	#NUM!	1	0	1	#NUM!
ARC complex	GO:0033167	1	0	1	#NUM!	1	0	1	#NUM!
Rix1 complex	GO:0097344	2	0	1	#NUM!	2	0	1	#NUM!
Lewy neurite	GO:0097462	1	0	1	#NUM!	1	0	1	#NUM!
cAMP-dependent protein kinase complex	GO:0005952	6	0	1	#NUM!	6	0	1	#NUM!
DNA-dependent protein kinase complex	GO:0070418	1	0	1	#NUM!	1	0	1	#NUM!
anchored component of postsynaptic recycling endosome membrane	GO:0099033	1	0	1	#NUM!	1	0	1	#NUM!
G protein-coupled receptor heterodimeric complex	GO:0038039	2	0	1	#NUM!	2	0	1	#NUM!
CORVET complex	GO:0033263	2	0	1	#NUM!	2	0	1	#NUM!
amylin receptor complex 3	GO:0150058	1	0	1	#NUM!	1	0	1	#NUM!
integral component of nuclear outer membrane	GO:0031309	0	0	1	#VALUE!	0	0	1	#VALUE!
mediator complex	GO:0016592	24	2	1	-0.125094	24	2	1	-0.123193
mismatch repair complex	GO:0032300	4	0	1	#NUM!	4	0	1	#NUM!
ciliary plasm	GO:0097014	1	0	1	#NUM!	1	0	1	#NUM!
precatalytic spliceosome	GO:0071011	1	0	1	#NUM!	1	0	1	#NUM!
insulin-like growth factor binary complex	GO:0042568	1	0	1	#NUM!	1	0	1	#NUM!
Derlin-1-VIMP complex	GO:0036502	1	0	1	#NUM!	1	0	1	#NUM!
U4/U6 snRNP	GO:0071001	2	0	1	#NUM!	2	0	1	#NUM!
CAK-ERCC2 complex	GO:0070516	1	0	1	#NUM!	1	0	1	#NUM!
nuclear lamina	GO:0005652	7	0	1	#NUM!	7	0	1	#NUM!
striated muscle myosin thick filament	GO:0005863	2	0	1	#NUM!	2	0	1	#NUM!
Myb complex	GO:0031523	1	0	1	#NUM!	1	0	1	#NUM!
Ski complex	GO:0055087	3	0	1	#NUM!	3	0	1	#NUM!
ryanodine receptor complex	GO:1990425	2	0	1	#NUM!	2	0	1	#NUM!
cytoplasmic side of membrane	GO:0098562	1	0	1	#NUM!	1	0	1	#NUM!
transcription factor TFIIIB complex	GO:0000126	3	0	1	#NUM!	3	1	0.256989	1.2631
GMP reductase complex	GO:1902560	1	0	1	#NUM!	1	0	1	#NUM!
Rb-E2F complex	GO:0035189	1	0	1	#NUM!	1	0	1	#NUM!
nuclear condensin complex	GO:0000799	2	0	1	#NUM!	2	0	1	#NUM!
cyclin B1-CDK1 complex	GO:0097125	2	0	1	#NUM!	2	0	1	#NUM!
transcription factor TFIIA complex	GO:0005672	4	0	1	#NUM!	5	1	0.390516	0.752276
Atg12-Atg5-Atg16 complex	GO:0034274	2	0	1	#NUM!	2	0	1	#NUM!
cytoplasmic microtubule bundle	GO:1905720	1	0	1	#NUM!	1	0	1	#NUM!
cytoplasmic side of nuclear pore	GO:1990876	1	0	1	#NUM!	1	0	1	#NUM!
junctional membrane complex	GO:0030314	2	0	1	#NUM!	2	0	1	#NUM!
troponin complex	GO:0005861	1	0	1	#NUM!	3	1	0.256989	1.2631
neuron projection branch point	GO:0061845	1	0	1	#NUM!	1	0	1	#NUM!
U4 snRNP	GO:0005687	9	0	1	#NUM!	9	0	1	#NUM!
laminin-1 complex	GO:0005606	2	0	1	#NUM!	2	0	1	#NUM!
prominosome	GO:0071914	1	0	1	#NUM!	1	0	1	#NUM!
RQC complex	GO:1990112	1	0	1	#NUM!	1	0	1	#NUM!
CAAX-protein geranylgeranyltransferase complex	GO:0005953	1	0	1	#NUM!	1	0	1	#NUM!
Golgi trans cisterna	GO:0000138	7	0	1	#NUM!	7	0	1	#NUM!
collagen type I trimer	GO:0005584	1	0	1	#NUM!	1	0	1	#NUM!
angiogenin-PRI complex	GO:0032311	2	0	1	#NUM!	2	0	1	#NUM!
ATP-binding cassette (ABC) transporter complex	GO:0043190	4	0	1	#NUM!	4	0	1	#NUM!
cortical cytoskeleton	GO:0030863	12	1	1	-0.125094	12	2	0.314516	0.569954
sodium channel complex	GO:0034706	1	0	1	#NUM!	1	0	1	#NUM!
Piccolo NuA4 histone acetyltransferase complex	GO:0032777	3	0	1	#NUM!	3	0	1	#NUM!
growth cone leading edge	GO:0061850	1	0	1	#NUM!	1	0	1	#NUM!
sarcoplasm	GO:0016528	7	0	1	#NUM!	7	0	1	#NUM!
cyclin-dependent protein kinase activating kinase holoenzyme complex	GO:0019907	3	0	1	#NUM!	3	0	1	#NUM!
collagen type VI trimer	GO:0005589	2	0	1	#NUM!	2	0	1	#NUM!
eukaryotic 80S initiation complex	GO:0033291	1	0	1	#NUM!	1	0	1	#NUM!
Tle3-Aes complex	GO:0070722	1	0	1	#NUM!	1	0	1	#NUM!
trans-Golgi network transport vesicle membrane	GO:0012510	1	0	1	#NUM!	1	0	1	#NUM!
GID complex	GO:0034657	3	0	1	#NUM!	3	0	1	#NUM!
retromer, tubulation complex	GO:0030905	4	0	1	#NUM!	4	0	1	#NUM!
tRNA (m1A) methyltransferase complex	GO:0031515	2	0	1	#NUM!	2	0	1	#NUM!
eukaryotic translation initiation factor 3 complex, eIF3e	GO:0071540	2	0	1	#NUM!	2	0	1	#NUM!
symbiont-containing vacuole membrane	GO:0020005	1	0	1	#NUM!	1	0	1	#NUM!
integral component of omegasome membrane	GO:0097631	1	0	1	#NUM!	1	0	1	#NUM!
endodeoxyribonuclease complex	GO:1905347	0	0	1	#VALUE!	0	0	1	#VALUE!
postsynaptic endocytic zone cytoplasmic component	GO:0099631	2	0	1	#NUM!	2	0	1	#NUM!
MutLalpha complex	GO:0032389	2	0	1	#NUM!	2	0	1	#NUM!
phosphatidylinositol 3-kinase complex, class III, type I	GO:0034271	1	0	1	#NUM!	1	0	1	#NUM!
protein C inhibitor-coagulation factor V complex	GO:0097181	0	0	1	#VALUE!	0	0	1	#VALUE!
centralspindlin complex	GO:0097149	2	0	1	#NUM!	2	0	1	#NUM!
glycosylphosphatidylinositol-N-acetylglucosaminyltransferase (GPI-GnT) complex	GO:0000506	3	0	1	#NUM!	3	0	1	#NUM!
presynaptic endosome	GO:0098830	1	0	1	#NUM!	1	0	1	#NUM!
nascent polypeptide-associated complex	GO:0005854	4	0	1	#NUM!	4	0	1	#NUM!
protein C inhibitor-KLK3 complex	GO:0036029	0	0	1	#VALUE!	0	0	1	#VALUE!
laminin-10 complex	GO:0043259	3	0	1	#NUM!	3	0	1	#NUM!
anchored component of presynaptic membrane	GO:0099026	2	0	1	#NUM!	2	0	1	#NUM!
X chromosome	GO:0000805	3	0	1	#NUM!	3	0	1	#NUM!
secretory vesicle	GO:0099503	2	0	1	#NUM!	2	0	1	#NUM!
UTP-C complex	GO:0034456	2	0	1	#NUM!	2	0	1	#NUM!
LUBAC complex	GO:0071797	4	0	1	#NUM!	4	0	1	#NUM!
integrin alpha2-beta1 complex	GO:0034666	2	0	1	#NUM!	2	0	1	#NUM!
condensin core heterodimer	GO:0000797	1	0	1	#NUM!	1	0	1	#NUM!
extrinsic component of organelle membrane	GO:0031312	1	0	1	#NUM!	1	0	1	#NUM!
presynaptic intermediate filament cytoskeleton	GO:0099182	1	0	1	#NUM!	1	0	1	#NUM!
pyruvate dehydrogenase complex	GO:0045254	4	0	1	#NUM!	4	0	1	#NUM!
ectoplasm	GO:0043265	0	0	1	#VALUE!	0	0	1	#VALUE!
core TFIIH complex portion of holo TFIIH complex	GO:0000438	2	0	1	#NUM!	2	0	1	#NUM!
integrin complex	GO:0008305	6	0	1	#NUM!	6	0	1	#NUM!
ACF complex	GO:0016590	1	0	1	#NUM!	1	0	1	#NUM!
mitochondrial ribonuclease P complex	GO:0030678	1	0	1	#NUM!	1	0	1	#NUM!
eukaryotic translation initiation factor 3 complex	GO:0005852	13	1	1	-0.205137	13	1	1	-0.203236
Cul4-RING E3 ubiquitin ligase complex	GO:0080008	19	1	1	-0.584627	19	1	1	-0.582725
MAML1-RBP-Jkappa- ICN1 complex	GO:0002193	2	0	1	#NUM!	2	0	1	#NUM!
axon terminus	GO:0043679	21	2	1	0.00843721	21	3	0.441901	0.415803
succinate-CoA ligase complex (GDP-forming)	GO:0045244	0	0	1	#VALUE!	0	0	1	#VALUE!
integrin alpha4-beta1 complex	GO:0034668	0	0	1	#VALUE!	1	0	1	#NUM!
MPP7-DLG1-LIN7 complex	GO:0097025	1	0	1	#NUM!	1	0	1	#NUM!
integral component of spine apparatus membrane	GO:0099065	1	0	1	#NUM!	1	0	1	#NUM!
condensed chromosome inner kinetochore	GO:0000939	1	0	1	#NUM!	1	0	1	#NUM!
3M complex	GO:1990393	1	0	1	#NUM!	1	0	1	#NUM!
interleukin-12 receptor complex	GO:0042022	1	0	1	#NUM!	1	0	1	#NUM!
spectrin	GO:0008091	6	0	1	#NUM!	6	0	1	#NUM!
cardiac Troponin complex	GO:1990584	1	0	1	#NUM!	1	0	1	#NUM!
alphav-beta3 integrin-HMGB1 complex	GO:0035868	1	0	1	#NUM!	1	0	1	#NUM!
contractile fiber	GO:0043292	3	0	1	#NUM!	3	0	1	#NUM!
extrinsic component of presynaptic active zone membrane	GO:0098891	1	0	1	#NUM!	1	0	1	#NUM!
nuclear periphery	GO:0034399	17	1	1	-0.473401	17	2	0.671121	0.221647
HCN channel complex	GO:0098855	2	0	1	#NUM!	2	0	1	#NUM!
mitochondrial alpha-ketoglutarate dehydrogenase complex	GO:0005947	1	0	1	#NUM!	1	0	1	#NUM!
organelle membrane contact site	GO:0044232	3	0	1	#NUM!	3	0	1	#NUM!
zymogen granule	GO:0042588	2	0	1	#NUM!	2	0	1	#NUM!
septin collar	GO:0032173	1	0	1	#NUM!	1	0	1	#NUM!
outer acrosomal membrane	GO:0002081	0	0	1	#VALUE!	0	0	1	#VALUE!
Swr1 complex	GO:0000812	8	0	1	#NUM!	8	0	1	#NUM!
multivesicular body, internal vesicle lumen	GO:0097489	1	0	1	#NUM!	1	0	1	#NUM!
acrosomal membrane	GO:0002080	5	0	1	#NUM!	5	0	1	#NUM!
small-subunit processome	GO:0032040	27	2	1	-0.242877	26	1	0.50758	-0.896383
serine-pyruvate aminotransferase complex	GO:0005969	1	0	1	#NUM!	1	0	1	#NUM!
very-low-density lipoprotein particle	GO:0034361	6	0	1	#NUM!	7	0	1	#NUM!
membrane coat	GO:0030117	5	0	1	#NUM!	6	0	1	#NUM!
extrinsic component of vacuolar membrane	GO:0000306	1	0	1	#NUM!	1	0	1	#NUM!
nuclear ubiquitin ligase complex	GO:0000152	2	0	1	#NUM!	2	0	1	#NUM!
proton-transporting V-type ATPase, V1 domain	GO:0033180	4	0	1	#NUM!	4	0	1	#NUM!
extrinsic component of autophagosome membrane	GO:0097635	1	0	1	#NUM!	1	0	1	#NUM!
muscle tendon junction	GO:0005927	0	0	1	#VALUE!	1	1	0.0942586	2.36171
F-actin capping protein complex	GO:0008290	6	0	1	#NUM!	6	0	1	#NUM!
cerebellar mossy fiber	GO:0044300	1	0	1	#NUM!	1	0	1	#NUM!
Scrib-APC-beta-catenin complex	GO:0034750	2	0	1	#NUM!	2	0	1	#NUM!
BAK complex	GO:0097145	0	0	1	#VALUE!	0	0	1	#VALUE!
proton-transporting two-sector ATPase complex, catalytic domain	GO:0033178	2	0	1	#NUM!	2	0	1	#NUM!
cholinergic synapse	GO:0098981	3	0	1	#NUM!	3	0	1	#NUM!
kinociliary basal body	GO:1902636	2	0	1	#NUM!	2	0	1	#NUM!
exocytic vesicle	GO:0070382	14	1	1	-0.279245	14	1	1	-0.277344
nuclear outer membrane-endoplasmic reticulum membrane network	GO:0042175	1	0	1	#NUM!	1	0	1	#NUM!
senescence-associated heterochromatin focus	GO:0035985	3	0	1	#NUM!	3	0	1	#NUM!
integral component of synaptic membrane	GO:0099699	3	0	1	#NUM!	3	0	1	#NUM!
dense body	GO:0097433	6	0	1	#NUM!	5	0	1	#NUM!
GAIT complex	GO:0097452	4	0	1	#NUM!	4	1	0.327052	0.975419
dystrophin-associated glycoprotein complex	GO:0016010	8	0	1	#NUM!	8	0	1	#NUM!
TRAPPII protein complex	GO:1990071	1	0	1	#NUM!	1	0	1	#NUM!
spanning component of plasma membrane	GO:0044214	1	0	1	#NUM!	1	0	1	#NUM!
mitochondrial permeability transition pore complex	GO:0005757	3	0	1	#NUM!	3	0	1	#NUM!
ribonuclease MRP complex	GO:0000172	4	0	1	#NUM!	4	0	1	#NUM!
dense fibrillar component	GO:0001651	2	0	1	#NUM!	2	0	1	#NUM!
clathrin coat	GO:0030118	4	0	1	#NUM!	4	0	1	#NUM!
integral component of cytoplasmic side of endoplasmic reticulum membrane	GO:0071458	4	0	1	#NUM!	4	0	1	#NUM!
PCSK9-LDLR complex	GO:1990666	1	0	1	#NUM!	1	0	1	#NUM!
cation channel complex	GO:0034703	2	0	1	#NUM!	2	0	1	#NUM!
hippocampal mossy fiber expansion	GO:1990026	1	0	1	#NUM!	1	0	1	#NUM!
Y chromosome	GO:0000806	1	0	1	#NUM!	1	0	1	#NUM!
dense core granule	GO:0031045	6	0	1	#NUM!	6	0	1	#NUM!

## Sheet: SG80-99
#SG80-99(θ=0.5)		Male				Female
Gene ontology (cellular component)	Gene ontology IDs	AllGene	Critical	P-value	Enrichment(log scale)	AllGene	Critical	P-value	Enrichment(log scale)
cytosol	GO:0005829	3135	352	6.96674e-10	0.244031	3137	377	8.6779e-09	0.217687
protein-containing complex	GO:0032991	382	64	3.61993e-07	0.644247	374	64	3.8315e-06	0.571091
SMAD protein complex	GO:0071141	6	6	4.54088e-07	2.43078	6	6	8.01208e-07	2.33646
cytoplasm	GO:0005737	2469	276	6.68536e-07	0.239617	2438	280	0.000299357	0.17232
transcription factor complex	GO:0005667	118	28	7.93318e-07	0.992305	117	27	1.93116e-05	0.870127
nucleoplasm	GO:0005654	2097	238	2.43878e-06	0.254792	2083	248	7.45586e-05	0.208328
nucleus	GO:0005634	3092	322	4.7343e-05	0.168763	3057	334	0.0026733	0.122416
nuclear chromosome, telomeric region	GO:0000784	65	16	0.000115588	1.02899	63	14	0.0023018	0.832387
vesicle membrane	GO:0012506	15	7	0.000135574	1.66864	14	5	0.00793907	1.30684
nuclear telomere cap complex	GO:0000783	8	5	0.000232094	1.96078	8	5	0.000363789	1.86646
ruffle membrane	GO:0032587	59	14	0.000459251	0.992305	60	14	0.00140227	0.881177
shelterin complex	GO:0070187	6	4	0.000770794	2.02532	6	4	0.0011082	1.931
extracellular exosome	GO:0070062	1153	131	0.00127816	0.25586	1152	136	0.00934431	0.199864
plasma membrane	GO:0005886	1614	175	0.00153256	0.2091	1603	203	9.36051e-06	0.270038
autophagosome	GO:0005776	39	10	0.00156809	1.06981	39	11	0.000852415	1.0708
perinuclear region of cytoplasm	GO:0048471	439	57	0.00231247	0.389337	436	61	0.00258455	0.369696
cell projection	GO:0042995	55	12	0.00249463	0.908358	54	13	0.00151673	0.912429
chromosome, telomeric region	GO:0000781	23	7	0.00276586	1.2412	24	7	0.00611333	1.10432
nuclear body	GO:0016604	185	28	0.0052335	0.542633	185	31	0.00223354	0.550096
central region of growth cone	GO:0090724	5	3	0.00591994	1.91996	5	3	0.00775022	1.82564
photoreceptor ribbon synapse	GO:0098684	5	3	0.00591994	1.91996	5	3	0.00775022	1.82564
centrosome	GO:0005813	300	40	0.00672775	0.415882	296	38	0.070082	0.283691
spindle midzone	GO:0051233	15	5	0.00738597	1.33217	15	4	0.0498434	1.01471
Grb2-EGFR complex	GO:0070436	2	2	0.0077279	2.43078	2	2	0.00933346	2.33646
transferase complex	GO:1990234	2	2	0.0077279	2.43078	2	2	0.00933346	2.33646
activin responsive factor complex	GO:0032444	2	2	0.0077279	2.43078	2	2	0.00933346	2.33646
CHOP-ATF4 complex	GO:1990617	2	2	0.0077279	2.43078	2	2	0.00933346	2.33646
VCP-NSFL1C complex	GO:1990730	2	2	0.0077279	2.43078	2	2	0.00933346	2.33646
presynaptic endocytic zone	GO:0098833	2	2	0.0077279	2.43078	2	2	0.00933346	2.33646
cortical microtubule cytoskeleton	GO:0030981	2	2	0.0077279	2.43078	2	2	0.00933346	2.33646
cytoplasmic side of apical plasma membrane	GO:0098592	2	2	0.0077279	2.43078	2	2	0.00933346	2.33646
ATF4-CREB1 transcription factor complex	GO:1990589	2	2	0.0077279	2.43078	2	2	0.00933346	2.33646
HSP90-CDC37 chaperone complex	GO:1990565	2	2	0.0077279	2.43078	2	2	0.00933346	2.33646
heteromeric SMAD protein complex	GO:0071144	2	2	0.0077279	2.43078	2	2	0.00933346	2.33646
phosphatidylinositol 3-kinase complex	GO:0005942	16	5	0.00997899	1.26763	17	6	0.00389267	1.29501
CD40 receptor complex	GO:0035631	11	4	0.0118529	1.41918	9	3	0.0485077	1.23785
Wnt signalosome	GO:1990909	7	3	0.0181159	1.58349	7	3	0.0233953	1.48917
actin filament	GO:0005884	40	8	0.0211349	0.821347	40	8	0.0518148	0.727026
beta-catenin-TCF7L2 complex	GO:0070369	3	2	0.0218278	2.02532	3	2	0.0262003	1.931
basal dendrite	GO:0097441	3	2	0.0218278	2.02532	3	2	0.0262003	1.931
BAT3 complex	GO:0071818	3	2	0.0218278	2.02532	3	1	0.262906	1.23785
nuclear exosome (RNase complex)	GO:0000176	13	4	0.0222923	1.25213	13	5	0.00553811	1.38095
autophagosome membrane	GO:0000421	13	4	0.0222923	1.25213	14	6	0.00121638	1.48917
vesicle	GO:0031982	94	15	0.025137	0.59554	92	13	0.153368	0.379625
nuclear matrix	GO:0016363	79	13	0.0253348	0.626286	80	14	0.0331596	0.593495
endocytic vesicle membrane	GO:0030666	34	7	0.0260574	0.850334	33	6	0.12787	0.631716
invadopodium	GO:0071437	8	3	0.0271166	1.44996	8	4	0.00441251	1.64332
apical plasma membrane	GO:0016324	114	17	0.028686	0.5278	116	17	0.0794517	0.416087
postsynaptic cytosol	GO:0099524	14	4	0.0290884	1.17802	14	4	0.0394791	1.0837
exosome (RNase complex)	GO:0000178	14	4	0.0290884	1.17802	14	5	0.00793907	1.30684
cytoplasmic vesicle membrane	GO:0030659	71	12	0.0311167	0.653011	70	12	0.041364	0.572876
ciliary base	GO:0097546	21	5	0.0322414	0.9957	21	5	0.0458675	0.90138
mitochondrial inner membrane	GO:0005743	183	8	0.0333491	-0.69926	184	11	0.0995302	-0.480576
microtubule organizing center	GO:0005815	107	16	0.0364791	0.530545	104	15	0.129164	0.400123
beta-catenin destruction complex	GO:0030877	9	3	0.0380654	1.33217	9	4	0.00733974	1.52553
Derlin-1 retrotranslocation complex	GO:0036513	9	3	0.0380654	1.33217	9	3	0.0485077	1.23785
cytoplasmic vesicle	GO:0031410	128	18	0.0403119	0.469126	131	20	0.0358978	0.456999
cytoplasmic ribonucleoprotein granule	GO:0036464	51	9	0.0409323	0.696184	51	10	0.0277211	0.707224
actin cap	GO:0030478	4	2	0.0411218	1.73764	3	1	0.262906	1.23785
annulate lamellae	GO:0005642	4	2	0.0411218	1.73764	4	1	0.334188	0.95017
DNA repair complex	GO:1990391	4	2	0.0411218	1.73764	4	3	0.00334014	2.04878
plasma membrane protein complex	GO:0098797	4	2	0.0411218	1.73764	4	1	0.334188	0.95017
early endosome membrane	GO:0031901	94	14	0.0431347	0.526547	95	15	0.0526471	0.490637
cell leading edge	GO:0031252	30	6	0.0434208	0.821347	30	7	0.0216222	0.881177
brush border membrane	GO:0031526	16	4	0.0459807	1.04449	16	5	0.0147213	1.17331
RISC complex	GO:0016442	10	3	0.0509081	1.22681	10	3	0.0644504	1.13249
nuclear inclusion body	GO:0042405	10	3	0.0509081	1.22681	10	3	0.0644504	1.13249
cytoplasmic exosome (RNase complex)	GO:0000177	10	3	0.0509081	1.22681	10	4	0.0113079	1.42017
chaperone complex	GO:0101031	10	3	0.0509081	1.22681	10	4	0.0113079	1.42017
presynaptic cytosol	GO:0099523	10	3	0.0509081	1.22681	10	3	0.0644504	1.13249
inclusion body	GO:0016234	17	4	0.0560874	0.983866	17	4	0.0745716	0.889545
transcriptionally active chromatin	GO:0035327	17	4	0.0560874	0.983866	16	3	0.196511	0.662488
adherens junction	GO:0005912	32	6	0.0571546	0.756808	32	6	0.121059	0.662488
endomembrane system	GO:0012505	46	8	0.059464	0.681585	49	9	0.0495151	0.641868
nuclear chromatin	GO:0000790	132	18	0.0606719	0.438355	130	22	0.00984307	0.559972
glutamatergic synapse	GO:0098978	208	26	0.0621349	0.351343	210	28	0.0750732	0.321561
macropinosome	GO:0044354	5	2	0.0645897	1.51449	5	2	0.0766005	1.42017
Ragulator complex	GO:0071986	5	2	0.0645897	1.51449	5	2	0.0766005	1.42017
Arp2/3 protein complex	GO:0005885	5	2	0.0645897	1.51449	4	0	1	#NUM!
organelle membrane	GO:0031090	5	2	0.0645897	1.51449	5	2	0.0766005	1.42017
nonhomologous end joining complex	GO:0070419	5	2	0.0645897	1.51449	5	3	0.00775022	1.82564
activin receptor complex	GO:0048179	5	2	0.0645897	1.51449	5	2	0.0766005	1.42017
beta-catenin-TCF complex	GO:1990907	5	2	0.0645897	1.51449	5	2	0.0766005	1.42017
Lsm1-7-Pat1 complex	GO:1990726	5	2	0.0645897	1.51449	5	3	0.00775022	1.82564
cytoplasmic side of plasma membrane	GO:0009898	33	6	0.0648933	0.726037	30	6	0.0637143	0.727026
COP9 signalosome	GO:0008180	11	3	0.0655538	1.1315	11	3	0.0824577	1.03718
membrane raft	GO:0045121	116	16	0.0671017	0.449783	115	18	0.0373034	0.481904
Cul3-RING ubiquitin ligase complex	GO:0031463	26	5	0.0726675	0.782126	26	5	0.0998309	0.687805
cytosolic large ribosomal subunit	GO:0022625	49	8	0.0729116	0.618406	48	7	0.223271	0.411173
chromosome	GO:0005694	82	12	0.0743411	0.508972	83	13	0.0885098	0.482573
cell cortex	GO:0005938	82	12	0.0743411	0.508972	81	13	0.058016	0.506964
ubiquitin ligase complex	GO:0000151	83	12	0.077242	0.496851	83	13	0.0885098	0.482573
condensed nuclear chromosome	GO:0000794	19	4	0.0795428	0.87264	21	6	0.012214	1.0837
recycling endosome membrane	GO:0055038	51	8	0.0842932	0.578401	51	11	0.0138082	0.802534
kinetochore	GO:0000776	51	8	0.0842932	0.578401	51	8	0.150327	0.48408
cytoskeleton	GO:0005856	215	26	0.0871929	0.318243	216	27	0.160127	0.257023
microtubule cytoskeleton	GO:0015630	90	3	0.0878878	-0.970413	90	7	0.718732	-0.217435
interleukin-1 receptor complex	GO:0045323	1	1	0.0879678	2.43078	1	1	0.0966688	2.33646
collagen type II trimer	GO:0005585	1	1	0.0879678	2.43078	1	1	0.0966688	2.33646
recycling endosome lumen	GO:0034777	1	1	0.0879678	2.43078	1	1	0.0966688	2.33646
intrinsic component of endosome membrane	GO:0031302	1	1	0.0879678	2.43078	0	0	1	#VALUE!
NF-kappaB p50/p65 complex	GO:0035525	1	1	0.0879678	2.43078	1	1	0.0966688	2.33646
septin cytoskeleton	GO:0032156	1	1	0.0879678	2.43078	1	1	0.0966688	2.33646
perinuclear endoplasmic reticulum membrane	GO:1990578	1	1	0.0879678	2.43078	1	1	0.0966688	2.33646
neurofilament cytoskeleton	GO:0060053	1	1	0.0879678	2.43078	1	1	0.0966688	2.33646
ooplasm	GO:1990917	1	1	0.0879678	2.43078	1	1	0.0966688	2.33646
sumoylated E2 ligase complex	GO:1990356	1	1	0.0879678	2.43078	1	1	0.0966688	2.33646
platelet dense tubular network	GO:0031094	1	1	0.0879678	2.43078	1	1	0.0966688	2.33646
storage vacuole	GO:0000322	1	1	0.0879678	2.43078	1	1	0.0966688	2.33646
Grb2-Sos complex	GO:0070618	1	1	0.0879678	2.43078	1	0	1	#NUM!
nuclear proteasome complex	GO:0031595	1	1	0.0879678	2.43078	1	1	0.0966688	2.33646
podosome core	GO:0061825	1	1	0.0879678	2.43078	0	0	1	#VALUE!
protein N-acetylglucosaminyltransferase complex	GO:0017122	1	1	0.0879678	2.43078	1	1	0.0966688	2.33646
Golgi cis cisterna membrane	GO:1990674	1	1	0.0879678	2.43078	1	1	0.0966688	2.33646
serotonergic synapse	GO:0099154	1	1	0.0879678	2.43078	1	1	0.0966688	2.33646
interleukin-5 receptor complex	GO:0005895	1	1	0.0879678	2.43078	1	1	0.0966688	2.33646
Wnt-Frizzled-LRP5/6 complex	GO:1990851	1	1	0.0879678	2.43078	1	1	0.0966688	2.33646
IPAF inflammasome complex	GO:0072557	1	1	0.0879678	2.43078	1	1	0.0966688	2.33646
centrosomal corona	GO:0031592	1	1	0.0879678	2.43078	1	1	0.0966688	2.33646
GET complex	GO:0043529	1	1	0.0879678	2.43078	1	1	0.0966688	2.33646
AIM2 inflammasome complex	GO:0097169	1	1	0.0879678	2.43078	1	1	0.0966688	2.33646
AIP1-IRE1 complex	GO:1990597	1	1	0.0879678	2.43078	0	0	1	#VALUE!
NLRP1 inflammasome complex	GO:0072558	1	1	0.0879678	2.43078	1	1	0.0966688	2.33646
collagen type XIV trimer	GO:0005596	1	1	0.0879678	2.43078	1	1	0.0966688	2.33646
protease inhibitor complex	GO:0097179	1	1	0.0879678	2.43078	1	1	0.0966688	2.33646
9+0 non-motile cilium	GO:0097731	1	1	0.0879678	2.43078	1	1	0.0966688	2.33646
Holliday junction resolvase complex	GO:0048476	1	1	0.0879678	2.43078	1	1	0.0966688	2.33646
sperm head plasma membrane	GO:1990913	1	1	0.0879678	2.43078	1	1	0.0966688	2.33646
mitochondrial inner membrane peptidase complex	GO:0042720	1	1	0.0879678	2.43078	1	1	0.0966688	2.33646
Cdc48p-Npl4p-Vms1p AAA ATPase complex	GO:0036266	1	1	0.0879678	2.43078	1	1	0.0966688	2.33646
extrinsic component of postsynaptic specialization membrane	GO:0098892	1	1	0.0879678	2.43078	1	1	0.0966688	2.33646
integral component of nuclear outer membrane	GO:0031309	1	1	0.0879678	2.43078	0	0	1	#VALUE!
interleukin-18 receptor complex	GO:0045092	1	1	0.0879678	2.43078	1	1	0.0966688	2.33646
ATPase complex	GO:1904949	1	1	0.0879678	2.43078	1	1	0.0966688	2.33646
growth cone leading edge	GO:0061850	1	1	0.0879678	2.43078	1	0	1	#NUM!
HFE-transferrin receptor complex	GO:1990712	6	2	0.0913501	1.33217	6	2	0.107705	1.23785
BORC complex	GO:0099078	6	2	0.0913501	1.33217	6	2	0.107705	1.23785
cell projection membrane	GO:0031253	6	2	0.0913501	1.33217	6	3	0.0143923	1.64332
uropod	GO:0001931	6	2	0.0913501	1.33217	6	2	0.107705	1.23785
spectrin-associated cytoskeleton	GO:0014731	6	2	0.0913501	1.33217	6	2	0.107705	1.23785
early endosome	GO:0005769	138	18	0.092688	0.393903	137	19	0.106528	0.360922
apical part of cell	GO:0045177	28	5	0.0941343	0.708018	27	5	0.177231	0.650065
GABA-ergic synapse	GO:0098982	28	5	0.0941343	0.708018	27	5	0.177231	0.650065
postsynaptic density	GO:0014069	167	21	0.0954727	0.357313	166	19	0.424898	0.168915
presynaptic membrane	GO:0042734	43	7	0.098039	0.615495	44	8	0.0685401	0.631716
basement membrane	GO:0005604	43	7	0.098039	0.615495	41	6	0.283027	0.414652
azurophil granule lumen	GO:0035578	43	7	0.098039	0.615495	43	6	0.302323	0.367023
heterochromatin	GO:0000792	13	3	0.0997618	0.964448	13	3	0.123908	0.870127
endoplasmic reticulum lumen	GO:0005788	143	7	0.101774	-0.58615	140	7	0.0601471	-0.659268
spindle pole	GO:0000922	77	11	0.101864	0.484875	76	7	1	-0.0483591
PML body	GO:0016605	77	11	0.101864	0.484875	79	14	0.0210753	0.606074
membrane	GO:0016020	1163	117	0.103168	0.134201	1165	121	0.360388	0.0717783
mitotic spindle	GO:0072686	44	7	0.104582	0.592505	42	6	0.292227	0.390554
receptor complex	GO:0043235	97	13	0.10577	0.421023	96	13	0.220074	0.337065
aggresome	GO:0016235	29	5	0.105951	0.672927	29	6	0.0552959	0.760928
mitochondrial respiratory chain complex I	GO:0005747	31	0	0.107249	#NUM!	31	0	0.0681777	#NUM!
basolateral plasma membrane	GO:0016323	79	11	0.109438	0.459232	80	12	0.124015	0.439344
lamellipodium	GO:0030027	125	16	0.111672	0.37506	124	16	0.219233	0.288771
postsynaptic density, intracellular component	GO:0099092	14	3	0.119036	0.89034	14	3	0.146934	0.796019
host cell	GO:0043657	46	7	0.119483	0.548053	45	6	0.441446	0.321561
ciliary rootlet	GO:0035253	7	2	0.120644	1.17802	8	3	0.034785	1.35563
platelet alpha granule membrane	GO:0031092	7	2	0.120644	1.17802	7	2	0.141428	1.0837
Lsm2-8 complex	GO:0120115	7	2	0.120644	1.17802	7	3	0.0233953	1.48917
semaphorin receptor complex	GO:0002116	7	2	0.120644	1.17802	7	3	0.0233953	1.48917
U6 snRNP	GO:0005688	7	2	0.120644	1.17802	7	3	0.0233953	1.48917
proteasome core complex, alpha-subunit complex	GO:0019773	7	2	0.120644	1.17802	7	2	0.141428	1.0837
presynaptic active zone membrane	GO:0048787	7	2	0.120644	1.17802	8	2	0.176976	0.95017
RISC-loading complex	GO:0070578	7	2	0.120644	1.17802	7	2	0.141428	1.0837
integral component of presynaptic membrane	GO:0099056	22	4	0.12225	0.726037	21	4	0.138648	0.678236
ficolin-1-rich granule lumen	GO:1904813	88	12	0.125785	0.438355	88	12	0.202941	0.344034
endoplasmic reticulum-Golgi intermediate compartment	GO:0005793	50	1	0.126243	-1.48124	51	2	0.231697	-0.902214
lysosome	GO:0005764	110	5	0.127184	-0.660258	113	6	0.146478	-0.599164
perikaryon	GO:0043204	69	10	0.128864	0.499263	68	12	0.0363249	0.601863
proteasome complex	GO:0000502	52	8	0.132069	0.558983	53	7	0.35038	0.312082
microtubule	GO:0005874	173	21	0.133238	0.322016	173	23	0.116648	0.318667
focal adhesion	GO:0005925	283	32	0.133852	0.251074	285	40	0.0140511	0.372854
ciliary basal body	GO:0036064	71	10	0.135194	0.47069	71	9	0.41553	0.271009
T-tubule	GO:0030315	23	4	0.138277	0.681585	23	4	0.272919	0.587264
secretory granule lumen	GO:0034774	72	10	0.139096	0.456704	74	10	0.23777	0.334984
immunological synapse	GO:0001772	15	3	0.13955	0.821347	15	3	0.171206	0.727026
proteasome core complex	GO:0005839	15	3	0.13955	0.821347	16	2	0.663237	0.257023
endosome	GO:0005768	156	19	0.150828	0.325368	157	19	0.276327	0.224657
specific granule	GO:0042581	8	2	0.151819	1.04449	8	3	0.034785	1.35563
Golgi-associated vesicle membrane	GO:0030660	8	2	0.151819	1.04449	8	2	0.176976	0.95017
microvillus membrane	GO:0031528	8	2	0.151819	1.04449	8	4	0.00441251	1.64332
BLOC-1 complex	GO:0031083	8	2	0.151819	1.04449	8	2	0.176976	0.95017
protein phosphatase type 1 complex	GO:0000164	8	2	0.151819	1.04449	8	2	0.176976	0.95017
intracellular	GO:0005622	57	8	0.157972	0.467175	57	9	0.116091	0.490637
mitochondrial large ribosomal subunit	GO:0005762	25	0	0.162737	#NUM!	25	0	0.165628	#NUM!
tertiary granule lumen	GO:1904724	25	0	0.162737	#NUM!	24	2	1	-0.148443
histone deacetylase complex	GO:0000118	26	0	0.163552	#NUM!	26	0	0.170633	#NUM!
kinetochore microtubule	GO:0005828	2	1	0.168208	1.73764	2	1	0.184004	1.64332
Ku70:Ku80 complex	GO:0043564	2	1	0.168208	1.73764	2	1	0.184004	1.64332
CIA complex	GO:0097361	2	1	0.168208	1.73764	2	1	0.184004	1.64332
U2-type post-mRNA release spliceosomal complex	GO:0071008	2	1	0.168208	1.73764	2	1	0.184004	1.64332
mitotic spindle astral microtubule end	GO:1905721	2	1	0.168208	1.73764	2	1	0.184004	1.64332
cytoplasmic periphery of the nuclear pore complex	GO:1990723	2	1	0.168208	1.73764	2	1	0.184004	1.64332
membrane microdomain	GO:0098857	2	1	0.168208	1.73764	2	1	0.184004	1.64332
early phagosome membrane	GO:0036186	2	1	0.168208	1.73764	2	1	0.184004	1.64332
microspike	GO:0044393	2	1	0.168208	1.73764	2	1	0.184004	1.64332
cytoophidium	GO:0097268	2	1	0.168208	1.73764	2	1	0.184004	1.64332
CHOP-C/EBP complex	GO:0036488	2	1	0.168208	1.73764	2	1	0.184004	1.64332
IRE1-TRAF2-ASK1 complex	GO:1990604	2	1	0.168208	1.73764	1	0	1	#NUM!
astral microtubule	GO:0000235	2	1	0.168208	1.73764	2	1	0.184004	1.64332
lateral loop	GO:0043219	2	1	0.168208	1.73764	2	1	0.184004	1.64332
ubiquitin conjugating enzyme complex	GO:0031371	2	1	0.168208	1.73764	2	1	0.184004	1.64332
MICOS complex	GO:0061617	2	1	0.168208	1.73764	2	1	0.184004	1.64332
perinucleolar chromocenter	GO:0010370	2	1	0.168208	1.73764	2	1	0.184004	1.64332
intracellular vesicle	GO:0097708	2	1	0.168208	1.73764	2	1	0.184004	1.64332
proteasome storage granule	GO:0034515	2	1	0.168208	1.73764	2	1	0.184004	1.64332
CST complex	GO:1990879	2	1	0.168208	1.73764	1	0	1	#NUM!
aryl hydrocarbon receptor complex	GO:0034751	2	1	0.168208	1.73764	2	1	0.184004	1.64332
protein kinase CK2 complex	GO:0005956	2	1	0.168208	1.73764	2	1	0.184004	1.64332
Rab-protein geranylgeranyltransferase complex	GO:0005968	2	1	0.168208	1.73764	2	1	0.184004	1.64332
ATF1-ATF4 transcription factor complex	GO:1990590	2	1	0.168208	1.73764	2	1	0.184004	1.64332
rDNA heterochromatin	GO:0033553	2	1	0.168208	1.73764	2	1	0.184004	1.64332
Slx1-Slx4 complex	GO:0033557	2	1	0.168208	1.73764	2	1	0.184004	1.64332
platelet dense tubular network membrane	GO:0031095	2	1	0.168208	1.73764	2	1	0.184004	1.64332
sperm fibrous sheath	GO:0035686	2	1	0.168208	1.73764	2	1	0.184004	1.64332
DNA ligase IV complex	GO:0032807	2	1	0.168208	1.73764	2	2	0.00933346	2.33646
CHOP-ATF3 complex	GO:1990622	2	1	0.168208	1.73764	2	1	0.184004	1.64332
RNA nuclear export complex	GO:0042565	2	1	0.168208	1.73764	2	1	0.184004	1.64332
TRC complex	GO:0072380	2	1	0.168208	1.73764	2	1	0.184004	1.64332
signal peptidase complex	GO:0005787	2	1	0.168208	1.73764	2	1	0.184004	1.64332
phosphatidylinositol 3-kinase complex, class IA	GO:0005943	2	1	0.168208	1.73764	2	1	0.184004	1.64332
TRAF2-GSTP1 complex	GO:0097057	2	1	0.168208	1.73764	1	0	1	#NUM!
tRNA-specific adenosine-34 deaminase complex	GO:0052718	2	1	0.168208	1.73764	2	0	1	#NUM!
phosphatidylinositol 3-kinase complex, class IB	GO:0005944	2	1	0.168208	1.73764	2	2	0.00933346	2.33646
PCNA-p21 complex	GO:0070557	2	1	0.168208	1.73764	2	1	0.184004	1.64332
Sec61 translocon complex	GO:0005784	2	1	0.168208	1.73764	2	1	0.184004	1.64332
FAR/SIN/STRIPAK complex	GO:0090443	2	1	0.168208	1.73764	2	1	0.184004	1.64332
SREBP-SCAP-Insig complex	GO:0032937	2	1	0.168208	1.73764	2	1	0.184004	1.64332
phagocytic vesicle membrane	GO:0030670	44	1	0.177985	-1.3534	45	1	0.123467	-1.4702
secretory granule membrane	GO:0030667	44	1	0.177985	-1.3534	46	1	0.125918	-1.49218
extracellular space	GO:0005615	469	33	0.178494	-0.22331	457	43	0.934917	-0.0270192
polysome	GO:0005844	30	5	0.181253	0.639025	29	5	0.194772	0.578606
phagocytic cup	GO:0001891	17	3	0.183655	0.696184	18	4	0.088859	0.832387
M band	GO:0031430	17	3	0.183655	0.696184	17	3	0.222641	0.601863
ciliary transition zone	GO:0035869	9	2	0.184321	0.926707	9	2	0.213681	0.832387
early phagosome	GO:0032009	9	2	0.184321	0.926707	10	3	0.0644504	1.13249
actin cortical patch	GO:0030479	9	2	0.184321	0.926707	8	1	0.556794	0.257023
axolemma	GO:0030673	9	2	0.184321	0.926707	9	2	0.213681	0.832387
micro-ribonucleoprotein complex	GO:0035068	9	2	0.184321	0.926707	9	2	0.213681	0.832387
apical junction complex	GO:0043296	9	2	0.184321	0.926707	9	2	0.213681	0.832387
male germ cell nucleus	GO:0001673	9	2	0.184321	0.926707	9	2	0.213681	0.832387
acrosomal vesicle	GO:0001669	31	5	0.188873	0.606235	30	3	1	0.033879
ruffle	GO:0001726	67	9	0.189125	0.423317	66	12	0.0324304	0.631716
Golgi apparatus	GO:0005794	498	52	0.190048	0.171428	493	49	0.813233	0.0277752
protein-DNA complex	GO:0032993	33	5	0.207374	0.543715	33	6	0.12787	0.631716
spliceosomal complex	GO:0005681	72	3	0.209296	-0.747269	71	4	0.314793	-0.539921
presynaptic active zone cytoplasmic component	GO:0098831	10	2	0.217674	0.821347	10	2	0.250989	0.727026
exocyst	GO:0000145	10	2	0.217674	0.821347	10	2	0.250989	0.727026
exon-exon junction complex	GO:0035145	10	2	0.217674	0.821347	10	2	0.250989	0.727026
XY body	GO:0001741	10	2	0.217674	0.821347	9	2	0.213681	0.832387
axoneme	GO:0005930	34	5	0.218097	0.513862	32	5	0.230338	0.480166
midbody	GO:0030496	105	13	0.220686	0.341774	103	12	0.499829	0.186642
transport vesicle	GO:0030133	54	2	0.232375	-0.865052	55	3	0.365421	-0.572257
trans-Golgi network membrane	GO:0032588	55	2	0.232626	-0.883401	55	1	0.0612353	-1.67087
extrinsic component of synaptic vesicle membrane	GO:0098850	3	1	0.241398	1.33217	3	1	0.262906	1.23785
myosin II complex	GO:0016460	3	1	0.241398	1.33217	3	1	0.262906	1.23785
phosphopyruvate hydratase complex	GO:0000015	3	1	0.241398	1.33217	3	1	0.262906	1.23785
actomyosin contractile ring	GO:0005826	3	1	0.241398	1.33217	3	1	0.262906	1.23785
polar microtubule	GO:0005827	3	1	0.241398	1.33217	3	1	0.262906	1.23785
Bcl-2 family protein complex	GO:0097136	3	1	0.241398	1.33217	3	1	0.262906	1.23785
oxoglutarate dehydrogenase complex	GO:0045252	3	1	0.241398	1.33217	3	1	0.262906	1.23785
tertiary granule	GO:0070820	3	1	0.241398	1.33217	3	1	0.262906	1.23785
chromatin silencing complex	GO:0005677	3	1	0.241398	1.33217	3	1	0.262906	1.23785
Schwann cell microvillus	GO:0097454	3	1	0.241398	1.33217	3	1	0.262906	1.23785
cell tip	GO:0051286	3	1	0.241398	1.33217	3	1	0.262906	1.23785
mitochondrial pyruvate dehydrogenase complex	GO:0005967	3	1	0.241398	1.33217	3	1	0.262906	1.23785
nuclear pore cytoplasmic filaments	GO:0044614	3	1	0.241398	1.33217	3	1	0.262906	1.23785
cytolytic granule	GO:0044194	3	1	0.241398	1.33217	3	1	0.262906	1.23785
DNA replication factor A complex	GO:0005662	3	1	0.241398	1.33217	3	1	0.262906	1.23785
postsynaptic endosome	GO:0098845	3	1	0.241398	1.33217	3	1	0.262906	1.23785
myosin II filament	GO:0097513	3	1	0.241398	1.33217	3	1	0.262906	1.23785
MMXD complex	GO:0071817	3	1	0.241398	1.33217	3	1	0.262906	1.23785
GPI-anchor transamidase complex	GO:0042765	3	1	0.241398	1.33217	3	0	1	#NUM!
NLRP3 inflammasome complex	GO:0072559	3	1	0.241398	1.33217	3	1	0.262906	1.23785
condensed chromosome outer kinetochore	GO:0000940	3	1	0.241398	1.33217	3	1	0.262906	1.23785
elongin complex	GO:0070449	3	1	0.241398	1.33217	3	1	0.262906	1.23785
supraspliceosomal complex	GO:0044530	3	1	0.241398	1.33217	3	1	0.262906	1.23785
mRNA cleavage factor complex	GO:0005849	3	1	0.241398	1.33217	3	1	0.262906	1.23785
troponin complex	GO:0005861	3	1	0.241398	1.33217	3	1	0.262906	1.23785
pronucleus	GO:0045120	3	1	0.241398	1.33217	3	1	0.262906	1.23785
Lewy body core	GO:1990037	3	1	0.241398	1.33217	3	2	0.0262003	1.931
AP-4 adaptor complex	GO:0030124	3	1	0.241398	1.33217	3	0	1	#NUM!
early endosome lumen	GO:0031905	3	1	0.241398	1.33217	3	1	0.262906	1.23785
messenger ribonucleoprotein complex	GO:1990124	3	1	0.241398	1.33217	3	1	0.262906	1.23785
spindle	GO:0005819	82	10	0.243379	0.326651	82	9	0.705331	0.126969
presynaptic active zone	GO:0048786	20	0	0.251009	#NUM!	20	0	0.251528	#NUM!
integral component of lumenal side of endoplasmic reticulum membrane	GO:0071556	20	0	0.251009	#NUM!	20	0	0.251528	#NUM!
centriolar satellite	GO:0034451	20	0	0.251009	#NUM!	20	0	0.251528	#NUM!
proteasome regulatory particle, base subcomplex	GO:0008540	11	2	0.251478	0.726037	11	2	0.288441	0.631716
terminal bouton	GO:0043195	22	0	0.253762	#NUM!	21	0	0.256547	#NUM!
MLL1 complex	GO:0071339	22	0	0.253762	#NUM!	22	0	0.263749	#NUM!
transcription factor TFIID complex	GO:0005669	23	0	0.258187	#NUM!	23	0	0.160841	#NUM!
RNA polymerase II transcription factor complex	GO:0090575	42	6	0.264754	0.484875	41	5	0.591377	0.23233
nucleolus	GO:0005730	534	54	0.267389	0.139373	531	62	0.10968	0.188836
presynapse	GO:0098793	64	8	0.268446	0.351343	64	8	0.39684	0.257023
endoplasmic reticulum	GO:0005783	483	49	0.280547	0.142588	484	59	0.0563502	0.231917
brush border	GO:0005903	26	4	0.281682	0.558983	26	5	0.0998309	0.687805
methylosome	GO:0034709	12	2	0.285397	0.639025	12	2	0.32566	0.544705
nuclear pore nuclear basket	GO:0044615	12	2	0.285397	0.639025	12	2	0.32566	0.544705
filopodium tip	GO:0032433	12	2	0.285397	0.639025	12	3	0.102345	0.95017
cortical cytoskeleton	GO:0030863	12	2	0.285397	0.639025	12	2	0.32566	0.544705
anaphase-promoting complex	GO:0005680	12	2	0.285397	0.639025	12	2	0.32566	0.544705
ribonucleoprotein complex	GO:1990904	107	6	0.302395	-0.450285	110	8	0.514436	-0.284575
cytosolic small ribosomal subunit	GO:0022627	28	4	0.30432	0.484875	28	3	0.748503	0.102872
internode region of axon	GO:0033269	4	1	0.308156	1.04449	4	1	0.334188	0.95017
Weibel-Palade body	GO:0033093	4	1	0.308156	1.04449	3	0	1	#NUM!
postsynaptic recycling endosome	GO:0098837	4	1	0.308156	1.04449	4	1	0.334188	0.95017
IkappaB kinase complex	GO:0008385	4	1	0.308156	1.04449	4	1	0.334188	0.95017
core mediator complex	GO:0070847	4	1	0.308156	1.04449	4	1	0.334188	0.95017
CCAAT-binding factor complex	GO:0016602	4	1	0.308156	1.04449	4	1	0.334188	0.95017
meiotic cohesin complex	GO:0030893	4	1	0.308156	1.04449	4	1	0.334188	0.95017
muscle thin filament tropomyosin	GO:0005862	4	1	0.308156	1.04449	4	1	0.334188	0.95017
postsynaptic actin cytoskeleton	GO:0098871	4	1	0.308156	1.04449	4	1	0.334188	0.95017
nuclear stress granule	GO:0097165	4	1	0.308156	1.04449	4	1	0.334188	0.95017
HULC complex	GO:0033503	4	1	0.308156	1.04449	5	2	0.0766005	1.42017
gamma-secretase complex	GO:0070765	4	1	0.308156	1.04449	4	1	0.334188	0.95017
varicosity	GO:0043196	4	1	0.308156	1.04449	3	1	0.262906	1.23785
eukaryotic translation elongation factor 1 complex	GO:0005853	4	1	0.308156	1.04449	4	1	0.334188	0.95017
DNA-dependent protein kinase-DNA ligase 4 complex	GO:0005958	4	1	0.308156	1.04449	4	2	0.0490604	1.64332
cytosolic proteasome complex	GO:0031597	4	1	0.308156	1.04449	4	1	0.334188	0.95017
interstitial matrix	GO:0005614	4	1	0.308156	1.04449	4	0	1	#NUM!
Cul7-RING ubiquitin ligase complex	GO:0031467	4	1	0.308156	1.04449	4	1	0.334188	0.95017
NELF complex	GO:0032021	4	1	0.308156	1.04449	4	1	0.334188	0.95017
leading edge membrane	GO:0031256	4	1	0.308156	1.04449	4	0	1	#NUM!
axon hillock	GO:0043203	4	1	0.308156	1.04449	4	1	0.334188	0.95017
ER membrane protein complex	GO:0072546	4	1	0.308156	1.04449	4	1	0.334188	0.95017
neuronal cell body	GO:0043025	202	22	0.312137	0.213559	203	23	0.399551	0.158752
catalytic step 2 spliceosome	GO:0071013	79	4	0.317451	-0.552369	78	6	0.700661	-0.228485
mitochondrial membrane	GO:0031966	50	2	0.317614	-0.788091	50	3	0.627374	-0.476947
vacuolar membrane	GO:0005774	13	2	0.319149	0.558983	14	1	1	-0.302593
filamentous actin	GO:0031941	13	2	0.319149	0.558983	13	1	1	-0.228485
nBAF complex	GO:0071565	13	2	0.319149	0.558983	13	2	0.362342	0.464662
sperm flagellum	GO:0036126	13	2	0.319149	0.558983	14	2	0.638848	0.390554
U2-type prespliceosome	GO:0071004	13	2	0.319149	0.558983	13	2	0.362342	0.464662
postsynapse	GO:0098794	54	7	0.327733	0.387711	54	8	0.240923	0.426922
bicellular tight junction	GO:0005923	55	7	0.332311	0.369362	55	5	1	-0.0614312
P-body	GO:0000932	57	7	0.34365	0.333644	56	9	0.110098	0.508337
kinesin complex	GO:0005871	31	4	0.345935	0.383092	31	4	0.535877	0.288771
site of double-strand break	GO:0035861	31	4	0.345935	0.383092	30	4	0.527763	0.321561
microtubule plus-end	GO:0035371	14	2	0.352501	0.484875	15	2	0.650476	0.321561
myosin complex	GO:0016459	14	2	0.352501	0.484875	14	3	0.146934	0.796019
spindle microtubule	GO:0005876	14	2	0.352501	0.484875	14	2	0.638848	0.390554
PRC1 complex	GO:0035102	14	2	0.352501	0.484875	14	2	0.638848	0.390554
pericentriolar material	GO:0000242	14	2	0.352501	0.484875	13	1	1	-0.228485
smooth endoplasmic reticulum	GO:0005790	14	2	0.352501	0.484875	15	2	0.650476	0.321561
mitochondrial matrix	GO:0005759	182	12	0.353257	-0.288315	182	10	0.0561153	-0.564957
rough endoplasmic reticulum	GO:0005791	34	1	0.361027	-1.09558	31	1	0.359005	-1.09752
dendritic spine	GO:0043197	97	11	0.365082	0.253969	98	12	0.387393	0.236403
glycogen granule	GO:0042587	5	1	0.369048	0.821347	5	1	0.398585	0.727026
basal cortex	GO:0045180	5	1	0.369048	0.821347	5	2	0.0766005	1.42017
CD95 death-inducing signaling complex	GO:0031265	5	1	0.369048	0.821347	6	2	0.107705	1.23785
cytoplasmic side of lysosomal membrane	GO:0098574	5	1	0.369048	0.821347	5	1	0.398585	0.727026
condensed nuclear chromosome, centromeric region	GO:0000780	5	1	0.369048	0.821347	5	1	0.398585	0.727026
mitochondrial envelope	GO:0005740	5	1	0.369048	0.821347	5	0	1	#NUM!
vacuole	GO:0005773	5	1	0.369048	0.821347	5	1	0.398585	0.727026
manchette	GO:0002177	5	1	0.369048	0.821347	5	1	0.398585	0.727026
MKS complex	GO:0036038	5	1	0.369048	0.821347	5	1	0.398585	0.727026
astrocyte projection	GO:0097449	5	1	0.369048	0.821347	5	1	0.398585	0.727026
transcription factor AP-1 complex	GO:0035976	5	1	0.369048	0.821347	5	1	0.398585	0.727026
origin recognition complex	GO:0000808	5	1	0.369048	0.821347	5	1	0.398585	0.727026
euchromatin	GO:0000791	5	1	0.369048	0.821347	7	3	0.0233953	1.48917
clathrin adaptor complex	GO:0030131	5	1	0.369048	0.821347	5	0	1	#NUM!
glial cell projection	GO:0097386	5	1	0.369048	0.821347	5	1	0.398585	0.727026
insulin-responsive compartment	GO:0032593	5	1	0.369048	0.821347	5	1	0.398585	0.727026
FHF complex	GO:0070695	5	1	0.369048	0.821347	5	1	0.398585	0.727026
VCP-NPL4-UFD1 AAA ATPase complex	GO:0034098	5	1	0.369048	0.821347	5	1	0.398585	0.727026
R2TP complex	GO:0097255	5	1	0.369048	0.821347	5	1	0.398585	0.727026
meiotic nuclear membrane microtubule tethering complex	GO:0034993	5	1	0.369048	0.821347	5	1	0.398585	0.727026
transcription export complex 2	GO:0070390	5	1	0.369048	0.821347	5	1	0.398585	0.727026
myelin sheath adaxonal region	GO:0035749	5	1	0.369048	0.821347	5	1	0.398585	0.727026
ripoptosome	GO:0097342	5	1	0.369048	0.821347	6	2	0.107705	1.23785
transcription factor TFIIH core complex	GO:0000439	5	1	0.369048	0.821347	5	1	0.398585	0.727026
late endosome membrane	GO:0031902	63	3	0.369279	-0.613738	63	2	0.0864827	-1.11352
cell junction	GO:0030054	260	27	0.37174	0.16594	257	28	0.518587	0.119593
mitotic spindle pole	GO:0097431	15	2	0.385263	0.415882	15	2	0.650476	0.321561
proteasome accessory complex	GO:0022624	15	2	0.385263	0.415882	15	2	0.650476	0.321561
photoreceptor connecting cilium	GO:0032391	15	2	0.385263	0.415882	14	1	1	-0.302593
mast cell granule	GO:0042629	15	2	0.385263	0.415882	14	2	0.638848	0.390554
late endosome	GO:0005770	68	8	0.385686	0.290719	70	10	0.21755	0.390554
integral component of postsynaptic density membrane	GO:0099061	16	0	0.389971	#NUM!	16	0	0.392767	#NUM!
integral component of Golgi membrane	GO:0030173	18	0	0.39719	#NUM!	18	0	0.248931	#NUM!
U2 snRNP	GO:0005686	18	0	0.39719	#NUM!	18	0	0.248931	#NUM!
extracellular region	GO:0005576	581	45	0.401801	-0.127304	569	53	0.825049	-0.0371244
Cul4-RING E3 ubiquitin ligase complex	GO:0080008	19	0	0.404299	#NUM!	19	1	1	-0.607975
cell surface	GO:0009986	232	24	0.408836	0.162101	224	25	0.422155	0.143694
Flemming body	GO:0090543	20	3	0.413352	0.533665	19	2	0.705301	0.0851723
Z disc	GO:0030018	77	9	0.414322	0.284204	75	10	0.321694	0.321561
histone acetyltransferase complex	GO:0000123	21	3	0.424081	0.484875	21	2	1	-0.0149111
transcriptional preinitiation complex	GO:0097550	6	1	0.424587	0.639025	5	0	1	#NUM!
juxtaparanode region of axon	GO:0044224	6	1	0.424587	0.639025	6	1	0.456761	0.544705
spindle pole centrosome	GO:0031616	6	1	0.424587	0.639025	6	1	0.456761	0.544705
chromatoid body	GO:0033391	6	1	0.424587	0.639025	8	1	0.556794	0.257023
somatodendritic compartment	GO:0036477	6	1	0.424587	0.639025	6	1	0.456761	0.544705
integral component of presynaptic active zone membrane	GO:0099059	6	1	0.424587	0.639025	6	1	0.456761	0.544705
Golgi cis cisterna	GO:0000137	6	1	0.424587	0.639025	6	1	0.456761	0.544705
death-inducing signaling complex	GO:0031264	6	1	0.424587	0.639025	6	1	0.456761	0.544705
dendritic growth cone	GO:0044294	6	1	0.424587	0.639025	6	1	0.456761	0.544705
cohesin complex	GO:0008278	6	1	0.424587	0.639025	6	1	0.456761	0.544705
ciliary transition fiber	GO:0097539	6	1	0.424587	0.639025	6	1	0.456761	0.544705
mitochondrial respirasome	GO:0005746	6	1	0.424587	0.639025	5	1	0.398585	0.727026
proteasome regulatory particle	GO:0005838	6	1	0.424587	0.639025	6	1	0.456761	0.544705
paraspeckles	GO:0042382	6	1	0.424587	0.639025	6	1	0.456761	0.544705
NMDA selective glutamate receptor complex	GO:0017146	6	1	0.424587	0.639025	6	1	0.456761	0.544705
paranode region of axon	GO:0033270	6	1	0.424587	0.639025	6	1	0.456761	0.544705
COPI-coated vesicle	GO:0030137	6	1	0.424587	0.639025	6	1	0.456761	0.544705
SCAR complex	GO:0031209	6	1	0.424587	0.639025	6	1	0.456761	0.544705
cilium	GO:0005929	80	9	0.424856	0.245983	78	8	0.846523	0.0591968
mitochondrial intermembrane space	GO:0005758	44	2	0.429825	-0.660258	44	2	0.436561	-0.754578
axonal growth cone	GO:0044295	22	3	0.436242	0.438355	22	3	0.465622	0.344034
fibrillar center	GO:0001650	84	5	0.441324	-0.390594	84	7	0.852613	-0.148443
cell periphery	GO:0071944	23	3	0.449608	0.393903	22	4	0.157279	0.631716
intracellular membrane-bounded organelle	GO:0043231	367	36	0.451126	0.108942	365	40	0.413336	0.125446
external side of plasma membrane	GO:0009897	93	10	0.461594	0.20077	90	11	0.371278	0.23455
Golgi stack	GO:0005795	24	3	0.463972	0.351343	26	3	0.734966	0.17698
nuclear membrane	GO:0031965	153	16	0.469394	0.172936	153	16	0.679511	0.0786149
condensed chromosome kinetochore	GO:0000777	54	6	0.472226	0.23356	55	5	1	-0.0614312
flotillin complex	GO:0016600	7	1	0.475245	0.484875	7	1	0.509317	0.390554
nuclear pore central transport channel	GO:0044613	7	1	0.475245	0.484875	7	0	1	#NUM!
chaperonin-containing T-complex	GO:0005832	7	1	0.475245	0.484875	7	1	0.509317	0.390554
apicolateral plasma membrane	GO:0016327	7	1	0.475245	0.484875	7	1	0.509317	0.390554
mitochondrial respiratory chain complex IV	GO:0005751	7	1	0.475245	0.484875	7	1	0.509317	0.390554
PTW/PP1 phosphatase complex	GO:0072357	7	1	0.475245	0.484875	7	1	0.509317	0.390554
mitochondrial respiratory chain complex III	GO:0005750	7	1	0.475245	0.484875	6	1	0.456761	0.544705
AP-2 adaptor complex	GO:0030122	7	1	0.475245	0.484875	7	1	0.509317	0.390554
voltage-gated calcium channel complex	GO:0005891	7	1	0.475245	0.484875	7	1	0.509317	0.390554
ESCRT I complex	GO:0000813	7	1	0.475245	0.484875	7	1	0.509317	0.390554
prefoldin complex	GO:0016272	7	1	0.475245	0.484875	7	1	0.509317	0.390554
striated muscle thin filament	GO:0005865	7	1	0.475245	0.484875	7	1	0.509317	0.390554
endoplasmic reticulum tubular network	GO:0071782	7	1	0.475245	0.484875	7	1	0.509317	0.390554
proteasome core complex, beta-subunit complex	GO:0019774	7	1	0.475245	0.484875	8	0	1	#NUM!
zymogen granule membrane	GO:0042589	7	1	0.475245	0.484875	7	1	0.509317	0.390554
Pwp2p-containing subcomplex of 90S preribosome	GO:0034388	7	1	0.475245	0.484875	7	1	0.509317	0.390554
ribonucleoprotein granule	GO:0035770	7	1	0.475245	0.484875	7	1	0.509317	0.390554
nuclear lamina	GO:0005652	7	1	0.475245	0.484875	7	2	0.141428	1.0837
nuclear origin of replication recognition complex	GO:0005664	7	1	0.475245	0.484875	7	1	0.509317	0.390554
azurophil granule	GO:0042582	7	1	0.475245	0.484875	7	1	0.509317	0.390554
stereocilium tip	GO:0032426	7	1	0.475245	0.484875	7	3	0.0233953	1.48917
cell-cell adherens junction	GO:0005913	61	7	0.491087	0.265821	60	7	0.514742	0.18803
specific granule lumen	GO:0035580	27	1	0.508996	-0.865052	26	2	1	-0.228485
ficolin-1-rich granule membrane	GO:0101003	27	1	0.508996	-0.865052	28	2	1	-0.302593
extracellular matrix	GO:0031012	65	7	0.510408	0.202308	64	7	0.670942	0.123491
tertiary granule membrane	GO:0070821	29	1	0.510733	-0.936511	30	2	1	-0.371586
intercalated disc	GO:0014704	29	1	0.510733	-0.936511	28	1	0.515037	-0.99574
peroxisomal matrix	GO:0005782	29	1	0.510733	-0.936511	29	1	0.357211	-1.03083
U2-type catalytic step 2 spliceosome	GO:0071007	30	1	0.513673	-0.970413	30	1	0.357255	-1.06473
clathrin-coated vesicle membrane	GO:0030665	30	1	0.513673	-0.970413	30	2	1	-0.371586
Gemini of coiled bodies	GO:0097504	8	1	0.521448	0.351343	8	1	0.556794	0.257023
Fanconi anaemia nuclear complex	GO:0043240	8	1	0.521448	0.351343	7	1	0.509317	0.390554
anchored component of plasma membrane	GO:0046658	8	1	0.521448	0.351343	7	2	0.141428	1.0837
zonula adherens	GO:0005915	8	1	0.521448	0.351343	8	1	0.556794	0.257023
multivesicular body membrane	GO:0032585	8	1	0.521448	0.351343	8	1	0.556794	0.257023
endosome lumen	GO:0031904	8	1	0.521448	0.351343	9	0	1	#NUM!
intraciliary transport particle B	GO:0030992	8	1	0.521448	0.351343	8	1	0.556794	0.257023
SMN complex	GO:0032797	8	1	0.521448	0.351343	8	1	0.556794	0.257023
Cdc73/Paf1 complex	GO:0016593	8	1	0.521448	0.351343	8	1	0.556794	0.257023
mRNA cap binding complex	GO:0005845	8	1	0.521448	0.351343	8	1	0.556794	0.257023
ribosome	GO:0005840	32	4	0.523155	0.351343	32	3	1	-0.0306595
Golgi lumen	GO:0005796	32	4	0.523155	0.351343	30	3	1	0.033879
cleavage furrow	GO:0032154	32	4	0.523155	0.351343	32	4	0.544979	0.257023
cell	GO:0005623	33	4	0.529484	0.320572	34	5	0.373397	0.419542
synaptic vesicle	GO:0008021	75	8	0.537133	0.192738	76	8	0.699161	0.0851723
clathrin-coated pit	GO:0005905	36	4	0.553599	0.23356	36	6	0.154372	0.544705
endolysosome membrane	GO:0036020	9	1	0.563589	0.23356	10	2	0.250989	0.727026
aminoacyl-tRNA synthetase multienzyme complex	GO:0017101	9	1	0.563589	0.23356	9	1	0.599683	0.13924
transcription factor TFIIH holo complex	GO:0005675	9	1	0.563589	0.23356	9	1	0.599683	0.13924
transcription export complex	GO:0000346	9	1	0.563589	0.23356	9	1	0.599683	0.13924
dendrite membrane	GO:0032590	9	1	0.563589	0.23356	9	2	0.213681	0.832387
filopodium membrane	GO:0031527	9	1	0.563589	0.23356	9	2	0.213681	0.832387
anchored component of external side of plasma membrane	GO:0031362	9	1	0.563589	0.23356	9	1	0.599683	0.13924
post-mRNA release spliceosomal complex	GO:0071014	9	1	0.563589	0.23356	9	1	0.599683	0.13924
endoplasmic reticulum-Golgi intermediate compartment membrane	GO:0033116	38	4	0.572999	0.179493	38	4	0.782532	0.0851723
ER to Golgi transport vesicle membrane	GO:0012507	39	2	0.576694	-0.53963	39	2	0.582049	-0.63395
cell-cell junction	GO:0005911	97	10	0.586579	0.158659	100	13	0.235216	0.296243
nuclear pore	GO:0005643	44	5	0.587939	0.256033	43	4	1	-0.0384416
integral component of peroxisomal membrane	GO:0005779	10	1	0.602024	0.1282	10	1	1	0.033879
dynein complex	GO:0030286	10	1	0.602024	0.1282	10	1	1	0.033879
eukaryotic translation initiation factor 4F complex	GO:0016281	10	1	0.602024	0.1282	10	1	1	0.033879
mRNA cleavage and polyadenylation specificity factor complex	GO:0005847	10	1	0.602024	0.1282	10	1	1	0.033879
synaptonemal complex	GO:0000795	10	1	0.602024	0.1282	10	1	1	0.033879
Golgi transport complex	GO:0017119	10	1	0.602024	0.1282	10	2	0.250989	0.727026
anchored component of synaptic vesicle membrane	GO:0098993	10	1	0.602024	0.1282	10	2	0.250989	0.727026
MLL3/4 complex	GO:0044666	10	1	0.602024	0.1282	10	2	0.250989	0.727026
lamellipodium membrane	GO:0031258	10	1	0.602024	0.1282	10	1	1	0.033879
I band	GO:0031674	10	1	0.602024	0.1282	12	2	0.32566	0.544705
MHC class II protein complex	GO:0042613	10	1	0.602024	0.1282	10	1	1	0.033879
protein phosphatase type 2A complex	GO:0000159	11	0	0.614399	#NUM!	11	0	0.615015	#NUM!
nucleotide-activated protein kinase complex	GO:0031588	11	0	0.614399	#NUM!	11	0	0.615015	#NUM!
integral component of mitochondrial inner membrane	GO:0031305	11	0	0.614399	#NUM!	10	0	0.612563	#NUM!
excitatory synapse	GO:0060076	11	0	0.614399	#NUM!	11	0	0.615015	#NUM!
RNA polymerase II, core complex	GO:0005665	11	0	0.614399	#NUM!	11	0	0.615015	#NUM!
cell-cell contact zone	GO:0044291	11	0	0.614399	#NUM!	10	0	0.612563	#NUM!
Golgi-associated vesicle	GO:0005798	11	0	0.614399	#NUM!	11	0	0.615015	#NUM!
chloride channel complex	GO:0034707	11	0	0.614399	#NUM!	10	0	0.612563	#NUM!
NuRD complex	GO:0016581	11	0	0.614399	#NUM!	11	0	0.615015	#NUM!
calcium channel complex	GO:0034704	12	0	0.616347	#NUM!	11	1	1	-0.0614312
nuclear heterochromatin	GO:0005720	12	0	0.616347	#NUM!	12	0	0.62062	#NUM!
integral component of mitochondrial outer membrane	GO:0031307	12	0	0.616347	#NUM!	12	1	1	-0.148443
Ino80 complex	GO:0031011	12	0	0.616347	#NUM!	12	0	0.62062	#NUM!
eukaryotic 48S preinitiation complex	GO:0033290	12	0	0.616347	#NUM!	12	0	0.62062	#NUM!
Ada2/Gcn5/Ada3 transcription activator complex	GO:0005671	12	0	0.616347	#NUM!	11	0	0.615015	#NUM!
synaptic membrane	GO:0097060	12	0	0.616347	#NUM!	12	0	0.62062	#NUM!
neuron projection terminus	GO:0044306	12	0	0.616347	#NUM!	12	0	0.62062	#NUM!
preribosome, large subunit precursor	GO:0030687	12	0	0.616347	#NUM!	12	1	1	-0.148443
cell body	GO:0044297	49	5	0.616475	0.148402	49	8	0.138241	0.524085
phagophore assembly site	GO:0000407	13	0	0.620941	#NUM!	13	1	1	-0.228485
small nuclear ribonucleoprotein complex	GO:0030532	13	0	0.620941	#NUM!	13	0	0.628744	#NUM!
mitochondrial ribosome	GO:0005761	14	0	0.6277	#NUM!	14	0	0.387539	#NUM!
NuA4 histone acetyltransferase complex	GO:0035267	14	0	0.6277	#NUM!	14	0	0.387539	#NUM!
endoplasmic reticulum exit site	GO:0070971	14	0	0.6277	#NUM!	15	0	0.38851	#NUM!
replication fork	GO:0005657	14	0	0.6277	#NUM!	13	1	1	-0.228485
integral component of synaptic vesicle membrane	GO:0030285	15	0	0.636209	#NUM!	16	0	0.392767	#NUM!
U5 snRNP	GO:0005682	15	0	0.636209	#NUM!	15	0	0.38851	#NUM!
telomerase holoenzyme complex	GO:0005697	15	0	0.636209	#NUM!	14	0	0.387539	#NUM!
costamere	GO:0043034	15	0	0.636209	#NUM!	15	0	0.38851	#NUM!
eukaryotic 43S preinitiation complex	GO:0016282	15	0	0.636209	#NUM!	15	0	0.38851	#NUM!
recycling endosome	GO:0055037	59	6	0.644137	0.145007	61	9	0.187586	0.422815
U1 snRNP	GO:0005685	16	2	0.646107	0.351343	16	2	0.663237	0.257023
endoplasmic reticulum quality control compartment	GO:0044322	16	2	0.646107	0.351343	16	3	0.196511	0.662488
PcG protein complex	GO:0031519	16	2	0.646107	0.351343	16	2	0.663237	0.257023
sarcoplasmic reticulum membrane	GO:0033017	16	2	0.646107	0.351343	16	3	0.196511	0.662488
endosome membrane	GO:0010008	138	10	0.648561	-0.193884	138	14	0.77244	0.0482678
intrinsic component of plasma membrane	GO:0031226	17	2	0.657086	0.290719	17	2	0.676804	0.196398
photoreceptor inner segment	GO:0001917	17	2	0.657086	0.290719	16	3	0.196511	0.662488
basal plasma membrane	GO:0009925	18	2	0.668878	0.23356	18	2	0.690902	0.13924
nuclear chromosome	GO:0000228	18	2	0.668878	0.23356	18	1	1	-0.553908
clathrin-coated endocytic vesicle membrane	GO:0030669	18	2	0.668878	0.23356	19	2	0.705301	0.0851723
chromatin	GO:0000785	70	7	0.670842	0.1282	71	8	0.684329	0.153226
melanosome	GO:0042470	71	7	0.674544	0.114015	71	8	0.684329	0.153226
nuclear inner membrane	GO:0005637	19	2	0.681255	0.179493	20	3	0.434608	0.439344
histone methyltransferase complex	GO:0035097	19	2	0.681255	0.179493	19	2	0.705301	0.0851723
photoreceptor outer segment	GO:0001750	19	2	0.681255	0.179493	18	2	0.690902	0.13924
multivesicular body	GO:0005771	19	2	0.681255	0.179493	19	2	0.705301	0.0851723
trans-Golgi network	GO:0005802	86	6	0.702002	-0.231803	87	6	0.467654	-0.337685
growth cone	GO:0030426	86	6	0.702002	-0.231803	85	7	0.85303	-0.160277
dendritic shaft	GO:0043198	21	2	0.707018	0.0794095	20	2	1	0.033879
microtubule associated complex	GO:0005875	21	2	0.707018	0.0794095	21	3	0.449523	0.390554
axon terminus	GO:0043679	21	2	0.707018	0.0794095	21	3	0.449523	0.390554
mitochondrial outer membrane	GO:0005741	91	9	0.708035	0.11715	92	8	1	-0.105883
mitochondrial nucleoid	GO:0042645	23	1	0.716453	-0.704709	24	1	0.724145	-0.84159
cyclin-dependent protein kinase holoenzyme complex	GO:0000307	23	1	0.716453	-0.704709	23	1	0.720064	-0.79903
cortical actin cytoskeleton	GO:0030864	23	1	0.716453	-0.704709	23	1	0.720064	-0.79903
sarcomere	GO:0030017	23	1	0.716453	-0.704709	22	2	1	-0.0614312
mitochondrion	GO:0005739	651	54	0.717517	-0.0587409	650	58	0.532928	-0.0800652
voltage-gated potassium channel complex	GO:0008076	24	1	0.717888	-0.747269	24	2	1	-0.148443
endoplasmic reticulum membrane	GO:0005789	407	33	0.718793	-0.0815209	416	39	0.93197	-0.0306595
postsynaptic membrane	GO:0045211	98	7	0.719247	-0.208273	98	9	1	-0.0512788
azurophil granule membrane	GO:0035577	25	1	0.720336	-0.788091	25	1	0.506838	-0.882412
polysomal ribosome	GO:0042788	27	3	0.727847	0.23356	27	3	0.741452	0.13924
cytoplasmic microtubule	GO:0005881	27	3	0.727847	0.23356	27	4	0.32528	0.426922
collagen trimer	GO:0005581	28	3	0.732709	0.197192	29	3	0.756011	0.0677806
intermediate filament cytoskeleton	GO:0045111	29	3	0.738181	0.162101	29	4	0.52077	0.355463
chromosome, centromeric region	GO:0000775	29	3	0.738181	0.162101	29	3	0.756011	0.0677806
actin cytoskeleton	GO:0015629	124	12	0.748083	0.0954098	123	13	0.757399	0.0892291
endocytic vesicle	GO:0030139	31	3	0.750613	0.0954098	31	4	0.535877	0.288771
motile cilium	GO:0031514	31	3	0.750613	0.0954098	30	3	1	0.033879
nuclear speck	GO:0016607	296	24	0.753734	-0.0815209	293	22	0.226571	-0.252666
intercellular bridge	GO:0045171	32	3	0.757413	0.0636611	32	5	0.230338	0.480166
cis-Golgi network	GO:0005801	32	3	0.757413	0.0636611	32	4	0.544979	0.257023
lateral plasma membrane	GO:0016328	34	2	0.764906	-0.402429	33	2	0.766106	-0.466896
extrinsic component of membrane	GO:0019898	35	2	0.765485	-0.431416	33	3	1	-0.0614312
platelet alpha granule lumen	GO:0031093	35	2	0.765485	-0.431416	38	4	0.782532	0.0851723
collagen-containing extracellular matrix	GO:0062023	142	11	0.765574	-0.127147	144	12	0.670736	-0.148443
cytoplasmic stress granule	GO:0010494	39	4	0.773458	0.153517	37	3	1	-0.175842
phagocytic vesicle	GO:0045335	39	4	0.773458	0.153517	41	4	1	0.00918642
Golgi cisterna membrane	GO:0032580	40	4	0.776648	0.1282	39	4	0.787204	0.0591968
axon cytoplasm	GO:1904115	41	4	0.78023	0.103507	41	2	0.428175	-0.683961
axon	GO:0030424	166	13	0.781689	-0.116254	165	17	0.789398	0.063732
neuron projection	GO:0043005	174	16	0.787259	0.0443181	175	21	0.299141	0.216201
specific granule membrane	GO:0035579	43	4	0.788407	0.055879	42	3	0.794195	-0.302593
neuromuscular junction	GO:0031594	43	4	0.788407	0.055879	43	6	0.302323	0.367023
stress fiber	GO:0001725	44	4	0.792924	0.0328894	43	7	0.186517	0.521174
U2-type precatalytic spliceosome	GO:0071005	47	3	0.795673	-0.320751	47	4	1	-0.127389
dendrite	GO:0030425	207	19	0.803657	0.0425049	206	24	0.337806	0.186642
sarcolemma	GO:0042383	55	5	0.81306	0.0328894	52	5	1	-0.00534168
blood microparticle	GO:0072562	57	4	0.815638	-0.225972	59	5	1	-0.131635
integral component of plasma membrane	GO:0005887	380	32	0.852934	-0.0436506	378	36	1	-0.0149111
synapse	GO:0045202	137	11	0.879215	-0.0913009	134	11	0.65932	-0.16348
integral component of membrane	GO:0016021	871	75	0.89891	-0.0213691	874	91	0.429203	0.0742433
Golgi membrane	GO:0000139	314	28	0.918949	0.0135962	316	31	0.922496	0.0147091
germinal vesicle	GO:0042585	0	0	1	#VALUE!	0	0	1	#VALUE!
RecQ helicase-Topo III complex	GO:0031422	1	0	1	#NUM!	1	0	1	#NUM!
COPI-coated vesicle membrane	GO:0030663	2	0	1	#NUM!	2	0	1	#NUM!
postsynaptic intermediate filament cytoskeleton	GO:0099160	1	0	1	#NUM!	1	0	1	#NUM!
COPI-coated Golgi to ER transport vesicle	GO:0030142	1	0	1	#NUM!	1	0	1	#NUM!
G-protein beta/gamma-subunit complex	GO:0031680	6	0	1	#NUM!	6	0	1	#NUM!
protein phosphatase 4 complex	GO:0030289	2	0	1	#NUM!	2	0	1	#NUM!
autophagosome lumen	GO:0034423	1	0	1	#NUM!	1	0	1	#NUM!
AP-3 adaptor complex	GO:0030123	4	0	1	#NUM!	4	0	1	#NUM!
RNA polymerase I transcription factor complex	GO:0000120	2	0	1	#NUM!	2	0	1	#NUM!
condensed nuclear chromosome outer kinetochore	GO:0000942	2	0	1	#NUM!	2	0	1	#NUM!
CSF1-CSF1R complex	GO:1990682	2	0	1	#NUM!	2	0	1	#NUM!
cornified envelope	GO:0001533	9	0	1	#NUM!	9	0	1	#NUM!
Mpp10 complex	GO:0034457	3	0	1	#NUM!	3	0	1	#NUM!
integrin alphaL-beta2 complex	GO:0034687	1	0	1	#NUM!	1	0	1	#NUM!
interchromatin granule	GO:0035061	4	0	1	#NUM!	4	0	1	#NUM!
viral replication complex	GO:0019034	2	0	1	#NUM!	2	0	1	#NUM!
Ctf18 RFC-like complex	GO:0031390	5	0	1	#NUM!	5	1	0.398585	0.727026
outer membrane	GO:0019867	1	0	1	#NUM!	2	0	1	#NUM!
CCR4-NOT complex	GO:0030014	8	0	1	#NUM!	8	1	0.556794	0.257023
subsarcolemmal mitochondrion	GO:1990843	1	0	1	#NUM!	1	0	1	#NUM!
intermediate-density lipoprotein particle	GO:0034363	2	0	1	#NUM!	3	0	1	#NUM!
extrinsic component of mitochondrial inner membrane	GO:0031314	4	0	1	#NUM!	4	0	1	#NUM!
concave side of sperm head	GO:0061830	1	0	1	#NUM!	1	0	1	#NUM!
myosin V complex	GO:0031475	1	0	1	#NUM!	1	0	1	#NUM!
mitochondrial proton-transporting ATP synthase complex, catalytic core F(1)	GO:0000275	2	0	1	#NUM!	2	1	0.184004	1.64332
integral component of postsynaptic membrane	GO:0099055	14	1	1	-0.208273	13	2	0.362342	0.464662
9+2 motile cilium	GO:0097729	2	0	1	#NUM!	1	0	1	#NUM!
large ribosomal subunit	GO:0015934	4	0	1	#NUM!	4	0	1	#NUM!
kinocilium	GO:0060091	1	0	1	#NUM!	1	0	1	#NUM!
tRNA-intron endonuclease complex	GO:0000214	3	0	1	#NUM!	3	1	0.262906	1.23785
asymmetric synapse	GO:0032279	1	0	1	#NUM!	1	0	1	#NUM!
neuronal cell body membrane	GO:0032809	8	0	1	#NUM!	8	0	1	#NUM!
peroxisomal importomer complex	GO:1990429	2	0	1	#NUM!	2	0	1	#NUM!
mitochondrial proton-transporting ATP synthase, catalytic core	GO:0005754	1	0	1	#NUM!	1	0	1	#NUM!
nucleotide-excision repair factor 2 complex	GO:0000111	1	0	1	#NUM!	1	0	1	#NUM!
cation-transporting ATPase complex	GO:0090533	1	0	1	#NUM!	1	0	1	#NUM!
platelet dense granule membrane	GO:0031088	2	0	1	#NUM!	2	0	1	#NUM!
integrin alpha3-beta1 complex	GO:0034667	1	0	1	#NUM!	1	0	1	#NUM!
integral component of autophagosome membrane	GO:0097637	2	0	1	#NUM!	2	0	1	#NUM!
integral component of postsynaptic specialization membrane	GO:0099060	5	0	1	#NUM!	5	0	1	#NUM!
Mis6-Sim4 complex	GO:0031511	1	0	1	#NUM!	1	0	1	#NUM!
mitotic spindle microtubule	GO:1990498	3	0	1	#NUM!	3	0	1	#NUM!
proton-transporting two-sector ATPase complex	GO:0016469	4	0	1	#NUM!	4	0	1	#NUM!
T cell receptor complex	GO:0042101	4	0	1	#NUM!	4	0	1	#NUM!
growth cone filopodium	GO:1990812	3	0	1	#NUM!	3	0	1	#NUM!
interleukin-23 complex	GO:0070743	1	0	1	#NUM!	1	1	0.0966688	2.33646
DNA replication preinitiation complex	GO:0031261	1	0	1	#NUM!	1	0	1	#NUM!
adrenomedullin receptor complex	GO:1903143	1	0	1	#NUM!	1	0	1	#NUM!
outer dense plaque of desmosome	GO:0090636	1	0	1	#NUM!	1	0	1	#NUM!
leading edge of lamellipodium	GO:0061851	1	0	1	#NUM!	1	1	0.0966688	2.33646
glycine cleavage complex	GO:0005960	1	0	1	#NUM!	1	0	1	#NUM!
rough endoplasmic reticulum lumen	GO:0048237	3	0	1	#NUM!	3	0	1	#NUM!
clathrin-sculpted acetylcholine transport vesicle membrane	GO:0060201	2	0	1	#NUM!	2	0	1	#NUM!
smooth muscle contractile fiber	GO:0030485	1	0	1	#NUM!	1	0	1	#NUM!
Lewy body corona	GO:1990038	1	0	1	#NUM!	1	0	1	#NUM!
dendritic spine head	GO:0044327	8	0	1	#NUM!	8	0	1	#NUM!
multivesicular body, internal vesicle	GO:0097487	0	0	1	#VALUE!	0	0	1	#VALUE!
apical tubulobulbar complex	GO:0061828	1	0	1	#NUM!	1	0	1	#NUM!
pre-snoRNP complex	GO:0070761	4	0	1	#NUM!	4	0	1	#NUM!
TRAPPI protein complex	GO:1990070	1	0	1	#NUM!	1	0	1	#NUM!
lateral cell cortex	GO:0097575	1	0	1	#NUM!	1	0	1	#NUM!
interleukin-23 receptor complex	GO:0072536	1	0	1	#NUM!	1	0	1	#NUM!
TIM23 mitochondrial import inner membrane translocase complex	GO:0005744	6	0	1	#NUM!	6	0	1	#NUM!
protein kinase 5 complex	GO:0016533	2	0	1	#NUM!	2	0	1	#NUM!
epidermal lamellar body	GO:0097209	2	0	1	#NUM!	2	0	1	#NUM!
Elg1 RFC-like complex	GO:0031391	2	0	1	#NUM!	2	0	1	#NUM!
voltage-gated sodium channel complex	GO:0001518	3	0	1	#NUM!	2	0	1	#NUM!
equatorial microtubule organizing center	GO:0000923	2	0	1	#NUM!	2	0	1	#NUM!
translation initiation ternary complex	GO:0044207	0	0	1	#VALUE!	0	0	1	#VALUE!
anchored component of membrane	GO:0031225	21	1	1	-0.613738	22	1	0.717049	-0.754578
retromer complex	GO:0030904	7	0	1	#NUM!	7	0	1	#NUM!
clathrin-sculpted glutamate transport vesicle membrane	GO:0060203	3	0	1	#NUM!	3	0	1	#NUM!
cyclin E2-CDK2 complex	GO:0097135	2	0	1	#NUM!	2	0	1	#NUM!
Cajal body	GO:0015030	38	3	1	-0.108189	37	4	0.778247	0.111841
classical Lewy body	GO:0097414	1	0	1	#NUM!	1	0	1	#NUM!
mitochondrion-derived vesicle	GO:0099073	1	0	1	#NUM!	1	0	1	#NUM!
postsynaptic endocytic zone	GO:0098843	2	0	1	#NUM!	2	0	1	#NUM!
asymmetric, glutamatergic, excitatory synapse	GO:0098985	1	0	1	#NUM!	1	0	1	#NUM!
postsynaptic specialization	GO:0099572	2	0	1	#NUM!	2	0	1	#NUM!
main axon	GO:0044304	3	0	1	#NUM!	3	0	1	#NUM!
respiratory chain complex IV	GO:0045277	3	0	1	#NUM!	3	0	1	#NUM!
peripheral region of growth cone	GO:0090725	1	0	1	#NUM!	1	0	1	#NUM!
zeta DNA polymerase complex	GO:0016035	1	0	1	#NUM!	1	0	1	#NUM!
host cell PML body	GO:0075341	1	0	1	#NUM!	1	0	1	#NUM!
myelin sheath abaxonal region	GO:0035748	5	0	1	#NUM!	5	0	1	#NUM!
plasma membrane respiratory chain complex I	GO:0045272	1	0	1	#NUM!	1	0	1	#NUM!
perivitelline space	GO:0098595	1	0	1	#NUM!	1	0	1	#NUM!
subapical complex	GO:0035003	0	0	1	#VALUE!	0	0	1	#VALUE!
symbiont-containing vacuole	GO:0020003	2	0	1	#NUM!	2	0	1	#NUM!
rod spherule	GO:0044317	1	0	1	#NUM!	1	0	1	#NUM!
proximal dendrite	GO:1990635	4	0	1	#NUM!	4	0	1	#NUM!
autolysosome	GO:0044754	6	0	1	#NUM!	6	2	0.107705	1.23785
other organism cell	GO:0044216	1	0	1	#NUM!	1	0	1	#NUM!
telomeric heterochromatin	GO:0031933	2	0	1	#NUM!	2	0	1	#NUM!
invadopodium membrane	GO:0071438	2	0	1	#NUM!	2	0	1	#NUM!
lysosomal matrix	GO:1990836	1	0	1	#NUM!	1	0	1	#NUM!
laminin-2 complex	GO:0005607	1	0	1	#NUM!	1	0	1	#NUM!
signal recognition particle receptor complex	GO:0005785	1	0	1	#NUM!	1	0	1	#NUM!
piP-body	GO:0071547	2	0	1	#NUM!	2	0	1	#NUM!
extrinsic component of Golgi membrane	GO:0090498	3	0	1	#NUM!	3	0	1	#NUM!
replication fork protection complex	GO:0031298	1	0	1	#NUM!	1	0	1	#NUM!
dendritic spine membrane	GO:0032591	2	0	1	#NUM!	2	0	1	#NUM!
nuclear pre-replicative complex	GO:0005656	2	0	1	#NUM!	2	0	1	#NUM!
post-spliceosomal complex	GO:0071020	1	0	1	#NUM!	1	0	1	#NUM!
4-aminobutyrate transaminase complex	GO:0032144	1	0	1	#NUM!	1	0	1	#NUM!
endosome to plasma membrane transport vesicle	GO:0070381	3	0	1	#NUM!	3	0	1	#NUM!
platelet dense granule lumen	GO:0031089	7	0	1	#NUM!	6	1	0.456761	0.544705
endoplasmic reticulum-plasma membrane contact site	GO:0140268	4	0	1	#NUM!	4	0	1	#NUM!
endolysosome lumen	GO:0036021	3	0	1	#NUM!	3	0	1	#NUM!
eukaryotic translation initiation factor 2 complex	GO:0005850	1	0	1	#NUM!	1	0	1	#NUM!
intracellular cyclic nucleotide activated cation channel complex	GO:0017071	1	0	1	#NUM!	1	0	1	#NUM!
mitochondrial proton-transporting ATP synthase, stator stalk	GO:0000274	1	0	1	#NUM!	1	0	1	#NUM!
protein farnesyltransferase complex	GO:0005965	1	0	1	#NUM!	1	0	1	#NUM!
MIS12/MIND type complex	GO:0000444	3	0	1	#NUM!	3	0	1	#NUM!
clathrin-coated endocytic vesicle	GO:0045334	17	1	1	-0.402429	17	2	0.676804	0.196398
box C/D snoRNP complex	GO:0031428	3	0	1	#NUM!	3	0	1	#NUM!
cortical endoplasmic reticulum	GO:0032541	1	0	1	#NUM!	1	0	1	#NUM!
oligosaccharyltransferase III complex	GO:0035000	1	0	1	#NUM!	1	0	1	#NUM!
high-density lipoprotein particle	GO:0034364	6	0	1	#NUM!	8	1	0.556794	0.257023
intracellular ferritin complex	GO:0008043	2	0	1	#NUM!	2	1	0.184004	1.64332
RNA polymerase I complex	GO:0005736	6	0	1	#NUM!	6	0	1	#NUM!
alveolar lamellar body	GO:0097208	2	0	1	#NUM!	2	0	1	#NUM!
cytoplasmic cyclin-dependent protein kinase holoenzyme complex	GO:0000308	1	0	1	#NUM!	1	0	1	#NUM!
alpha-beta T cell receptor complex	GO:0042105	1	0	1	#NUM!	1	0	1	#NUM!
sperm mitochondrial sheath	GO:0097226	1	0	1	#NUM!	1	0	1	#NUM!
TRAPP complex	GO:0030008	6	0	1	#NUM!	6	0	1	#NUM!
TCR signalosome	GO:0036398	1	0	1	#NUM!	1	0	1	#NUM!
U2-type spliceosomal complex	GO:0005684	5	0	1	#NUM!	5	0	1	#NUM!
discoidal high-density lipoprotein particle	GO:0034365	2	0	1	#NUM!	2	0	1	#NUM!
mitochondrial proton-transporting ATP synthase complex, coupling factor F(o)	GO:0000276	6	0	1	#NUM!	6	0	1	#NUM!
mRNA cap methyltransferase complex	GO:0031533	1	0	1	#NUM!	1	0	1	#NUM!
protein C inhibitor-coagulation factor Xa complex	GO:0097182	0	0	1	#VALUE!	0	0	1	#VALUE!
dopaminergic synapse	GO:0098691	2	0	1	#NUM!	2	0	1	#NUM!
calcium ion-transporting ATPase complex	GO:0090534	2	0	1	#NUM!	2	0	1	#NUM!
COPI vesicle coat	GO:0030126	10	0	1	#NUM!	10	0	0.612563	#NUM!
dendrite cytoplasm	GO:0032839	16	1	1	-0.341804	16	2	0.663237	0.257023
SMN-Sm protein complex	GO:0034719	14	1	1	-0.208273	14	1	1	-0.302593
guanylate cyclase complex, soluble	GO:0008074	1	0	1	#NUM!	1	0	1	#NUM!
EGO complex	GO:0034448	3	0	1	#NUM!	2	0	1	#NUM!
small ribosomal subunit	GO:0015935	11	1	1	0.0328894	11	0	0.615015	#NUM!
checkpoint clamp complex	GO:0030896	4	0	1	#NUM!	4	0	1	#NUM!
growth hormone receptor complex	GO:0070195	1	0	1	#NUM!	1	0	1	#NUM!
RNA polymerase transcription factor SL1 complex	GO:0005668	2	0	1	#NUM!	2	0	1	#NUM!
nuclear euchromatin	GO:0005719	15	1	1	-0.277265	15	1	1	-0.371586
protein C inhibitor-TMPRSS11E complex	GO:0036025	0	0	1	#VALUE!	0	0	1	#VALUE!
interleukin-28 receptor complex	GO:0032002	0	0	1	#VALUE!	1	1	0.0966688	2.33646
nucleosome	GO:0000786	22	2	1	0.0328894	20	1	0.714795	-0.659268
extrinsic component of endosome membrane	GO:0031313	6	0	1	#NUM!	6	0	1	#NUM!
pseudopodium membrane	GO:0031260	0	0	1	#VALUE!	1	0	1	#NUM!
retromer, cargo-selective complex	GO:0030906	2	0	1	#NUM!	2	0	1	#NUM!
nuclear lumen	GO:0031981	1	0	1	#NUM!	1	0	1	#NUM!
Dsl1/NZR complex	GO:0070939	2	0	1	#NUM!	2	0	1	#NUM!
extrinsic component of omegasome membrane	GO:0097629	1	0	1	#NUM!	1	0	1	#NUM!
protein C inhibitor-plasma kallikrein complex	GO:0036030	0	0	1	#VALUE!	0	0	1	#VALUE!
stereocilium bundle	GO:0032421	2	0	1	#NUM!	2	0	1	#NUM!
calcium- and calmodulin-dependent protein kinase complex	GO:0005954	2	0	1	#NUM!	2	0	1	#NUM!
syntrophin complex	GO:0016013	3	0	1	#NUM!	3	0	1	#NUM!
DNA replication factor C complex	GO:0005663	4	0	1	#NUM!	4	0	1	#NUM!
interphase microtubule organizing center	GO:0031021	1	0	1	#NUM!	1	0	1	#NUM!
nuclear outer membrane	GO:0005640	13	1	1	-0.134165	15	3	0.171206	0.727026
dendrite terminus	GO:0044292	2	0	1	#NUM!	2	0	1	#NUM!
Barr body	GO:0001740	4	0	1	#NUM!	4	0	1	#NUM!
lumenal side of Golgi membrane	GO:0098547	1	0	1	#NUM!	1	0	1	#NUM!
transcription factor TFTC complex	GO:0033276	8	0	1	#NUM!	7	0	1	#NUM!
UFD1-NPL4 complex	GO:0036501	1	0	1	#NUM!	1	0	1	#NUM!
female pronucleus	GO:0001939	6	0	1	#NUM!	6	0	1	#NUM!
ribose phosphate diphosphokinase complex	GO:0002189	4	0	1	#NUM!	4	0	1	#NUM!
SUMO activating enzyme complex	GO:0031510	3	0	1	#NUM!	3	0	1	#NUM!
plasma membrane raft	GO:0044853	16	1	1	-0.341804	16	2	0.663237	0.257023
BIM-BCL-xl complex	GO:0097140	1	0	1	#NUM!	1	0	1	#NUM!
laminin-3 complex	GO:0005608	1	0	1	#NUM!	1	0	1	#NUM!
nucleolar ribonuclease P complex	GO:0005655	2	0	1	#NUM!	2	0	1	#NUM!
cleavage body	GO:0071920	2	0	1	#NUM!	2	0	1	#NUM!
macropinocytic cup	GO:0070685	1	0	1	#NUM!	1	0	1	#NUM!
SCF ubiquitin ligase complex	GO:0019005	43	3	1	-0.231803	42	4	1	-0.0149111
FACT complex	GO:0035101	2	0	1	#NUM!	2	0	1	#NUM!
clathrin-sculpted monoamine transport vesicle membrane	GO:0070083	3	0	1	#NUM!	3	0	1	#NUM!
neurofibrillary tangle	GO:0097418	3	0	1	#NUM!	3	0	1	#NUM!
spherical high-density lipoprotein particle	GO:0034366	2	0	1	#NUM!	2	0	1	#NUM!
peroxisomal membrane	GO:0005778	34	3	1	0.00303648	34	3	1	-0.0912841
clathrin complex	GO:0071439	3	0	1	#NUM!	3	0	1	#NUM!
condensed nuclear chromosome kinetochore	GO:0000778	5	0	1	#NUM!	5	0	1	#NUM!
CURI complex	GO:0032545	2	0	1	#NUM!	2	0	1	#NUM!
DUBm complex	GO:0071819	2	0	1	#NUM!	2	0	1	#NUM!
perineuronal net	GO:0072534	2	0	1	#NUM!	2	0	1	#NUM!
RNA polymerase III complex	GO:0005666	9	0	1	#NUM!	9	0	1	#NUM!
NatC complex	GO:0031417	1	0	1	#NUM!	1	0	1	#NUM!
cytoplasmic side of late endosome membrane	GO:0098560	2	0	1	#NUM!	2	0	1	#NUM!
lamellar body	GO:0042599	5	0	1	#NUM!	5	0	1	#NUM!
VCB complex	GO:0030891	5	0	1	#NUM!	5	0	1	#NUM!
endothelial microparticle	GO:0072563	1	0	1	#NUM!	1	0	1	#NUM!
protein-lipid complex	GO:0032994	1	0	1	#NUM!	1	0	1	#NUM!
collagen type XI trimer	GO:0005592	1	0	1	#NUM!	1	0	1	#NUM!
host cell presynaptic membrane	GO:0044231	1	0	1	#NUM!	1	0	1	#NUM!
chromosome passenger complex	GO:0032133	0	0	1	#VALUE!	0	0	1	#VALUE!
sex chromatin	GO:0001739	6	0	1	#NUM!	6	0	1	#NUM!
node of Ranvier	GO:0033268	8	0	1	#NUM!	8	0	1	#NUM!
alveolar lamellar body membrane	GO:0097233	0	0	1	#VALUE!	0	0	1	#VALUE!
oncostatin-M receptor complex	GO:0005900	2	0	1	#NUM!	2	0	1	#NUM!
mitochondrial crista	GO:0030061	3	0	1	#NUM!	3	0	1	#NUM!
TORC2 complex	GO:0031932	5	0	1	#NUM!	5	0	1	#NUM!
growth cone membrane	GO:0032584	2	0	1	#NUM!	2	0	1	#NUM!
cyclin/CDK positive transcription elongation factor complex	GO:0008024	4	0	1	#NUM!	4	0	1	#NUM!
U4atac snRNP	GO:0005690	2	0	1	#NUM!	2	0	1	#NUM!
interfibrillar mitochondrion	GO:1990844	1	0	1	#NUM!	1	0	1	#NUM!
ribonucleoside-diphosphate reductase complex	GO:0005971	1	0	1	#NUM!	1	0	1	#NUM!
insulin-like growth factor binding protein complex	GO:0016942	2	0	1	#NUM!	2	0	1	#NUM!
pseudopodium	GO:0031143	12	1	1	-0.0541219	13	3	0.123908	0.870127
replisome	GO:0030894	1	0	1	#NUM!	1	0	1	#NUM!
mitotic spindle midzone	GO:1990023	4	0	1	#NUM!	4	0	1	#NUM!
endoplasmic reticulum chaperone complex	GO:0034663	8	0	1	#NUM!	8	0	1	#NUM!
Mre11 complex	GO:0030870	2	0	1	#NUM!	2	0	1	#NUM!
BCOR complex	GO:0140261	1	0	1	#NUM!	1	0	1	#NUM!
USH2 complex	GO:1990696	1	0	1	#NUM!	1	0	1	#NUM!
TSC1-TSC2 complex	GO:0033596	2	0	1	#NUM!	2	0	1	#NUM!
cyclin D2-CDK4 complex	GO:0097129	2	0	1	#NUM!	2	0	1	#NUM!
ciliary pocket membrane	GO:0020018	2	0	1	#NUM!	2	1	0.184004	1.64332
transcription factor TFIIE complex	GO:0005673	2	0	1	#NUM!	2	0	1	#NUM!
ion channel complex	GO:0034702	2	0	1	#NUM!	2	0	1	#NUM!
RNA polymerase II transcription repressor complex	GO:0090571	2	0	1	#NUM!	2	0	1	#NUM!
PR-DUB complex	GO:0035517	3	0	1	#NUM!	3	0	1	#NUM!
kinesin I complex	GO:0016938	1	0	1	#NUM!	1	0	1	#NUM!
lysosomal membrane	GO:0005765	161	14	1	-0.0115623	161	13	0.589696	-0.179991
symmetric synapse	GO:0032280	1	0	1	#NUM!	1	0	1	#NUM!
plasma membrane bounded cell projection cytoplasm	GO:0032838	1	0	1	#NUM!	1	0	1	#NUM!
integrin alpha7-beta1 complex	GO:0034677	1	0	1	#NUM!	1	0	1	#NUM!
DBIRD complex	GO:0044609	1	0	1	#NUM!	1	0	1	#NUM!
GATOR2 complex	GO:0061700	5	0	1	#NUM!	5	0	1	#NUM!
BBSome	GO:0034464	4	0	1	#NUM!	4	0	1	#NUM!
mitochondria-associated endoplasmic reticulum membrane	GO:0044233	6	0	1	#NUM!	7	2	0.141428	1.0837
cortical microtubule plus-end	GO:1903754	1	0	1	#NUM!	1	0	1	#NUM!
MCM complex	GO:0042555	8	0	1	#NUM!	8	0	1	#NUM!
preribosome, small subunit precursor	GO:0030688	8	0	1	#NUM!	6	0	1	#NUM!
small nucleolar ribonucleoprotein complex	GO:0005732	7	0	1	#NUM!	7	0	1	#NUM!
dynactin complex	GO:0005869	7	0	1	#NUM!	7	0	1	#NUM!
inactive sex chromosome	GO:0098577	1	0	1	#NUM!	1	0	1	#NUM!
Shc-EGFR complex	GO:0070435	2	0	1	#NUM!	2	0	1	#NUM!
eukaryotic translation initiation factor 2B complex	GO:0005851	4	0	1	#NUM!	4	0	1	#NUM!
integrin alpha11-beta1 complex	GO:0034681	1	0	1	#NUM!	1	0	1	#NUM!
serine/threonine protein kinase complex	GO:1902554	1	0	1	#NUM!	1	0	1	#NUM!
Ndc80 complex	GO:0031262	1	0	1	#NUM!	1	0	1	#NUM!
integral component of lysosomal membrane	GO:1905103	1	0	1	#NUM!	1	0	1	#NUM!
core-binding factor complex	GO:0016513	2	0	1	#NUM!	2	1	0.184004	1.64332
smooth endoplasmic reticulum membrane	GO:0030868	2	0	1	#NUM!	2	0	1	#NUM!
succinate-CoA ligase complex	GO:0042709	1	0	1	#NUM!	1	0	1	#NUM!
heterotrimeric G-protein complex	GO:0005834	18	1	1	-0.459587	18	1	1	-0.553908
RNA N6-methyladenosine methyltransferase complex	GO:0036396	4	0	1	#NUM!	4	0	1	#NUM!
presynaptic cytoskeleton	GO:0099569	1	0	1	#NUM!	1	0	1	#NUM!
serine protease inhibitor complex	GO:0097180	0	0	1	#VALUE!	0	0	1	#VALUE!
muscle myosin complex	GO:0005859	3	0	1	#NUM!	3	0	1	#NUM!
clathrin coat of coated pit	GO:0030132	4	0	1	#NUM!	4	0	1	#NUM!
ESCRT-0 complex	GO:0033565	3	0	1	#NUM!	3	0	1	#NUM!
vesicle coat	GO:0030120	1	0	1	#NUM!	1	0	1	#NUM!
katanin complex	GO:0008352	1	0	1	#NUM!	1	0	1	#NUM!
stereocilium shaft	GO:0120043	1	0	1	#NUM!	1	1	0.0966688	2.33646
gamma-tubulin complex	GO:0000930	6	0	1	#NUM!	6	0	1	#NUM!
spindle matrix	GO:1990047	1	0	1	#NUM!	1	0	1	#NUM!
phosphatidylinositol 3-kinase complex, class III	GO:0035032	1	0	1	#NUM!	1	0	1	#NUM!
Rad51B-Rad51C-Rad51D-XRCC2 complex	GO:0033063	2	0	1	#NUM!	2	0	1	#NUM!
anchored component of presynaptic active zone membrane	GO:0099029	2	0	1	#NUM!	2	0	1	#NUM!
hemidesmosome	GO:0030056	4	0	1	#NUM!	4	0	1	#NUM!
NOS2-CD74 complex	GO:0035693	1	0	1	#NUM!	1	0	1	#NUM!
extrinsic component of postsynaptic membrane	GO:0098890	2	0	1	#NUM!	2	0	1	#NUM!
[truncated: 722 more rows]
