# Supplementary material for: Probabilistic Critical Controllability Analysis of Protein Interaction Networks Integrating Normal Brain Ageing Gene Expression Profiles
Source: Int J Mol Sci. 2021 Sep 13;22(18):9891. doi: 10.3390/ijms22189891 (PMC8465977; doi:10.3390/ijms22189891)
Supplement: Supplementary file 1 [file ijms-22-09891-s001.zip › TableS12_.xlsx]

## Sheet: PCG20-39
#PCG20-39(θ=0.5)		Male				Female
Gene ontology (cellular component)	Gene ontology IDs	AllGene	Critical	P-value	Enrichment(log scale)	AllGene	Critical	P-value	Enrichment(log scale)
cytosol	GO:0005829	3119	358	4.63572e-11	0.258354	3099	355	2.38446e-12	0.275696
nucleoplasm	GO:0005654	2091	251	8.58766e-09	0.303144	2081	248	2.46873e-09	0.315238
cytoplasm	GO:0005737	2444	283	2.31159e-08	0.267144	2437	275	7.04889e-08	0.260661
transcription factor complex	GO:0005667	118	30	7.33253e-08	1.0536	119	29	2.13431e-07	1.03059
protein-containing complex	GO:0032991	382	66	8.29895e-08	0.667323	377	66	1.83619e-08	0.699823
SMAD protein complex	GO:0071141	6	6	4.75554e-07	2.42309	6	6	4.23214e-07	2.44241
nucleus	GO:0005634	3071	329	4.08124e-06	0.189388	3048	317	1.77351e-05	0.179074
nuclear chromosome, telomeric region	GO:0000784	63	17	2.18026e-05	1.11317	61	15	0.000166915	1.03959
nuclear telomere cap complex	GO:0000783	8	5	0.000240764	1.95309	8	5	0.000219495	1.97241
autophagosome	GO:0005776	39	11	0.000406967	1.15742	39	11	0.000343971	1.17675
shelterin complex	GO:0070187	6	4	0.000793974	2.01762	6	4	0.000736869	2.03695
ruffle membrane	GO:0032587	59	13	0.00163115	0.910501	60	14	0.000489722	0.987126
perinuclear region of cytoplasm	GO:0048471	436	58	0.00167708	0.40589	434	64	2.08744e-05	0.528252
endocytic vesicle membrane	GO:0030666	33	9	0.0017659	1.12381	33	6	0.0619691	0.737665
actin filament	GO:0005884	40	10	0.00204374	1.03679	40	7	0.0804903	0.699444
cell projection	GO:0042995	54	12	0.00225731	0.919011	55	11	0.00684167	0.832975
chromosome, telomeric region	GO:0000781	23	7	0.00288998	1.2335	23	6	0.0117949	1.09868
beta-catenin destruction complex	GO:0030877	8	4	0.00320471	1.72994	9	3	0.0369326	1.3438
nuclear exosome (RNase complex)	GO:0000176	13	5	0.00379683	1.46758	13	4	0.0214385	1.26376
centrosome	GO:0005813	301	41	0.00498435	0.429551	297	40	0.00445961	0.437561
plasma membrane	GO:0005886	1585	169	0.00541766	0.184648	1582	181	2.37951e-05	0.274465
postsynaptic cytosol	GO:0099524	14	5	0.00548072	1.39347	14	4	0.0279974	1.18965
exosome (RNase complex)	GO:0000178	14	5	0.00548072	1.39347	14	4	0.0279974	1.18965
nonhomologous end joining complex	GO:0070419	5	3	0.00605168	1.91226	5	3	0.00572561	1.93159
photoreceptor ribbon synapse	GO:0098684	5	3	0.00605168	1.91226	5	3	0.00572561	1.93159
vesicle membrane	GO:0012506	15	5	0.00763036	1.32448	15	5	0.00702896	1.3438
extracellular exosome	GO:0070062	1135	125	0.00771831	0.217015	1138	119	0.0258462	0.184509
Grb2-EGFR complex	GO:0070436	2	2	0.00784778	2.42309	2	2	0.00754993	2.44241
transferase complex	GO:1990234	2	2	0.00784778	2.42309	2	2	0.00754993	2.44241
activin responsive factor complex	GO:0032444	2	2	0.00784778	2.42309	2	2	0.00754993	2.44241
CHOP-ATF4 complex	GO:1990617	2	2	0.00784778	2.42309	2	2	0.00754993	2.44241
VCP-NSFL1C complex	GO:1990730	2	2	0.00784778	2.42309	2	2	0.00754993	2.44241
presynaptic endocytic zone	GO:0098833	2	2	0.00784778	2.42309	2	2	0.00754993	2.44241
cortical microtubule cytoskeleton	GO:0030981	2	2	0.00784778	2.42309	2	2	0.00754993	2.44241
cytoplasmic side of apical plasma membrane	GO:0098592	2	2	0.00784778	2.42309	2	1	0.166352	1.74927
ATF4-CREB1 transcription factor complex	GO:1990589	2	2	0.00784778	2.42309	2	2	0.00754993	2.44241
DNA ligase IV complex	GO:0032807	2	2	0.00784778	2.42309	2	2	0.00754993	2.44241
HSP90-CDC37 chaperone complex	GO:1990565	2	2	0.00784778	2.42309	2	2	0.00754993	2.44241
heteromeric SMAD protein complex	GO:0071144	2	2	0.00784778	2.42309	2	2	0.00754993	2.44241
cytoplasmic exosome (RNase complex)	GO:0000177	10	4	0.00832354	1.5068	10	3	0.0494312	1.23844
chaperone complex	GO:0101031	10	4	0.00832354	1.5068	10	5	0.000851691	1.74927
aggresome	GO:0016235	28	7	0.00945623	1.03679	30	7	0.0125976	0.987126
microtubule organizing center	GO:0005815	109	18	0.00956715	0.622113	107	17	0.0140107	0.602798
brush border membrane	GO:0031526	16	5	0.0103032	1.25994	16	3	0.157161	0.768437
nuclear body	GO:0016604	181	26	0.0117702	0.482688	185	28	0.00335269	0.554262
inclusion body	GO:0016234	17	5	0.0135528	1.19931	17	5	0.0125208	1.21864
Wnt signalosome	GO:1990909	7	3	0.0184994	1.57579	7	3	0.0175492	1.59512
beta-catenin-TCF7L2 complex	GO:0070369	3	2	0.0221557	2.01762	3	2	0.0213405	2.03695
basal dendrite	GO:0097441	3	2	0.0221557	2.01762	3	2	0.0213405	2.03695
Lewy body core	GO:1990037	3	2	0.0221557	2.01762	3	2	0.0213405	2.03695
autophagosome membrane	GO:0000421	13	4	0.0228726	1.24443	14	4	0.0279974	1.18965
nuclear matrix	GO:0016363	78	13	0.0247241	0.631329	78	11	0.102326	0.4836
mitochondrial inner membrane	GO:0005743	185	8	0.0253204	-0.717825	182	10	0.141942	-0.459008
ciliary rootlet	GO:0035253	8	3	0.0276762	1.44226	8	3	0.0262891	1.46158
invadopodium	GO:0071437	8	3	0.0276762	1.44226	8	2	0.148941	1.05612
nuclear chromatin	GO:0000790	130	19	0.0279438	0.499993	127	19	0.0166043	0.542665
intracellular	GO:0005622	57	10	0.031564	0.682623	57	8	0.153845	0.478803
ubiquitin ligase complex	GO:0000151	82	13	0.0317063	0.581319	83	12	0.0745588	0.508479
cell cortex	GO:0005938	82	13	0.0317063	0.581319	82	14	0.0153745	0.674751
cytoplasmic vesicle membrane	GO:0030659	71	12	0.0317342	0.645316	70	11	0.0508611	0.591813
COP9 signalosome	GO:0008180	9	3	0.0388309	1.32448	10	3	0.0494312	1.23844
Derlin-1 retrotranslocation complex	GO:0036513	9	3	0.0388309	1.32448	9	2	0.180943	0.938336
annulate lamellae	GO:0005642	4	2	0.0417199	1.72994	4	1	0.305065	1.05612
DNA-dependent protein kinase-DNA ligase 4 complex	GO:0005958	4	2	0.0417199	1.72994	4	2	0.0402324	1.74927
DNA repair complex	GO:1990391	4	2	0.0417199	1.72994	4	3	0.00244853	2.15473
cytoplasmic ribonucleoprotein granule	GO:0036464	51	9	0.0419977	0.688488	50	8	0.0752667	0.609832
vesicle	GO:0031982	94	14	0.0446593	0.518851	92	11	0.261757	0.31852
cell leading edge	GO:0031252	30	6	0.0448279	0.813651	30	5	0.179076	0.650654
glutamatergic synapse	GO:0098978	209	27	0.0470466	0.376591	210	28	0.0242405	0.42751
spindle midzone	GO:0051233	16	4	0.0471013	1.03679	15	4	0.0356223	1.12066
kinetochore	GO:0000776	53	9	0.0487076	0.650022	52	7	0.214056	0.43708
intracellular membrane-bounded organelle	GO:0043231	374	44	0.0496101	0.283023	367	37	0.341564	0.147969
RISC complex	GO:0016442	10	3	0.0519055	1.21912	10	2	0.213821	0.832975
nuclear inclusion body	GO:0042405	10	3	0.0519055	1.21912	10	3	0.0494312	1.23844
presynaptic cytosol	GO:0099523	10	3	0.0519055	1.21912	10	3	0.0494312	1.23844
postsynapse	GO:0098794	54	9	0.052627	0.631329	54	7	0.230413	0.399339
P-body	GO:0000932	55	9	0.056925	0.61298	55	9	0.0525829	0.632305
phosphatidylinositol 3-kinase complex	GO:0005942	17	4	0.0574239	0.97617	16	6	0.00158179	1.46158
transcriptionally active chromatin	GO:0035327	17	4	0.0574239	0.97617	16	3	0.157161	0.768437
endomembrane system	GO:0012505	47	8	0.0649388	0.652383	46	8	0.0576516	0.693213
membrane raft	GO:0045121	114	16	0.0650746	0.459479	114	15	0.0933381	0.414265
macropinosome	GO:0044354	5	2	0.0654988	1.5068	5	2	0.063237	1.52612
Ragulator complex	GO:0071986	5	2	0.0654988	1.5068	5	2	0.063237	1.52612
central region of growth cone	GO:0090724	5	2	0.0654988	1.5068	5	2	0.063237	1.52612
organelle membrane	GO:0031090	5	2	0.0654988	1.5068	5	2	0.063237	1.52612
activin receptor complex	GO:0048179	5	2	0.0654988	1.5068	5	2	0.063237	1.52612
beta-catenin-TCF complex	GO:1990907	5	2	0.0654988	1.5068	5	2	0.063237	1.52612
myelin sheath adaxonal region	GO:0035749	5	2	0.0654988	1.5068	5	1	0.365523	0.832975
Lsm1-7-Pat1 complex	GO:1990726	5	2	0.0654988	1.5068	5	3	0.00572561	1.93159
CD40 receptor complex	GO:0035631	11	3	0.0668044	1.12381	11	4	0.01138	1.43081
phagocytic cup	GO:0001891	18	4	0.0688514	0.919011	18	4	0.0649695	0.938336
focal adhesion	GO:0005925	285	34	0.0703835	0.29696	281	33	0.0669043	0.300566
Cul3-RING ubiquitin ligase complex	GO:0031463	26	5	0.0746134	0.77443	26	5	0.0698009	0.793755
cytoplasmic vesicle	GO:0031410	127	17	0.0814539	0.412115	132	20	0.0121514	0.555344
filopodium tip	GO:0032433	12	3	0.0834049	1.03679	13	3	0.097086	0.976076
cortical cytoskeleton	GO:0030863	12	3	0.0834049	1.03679	12	1	1	-0.0424934
GABA-ergic synapse	GO:0098982	27	5	0.0852108	0.73669	27	5	0.0798215	0.756014
presynaptic membrane	GO:0042734	41	7	0.0883505	0.655427	43	7	0.095153	0.627123
interleukin-1 receptor complex	GO:0045323	1	1	0.0886474	2.42309	1	0	1	#NUM!
collagen type II trimer	GO:0005585	1	1	0.0886474	2.42309	1	0	1	#NUM!
recycling endosome lumen	GO:0034777	1	1	0.0886474	2.42309	1	1	0.0869508	2.44241
intrinsic component of endosome membrane	GO:0031302	1	1	0.0886474	2.42309	1	1	0.0869508	2.44241
NF-kappaB p50/p65 complex	GO:0035525	1	1	0.0886474	2.42309	1	1	0.0869508	2.44241
septin cytoskeleton	GO:0032156	1	1	0.0886474	2.42309	1	1	0.0869508	2.44241
perinuclear endoplasmic reticulum membrane	GO:1990578	1	1	0.0886474	2.42309	1	1	0.0869508	2.44241
neurofilament cytoskeleton	GO:0060053	1	1	0.0886474	2.42309	1	1	0.0869508	2.44241
ooplasm	GO:1990917	1	1	0.0886474	2.42309	1	1	0.0869508	2.44241
sumoylated E2 ligase complex	GO:1990356	1	1	0.0886474	2.42309	1	1	0.0869508	2.44241
platelet dense tubular network	GO:0031094	1	1	0.0886474	2.42309	1	1	0.0869508	2.44241
storage vacuole	GO:0000322	1	1	0.0886474	2.42309	1	1	0.0869508	2.44241
nuclear proteasome complex	GO:0031595	1	1	0.0886474	2.42309	1	1	0.0869508	2.44241
protein N-acetylglucosaminyltransferase complex	GO:0017122	1	1	0.0886474	2.42309	1	1	0.0869508	2.44241
Golgi cis cisterna membrane	GO:1990674	1	1	0.0886474	2.42309	1	1	0.0869508	2.44241
serotonergic synapse	GO:0099154	1	1	0.0886474	2.42309	1	1	0.0869508	2.44241
interleukin-5 receptor complex	GO:0005895	1	1	0.0886474	2.42309	1	1	0.0869508	2.44241
Wnt-Frizzled-LRP5/6 complex	GO:1990851	1	1	0.0886474	2.42309	1	1	0.0869508	2.44241
IPAF inflammasome complex	GO:0072557	1	1	0.0886474	2.42309	1	1	0.0869508	2.44241
centrosomal corona	GO:0031592	1	1	0.0886474	2.42309	1	1	0.0869508	2.44241
perinucleolar chromocenter	GO:0010370	1	1	0.0886474	2.42309	2	1	0.166352	1.74927
GET complex	GO:0043529	1	1	0.0886474	2.42309	1	1	0.0869508	2.44241
AIM2 inflammasome complex	GO:0097169	1	1	0.0886474	2.42309	2	1	0.166352	1.74927
AIP1-IRE1 complex	GO:1990597	1	1	0.0886474	2.42309	1	1	0.0869508	2.44241
NLRP1 inflammasome complex	GO:0072558	1	1	0.0886474	2.42309	1	1	0.0869508	2.44241
bub1-bub3 complex	GO:1990298	1	1	0.0886474	2.42309	1	0	1	#NUM!
protease inhibitor complex	GO:0097179	1	1	0.0886474	2.42309	1	1	0.0869508	2.44241
PAS complex	GO:0070772	1	1	0.0886474	2.42309	1	0	1	#NUM!
9+0 non-motile cilium	GO:0097731	1	1	0.0886474	2.42309	1	1	0.0869508	2.44241
amphisome	GO:0044753	1	1	0.0886474	2.42309	1	1	0.0869508	2.44241
Holliday junction resolvase complex	GO:0048476	1	1	0.0886474	2.42309	1	1	0.0869508	2.44241
sperm head plasma membrane	GO:1990913	1	1	0.0886474	2.42309	1	1	0.0869508	2.44241
extrinsic component of postsynaptic specialization membrane	GO:0098892	1	1	0.0886474	2.42309	1	1	0.0869508	2.44241
Myb complex	GO:0031523	1	1	0.0886474	2.42309	1	0	1	#NUM!
interleukin-18 receptor complex	GO:0045092	1	1	0.0886474	2.42309	1	0	1	#NUM!
ATPase complex	GO:1904949	1	1	0.0886474	2.42309	1	1	0.0869508	2.44241
growth cone leading edge	GO:0061850	1	1	0.0886474	2.42309	1	1	0.0869508	2.44241
mitotic checkpoint complex	GO:0033597	1	1	0.0886474	2.42309	1	0	1	#NUM!
extrinsic component of vacuolar membrane	GO:0000306	1	1	0.0886474	2.42309	1	0	1	#NUM!
early endosome membrane	GO:0031901	91	13	0.0906565	0.477179	92	13	0.0894713	0.485574
HFE-transferrin receptor complex	GO:1990712	6	2	0.0925935	1.32448	6	2	0.0894983	1.3438
autolysosome	GO:0044754	6	2	0.0925935	1.32448	6	2	0.0894983	1.3438
BORC complex	GO:0099078	6	2	0.0925935	1.32448	6	2	0.0894983	1.3438
cell projection membrane	GO:0031253	6	2	0.0925935	1.32448	6	2	0.0894983	1.3438
uropod	GO:0001931	6	2	0.0925935	1.32448	6	1	0.420727	0.650654
apical plasma membrane	GO:0016324	112	15	0.0936234	0.41264	113	13	0.309482	0.279975
mitotic spindle	GO:0072686	42	7	0.0938689	0.631329	42	6	0.175354	0.496503
early endosome	GO:0005769	138	18	0.094287	0.386207	135	19	0.0307488	0.481577
nucleolus	GO:0005730	532	58	0.0962414	0.206888	531	57	0.0929411	0.210702
Z disc	GO:0030018	77	11	0.103838	0.477179	74	10	0.144287	0.440933
clathrin-coated vesicle membrane	GO:0030665	29	0	0.106047	#NUM!	29	0	0.173154	#NUM!
mitochondrial respiratory chain complex I	GO:0005747	31	0	0.107527	#NUM!	31	0	0.106926	#NUM!
spindle pole	GO:0000922	78	11	0.107694	0.464275	76	8	0.537777	0.191121
PML body	GO:0016605	78	11	0.107694	0.464275	77	12	0.0402541	0.583514
lamellipodium	GO:0030027	123	16	0.108765	0.383493	126	16	0.110526	0.37872
ciliary base	GO:0097546	21	4	0.109403	0.764861	21	4	0.103636	0.784185
myosin complex	GO:0016459	14	3	0.121129	0.882644	15	2	0.379575	0.42751
immunological synapse	GO:0001772	14	3	0.121129	0.882644	14	2	0.347099	0.496503
postsynaptic density, intracellular component	GO:0099092	14	3	0.121129	0.882644	14	4	0.0279974	1.18965
MCM complex	GO:0042555	7	2	0.122231	1.17033	8	0	1	#NUM!
platelet alpha granule membrane	GO:0031092	7	2	0.122231	1.17033	7	2	0.118278	1.18965
AP-2 adaptor complex	GO:0030122	7	2	0.122231	1.17033	7	1	0.471136	0.496503
Lsm2-8 complex	GO:0120115	7	2	0.122231	1.17033	7	3	0.0175492	1.59512
semaphorin receptor complex	GO:0002116	7	2	0.122231	1.17033	7	3	0.0175492	1.59512
U6 snRNP	GO:0005688	7	2	0.122231	1.17033	7	3	0.0175492	1.59512
presynaptic active zone membrane	GO:0048787	7	2	0.122231	1.17033	7	2	0.118278	1.18965
nuclear origin of replication recognition complex	GO:0005664	7	2	0.122231	1.17033	7	1	0.471136	0.496503
stereocilium tip	GO:0032426	7	2	0.122231	1.17033	8	2	0.148941	1.05612
RISC-loading complex	GO:0070578	7	2	0.122231	1.17033	7	1	0.471136	0.496503
host cell	GO:0043657	46	7	0.122273	0.540358	45	5	0.59018	0.245189
integral component of presynaptic membrane	GO:0099056	22	4	0.124842	0.718341	21	4	0.103636	0.784185
endoplasmic reticulum-Golgi intermediate compartment	GO:0005793	50	1	0.127015	-1.48893	50	2	0.317553	-0.776463
perikaryon	GO:0043204	68	10	0.127522	0.506166	67	12	0.0140351	0.722627
ruffle	GO:0001726	68	10	0.127522	0.506166	66	9	0.181464	0.449983
lysosome	GO:0005764	113	5	0.129975	-0.694861	109	7	0.494125	-0.303025
neuronal cell body	GO:0043025	204	24	0.135049	0.283023	202	23	0.164292	0.26964
intermediate filament	GO:0005882	23	4	0.141138	0.673889	23	3	0.446083	0.405531
microtubule plus-end	GO:0035371	15	3	0.141935	0.813651	15	2	0.379575	0.42751
smooth endoplasmic reticulum	GO:0005790	15	3	0.141935	0.813651	14	2	0.347099	0.496503
cytoskeleton	GO:0005856	214	25	0.142974	0.275989	209	23	0.214577	0.235573
transcriptional repressor complex	GO:0017053	38	6	0.14448	0.577262	37	4	0.559032	0.21779
dendritic spine	GO:0043197	98	13	0.148266	0.403071	97	12	0.201644	0.352609
actin cytoskeleton	GO:0015629	125	16	0.15007	0.367364	122	12	0.626218	0.123299
Golgi-associated vesicle membrane	GO:0030660	8	2	0.153749	1.03679	8	2	0.148941	1.05612
early phagosome	GO:0032009	8	2	0.153749	1.03679	9	2	0.180943	0.938336
microvillus membrane	GO:0031528	8	2	0.153749	1.03679	8	1	0.517163	0.362972
BLOC-1 complex	GO:0031083	8	2	0.153749	1.03679	8	2	0.148941	1.05612
nuclear membrane	GO:0031965	158	19	0.157064	0.304933	154	16	0.468137	0.178049
T-tubule	GO:0030315	24	4	0.158223	0.631329	24	4	0.150447	0.650654
mitochondrial large ribosomal subunit	GO:0005762	25	0	0.162614	#NUM!	24	0	0.262738	#NUM!
histone deacetylase complex	GO:0000118	25	0	0.162614	#NUM!	25	0	0.163015	#NUM!
endoplasmic reticulum quality control compartment	GO:0044322	16	3	0.16382	0.749112	16	2	0.644292	0.362972
sarcoplasmic reticulum membrane	GO:0033017	16	3	0.16382	0.749112	15	3	0.136005	0.832975
postsynaptic density	GO:0014069	167	20	0.166659	0.300827	167	20	0.126968	0.320152
extracellular region	GO:0005576	569	41	0.167195	-0.20722	547	33	0.021996	-0.365528
Ku70:Ku80 complex	GO:0043564	2	1	0.169447	1.72994	2	1	0.166352	1.74927
CIA complex	GO:0097361	2	1	0.169447	1.72994	2	1	0.166352	1.74927
U2-type post-mRNA release spliceosomal complex	GO:0071008	2	1	0.169447	1.72994	2	1	0.166352	1.74927
intracellular ferritin complex	GO:0008043	2	1	0.169447	1.72994	2	1	0.166352	1.74927
mitotic spindle astral microtubule end	GO:1905721	2	1	0.169447	1.72994	2	1	0.166352	1.74927
cytoplasmic periphery of the nuclear pore complex	GO:1990723	2	1	0.169447	1.72994	2	1	0.166352	1.74927
membrane microdomain	GO:0098857	2	1	0.169447	1.72994	2	1	0.166352	1.74927
early phagosome membrane	GO:0036186	2	1	0.169447	1.72994	2	1	0.166352	1.74927
microspike	GO:0044393	2	1	0.169447	1.72994	2	0	1	#NUM!
core-binding factor complex	GO:0016513	2	1	0.169447	1.72994	2	0	1	#NUM!
cytoophidium	GO:0097268	2	1	0.169447	1.72994	2	1	0.166352	1.74927
CHOP-C/EBP complex	GO:0036488	2	1	0.169447	1.72994	2	1	0.166352	1.74927
IRE1-TRAF2-ASK1 complex	GO:1990604	2	1	0.169447	1.72994	2	1	0.166352	1.74927
astral microtubule	GO:0000235	2	1	0.169447	1.72994	2	1	0.166352	1.74927
lateral loop	GO:0043219	2	1	0.169447	1.72994	2	1	0.166352	1.74927
cell division site	GO:0032153	2	1	0.169447	1.72994	2	0	1	#NUM!
ubiquitin conjugating enzyme complex	GO:0031371	2	1	0.169447	1.72994	2	1	0.166352	1.74927
MICOS complex	GO:0061617	2	1	0.169447	1.72994	2	1	0.166352	1.74927
intracellular vesicle	GO:0097708	2	1	0.169447	1.72994	2	1	0.166352	1.74927
postsynaptic early endosome	GO:0098842	2	1	0.169447	1.72994	2	0	1	#NUM!
proteasome storage granule	GO:0034515	2	1	0.169447	1.72994	2	1	0.166352	1.74927
CST complex	GO:1990879	2	1	0.169447	1.72994	1	0	1	#NUM!
aryl hydrocarbon receptor complex	GO:0034751	2	1	0.169447	1.72994	2	1	0.166352	1.74927
protein kinase CK2 complex	GO:0005956	2	1	0.169447	1.72994	2	1	0.166352	1.74927
Rab-protein geranylgeranyltransferase complex	GO:0005968	2	1	0.169447	1.72994	2	1	0.166352	1.74927
ATF1-ATF4 transcription factor complex	GO:1990590	2	1	0.169447	1.72994	2	1	0.166352	1.74927
Slx1-Slx4 complex	GO:0033557	2	1	0.169447	1.72994	2	1	0.166352	1.74927
platelet dense tubular network membrane	GO:0031095	2	1	0.169447	1.72994	2	1	0.166352	1.74927
sperm fibrous sheath	GO:0035686	2	1	0.169447	1.72994	2	1	0.166352	1.74927
CHOP-ATF3 complex	GO:1990622	2	1	0.169447	1.72994	2	1	0.166352	1.74927
RNA nuclear export complex	GO:0042565	2	1	0.169447	1.72994	2	1	0.166352	1.74927
TRC complex	GO:0072380	2	1	0.169447	1.72994	2	1	0.166352	1.74927
signal peptidase complex	GO:0005787	2	1	0.169447	1.72994	2	1	0.166352	1.74927
phosphatidylinositol 3-kinase complex, class IA	GO:0005943	2	1	0.169447	1.72994	2	1	0.166352	1.74927
TRAF2-GSTP1 complex	GO:0097057	2	1	0.169447	1.72994	2	1	0.166352	1.74927
tRNA-specific adenosine-34 deaminase complex	GO:0052718	2	1	0.169447	1.72994	2	0	1	#NUM!
PCNA-p21 complex	GO:0070557	2	1	0.169447	1.72994	2	1	0.166352	1.74927
Sec61 translocon complex	GO:0005784	2	1	0.169447	1.72994	2	0	1	#NUM!
FAR/SIN/STRIPAK complex	GO:0090443	2	1	0.169447	1.72994	2	1	0.166352	1.74927
SREBP-SCAP-Insig complex	GO:0032937	2	1	0.169447	1.72994	2	1	0.166352	1.74927
RNA polymerase II transcription factor complex	GO:0090575	41	6	0.173027	0.501276	40	5	0.391131	0.362972
chromosome	GO:0005694	84	11	0.174297	0.390167	81	12	0.0697439	0.532871
presynapse	GO:0098793	63	9	0.175179	0.477179	64	10	0.0688115	0.586115
secretory granule membrane	GO:0030667	42	1	0.176253	-1.31458	45	1	0.179121	-1.36425
phagocytic vesicle membrane	GO:0030670	43	1	0.176877	-1.33811	43	1	0.176659	-1.31879
microtubule	GO:0005874	177	21	0.178663	0.291462	173	20	0.172358	0.284854
endolysosome membrane	GO:0036020	9	2	0.186583	0.919011	9	1	0.559191	0.245189
Fanconi anaemia nuclear complex	GO:0043240	9	2	0.186583	0.919011	9	1	0.559191	0.245189
ciliary transition zone	GO:0035869	9	2	0.186583	0.919011	9	2	0.180943	0.938336
presynaptic active zone cytoplasmic component	GO:0098831	9	2	0.186583	0.919011	10	2	0.213821	0.832975
micro-ribonucleoprotein complex	GO:0035068	9	2	0.186583	0.919011	9	1	0.559191	0.245189
apical junction complex	GO:0043296	9	2	0.186583	0.919011	9	2	0.180943	0.938336
male germ cell nucleus	GO:0001673	9	2	0.186583	0.919011	10	2	0.213821	0.832975
XY body	GO:0001741	9	2	0.186583	0.919011	9	1	0.559191	0.245189
photoreceptor inner segment	GO:0001917	17	3	0.186619	0.688488	16	3	0.157161	0.768437
cytoplasmic side of plasma membrane	GO:0009898	31	5	0.190731	0.59854	32	6	0.0545335	0.768437
acrosomal vesicle	GO:0001669	31	5	0.190731	0.59854	31	6	0.0476655	0.800185
late endosome	GO:0005770	68	9	0.197158	0.400806	67	10	0.0788974	0.540306
cytosolic large ribosomal subunit	GO:0022625	49	7	0.199708	0.477179	49	7	0.19448	0.496503
cell body	GO:0044297	49	7	0.199708	0.477179	46	4	1	6.61748e-05
adherens junction	GO:0005912	32	5	0.199799	0.566791	32	6	0.0545335	0.768437
cleavage furrow	GO:0032154	32	5	0.199799	0.566791	32	4	0.355676	0.362972
receptor complex	GO:0043235	95	12	0.200819	0.354119	95	16	0.00906097	0.661125
integral component of membrane	GO:0016021	853	65	0.200847	-0.151283	848	67	0.437434	-0.0957748
podosome	GO:0002102	18	3	0.210173	0.631329	18	3	0.202097	0.650654
recycling endosome membrane	GO:0055038	51	7	0.213723	0.437173	51	11	0.00374216	0.908483
exocyst	GO:0000145	10	2	0.220253	0.813651	10	2	0.213821	0.832975
exon-exon junction complex	GO:0035145	10	2	0.220253	0.813651	10	3	0.0494312	1.23844
protein-DNA complex	GO:0032993	34	5	0.220946	0.506166	33	5	0.203698	0.555344
endoplasmic reticulum lumen	GO:0005788	140	8	0.228965	-0.439112	138	6	0.0674061	-0.693081
transport vesicle	GO:0030133	55	2	0.232809	-0.891097	55	3	0.627381	-0.466308
clathrin-coated endocytic vesicle membrane	GO:0030669	19	3	0.234327	0.577262	18	2	0.666435	0.245189
Flemming body	GO:0090543	19	3	0.234327	0.577262	19	2	0.678545	0.191121
basolateral plasma membrane	GO:0016323	80	10	0.23547	0.343647	78	9	0.414768	0.282929
kinetochore microtubule	GO:0005828	3	1	0.243093	1.32448	2	1	0.166352	1.74927
extrinsic component of synaptic vesicle membrane	GO:0098850	3	1	0.243093	1.32448	3	1	0.238857	1.3438
myosin II complex	GO:0016460	3	1	0.243093	1.32448	3	1	0.238857	1.3438
phosphopyruvate hydratase complex	GO:0000015	3	1	0.243093	1.32448	3	1	0.238857	1.3438
actomyosin contractile ring	GO:0005826	3	1	0.243093	1.32448	3	1	0.238857	1.3438
polar microtubule	GO:0005827	3	1	0.243093	1.32448	3	1	0.238857	1.3438
Bcl-2 family protein complex	GO:0097136	3	1	0.243093	1.32448	3	1	0.238857	1.3438
oxoglutarate dehydrogenase complex	GO:0045252	3	1	0.243093	1.32448	3	1	0.238857	1.3438
Schwann cell microvillus	GO:0097454	3	1	0.243093	1.32448	3	0	1	#NUM!
outer dense fiber	GO:0001520	3	1	0.243093	1.32448	2	0	1	#NUM!
actin cap	GO:0030478	3	1	0.243093	1.32448	3	1	0.238857	1.3438
cell tip	GO:0051286	3	1	0.243093	1.32448	3	0	1	#NUM!
mitochondrial pyruvate dehydrogenase complex	GO:0005967	3	1	0.243093	1.32448	3	1	0.238857	1.3438
nuclear pore cytoplasmic filaments	GO:0044614	3	1	0.243093	1.32448	3	1	0.238857	1.3438
postsynaptic endosome	GO:0098845	3	1	0.243093	1.32448	3	1	0.238857	1.3438
myosin II filament	GO:0097513	3	1	0.243093	1.32448	3	1	0.238857	1.3438
BAT3 complex	GO:0071818	3	1	0.243093	1.32448	3	2	0.0213405	2.03695
activating signal cointegrator 1 complex	GO:0099053	3	1	0.243093	1.32448	3	0	1	#NUM!
dendritic microtubule	GO:1901588	3	1	0.243093	1.32448	3	1	0.238857	1.3438
MMXD complex	GO:0071817	3	1	0.243093	1.32448	3	1	0.238857	1.3438
sarcoglycan complex	GO:0016012	3	1	0.243093	1.32448	2	0	1	#NUM!
connexin complex	GO:0005922	3	1	0.243093	1.32448	1	0	1	#NUM!
keratin filament	GO:0045095	3	1	0.243093	1.32448	4	1	0.305065	1.05612
NLRP3 inflammasome complex	GO:0072559	3	1	0.243093	1.32448	3	1	0.238857	1.3438
supraspliceosomal complex	GO:0044530	3	1	0.243093	1.32448	3	1	0.238857	1.3438
mRNA cleavage factor complex	GO:0005849	3	1	0.243093	1.32448	3	1	0.238857	1.3438
plasma membrane protein complex	GO:0098797	3	1	0.243093	1.32448	3	1	0.238857	1.3438
transcription factor TFIIIB complex	GO:0000126	3	1	0.243093	1.32448	3	1	0.238857	1.3438
AP-4 adaptor complex	GO:0030124	3	1	0.243093	1.32448	3	1	0.238857	1.3438
early endosome lumen	GO:0031905	3	1	0.243093	1.32448	3	1	0.238857	1.3438
messenger ribonucleoprotein complex	GO:1990124	3	1	0.243093	1.32448	3	1	0.238857	1.3438
integral component of lumenal side of endoplasmic reticulum membrane	GO:0071556	20	0	0.250726	#NUM!	19	0	0.402773	#NUM!
centriolar satellite	GO:0034451	20	0	0.250726	#NUM!	19	0	0.402773	#NUM!
terminal bouton	GO:0043195	21	0	0.251391	#NUM!	22	0	0.253185	#NUM!
ficolin-1-rich granule lumen	GO:1904813	88	11	0.253239	0.343647	88	12	0.123171	0.449983
MLL1 complex	GO:0071339	22	0	0.254208	#NUM!	22	0	0.253185	#NUM!
proteasome regulatory particle, base subcomplex	GO:0008540	11	2	0.254352	0.718341	11	2	0.247182	0.737665
apical dendrite	GO:0097440	11	2	0.254352	0.718341	11	1	1	0.0445179
NuRD complex	GO:0016581	11	2	0.254352	0.718341	11	2	0.247182	0.737665
ER to Golgi transport vesicle membrane	GO:0012507	39	1	0.254435	-1.24047	38	1	0.252579	-1.19517
voltage-gated potassium channel complex	GO:0008076	23	0	0.259004	#NUM!	23	1	0.716399	-0.693081
dendrite	GO:0030425	208	23	0.264489	0.221045	204	22	0.311791	0.215336
brush border	GO:0005903	26	4	0.283594	0.551287	26	3	0.490224	0.282929
methylosome	GO:0034709	12	2	0.288542	0.631329	12	2	0.280692	0.650654
nuclear pore nuclear basket	GO:0044615	12	2	0.288542	0.631329	12	2	0.280692	0.650654
chromatin	GO:0000785	71	9	0.288671	0.357634	71	6	1	-0.0285072
ciliary basal body	GO:0036064	72	9	0.292665	0.343647	70	8	0.392018	0.27336
apical part of cell	GO:0045177	27	4	0.294665	0.513546	25	4	0.270072	0.609832
collagen-containing extracellular matrix	GO:0062023	147	9	0.303626	-0.370119	140	7	0.130308	-0.553319
cytosolic small ribosomal subunit	GO:0022627	28	4	0.306926	0.477179	28	4	0.300504	0.496503
synaptic vesicle	GO:0008021	75	9	0.308044	0.302825	75	9	0.300396	0.32215
internode region of axon	GO:0033269	4	1	0.310217	1.03679	4	1	0.305065	1.05612
Weibel-Palade body	GO:0033093	4	1	0.310217	1.03679	4	1	0.305065	1.05612
postsynaptic recycling endosome	GO:0098837	4	1	0.310217	1.03679	4	1	0.305065	1.05612
IkappaB kinase complex	GO:0008385	4	1	0.310217	1.03679	4	1	0.305065	1.05612
CCAAT-binding factor complex	GO:0016602	4	1	0.310217	1.03679	4	1	0.305065	1.05612
meiotic cohesin complex	GO:0030893	4	1	0.310217	1.03679	4	1	0.305065	1.05612
calcineurin complex	GO:0005955	4	1	0.310217	1.03679	4	0	1	#NUM!
muscle thin filament tropomyosin	GO:0005862	4	1	0.310217	1.03679	4	1	0.305065	1.05612
postsynaptic actin cytoskeleton	GO:0098871	4	1	0.310217	1.03679	4	1	0.305065	1.05612
Arp2/3 protein complex	GO:0005885	4	1	0.310217	1.03679	4	1	0.305065	1.05612
nuclear stress granule	GO:0097165	4	1	0.310217	1.03679	4	1	0.305065	1.05612
HULC complex	GO:0033503	4	1	0.310217	1.03679	4	0	1	#NUM!
Lewy body	GO:0097413	4	1	0.310217	1.03679	4	1	0.305065	1.05612
gamma-secretase complex	GO:0070765	4	1	0.310217	1.03679	4	1	0.305065	1.05612
varicosity	GO:0043196	4	1	0.310217	1.03679	4	2	0.0402324	1.74927
eukaryotic translation elongation factor 1 complex	GO:0005853	4	1	0.310217	1.03679	4	1	0.305065	1.05612
cytosolic proteasome complex	GO:0031597	4	1	0.310217	1.03679	4	1	0.305065	1.05612
Cul7-RING ubiquitin ligase complex	GO:0031467	4	1	0.310217	1.03679	4	1	0.305065	1.05612
NELF complex	GO:0032021	4	1	0.310217	1.03679	4	1	0.305065	1.05612
alpha DNA polymerase:primase complex	GO:0005658	4	1	0.310217	1.03679	4	0	1	#NUM!
elongin complex	GO:0070449	4	1	0.310217	1.03679	4	1	0.305065	1.05612
transcription factor TFIIA complex	GO:0005672	4	1	0.310217	1.03679	4	1	0.305065	1.05612
leading edge membrane	GO:0031256	4	1	0.310217	1.03679	4	1	0.305065	1.05612
axon hillock	GO:0043203	4	1	0.310217	1.03679	4	1	0.305065	1.05612
ER membrane protein complex	GO:0072546	4	1	0.310217	1.03679	4	1	0.305065	1.05612
mitochondrial membrane	GO:0031966	50	2	0.317799	-0.795787	50	2	0.317553	-0.776463
endosome	GO:0005768	155	17	0.319727	0.212877	155	17	0.311811	0.232201
endoplasmic reticulum	GO:0005783	482	49	0.319869	0.136965	481	51	0.131823	0.198372
intermediate filament cytoskeleton	GO:0045111	29	4	0.320236	0.442087	29	5	0.102016	0.684555
polysome	GO:0005844	29	4	0.320236	0.442087	30	3	0.742119	0.139828
filamentous actin	GO:0031941	13	2	0.322538	0.551287	14	2	0.347099	0.496503
nBAF complex	GO:0071565	13	2	0.322538	0.551287	13	2	0.314075	0.570611
sperm flagellum	GO:0036126	13	2	0.322538	0.551287	14	2	0.347099	0.496503
anaphase-promoting complex	GO:0005680	13	2	0.322538	0.551287	13	2	0.314075	0.570611
U2-type prespliceosome	GO:0071004	13	2	0.322538	0.551287	13	4	0.0214385	1.26376
endoplasmic reticulum membrane	GO:0005789	408	30	0.324043	-0.186981	407	31	0.470016	-0.132413
condensed chromosome kinetochore	GO:0000777	55	7	0.334326	0.361666	55	5	0.811092	0.0445179
spindle	GO:0005819	85	10	0.335161	0.283023	82	9	0.42976	0.232919
neuron projection	GO:0043005	174	19	0.343316	0.208473	172	17	0.582782	0.128132
extracellular space	GO:0005615	452	34	0.347623	-0.164233	438	34	0.540683	-0.113445
microtubule cytoskeleton	GO:0015630	93	5	0.354936	-0.500073	91	6	0.577233	-0.276687
mitochondrial matrix	GO:0005759	183	12	0.355003	-0.301491	176	7	0.0208454	-0.782161
mast cell granule	GO:0042629	14	2	0.356106	0.477179	14	2	0.347099	0.496503
COPII vesicle coat	GO:0030127	14	2	0.356106	0.477179	14	2	0.347099	0.496503
rough endoplasmic reticulum	GO:0005791	32	1	0.359123	-1.04265	31	1	0.516406	-0.991574
cell-cell adherens junction	GO:0005913	59	7	0.36102	0.291462	59	7	0.352748	0.310786
late endosome membrane	GO:0031902	63	3	0.36997	-0.621434	61	3	0.367861	-0.569848
glycogen granule	GO:0042587	5	1	0.371396	0.813651	5	1	0.365523	0.832975
basal cortex	GO:0045180	5	1	0.371396	0.813651	5	1	0.365523	0.832975
chromatoid body	GO:0033391	5	1	0.371396	0.813651	7	1	0.471136	0.496503
cytoplasmic side of lysosomal membrane	GO:0098574	5	1	0.371396	0.813651	5	1	0.365523	0.832975
core mediator complex	GO:0070847	5	1	0.371396	0.813651	5	1	0.365523	0.832975
mitochondrial envelope	GO:0005740	5	1	0.371396	0.813651	4	1	0.305065	1.05612
vacuole	GO:0005773	5	1	0.371396	0.813651	5	1	0.365523	0.832975
manchette	GO:0002177	5	1	0.371396	0.813651	5	1	0.365523	0.832975
MKS complex	GO:0036038	5	1	0.371396	0.813651	5	1	0.365523	0.832975
astrocyte projection	GO:0097449	5	1	0.371396	0.813651	4	0	1	#NUM!
transcription factor AP-1 complex	GO:0035976	5	1	0.371396	0.813651	5	1	0.365523	0.832975
Schmidt-Lanterman incisure	GO:0043220	5	1	0.371396	0.813651	5	0	1	#NUM!
origin recognition complex	GO:0000808	5	1	0.371396	0.813651	5	1	0.365523	0.832975
mitochondrial respirasome	GO:0005746	5	1	0.371396	0.813651	5	1	0.365523	0.832975
clathrin adaptor complex	GO:0030131	5	1	0.371396	0.813651	5	1	0.365523	0.832975
glial cell projection	GO:0097386	5	1	0.371396	0.813651	5	1	0.365523	0.832975
insulin-responsive compartment	GO:0032593	5	1	0.371396	0.813651	5	1	0.365523	0.832975
sperm midpiece	GO:0097225	5	1	0.371396	0.813651	4	1	0.305065	1.05612
FHF complex	GO:0070695	5	1	0.371396	0.813651	4	1	0.305065	1.05612
VCP-NPL4-UFD1 AAA ATPase complex	GO:0034098	5	1	0.371396	0.813651	5	1	0.365523	0.832975
R2TP complex	GO:0097255	5	1	0.371396	0.813651	5	1	0.365523	0.832975
transcription export complex 2	GO:0070390	5	1	0.371396	0.813651	5	1	0.365523	0.832975
transcription factor TFIIH core complex	GO:0000439	5	1	0.371396	0.813651	5	1	0.365523	0.832975
nuclear envelope lumen	GO:0005641	5	1	0.371396	0.813651	5	0	1	#NUM!
cell junction	GO:0030054	258	27	0.371559	0.165966	258	28	0.215394	0.221658
mitotic spindle pole	GO:0097431	15	2	0.389055	0.408186	15	2	0.379575	0.42751
proteasome accessory complex	GO:0022624	15	2	0.389055	0.408186	15	2	0.379575	0.42751
spindle microtubule	GO:0005876	15	2	0.389055	0.408186	14	2	0.347099	0.496503
stereocilium	GO:0032420	15	2	0.389055	0.408186	15	1	1	-0.265637
ciliary membrane	GO:0060170	16	0	0.38993	#NUM!	16	0	0.390104	#NUM!
integral component of postsynaptic density membrane	GO:0099061	17	0	0.392643	#NUM!	17	0	0.391888	#NUM!
integral component of Golgi membrane	GO:0030173	17	0	0.392643	#NUM!	17	0	0.391888	#NUM!
U2 snRNP	GO:0005686	18	0	0.397892	#NUM!	18	1	1	-0.447959
presynaptic active zone	GO:0048786	19	0	0.405366	#NUM!	20	0	0.411293	#NUM!
Cul4-RING E3 ubiquitin ligase complex	GO:0080008	19	0	0.405366	#NUM!	18	0	0.396211	#NUM!
spliceosomal complex	GO:0005681	72	4	0.407749	-0.467283	72	7	0.675294	0.111657
condensed nuclear chromosome	GO:0000794	20	3	0.414773	0.525969	20	2	0.691078	0.139828
dendritic shaft	GO:0043198	21	3	0.425843	0.477179	20	2	0.691078	0.139828
transcriptional preinitiation complex	GO:0097550	6	1	0.427157	0.631329	5	0	1	#NUM!
juxtaparanode region of axon	GO:0044224	6	1	0.427157	0.631329	6	1	0.420727	0.650654
CD95 death-inducing signaling complex	GO:0031265	6	1	0.427157	0.631329	6	1	0.420727	0.650654
specific granule	GO:0042581	6	1	0.427157	0.631329	6	1	0.420727	0.650654
platelet dense granule lumen	GO:0031089	6	1	0.427157	0.631329	6	0	1	#NUM!
condensed nuclear chromosome, centromeric region	GO:0000780	6	1	0.427157	0.631329	5	1	0.365523	0.832975
somatodendritic compartment	GO:0036477	6	1	0.427157	0.631329	6	1	0.420727	0.650654
integral component of presynaptic active zone membrane	GO:0099059	6	1	0.427157	0.631329	6	1	0.420727	0.650654
mitochondrial respiratory chain complex III	GO:0005750	6	1	0.427157	0.631329	6	1	0.420727	0.650654
Golgi cis cisterna	GO:0000137	6	1	0.427157	0.631329	6	1	0.420727	0.650654
death-inducing signaling complex	GO:0031264	6	1	0.427157	0.631329	6	1	0.420727	0.650654
dendritic growth cone	GO:0044294	6	1	0.427157	0.631329	6	1	0.420727	0.650654
proteasome regulatory particle	GO:0005838	6	1	0.427157	0.631329	6	1	0.420727	0.650654
spectrin-associated cytoskeleton	GO:0014731	6	1	0.427157	0.631329	6	2	0.0894983	1.3438
paraspeckles	GO:0042382	6	1	0.427157	0.631329	6	1	0.420727	0.650654
A band	GO:0031672	6	1	0.427157	0.631329	6	0	1	#NUM!
NMDA selective glutamate receptor complex	GO:0017146	6	1	0.427157	0.631329	6	1	0.420727	0.650654
paranode region of axon	GO:0033270	6	1	0.427157	0.631329	6	1	0.420727	0.650654
ripoptosome	GO:0097342	6	1	0.427157	0.631329	6	1	0.420727	0.650654
COPI-coated vesicle	GO:0030137	6	1	0.427157	0.631329	6	1	0.420727	0.650654
SCAR complex	GO:0031209	6	1	0.427157	0.631329	6	1	0.420727	0.650654
mitochondrial intermembrane space	GO:0005758	44	2	0.429672	-0.667954	44	2	0.586046	-0.648629
axonal growth cone	GO:0044295	22	3	0.438329	0.430659	22	3	0.43318	0.449983
fibrillar center	GO:0001650	85	5	0.441954	-0.410124	84	5	0.556111	-0.378966
sarcomere	GO:0030017	23	3	0.452002	0.386207	22	2	1	0.0445179
proteasome complex	GO:0000502	52	6	0.460404	0.263605	53	6	0.460587	0.263881
nuclear speck	GO:0016607	294	22	0.4636	-0.169448	292	28	0.595685	0.0978639
Golgi stack	GO:0005795	24	3	0.466652	0.343647	24	3	0.460012	0.362972
flotillin complex	GO:0016600	7	1	0.477978	0.477179	7	1	0.471136	0.496503
spindle pole centrosome	GO:0031616	7	1	0.477978	0.477179	6	1	0.420727	0.650654
nuclear pore central transport channel	GO:0044613	7	1	0.477978	0.477179	7	0	1	#NUM!
chaperonin-containing T-complex	GO:0005832	7	1	0.477978	0.477179	7	1	0.471136	0.496503
apicolateral plasma membrane	GO:0016327	7	1	0.477978	0.477179	7	1	0.471136	0.496503
PTW/PP1 phosphatase complex	GO:0072357	7	1	0.477978	0.477179	7	1	0.471136	0.496503
voltage-gated calcium channel complex	GO:0005891	7	1	0.477978	0.477179	8	1	0.517163	0.362972
ESCRT I complex	GO:0000813	7	1	0.477978	0.477179	7	1	0.471136	0.496503
cohesin complex	GO:0008278	7	1	0.477978	0.477179	6	1	0.420727	0.650654
prefoldin complex	GO:0016272	7	1	0.477978	0.477179	7	1	0.471136	0.496503
striated muscle thin filament	GO:0005865	7	1	0.477978	0.477179	7	1	0.471136	0.496503
endoplasmic reticulum tubular network	GO:0071782	7	1	0.477978	0.477179	7	1	0.471136	0.496503
gap junction	GO:0005921	7	1	0.477978	0.477179	6	0	1	#NUM!
proteasome core complex, alpha-subunit complex	GO:0019773	7	1	0.477978	0.477179	7	1	0.471136	0.496503
ribonucleoprotein granule	GO:0035770	7	1	0.477978	0.477179	7	1	0.471136	0.496503
ribonucleoprotein complex	GO:1990904	106	7	0.493654	-0.29444	105	5	0.218277	-0.602109
collagen trimer	GO:0005581	27	1	0.508736	-0.872748	23	1	0.716399	-0.693081
tertiary granule membrane	GO:0070821	27	1	0.508736	-0.872748	29	2	1	-0.231735
intercalated disc	GO:0014704	28	1	0.509204	-0.909116	27	1	0.726575	-0.853424
peroxisomal matrix	GO:0005782	28	1	0.509204	-0.909116	28	1	0.509146	-0.889791
chromosome, centromeric region	GO:0000775	29	1	0.511126	-0.944207	29	2	1	-0.231735
U2-type catalytic step 2 spliceosome	GO:0071007	30	1	0.51439	-0.978109	30	1	0.512707	-0.958784
extracellular vesicle	GO:1903561	31	1	0.518884	-1.0109	28	1	0.509146	-0.889791
Gemini of coiled bodies	GO:0097504	8	1	0.524296	0.343647	8	1	0.517163	0.362972
CCR4-NOT complex	GO:0030014	8	1	0.524296	0.343647	8	1	0.517163	0.362972
endoplasmic reticulum chaperone complex	GO:0034663	8	1	0.524296	0.343647	8	0	1	#NUM!
anchored component of plasma membrane	GO:0046658	8	1	0.524296	0.343647	6	1	0.420727	0.650654
actin cortical patch	GO:0030479	8	1	0.524296	0.343647	8	1	0.517163	0.362972
zonula adherens	GO:0005915	8	1	0.524296	0.343647	8	1	0.517163	0.362972
protein phosphatase type 1 complex	GO:0000164	8	1	0.524296	0.343647	8	1	0.517163	0.362972
multivesicular body membrane	GO:0032585	8	1	0.524296	0.343647	8	1	0.517163	0.362972
intraciliary transport particle B	GO:0030992	8	1	0.524296	0.343647	8	2	0.148941	1.05612
SMN complex	GO:0032797	8	1	0.524296	0.343647	8	1	0.517163	0.362972
Cdc73/Paf1 complex	GO:0016593	8	1	0.524296	0.343647	8	1	0.517163	0.362972
mRNA cap binding complex	GO:0005845	8	1	0.524296	0.343647	8	1	0.517163	0.362972
dystrophin-associated glycoprotein complex	GO:0016010	8	1	0.524296	0.343647	8	0	1	#NUM!
axoneme	GO:0005930	33	4	0.53113	0.312876	32	5	0.194426	0.586115
cell	GO:0005623	33	4	0.53113	0.312876	33	4	0.527119	0.3322
secretory granule lumen	GO:0034774	73	8	0.531509	0.212071	73	10	0.139894	0.454539
membrane	GO:0016020	1155	108	0.536497	0.0533645	1157	109	0.335493	0.0801754
catalytic step 2 spliceosome	GO:0071013	79	5	0.551393	-0.336921	79	6	1	-0.135275
clathrin-coated pit	GO:0005905	36	4	0.556072	0.225864	36	5	0.236984	0.468332
cornified envelope	GO:0001533	9	1	0.56651	0.225864	9	1	0.559191	0.245189
aminoacyl-tRNA synthetase multienzyme complex	GO:0017101	9	1	0.56651	0.225864	9	1	0.559191	0.245189
axolemma	GO:0030673	9	1	0.56651	0.225864	9	2	0.180943	0.938336
transcription factor TFIIH holo complex	GO:0005675	9	1	0.56651	0.225864	9	1	0.559191	0.245189
transcription export complex	GO:0000346	9	1	0.56651	0.225864	9	1	0.559191	0.245189
dendrite membrane	GO:0032590	9	1	0.56651	0.225864	9	1	0.559191	0.245189
filopodium membrane	GO:0031527	9	1	0.56651	0.225864	9	1	0.559191	0.245189
endosome lumen	GO:0031904	9	1	0.56651	0.225864	8	1	0.517163	0.362972
post-mRNA release spliceosomal complex	GO:0071014	9	1	0.56651	0.225864	9	1	0.559191	0.245189
Golgi cisterna membrane	GO:0032580	39	2	0.576615	-0.547326	37	2	0.767712	-0.475358
cell-cell junction	GO:0005911	96	10	0.585785	0.161326	96	9	0.717464	0.0752896
azurophil granule lumen	GO:0035578	44	5	0.58929	0.248337	44	5	0.429479	0.267661
stress fiber	GO:0001725	44	5	0.58929	0.248337	43	5	0.41889	0.290651
integral component of peroxisomal membrane	GO:0005779	10	1	0.604983	0.120504	10	1	0.597565	0.139828
dynein complex	GO:0030286	10	1	0.604983	0.120504	10	1	0.597565	0.139828
eukaryotic translation initiation factor 4F complex	GO:0016281	10	1	0.604983	0.120504	10	2	0.213821	0.832975
mRNA cleavage and polyadenylation specificity factor complex	GO:0005847	10	1	0.604983	0.120504	10	1	0.597565	0.139828
Golgi transport complex	GO:0017119	10	1	0.604983	0.120504	10	1	0.597565	0.139828
anchored component of synaptic vesicle membrane	GO:0098993	10	1	0.604983	0.120504	10	1	0.597565	0.139828
MLL3/4 complex	GO:0044666	10	1	0.604983	0.120504	9	1	0.559191	0.245189
lamellipodium membrane	GO:0031258	10	1	0.604983	0.120504	11	1	1	0.0445179
protein phosphatase type 2A complex	GO:0000159	11	0	0.614306	#NUM!	10	0	1	#NUM!
nucleotide-activated protein kinase complex	GO:0031588	11	0	0.614306	#NUM!	11	0	0.614578	#NUM!
integral component of mitochondrial inner membrane	GO:0031305	11	0	0.614306	#NUM!	11	0	0.614578	#NUM!
excitatory synapse	GO:0060076	11	0	0.614306	#NUM!	11	0	0.614578	#NUM!
extrinsic component of plasma membrane	GO:0019897	11	0	0.614306	#NUM!	10	0	1	#NUM!
RNA polymerase II, core complex	GO:0005665	11	0	0.614306	#NUM!	11	0	0.614578	#NUM!
Ada2/Gcn5/Ada3 transcription activator complex	GO:0005671	11	0	0.614306	#NUM!	11	0	0.614578	#NUM!
Golgi-associated vesicle	GO:0005798	11	0	0.614306	#NUM!	10	0	1	#NUM!
chloride channel complex	GO:0034707	11	0	0.614306	#NUM!	10	0	1	#NUM!
nuclear heterochromatin	GO:0005720	12	0	0.61654	#NUM!	12	0	0.616096	#NUM!
integral component of mitochondrial outer membrane	GO:0031307	12	0	0.61654	#NUM!	12	0	0.616096	#NUM!
Ino80 complex	GO:0031011	12	0	0.61654	#NUM!	12	0	0.616096	#NUM!
eukaryotic 48S preinitiation complex	GO:0033290	12	0	0.61654	#NUM!	12	0	0.616096	#NUM!
synaptic membrane	GO:0097060	12	0	0.61654	#NUM!	12	0	0.616096	#NUM!
integrator complex	GO:0032039	12	0	0.61654	#NUM!	12	0	0.616096	#NUM!
neuron projection terminus	GO:0044306	12	0	0.61654	#NUM!	12	0	0.616096	#NUM!
preribosome, large subunit precursor	GO:0030687	12	0	0.61654	#NUM!	12	0	0.616096	#NUM!
nuclear envelope	GO:0005635	112	8	0.617315	-0.215968	113	10	0.867075	0.0176105
axon initial segment	GO:0043194	13	0	0.621414	#NUM!	13	1	1	-0.122536
small nuclear ribonucleoprotein complex	GO:0030532	13	0	0.621414	#NUM!	13	0	0.620269	#NUM!
Golgi apparatus	GO:0005794	496	47	0.623803	0.0666605	489	48	0.361183	0.121252
mitochondrial ribosome	GO:0005761	14	0	0.628443	#NUM!	13	0	0.620269	#NUM!
NuA4 histone acetyltransferase complex	GO:0035267	14	0	0.628443	#NUM!	14	0	0.626624	#NUM!
replication fork	GO:0005657	14	0	0.628443	#NUM!	13	1	1	-0.122536
sarcolemma	GO:0042383	56	6	0.633384	0.189497	53	6	0.460587	0.263881
integral component of synaptic vesicle membrane	GO:0030285	15	0	0.637206	#NUM!	16	0	0.390104	#NUM!
U5 snRNP	GO:0005682	15	0	0.637206	#NUM!	15	0	0.63475	#NUM!
costamere	GO:0043034	15	0	0.637206	#NUM!	15	0	0.63475	#NUM!
eukaryotic 43S preinitiation complex	GO:0016282	15	0	0.637206	#NUM!	15	0	0.63475	#NUM!
U1 snRNP	GO:0005685	16	2	0.647341	0.343647	16	2	0.644292	0.362972
endosome membrane	GO:0010008	135	10	0.647805	-0.179601	135	11	1	-0.0649663
recycling endosome	GO:0055037	60	6	0.651348	0.120504	59	7	0.352748	0.310786
extracellular matrix	GO:0031012	63	4	0.655992	-0.333752	58	3	0.482058	-0.519418
clathrin-coated endocytic vesicle	GO:0045334	17	2	0.658537	0.283023	17	2	0.654942	0.302347
M band	GO:0031430	17	2	0.658537	0.283023	17	3	0.179242	0.707812
basal plasma membrane	GO:0009925	18	2	0.670525	0.225864	18	3	0.202097	0.650654
intrinsic component of plasma membrane	GO:0031226	18	2	0.670525	0.225864	17	2	0.654942	0.302347
nuclear chromosome	GO:0000228	18	2	0.670525	0.225864	18	1	1	-0.447959
sarcoplasmic reticulum	GO:0016529	18	2	0.670525	0.225864	18	1	1	-0.447959
melanosome	GO:0042470	70	7	0.672712	0.120504	71	6	1	-0.0285072
nuclear inner membrane	GO:0005637	19	2	0.683078	0.171797	19	2	0.678545	0.191121
histone methyltransferase complex	GO:0035097	19	2	0.683078	0.171797	19	2	0.678545	0.191121
multivesicular body	GO:0005771	19	2	0.683078	0.171797	19	2	0.678545	0.191121
trans-Golgi network	GO:0005802	87	6	0.703095	-0.25106	87	6	0.702108	-0.231735
external side of plasma membrane	GO:0009897	89	9	0.705656	0.131677	87	10	0.33699	0.27909
cell periphery	GO:0071944	21	2	0.709129	0.0717136	22	1	0.716405	-0.648629
histone acetyltransferase complex	GO:0000123	21	2	0.709129	0.0717136	21	3	0.421509	0.496503
axon terminus	GO:0043679	21	2	0.709129	0.0717136	21	2	0.703868	0.091038
mitochondrial outer membrane	GO:0005741	91	9	0.709356	0.109454	92	6	0.577399	-0.287616
anchored component of membrane	GO:0031225	22	1	0.716004	-0.667954	20	1	1	-0.553319
mitochondrial nucleoid	GO:0042645	23	1	0.716528	-0.712405	23	1	0.716399	-0.693081
microvillus	GO:0005902	23	1	0.716528	-0.712405	23	0	0.257057	#NUM!
cortical actin cytoskeleton	GO:0030864	23	1	0.716528	-0.712405	23	1	0.716399	-0.693081
transcription factor TFIID complex	GO:0005669	23	1	0.716528	-0.712405	23	1	0.716399	-0.693081
tertiary granule lumen	GO:1904724	23	1	0.716528	-0.712405	24	1	0.717518	-0.735641
cyclin-dependent protein kinase holoenzyme complex	GO:0000307	24	1	0.718173	-0.754965	24	1	0.717518	-0.735641
ciliary tip	GO:0097542	24	1	0.718173	-0.754965	24	2	1	-0.0424934
azurophil granule membrane	GO:0035577	25	1	0.720827	-0.795787	25	1	0.719656	-0.776463
specific granule lumen	GO:0035580	26	1	0.724381	-0.835008	26	0	0.163356	#NUM!
ficolin-1-rich granule membrane	GO:0101003	26	1	0.724381	-0.835008	27	2	1	-0.160276
midbody	GO:0030496	104	10	0.72852	0.0812831	103	12	0.288072	0.292591
polysomal ribosome	GO:0042788	27	3	0.728731	0.225864	27	3	0.506181	0.245189
cytoplasmic microtubule	GO:0005881	28	3	0.733776	0.189497	27	3	0.506181	0.245189
site of double-strand break	GO:0035861	29	3	0.739422	0.154405	30	5	0.179076	0.650654
intercellular bridge	GO:0045171	31	3	0.752167	0.0877139	31	4	0.340694	0.39472
endocytic vesicle	GO:0030139	32	3	0.759105	0.0559652	32	4	0.355676	0.362972
cis-Golgi network	GO:0005801	32	3	0.759105	0.0559652	32	3	0.754914	0.0752896
extrinsic component of membrane	GO:0019898	33	2	0.764807	-0.380272	33	2	1	-0.360947
caveola	GO:0005901	34	2	0.76491	-0.410124	33	5	0.203698	0.555344
Cajal body	GO:0015030	36	2	0.767027	-0.467283	38	4	0.568653	0.191121
neuromuscular junction	GO:0031594	40	4	0.777654	0.120504	41	5	0.399643	0.338279
basement membrane	GO:0005604	41	4	0.781384	0.0958112	42	3	1	-0.196644
nuclear pore	GO:0005643	44	4	0.794474	0.0251936	45	4	1	0.0220451
U2-type precatalytic spliceosome	GO:0071005	47	3	0.795933	-0.328446	47	6	0.296684	0.384025
bicellular tight junction	GO:0005923	54	5	0.811153	0.0435427	54	5	0.80813	0.0628671
trans-Golgi network membrane	GO:0032588	56	4	0.815503	-0.215968	55	3	0.627381	-0.466308
centriole	GO:0005814	87	8	0.849569	0.0366223	87	7	1	-0.0775848
integral component of plasma membrane	GO:0005887	366	31	0.850777	-0.0455573	365	30	0.848817	-0.0562868
postsynaptic membrane	GO:0045211	99	9	0.859172	0.0251936	98	8	1	-0.0631127
synapse	GO:0045202	138	11	0.879542	-0.10627	135	10	0.757129	-0.160276
mitochondrion	GO:0005739	654	57	0.942698	-0.0169672	644	49	0.341734	-0.133465
germinal vesicle	GO:0042585	0	0	1	#VALUE!	0	0	1	#VALUE!
RecQ helicase-Topo III complex	GO:0031422	1	0	1	#NUM!	1	0	1	#NUM!
COPI-coated vesicle membrane	GO:0030663	2	0	1	#NUM!	2	0	1	#NUM!
postsynaptic intermediate filament cytoskeleton	GO:0099160	1	0	1	#NUM!	1	0	1	#NUM!
COPI-coated Golgi to ER transport vesicle	GO:0030142	1	0	1	#NUM!	1	0	1	#NUM!
G-protein beta/gamma-subunit complex	GO:0031680	6	0	1	#NUM!	6	0	1	#NUM!
protein phosphatase 4 complex	GO:0030289	2	0	1	#NUM!	2	0	1	#NUM!
autophagosome lumen	GO:0034423	1	0	1	#NUM!	1	0	1	#NUM!
AP-3 adaptor complex	GO:0030123	4	0	1	#NUM!	4	0	1	#NUM!
RNA polymerase I transcription factor complex	GO:0000120	2	0	1	#NUM!	2	0	1	#NUM!
condensed nuclear chromosome outer kinetochore	GO:0000942	2	0	1	#NUM!	2	0	1	#NUM!
CSF1-CSF1R complex	GO:1990682	2	0	1	#NUM!	2	0	1	#NUM!
Mpp10 complex	GO:0034457	3	0	1	#NUM!	3	0	1	#NUM!
integrin alphaL-beta2 complex	GO:0034687	1	0	1	#NUM!	1	0	1	#NUM!
interchromatin granule	GO:0035061	4	0	1	#NUM!	4	0	1	#NUM!
viral replication complex	GO:0019034	2	0	1	#NUM!	2	0	1	#NUM!
Ctf18 RFC-like complex	GO:0031390	5	0	1	#NUM!	5	0	1	#NUM!
outer membrane	GO:0019867	1	0	1	#NUM!	1	0	1	#NUM!
subsarcolemmal mitochondrion	GO:1990843	1	0	1	#NUM!	1	0	1	#NUM!
intermediate-density lipoprotein particle	GO:0034363	3	0	1	#NUM!	2	0	1	#NUM!
extrinsic component of mitochondrial inner membrane	GO:0031314	4	0	1	#NUM!	4	0	1	#NUM!
concave side of sperm head	GO:0061830	1	0	1	#NUM!	1	0	1	#NUM!
myosin V complex	GO:0031475	1	0	1	#NUM!	1	0	1	#NUM!
mitochondrial proton-transporting ATP synthase complex, catalytic core F(1)	GO:0000275	2	0	1	#NUM!	2	0	1	#NUM!
kinesin complex	GO:0005871	33	3	1	0.0251936	31	3	0.748325	0.107038
integral component of postsynaptic membrane	GO:0099055	14	1	1	-0.215968	13	2	0.314075	0.570611
9+2 motile cilium	GO:0097729	2	0	1	#NUM!	1	0	1	#NUM!
large ribosomal subunit	GO:0015934	4	0	1	#NUM!	3	0	1	#NUM!
kinocilium	GO:0060091	1	0	1	#NUM!	1	0	1	#NUM!
tRNA-intron endonuclease complex	GO:0000214	3	0	1	#NUM!	3	1	0.238857	1.3438
asymmetric synapse	GO:0032279	1	0	1	#NUM!	1	0	1	#NUM!
neuronal cell body membrane	GO:0032809	8	0	1	#NUM!	8	0	1	#NUM!
peroxisomal importomer complex	GO:1990429	2	0	1	#NUM!	2	0	1	#NUM!
mitochondrial proton-transporting ATP synthase, catalytic core	GO:0005754	1	0	1	#NUM!	1	0	1	#NUM!
nucleotide-excision repair factor 2 complex	GO:0000111	1	0	1	#NUM!	1	0	1	#NUM!
cation-transporting ATPase complex	GO:0090533	1	0	1	#NUM!	1	0	1	#NUM!
platelet dense granule membrane	GO:0031088	2	0	1	#NUM!	2	0	1	#NUM!
integrin alpha3-beta1 complex	GO:0034667	1	0	1	#NUM!	1	0	1	#NUM!
integral component of autophagosome membrane	GO:0097637	2	0	1	#NUM!	2	0	1	#NUM!
integral component of postsynaptic specialization membrane	GO:0099060	4	0	1	#NUM!	4	0	1	#NUM!
Mis6-Sim4 complex	GO:0031511	1	0	1	#NUM!	1	0	1	#NUM!
mitotic spindle microtubule	GO:1990498	3	0	1	#NUM!	3	0	1	#NUM!
proton-transporting two-sector ATPase complex	GO:0016469	4	0	1	#NUM!	4	0	1	#NUM!
T cell receptor complex	GO:0042101	3	0	1	#NUM!	4	0	1	#NUM!
growth cone filopodium	GO:1990812	3	0	1	#NUM!	3	0	1	#NUM!
interleukin-23 complex	GO:0070743	1	0	1	#NUM!	1	0	1	#NUM!
DNA replication preinitiation complex	GO:0031261	1	0	1	#NUM!	1	0	1	#NUM!
adrenomedullin receptor complex	GO:1903143	1	0	1	#NUM!	1	0	1	#NUM!
outer dense plaque of desmosome	GO:0090636	1	0	1	#NUM!	1	0	1	#NUM!
leading edge of lamellipodium	GO:0061851	1	0	1	#NUM!	1	0	1	#NUM!
glycine cleavage complex	GO:0005960	1	0	1	#NUM!	1	0	1	#NUM!
rough endoplasmic reticulum lumen	GO:0048237	3	0	1	#NUM!	3	0	1	#NUM!
clathrin-sculpted acetylcholine transport vesicle membrane	GO:0060201	2	0	1	#NUM!	2	0	1	#NUM!
smooth muscle contractile fiber	GO:0030485	1	0	1	#NUM!	1	0	1	#NUM!
Lewy body corona	GO:1990038	1	0	1	#NUM!	1	0	1	#NUM!
dendritic spine head	GO:0044327	8	0	1	#NUM!	8	0	1	#NUM!
multivesicular body, internal vesicle	GO:0097487	0	0	1	#VALUE!	0	0	1	#VALUE!
apical tubulobulbar complex	GO:0061828	1	0	1	#NUM!	1	0	1	#NUM!
pre-snoRNP complex	GO:0070761	4	0	1	#NUM!	4	0	1	#NUM!
TRAPPI protein complex	GO:1990070	1	0	1	#NUM!	1	0	1	#NUM!
lateral cell cortex	GO:0097575	1	0	1	#NUM!	1	0	1	#NUM!
interleukin-23 receptor complex	GO:0072536	1	0	1	#NUM!	1	0	1	#NUM!
TIM23 mitochondrial import inner membrane translocase complex	GO:0005744	6	0	1	#NUM!	6	0	1	#NUM!
protein kinase 5 complex	GO:0016533	2	0	1	#NUM!	2	0	1	#NUM!
epidermal lamellar body	GO:0097209	2	0	1	#NUM!	2	0	1	#NUM!
Elg1 RFC-like complex	GO:0031391	2	0	1	#NUM!	2	0	1	#NUM!
voltage-gated sodium channel complex	GO:0001518	3	0	1	#NUM!	3	0	1	#NUM!
equatorial microtubule organizing center	GO:0000923	2	0	1	#NUM!	2	0	1	#NUM!
translation initiation ternary complex	GO:0044207	0	0	1	#VALUE!	0	0	1	#VALUE!
retromer complex	GO:0030904	7	0	1	#NUM!	7	0	1	#NUM!
clathrin-sculpted glutamate transport vesicle membrane	GO:0060203	3	0	1	#NUM!	3	0	1	#NUM!
cyclin E2-CDK2 complex	GO:0097135	2	0	1	#NUM!	2	0	1	#NUM!
classical Lewy body	GO:0097414	1	0	1	#NUM!	1	0	1	#NUM!
mitochondrion-derived vesicle	GO:0099073	1	0	1	#NUM!	1	0	1	#NUM!
postsynaptic endocytic zone	GO:0098843	2	0	1	#NUM!	2	0	1	#NUM!
asymmetric, glutamatergic, excitatory synapse	GO:0098985	1	0	1	#NUM!	1	0	1	#NUM!
postsynaptic specialization	GO:0099572	2	0	1	#NUM!	2	0	1	#NUM!
main axon	GO:0044304	3	0	1	#NUM!	3	0	1	#NUM!
respiratory chain complex IV	GO:0045277	3	0	1	#NUM!	3	0	1	#NUM!
peripheral region of growth cone	GO:0090725	1	0	1	#NUM!	1	0	1	#NUM!
zeta DNA polymerase complex	GO:0016035	1	0	1	#NUM!	1	0	1	#NUM!
host cell PML body	GO:0075341	1	0	1	#NUM!	1	0	1	#NUM!
myelin sheath abaxonal region	GO:0035748	5	0	1	#NUM!	5	0	1	#NUM!
plasma membrane respiratory chain complex I	GO:0045272	1	0	1	#NUM!	1	0	1	#NUM!
perivitelline space	GO:0098595	1	0	1	#NUM!	1	0	1	#NUM!
subapical complex	GO:0035003	0	0	1	#VALUE!	0	0	1	#VALUE!
symbiont-containing vacuole	GO:0020003	2	0	1	#NUM!	2	0	1	#NUM!
rod spherule	GO:0044317	1	0	1	#NUM!	1	0	1	#NUM!
proximal dendrite	GO:1990635	4	0	1	#NUM!	4	1	0.305065	1.05612
other organism cell	GO:0044216	1	0	1	#NUM!	1	0	1	#NUM!
telomeric heterochromatin	GO:0031933	2	0	1	#NUM!	2	0	1	#NUM!
invadopodium membrane	GO:0071438	3	0	1	#NUM!	3	0	1	#NUM!
lysosomal matrix	GO:1990836	1	0	1	#NUM!	1	0	1	#NUM!
laminin-2 complex	GO:0005607	1	0	1	#NUM!	1	0	1	#NUM!
signal recognition particle receptor complex	GO:0005785	1	0	1	#NUM!	1	0	1	#NUM!
piP-body	GO:0071547	2	0	1	#NUM!	2	0	1	#NUM!
extrinsic component of Golgi membrane	GO:0090498	3	0	1	#NUM!	3	0	1	#NUM!
replication fork protection complex	GO:0031298	2	0	1	#NUM!	2	0	1	#NUM!
vacuolar membrane	GO:0005774	14	1	1	-0.215968	14	1	1	-0.196644
dendritic spine membrane	GO:0032591	2	0	1	#NUM!	2	0	1	#NUM!
nuclear pre-replicative complex	GO:0005656	2	0	1	#NUM!	2	0	1	#NUM!
post-spliceosomal complex	GO:0071020	1	0	1	#NUM!	1	0	1	#NUM!
4-aminobutyrate transaminase complex	GO:0032144	1	0	1	#NUM!	1	0	1	#NUM!
endosome to plasma membrane transport vesicle	GO:0070381	3	0	1	#NUM!	3	0	1	#NUM!
endoplasmic reticulum-plasma membrane contact site	GO:0140268	4	0	1	#NUM!	4	0	1	#NUM!
endolysosome lumen	GO:0036021	3	0	1	#NUM!	3	0	1	#NUM!
eukaryotic translation initiation factor 2 complex	GO:0005850	1	0	1	#NUM!	1	0	1	#NUM!
intracellular cyclic nucleotide activated cation channel complex	GO:0017071	1	0	1	#NUM!	1	0	1	#NUM!
mitochondrial proton-transporting ATP synthase, stator stalk	GO:0000274	1	0	1	#NUM!	1	0	1	#NUM!
protein farnesyltransferase complex	GO:0005965	1	0	1	#NUM!	1	0	1	#NUM!
MIS12/MIND type complex	GO:0000444	3	0	1	#NUM!	3	0	1	#NUM!
box C/D snoRNP complex	GO:0031428	2	0	1	#NUM!	3	0	1	#NUM!
cortical endoplasmic reticulum	GO:0032541	1	0	1	#NUM!	1	0	1	#NUM!
oligosaccharyltransferase III complex	GO:0035000	1	0	1	#NUM!	1	0	1	#NUM!
high-density lipoprotein particle	GO:0034364	7	0	1	#NUM!	7	1	0.471136	0.496503
RNA polymerase I complex	GO:0005736	6	0	1	#NUM!	6	0	1	#NUM!
alveolar lamellar body	GO:0097208	2	0	1	#NUM!	2	0	1	#NUM!
cytoplasmic cyclin-dependent protein kinase holoenzyme complex	GO:0000308	1	0	1	#NUM!	1	0	1	#NUM!
alpha-beta T cell receptor complex	GO:0042105	1	0	1	#NUM!	1	0	1	#NUM!
sperm mitochondrial sheath	GO:0097226	1	0	1	#NUM!	1	0	1	#NUM!
TRAPP complex	GO:0030008	6	0	1	#NUM!	6	0	1	#NUM!
TCR signalosome	GO:0036398	1	0	1	#NUM!	1	0	1	#NUM!
U2-type spliceosomal complex	GO:0005684	5	0	1	#NUM!	5	0	1	#NUM!
discoidal high-density lipoprotein particle	GO:0034365	2	0	1	#NUM!	2	0	1	#NUM!
mitochondrial proton-transporting ATP synthase complex, coupling factor F(o)	GO:0000276	6	0	1	#NUM!	6	0	1	#NUM!
mRNA cap methyltransferase complex	GO:0031533	1	0	1	#NUM!	1	0	1	#NUM!
protein C inhibitor-coagulation factor Xa complex	GO:0097182	0	0	1	#VALUE!	0	0	1	#VALUE!
dopaminergic synapse	GO:0098691	3	0	1	#NUM!	2	0	1	#NUM!
calcium ion-transporting ATPase complex	GO:0090534	2	0	1	#NUM!	2	0	1	#NUM!
COPI vesicle coat	GO:0030126	10	0	1	#NUM!	10	0	1	#NUM!
dendrite cytoplasm	GO:0032839	16	1	1	-0.3495	16	1	1	-0.330176
SMN-Sm protein complex	GO:0034719	14	1	1	-0.215968	14	1	1	-0.196644
guanylate cyclase complex, soluble	GO:0008074	1	0	1	#NUM!	1	0	1	#NUM!
EGO complex	GO:0034448	3	0	1	#NUM!	2	0	1	#NUM!
small ribosomal subunit	GO:0015935	11	1	1	0.0251936	11	1	1	0.0445179
checkpoint clamp complex	GO:0030896	3	0	1	#NUM!	4	0	1	#NUM!
growth hormone receptor complex	GO:0070195	1	0	1	#NUM!	1	0	1	#NUM!
RNA polymerase transcription factor SL1 complex	GO:0005668	2	0	1	#NUM!	2	0	1	#NUM!
nuclear euchromatin	GO:0005719	15	1	1	-0.284961	15	1	1	-0.265637
protein C inhibitor-TMPRSS11E complex	GO:0036025	0	0	1	#VALUE!	0	0	1	#VALUE!
interleukin-28 receptor complex	GO:0032002	0	0	1	#VALUE!	0	0	1	#VALUE!
nucleosome	GO:0000786	20	1	1	-0.572643	20	1	1	-0.553319
extrinsic component of endosome membrane	GO:0031313	6	0	1	#NUM!	6	0	1	#NUM!
pseudopodium membrane	GO:0031260	0	0	1	#VALUE!	0	0	1	#VALUE!
retromer, cargo-selective complex	GO:0030906	2	0	1	#NUM!	2	0	1	#NUM!
nuclear lumen	GO:0031981	1	0	1	#NUM!	1	0	1	#NUM!
Dsl1/NZR complex	GO:0070939	2	0	1	#NUM!	2	0	1	#NUM!
extrinsic component of omegasome membrane	GO:0097629	1	0	1	#NUM!	1	0	1	#NUM!
protein C inhibitor-plasma kallikrein complex	GO:0036030	0	0	1	#VALUE!	0	0	1	#VALUE!
stereocilium bundle	GO:0032421	2	0	1	#NUM!	2	0	1	#NUM!
calcium- and calmodulin-dependent protein kinase complex	GO:0005954	2	0	1	#NUM!	2	0	1	#NUM!
syntrophin complex	GO:0016013	3	0	1	#NUM!	3	0	1	#NUM!
DNA replication factor C complex	GO:0005663	4	0	1	#NUM!	4	0	1	#NUM!
interphase microtubule organizing center	GO:0031021	1	0	1	#NUM!	1	0	1	#NUM!
nuclear outer membrane	GO:0005640	13	1	1	-0.14186	13	1	1	-0.122536
dendrite terminus	GO:0044292	2	0	1	#NUM!	2	0	1	#NUM!
Barr body	GO:0001740	4	0	1	#NUM!	3	0	1	#NUM!
lumenal side of Golgi membrane	GO:0098547	1	0	1	#NUM!	1	0	1	#NUM!
transcription factor TFTC complex	GO:0033276	7	0	1	#NUM!	7	0	1	#NUM!
calcium channel complex	GO:0034704	12	1	1	-0.0618178	12	1	1	-0.0424934
UFD1-NPL4 complex	GO:0036501	1	0	1	#NUM!	1	0	1	#NUM!
female pronucleus	GO:0001939	6	0	1	#NUM!	6	0	1	#NUM!
ribose phosphate diphosphokinase complex	GO:0002189	4	0	1	#NUM!	4	0	1	#NUM!
SUMO activating enzyme complex	GO:0031510	3	0	1	#NUM!	3	0	1	#NUM!
plasma membrane raft	GO:0044853	15	1	1	-0.284961	15	0	0.63475	#NUM!
BIM-BCL-xl complex	GO:0097140	1	0	1	#NUM!	1	0	1	#NUM!
laminin-3 complex	GO:0005608	1	0	1	#NUM!	1	0	1	#NUM!
nucleolar ribonuclease P complex	GO:0005655	2	0	1	#NUM!	2	0	1	#NUM!
cleavage body	GO:0071920	2	0	1	#NUM!	2	0	1	#NUM!
macropinocytic cup	GO:0070685	1	0	1	#NUM!	1	0	1	#NUM!
SCF ubiquitin ligase complex	GO:0019005	43	3	1	-0.239499	42	3	1	-0.196644
FACT complex	GO:0035101	2	0	1	#NUM!	2	0	1	#NUM!
mitochondrial respiratory chain complex IV	GO:0005751	6	0	1	#NUM!	7	0	1	#NUM!
clathrin-sculpted monoamine transport vesicle membrane	GO:0070083	3	0	1	#NUM!	3	0	1	#NUM!
neurofibrillary tangle	GO:0097418	3	0	1	#NUM!	3	0	1	#NUM!
spherical high-density lipoprotein particle	GO:0034366	2	0	1	#NUM!	2	0	1	#NUM!
peroxisomal membrane	GO:0005778	33	3	1	0.0251936	34	3	1	0.014665
clathrin complex	GO:0071439	3	0	1	#NUM!	3	0	1	#NUM!
condensed nuclear chromosome kinetochore	GO:0000778	5	0	1	#NUM!	6	0	1	#NUM!
CURI complex	GO:0032545	2	0	1	#NUM!	2	0	1	#NUM!
DUBm complex	GO:0071819	2	0	1	#NUM!	2	0	1	#NUM!
perineuronal net	GO:0072534	2	0	1	#NUM!	2	0	1	#NUM!
RNA polymerase III complex	GO:0005666	9	0	1	#NUM!	9	0	1	#NUM!
NatC complex	GO:0031417	1	0	1	#NUM!	1	0	1	#NUM!
cytoplasmic side of late endosome membrane	GO:0098560	2	0	1	#NUM!	2	0	1	#NUM!
lamellar body	GO:0042599	5	0	1	#NUM!	5	0	1	#NUM!
VCB complex	GO:0030891	5	0	1	#NUM!	5	0	1	#NUM!
endothelial microparticle	GO:0072563	1	0	1	#NUM!	1	0	1	#NUM!
protein-lipid complex	GO:0032994	1	0	1	#NUM!	1	0	1	#NUM!
collagen type XI trimer	GO:0005592	1	0	1	#NUM!	1	0	1	#NUM!
host cell presynaptic membrane	GO:0044231	1	0	1	#NUM!	1	0	1	#NUM!
Golgi membrane	GO:0000139	317	28	1	-0.0036084	314	29	0.683122	0.0603161
chromosome passenger complex	GO:0032133	1	0	1	#NUM!	0	0	1	#VALUE!
sex chromatin	GO:0001739	6	0	1	#NUM!	6	0	1	#NUM!
node of Ranvier	GO:0033268	8	0	1	#NUM!	8	0	1	#NUM!
alveolar lamellar body membrane	GO:0097233	0	0	1	#VALUE!	0	0	1	#VALUE!
oncostatin-M receptor complex	GO:0005900	2	0	1	#NUM!	2	0	1	#NUM!
mitochondrial crista	GO:0030061	3	0	1	#NUM!	3	0	1	#NUM!
TORC2 complex	GO:0031932	5	0	1	#NUM!	5	0	1	#NUM!
growth cone membrane	GO:0032584	2	0	1	#NUM!	2	0	1	#NUM!
cyclin/CDK positive transcription elongation factor complex	GO:0008024	4	0	1	#NUM!	4	0	1	#NUM!
U4atac snRNP	GO:0005690	2	0	1	#NUM!	2	0	1	#NUM!
interfibrillar mitochondrion	GO:1990844	1	0	1	#NUM!	1	0	1	#NUM!
ribonucleoside-diphosphate reductase complex	GO:0005971	1	0	1	#NUM!	1	0	1	#NUM!
insulin-like growth factor binding protein complex	GO:0016942	2	0	1	#NUM!	2	0	1	#NUM!
pseudopodium	GO:0031143	11	1	1	0.0251936	12	2	0.280692	0.650654
replisome	GO:0030894	1	0	1	#NUM!	1	0	1	#NUM!
mitotic spindle midzone	GO:1990023	6	0	1	#NUM!	4	0	1	#NUM!
Mre11 complex	GO:0030870	2	0	1	#NUM!	2	0	1	#NUM!
BCOR complex	GO:0140261	1	0	1	#NUM!	1	0	1	#NUM!
USH2 complex	GO:1990696	1	0	1	#NUM!	1	0	1	#NUM!
TSC1-TSC2 complex	GO:0033596	2	0	1	#NUM!	2	0	1	#NUM!
cyclin D2-CDK4 complex	GO:0097129	2	0	1	#NUM!	2	0	1	#NUM!
ciliary pocket membrane	GO:0020018	2	0	1	#NUM!	2	1	0.166352	1.74927
transcription factor TFIIE complex	GO:0005673	2	0	1	#NUM!	2	0	1	#NUM!
ion channel complex	GO:0034702	3	0	1	#NUM!	2	0	1	#NUM!
RNA polymerase II transcription repressor complex	GO:0090571	2	0	1	#NUM!	2	0	1	#NUM!
PR-DUB complex	GO:0035517	3	0	1	#NUM!	3	0	1	#NUM!
kinesin I complex	GO:0016938	1	0	1	#NUM!	1	0	1	#NUM!
lysosomal membrane	GO:0005765	160	14	1	-0.0130276	160	13	0.887885	-0.0678112
endoplasmic reticulum exit site	GO:0070971	15	1	1	-0.284961	14	0	0.626624	#NUM!
symmetric synapse	GO:0032280	1	0	1	#NUM!	1	0	1	#NUM!
photoreceptor outer segment	GO:0001750	17	1	1	-0.410124	19	3	0.225578	0.596587
plasma membrane bounded cell projection cytoplasm	GO:0032838	1	0	1	#NUM!	1	0	1	#NUM!
integrin alpha7-beta1 complex	GO:0034677	1	0	1	#NUM!	1	0	1	#NUM!
DBIRD complex	GO:0044609	1	0	1	#NUM!	1	0	1	#NUM!
GATOR2 complex	GO:0061700	5	0	1	#NUM!	5	0	1	#NUM!
BBSome	GO:0034464	4	0	1	#NUM!	4	0	1	#NUM!
mitochondria-associated endoplasmic reticulum membrane	GO:0044233	6	0	1	#NUM!	7	2	0.118278	1.18965
cortical microtubule plus-end	GO:1903754	1	0	1	#NUM!	1	0	1	#NUM!
preribosome, small subunit precursor	GO:0030688	8	0	1	#NUM!	6	0	1	#NUM!
small nucleolar ribonucleoprotein complex	GO:0005732	7	0	1	#NUM!	7	0	1	#NUM!
dynactin complex	GO:0005869	7	0	1	#NUM!	7	0	1	#NUM!
inactive sex chromosome	GO:0098577	1	0	1	#NUM!	1	0	1	#NUM!
Shc-EGFR complex	GO:0070435	2	0	1	#NUM!	2	0	1	#NUM!
eukaryotic translation initiation factor 2B complex	GO:0005851	4	0	1	#NUM!	4	0	1	#NUM!
integrin alpha11-beta1 complex	GO:0034681	1	0	1	#NUM!	1	0	1	#NUM!
serine/threonine protein kinase complex	GO:1902554	1	0	1	#NUM!	1	0	1	#NUM!
Ndc80 complex	GO:0031262	0	0	1	#VALUE!	1	0	1	#NUM!
integral component of lysosomal membrane	GO:1905103	1	0	1	#NUM!	1	0	1	#NUM!
ribosome	GO:0005840	33	3	1	0.0251936	33	3	0.761814	0.0445179
smooth endoplasmic reticulum membrane	GO:0030868	2	0	1	#NUM!	2	0	1	#NUM!
succinate-CoA ligase complex	GO:0042709	2	0	1	#NUM!	1	0	1	#NUM!
heterotrimeric G-protein complex	GO:0005834	18	1	1	-0.467283	18	1	1	-0.447959
RNA N6-methyladenosine methyltransferase complex	GO:0036396	4	0	1	#NUM!	4	0	1	#NUM!
presynaptic cytoskeleton	GO:0099569	1	0	1	#NUM!	1	0	1	#NUM!
serine protease inhibitor complex	GO:0097180	0	0	1	#VALUE!	0	0	1	#VALUE!
muscle myosin complex	GO:0005859	4	0	1	#NUM!	3	0	1	#NUM!
clathrin coat of coated pit	GO:0030132	4	0	1	#NUM!	4	0	1	#NUM!
ESCRT-0 complex	GO:0033565	3	0	1	#NUM!	3	0	1	#NUM!
vesicle coat	GO:0030120	1	0	1	#NUM!	1	0	1	#NUM!
katanin complex	GO:0008352	1	0	1	#NUM!	1	0	1	#NUM!
stereocilium shaft	GO:0120043	1	0	1	#NUM!	1	1	0.0869508	2.44241
gamma-tubulin complex	GO:0000930	6	0	1	#NUM!	6	0	1	#NUM!
spindle matrix	GO:1990047	1	0	1	#NUM!	1	0	1	#NUM!
phosphatidylinositol 3-kinase complex, class III	GO:0035032	1	0	1	#NUM!	1	0	1	#NUM!
Rad51B-Rad51C-Rad51D-XRCC2 complex	GO:0033063	2	0	1	#NUM!	2	0	1	#NUM!
anchored component of presynaptic active zone membrane	GO:0099029	2	0	1	#NUM!	2	0	1	#NUM!
hemidesmosome	GO:0030056	4	0	1	#NUM!	4	0	1	#NUM!
NOS2-CD74 complex	GO:0035693	1	0	1	#NUM!	1	0	1	#NUM!
extrinsic component of postsynaptic membrane	GO:0098890	2	0	1	#NUM!	2	0	1	#NUM!
Elongator holoenzyme complex	GO:0033588	3	0	1	#NUM!	3	0	1	#NUM!
chylomicron remnant	GO:0034360	1	0	1	#NUM!	0	0	1	#VALUE!
integral component of neuronal dense core vesicle membrane	GO:0099066	2	0	1	#NUM!	2	0	1	#NUM!
autosome	GO:0030849	1	0	1	#NUM!	1	0	1	#NUM!
rough endoplasmic reticulum membrane	GO:0030867	2	0	1	#NUM!	2	0	1	#NUM!
secretory granule	GO:0030141	30	2	1	-0.284961	30	2	1	-0.265637
tethering complex	GO:0099023	1	0	1	#NUM!	1	0	1	#NUM!
other organism cell membrane	GO:0044218	0	0	1	#VALUE!	1	0	1	#NUM!
gamma-catenin-TCF7L2 complex	GO:0071665	1	0	1	#NUM!	1	0	1	#NUM!
cyclin K-CDK13 complex	GO:0002945	2	0	1	#NUM!	2	0	1	#NUM!
heterochromatin	GO:0000792	13	1	1	-0.14186	13	1	1	-0.122536
inflammasome complex	GO:0061702	1	0	1	#NUM!	1	0	1	#NUM!
distal axon	GO:0150034	2	0	1	#NUM!	2	0	1	#NUM!
gamma DNA polymerase complex	GO:0005760	1	0	1	#NUM!	1	0	1	#NUM!
BRCA1-BARD1 complex	GO:0031436	2	0	1	#NUM!	2	0	1	#NUM!
alphav-beta3 integrin-vitronectin complex	GO:0071062	2	0	1	#NUM!	2	0	1	#NUM!
UBC13-MMS2 complex	GO:0031372	2	0	1	#NUM!	2	0	1	#NUM!
calyx of Held	GO:0044305	12	1	1	-0.0618178	13	1	1	-0.122536
apolipoprotein B mRNA editing enzyme complex	GO:0030895	1	0	1	#NUM!	1	0	1	#NUM!
lipopolysaccharide receptor complex	GO:0046696	4	0	1	#NUM!	4	0	1	#NUM!
NSL complex	GO:0044545	5	0	1	#NUM!	5	0	1	#NUM!
PCSK9-AnxA2 complex	GO:1990667	1	0	1	#NUM!	1	0	1	#NUM!
cyclin A1-CDK2 complex	GO:0097123	2	0	1	#NUM!	2	0	1	#NUM!
septin complex	GO:0031105	9	0	1	#NUM!	9	0	1	#NUM!
translation release factor complex	GO:0018444	2	0	1	#NUM!	2	0	1	#NUM!
eukaryotic translation initiation factor 3 complex, eIF3m	GO:0071541	6	0	1	#NUM!	6	0	1	#NUM!
anchored component of postsynaptic density membrane	GO:0099031	1	0	1	#NUM!	1	0	1	#NUM!
muscle cell projection membrane	GO:0036195	1	0	1	#NUM!	1	0	1	#NUM!
cell cortex region	GO:0099738	9	0	1	#NUM!	9	0	1	#NUM!
protein C inhibitor-coagulation factor XI complex	GO:0097183	0	0	1	#VALUE!	0	0	1	#VALUE!
collagen type IV trimer	GO:0005587	2	0	1	#NUM!	2	0	1	#NUM!
nuclear transcription factor complex	GO:0044798	10	0	1	#NUM!	10	0	1	#NUM!
HIR complex	GO:0000417	1	0	1	#NUM!	1	0	1	#NUM!
lipid tube	GO:0060987	1	0	1	#NUM!	1	0	1	#NUM!
cytoskeleton of presynaptic active zone	GO:0048788	3	0	1	#NUM!	3	0	1	#NUM!
inhibin A complex	GO:0043512	1	0	1	#NUM!	1	0	1	#NUM!
chylomicron	GO:0042627	5	0	1	#NUM!	4	0	1	#NUM!
TAP complex	GO:0042825	2	0	1	#NUM!	2	0	1	#NUM!
collagen type VIII trimer	GO:0005591	1	0	1	#NUM!	1	0	1	#NUM!
photoreceptor cell cilium	GO:0097733	1	0	1	#NUM!	1	0	1	#NUM!
UBC13-UEV1A complex	GO:0035370	2	0	1	#NUM!	2	0	1	#NUM!
apoptosome	GO:0043293	1	0	1	#NUM!	1	0	1	#NUM!
centriolar subdistal appendage	GO:0120103	6	0	1	#NUM!	6	0	1	#NUM!
inhibin-betaglycan-ActRII complex	GO:0034673	1	0	1	#NUM!	1	0	1	#NUM!
postsynaptic specialization membrane	GO:0099634	2	0	1	#NUM!	2	0	1	#NUM!
nuclear pore outer ring	GO:0031080	6	0	1	#NUM!	6	0	1	#NUM!
nucleolus organizer region	GO:0005731	1	0	1	#NUM!	1	0	1	#NUM!
MCM8-MCM9 complex	GO:0097362	2	0	1	#NUM!	2	0	1	#NUM!
delta DNA polymerase complex	GO:0043625	1	0	1	#NUM!	1	0	1	#NUM!
commitment complex	GO:0000243	4	0	1	#NUM!	4	1	0.305065	1.05612
GATOR1 complex	GO:1990130	1	0	1	#NUM!	1	0	1	#NUM!
serine C-palmitoyltransferase complex	GO:0017059	1	0	1	#NUM!	1	0	1	#NUM!
PAM complex, Tim23 associated import motor	GO:0001405	2	0	1	#NUM!	2	0	1	#NUM!
microprocessor complex	GO:0070877	1	0	1	#NUM!	1	0	1	#NUM!
Smc5-Smc6 complex	GO:0030915	3	0	1	#NUM!	3	0	1	#NUM!
PCAF complex	GO:0000125	5	0	1	#NUM!	5	0	1	#NUM!
catalytic complex	GO:1902494	2	0	1	#NUM!	2	0	1	#NUM!
extrinsic component of endoplasmic reticulum membrane	GO:0042406	3	0	1	#NUM!	3	0	1	#NUM!
elastic fiber	GO:0071953	3	0	1	#NUM!	3	0	1	#NUM!
microvesicle	GO:1990742	1	0	1	#NUM!	1	0	1	#NUM!
methionine adenosyltransferase complex	GO:0048269	2	0	1	#NUM!	2	0	1	#NUM!
basal part of cell	GO:0045178	3	0	1	#NUM!	3	0	1	#NUM!
NuA3a histone acetyltransferase complex	GO:1990467	1	0	1	#NUM!	1	0	1	#NUM!
integrin alpha1-beta1 complex	GO:0034665	1	0	1	#NUM!	1	0	1	#NUM!
axonemal outer doublet	GO:0097545	0	0	1	#VALUE!	0	0	1	#VALUE!
mitotic spindle astral microtubule	GO:0061673	3	0	1	#NUM!	2	0	1	#NUM!
slit diaphragm	GO:0036057	4	0	1	#NUM!	4	0	1	#NUM!
Grb2-Sos complex	GO:0070618	1	0	1	#NUM!	1	1	0.0869508	2.44241
THO complex part of transcription export complex	GO:0000445	5	0	1	#NUM!	5	0	1	#NUM!
ciliary inversin compartment	GO:0097543	1	0	1	#NUM!	1	0	1	#NUM!
intraciliary transport particle A	GO:0030991	3	0	1	#NUM!	3	0	1	#NUM!
cis-Golgi network membrane	GO:0033106	2	0	1	#NUM!	2	0	1	#NUM!
laminin complex	GO:0043256	3	0	1	#NUM!	3	0	1	#NUM!
cell body fiber	GO:0070852	3	0	1	#NUM!	3	0	1	#NUM!
NuA3b histone acetyltransferase complex	GO:1990468	1	0	1	#NUM!	1	0	1	#NUM!
U2-type catalytic step 1 spliceosome	GO:0071006	10	0	1	#NUM!	10	1	0.597565	0.139828
BRCA2-MAGE-D1 complex	GO:0033593	0	0	1	#VALUE!	0	0	1	#VALUE!
presynaptic endocytic zone membrane	GO:0098835	4	0	1	#NUM!	4	0	1	#NUM!
nuclear nucleosome	GO:0000788	6	0	1	#NUM!	6	0	1	#NUM!
type III intermediate filament	GO:0045098	1	0	1	#NUM!	1	0	1	#NUM!
TRAPPIII protein complex	GO:1990072	1	0	1	#NUM!	1	0	1	#NUM!
follicle-stimulating hormone complex	GO:0016914	1	0	1	#NUM!	1	0	1	#NUM!
respirasome	GO:0070469	3	0	1	#NUM!	3	0	1	#NUM!
nuclear subtelomeric heterochromatin	GO:1990707	1	0	1	#NUM!	1	0	1	#NUM!
box H/ACA snoRNP complex	GO:0031429	4	0	1	#NUM!	4	0	1	#NUM!
XPC complex	GO:0071942	3	0	1	#NUM!	3	0	1	#NUM!
intrinsic component of external side of plasma membrane	GO:0031233	0	0	1	#VALUE!	0	0	1	#VALUE!
NatB complex	GO:0031416	1	0	1	#NUM!	1	0	1	#NUM!
protein C inhibitor-PLAT complex	GO:0036026	0	0	1	#VALUE!	0	0	1	#VALUE!
photoreceptor connecting cilium	GO:0032391	14	1	1	-0.215968	14	1	1	-0.196644
protein C inhibitor-TMPRSS7 complex	GO:0036024	0	0	1	#VALUE!	0	0	1	#VALUE!
nucleotide-excision repair factor 1 complex	GO:0000110	2	0	1	#NUM!	2	0	1	#NUM!
unconventional myosin complex	GO:0016461	5	0	1	#NUM!	5	0	1	#NUM!
perinuclear endoplasmic reticulum	GO:0097038	12	1	1	-0.0618178	11	1	1	0.0445179
interleukin-6 receptor complex	GO:0005896	1	0	1	#NUM!	2	0	1	#NUM!
late recombination nodule	GO:0005715	1	0	1	#NUM!	1	0	1	#NUM!
clathrin coat of endocytic vesicle	GO:0030128	1	0	1	#NUM!	1	0	1	#NUM!
extrinsic component of presynaptic membrane	GO:0098888	1	0	1	#NUM!	1	0	1	#NUM!
Bcl3/NF-kappaB2 complex	GO:0033257	1	0	1	#NUM!	1	0	1	#NUM!
egg coat	GO:0035805	1	0	1	#NUM!	1	0	1	#NUM!
box H/ACA scaRNP complex	GO:0072589	4	0	1	#NUM!	4	0	1	#NUM!
MHC class I protein complex	GO:0042612	7	0	1	#NUM!	8	1	0.517163	0.362972
Prp19 complex	GO:0000974	11	1	1	0.0251936	11	2	0.247182	0.737665
6-phosphofructo-2-kinase/fructose-2,6-biphosphatase complex	GO:0043540	0	0	1	#VALUE!	1	0	1	#NUM!
CAF-1 complex	GO:0033186	2	0	1	#NUM!	2	0	1	#NUM!
TORC1 complex	GO:0031931	4	0	1	#NUM!	4	0	1	#NUM!
PeBoW complex	GO:0070545	2	0	1	#NUM!	2	0	1	#NUM!
plasma membrane proton-transporting V-type ATPase complex	GO:0033181	3	0	1	#NUM!	3	0	1	#NUM!
kinesin II complex	GO:0016939	3	0	1	#NUM!	3	0	1	#NUM!
BIM-BCL-2 complex	GO:0097141	1	0	1	#NUM!	1	0	1	#NUM!
specific granule membrane	GO:0035579	40	3	1	-0.167178	41	3	1	-0.172547
Noc2p-Noc3p complex	GO:0030691	1	0	1	#NUM!	1	0	1	#NUM!
anchored component of postsynaptic membrane	GO:0099025	1	0	1	#NUM!	1	0	1	#NUM!
collagen type XII trimer	GO:0005595	1	0	1	#NUM!	1	0	1	#NUM!
glycinergic synapse	GO:0098690	2	0	1	#NUM!	1	0	1	#NUM!
contractile ring	GO:0070938	3	0	1	#NUM!	3	0	1	#NUM!
growth cone	GO:0030426	85	7	1	-0.0736522	84	6	0.844652	-0.196644
negative cofactor 2 complex	GO:0017054	1	0	1	#NUM!	1	0	1	#NUM!
complement component C1 complex	GO:0005602	2	0	1	#NUM!	2	0	1	#NUM!
podosome core	GO:0061825	0	0	1	#VALUE!	0	0	1	#VALUE!
multivesicular body lumen	GO:0097486	3	0	1	#NUM!	3	0	1	#NUM!
Noc4p-Nop14p complex	GO:0030692	1	0	1	#NUM!	0	0	1	#VALUE!
plasma membrane succinate dehydrogenase complex	GO:0045282	1	0	1	#NUM!	1	0	1	#NUM!
periciliary membrane compartment	GO:1990075	2	0	1	#NUM!	2	0	1	#NUM!
respiratory chain complex II	GO:0045273	1	0	1	#NUM!	1	0	1	#NUM!
parallel fiber to Purkinje cell synapse	GO:0098688	4	0	1	#NUM!	4	0	1	#NUM!
cytoplasmic side of endoplasmic reticulum membrane	GO:0098554	4	0	1	#NUM!	4	0	1	#NUM!
SOSS complex	GO:0070876	3	0	1	#NUM!	3	0	1	#NUM!
pyruvate kinase complex	GO:1902912	1	0	1	#NUM!	1	0	1	#NUM!
Swi5-Sfr1 complex	GO:0032798	1	0	1	#NUM!	1	0	1	#NUM!
glucosidase II complex	GO:0017177	2	0	1	#NUM!	2	0	1	#NUM!
DSIF complex	GO:0032044	2	0	1	#NUM!	2	0	1	#NUM!
extrinsic component of presynaptic endocytic zone membrane	GO:0098894	2	0	1	#NUM!	2	0	1	#NUM!
plasma membrane bounded cell projection	GO:0120025	1	0	1	#NUM!	1	0	1	#NUM!
Rad17 RFC-like complex	GO:0031389	1	0	1	#NUM!	1	0	1	#NUM!
myofibril	GO:0030016	12	1	1	-0.0618178	11	1	1	0.0445179
nuclear telomeric heterochromatin	GO:0005724	2	0	1	#NUM!	2	0	1	#NUM!
motile cilium	GO:0031514	31	2	1	-0.317751	29	1	0.510253	-0.924883
SAGA complex	GO:0000124	10	0	1	#NUM!	10	0	1	#NUM!
GARP complex	GO:0000938	2	0	1	#NUM!	2	0	1	#NUM!
brahma complex	GO:0035060	1	0	1	#NUM!	1	0	1	#NUM!
isoamylase complex	GO:0043033	1	0	1	#NUM!	1	0	1	#NUM!
synaptobrevin 2-SNAP-25-syntaxin-1a-complexin II complex	GO:0070033	2	0	1	#NUM!	2	0	1	#NUM!
supramolecular fiber	GO:0099512	1	0	1	#NUM!	1	0	1	#NUM!
tertiary granule	GO:0070820	2	0	1	#NUM!	2	0	1	#NUM!
npBAF complex	GO:0071564	11	1	1	0.0251936	11	1	1	0.0445179
clathrin coat of trans-Golgi network vesicle	GO:0030130	5	0	1	#NUM!	5	0	1	#NUM!
MutSalpha complex	GO:0032301	1	0	1	#NUM!	1	0	1	#NUM!
U7 snRNP	GO:0005683	6	0	1	#NUM!	6	0	1	#NUM!
amylin receptor complex 1	GO:0150056	0	0	1	#VALUE!	0	0	1	#VALUE!
THO complex	GO:0000347	4	0	1	#NUM!	4	0	1	#NUM!
blood microparticle	GO:0072562	56	5	1	0.00717508	58	3	0.482058	-0.519418
synaptic vesicle membrane	GO:0030672	34	3	1	-0.00465937	36	4	0.54998	0.245189
inward rectifying potassium channel	GO:0008282	1	0	1	#NUM!	1	0	1	#NUM!
chromatin silencing complex	GO:0005677	3	0	1	#NUM!	3	0	1	#NUM!
pore complex	GO:0046930	4	0	1	#NUM!	4	0	1	#NUM!
Rad6-Rad18 complex	GO:0097505	1	0	1	#NUM!	1	0	1	#NUM!
intrinsic component of Golgi membrane	GO:0031228	1	0	1	#NUM!	1	0	1	#NUM!
proton-transporting ATP synthase complex, catalytic core F(1)	GO:0045261	1	0	1	#NUM!	1	0	1	#NUM!
glial limiting end-foot	GO:0097451	0	0	1	#VALUE!	0	0	1	#VALUE!
lipoprotein particle	GO:1990777	2	0	1	#NUM!	2	0	1	#NUM!
CNTFR-CLCF1 complex	GO:0097059	1	0	1	#NUM!	1	0	1	#NUM!
dentate gyrus mossy fiber	GO:0044302	1	0	1	#NUM!	1	0	1	#NUM!
EMILIN complex	GO:1990971	0	0	1	#VALUE!	0	0	1	#VALUE!
Hrd1p ubiquitin ligase ERAD-L complex	GO:0000839	3	0	1	#NUM!	3	0	1	#NUM!
vacuolar proton-transporting V-type ATPase, V0 domain	GO:0000220	1	0	1	#NUM!	1	0	1	#NUM!
cytoplasmic side of early endosome membrane	GO:0098559	2	0	1	#NUM!	2	0	1	#NUM!
synaptonemal complex	GO:0000795	11	1	1	0.0251936	10	1	0.597565	0.139828
NURF complex	GO:0016589	3	0	1	#NUM!	3	0	1	#NUM!
myosin filament	GO:0032982	5	0	1	#NUM!	4	0	1	#NUM!
U2AF	GO:0089701	3	0	1	#NUM!	3	1	0.238857	1.3438
CatSper complex	GO:0036128	1	0	1	#NUM!	1	0	1	#NUM!
protein C inhibitor-thrombin complex	GO:0036028	0	0	1	#VALUE!	0	0	1	#VALUE!
tRNA-splicing ligase complex	GO:0072669	3	0	1	#NUM!	3	0	1	#NUM!
ciliary transition fiber	GO:0097539	6	0	1	#NUM!	6	1	0.420727	0.650654
mature chylomicron	GO:0034359	1	0	1	#NUM!	0	0	1	#VALUE!
perinuclear endoplasmic reticulum lumen	GO:0099020	1	0	1	#NUM!	1	0	1	#NUM!
extrinsic component of cytoplasmic side of plasma membrane	GO:0031234	44	3	1	-0.262488	43	2	0.582614	-0.62564
hyaluranon cable	GO:0036117	0	0	1	#VALUE!	1	1	0.0869508	2.44241
integral component of external side of plasma membrane	GO:0071575	1	0	1	#NUM!	1	0	1	#NUM!
ESCRT III complex	GO:0000815	8	0	1	#NUM!	8	0	1	#NUM!
hexameric IgM immunoglobulin complex	GO:0071757	1	0	1	#NUM!	1	0	1	#NUM!
integrin alphav-beta5 complex	GO:0034684	1	0	1	#NUM!	1	0	1	#NUM!
BLOC-2 complex	GO:0031084	1	0	1	#NUM!	1	0	1	#NUM!
hemoglobin complex	GO:0005833	4	0	1	#NUM!	4	0	1	#NUM!
Cul4B-RING E3 ubiquitin ligase complex	GO:0031465	3	0	1	#NUM!	3	0	1	#NUM!
alphav-beta3 integrin-PKCalpha complex	GO:0035866	1	0	1	#NUM!	1	0	1	#NUM!
interleukin-13 receptor complex	GO:0005898	1	0	1	#NUM!	1	0	1	#NUM!
L-cysteine desulfurase complex	GO:1990221	1	0	1	#NUM!	1	0	1	#NUM!
nuclear RNA-directed RNA polymerase complex	GO:0031380	1	0	1	#NUM!	1	0	1	#NUM!
fibrinogen complex	GO:0005577	3	0	1	#NUM!	2	0	1	#NUM!
sperm principal piece	GO:0097228	3	0	1	#NUM!	3	0	1	#NUM!
dendritic tree	GO:0097447	1	0	1	#NUM!	1	0	1	#NUM!
rhabdomere	GO:0016028	1	0	1	#NUM!	1	0	1	#NUM!
extrinsic component of postsynaptic endosome membrane	GO:0098999	1	0	1	#NUM!	1	0	1	#NUM!
MSL complex	GO:0072487	2	0	1	#NUM!	2	0	1	#NUM!
protein kinase complex	GO:1902911	1	0	1	#NUM!	1	0	1	#NUM!
bleb	GO:0032059	8	0	1	#NUM!	8	0	1	#NUM!
cytosolic ribosome	GO:0022626	5	0	1	#NUM!	5	0	1	#NUM!
host cell surface	GO:0044228	1	0	1	#NUM!	1	0	1	#NUM!
tetraspanin-enriched microdomain	GO:0097197	4	0	1	#NUM!	4	0	1	#NUM!
neuronal dense core vesicle	GO:0098992	1	0	1	#NUM!	1	0	1	#NUM!
hippocampal mossy fiber to CA3 synapse	GO:0098686	17	1	1	-0.410124	18	2	0.666435	0.245189
sorting endosome	GO:0097443	4	0	1	#NUM!	4	1	0.305065	1.05612
HAUS complex	GO:0070652	7	0	1	#NUM!	7	0	1	#NUM!
EKC/KEOPS complex	GO:0000408	4	0	1	#NUM!	4	0	1	#NUM!
ESCRT II complex	GO:0000814	2	0	1	#NUM!	2	0	1	#NUM!
fascia adherens	GO:0005916	7	0	1	#NUM!	7	0	1	#NUM!
RNA polymerase I core factor complex	GO:0070860	1	0	1	#NUM!	1	0	1	#NUM!
lysosomal lumen	GO:0043202	43	3	1	-0.239499	42	4	0.782282	0.091038
phenylalanine-tRNA ligase complex	GO:0009328	1	0	1	#NUM!	1	0	1	#NUM!
clathrin vesicle coat	GO:0030125	4	0	1	#NUM!	4	0	1	#NUM!
t-UTP complex	GO:0034455	2	0	1	#NUM!	2	0	1	#NUM!
pICln-Sm protein complex	GO:0034715	6	0	1	#NUM!	6	0	1	#NUM!
phosphorylase kinase complex	GO:0005964	2	0	1	#NUM!	2	0	1	#NUM!
fibrillar collagen trimer	GO:0005583	1	0	1	#NUM!	1	0	1	#NUM!
AMPA glutamate receptor complex	GO:0032281	6	0	1	#NUM!	6	0	1	#NUM!
platelet alpha granule	GO:0031091	6	0	1	#NUM!	6	0	1	#NUM!
presynaptic actin cytoskeleton	GO:0099143	1	0	1	#NUM!	1	0	1	#NUM!
laminin-5 complex	GO:0005610	2	0	1	#NUM!	2	0	1	#NUM!
PCNA complex	GO:0043626	1	0	1	#NUM!	1	0	1	#NUM!
integral component of endoplasmic reticulum membrane	GO:0030176	41	3	1	-0.191871	41	1	0.258475	-1.27116
proton-transporting V-type ATPase complex	GO:0033176	1	0	1	#NUM!	1	0	1	#NUM!
intrinsic component of membrane	GO:0031224	8	0	1	#NUM!	8	1	0.517163	0.362972
compact myelin	GO:0043218	3	0	1	#NUM!	3	0	1	#NUM!
tricarboxylic acid cycle enzyme complex	GO:0045239	1	0	1	#NUM!	1	0	1	#NUM!
box H/ACA telomerase RNP complex	GO:0090661	4	0	1	#NUM!	4	0	1	#NUM!
Rad51C-XRCC3 complex	GO:0033065	0	0	1	#VALUE!	0	0	1	#VALUE!
kainate selective glutamate receptor complex	GO:0032983	2	0	1	#NUM!	2	0	1	#NUM!
Bcl3-Bcl10 complex	GO:0032996	1	0	1	#NUM!	1	0	1	#NUM!
microtubule end	GO:1990752	1	0	1	#NUM!	1	0	1	#NUM!
photoreceptor disc membrane	GO:0097381	2	0	1	#NUM!	2	0	1	#NUM!
extrinsic component of postsynaptic early endosome membrane	GO:0098998	1	0	1	#NUM!	1	0	1	#NUM!
organelle inner membrane	GO:0019866	1	0	1	#NUM!	1	0	1	#NUM!
anchored component of the cytoplasmic side of the plasma membrane	GO:0098753	1	0	1	#NUM!	1	0	1	#NUM!
interleukin-2 receptor complex	GO:0005893	0	0	1	#VALUE!	0	0	1	#VALUE!
sperm annulus	GO:0097227	4	0	1	#NUM!	4	0	1	#NUM!
nuclear SCF ubiquitin ligase complex	GO:0043224	2	0	1	#NUM!	2	0	1	#NUM!
dendritic branch	GO:0044307	2	0	1	#NUM!	2	0	1	#NUM!
postsynaptic spectrin-associated cytoskeleton	GO:0099189	1	0	1	#NUM!	1	0	1	#NUM!
ribbon synapse	GO:0097470	1	0	1	#NUM!	2	0	1	#NUM!
sarcoplasmic reticulum lumen	GO:0033018	4	0	1	#NUM!	4	0	1	#NUM!
cilium	GO:0005929	78	7	1	0.0122902	75	6	1	-0.0833154
growing cell tip	GO:0035838	1	0	1	#NUM!	1	0	1	#NUM!
Mon1-Ccz1 complex	GO:0035658	1	0	1	#NUM!	1	0	1	#NUM!
SLIK (SAGA-like) complex	GO:0046695	2	0	1	#NUM!	2	0	1	#NUM!
mitochondrial outer membrane translocase complex	GO:0005742	4	0	1	#NUM!	4	0	1	#NUM!
stereocilia ankle link complex	GO:0002142	2	0	1	#NUM!	2	0	1	#NUM!
synaptobrevin 2-SNAP-25-syntaxin-1a complex	GO:0070044	4	0	1	#NUM!	4	0	1	#NUM!
glycerol-3-phosphate dehydrogenase complex	GO:0009331	1	0	1	#NUM!	1	0	1	#NUM!
Seh1-associated complex	GO:0035859	1	0	1	#NUM!	1	0	1	#NUM!
lumenal side of lysosomal membrane	GO:0098575	1	0	1	#NUM!	1	0	1	#NUM!
desmosome	GO:0030057	8	0	1	#NUM!	8	0	1	#NUM!
cyclin K-CDK12 complex	GO:0002944	2	0	1	#NUM!	2	0	1	#NUM!
GINS complex	GO:0000811	0	0	1	#VALUE!	0	0	1	#VALUE!
cytoplasmic vesicle lumen	GO:0060205	1	0	1	#NUM!	1	0	1	#NUM!
macrophage migration inhibitory factor receptor complex	GO:0035692	1	0	1	#NUM!	1	0	1	#NUM!
UDP-N-acetylglucosamine transferase complex	GO:0043541	1	0	1	#NUM!	1	0	1	#NUM!
NatA complex	GO:0031415	2	0	1	#NUM!	2	0	1	#NUM!
tubular endosome	GO:0097422	4	0	1	#NUM!	4	0	1	#NUM!
NLS-dependent protein nuclear import complex	GO:0042564	1	0	1	#NUM!	1	1	0.0869508	2.44241
CCR4-NOT core complex	GO:0030015	4	0	1	#NUM!	4	0	1	#NUM!
ciliary neurotrophic factor receptor complex	GO:0070110	2	0	1	#NUM!	2	0	1	#NUM!
Schaffer collateral - CA1 synapse	GO:0098685	49	4	1	-0.0824371	49	5	0.612693	0.160031
postsynaptic density membrane	GO:0098839	6	0	1	#NUM!	6	0	1	#NUM!
cytosolic aryl hydrocarbon receptor complex	GO:0034752	1	0	1	#NUM!	1	0	1	#NUM!
pericentric heterochromatin	GO:0005721	7	0	1	#NUM!	7	0	1	#NUM!
microfibril	GO:0001527	5	0	1	#NUM!	4	0	1	#NUM!
KICSTOR complex	GO:0140007	2	0	1	#NUM!	2	1	0.166352	1.74927
chaperone-mediated autophagy translocation complex	GO:0061742	1	0	1	#NUM!	1	0	1	#NUM!
telomerase holoenzyme complex	GO:0005697	14	1	1	-0.215968	14	0	0.626624	#NUM!
proteasome activator complex	GO:0008537	3	0	1	#NUM!	3	0	1	#NUM!
MHC class Ib protein complex	GO:0032398	1	0	1	#NUM!	1	0	1	#NUM!
P granule	GO:0043186	6	0	1	#NUM!	8	0	1	#NUM!
integral component of mitochondrial membrane	GO:0032592	2	0	1	#NUM!	2	0	1	#NUM!
coated vesicle	GO:0030135	2	0	1	#NUM!	2	0	1	#NUM!
microtubule minus-end	GO:0036449	3	0	1	#NUM!	3	0	1	#NUM!
U12-type spliceosomal complex	GO:0005689	22	2	1	0.0251936	22	4	0.118411	0.737665
proximal neuron projection	GO:1990769	2	0	1	#NUM!	2	0	1	#NUM!
RAVE complex	GO:0043291	2	0	1	#NUM!	2	0	1	#NUM!
Golgi medial cisterna	GO:0005797	5	0	1	#NUM!	5	0	1	#NUM!
chromocenter	GO:0010369	7	0	1	#NUM!	6	0	1	#NUM!
proton-transporting ATP synthase complex, coupling factor F(o)	GO:0045263	3	0	1	#NUM!	3	0	1	#NUM!
intrinsic component of the cytoplasmic side of the plasma membrane	GO:0031235	3	0	1	#NUM!	3	0	1	#NUM!
AP-5 adaptor complex	GO:0044599	1	0	1	#NUM!	1	0	1	#NUM!
cytoplasmic side of rough endoplasmic reticulum membrane	GO:0098556	4	0	1	#NUM!	4	0	1	#NUM!
microtubule bundle	GO:0097427	2	0	1	#NUM!	2	0	1	#NUM!
cytolytic granule	GO:0044194	2	0	1	#NUM!	2	0	1	#NUM!
ESC/E(Z) complex	GO:0035098	6	0	1	#NUM!	6	0	1	#NUM!
pinceau fiber	GO:1990031	1	0	1	#NUM!	1	0	1	#NUM!
neuron spine	GO:0044309	5	0	1	#NUM!	5	0	1	#NUM!
SAM complex	GO:0001401	2	0	1	#NUM!	2	0	1	#NUM!
SWI/SNF complex	GO:0016514	16	1	1	-0.3495	16	1	1	-0.330176
cytoplasmic stress granule	GO:0010494	38	3	1	-0.115885	38	4	0.568653	0.191121
acetylcholine-gated channel complex	GO:0005892	2	0	1	#NUM!	1	0	1	#NUM!
epsilon DNA polymerase complex	GO:0008622	5	0	1	#NUM!	5	0	1	#NUM!
terminal cisterna	GO:0014802	2	0	1	#NUM!	2	0	1	#NUM!
catenin complex	GO:0016342	11	1	1	0.0251936	11	1	1	0.0445179
filopodium	GO:0030175	36	3	1	-0.0618178	39	2	0.576949	-0.528001
meiotic spindle	GO:0072687	2	0	1	#NUM!	2	0	1	#NUM!
chromaffin granule	GO:0042583	2	0	1	#NUM!	2	0	1	#NUM!
tight junction	GO:0070160	1	0	1	#NUM!	1	0	1	#NUM!
WASH complex	GO:0071203	7	0	1	#NUM!	7	0	1	#NUM!
dolichol-phosphate-mannose synthase complex	GO:0033185	1	0	1	#NUM!	1	0	1	#NUM!
histone pre-mRNA 3'end processing complex	GO:0071204	3	0	1	#NUM!	3	0	1	#NUM!
snRNA-activating protein complex	GO:0019185	1	0	1	#NUM!	2	0	1	#NUM!
condensin complex	GO:0000796	5	0	1	#NUM!	4	0	1	#NUM!
photoreceptor inner segment membrane	GO:0060342	1	0	1	#NUM!	0	0	1	#VALUE!
Golgi cisterna	GO:0031985	6	0	1	#NUM!	6	0	1	#NUM!
apical cortex	GO:0045179	5	0	1	#NUM!	4	0	1	#NUM!
endocytic vesicle lumen	GO:0071682	9	0	1	#NUM!	8	0	1	#NUM!
collagen type VII trimer	GO:0005590	1	0	1	#NUM!	1	0	1	#NUM!
DNA polymerase III complex	GO:0009360	1	0	1	#NUM!	1	0	1	#NUM!
MHC class I peptide loading complex	GO:0042824	4	0	1	#NUM!	4	0	1	#NUM!
MOZ/MORF histone acetyltransferase complex	GO:0070776	7	0	1	#NUM!	7	0	1	#NUM!
myelin sheath	GO:0043209	16	1	1	-0.3495	14	1	1	-0.196644
collagen type IX trimer	GO:0005594	1	0	1	#NUM!	1	0	1	#NUM!
zona pellucida receptor complex	GO:0002199	5	0	1	#NUM!	5	0	1	#NUM!
extrinsic component of postsynaptic density membrane	GO:0099147	3	0	1	#NUM!	3	0	1	#NUM!
cullin-RING ubiquitin ligase complex	GO:0031461	11	1	1	0.0251936	11	1	1	0.0445179
serine-type peptidase complex	GO:1905286	1	0	1	#NUM!	1	0	1	#NUM!
Shu complex	GO:0097196	1	0	1	#NUM!	0	0	1	#VALUE!
cell-substrate junction	GO:0030055	2	0	1	#NUM!	2	0	1	#NUM!
inhibin B complex	GO:0043513	1	0	1	#NUM!	1	0	1	#NUM!
BRISC complex	GO:0070552	4	0	1	#NUM!	4	0	1	#NUM!
striated muscle dense body	GO:0055120	1	0	1	#NUM!	1	0	1	#NUM!
Gtr1-Gtr2 GTPase complex	GO:1990131	2	0	1	#NUM!	2	0	1	#NUM!
molybdopterin synthase complex	GO:0019008	3	0	1	#NUM!	3	0	1	#NUM!
neuronal ribonucleoprotein granule	GO:0071598	2	0	1	#NUM!	2	0	1	#NUM!
dendritic spine neck	GO:0044326	4	0	1	#NUM!	4	0	1	#NUM!
nuclear MIS12/MIND complex	GO:0000818	3	0	1	#NUM!	3	0	1	#NUM!
Cul2-RING ubiquitin ligase complex	GO:0031462	8	0	1	#NUM!	8	0	1	#NUM!
spermatoproteasome complex	GO:1990111	2	0	1	#NUM!	3	0	1	#NUM!
Dbf4-dependent protein kinase complex	GO:0031431	2	0	1	#NUM!	2	0	1	#NUM!
Golgi lumen	GO:0005796	33	3	1	0.0251936	30	2	1	-0.265637
guanyl-nucleotide exchange factor complex	GO:0032045	4	0	1	#NUM!	4	0	1	#NUM!
PRC1 complex	GO:0035102	14	1	1	-0.215968	14	1	1	-0.196644
DNA recombinase complex	GO:0097519	0	0	1	#VALUE!	0	0	1	#VALUE!
proteasome regulatory particle, lid subcomplex	GO:0008541	6	0	1	#NUM!	6	0	1	#NUM!
trans-Golgi network transport vesicle	GO:0030140	12	1	1	-0.0618178	12	1	1	-0.0424934
CBM complex	GO:0032449	3	0	1	#NUM!	2	0	1	#NUM!
NF-kappaB complex	GO:0071159	1	0	1	#NUM!	1	0	1	#NUM!
endoplasmic reticulum tubular network membrane	GO:0098826	1	0	1	#NUM!	1	0	1	#NUM!
GABA-A receptor complex	GO:1902711	4	0	1	#NUM!	4	0	1	#NUM!
mitochondrial degradosome	GO:0045025	1	0	1	#NUM!	1	0	1	#NUM!
chromaffin granule membrane	GO:0042584	1	0	1	#NUM!	1	0	1	#NUM!
pi-body	GO:0071546	0	0	1	#VALUE!	1	0	1	#NUM!
tumor necrosis factor receptor superfamily complex	GO:0002947	2	0	1	#NUM!	2	0	1	#NUM!
BLOC-3 complex	GO:0031085	2	0	1	#NUM!	2	0	1	#NUM!
mitochondrial respiratory chain complex II, succinate dehydrogenase complex (ubiquinone)	GO:0005749	3	0	1	#NUM!	3	0	1	#NUM!
actin filament bundle	GO:0032432	2	0	1	#NUM!	2	0	1	#NUM!
transcription factor TFIIK complex	GO:0070985	2	0	1	#NUM!	2	0	1	#NUM!
glutamyl-tRNA(Gln) amidotransferase complex	GO:0030956	2	0	1	#NUM!	2	0	1	#NUM!
m-AAA complex	GO:0005745	2	0	1	#NUM!	2	0	1	#NUM!
growth cone lamellipodium	GO:1990761	2	0	1	#NUM!	2	0	1	#NUM!
COPII-coated ER to Golgi transport vesicle	GO:0030134	23	2	1	-0.0192582	23	2	1	6.61748e-05
euchromatin	GO:0000791	6	0	1	#NUM!	5	0	1	#NUM!
DNA replication factor A complex	GO:0005662	3	0	1	#NUM!	3	1	0.238857	1.3438
female germ cell nucleus	GO:0001674	0	0	1	#VALUE!	0	0	1	#VALUE!
nuclear pericentric heterochromatin	GO:0031618	7	0	1	#NUM!	7	0	1	#NUM!
Cul4A-RING E3 ubiquitin ligase complex	GO:0031464	9	0	1	#NUM!	9	0	1	#NUM!
symmetric, GABA-ergic, inhibitory synapse	GO:0098983	1	0	1	#NUM!	1	0	1	#NUM!
mitochondrial fatty acid beta-oxidation multienzyme complex	GO:0016507	1	0	1	#NUM!	1	0	1	#NUM!
basal tubulobulbar complex	GO:0061829	1	0	1	#NUM!	1	0	1	#NUM!
dense core granule membrane	GO:0032127	1	0	1	#NUM!	1	0	1	#NUM!
TEAD-2-YAP complex	GO:0071149	2	0	1	#NUM!	2	0	1	#NUM!
collagen type XIV trimer	GO:0005596	1	0	1	#NUM!	1	1	0.0869508	2.44241
Sin3-type complex	GO:0070822	6	0	1	#NUM!	6	0	1	#NUM!
integrin alpha10-beta1 complex	GO:0034680	1	0	1	#NUM!	1	0	1	#NUM!
IRE1-RACK1-PP2A complex	GO:1990630	1	0	1	#NUM!	1	0	1	#NUM!
proton-transporting V-type ATPase, V0 domain	GO:0033179	5	0	1	#NUM!	5	0	1	#NUM!
potassium:proton exchanging ATPase complex	GO:0005889	1	0	1	#NUM!	0	0	1	#VALUE!
epididymosome	GO:0098875	1	0	1	#NUM!	1	0	1	#NUM!
clathrin-sculpted gamma-aminobutyric acid transport vesicle membrane	GO:0061202	6	0	1	#NUM!	6	0	1	#NUM!
condensed chromosome, centromeric region	GO:0000779	6	0	1	#NUM!	4	0	1	#NUM!
plus-end kinesin complex	GO:0005873	2	0	1	#NUM!	2	0	1	#NUM!
RES complex	GO:0070274	1	0	1	#NUM!	1	0	1	#NUM!
synaptobrevin 2-SNAP-25-syntaxin-3-complexin complex	GO:0070554	1	0	1	#NUM!	1	0	1	#NUM!
low-density lipoprotein particle	GO:0034362	6	0	1	#NUM!	5	0	1	#NUM!
endolysosome	GO:0036019	0	0	1	#VALUE!	0	0	1	#VALUE!
transcription factor TFIIIC complex	GO:0000127	4	0	1	#NUM!	4	0	1	#NUM!
SNARE complex	GO:0031201	30	2	1	-0.284961	30	2	1	-0.265637
DNA ligase III-XRCC1 complex	GO:0070421	1	0	1	#NUM!	1	0	1	#NUM!
actomyosin	GO:0042641	11	1	1	0.0251936	11	1	1	0.0445179
cell-substrate adherens junction	GO:0005924	1	0	1	#NUM!	1	0	1	#NUM!
spliceosomal snRNP complex	GO:0097525	1	0	1	#NUM!	1	0	1	#NUM!
non-motile cilium	GO:0097730	10	0	1	#NUM!	10	0	1	#NUM!
Set1C/COMPASS complex	GO:0048188	7	0	1	#NUM!	7	0	1	#NUM!
dendritic filopodium	GO:1902737	1	0	1	#NUM!	1	0	1	#NUM!
proteasome core complex, beta-subunit complex	GO:0019774	7	0	1	#NUM!	8	0	1	#NUM!
amyloid-beta complex	GO:0106003	2	0	1	#NUM!	2	0	1	#NUM!
AP-1 adaptor complex	GO:0030121	4	0	1	#NUM!	4	0	1	#NUM!
outer dynein arm	GO:0036157	0	0	1	#VALUE!	0	0	1	#VALUE!
nuclear replication fork	GO:0043596	3	0	1	#NUM!	3	0	1	#NUM!
rDNA heterochromatin	GO:0033553	2	0	1	#NUM!	2	0	1	#NUM!
dendritic spine cytoplasm	GO:0061846	1	0	1	#NUM!	1	0	1	#NUM!
I-kappaB/NF-kappaB complex	GO:0033256	2	0	1	#NUM!	2	0	1	#NUM!
NADPH oxidase complex	GO:0043020	2	0	1	#NUM!	3	1	0.238857	1.3438
anchored component of external side of plasma membrane	GO:0031362	9	0	1	#NUM!	9	1	0.559191	0.245189
tRNA methyltransferase complex	GO:0043527	1	0	1	#NUM!	1	0	1	#NUM!
melanosome membrane	GO:0033162	3	0	1	#NUM!	3	0	1	#NUM!
intercellular canaliculus	GO:0046581	3	0	1	#NUM!	3	0	1	#NUM!
serine-type endopeptidase complex	GO:1905370	1	0	1	#NUM!	1	0	1	#NUM!
glial cytoplasmic inclusion	GO:0097409	1	0	1	#NUM!	1	0	1	#NUM!
BRCA1-A complex	GO:0070531	6	0	1	#NUM!	6	0	1	#NUM!
chiasma	GO:0005712	2	0	1	#NUM!	2	0	1	#NUM!
cortical microtubule	GO:0055028	1	0	1	#NUM!	1	0	1	#NUM!
Cul5-RING ubiquitin ligase complex	GO:0031466	5	0	1	#NUM!	5	0	1	#NUM!
extrinsic component of mitochondrial outer membrane	GO:0031315	2	0	1	#NUM!	2	0	1	#NUM!
preribosome	GO:0030684	3	0	1	#NUM!	3	0	1	#NUM!
ASTRA complex	GO:0070209	1	0	1	#NUM!	1	0	1	#NUM!
sperm head	GO:0061827	2	0	1	#NUM!	2	0	1	#NUM!
stereocilium membrane	GO:0060171	1	0	1	#NUM!	1	0	1	#NUM!
postsynaptic endocytic zone membrane	GO:0098844	3	0	1	#NUM!	3	0	1	#NUM!
spine apparatus	GO:0097444	1	0	1	#NUM!	1	0	1	#NUM!
integrin alphaM-beta2 complex	GO:0034688	1	0	1	#NUM!	1	0	1	#NUM!
insulin-like growth factor ternary complex	GO:0042567	2	0	1	#NUM!	2	0	1	#NUM!
lipid droplet	GO:0005811	32	2	1	-0.3495	30	2	1	-0.265637
central element	GO:0000801	1	0	1	#NUM!	1	0	1	#NUM!
primary dendrite	GO:0150001	1	0	1	#NUM!	1	0	1	#NUM!
cell-cell contact zone	GO:0044291	10	0	1	#NUM!	10	0	1	#NUM!
other organism cytoplasm	GO:0097679	0	0	1	#VALUE!	0	0	1	#VALUE!
oligosaccharyltransferase complex	GO:0008250	7	0	1	#NUM!	7	0	1	#NUM!
protein C inhibitor-PLAU complex	GO:0036027	0	0	1	#VALUE!	0	0	1	#VALUE!
extrinsic component of synaptic membrane	GO:0099243	1	0	1	#NUM!	1	0	1	#NUM!
host cell viral assembly compartment	GO:0072517	1	0	1	#NUM!	1	0	1	#NUM!
apical ectoplasmic specialization	GO:0061831	1	0	1	#NUM!	1	0	1	#NUM!
vacuolar proton-transporting V-type ATPase, V1 domain	GO:0000221	2	0	1	#NUM!	2	1	0.166352	1.74927
membrane attack complex	GO:0005579	0	0	1	#VALUE!	0	0	1	#VALUE!
integrin alpha8-beta1 complex	GO:0034678	1	0	1	#NUM!	1	0	1	#NUM!
Atg1/ULK1 kinase complex	GO:1990316	2	0	1	#NUM!	2	0	1	#NUM!
PcG protein complex	GO:0031519	16	1	1	-0.3495	16	1	1	-0.330176
90S preribosome	GO:0030686	4	0	1	#NUM!	4	0	1	#NUM!
transcription factor TFIIF complex	GO:0005674	1	0	1	#NUM!	1	0	1	#NUM!
intracellular organelle	GO:0043229	0	0	1	#VALUE!	0	0	1	#VALUE!
nucleotide-excision repair factor 3 complex	GO:0000112	1	0	1	#NUM!	1	0	1	#NUM!
L-type voltage-gated calcium channel complex	GO:1990454	0	0	1	#VALUE!	0	0	1	#VALUE!
signal recognition particle	GO:0048500	3	0	1	#NUM!	3	0	1	#NUM!
signal recognition particle, endoplasmic reticulum targeting	GO:0005786	4	0	1	#NUM!	4	0	1	#NUM!
cardiac myofibril	GO:0097512	3	0	1	#NUM!	3	0	1	#NUM!
axon	GO:0030424	166	14	1	-0.0498416	165	14	1	-0.0244749
Noc1p-Noc2p complex	GO:0030690	1	0	1	#NUM!	1	0	1	#NUM!
gamma-tubulin ring complex	GO:0008274	4	0	1	#NUM!	4	0	1	#NUM!
ERCC4-ERCC1 complex	GO:0070522	2	0	1	#NUM!	2	0	1	#NUM!
endoplasmic reticulum-endosome membrane contact site	GO:0140284	3	0	1	#NUM!	3	0	1	#NUM!
nuclear cap binding complex	GO:0005846	2	0	1	#NUM!	2	0	1	#NUM!
site of DNA damage	GO:0090734	11	1	1	0.0251936	12	1	1	-0.0424934
axon cytoplasm	GO:1904115	41	3	1	-0.191871	41	3	1	-0.172547
AP-type membrane coat adaptor complex	GO:0030119	3	0	1	#NUM!	3	0	1	#NUM!
longitudinal sarcoplasmic reticulum	GO:0014801	1	0	1	#NUM!	1	0	1	#NUM!
Hrd1p ubiquitin ligase complex	GO:0000836	3	0	1	#NUM!	3	0	1	#NUM!
gamma-tubulin small complex	GO:0008275	2	0	1	#NUM!	2	0	1	#NUM!
nuclear cyclin-dependent protein kinase holoenzyme complex	GO:0019908	3	0	1	#NUM!	3	0	1	#NUM!
mitochondrial proton-transporting ATP synthase complex	GO:0005753	10	0	1	#NUM!	10	0	1	#NUM!
apical cytoplasm	GO:0090651	1	0	1	#NUM!	1	0	1	#NUM!
lamin filament	GO:0005638	3	0	1	#NUM!	3	0	1	#NUM!
U11/U12 snRNP	GO:0034693	1	0	1	#NUM!	1	1	0.0869508	2.44241
laminin-11 complex	GO:0043260	3	0	1	#NUM!	3	0	1	#NUM!
multi-eIF complex	GO:0043614	1	0	1	#NUM!	1	0	1	#NUM!
cuticular plate	GO:0032437	2	0	1	#NUM!	2	0	1	#NUM!
cyclin E1-CDK2 complex	GO:0097134	3	0	1	#NUM!	3	0	1	#NUM!
RSF complex	GO:0031213	0	0	1	#VALUE!	0	0	1	#VALUE!
immunoglobulin complex, circulating	GO:0042571	2	0	1	#NUM!	2	0	1	#NUM!
polycystin complex	GO:0002133	2	0	1	#NUM!	2	0	1	#NUM!
mucin granule	GO:0098594	1	0	1	#NUM!	1	0	1	#NUM!
B cell receptor complex	GO:0019815	1	0	1	#NUM!	2	0	1	#NUM!
nucleotide-excision repair complex	GO:0000109	4	0	1	#NUM!	4	0	1	#NUM!
junctional sarcoplasmic reticulum membrane	GO:0014701	5	0	1	#NUM!	5	0	1	#NUM!
TRAMP complex	GO:0031499	1	0	1	#NUM!	1	0	1	#NUM!
CRD-mediated mRNA stability complex	GO:0070937	5	0	1	#NUM!	5	0	1	#NUM!
interstitial matrix	GO:0005614	4	0	1	#NUM!	4	0	1	#NUM!
astrocyte end-foot	GO:0097450	1	0	1	#NUM!	1	0	1	#NUM!
phosphatidylinositol 3-kinase complex, class III, type II	GO:0034272	1	0	1	#NUM!	1	0	1	#NUM!
pentameric IgM immunoglobulin complex	GO:0071756	1	0	1	#NUM!	1	0	1	#NUM!
ASAP complex	GO:0061574	4	0	1	#NUM!	4	0	1	#NUM!
sodium:potassium-exchanging ATPase complex	GO:0005890	4	0	1	#NUM!	4	0	1	#NUM!
multimeric ribonuclease P complex	GO:0030681	6	0	1	#NUM!	6	0	1	#NUM!
haptoglobin-hemoglobin complex	GO:0031838	4	0	1	#NUM!	4	0	1	#NUM!
perichromatin fibrils	GO:0005726	4	0	1	#NUM!	4	0	1	#NUM!
granular component	GO:0001652	4	0	1	#NUM!	4	0	1	#NUM!
vesicle lumen	GO:0031983	1	0	1	#NUM!	0	0	1	#VALUE!
mitochondrial processing peptidase complex	GO:0017087	3	0	1	#NUM!	3	0	1	#NUM!
intracellular canaliculus	GO:0046691	1	0	1	#NUM!	0	0	1	#VALUE!
laminin-8 complex	GO:0043257	1	0	1	#NUM!	1	0	1	#NUM!
SPOTS complex	GO:0035339	2	0	1	#NUM!	2	0	1	#NUM!
SMC loading complex	GO:0032116	1	0	1	#NUM!	1	0	1	#NUM!
nuclear RNA export factor complex	GO:0042272	1	0	1	#NUM!	1	0	1	#NUM!
condensed nuclear chromosome inner kinetochore	GO:0000941	2	0	1	#NUM!	2	0	1	#NUM!
septin ring	GO:0005940	9	0	1	#NUM!	9	0	1	#NUM!
HOPS complex	GO:0030897	5	0	1	#NUM!	5	0	1	#NUM!
zymogen granule membrane	GO:0042589	6	0	1	#NUM!	6	0	1	#NUM!
cytoplasmic chromatin	GO:0000789	1	0	1	#NUM!	1	0	1	#NUM!
6-phosphofructokinase complex	GO:0005945	3	0	1	#NUM!	3	0	1	#NUM!
procollagen-proline 4-dioxygenase complex	GO:0016222	2	0	1	#NUM!	2	0	1	#NUM!
deuterosome	GO:0098536	2	0	1	#NUM!	2	0	1	#NUM!
GTPase activator complex	GO:1902773	1	0	1	#NUM!	1	0	1	#NUM!
SAGA-type complex	GO:0070461	3	0	1	#NUM!	3	0	1	#NUM!
cytochrome complex	GO:0070069	1	0	1	#NUM!	1	0	1	#NUM!
integral component of nuclear inner membrane	GO:0005639	6	0	1	#NUM!	6	0	1	#NUM!
dystroglycan complex	GO:0016011	1	0	1	#NUM!	1	0	1	#NUM!
FANCM-MHF complex	GO:0071821	2	0	1	#NUM!	2	0	1	#NUM!
RNA polymerase II, holoenzyme	GO:0016591	6	0	1	#NUM!	6	0	1	#NUM!
GABA receptor complex	GO:1902710	1	0	1	#NUM!	1	0	1	#NUM!
phagophore assembly site	GO:0000407	13	1	1	-0.14186	13	1	1	-0.122536
endoplasmic reticulum-Golgi intermediate compartment membrane	GO:0033116	38	3	1	-0.115885	36	3	1	-0.0424934
glutamate-cysteine ligase complex	GO:0017109	1	0	1	#NUM!	1	0	1	#NUM!
TIM22 mitochondrial import inner membrane insertion complex	GO:0042721	1	0	1	#NUM!	1	0	1	#NUM!
inner dense plaque of desmosome	GO:0090637	1	0	1	#NUM!	1	0	1	#NUM!
PET complex	GO:1990923	0	0	1	#VALUE!	1	0	1	#NUM!
STAGA complex	GO:0030914	7	0	1	#NUM!	7	0	1	#NUM!
Scc2-Scc4 cohesin loading complex	GO:0090694	1	0	1	#NUM!	1	0	1	#NUM!
omegasome	GO:1990462	1	0	1	#NUM!	1	0	1	#NUM!
phagolysosome	GO:0032010	0	0	1	#VALUE!	0	0	1	#VALUE!
histone locus body	GO:0035363	1	0	1	#NUM!	1	0	1	#NUM!
cytoplasmic dynein complex	GO:0005868	16	1	1	-0.3495	16	1	1	-0.330176
intrinsic component of mitochondrial inner membrane	GO:0031304	1	0	1	#NUM!	1	0	1	#NUM!
inward rectifier potassium channel complex	GO:1902937	2	0	1	#NUM!	2	0	1	#NUM!
tricellular tight junction	GO:0061689	1	0	1	#NUM!	1	0	1	#NUM!
GPI-anchor transamidase complex	GO:0042765	3	0	1	#NUM!	3	0	1	#NUM!
mitochondrial intermembrane space protein transporter complex	GO:0042719	2	0	1	#NUM!	2	0	1	#NUM!
mitochondrial inner membrane peptidase complex	GO:0042720	1	0	1	#NUM!	1	1	0.0869508	2.44241
EARP complex	GO:1990745	2	0	1	#NUM!	2	0	1	#NUM!
phagocytic vesicle	GO:0045335	40	3	1	-0.167178	38	2	0.769738	-0.502026
synaptic cleft	GO:0043083	6	0	1	#NUM!	6	0	1	#NUM!
alphav-beta3 integrin-IGF-1-IGF1R complex	GO:0035867	1	0	1	#NUM!	1	0	1	#NUM!
Parkin-FBXW7-Cul1 ubiquitin ligase complex	GO:1990452	3	0	1	#NUM!	3	0	1	#NUM!
sex chromosome	GO:0000803	1	0	1	#NUM!	1	0	1	#NUM!
photoreceptor outer segment membrane	GO:0042622	4	0	1	#NUM!	4	0	1	#NUM!
terminal web	GO:1990357	1	0	1	#NUM!	1	0	1	#NUM!
uniplex complex	GO:1990246	1	0	1	#NUM!	1	0	1	#NUM!
I band	GO:0031674	11	1	1	0.0251936	10	1	0.597565	0.139828
Cdc48p-Npl4p-Vms1p AAA ATPase complex	GO:0036266	0	0	1	#VALUE!	0	0	1	#VALUE!
TEAD-1-YAP complex	GO:0071148	2	0	1	#NUM!	2	0	1	#NUM!
postsynaptic specialization, intracellular component	GO:0099091	3	0	1	#NUM!	3	0	1	#NUM!
platelet alpha granule lumen	GO:0031093	36	3	1	-0.0618178	37	3	1	-0.0698924
Pwp2p-containing subcomplex of 90S preribosome	GO:0034388	7	0	1	#NUM!	7	1	0.471136	0.496503
transmembrane transporter complex	GO:1902495	1	0	1	#NUM!	1	0	1	#NUM!
H zone	GO:0031673	1	0	1	#NUM!	1	0	1	#NUM!
apical plasma membrane urothelial plaque	GO:0120001	0	0	1	#VALUE!	0	0	1	#VALUE!
intrinsic component of endoplasmic reticulum membrane	GO:0031227	3	0	1	#NUM!	3	0	1	#NUM!
phagophore assembly site membrane	GO:0034045	9	0	1	#NUM!	9	0	1	#NUM!
RSC-type complex	GO:0016586	2	0	1	#NUM!	2	0	1	#NUM!
cyclin A2-CDK2 complex	GO:0097124	3	0	1	#NUM!	3	0	1	#NUM!
vacuolar proton-transporting V-type ATPase complex	GO:0016471	8	0	1	#NUM!	8	0	1	#NUM!
nuclear pore inner ring	GO:0044611	2	0	1	#NUM!	2	0	1	#NUM!
nuclear meiotic cohesin complex	GO:0034991	2	0	1	#NUM!	2	0	1	#NUM!
inhibitory synapse	GO:0060077	5	0	1	#NUM!	5	0	1	#NUM!
spanning component of membrane	GO:0089717	1	0	1	#NUM!	1	0	1	#NUM!
RNA cap binding complex	GO:0034518	3	0	1	#NUM!	3	0	1	#NUM!
amylin receptor complex 2	GO:0150057	0	0	1	#VALUE!	0	0	1	#VALUE!
meiotic spindle pole	GO:0090619	0	0	1	#VALUE!	0	0	1	#VALUE!
stereocilia ankle link	GO:0002141	2	0	1	#NUM!	2	0	1	#NUM!
integral component of organelle membrane	GO:0031301	5	0	1	#NUM!	5	0	1	#NUM!
pericentriolar material	GO:0000242	14	1	1	-0.215968	14	1	1	-0.196644
insulin receptor complex	GO:0005899	3	0	1	#NUM!	3	0	1	#NUM!
meiotic nuclear membrane microtubule tethering complex	GO:0034993	4	0	1	#NUM!	4	0	1	#NUM!
actomyosin, actin portion	GO:0042643	2	0	1	#NUM!	2	0	1	#NUM!
condensed chromosome outer kinetochore	GO:0000940	4	0	1	#NUM!	4	1	0.305065	1.05612
potassium channel complex	GO:0034705	5	0	1	#NUM!	4	0	1	#NUM!
ELL-EAF complex	GO:0032783	4	0	1	#NUM!	4	0	1	#NUM!
platelet dense granule	GO:0042827	1	0	1	#NUM!	1	0	1	#NUM!
CHRAC	GO:0008623	2	0	1	#NUM!	2	0	1	#NUM!
microtubule associated complex	GO:0005875	22	2	1	0.0251936	21	3	0.421509	0.496503
axonemal dynein complex	GO:0005858	1	0	1	#NUM!	1	0	1	#NUM!
male pronucleus	GO:0001940	5	0	1	#NUM!	5	0	1	#NUM!
paranodal junction	GO:0033010	5	0	1	#NUM!	5	0	1	#NUM!
inner acrosomal membrane	GO:0002079	0	0	1	#VALUE!	0	0	1	#VALUE!
granular vesicle	GO:1990005	1	0	1	#NUM!	1	0	1	#NUM!
synaptobrevin 2-SNAP-25-syntaxin-1a-complexin I complex	GO:0070032	4	0	1	#NUM!	4	0	1	#NUM!
axonemal microtubule	GO:0005879	2	0	1	#NUM!	2	0	1	#NUM!
MutSbeta complex	GO:0032302	2	0	1	#NUM!	2	0	1	#NUM!
cytoplasmic side of dendritic spine plasma membrane	GO:1990780	1	0	1	#NUM!	1	0	1	#NUM!
MHC class II protein complex	GO:0042613	9	0	1	#NUM!	9	0	1	#NUM!
extrinsic component of external side of plasma membrane	GO:0031232	3	0	1	#NUM!	4	0	1	#NUM!
hinge region between urothelial plaques of apical plasma membrane	GO:0120003	1	0	1	#NUM!	1	0	1	#NUM!
cyclin D2-CDK6 complex	GO:0097132	1	0	1	#NUM!	1	0	1	#NUM!
transport vesicle membrane	GO:0030658	17	1	1	-0.410124	17	1	1	-0.3908
axonal spine	GO:0044308	1	0	1	#NUM!	1	0	1	#NUM!
ARC complex	GO:0033167	1	0	1	#NUM!	1	0	1	#NUM!
Rix1 complex	GO:0097344	2	0	1	#NUM!	2	0	1	#NUM!
Lewy neurite	GO:0097462	1	0	1	#NUM!	1	0	1	#NUM!
cAMP-dependent protein kinase complex	GO:0005952	6	0	1	#NUM!	6	0	1	#NUM!
DNA-dependent protein kinase complex	GO:0070418	1	0	1	#NUM!	1	0	1	#NUM!
anchored component of postsynaptic recycling endosome membrane	GO:0099033	1	0	1	#NUM!	1	0	1	#NUM!
G protein-coupled receptor heterodimeric complex	GO:0038039	2	0	1	#NUM!	2	0	1	#NUM!
CORVET complex	GO:0033263	2	0	1	#NUM!	2	0	1	#NUM!
amylin receptor complex 3	GO:0150058	1	0	1	#NUM!	1	0	1	#NUM!
integral component of nuclear outer membrane	GO:0031309	0	0	1	#VALUE!	0	0	1	#VALUE!
mediator complex	GO:0016592	25	2	1	-0.10264	25	2	1	-0.0833154
mismatch repair complex	GO:0032300	4	0	1	#NUM!	4	0	1	#NUM!
ciliary plasm	GO:0097014	1	0	1	#NUM!	1	0	1	#NUM!
precatalytic spliceosome	GO:0071011	1	0	1	#NUM!	1	0	1	#NUM!
phosphatidylinositol 3-kinase complex, class IB	GO:0005944	2	0	1	#NUM!	2	2	0.00754993	2.44241
insulin-like growth factor binary complex	GO:0042568	1	0	1	#NUM!	1	0	1	#NUM!
clathrin-coated vesicle	GO:0030136	36	3	1	-0.0618178	35	3	1	-0.0143226
Derlin-1-VIMP complex	GO:0036502	1	0	1	#NUM!	1	0	1	#NUM!
U4/U6 snRNP	GO:0071001	2	0	1	#NUM!	2	0	1	#NUM!
CAK-ERCC2 complex	GO:0070516	1	0	1	#NUM!	1	0	1	#NUM!
nuclear lamina	GO:0005652	7	0	1	#NUM!	7	0	1	#NUM!
striated muscle myosin thick filament	GO:0005863	2	0	1	#NUM!	2	0	1	#NUM!
Ski complex	GO:0055087	3	0	1	#NUM!	3	0	1	#NUM!
ryanodine receptor complex	GO:1990425	2	0	1	#NUM!	2	0	1	#NUM!
cytoplasmic side of membrane	GO:0098562	1	0	1	#NUM!	1	0	1	#NUM!
GMP reductase complex	GO:1902560	1	0	1	#NUM!	1	0	1	#NUM!
Rb-E2F complex	GO:0035189	1	0	1	#NUM!	1	0	1	#NUM!
nuclear condensin complex	GO:0000799	2	0	1	#NUM!	1	0	1	#NUM!
condensed chromosome	GO:0000793	12	1	1	-0.0618178	11	2	0.247182	0.737665
cyclin B1-CDK1 complex	GO:0097125	2	0	1	#NUM!	2	0	1	#NUM!
Atg12-Atg5-Atg16 complex	GO:0034274	2	0	1	#NUM!	2	0	1	#NUM!
cytoplasmic microtubule bundle	GO:1905720	1	0	1	#NUM!	1	0	1	#NUM!
cytoplasmic side of nuclear pore	GO:1990876	1	0	1	#NUM!	1	0	1	#NUM!
junctional membrane complex	GO:0030314	2	0	1	#NUM!	2	0	1	#NUM!
troponin complex	GO:0005861	2	0	1	#NUM!	1	0	1	#NUM!
neuron projection branch point	GO:0061845	1	0	1	#NUM!	1	0	1	#NUM!
U4 snRNP	GO:0005687	9	0	1	#NUM!	9	0	1	#NUM!
proteasome core complex	GO:0005839	15	1	1	-0.284961	16	1	1	-0.330176
laminin-1 complex	GO:0005606	2	0	1	#NUM!	2	0	1	#NUM!
prominosome	GO:0071914	1	0	1	#NUM!	1	0	1	#NUM!
RQC complex	GO:1990112	1	0	1	#NUM!	1	0	1	#NUM!
CAAX-protein geranylgeranyltransferase complex	GO:0005953	1	0	1	#NUM!	1	0	1	#NUM!
Golgi trans cisterna	GO:0000138	7	0	1	#NUM!	7	0	1	#NUM!
collagen type I trimer	GO:0005584	1	0	1	#NUM!	1	0	1	#NUM!
angiogenin-PRI complex	GO:0032311	2	0	1	#NUM!	2	0	1	#NUM!
ATP-binding cassette (ABC) transporter complex	GO:0043190	4	0	1	#NUM!	4	0	1	#NUM!
sodium channel complex	GO:0034706	1	0	1	#NUM!	1	0	1	#NUM!
Piccolo NuA4 histone acetyltransferase complex	GO:0032777	3	0	1	#NUM!	3	0	1	#NUM!
sarcoplasm	GO:0016528	7	0	1	#NUM!	7	0	1	#NUM!
cyclin-dependent protein kinase activating kinase holoenzyme complex	GO:0019907	3	0	1	#NUM!	3	0	1	#NUM!
peroxisome	GO:0005777	52	4	1	-0.14186	53	3	0.623641	-0.429266
collagen type VI trimer	GO:0005589	2	0	1	#NUM!	1	0	1	#NUM!
eukaryotic 80S initiation complex	GO:0033291	1	0	1	#NUM!	1	0	1	#NUM!
Tle3-Aes complex	GO:0070722	0	0	1	#VALUE!	0	0	1	#VALUE!
trans-Golgi network transport vesicle membrane	GO:0012510	1	0	1	#NUM!	1	0	1	#NUM!
GID complex	GO:0034657	3	0	1	#NUM!	3	0	1	#NUM!
retromer, tubulation complex	GO:0030905	4	0	1	#NUM!	4	0	1	#NUM!
tRNA (m1A) methyltransferase complex	GO:0031515	2	0	1	#NUM!	2	0	1	#NUM!
eukaryotic translation initiation factor 3 complex, eIF3e	GO:0071540	2	0	1	#NUM!	2	0	1	#NUM!
symbiont-containing vacuole membrane	GO:0020005	1	0	1	#NUM!	1	0	1	#NUM!
integral component of omegasome membrane	GO:0097631	1	0	1	#NUM!	1	0	1	#NUM!
endodeoxyribonuclease complex	GO:1905347	0	0	1	#VALUE!	0	0	1	#VALUE!
postsynaptic endocytic zone cytoplasmic component	GO:0099631	2	0	1	#NUM!	2	0	1	#NUM!
MutLalpha complex	GO:0032389	2	0	1	#NUM!	2	0	1	#NUM!
phosphatidylinositol 3-kinase complex, class III, type I	GO:0034271	1	0	1	#NUM!	1	0	1	#NUM!
protein C inhibitor-coagulation factor V complex	GO:0097181	0	0	1	#VALUE!	0	0	1	#VALUE!
centralspindlin complex	GO:0097149	2	0	1	#NUM!	2	0	1	#NUM!
glycosylphosphatidylinositol-N-acetylglucosaminyltransferase (GPI-GnT) complex	GO:0000506	3	0	1	#NUM!	3	0	1	#NUM!
presynaptic endosome	GO:0098830	1	0	1	#NUM!	1	0	1	#NUM!
nascent polypeptide-associated complex	GO:0005854	4	0	1	#NUM!	4	0	1	#NUM!
protein C inhibitor-KLK3 complex	GO:0036029	0	0	1	#VALUE!	0	0	1	#VALUE!
laminin-10 complex	GO:0043259	3	0	1	#NUM!	3	0	1	#NUM!
anchored component of presynaptic membrane	GO:0099026	2	0	1	#NUM!	2	0	1	#NUM!
X chromosome	GO:0000805	3	0	1	#NUM!	3	0	1	#NUM!
secretory vesicle	GO:0099503	2	0	1	#NUM!	2	0	1	#NUM!
UTP-C complex	GO:0034456	2	0	1	#NUM!	2	0	1	#NUM!
LUBAC complex	GO:0071797	4	0	1	#NUM!	4	0	1	#NUM!
pronucleus	GO:0045120	3	0	1	#NUM!	3	1	0.238857	1.3438
integrin alpha2-beta1 complex	GO:0034666	2	0	1	#NUM!	2	0	1	#NUM!
azurophil granule	GO:0042582	6	0	1	#NUM!	6	0	1	#NUM!
condensin core heterodimer	GO:0000797	1	0	1	#NUM!	0	0	1	#VALUE!
extrinsic component of organelle membrane	GO:0031312	1	0	1	#NUM!	1	0	1	#NUM!
presynaptic intermediate filament cytoskeleton	GO:0099182	1	0	1	#NUM!	1	0	1	#NUM!
pyruvate dehydrogenase complex	GO:0045254	4	0	1	#NUM!	4	0	1	#NUM!
lateral plasma membrane	GO:0016328	32	2	1	-0.3495	32	4	0.355676	0.362972
transcription elongation factor complex	GO:0008023	16	1	1	-0.3495	16	0	0.390104	#NUM!
ectoplasm	GO:0043265	0	0	1	#VALUE!	0	0	1	#VALUE!
core TFIIH complex portion of holo TFIIH complex	GO:0000438	2	0	1	#NUM!	2	0	1	#NUM!
integrin complex	GO:0008305	6	0	1	#NUM!	6	0	1	#NUM!
ACF complex	GO:0016590	1	0	1	#NUM!	1	0	1	#NUM!
mitochondrial ribonuclease P complex	GO:0030678	1	0	1	#NUM!	1	0	1	#NUM!
eukaryotic translation initiation factor 3 complex	GO:0005852	13	1	1	-0.14186	13	1	1	-0.122536
MAML1-RBP-Jkappa- ICN1 complex	GO:0002193	2	0	1	#NUM!	2	0	1	#NUM!
succinate-CoA ligase complex (GDP-forming)	GO:0045244	1	0	1	#NUM!	0	0	1	#VALUE!
integrin alpha4-beta1 complex	GO:0034668	0	0	1	#VALUE!	0	0	1	#VALUE!
MPP7-DLG1-LIN7 complex	GO:0097025	1	0	1	#NUM!	1	0	1	#NUM!
integral component of spine apparatus membrane	GO:0099065	1	0	1	#NUM!	1	0	1	#NUM!
lateral element	GO:0000800	5	0	1	#NUM!	5	0	1	#NUM!
condensed chromosome inner kinetochore	GO:0000939	1	0	1	#NUM!	1	0	1	#NUM!
cell surface	GO:0009986	226	20	1	-0.00171386	220	20	0.807978	0.0445179
U4/U6 x U5 tri-snRNP complex	GO:0046540	29	2	1	-0.25106	29	3	0.736369	0.17373
3M complex	GO:1990393	1	0	1	#NUM!	1	0	1	#NUM!
interleukin-12 receptor complex	GO:0042022	1	0	1	#NUM!	1	0	1	#NUM!
spectrin	GO:0008091	6	0	1	#NUM!	6	0	1	#NUM!
Sin3 complex	GO:0016580	8	0	1	#NUM!	8	0	1	#NUM!
cardiac Troponin complex	GO:1990584	1	0	1	#NUM!	1	0	1	#NUM!
alphav-beta3 integrin-HMGB1 complex	GO:0035868	1	0	1	#NUM!	1	0	1	#NUM!
contractile fiber	GO:0043292	3	0	1	#NUM!	3	0	1	#NUM!
extrinsic component of presynaptic active zone membrane	GO:0098891	1	0	1	#NUM!	1	0	1	#NUM!
nuclear periphery	GO:0034399	17	1	1	-0.410124	17	1	1	-0.3908
HCN channel complex	GO:0098855	2	0	1	#NUM!	2	0	1	#NUM!
mitochondrial alpha-ketoglutarate dehydrogenase complex	GO:0005947	1	0	1	#NUM!	1	0	1	#NUM!
organelle membrane contact site	GO:0044232	3	0	1	#NUM!	3	0	1	#NUM!
zymogen granule	GO:0042588	2	0	1	#NUM!	2	0	1	#NUM!
septin collar	GO:0032173	1	0	1	#NUM!	1	0	1	#NUM!
outer acrosomal membrane	GO:0002081	0	0	1	#VALUE!	0	0	1	#VALUE!
Swr1 complex	GO:0000812	8	0	1	#NUM!	8	0	1	#NUM!
multivesicular body, internal vesicle lumen	GO:0097489	1	0	1	#NUM!	1	0	1	#NUM!
acrosomal membrane	GO:0002080	5	0	1	#NUM!	4	0	1	#NUM!
small-subunit processome	GO:0032040	27	2	1	-0.179601	27	1	0.726575	-0.853424
serine-pyruvate aminotransferase complex	GO:0005969	1	0	1	#NUM!	1	0	1	#NUM!
very-low-density lipoprotein particle	GO:0034361	7	0	1	#NUM!	6	0	1	#NUM!
membrane coat	GO:0030117	6	0	1	#NUM!	6	0	1	#NUM!
neurofilament	GO:0005883	5	0	1	#NUM!	5	1	0.365523	0.832975
proton-transporting ATP synthase complex	GO:0045259	2	0	1	#NUM!	2	0	1	#NUM!
nuclear ubiquitin ligase complex	GO:0000152	2	0	1	#NUM!	2	0	1	#NUM!
proton-transporting V-type ATPase, V1 domain	GO:0033180	4	0	1	#NUM!	4	0	1	#NUM!
extrinsic component of autophagosome membrane	GO:0097635	1	0	1	#NUM!	1	0	1	#NUM!
muscle tendon junction	GO:0005927	0	0	1	#VALUE!	0	0	1	#VALUE!
F-actin capping protein complex	GO:0008290	6	0	1	#NUM!	6	0	1	#NUM!
cerebellar mossy fiber	GO:0044300	1	0	1	#NUM!	1	0	1	#NUM!
Scrib-APC-beta-catenin complex	GO:0034750	2	0	1	#NUM!	2	0	1	#NUM!
BAK complex	GO:0097145	0	0	1	#VALUE!	0	0	1	#VALUE!
proton-transporting two-sector ATPase complex, catalytic domain	GO:0033178	2	0	1	#NUM!	2	0	1	#NUM!
cholinergic synapse	GO:0098981	3	0	1	#NUM!	3	0	1	#NUM!
kinociliary basal body	GO:1902636	2	0	1	#NUM!	2	0	1	#NUM!
exocytic vesicle	GO:0070382	14	1	1	-0.215968	14	1	1	-0.196644
nuclear outer membrane-endoplasmic reticulum membrane network	GO:0042175	1	0	1	#NUM!	1	0	1	#NUM!
senescence-associated heterochromatin focus	GO:0035985	3	0	1	#NUM!	3	0	1	#NUM!
integral component of synaptic membrane	GO:0099699	3	0	1	#NUM!	3	0	1	#NUM!
dense body	GO:0097433	4	0	1	#NUM!	6	0	1	#NUM!
GAIT complex	GO:0097452	4	0	1	#NUM!	4	0	1	#NUM!
mitochondrial small ribosomal subunit	GO:0005763	10	0	1	#NUM!	10	0	1	#NUM!
TRAPPII protein complex	GO:1990071	1	0	1	#NUM!	1	0	1	#NUM!
spanning component of plasma membrane	GO:0044214	1	0	1	#NUM!	1	0	1	#NUM!
mitochondrial permeability transition pore complex	GO:0005757	3	0	1	#NUM!	3	0	1	#NUM!
ribonuclease MRP complex	GO:0000172	4	0	1	#NUM!	4	0	1	#NUM!
dense fibrillar component	GO:0001651	2	0	1	#NUM!	2	0	1	#NUM!
clathrin coat	GO:0030118	4	0	1	#NUM!	4	0	1	#NUM!
integral component of cytoplasmic side of endoplasmic reticulum membrane	GO:0071458	4	0	1	#NUM!	4	0	1	#NUM!
PCSK9-LDLR complex	GO:1990666	1	0	1	#NUM!	1	0	1	#NUM!
cation channel complex	GO:0034703	2	0	1	#NUM!	2	0	1	#NUM!
hippocampal mossy fiber expansion	GO:1990026	1	0	1	#NUM!	1	0	1	#NUM!
Y chromosome	GO:0000806	1	0	1	#NUM!	1	0	1	#NUM!
dense core granule	GO:0031045	6	0	1	#NUM!	6	0	1	#NUM!

## Sheet: PCG40-59
#PCG40-59(θ=0.5)		Male				Female
Gene ontology (cellular component)	Gene ontology IDs	AllGene	Critical	P-value	Enrichment(log scale)	AllGene	Critical	P-value	Enrichment(log scale)
cytosol	GO:0005829	3081	347	2.72573e-11	0.264854	3055	323	5.96999e-12	0.284986
cytoplasm	GO:0005737	2420	280	1.1712e-09	0.291806	2395	254	1.13467e-08	0.288065
protein-containing complex	GO:0032991	381	67	1.00007e-08	0.710432	372	55	4.6941e-06	0.620308
nucleoplasm	GO:0005654	2069	243	1.06179e-08	0.30678	2053	236	1.45189e-11	0.368643
SMAD protein complex	GO:0071141	6	6	4.07857e-07	2.44854	6	6	2.46808e-07	2.53187
nuclear chromosome, telomeric region	GO:0000784	62	19	5.89989e-07	1.26584	61	16	1.43696e-05	1.19358
transcription factor complex	GO:0005667	119	28	6.6096e-07	1.00162	116	27	2.49304e-07	1.07412
nucleus	GO:0005634	3048	317	9.196e-06	0.1852	3009	295	1.46538e-06	0.209481
plasma membrane	GO:0005886	1575	176	9.94566e-05	0.257012	1543	149	0.00694645	0.194331
nuclear telomere cap complex	GO:0000783	8	5	0.00021315	1.97854	8	5	0.000142921	2.06187
ruffle membrane	GO:0032587	58	14	0.000316316	1.02715	55	12	0.00104459	1.00944
autophagosome	GO:0005776	39	11	0.00032605	1.18287	39	11	0.000156168	1.2662
microtubule organizing center	GO:0005815	106	20	0.000706385	0.780832	105	18	0.00158121	0.76828
shelterin complex	GO:0070187	6	4	0.00071963	2.04307	6	4	0.00052129	2.1264
perinuclear region of cytoplasm	GO:0048471	434	57	0.00108887	0.418546	427	47	0.0208524	0.325232
centrosome	GO:0005813	297	42	0.00142248	0.492476	296	42	0.000247504	0.579179
cell projection	GO:0042995	53	12	0.00153068	0.963154	52	11	0.00218026	0.97852
chromosome, telomeric region	GO:0000781	23	7	0.00249694	1.25895	23	5	0.0316461	1.00581
nuclear exosome (RNase complex)	GO:0000176	13	5	0.00339445	1.49303	13	4	0.0158364	1.35321
postsynaptic cytosol	GO:0099524	14	5	0.00490934	1.41892	14	4	0.0208057	1.27911
exosome (RNase complex)	GO:0000178	14	5	0.00490934	1.41892	14	4	0.0208057	1.27911
vesicle membrane	GO:0012506	14	5	0.00490934	1.41892	14	3	0.0942908	0.991424
actin filament	GO:0005884	39	9	0.0050775	0.982202	38	8	0.00879724	0.973724
nonhomologous end joining complex	GO:0070419	5	3	0.00562589	1.93771	5	3	0.00442795	2.02104
photoreceptor ribbon synapse	GO:0098684	5	3	0.00562589	1.93771	5	3	0.00442795	2.02104
Lsm1-7-Pat1 complex	GO:1990726	5	3	0.00562589	1.93771	5	3	0.00442795	2.02104
PML body	GO:0016605	78	14	0.0072048	0.730888	77	10	0.13198	0.490648
Grb2-EGFR complex	GO:0070436	2	2	0.00745789	2.44854	2	2	0.00631204	2.53187
transferase complex	GO:1990234	2	2	0.00745789	2.44854	2	2	0.00631204	2.53187
activin responsive factor complex	GO:0032444	2	2	0.00745789	2.44854	2	2	0.00631204	2.53187
CHOP-ATF4 complex	GO:1990617	2	2	0.00745789	2.44854	2	2	0.00631204	2.53187
VCP-NSFL1C complex	GO:1990730	2	2	0.00745789	2.44854	2	2	0.00631204	2.53187
presynaptic endocytic zone	GO:0098833	2	2	0.00745789	2.44854	2	2	0.00631204	2.53187
cortical microtubule cytoskeleton	GO:0030981	2	2	0.00745789	2.44854	2	2	0.00631204	2.53187
cytoplasmic side of apical plasma membrane	GO:0098592	2	2	0.00745789	2.44854	2	2	0.00631204	2.53187
ATF4-CREB1 transcription factor complex	GO:1990589	2	2	0.00745789	2.44854	2	2	0.00631204	2.53187
DNA ligase IV complex	GO:0032807	2	2	0.00745789	2.44854	2	2	0.00631204	2.53187
HSP90-CDC37 chaperone complex	GO:1990565	2	2	0.00745789	2.44854	2	2	0.00631204	2.53187
heteromeric SMAD protein complex	GO:0071144	2	2	0.00745789	2.44854	2	2	0.00631204	2.53187
cytoplasmic exosome (RNase complex)	GO:0000177	10	4	0.00760099	1.53225	10	3	0.0393385	1.3279
chaperone complex	GO:0101031	10	4	0.00760099	1.53225	10	3	0.0393385	1.3279
aggresome	GO:0016235	28	7	0.00825209	1.06224	28	6	0.0204976	0.991424
apical plasma membrane	GO:0016324	110	18	0.00890353	0.63843	109	11	0.372785	0.238416
nuclear chromatin	GO:0000790	128	20	0.00986877	0.592241	124	18	0.011102	0.601959
nuclear body	GO:0016604	184	26	0.0111169	0.4917	179	26	0.00284956	0.60258
extracellular exosome	GO:0070062	1118	119	0.0111451	0.208366	1110	113	0.00383135	0.247141
inclusion body	GO:0016234	17	5	0.0122094	1.22476	17	5	0.00863989	1.30809
ubiquitin ligase complex	GO:0000151	82	14	0.0150613	0.680877	82	14	0.00591434	0.764207
cell cortex	GO:0005938	82	14	0.0150613	0.680877	82	11	0.0949722	0.523045
cytoplasmic vesicle	GO:0031410	128	19	0.0168072	0.540948	124	18	0.011102	0.601959
Lsm2-8 complex	GO:0120115	7	3	0.017258	1.60124	7	3	0.0137307	1.68457
semaphorin receptor complex	GO:0002116	7	3	0.017258	1.60124	7	2	0.101434	1.27911
U6 snRNP	GO:0005688	7	3	0.017258	1.60124	7	3	0.0137307	1.68457
Wnt signalosome	GO:1990909	7	3	0.017258	1.60124	7	3	0.0137307	1.68457
endomembrane system	GO:0012505	47	9	0.017588	0.795616	45	7	0.0864811	0.671116
glutamatergic synapse	GO:0098978	210	28	0.0178795	0.433636	208	25	0.0363534	0.413207
early endosome	GO:0005769	135	20	0.0187711	0.538997	136	16	0.107579	0.391803
chromatin	GO:0000785	71	12	0.0191953	0.670766	70	7	0.502409	0.229284
endocytic vesicle membrane	GO:0030666	33	7	0.020439	0.897942	33	7	0.013387	0.981271
beta-catenin-TCF7L2 complex	GO:0070369	3	2	0.0210883	2.04307	3	2	0.0179355	2.1264
basal dendrite	GO:0097441	3	2	0.0210883	2.04307	3	2	0.0179355	2.1264
Lewy body core	GO:1990037	3	2	0.0210883	2.04307	3	2	0.0179355	2.1264
nuclear matrix	GO:0016363	77	13	0.0215818	0.669683	75	12	0.0164539	0.699287
postsynaptic density	GO:0014069	167	23	0.0246336	0.466039	166	19	0.10812	0.36432
ciliary rootlet	GO:0035253	8	3	0.0258634	1.46771	8	3	0.0206869	1.55104
beta-catenin destruction complex	GO:0030877	8	3	0.0258634	1.46771	8	3	0.0206869	1.55104
invadopodium	GO:0071437	8	3	0.0258634	1.46771	6	2	0.0763761	1.43326
phosphatidylinositol 3-kinase complex	GO:0005942	14	4	0.0274388	1.19578	13	4	0.0158364	1.35321
autophagosome membrane	GO:0000421	14	4	0.0274388	1.19578	14	6	0.000424928	1.68457
spindle midzone	GO:0051233	14	4	0.0274388	1.19578	14	4	0.0208057	1.27911
ciliary base	GO:0097546	21	5	0.0301282	1.01345	20	4	0.0690819	0.922431
focal adhesion	GO:0005925	283	35	0.0302434	0.35844	276	28	0.173023	0.243672
Z disc	GO:0030018	75	12	0.0352213	0.615958	72	9	0.182277	0.452427
COP9 signalosome	GO:0008180	9	3	0.0363492	1.34993	9	3	0.0292275	1.43326
actin cap	GO:0030478	4	2	0.0397717	1.75539	3	1	0.220095	1.43326
annulate lamellae	GO:0005642	4	2	0.0397717	1.75539	4	2	0.0339885	1.83872
DNA-dependent protein kinase-DNA ligase 4 complex	GO:0005958	4	2	0.0397717	1.75539	4	2	0.0339885	1.83872
DNA repair complex	GO:1990391	4	2	0.0397717	1.75539	4	2	0.0339885	1.83872
cell leading edge	GO:0031252	30	6	0.0403114	0.839101	30	5	0.085184	0.740109
membrane raft	GO:0045121	113	16	0.0423373	0.49374	111	15	0.048543	0.530389
brush border membrane	GO:0031526	16	4	0.0434804	1.06224	15	3	0.111206	0.922431
plasma membrane raft	GO:0044853	16	4	0.0434804	1.06224	15	1	1	-0.176181
mitochondrial intermembrane space	GO:0005758	42	0	0.0474998	#NUM!	42	0	0.0761898	#NUM!
nuclear inclusion body	GO:0042405	10	3	0.0486699	1.24457	10	3	0.0393385	1.3279
presynaptic cytosol	GO:0099523	10	3	0.0486699	1.24457	10	3	0.0393385	1.3279
early endosome membrane	GO:0031901	91	13	0.060221	0.502629	89	11	0.1624	0.441128
cytoskeleton	GO:0005856	212	26	0.0625164	0.350049	207	21	0.23973	0.243672
macropinosome	GO:0044354	5	2	0.0625355	1.53225	5	2	0.0536956	1.61558
Ragulator complex	GO:0071986	5	2	0.0625355	1.53225	5	2	0.0536956	1.61558
central region of growth cone	GO:0090724	5	2	0.0625355	1.53225	5	2	0.0536956	1.61558
organelle membrane	GO:0031090	5	2	0.0625355	1.53225	5	3	0.00442795	2.02104
activin receptor complex	GO:0048179	5	2	0.0625355	1.53225	5	2	0.0536956	1.61558
beta-catenin-TCF complex	GO:1990907	5	2	0.0625355	1.53225	5	2	0.0536956	1.61558
myelin sheath adaxonal region	GO:0035749	5	2	0.0625355	1.53225	5	1	0.339239	0.922431
nucleolus	GO:0005730	537	58	0.066948	0.222984	524	56	0.0189868	0.295729
Cul3-RING ubiquitin ligase complex	GO:0031463	26	5	0.0683327	0.79988	26	5	0.050889	0.88321
cytosolic large ribosomal subunit	GO:0022625	49	8	0.0687717	0.63616	49	9	0.0138323	0.837273
kinetochore	GO:0000776	49	8	0.0687717	0.63616	51	8	0.0608178	0.679485
microtubule	GO:0005874	173	22	0.07305	0.38629	176	22	0.0329816	0.452427
cytoplasmic ribonucleoprotein granule	GO:0036464	50	8	0.0737176	0.615958	50	9	0.0157191	0.81707
late endosome	GO:0005770	66	10	0.0738145	0.561469	64	9	0.0969365	0.57021
cytoplasmic vesicle membrane	GO:0030659	67	10	0.0773844	0.546431	67	11	0.0194954	0.725071
ruffle	GO:0001726	67	10	0.0773844	0.546431	64	8	0.165158	0.452427
filopodium tip	GO:0032433	12	3	0.0784642	1.06224	12	3	0.064073	1.14557
perikaryon	GO:0043204	68	10	0.0813311	0.531616	67	10	0.041499	0.629761
RNA polymerase II transcription factor complex	GO:0090575	41	7	0.0836799	0.680877	43	7	0.0790562	0.716579
interleukin-1 receptor complex	GO:0045323	1	1	0.0864198	2.44854	1	1	0.0795103	2.53187
collagen type II trimer	GO:0005585	1	1	0.0864198	2.44854	1	1	0.0795103	2.53187
recycling endosome lumen	GO:0034777	1	1	0.0864198	2.44854	1	1	0.0795103	2.53187
intrinsic component of endosome membrane	GO:0031302	1	1	0.0864198	2.44854	1	1	0.0795103	2.53187
NF-kappaB p50/p65 complex	GO:0035525	1	1	0.0864198	2.44854	1	1	0.0795103	2.53187
septin cytoskeleton	GO:0032156	1	1	0.0864198	2.44854	1	1	0.0795103	2.53187
perinuclear endoplasmic reticulum membrane	GO:1990578	1	1	0.0864198	2.44854	1	1	0.0795103	2.53187
neurofilament cytoskeleton	GO:0060053	1	1	0.0864198	2.44854	1	1	0.0795103	2.53187
ooplasm	GO:1990917	1	1	0.0864198	2.44854	1	1	0.0795103	2.53187
sumoylated E2 ligase complex	GO:1990356	1	1	0.0864198	2.44854	1	1	0.0795103	2.53187
platelet dense tubular network	GO:0031094	1	1	0.0864198	2.44854	0	0	1	#VALUE!
storage vacuole	GO:0000322	1	1	0.0864198	2.44854	1	1	0.0795103	2.53187
nuclear proteasome complex	GO:0031595	1	1	0.0864198	2.44854	1	1	0.0795103	2.53187
podosome core	GO:0061825	1	1	0.0864198	2.44854	0	0	1	#VALUE!
protein N-acetylglucosaminyltransferase complex	GO:0017122	1	1	0.0864198	2.44854	1	1	0.0795103	2.53187
Golgi cis cisterna membrane	GO:1990674	1	1	0.0864198	2.44854	1	1	0.0795103	2.53187
serotonergic synapse	GO:0099154	1	1	0.0864198	2.44854	1	1	0.0795103	2.53187
interleukin-5 receptor complex	GO:0005895	1	1	0.0864198	2.44854	1	1	0.0795103	2.53187
Wnt-Frizzled-LRP5/6 complex	GO:1990851	1	1	0.0864198	2.44854	1	1	0.0795103	2.53187
IPAF inflammasome complex	GO:0072557	1	1	0.0864198	2.44854	1	0	1	#NUM!
centrosomal corona	GO:0031592	1	1	0.0864198	2.44854	1	1	0.0795103	2.53187
perinucleolar chromocenter	GO:0010370	1	1	0.0864198	2.44854	1	1	0.0795103	2.53187
GET complex	GO:0043529	1	1	0.0864198	2.44854	1	1	0.0795103	2.53187
AIM2 inflammasome complex	GO:0097169	1	1	0.0864198	2.44854	1	0	1	#NUM!
AIP1-IRE1 complex	GO:1990597	1	1	0.0864198	2.44854	1	1	0.0795103	2.53187
NLRP1 inflammasome complex	GO:0072558	1	1	0.0864198	2.44854	1	0	1	#NUM!
collagen type XIV trimer	GO:0005596	1	1	0.0864198	2.44854	1	1	0.0795103	2.53187
protease inhibitor complex	GO:0097179	1	1	0.0864198	2.44854	1	0	1	#NUM!
PAS complex	GO:0070772	1	1	0.0864198	2.44854	1	1	0.0795103	2.53187
9+0 non-motile cilium	GO:0097731	1	1	0.0864198	2.44854	1	1	0.0795103	2.53187
amphisome	GO:0044753	1	1	0.0864198	2.44854	1	1	0.0795103	2.53187
sperm head plasma membrane	GO:1990913	1	1	0.0864198	2.44854	1	1	0.0795103	2.53187
mitochondrial inner membrane peptidase complex	GO:0042720	1	1	0.0864198	2.44854	1	0	1	#NUM!
extrinsic component of postsynaptic specialization membrane	GO:0098892	1	1	0.0864198	2.44854	1	1	0.0795103	2.53187
hinge region between urothelial plaques of apical plasma membrane	GO:0120003	1	1	0.0864198	2.44854	1	0	1	#NUM!
interleukin-18 receptor complex	GO:0045092	1	1	0.0864198	2.44854	1	1	0.0795103	2.53187
ATPase complex	GO:1904949	1	1	0.0864198	2.44854	1	1	0.0795103	2.53187
succinate-CoA ligase complex (GDP-forming)	GO:0045244	1	1	0.0864198	2.44854	0	0	1	#VALUE!
extrinsic component of vacuolar membrane	GO:0000306	1	1	0.0864198	2.44854	1	1	0.0795103	2.53187
autolysosome	GO:0044754	6	2	0.0885372	1.34993	6	3	0.00833461	1.83872
BORC complex	GO:0099078	6	2	0.0885372	1.34993	6	2	0.0763761	1.43326
cell projection membrane	GO:0031253	6	2	0.0885372	1.34993	6	2	0.0763761	1.43326
uropod	GO:0001931	6	2	0.0885372	1.34993	6	1	0.391812	0.740109
GABA-ergic synapse	GO:0098982	28	5	0.0887354	0.725772	28	6	0.0204976	0.991424
intracellular	GO:0005622	57	9	0.0906048	0.602712	57	9	0.0432527	0.686042
presynaptic membrane	GO:0042734	43	7	0.0937139	0.633249	40	6	0.130051	0.634749
azurophil granule lumen	GO:0035578	43	7	0.0937139	0.633249	42	6	0.143227	0.585959
mitotic spindle	GO:0072686	43	7	0.0937139	0.633249	43	7	0.0790562	0.716579
condensed chromosome	GO:0000793	13	3	0.0957029	0.982202	11	1	0.598274	0.133974
dendritic spine	GO:0043197	97	13	0.100147	0.438777	96	11	0.185673	0.365416
lamellipodium	GO:0030027	123	16	0.102496	0.408943	120	13	0.232723	0.309326
actin cytoskeleton	GO:0015629	125	16	0.106339	0.392814	121	11	0.610368	0.133974
U2-type catalytic step 2 spliceosome	GO:0071007	30	0	0.106384	#NUM!	30	0	0.168048	#NUM!
mitochondrial respiratory chain complex I	GO:0005747	31	0	0.106818	#NUM!	31	0	0.171517	#NUM!
host cell	GO:0043657	46	7	0.11337	0.565808	44	6	0.158984	0.539439
myosin complex	GO:0016459	14	3	0.11432	0.908094	14	2	0.307354	0.585959
postsynaptic density, intracellular component	GO:0099092	14	3	0.11432	0.908094	14	3	0.0942908	0.991424
integral component of presynaptic membrane	GO:0099056	22	4	0.116431	0.743791	23	4	0.104888	0.782669
MCM complex	GO:0042555	7	2	0.117049	1.19578	7	0	1	#NUM!
platelet alpha granule membrane	GO:0031092	7	2	0.117049	1.19578	6	2	0.0763761	1.43326
voltage-gated calcium channel complex	GO:0005891	7	2	0.117049	1.19578	7	1	0.440208	0.585959
presynaptic active zone membrane	GO:0048787	7	2	0.117049	1.19578	7	2	0.101434	1.27911
nuclear origin of replication recognition complex	GO:0005664	7	2	0.117049	1.19578	7	1	0.440208	0.585959
stereocilium tip	GO:0032426	7	2	0.117049	1.19578	7	2	0.101434	1.27911
ficolin-1-rich granule lumen	GO:1904813	88	12	0.121983	0.456109	87	10	0.227659	0.368546
T-tubule	GO:0030315	23	4	0.131846	0.699339	22	4	0.0921499	0.827121
neuron projection	GO:0043005	175	21	0.131988	0.328275	174	18	0.254294	0.263185
vesicle	GO:0031982	92	12	0.133995	0.411657	92	10	0.327562	0.312665
external side of plasma membrane	GO:0009897	92	12	0.133995	0.411657	79	6	1	-0.0458196
mitochondrial inner membrane	GO:0005743	182	10	0.141735	-0.452883	180	10	0.265487	-0.358503
spindle pole	GO:0000922	74	10	0.142331	0.447059	76	10	0.12952	0.503721
P-body	GO:0000932	56	8	0.146096	0.502629	55	9	0.0383831	0.72176
synaptic vesicle	GO:0008021	75	10	0.146942	0.433636	74	8	0.382342	0.307245
Golgi-associated vesicle membrane	GO:0030660	8	2	0.147444	1.06224	7	2	0.101434	1.27911
BLOC-1 complex	GO:0031083	8	2	0.147444	1.06224	8	2	0.12835	1.14557
transcriptional repressor complex	GO:0017053	40	6	0.153552	0.551419	37	4	0.533931	0.307245
integral component of membrane	GO:0016021	846	62	0.15358	-0.164846	830	55	0.152504	-0.182224
transcriptionally active chromatin	GO:0035327	16	3	0.155097	0.774563	16	3	0.129177	0.857892
immunological synapse	GO:0001772	16	3	0.155097	0.774563	15	2	0.337531	0.516966
photoreceptor inner segment	GO:0001917	16	3	0.155097	0.774563	18	3	0.167818	0.740109
mitochondrial large ribosomal subunit	GO:0005762	25	0	0.163219	#NUM!	25	0	0.258159	#NUM!
chromosome	GO:0005694	83	11	0.163852	0.427594	80	10	0.141783	0.452427
neuronal cell body	GO:0043025	203	23	0.16388	0.270827	203	24	0.0473363	0.396717
mitochondrial proton-transporting ATP synthase complex, catalytic core F(1)	GO:0000275	2	1	0.165382	1.75539	2	0	1	#NUM!
kinetochore microtubule	GO:0005828	2	1	0.165382	1.75539	3	1	0.220095	1.43326
Ku70:Ku80 complex	GO:0043564	2	1	0.165382	1.75539	2	1	0.152709	1.83872
CIA complex	GO:0097361	2	1	0.165382	1.75539	2	1	0.152709	1.83872
U2-type post-mRNA release spliceosomal complex	GO:0071008	2	1	0.165382	1.75539	2	1	0.152709	1.83872
intracellular ferritin complex	GO:0008043	2	1	0.165382	1.75539	2	1	0.152709	1.83872
mitotic spindle astral microtubule end	GO:1905721	2	1	0.165382	1.75539	2	1	0.152709	1.83872
cytoplasmic periphery of the nuclear pore complex	GO:1990723	2	1	0.165382	1.75539	2	1	0.152709	1.83872
membrane microdomain	GO:0098857	2	1	0.165382	1.75539	2	1	0.152709	1.83872
early phagosome membrane	GO:0036186	2	1	0.165382	1.75539	2	1	0.152709	1.83872
microspike	GO:0044393	2	1	0.165382	1.75539	2	1	0.152709	1.83872
core-binding factor complex	GO:0016513	2	1	0.165382	1.75539	2	1	0.152709	1.83872
succinate-CoA ligase complex	GO:0042709	2	1	0.165382	1.75539	1	0	1	#NUM!
cytoophidium	GO:0097268	2	1	0.165382	1.75539	2	1	0.152709	1.83872
CHOP-C/EBP complex	GO:0036488	2	1	0.165382	1.75539	2	1	0.152709	1.83872
IRE1-TRAF2-ASK1 complex	GO:1990604	2	1	0.165382	1.75539	2	1	0.152709	1.83872
astral microtubule	GO:0000235	2	1	0.165382	1.75539	2	1	0.152709	1.83872
cell division site	GO:0032153	2	1	0.165382	1.75539	3	0	1	#NUM!
ubiquitin conjugating enzyme complex	GO:0031371	2	1	0.165382	1.75539	2	1	0.152709	1.83872
MICOS complex	GO:0061617	2	1	0.165382	1.75539	2	1	0.152709	1.83872
intracellular vesicle	GO:0097708	2	1	0.165382	1.75539	2	1	0.152709	1.83872
postsynaptic early endosome	GO:0098842	2	1	0.165382	1.75539	2	0	1	#NUM!
proteasome storage granule	GO:0034515	2	1	0.165382	1.75539	2	1	0.152709	1.83872
CST complex	GO:1990879	2	1	0.165382	1.75539	2	1	0.152709	1.83872
aryl hydrocarbon receptor complex	GO:0034751	2	1	0.165382	1.75539	2	1	0.152709	1.83872
protein kinase CK2 complex	GO:0005956	2	1	0.165382	1.75539	2	1	0.152709	1.83872
Rab-protein geranylgeranyltransferase complex	GO:0005968	2	1	0.165382	1.75539	2	1	0.152709	1.83872
ATF1-ATF4 transcription factor complex	GO:1990590	2	1	0.165382	1.75539	2	1	0.152709	1.83872
platelet dense tubular network membrane	GO:0031095	2	1	0.165382	1.75539	2	1	0.152709	1.83872
sperm fibrous sheath	GO:0035686	2	1	0.165382	1.75539	2	1	0.152709	1.83872
CHOP-ATF3 complex	GO:1990622	2	1	0.165382	1.75539	2	1	0.152709	1.83872
RNA nuclear export complex	GO:0042565	2	1	0.165382	1.75539	2	1	0.152709	1.83872
TRC complex	GO:0072380	2	1	0.165382	1.75539	2	1	0.152709	1.83872
signal peptidase complex	GO:0005787	2	1	0.165382	1.75539	2	1	0.152709	1.83872
phosphatidylinositol 3-kinase complex, class IA	GO:0005943	2	1	0.165382	1.75539	2	1	0.152709	1.83872
TRAF2-GSTP1 complex	GO:0097057	2	1	0.165382	1.75539	2	1	0.152709	1.83872
tRNA-specific adenosine-34 deaminase complex	GO:0052718	2	1	0.165382	1.75539	2	0	1	#NUM!
phosphatidylinositol 3-kinase complex, class IB	GO:0005944	2	1	0.165382	1.75539	1	1	0.0795103	2.53187
troponin complex	GO:0005861	2	1	0.165382	1.75539	2	0	1	#NUM!
PCNA-p21 complex	GO:0070557	2	1	0.165382	1.75539	2	2	0.00631204	2.53187
Sec61 translocon complex	GO:0005784	2	1	0.165382	1.75539	2	1	0.152709	1.83872
FAR/SIN/STRIPAK complex	GO:0090443	2	1	0.165382	1.75539	2	1	0.152709	1.83872
proton-transporting ATP synthase complex	GO:0045259	2	1	0.165382	1.75539	2	0	1	#NUM!
SREBP-SCAP-Insig complex	GO:0032937	2	1	0.165382	1.75539	2	1	0.152709	1.83872
lysosome	GO:0005764	110	5	0.168128	-0.642503	109	5	0.280675	-0.550041
clathrin-coated vesicle membrane	GO:0030665	29	0	0.172344	#NUM!	28	0	0.164672	#NUM!
phagocytic cup	GO:0001891	17	3	0.176953	0.713938	16	2	0.367295	0.452427
ciliary transition zone	GO:0035869	9	2	0.179185	0.944462	9	1	0.52577	0.334644
early phagosome	GO:0032009	9	2	0.179185	0.944462	8	2	0.12835	1.14557
actin cortical patch	GO:0030479	9	2	0.179185	0.944462	8	1	0.484759	0.452427
microvillus membrane	GO:0031528	9	2	0.179185	0.944462	7	2	0.101434	1.27911
apical junction complex	GO:0043296	9	2	0.179185	0.944462	8	1	0.484759	0.452427
male germ cell nucleus	GO:0001673	9	2	0.179185	0.944462	9	2	0.156671	1.02779
Derlin-1 retrotranslocation complex	GO:0036513	9	2	0.179185	0.944462	9	2	0.156671	1.02779
receptor complex	GO:0043235	94	12	0.191508	0.390151	91	12	0.0760793	0.505916
adherens junction	GO:0005912	32	5	0.19283	0.592241	31	4	0.305952	0.484176
site of double-strand break	GO:0035861	32	5	0.19283	0.592241	29	2	1	-0.14228
cleavage furrow	GO:0032154	32	5	0.19283	0.592241	32	3	0.738464	0.164745
ciliary basal body	GO:0036064	70	9	0.198961	0.397268	69	8	0.259526	0.377204
axoneme	GO:0005930	33	5	0.201842	0.561469	34	4	0.342943	0.391803
protein-DNA complex	GO:0032993	33	5	0.201842	0.561469	33	5	0.181707	0.644799
cell	GO:0005623	33	5	0.201842	0.561469	34	3	0.749403	0.104121
recycling endosome membrane	GO:0055038	51	7	0.20482	0.462624	51	6	0.294861	0.391803
dendrite	GO:0030425	206	23	0.206898	0.256157	207	19	0.513465	0.143589
intracellular membrane-bounded organelle	GO:0043231	362	38	0.211724	0.194481	360	35	0.1949	0.201113
RISC complex	GO:0016442	10	2	0.211814	0.839101	10	2	0.186004	0.922431
presynaptic active zone cytoplasmic component	GO:0098831	10	2	0.211814	0.839101	9	2	0.156671	1.02779
exocyst	GO:0000145	10	2	0.211814	0.839101	10	2	0.186004	0.922431
exon-exon junction complex	GO:0035145	10	2	0.211814	0.839101	10	2	0.186004	0.922431
nuclear chromosome	GO:0000228	19	3	0.222856	0.602712	18	2	0.649793	0.334644
postsynapse	GO:0098794	54	7	0.227635	0.405465	54	8	0.0729361	0.622326
transport vesicle	GO:0030133	55	2	0.232703	-0.865647	54	2	0.319418	-0.763968
endosome	GO:0005768	149	17	0.236548	0.277806	150	17	0.126339	0.354447
extrinsic component of synaptic vesicle membrane	GO:0098850	3	1	0.237528	1.34993	3	1	0.220095	1.43326
myosin II complex	GO:0016460	3	1	0.237528	1.34993	3	0	1	#NUM!
phosphopyruvate hydratase complex	GO:0000015	3	1	0.237528	1.34993	3	1	0.220095	1.43326
actomyosin contractile ring	GO:0005826	3	1	0.237528	1.34993	3	0	1	#NUM!
polar microtubule	GO:0005827	3	1	0.237528	1.34993	3	1	0.220095	1.43326
lateral loop	GO:0043219	3	1	0.237528	1.34993	2	1	0.152709	1.83872
Bcl-2 family protein complex	GO:0097136	3	1	0.237528	1.34993	3	1	0.220095	1.43326
oxoglutarate dehydrogenase complex	GO:0045252	3	1	0.237528	1.34993	3	1	0.220095	1.43326
Schwann cell microvillus	GO:0097454	3	1	0.237528	1.34993	3	1	0.220095	1.43326
cell tip	GO:0051286	3	1	0.237528	1.34993	3	1	0.220095	1.43326
mitochondrial pyruvate dehydrogenase complex	GO:0005967	3	1	0.237528	1.34993	3	1	0.220095	1.43326
nuclear pore cytoplasmic filaments	GO:0044614	3	1	0.237528	1.34993	3	1	0.220095	1.43326
DNA replication factor A complex	GO:0005662	3	1	0.237528	1.34993	3	0	1	#NUM!
postsynaptic endosome	GO:0098845	3	1	0.237528	1.34993	3	1	0.220095	1.43326
myosin II filament	GO:0097513	3	1	0.237528	1.34993	3	0	1	#NUM!
BAT3 complex	GO:0071818	3	1	0.237528	1.34993	3	1	0.220095	1.43326
cyclin E1-CDK2 complex	GO:0097134	3	1	0.237528	1.34993	3	1	0.220095	1.43326
dendritic microtubule	GO:1901588	3	1	0.237528	1.34993	3	0	1	#NUM!
MMXD complex	GO:0071817	3	1	0.237528	1.34993	3	1	0.220095	1.43326
sarcoglycan complex	GO:0016012	3	1	0.237528	1.34993	2	0	1	#NUM!
NLRP3 inflammasome complex	GO:0072559	3	1	0.237528	1.34993	2	0	1	#NUM!
elongin complex	GO:0070449	3	1	0.237528	1.34993	3	1	0.220095	1.43326
supraspliceosomal complex	GO:0044530	3	1	0.237528	1.34993	3	1	0.220095	1.43326
mRNA cleavage factor complex	GO:0005849	3	1	0.237528	1.34993	3	1	0.220095	1.43326
plasma membrane protein complex	GO:0098797	3	1	0.237528	1.34993	3	1	0.220095	1.43326
pronucleus	GO:0045120	3	1	0.237528	1.34993	3	1	0.220095	1.43326
AP-4 adaptor complex	GO:0030124	3	1	0.237528	1.34993	3	1	0.220095	1.43326
early endosome lumen	GO:0031905	3	1	0.237528	1.34993	3	1	0.220095	1.43326
messenger ribonucleoprotein complex	GO:1990124	3	1	0.237528	1.34993	3	1	0.220095	1.43326
spindle	GO:0005819	83	10	0.240938	0.332283	80	9	0.293497	0.347067
pseudopodium	GO:0031143	11	2	0.244941	0.743791	11	1	0.598274	0.133974
CD40 receptor complex	GO:0035631	11	2	0.244941	0.743791	11	3	0.0509761	1.23259
proteasome regulatory particle, base subcomplex	GO:0008540	11	2	0.244941	0.743791	11	2	0.21601	0.827121
NuRD complex	GO:0016581	11	2	0.244941	0.743791	11	2	0.21601	0.827121
Flemming body	GO:0090543	20	3	0.246618	0.551419	19	3	0.188255	0.686042
ER to Golgi transport vesicle membrane	GO:0012507	38	1	0.252681	-1.18905	37	1	0.362081	-1.07905
terminal bouton	GO:0043195	22	0	0.252941	#NUM!	20	0	0.399577	#NUM!
MLL1 complex	GO:0071339	22	0	0.252941	#NUM!	22	0	0.413849	#NUM!
voltage-gated potassium channel complex	GO:0008076	23	0	0.256525	#NUM!	23	0	0.253193	#NUM!
transcription factor TFIID complex	GO:0005669	23	0	0.256525	#NUM!	23	1	1	-0.603625
phagocytic vesicle membrane	GO:0030670	41	1	0.257728	-1.26503	41	2	0.769414	-0.488556
presynapse	GO:0098793	64	8	0.261291	0.369097	64	8	0.165158	0.452427
secretory granule membrane	GO:0030667	42	1	0.261548	-1.28913	42	2	0.77143	-0.512654
histone deacetylase complex	GO:0000118	24	0	0.261917	#NUM!	24	0	0.254852	#NUM!
brush border	GO:0005903	26	4	0.277517	0.576737	26	3	0.457708	0.372385
apical part of cell	GO:0045177	26	4	0.277517	0.576737	26	4	0.14742	0.660067
methylosome	GO:0034709	12	2	0.278236	0.65678	12	2	0.246398	0.740109
nuclear pore nuclear basket	GO:0044615	12	2	0.278236	0.65678	12	2	0.246398	0.740109
cortical cytoskeleton	GO:0030863	12	2	0.278236	0.65678	12	2	0.246398	0.740109
midbody	GO:0030496	104	12	0.289433	0.289055	103	12	0.194553	0.382046
internode region of axon	GO:0033269	4	1	0.303447	1.06224	4	1	0.282131	1.14557
Weibel-Palade body	GO:0033093	4	1	0.303447	1.06224	4	1	0.282131	1.14557
postsynaptic recycling endosome	GO:0098837	4	1	0.303447	1.06224	4	1	0.282131	1.14557
IkappaB kinase complex	GO:0008385	4	1	0.303447	1.06224	4	1	0.282131	1.14557
core mediator complex	GO:0070847	4	1	0.303447	1.06224	4	1	0.282131	1.14557
CCAAT-binding factor complex	GO:0016602	4	1	0.303447	1.06224	4	1	0.282131	1.14557
astrocyte projection	GO:0097449	4	1	0.303447	1.06224	4	1	0.282131	1.14557
calcineurin complex	GO:0005955	4	1	0.303447	1.06224	4	1	0.282131	1.14557
muscle thin filament tropomyosin	GO:0005862	4	1	0.303447	1.06224	4	1	0.282131	1.14557
postsynaptic actin cytoskeleton	GO:0098871	4	1	0.303447	1.06224	4	1	0.282131	1.14557
nuclear stress granule	GO:0097165	4	1	0.303447	1.06224	4	1	0.282131	1.14557
HULC complex	GO:0033503	4	1	0.303447	1.06224	4	1	0.282131	1.14557
sorting endosome	GO:0097443	4	1	0.303447	1.06224	4	0	1	#NUM!
Lewy body	GO:0097413	4	1	0.303447	1.06224	4	1	0.282131	1.14557
gamma-secretase complex	GO:0070765	4	1	0.303447	1.06224	4	1	0.282131	1.14557
varicosity	GO:0043196	4	1	0.303447	1.06224	4	1	0.282131	1.14557
eukaryotic translation elongation factor 1 complex	GO:0005853	4	1	0.303447	1.06224	4	1	0.282131	1.14557
cytosolic proteasome complex	GO:0031597	4	1	0.303447	1.06224	4	1	0.282131	1.14557
interstitial matrix	GO:0005614	4	1	0.303447	1.06224	3	0	1	#NUM!
Cul7-RING ubiquitin ligase complex	GO:0031467	4	1	0.303447	1.06224	4	1	0.282131	1.14557
NELF complex	GO:0032021	4	1	0.303447	1.06224	4	1	0.282131	1.14557
alpha DNA polymerase:primase complex	GO:0005658	4	1	0.303447	1.06224	4	0	1	#NUM!
condensed chromosome outer kinetochore	GO:0000940	4	1	0.303447	1.06224	4	1	0.282131	1.14557
leading edge membrane	GO:0031256	4	1	0.303447	1.06224	4	1	0.282131	1.14557
axon hillock	GO:0043203	4	1	0.303447	1.06224	4	1	0.282131	1.14557
ER membrane protein complex	GO:0072546	4	1	0.303447	1.06224	4	1	0.282131	1.14557
polysome	GO:0005844	29	4	0.310788	0.467538	29	4	0.285452	0.550867
nBAF complex	GO:0071565	13	2	0.311424	0.576737	13	2	0.276916	0.660067
anaphase-promoting complex	GO:0005680	13	2	0.311424	0.576737	13	2	0.276916	0.660067
U2-type prespliceosome	GO:0071004	13	2	0.311424	0.576737	13	3	0.078544	1.06553
endoplasmic reticulum	GO:0005783	484	48	0.315037	0.137655	476	43	0.380564	0.127651
mitochondrial membrane	GO:0031966	50	2	0.317658	-0.770337	49	2	0.431801	-0.666804
fibrillar center	GO:0001650	82	4	0.319767	-0.571886	82	5	0.682418	-0.265413
cytoplasmic side of plasma membrane	GO:0009898	31	4	0.338002	0.400846	31	4	0.305952	0.484176
endocytic vesicle	GO:0030139	31	4	0.338002	0.400846	31	3	0.733613	0.196494
integral component of postsynaptic membrane	GO:0099055	14	2	0.344275	0.502629	15	1	1	-0.176181
spindle microtubule	GO:0005876	14	2	0.344275	0.502629	14	2	0.307354	0.585959
mast cell granule	GO:0042629	14	2	0.344275	0.502629	12	2	0.246398	0.740109
sperm flagellum	GO:0036126	14	2	0.344275	0.502629	13	2	0.276916	0.660067
stereocilium	GO:0032420	14	2	0.344275	0.502629	14	1	1	-0.107189
smooth endoplasmic reticulum	GO:0005790	14	2	0.344275	0.502629	14	1	1	-0.107189
cell-cell adherens junction	GO:0005913	59	7	0.350325	0.316912	59	5	0.808499	0.0637693
recycling endosome	GO:0055037	59	7	0.350325	0.316912	59	5	0.808499	0.0637693
lipid droplet	GO:0005811	33	1	0.359661	-1.04797	33	1	0.514794	-0.964639
rough endoplasmic reticulum	GO:0005791	33	1	0.359661	-1.04797	33	1	0.514794	-0.964639
T cell receptor complex	GO:0042101	5	1	0.363675	0.839101	4	0	1	#NUM!
glycogen granule	GO:0042587	5	1	0.363675	0.839101	5	1	0.339239	0.922431
basal cortex	GO:0045180	5	1	0.363675	0.839101	5	1	0.339239	0.922431
cytoplasmic side of lysosomal membrane	GO:0098574	5	1	0.363675	0.839101	5	1	0.339239	0.922431
condensed nuclear chromosome, centromeric region	GO:0000780	5	1	0.363675	0.839101	5	1	0.339239	0.922431
Golgi cis cisterna	GO:0000137	5	1	0.363675	0.839101	6	1	0.391812	0.740109
mitochondrial envelope	GO:0005740	5	1	0.363675	0.839101	5	1	0.339239	0.922431
vacuole	GO:0005773	5	1	0.363675	0.839101	5	1	0.339239	0.922431
manchette	GO:0002177	5	1	0.363675	0.839101	5	1	0.339239	0.922431
MKS complex	GO:0036038	5	1	0.363675	0.839101	5	0	1	#NUM!
transcription factor AP-1 complex	GO:0035976	5	1	0.363675	0.839101	5	1	0.339239	0.922431
Arp2/3 protein complex	GO:0005885	5	1	0.363675	0.839101	4	0	1	#NUM!
cohesin complex	GO:0008278	5	1	0.363675	0.839101	5	0	1	#NUM!
origin recognition complex	GO:0000808	5	1	0.363675	0.839101	5	1	0.339239	0.922431
mitochondrial respirasome	GO:0005746	5	1	0.363675	0.839101	5	1	0.339239	0.922431
clathrin adaptor complex	GO:0030131	5	1	0.363675	0.839101	5	1	0.339239	0.922431
insulin-responsive compartment	GO:0032593	5	1	0.363675	0.839101	5	1	0.339239	0.922431
sperm midpiece	GO:0097225	5	1	0.363675	0.839101	5	1	0.339239	0.922431
FHF complex	GO:0070695	5	1	0.363675	0.839101	5	1	0.339239	0.922431
VCP-NPL4-UFD1 AAA ATPase complex	GO:0034098	5	1	0.363675	0.839101	5	1	0.339239	0.922431
R2TP complex	GO:0097255	5	1	0.363675	0.839101	5	1	0.339239	0.922431
transcription export complex 2	GO:0070390	5	1	0.363675	0.839101	5	1	0.339239	0.922431
transcription factor TFIIH core complex	GO:0000439	5	1	0.363675	0.839101	5	1	0.339239	0.922431
neurofilament	GO:0005883	5	1	0.363675	0.839101	5	0	1	#NUM!
late endosome membrane	GO:0031902	64	3	0.369404	-0.611732	61	2	0.234632	-0.885858
Golgi cisterna membrane	GO:0032580	37	1	0.369925	-1.16238	40	2	0.76782	-0.463863
microtubule plus-end	GO:0035371	15	2	0.376599	0.433636	14	2	0.307354	0.585959
proteasome accessory complex	GO:0022624	15	2	0.376599	0.433636	15	2	0.337531	0.516966
sarcoplasmic reticulum membrane	GO:0033017	15	2	0.376599	0.433636	16	2	0.367295	0.452427
secretory granule lumen	GO:0034774	70	8	0.38984	0.279485	72	7	0.512148	0.201113
integral component of synaptic vesicle membrane	GO:0030285	16	0	0.390218	#NUM!	16	0	0.63257	#NUM!
ciliary membrane	GO:0060170	16	0	0.390218	#NUM!	15	0	0.62577	#NUM!
transcription elongation factor complex	GO:0008023	16	0	0.390218	#NUM!	16	0	0.63257	#NUM!
nuclear envelope	GO:0005635	110	12	0.390596	0.232965	109	10	0.592124	0.143106
integral component of postsynaptic density membrane	GO:0099061	17	0	0.391712	#NUM!	16	0	0.63257	#NUM!
integral component of Golgi membrane	GO:0030173	17	0	0.391712	#NUM!	18	0	0.392499	#NUM!
centriolar satellite	GO:0034451	18	0	0.395745	#NUM!	18	0	0.392499	#NUM!
U2 snRNP	GO:0005686	18	0	0.395745	#NUM!	18	1	1	-0.358503
neuromuscular junction	GO:0031594	41	5	0.397528	0.344405	37	2	0.765881	-0.385902
Golgi apparatus	GO:0005794	486	47	0.403696	0.112478	483	42	0.542196	0.0895218
stress fiber	GO:0001725	42	5	0.406556	0.320307	41	3	1	-0.083091
presynaptic active zone	GO:0048786	20	0	0.410261	#NUM!	19	0	0.395029	#NUM!
integral component of lumenal side of endoplasmic reticulum membrane	GO:0071556	20	0	0.410261	#NUM!	19	0	0.395029	#NUM!
HFE-transferrin receptor complex	GO:1990712	6	1	0.418703	0.65678	5	1	0.339239	0.922431
spindle pole centrosome	GO:0031616	6	1	0.418703	0.65678	6	1	0.391812	0.740109
CD95 death-inducing signaling complex	GO:0031265	6	1	0.418703	0.65678	5	1	0.339239	0.922431
specific granule	GO:0042581	6	1	0.418703	0.65678	7	1	0.440208	0.585959
chromatoid body	GO:0033391	6	1	0.418703	0.65678	6	1	0.391812	0.740109
somatodendritic compartment	GO:0036477	6	1	0.418703	0.65678	6	1	0.391812	0.740109
mitochondrial respiratory chain complex III	GO:0005750	6	1	0.418703	0.65678	6	1	0.391812	0.740109
gamma-tubulin complex	GO:0000930	6	1	0.418703	0.65678	6	0	1	#NUM!
death-inducing signaling complex	GO:0031264	6	1	0.418703	0.65678	6	1	0.391812	0.740109
dendritic growth cone	GO:0044294	6	1	0.418703	0.65678	6	1	0.391812	0.740109
ciliary transition fiber	GO:0097539	6	1	0.418703	0.65678	6	1	0.391812	0.740109
Schmidt-Lanterman incisure	GO:0043220	6	1	0.418703	0.65678	5	0	1	#NUM!
proteasome regulatory particle	GO:0005838	6	1	0.418703	0.65678	6	1	0.391812	0.740109
spectrin-associated cytoskeleton	GO:0014731	6	1	0.418703	0.65678	6	1	0.391812	0.740109
paraspeckles	GO:0042382	6	1	0.418703	0.65678	6	1	0.391812	0.740109
A band	GO:0031672	6	1	0.418703	0.65678	6	0	1	#NUM!
glial cell projection	GO:0097386	6	1	0.418703	0.65678	5	1	0.339239	0.922431
NMDA selective glutamate receptor complex	GO:0017146	6	1	0.418703	0.65678	6	1	0.391812	0.740109
cAMP-dependent protein kinase complex	GO:0005952	6	1	0.418703	0.65678	6	0	1	#NUM!
ripoptosome	GO:0097342	6	1	0.418703	0.65678	5	1	0.339239	0.922431
lateral element	GO:0000800	6	1	0.418703	0.65678	5	0	1	#NUM!
COPI-coated vesicle	GO:0030137	6	1	0.418703	0.65678	6	1	0.391812	0.740109
SCAR complex	GO:0031209	6	1	0.418703	0.65678	6	1	0.391812	0.740109
histone acetyltransferase complex	GO:0000123	21	3	0.420207	0.502629	21	3	0.2308	0.585959
extracellular region	GO:0005576	540	41	0.426318	-0.129458	527	30	0.0450896	-0.334134
nuclear pore	GO:0005643	44	5	0.426648	0.273787	43	4	0.773835	0.156963
axonal growth cone	GO:0044295	22	3	0.43162	0.456109	22	3	0.252692	0.539439
endoplasmic reticulum-Golgi intermediate compartment	GO:0005793	48	2	0.434672	-0.729515	48	2	0.58688	-0.646185
trans-Golgi network	GO:0005802	85	5	0.441658	-0.384674	86	5	0.686096	-0.313041
microtubule cytoskeleton	GO:0015630	88	5	0.443284	-0.41936	89	3	0.116862	-0.858155
Golgi stack	GO:0005795	23	3	0.444278	0.411657	24	3	0.433695	0.452427
sarcomere	GO:0030017	23	3	0.444278	0.411657	22	2	0.692808	0.133974
endoplasmic reticulum lumen	GO:0005788	137	9	0.445676	-0.274217	136	8	0.520013	-0.301345
proteasome complex	GO:0000502	52	6	0.452339	0.289055	52	6	0.302906	0.372385
nuclear membrane	GO:0031965	155	16	0.468306	0.177703	153	16	0.228519	0.27402
flotillin complex	GO:0016600	7	1	0.468978	0.502629	7	1	0.440208	0.585959
juxtaparanode region of axon	GO:0044224	7	1	0.468978	0.502629	6	1	0.391812	0.740109
nuclear pore central transport channel	GO:0044613	7	1	0.468978	0.502629	7	1	0.440208	0.585959
chaperonin-containing T-complex	GO:0005832	7	1	0.468978	0.502629	7	1	0.440208	0.585959
apicolateral plasma membrane	GO:0016327	7	1	0.468978	0.502629	7	1	0.440208	0.585959
integral component of presynaptic active zone membrane	GO:0099059	7	1	0.468978	0.502629	6	1	0.391812	0.740109
PTW/PP1 phosphatase complex	GO:0072357	7	1	0.468978	0.502629	7	1	0.440208	0.585959
mitochondria-associated endoplasmic reticulum membrane	GO:0044233	7	1	0.468978	0.502629	7	1	0.440208	0.585959
anchored component of plasma membrane	GO:0046658	7	1	0.468978	0.502629	7	1	0.440208	0.585959
AP-2 adaptor complex	GO:0030122	7	1	0.468978	0.502629	7	1	0.440208	0.585959
ESCRT I complex	GO:0000813	7	1	0.468978	0.502629	7	1	0.440208	0.585959
striated muscle thin filament	GO:0005865	7	1	0.468978	0.502629	6	1	0.391812	0.740109
endoplasmic reticulum tubular network	GO:0071782	7	1	0.468978	0.502629	7	1	0.440208	0.585959
proteasome core complex, alpha-subunit complex	GO:0019773	7	1	0.468978	0.502629	7	1	0.440208	0.585959
paranode region of axon	GO:0033270	7	1	0.468978	0.502629	6	1	0.391812	0.740109
ribonucleoprotein granule	GO:0035770	7	1	0.468978	0.502629	7	1	0.440208	0.585959
RISC-loading complex	GO:0070578	7	1	0.468978	0.502629	7	1	0.440208	0.585959
sarcolemma	GO:0042383	55	6	0.472692	0.232965	52	5	0.604521	0.190063
polysomal ribosome	GO:0042788	27	3	0.503554	0.251314	26	4	0.14742	0.660067
cytoplasmic microtubule	GO:0005881	27	3	0.503554	0.251314	27	3	0.470895	0.334644
chromosome, centromeric region	GO:0000775	28	1	0.50922	-0.883666	28	1	0.722314	-0.800336
extracellular vesicle	GO:1903561	29	1	0.510071	-0.918757	28	1	0.722314	-0.800336
Gemini of coiled bodies	GO:0097504	8	1	0.514912	0.369097	8	1	0.484759	0.452427
endoplasmic reticulum chaperone complex	GO:0034663	8	1	0.514912	0.369097	8	0	1	#NUM!
MHC class I protein complex	GO:0042612	8	1	0.514912	0.369097	7	0	1	#NUM!
zonula adherens	GO:0005915	8	1	0.514912	0.369097	8	1	0.484759	0.452427
protein phosphatase type 1 complex	GO:0000164	8	1	0.514912	0.369097	8	1	0.484759	0.452427
multivesicular body membrane	GO:0032585	8	1	0.514912	0.369097	8	1	0.484759	0.452427
endosome lumen	GO:0031904	8	1	0.514912	0.369097	7	1	0.440208	0.585959
intraciliary transport particle B	GO:0030992	8	1	0.514912	0.369097	8	1	0.484759	0.452427
SMN complex	GO:0032797	8	1	0.514912	0.369097	8	1	0.484759	0.452427
Cdc73/Paf1 complex	GO:0016593	8	1	0.514912	0.369097	8	1	0.484759	0.452427
mRNA cap binding complex	GO:0005845	8	1	0.514912	0.369097	8	1	0.484759	0.452427
Sin3 complex	GO:0016580	8	1	0.514912	0.369097	8	1	0.484759	0.452427
dystrophin-associated glycoprotein complex	GO:0016010	8	1	0.514912	0.369097	8	0	1	#NUM!
spliceosomal complex	GO:0005681	72	4	0.524004	-0.441833	72	6	0.826657	0.0469622
collagen-containing extracellular matrix	GO:0062023	133	9	0.53396	-0.244586	129	8	0.620724	-0.248502
clathrin-coated pit	GO:0005905	35	4	0.53996	0.279485	36	4	0.527891	0.334644
basolateral plasma membrane	GO:0016323	77	8	0.540112	0.184175	75	8	0.386313	0.293822
cilium	GO:0005929	78	8	0.544646	0.171272	76	8	0.390759	0.280577
endolysosome membrane	GO:0036020	9	1	0.556877	0.251314	9	1	0.52577	0.334644
aminoacyl-tRNA synthetase multienzyme complex	GO:0017101	9	1	0.556877	0.251314	9	1	0.52577	0.334644
axolemma	GO:0030673	9	1	0.556877	0.251314	9	1	0.52577	0.334644
transcription factor TFIIH holo complex	GO:0005675	9	1	0.556877	0.251314	9	1	0.52577	0.334644
transcription export complex	GO:0000346	9	1	0.556877	0.251314	9	1	0.52577	0.334644
micro-ribonucleoprotein complex	GO:0035068	9	1	0.556877	0.251314	9	1	0.52577	0.334644
dendrite membrane	GO:0032590	9	1	0.556877	0.251314	9	1	0.52577	0.334644
filopodium membrane	GO:0031527	9	1	0.556877	0.251314	8	1	0.484759	0.452427
XY body	GO:0001741	9	1	0.556877	0.251314	9	2	0.156671	1.02779
axon	GO:0030424	165	16	0.576211	0.115182	164	13	1	-0.00304826
basement membrane	GO:0005604	40	2	0.577046	-0.547193	40	3	1	-0.0583984
mitochondrial outer membrane	GO:0005741	91	9	0.577308	0.134904	90	9	0.4325	0.229284
SCF ubiquitin ligase complex	GO:0019005	43	2	0.581929	-0.619514	43	2	0.578355	-0.536184
cell body	GO:0044297	46	5	0.593636	0.229336	45	5	0.402235	0.334644
integral component of peroxisomal membrane	GO:0005779	10	1	0.595218	0.145954	9	1	0.52577	0.334644
dynein complex	GO:0030286	10	1	0.595218	0.145954	10	1	0.563522	0.229284
eukaryotic translation initiation factor 4F complex	GO:0016281	10	1	0.595218	0.145954	10	1	0.563522	0.229284
mRNA cleavage and polyadenylation specificity factor complex	GO:0005847	10	1	0.595218	0.145954	10	1	0.563522	0.229284
synaptonemal complex	GO:0000795	10	1	0.595218	0.145954	9	1	0.52577	0.334644
Golgi transport complex	GO:0017119	10	1	0.595218	0.145954	10	1	0.563522	0.229284
anchored component of synaptic vesicle membrane	GO:0098993	10	1	0.595218	0.145954	10	1	0.563522	0.229284
MLL3/4 complex	GO:0044666	10	1	0.595218	0.145954	10	1	0.563522	0.229284
mitochondrial proton-transporting ATP synthase complex	GO:0005753	10	1	0.595218	0.145954	10	0	1	#NUM!
lamellipodium membrane	GO:0031258	10	1	0.595218	0.145954	9	1	0.52577	0.334644
nuclear speck	GO:0016607	293	22	0.595235	-0.140591	293	25	0.660201	0.070572
membrane	GO:0016020	1149	104	0.6077	0.0462826	1136	94	0.676572	0.039895
small ribosomal subunit	GO:0015935	11	0	0.614696	#NUM!	11	0	1	#NUM!
Prp19 complex	GO:0000974	11	0	0.614696	#NUM!	11	1	0.598274	0.133974
integral component of mitochondrial inner membrane	GO:0031305	11	0	0.614696	#NUM!	10	0	1	#NUM!
RNA polymerase II, core complex	GO:0005665	11	0	0.614696	#NUM!	11	0	1	#NUM!
chloride channel complex	GO:0034707	11	0	0.614696	#NUM!	12	1	1	0.0469622
integral component of mitochondrial outer membrane	GO:0031307	12	0	0.61599	#NUM!	11	0	1	#NUM!
Ino80 complex	GO:0031011	12	0	0.61599	#NUM!	12	0	0.616135	#NUM!
eukaryotic 48S preinitiation complex	GO:0033290	12	0	0.61599	#NUM!	12	0	0.616135	#NUM!
synaptic membrane	GO:0097060	12	0	0.61599	#NUM!	12	0	0.616135	#NUM!
integrator complex	GO:0032039	12	0	0.61599	#NUM!	9	0	1	#NUM!
neuron projection terminus	GO:0044306	12	0	0.61599	#NUM!	12	0	0.616135	#NUM!
preribosome, large subunit precursor	GO:0030687	12	0	0.61599	#NUM!	11	0	1	#NUM!
replication fork	GO:0005657	13	0	0.619943	#NUM!	13	1	1	-0.0330806
axon initial segment	GO:0043194	13	0	0.619943	#NUM!	13	0	0.617209	#NUM!
nuclear heterochromatin	GO:0005720	13	0	0.619943	#NUM!	12	0	0.616135	#NUM!
small nuclear ribonucleoprotein complex	GO:0030532	13	0	0.619943	#NUM!	13	0	0.617209	#NUM!
cell surface	GO:0009986	212	20	0.621244	0.087685	213	19	0.606165	0.115016
mitochondrial ribosome	GO:0005761	14	0	0.626085	#NUM!	14	0	0.620542	#NUM!
endoplasmic reticulum exit site	GO:0070971	14	0	0.626085	#NUM!	14	0	0.620542	#NUM!
trans-Golgi network membrane	GO:0032588	55	3	0.626677	-0.460182	54	2	0.319418	-0.763968
integral component of plasma membrane	GO:0005887	360	28	0.630655	-0.105361	352	22	0.266288	-0.24072
U5 snRNP	GO:0005682	15	0	0.63401	#NUM!	15	0	0.62577	#NUM!
costamere	GO:0043034	15	0	0.63401	#NUM!	15	0	0.62577	#NUM!
eukaryotic 43S preinitiation complex	GO:0016282	15	0	0.63401	#NUM!	15	0	0.62577	#NUM!
U1 snRNP	GO:0005685	16	2	0.643364	0.369097	16	2	0.367295	0.452427
endoplasmic reticulum quality control compartment	GO:0044322	16	2	0.643364	0.369097	16	2	0.367295	0.452427
cell junction	GO:0030054	253	24	0.648196	0.0932033	248	22	0.551043	0.109483
photoreceptor outer segment	GO:0001750	17	2	0.65384	0.308473	18	1	1	-0.358503
intrinsic component of plasma membrane	GO:0031226	17	2	0.65384	0.308473	17	2	0.640661	0.391803
M band	GO:0031430	17	2	0.65384	0.308473	16	1	1	-0.24072
podosome	GO:0002102	17	2	0.65384	0.308473	17	2	0.640661	0.391803
extracellular space	GO:0005615	427	34	0.658125	-0.0818845	427	25	0.116433	-0.306039
basal plasma membrane	GO:0009925	18	2	0.665175	0.251314	18	3	0.167818	0.740109
clathrin-coated endocytic vesicle membrane	GO:0030669	18	2	0.665175	0.251314	17	2	0.640661	0.391803
multivesicular body	GO:0005771	18	2	0.665175	0.251314	19	2	0.659751	0.280577
melanosome	GO:0042470	70	7	0.666933	0.145954	70	7	0.502409	0.229284
nuclear inner membrane	GO:0005637	19	2	0.677143	0.197247	20	2	0.670345	0.229284
histone methyltransferase complex	GO:0035097	19	2	0.677143	0.197247	19	2	0.659751	0.280577
catalytic step 2 spliceosome	GO:0071013	79	5	0.684997	-0.311471	79	6	1	-0.0458196
condensed nuclear chromosome	GO:0000794	20	2	0.689549	0.145954	20	2	0.670345	0.229284
dendritic shaft	GO:0043198	21	2	0.702229	0.0971637	21	2	0.681411	0.180494
cell periphery	GO:0071944	21	2	0.702229	0.0971637	21	3	0.2308	0.585959
microtubule associated complex	GO:0005875	21	2	0.702229	0.0971637	22	2	0.692808	0.133974
axon terminus	GO:0043679	21	2	0.702229	0.0971637	21	2	0.681411	0.180494
U12-type spliceosomal complex	GO:0005689	22	2	0.715042	0.0506437	22	3	0.252692	0.539439
COPII-coated ER to Golgi transport vesicle	GO:0030134	22	2	0.715042	0.0506437	23	2	0.704412	0.0895218
endoplasmic reticulum membrane	GO:0005789	403	32	0.715174	-0.0846617	403	29	0.636029	-0.0997719
mitochondrial nucleoid	GO:0042645	23	1	0.716407	-0.686955	24	1	1	-0.646185
cortical actin cytoskeleton	GO:0030864	23	1	0.716407	-0.686955	23	1	1	-0.603625
ciliary tip	GO:0097542	24	1	0.717362	-0.729515	24	1	1	-0.646185
postsynaptic membrane	GO:0045211	97	9	0.718681	0.0710526	97	6	0.704231	-0.251083
azurophil granule membrane	GO:0035577	25	1	0.719337	-0.770337	26	2	1	-0.0330806
ficolin-1-rich granule membrane	GO:0101003	26	1	0.722231	-0.809558	27	3	0.470895	0.334644
peroxisomal matrix	GO:0005782	26	1	0.722231	-0.809558	27	2	1	-0.0708209
tertiary granule membrane	GO:0070821	27	1	0.725945	-0.847298	27	1	0.71987	-0.763968
intercalated disc	GO:0014704	27	1	0.725945	-0.847298	25	1	0.717422	-0.687007
cytosolic small ribosomal subunit	GO:0022627	28	3	0.730382	0.214947	28	3	0.484687	0.298277
intermediate filament cytoskeleton	GO:0045111	29	3	0.735453	0.179855	28	3	0.484687	0.298277
U4/U6 x U5 tri-snRNP complex	GO:0046540	29	3	0.735453	0.179855	29	3	0.498963	0.263185
cis-Golgi network	GO:0005801	30	3	0.741071	0.145954	32	3	0.738464	0.164745
kinesin complex	GO:0005871	31	3	0.747155	0.113164	32	3	0.738464	0.164745
intercellular bridge	GO:0045171	31	3	0.747155	0.113164	31	3	0.733613	0.196494
acrosomal vesicle	GO:0001669	31	3	0.747155	0.113164	30	3	0.729258	0.229284
ribosome	GO:0005840	32	3	0.753631	0.0814154	32	3	0.738464	0.164745
endosome membrane	GO:0010008	133	10	0.75625	-0.139225	135	10	1	-0.0708209
peroxisomal membrane	GO:0005778	33	3	0.760428	0.0506437	33	3	0.743748	0.133974
caveola	GO:0005901	33	3	0.760428	0.0506437	32	1	0.51236	-0.933867
extrinsic component of membrane	GO:0019898	33	3	0.760428	0.0506437	31	1	0.511024	-0.902118
specific granule membrane	GO:0035579	40	4	0.774491	0.145954	40	4	0.556044	0.229284
lysosomal membrane	GO:0005765	161	15	0.775972	0.0751848	158	14	0.654734	0.108331
bicellular tight junction	GO:0005923	53	5	0.804619	0.087685	52	4	1	-0.0330806
condensed chromosome kinetochore	GO:0000777	54	5	0.807241	0.0689929	55	6	0.446159	0.316295
mitochondrion	GO:0005739	645	57	0.826197	0.02234	638	46	0.540062	-0.0978281
Golgi membrane	GO:0000139	309	25	0.836032	-0.0659264	309	25	0.914375	0.0174034
growth cone	GO:0030426	87	8	0.846908	0.0620724	87	6	0.843785	-0.14228
ribonucleoprotein complex	GO:1990904	106	8	0.861532	-0.135459	106	6	0.471242	-0.339811
germinal vesicle	GO:0042585	0	0	1	#VALUE!	0	0	1	#VALUE!
RecQ helicase-Topo III complex	GO:0031422	1	0	1	#NUM!	1	0	1	#NUM!
COPI-coated vesicle membrane	GO:0030663	2	0	1	#NUM!	2	0	1	#NUM!
postsynaptic intermediate filament cytoskeleton	GO:0099160	1	0	1	#NUM!	1	0	1	#NUM!
COPI-coated Golgi to ER transport vesicle	GO:0030142	1	0	1	#NUM!	1	0	1	#NUM!
G-protein beta/gamma-subunit complex	GO:0031680	6	0	1	#NUM!	6	0	1	#NUM!
protein phosphatase 4 complex	GO:0030289	2	0	1	#NUM!	2	0	1	#NUM!
autophagosome lumen	GO:0034423	1	0	1	#NUM!	1	0	1	#NUM!
AP-3 adaptor complex	GO:0030123	4	0	1	#NUM!	4	0	1	#NUM!
RNA polymerase I transcription factor complex	GO:0000120	2	0	1	#NUM!	2	0	1	#NUM!
condensed nuclear chromosome outer kinetochore	GO:0000942	1	0	1	#NUM!	1	0	1	#NUM!
CSF1-CSF1R complex	GO:1990682	2	0	1	#NUM!	2	0	1	#NUM!
cornified envelope	GO:0001533	10	0	1	#NUM!	8	0	1	#NUM!
Mpp10 complex	GO:0034457	3	0	1	#NUM!	3	0	1	#NUM!
integrin alphaL-beta2 complex	GO:0034687	1	0	1	#NUM!	1	0	1	#NUM!
interchromatin granule	GO:0035061	4	0	1	#NUM!	4	0	1	#NUM!
viral replication complex	GO:0019034	2	0	1	#NUM!	2	0	1	#NUM!
Ctf18 RFC-like complex	GO:0031390	5	0	1	#NUM!	5	0	1	#NUM!
outer membrane	GO:0019867	2	0	1	#NUM!	2	0	1	#NUM!
CCR4-NOT complex	GO:0030014	8	0	1	#NUM!	8	0	1	#NUM!
subsarcolemmal mitochondrion	GO:1990843	1	0	1	#NUM!	1	0	1	#NUM!
intermediate-density lipoprotein particle	GO:0034363	2	0	1	#NUM!	2	0	1	#NUM!
extrinsic component of mitochondrial inner membrane	GO:0031314	4	0	1	#NUM!	4	0	1	#NUM!
concave side of sperm head	GO:0061830	1	0	1	#NUM!	1	0	1	#NUM!
myosin V complex	GO:0031475	1	0	1	#NUM!	1	0	1	#NUM!
9+2 motile cilium	GO:0097729	1	0	1	#NUM!	2	0	1	#NUM!
large ribosomal subunit	GO:0015934	4	0	1	#NUM!	4	0	1	#NUM!
kinocilium	GO:0060091	1	0	1	#NUM!	1	0	1	#NUM!
tRNA-intron endonuclease complex	GO:0000214	3	0	1	#NUM!	3	0	1	#NUM!
asymmetric synapse	GO:0032279	1	0	1	#NUM!	1	0	1	#NUM!
neuronal cell body membrane	GO:0032809	8	0	1	#NUM!	8	0	1	#NUM!
peroxisomal importomer complex	GO:1990429	2	0	1	#NUM!	2	0	1	#NUM!
mitochondrial proton-transporting ATP synthase, catalytic core	GO:0005754	1	0	1	#NUM!	1	0	1	#NUM!
nucleotide-excision repair factor 2 complex	GO:0000111	1	0	1	#NUM!	1	0	1	#NUM!
cation-transporting ATPase complex	GO:0090533	1	0	1	#NUM!	1	0	1	#NUM!
platelet dense granule membrane	GO:0031088	2	0	1	#NUM!	2	0	1	#NUM!
integrin alpha3-beta1 complex	GO:0034667	1	0	1	#NUM!	1	0	1	#NUM!
integral component of autophagosome membrane	GO:0097637	2	0	1	#NUM!	2	0	1	#NUM!
integral component of postsynaptic specialization membrane	GO:0099060	4	0	1	#NUM!	4	0	1	#NUM!
transcriptional preinitiation complex	GO:0097550	5	0	1	#NUM!	5	0	1	#NUM!
Mis6-Sim4 complex	GO:0031511	1	0	1	#NUM!	1	0	1	#NUM!
mitotic spindle microtubule	GO:1990498	3	0	1	#NUM!	3	0	1	#NUM!
proton-transporting two-sector ATPase complex	GO:0016469	4	0	1	#NUM!	4	0	1	#NUM!
growth cone filopodium	GO:1990812	3	0	1	#NUM!	3	0	1	#NUM!
NuA4 histone acetyltransferase complex	GO:0035267	14	1	1	-0.190518	14	1	1	-0.107189
interleukin-23 complex	GO:0070743	1	0	1	#NUM!	1	0	1	#NUM!
DNA replication preinitiation complex	GO:0031261	1	0	1	#NUM!	1	0	1	#NUM!
adrenomedullin receptor complex	GO:1903143	1	0	1	#NUM!	1	0	1	#NUM!
outer dense plaque of desmosome	GO:0090636	1	0	1	#NUM!	1	0	1	#NUM!
leading edge of lamellipodium	GO:0061851	1	0	1	#NUM!	0	0	1	#VALUE!
glycine cleavage complex	GO:0005960	1	0	1	#NUM!	1	0	1	#NUM!
rough endoplasmic reticulum lumen	GO:0048237	3	0	1	#NUM!	3	0	1	#NUM!
clathrin-sculpted acetylcholine transport vesicle membrane	GO:0060201	2	0	1	#NUM!	2	0	1	#NUM!
smooth muscle contractile fiber	GO:0030485	1	0	1	#NUM!	1	0	1	#NUM!
Lewy body corona	GO:1990038	1	0	1	#NUM!	1	0	1	#NUM!
dendritic spine head	GO:0044327	8	0	1	#NUM!	8	0	1	#NUM!
multivesicular body, internal vesicle	GO:0097487	0	0	1	#VALUE!	0	0	1	#VALUE!
apical tubulobulbar complex	GO:0061828	1	0	1	#NUM!	1	0	1	#NUM!
pre-snoRNP complex	GO:0070761	4	0	1	#NUM!	4	0	1	#NUM!
TRAPPI protein complex	GO:1990070	1	0	1	#NUM!	1	0	1	#NUM!
lateral cell cortex	GO:0097575	1	0	1	#NUM!	1	0	1	#NUM!
interleukin-23 receptor complex	GO:0072536	1	0	1	#NUM!	0	0	1	#VALUE!
cell-cell junction	GO:0005911	96	8	1	-0.0363676	96	7	1	-0.0865692
TIM23 mitochondrial import inner membrane translocase complex	GO:0005744	6	0	1	#NUM!	6	0	1	#NUM!
protein kinase 5 complex	GO:0016533	2	0	1	#NUM!	2	0	1	#NUM!
epidermal lamellar body	GO:0097209	2	0	1	#NUM!	2	0	1	#NUM!
Elg1 RFC-like complex	GO:0031391	2	0	1	#NUM!	2	0	1	#NUM!
voltage-gated sodium channel complex	GO:0001518	3	0	1	#NUM!	3	0	1	#NUM!
equatorial microtubule organizing center	GO:0000923	2	0	1	#NUM!	2	0	1	#NUM!
translation initiation ternary complex	GO:0044207	0	0	1	#VALUE!	0	0	1	#VALUE!
anchored component of membrane	GO:0031225	20	1	1	-0.547193	19	0	0.395029	#NUM!
retromer complex	GO:0030904	7	0	1	#NUM!	7	0	1	#NUM!
clathrin-sculpted glutamate transport vesicle membrane	GO:0060203	3	0	1	#NUM!	3	0	1	#NUM!
cyclin E2-CDK2 complex	GO:0097135	2	0	1	#NUM!	2	0	1	#NUM!
Cajal body	GO:0015030	37	3	1	-0.0637666	36	2	1	-0.358503
classical Lewy body	GO:0097414	1	0	1	#NUM!	1	0	1	#NUM!
mitochondrion-derived vesicle	GO:0099073	1	0	1	#NUM!	1	0	1	#NUM!
postsynaptic endocytic zone	GO:0098843	2	0	1	#NUM!	2	0	1	#NUM!
asymmetric, glutamatergic, excitatory synapse	GO:0098985	1	0	1	#NUM!	1	0	1	#NUM!
postsynaptic specialization	GO:0099572	2	0	1	#NUM!	2	0	1	#NUM!
main axon	GO:0044304	3	0	1	#NUM!	3	0	1	#NUM!
respiratory chain complex IV	GO:0045277	3	0	1	#NUM!	3	0	1	#NUM!
peripheral region of growth cone	GO:0090725	1	0	1	#NUM!	1	0	1	#NUM!
zeta DNA polymerase complex	GO:0016035	1	0	1	#NUM!	1	0	1	#NUM!
host cell PML body	GO:0075341	1	0	1	#NUM!	1	0	1	#NUM!
myelin sheath abaxonal region	GO:0035748	5	0	1	#NUM!	5	0	1	#NUM!
plasma membrane respiratory chain complex I	GO:0045272	1	0	1	#NUM!	1	0	1	#NUM!
perivitelline space	GO:0098595	1	0	1	#NUM!	0	0	1	#VALUE!
subapical complex	GO:0035003	0	0	1	#VALUE!	0	0	1	#VALUE!
symbiont-containing vacuole	GO:0020003	2	0	1	#NUM!	2	0	1	#NUM!
rod spherule	GO:0044317	1	0	1	#NUM!	1	0	1	#NUM!
proximal dendrite	GO:1990635	4	0	1	#NUM!	4	0	1	#NUM!
other organism cell	GO:0044216	1	0	1	#NUM!	1	0	1	#NUM!
telomeric heterochromatin	GO:0031933	2	0	1	#NUM!	2	0	1	#NUM!
invadopodium membrane	GO:0071438	3	0	1	#NUM!	3	0	1	#NUM!
lysosomal matrix	GO:1990836	1	0	1	#NUM!	1	0	1	#NUM!
laminin-2 complex	GO:0005607	1	0	1	#NUM!	1	0	1	#NUM!
signal recognition particle receptor complex	GO:0005785	1	0	1	#NUM!	1	0	1	#NUM!
piP-body	GO:0071547	2	0	1	#NUM!	2	0	1	#NUM!
extrinsic component of Golgi membrane	GO:0090498	3	0	1	#NUM!	3	0	1	#NUM!
replication fork protection complex	GO:0031298	1	0	1	#NUM!	2	0	1	#NUM!
vacuolar membrane	GO:0005774	14	1	1	-0.190518	13	1	1	-0.0330806
dendritic spine membrane	GO:0032591	2	0	1	#NUM!	2	0	1	#NUM!
nuclear pre-replicative complex	GO:0005656	2	0	1	#NUM!	2	0	1	#NUM!
post-spliceosomal complex	GO:0071020	1	0	1	#NUM!	1	0	1	#NUM!
4-aminobutyrate transaminase complex	GO:0032144	1	0	1	#NUM!	1	0	1	#NUM!
endosome to plasma membrane transport vesicle	GO:0070381	3	0	1	#NUM!	3	0	1	#NUM!
platelet dense granule lumen	GO:0031089	6	0	1	#NUM!	6	0	1	#NUM!
endoplasmic reticulum-plasma membrane contact site	GO:0140268	4	0	1	#NUM!	4	0	1	#NUM!
endolysosome lumen	GO:0036021	3	0	1	#NUM!	3	0	1	#NUM!
eukaryotic translation initiation factor 2 complex	GO:0005850	1	0	1	#NUM!	1	0	1	#NUM!
intracellular cyclic nucleotide activated cation channel complex	GO:0017071	1	0	1	#NUM!	0	0	1	#VALUE!
mitochondrial proton-transporting ATP synthase, stator stalk	GO:0000274	1	0	1	#NUM!	1	0	1	#NUM!
protein farnesyltransferase complex	GO:0005965	1	0	1	#NUM!	1	0	1	#NUM!
MIS12/MIND type complex	GO:0000444	3	0	1	#NUM!	3	0	1	#NUM!
clathrin-coated endocytic vesicle	GO:0045334	17	1	1	-0.384674	17	1	1	-0.301345
box C/D snoRNP complex	GO:0031428	3	0	1	#NUM!	2	0	1	#NUM!
cortical endoplasmic reticulum	GO:0032541	1	0	1	#NUM!	1	0	1	#NUM!
oligosaccharyltransferase III complex	GO:0035000	1	0	1	#NUM!	1	0	1	#NUM!
high-density lipoprotein particle	GO:0034364	5	0	1	#NUM!	6	0	1	#NUM!
RNA polymerase I complex	GO:0005736	6	0	1	#NUM!	6	0	1	#NUM!
mitotic spindle pole	GO:0097431	14	1	1	-0.190518	14	1	1	-0.107189
alveolar lamellar body	GO:0097208	2	0	1	#NUM!	2	0	1	#NUM!
cytoplasmic cyclin-dependent protein kinase holoenzyme complex	GO:0000308	1	0	1	#NUM!	1	0	1	#NUM!
alpha-beta T cell receptor complex	GO:0042105	1	0	1	#NUM!	1	0	1	#NUM!
sperm mitochondrial sheath	GO:0097226	1	0	1	#NUM!	1	0	1	#NUM!
synapse	GO:0045202	137	11	1	-0.0735466	137	12	0.748701	0.0967945
TRAPP complex	GO:0030008	6	0	1	#NUM!	6	1	0.391812	0.740109
TCR signalosome	GO:0036398	1	0	1	#NUM!	1	0	1	#NUM!
U2-type spliceosomal complex	GO:0005684	5	0	1	#NUM!	5	0	1	#NUM!
discoidal high-density lipoprotein particle	GO:0034365	2	0	1	#NUM!	2	0	1	#NUM!
mitochondrial proton-transporting ATP synthase complex, coupling factor F(o)	GO:0000276	6	0	1	#NUM!	6	0	1	#NUM!
mRNA cap methyltransferase complex	GO:0031533	1	0	1	#NUM!	1	0	1	#NUM!
mitochondrial matrix	GO:0005759	180	15	1	-0.0363676	174	8	0.117146	-0.547745
protein C inhibitor-coagulation factor Xa complex	GO:0097182	0	0	1	#VALUE!	0	0	1	#VALUE!
dopaminergic synapse	GO:0098691	3	0	1	#NUM!	3	0	1	#NUM!
calcium ion-transporting ATPase complex	GO:0090534	2	0	1	#NUM!	2	0	1	#NUM!
COPI vesicle coat	GO:0030126	10	0	1	#NUM!	10	0	1	#NUM!
dendrite cytoplasm	GO:0032839	16	1	1	-0.32405	16	1	1	-0.24072
SMN-Sm protein complex	GO:0034719	14	1	1	-0.190518	14	1	1	-0.107189
guanylate cyclase complex, soluble	GO:0008074	1	0	1	#NUM!	1	0	1	#NUM!
EGO complex	GO:0034448	3	0	1	#NUM!	3	0	1	#NUM!
checkpoint clamp complex	GO:0030896	4	0	1	#NUM!	3	0	1	#NUM!
growth hormone receptor complex	GO:0070195	1	0	1	#NUM!	1	0	1	#NUM!
RNA polymerase transcription factor SL1 complex	GO:0005668	2	0	1	#NUM!	2	0	1	#NUM!
nuclear euchromatin	GO:0005719	15	1	1	-0.259511	15	1	1	-0.176181
protein C inhibitor-TMPRSS11E complex	GO:0036025	0	0	1	#VALUE!	0	0	1	#VALUE!
interleukin-28 receptor complex	GO:0032002	1	0	1	#NUM!	0	0	1	#VALUE!
nucleosome	GO:0000786	19	1	1	-0.4959	19	1	1	-0.41257
extrinsic component of endosome membrane	GO:0031313	6	0	1	#NUM!	6	0	1	#NUM!
pseudopodium membrane	GO:0031260	0	0	1	#VALUE!	0	0	1	#VALUE!
retromer, cargo-selective complex	GO:0030906	2	0	1	#NUM!	2	0	1	#NUM!
nuclear lumen	GO:0031981	1	0	1	#NUM!	1	0	1	#NUM!
filamentous actin	GO:0031941	13	1	1	-0.11641	13	1	1	-0.0330806
Dsl1/NZR complex	GO:0070939	2	0	1	#NUM!	2	0	1	#NUM!
extrinsic component of omegasome membrane	GO:0097629	1	0	1	#NUM!	1	0	1	#NUM!
protein C inhibitor-plasma kallikrein complex	GO:0036030	0	0	1	#VALUE!	0	0	1	#VALUE!
stereocilium bundle	GO:0032421	2	0	1	#NUM!	2	0	1	#NUM!
calcium- and calmodulin-dependent protein kinase complex	GO:0005954	2	0	1	#NUM!	2	0	1	#NUM!
syntrophin complex	GO:0016013	3	0	1	#NUM!	3	0	1	#NUM!
DNA replication factor C complex	GO:0005663	4	0	1	#NUM!	4	0	1	#NUM!
interphase microtubule organizing center	GO:0031021	1	0	1	#NUM!	1	0	1	#NUM!
nuclear outer membrane	GO:0005640	13	1	1	-0.11641	14	1	1	-0.107189
dendrite terminus	GO:0044292	2	0	1	#NUM!	2	0	1	#NUM!
Barr body	GO:0001740	3	0	1	#NUM!	3	0	1	#NUM!
lumenal side of Golgi membrane	GO:0098547	1	0	1	#NUM!	1	0	1	#NUM!
transcription factor TFTC complex	GO:0033276	7	0	1	#NUM!	7	0	1	#NUM!
calcium channel complex	GO:0034704	11	1	1	0.0506437	10	1	0.563522	0.229284
UFD1-NPL4 complex	GO:0036501	1	0	1	#NUM!	1	0	1	#NUM!
female pronucleus	GO:0001939	6	0	1	#NUM!	6	0	1	#NUM!
ribose phosphate diphosphokinase complex	GO:0002189	4	0	1	#NUM!	4	0	1	#NUM!
SUMO activating enzyme complex	GO:0031510	3	0	1	#NUM!	3	0	1	#NUM!
BIM-BCL-xl complex	GO:0097140	1	0	1	#NUM!	1	0	1	#NUM!
laminin-3 complex	GO:0005608	1	0	1	#NUM!	1	0	1	#NUM!
nucleolar ribonuclease P complex	GO:0005655	2	0	1	#NUM!	2	0	1	#NUM!
cleavage body	GO:0071920	2	0	1	#NUM!	2	0	1	#NUM!
macropinocytic cup	GO:0070685	1	0	1	#NUM!	1	0	1	#NUM!
FACT complex	GO:0035101	2	0	1	#NUM!	2	0	1	#NUM!
mitochondrial respiratory chain complex IV	GO:0005751	7	0	1	#NUM!	6	0	1	#NUM!
clathrin-sculpted monoamine transport vesicle membrane	GO:0070083	3	0	1	#NUM!	3	0	1	#NUM!
neurofibrillary tangle	GO:0097418	3	0	1	#NUM!	3	0	1	#NUM!
spherical high-density lipoprotein particle	GO:0034366	2	0	1	#NUM!	2	0	1	#NUM!
clathrin complex	GO:0071439	3	0	1	#NUM!	3	0	1	#NUM!
condensed nuclear chromosome kinetochore	GO:0000778	6	0	1	#NUM!	6	0	1	#NUM!
CURI complex	GO:0032545	2	0	1	#NUM!	2	0	1	#NUM!
Fanconi anaemia nuclear complex	GO:0043240	6	0	1	#NUM!	7	0	1	#NUM!
DUBm complex	GO:0071819	2	0	1	#NUM!	2	0	1	#NUM!
perineuronal net	GO:0072534	2	0	1	#NUM!	2	0	1	#NUM!
RNA polymerase III complex	GO:0005666	9	0	1	#NUM!	9	0	1	#NUM!
NatC complex	GO:0031417	1	0	1	#NUM!	1	0	1	#NUM!
cytoplasmic side of late endosome membrane	GO:0098560	2	0	1	#NUM!	2	0	1	#NUM!
lamellar body	GO:0042599	5	0	1	#NUM!	5	0	1	#NUM!
VCB complex	GO:0030891	5	0	1	#NUM!	5	0	1	#NUM!
endothelial microparticle	GO:0072563	1	0	1	#NUM!	1	0	1	#NUM!
protein-lipid complex	GO:0032994	1	0	1	#NUM!	1	0	1	#NUM!
collagen type XI trimer	GO:0005592	1	0	1	#NUM!	1	0	1	#NUM!
host cell presynaptic membrane	GO:0044231	1	0	1	#NUM!	1	0	1	#NUM!
chromosome passenger complex	GO:0032133	0	0	1	#VALUE!	0	0	1	#VALUE!
sex chromatin	GO:0001739	6	0	1	#NUM!	6	1	0.391812	0.740109
node of Ranvier	GO:0033268	8	0	1	#NUM!	8	0	1	#NUM!
alveolar lamellar body membrane	GO:0097233	0	0	1	#VALUE!	0	0	1	#VALUE!
oncostatin-M receptor complex	GO:0005900	2	0	1	#NUM!	2	0	1	#NUM!
mitochondrial crista	GO:0030061	3	0	1	#NUM!	3	0	1	#NUM!
TORC2 complex	GO:0031932	5	0	1	#NUM!	5	0	1	#NUM!
growth cone membrane	GO:0032584	2	0	1	#NUM!	2	0	1	#NUM!
cyclin/CDK positive transcription elongation factor complex	GO:0008024	4	0	1	#NUM!	4	0	1	#NUM!
U4atac snRNP	GO:0005690	2	0	1	#NUM!	2	0	1	#NUM!
interfibrillar mitochondrion	GO:1990844	1	0	1	#NUM!	1	0	1	#NUM!
ribonucleoside-diphosphate reductase complex	GO:0005971	1	0	1	#NUM!	1	0	1	#NUM!
insulin-like growth factor binding protein complex	GO:0016942	2	0	1	#NUM!	2	0	1	#NUM!
replisome	GO:0030894	1	0	1	#NUM!	1	1	0.0795103	2.53187
mitotic spindle midzone	GO:1990023	4	0	1	#NUM!	5	0	1	#NUM!
Mre11 complex	GO:0030870	2	0	1	#NUM!	2	0	1	#NUM!
BCOR complex	GO:0140261	1	0	1	#NUM!	1	0	1	#NUM!
USH2 complex	GO:1990696	1	0	1	#NUM!	1	0	1	#NUM!
TSC1-TSC2 complex	GO:0033596	2	0	1	#NUM!	2	0	1	#NUM!
cyclin D2-CDK4 complex	GO:0097129	2	0	1	#NUM!	2	0	1	#NUM!
ciliary pocket membrane	GO:0020018	2	0	1	#NUM!	2	0	1	#NUM!
transcription factor TFIIE complex	GO:0005673	2	0	1	#NUM!	2	0	1	#NUM!
ion channel complex	GO:0034702	2	0	1	#NUM!	3	0	1	#NUM!
RNA polymerase II transcription repressor complex	GO:0090571	2	0	1	#NUM!	2	0	1	#NUM!
PR-DUB complex	GO:0035517	3	0	1	#NUM!	3	0	1	#NUM!
kinesin I complex	GO:0016938	1	0	1	#NUM!	1	0	1	#NUM!
symmetric synapse	GO:0032280	1	0	1	#NUM!	1	0	1	#NUM!
plasma membrane bounded cell projection cytoplasm	GO:0032838	1	0	1	#NUM!	1	0	1	#NUM!
integrin alpha7-beta1 complex	GO:0034677	1	0	1	#NUM!	1	0	1	#NUM!
DBIRD complex	GO:0044609	1	0	1	#NUM!	1	0	1	#NUM!
GATOR2 complex	GO:0061700	5	0	1	#NUM!	5	0	1	#NUM!
BBSome	GO:0034464	4	0	1	#NUM!	4	0	1	#NUM!
cortical microtubule plus-end	GO:1903754	1	0	1	#NUM!	1	0	1	#NUM!
preribosome, small subunit precursor	GO:0030688	8	0	1	#NUM!	8	0	1	#NUM!
small nucleolar ribonucleoprotein complex	GO:0005732	7	0	1	#NUM!	7	0	1	#NUM!
dynactin complex	GO:0005869	7	0	1	#NUM!	7	0	1	#NUM!
inactive sex chromosome	GO:0098577	1	0	1	#NUM!	1	0	1	#NUM!
Shc-EGFR complex	GO:0070435	2	0	1	#NUM!	2	0	1	#NUM!
eukaryotic translation initiation factor 2B complex	GO:0005851	4	0	1	#NUM!	4	0	1	#NUM!
integrin alpha11-beta1 complex	GO:0034681	1	0	1	#NUM!	1	0	1	#NUM!
serine/threonine protein kinase complex	GO:1902554	1	0	1	#NUM!	1	0	1	#NUM!
Ndc80 complex	GO:0031262	1	0	1	#NUM!	1	0	1	#NUM!
integral component of lysosomal membrane	GO:1905103	1	0	1	#NUM!	1	0	1	#NUM!
smooth endoplasmic reticulum membrane	GO:0030868	2	0	1	#NUM!	2	0	1	#NUM!
heterotrimeric G-protein complex	GO:0005834	18	1	1	-0.441833	18	1	1	-0.358503
RNA N6-methyladenosine methyltransferase complex	GO:0036396	4	0	1	#NUM!	4	0	1	#NUM!
cyclin-dependent protein kinase holoenzyme complex	GO:0000307	24	2	1	-0.0363676	23	3	0.423168	0.494987
presynaptic cytoskeleton	GO:0099569	1	0	1	#NUM!	1	0	1	#NUM!
serine protease inhibitor complex	GO:0097180	0	0	1	#VALUE!	0	0	1	#VALUE!
muscle myosin complex	GO:0005859	3	0	1	#NUM!	3	0	1	#NUM!
clathrin coat of coated pit	GO:0030132	4	0	1	#NUM!	4	0	1	#NUM!
ESCRT-0 complex	GO:0033565	3	0	1	#NUM!	3	0	1	#NUM!
vesicle coat	GO:0030120	1	0	1	#NUM!	1	0	1	#NUM!
katanin complex	GO:0008352	1	0	1	#NUM!	1	0	1	#NUM!
stereocilium shaft	GO:0120043	1	0	1	#NUM!	1	0	1	#NUM!
spindle matrix	GO:1990047	1	0	1	#NUM!	1	0	1	#NUM!
phosphatidylinositol 3-kinase complex, class III	GO:0035032	1	0	1	#NUM!	1	0	1	#NUM!
Rad51B-Rad51C-Rad51D-XRCC2 complex	GO:0033063	2	0	1	#NUM!	2	0	1	#NUM!
anchored component of presynaptic active zone membrane	GO:0099029	2	0	1	#NUM!	2	0	1	#NUM!
hemidesmosome	GO:0030056	4	0	1	#NUM!	4	0	1	#NUM!
NOS2-CD74 complex	GO:0035693	1	0	1	#NUM!	1	0	1	#NUM!
extrinsic component of postsynaptic membrane	GO:0098890	2	0	1	#NUM!	2	0	1	#NUM!
Elongator holoenzyme complex	GO:0033588	3	0	1	#NUM!	3	0	1	#NUM!
chylomicron remnant	GO:0034360	0	0	1	#VALUE!	0	0	1	#VALUE!
integral component of neuronal dense core vesicle membrane	GO:0099066	2	0	1	#NUM!	2	0	1	#NUM!
autosome	GO:0030849	1	0	1	#NUM!	1	0	1	#NUM!
rough endoplasmic reticulum membrane	GO:0030867	2	0	1	#NUM!	2	0	1	#NUM!
secretory granule	GO:0030141	31	2	1	-0.292301	29	2	1	-0.14228
tethering complex	GO:0099023	1	0	1	#NUM!	1	0	1	#NUM!
meiotic cohesin complex	GO:0030893	3	0	1	#NUM!	3	0	1	#NUM!
other organism cell membrane	GO:0044218	0	0	1	#VALUE!	1	0	1	#NUM!
gamma-catenin-TCF7L2 complex	GO:0071665	1	0	1	#NUM!	1	0	1	#NUM!
cyclin K-CDK13 complex	GO:0002945	2	0	1	#NUM!	2	0	1	#NUM!
heterochromatin	GO:0000792	13	1	1	-0.11641	13	1	1	-0.0330806
inflammasome complex	GO:0061702	1	0	1	#NUM!	1	0	1	#NUM!
distal axon	GO:0150034	2	0	1	#NUM!	2	0	1	#NUM!
gamma DNA polymerase complex	GO:0005760	1	0	1	#NUM!	1	0	1	#NUM!
BRCA1-BARD1 complex	GO:0031436	2	0	1	#NUM!	2	0	1	#NUM!
alphav-beta3 integrin-vitronectin complex	GO:0071062	2	0	1	#NUM!	1	0	1	#NUM!
UBC13-MMS2 complex	GO:0031372	2	0	1	#NUM!	2	0	1	#NUM!
calyx of Held	GO:0044305	13	1	1	-0.11641	12	1	1	0.0469622
apolipoprotein B mRNA editing enzyme complex	GO:0030895	1	0	1	#NUM!	1	0	1	#NUM!
lipopolysaccharide receptor complex	GO:0046696	4	0	1	#NUM!	4	0	1	#NUM!
NSL complex	GO:0044545	5	0	1	#NUM!	5	0	1	#NUM!
PCSK9-AnxA2 complex	GO:1990667	1	0	1	#NUM!	1	0	1	#NUM!
cyclin A1-CDK2 complex	GO:0097123	2	0	1	#NUM!	2	0	1	#NUM!
septin complex	GO:0031105	9	0	1	#NUM!	9	0	1	#NUM!
translation release factor complex	GO:0018444	2	0	1	#NUM!	2	0	1	#NUM!
eukaryotic translation initiation factor 3 complex, eIF3m	GO:0071541	6	0	1	#NUM!	6	0	1	#NUM!
anchored component of postsynaptic density membrane	GO:0099031	1	0	1	#NUM!	1	0	1	#NUM!
muscle cell projection membrane	GO:0036195	1	0	1	#NUM!	1	0	1	#NUM!
cell cortex region	GO:0099738	9	0	1	#NUM!	9	0	1	#NUM!
protein C inhibitor-coagulation factor XI complex	GO:0097183	0	0	1	#VALUE!	0	0	1	#VALUE!
collagen type IV trimer	GO:0005587	2	0	1	#NUM!	2	0	1	#NUM!
nuclear transcription factor complex	GO:0044798	10	0	1	#NUM!	10	0	1	#NUM!
HIR complex	GO:0000417	1	0	1	#NUM!	1	0	1	#NUM!
lipid tube	GO:0060987	1	0	1	#NUM!	1	0	1	#NUM!
cytoskeleton of presynaptic active zone	GO:0048788	3	0	1	#NUM!	3	0	1	#NUM!
inhibin A complex	GO:0043512	1	0	1	#NUM!	1	0	1	#NUM!
chylomicron	GO:0042627	4	0	1	#NUM!	4	0	1	#NUM!
TAP complex	GO:0042825	1	0	1	#NUM!	2	0	1	#NUM!
collagen type VIII trimer	GO:0005591	0	0	1	#VALUE!	0	0	1	#VALUE!
photoreceptor cell cilium	GO:0097733	1	0	1	#NUM!	1	0	1	#NUM!
UBC13-UEV1A complex	GO:0035370	2	0	1	#NUM!	2	0	1	#NUM!
apoptosome	GO:0043293	1	0	1	#NUM!	1	0	1	#NUM!
centriolar subdistal appendage	GO:0120103	6	0	1	#NUM!	6	0	1	#NUM!
inhibin-betaglycan-ActRII complex	GO:0034673	1	0	1	#NUM!	1	0	1	#NUM!
postsynaptic specialization membrane	GO:0099634	2	0	1	#NUM!	2	0	1	#NUM!
nuclear pore outer ring	GO:0031080	6	0	1	#NUM!	6	0	1	#NUM!
nucleolus organizer region	GO:0005731	1	0	1	#NUM!	1	0	1	#NUM!
MCM8-MCM9 complex	GO:0097362	2	0	1	#NUM!	2	0	1	#NUM!
delta DNA polymerase complex	GO:0043625	1	0	1	#NUM!	1	0	1	#NUM!
commitment complex	GO:0000243	4	0	1	#NUM!	4	0	1	#NUM!
protein phosphatase type 2A complex	GO:0000159	10	0	1	#NUM!	10	0	1	#NUM!
GATOR1 complex	GO:1990130	1	0	1	#NUM!	1	0	1	#NUM!
serine C-palmitoyltransferase complex	GO:0017059	1	0	1	#NUM!	1	0	1	#NUM!
PAM complex, Tim23 associated import motor	GO:0001405	2	0	1	#NUM!	2	0	1	#NUM!
microprocessor complex	GO:0070877	1	0	1	#NUM!	2	1	0.152709	1.83872
nucleotide-activated protein kinase complex	GO:0031588	11	1	1	0.0506437	11	0	1	#NUM!
Smc5-Smc6 complex	GO:0030915	3	0	1	#NUM!	3	0	1	#NUM!
extracellular matrix	GO:0031012	60	5	1	-0.0363676	59	5	0.808499	0.0637693
PCAF complex	GO:0000125	5	0	1	#NUM!	5	0	1	#NUM!
catalytic complex	GO:1902494	2	0	1	#NUM!	2	0	1	#NUM!
extrinsic component of endoplasmic reticulum membrane	GO:0042406	3	0	1	#NUM!	3	0	1	#NUM!
elastic fiber	GO:0071953	2	0	1	#NUM!	2	0	1	#NUM!
microvesicle	GO:1990742	1	0	1	#NUM!	1	0	1	#NUM!
methionine adenosyltransferase complex	GO:0048269	2	0	1	#NUM!	2	0	1	#NUM!
basal part of cell	GO:0045178	3	0	1	#NUM!	4	1	0.282131	1.14557
NuA3a histone acetyltransferase complex	GO:1990467	1	0	1	#NUM!	1	0	1	#NUM!
integrin alpha1-beta1 complex	GO:0034665	1	0	1	#NUM!	1	0	1	#NUM!
axonemal outer doublet	GO:0097545	0	0	1	#VALUE!	0	0	1	#VALUE!
mitotic spindle astral microtubule	GO:0061673	2	0	1	#NUM!	3	1	0.220095	1.43326
slit diaphragm	GO:0036057	4	0	1	#NUM!	4	0	1	#NUM!
Grb2-Sos complex	GO:0070618	1	0	1	#NUM!	1	0	1	#NUM!
THO complex part of transcription export complex	GO:0000445	5	0	1	#NUM!	5	0	1	#NUM!
ciliary inversin compartment	GO:0097543	1	0	1	#NUM!	0	0	1	#VALUE!
intraciliary transport particle A	GO:0030991	3	0	1	#NUM!	3	0	1	#NUM!
cis-Golgi network membrane	GO:0033106	2	0	1	#NUM!	2	0	1	#NUM!
laminin complex	GO:0043256	3	0	1	#NUM!	3	0	1	#NUM!
cell body fiber	GO:0070852	3	0	1	#NUM!	3	0	1	#NUM!
NuA3b histone acetyltransferase complex	GO:1990468	1	0	1	#NUM!	1	0	1	#NUM!
U2-type catalytic step 1 spliceosome	GO:0071006	10	0	1	#NUM!	10	0	1	#NUM!
BRCA2-MAGE-D1 complex	GO:0033593	0	0	1	#VALUE!	0	0	1	#VALUE!
presynaptic endocytic zone membrane	GO:0098835	4	0	1	#NUM!	4	0	1	#NUM!
nuclear nucleosome	GO:0000788	5	0	1	#NUM!	6	0	1	#NUM!
type III intermediate filament	GO:0045098	1	0	1	#NUM!	1	0	1	#NUM!
TRAPPIII protein complex	GO:1990072	1	0	1	#NUM!	1	0	1	#NUM!
follicle-stimulating hormone complex	GO:0016914	0	0	1	#VALUE!	0	0	1	#VALUE!
respirasome	GO:0070469	3	0	1	#NUM!	3	0	1	#NUM!
nuclear subtelomeric heterochromatin	GO:1990707	1	0	1	#NUM!	1	0	1	#NUM!
box H/ACA snoRNP complex	GO:0031429	4	0	1	#NUM!	4	0	1	#NUM!
XPC complex	GO:0071942	3	0	1	#NUM!	3	0	1	#NUM!
specific granule lumen	GO:0035580	24	2	1	-0.0363676	24	2	0.716119	0.0469622
intrinsic component of external side of plasma membrane	GO:0031233	0	0	1	#VALUE!	1	0	1	#NUM!
NatB complex	GO:0031416	1	0	1	#NUM!	1	0	1	#NUM!
protein C inhibitor-PLAT complex	GO:0036026	0	0	1	#VALUE!	0	0	1	#VALUE!
photoreceptor connecting cilium	GO:0032391	14	1	1	-0.190518	15	1	1	-0.176181
protein C inhibitor-TMPRSS7 complex	GO:0036024	0	0	1	#VALUE!	0	0	1	#VALUE!
nucleotide-excision repair factor 1 complex	GO:0000110	2	0	1	#NUM!	2	0	1	#NUM!
unconventional myosin complex	GO:0016461	4	0	1	#NUM!	4	0	1	#NUM!
perinuclear endoplasmic reticulum	GO:0097038	12	1	1	-0.0363676	12	1	1	0.0469622
interleukin-6 receptor complex	GO:0005896	1	0	1	#NUM!	2	0	1	#NUM!
late recombination nodule	GO:0005715	1	0	1	#NUM!	1	0	1	#NUM!
clathrin coat of endocytic vesicle	GO:0030128	1	0	1	#NUM!	1	0	1	#NUM!
extrinsic component of presynaptic membrane	GO:0098888	1	0	1	#NUM!	1	0	1	#NUM!
Bcl3/NF-kappaB2 complex	GO:0033257	1	0	1	#NUM!	1	0	1	#NUM!
egg coat	GO:0035805	1	0	1	#NUM!	0	0	1	#VALUE!
box H/ACA scaRNP complex	GO:0072589	4	0	1	#NUM!	4	0	1	#NUM!
6-phosphofructo-2-kinase/fructose-2,6-biphosphatase complex	GO:0043540	1	0	1	#NUM!	0	0	1	#VALUE!
CAF-1 complex	GO:0033186	2	0	1	#NUM!	2	0	1	#NUM!
TORC1 complex	GO:0031931	4	0	1	#NUM!	4	0	1	#NUM!
PeBoW complex	GO:0070545	2	0	1	#NUM!	2	0	1	#NUM!
plasma membrane proton-transporting V-type ATPase complex	GO:0033181	3	0	1	#NUM!	3	0	1	#NUM!
kinesin II complex	GO:0016939	3	0	1	#NUM!	3	0	1	#NUM!
BIM-BCL-2 complex	GO:0097141	1	0	1	#NUM!	1	0	1	#NUM!
Noc2p-Noc3p complex	GO:0030691	1	0	1	#NUM!	1	0	1	#NUM!
anchored component of postsynaptic membrane	GO:0099025	1	0	1	#NUM!	1	0	1	#NUM!
collagen type XII trimer	GO:0005595	1	0	1	#NUM!	1	0	1	#NUM!
glycinergic synapse	GO:0098690	2	0	1	#NUM!	2	0	1	#NUM!
contractile ring	GO:0070938	3	0	1	#NUM!	3	0	1	#NUM!
negative cofactor 2 complex	GO:0017054	1	0	1	#NUM!	1	0	1	#NUM!
complement component C1 complex	GO:0005602	2	0	1	#NUM!	2	0	1	#NUM!
multivesicular body lumen	GO:0097486	3	0	1	#NUM!	3	0	1	#NUM!
Noc4p-Nop14p complex	GO:0030692	1	0	1	#NUM!	0	0	1	#VALUE!
plasma membrane succinate dehydrogenase complex	GO:0045282	1	0	1	#NUM!	1	0	1	#NUM!
periciliary membrane compartment	GO:1990075	2	0	1	#NUM!	2	0	1	#NUM!
respiratory chain complex II	GO:0045273	1	0	1	#NUM!	1	0	1	#NUM!
parallel fiber to Purkinje cell synapse	GO:0098688	4	0	1	#NUM!	4	0	1	#NUM!
cytoplasmic side of endoplasmic reticulum membrane	GO:0098554	4	0	1	#NUM!	4	0	1	#NUM!
SOSS complex	GO:0070876	3	0	1	#NUM!	3	1	0.220095	1.43326
pyruvate kinase complex	GO:1902912	1	0	1	#NUM!	1	0	1	#NUM!
Swi5-Sfr1 complex	GO:0032798	1	0	1	#NUM!	1	0	1	#NUM!
glucosidase II complex	GO:0017177	2	0	1	#NUM!	2	0	1	#NUM!
DSIF complex	GO:0032044	2	0	1	#NUM!	2	0	1	#NUM!
extrinsic component of presynaptic endocytic zone membrane	GO:0098894	2	0	1	#NUM!	2	0	1	#NUM!
plasma membrane bounded cell projection	GO:0120025	1	0	1	#NUM!	1	0	1	#NUM!
Rad17 RFC-like complex	GO:0031389	1	0	1	#NUM!	1	0	1	#NUM!
myofibril	GO:0030016	11	1	1	0.0506437	12	1	1	0.0469622
nuclear telomeric heterochromatin	GO:0005724	2	0	1	#NUM!	2	0	1	#NUM!
motile cilium	GO:0031514	30	2	1	-0.259511	31	2	1	-0.208971
SAGA complex	GO:0000124	9	0	1	#NUM!	10	0	1	#NUM!
GARP complex	GO:0000938	2	0	1	#NUM!	2	0	1	#NUM!
brahma complex	GO:0035060	1	0	1	#NUM!	1	0	1	#NUM!
isoamylase complex	GO:0043033	1	0	1	#NUM!	1	0	1	#NUM!
synaptobrevin 2-SNAP-25-syntaxin-1a-complexin II complex	GO:0070033	2	0	1	#NUM!	2	0	1	#NUM!
supramolecular fiber	GO:0099512	1	0	1	#NUM!	1	0	1	#NUM!
tertiary granule	GO:0070820	2	0	1	#NUM!	2	0	1	#NUM!
npBAF complex	GO:0071564	11	1	1	0.0506437	11	1	0.598274	0.133974
clathrin coat of trans-Golgi network vesicle	GO:0030130	5	0	1	#NUM!	5	0	1	#NUM!
MutSalpha complex	GO:0032301	1	0	1	#NUM!	1	0	1	#NUM!
U7 snRNP	GO:0005683	6	0	1	#NUM!	6	0	1	#NUM!
amylin receptor complex 1	GO:0150056	0	0	1	#VALUE!	0	0	1	#VALUE!
THO complex	GO:0000347	4	0	1	#NUM!	4	0	1	#NUM!
blood microparticle	GO:0072562	51	4	1	-0.0969923	53	4	1	-0.0521287
synaptic vesicle membrane	GO:0030672	36	3	1	-0.0363676	34	3	0.749403	0.104121
inward rectifying potassium channel	GO:0008282	1	0	1	#NUM!	1	0	1	#NUM!
chromatin silencing complex	GO:0005677	4	0	1	#NUM!	3	0	1	#NUM!
pore complex	GO:0046930	4	0	1	#NUM!	4	0	1	#NUM!
Rad6-Rad18 complex	GO:0097505	1	0	1	#NUM!	1	0	1	#NUM!
intrinsic component of Golgi membrane	GO:0031228	1	0	1	#NUM!	1	0	1	#NUM!
proton-transporting ATP synthase complex, catalytic core F(1)	GO:0045261	1	0	1	#NUM!	1	0	1	#NUM!
glial limiting end-foot	GO:0097451	0	0	1	#VALUE!	0	0	1	#VALUE!
lipoprotein particle	GO:1990777	2	0	1	#NUM!	2	0	1	#NUM!
CNTFR-CLCF1 complex	GO:0097059	1	0	1	#NUM!	1	0	1	#NUM!
dentate gyrus mossy fiber	GO:0044302	1	0	1	#NUM!	1	0	1	#NUM!
EMILIN complex	GO:1990971	0	0	1	#VALUE!	0	0	1	#VALUE!
Hrd1p ubiquitin ligase ERAD-L complex	GO:0000839	3	0	1	#NUM!	3	0	1	#NUM!
vacuolar proton-transporting V-type ATPase, V0 domain	GO:0000220	1	0	1	#NUM!	1	1	0.0795103	2.53187
cytoplasmic side of early endosome membrane	GO:0098559	2	0	1	#NUM!	2	0	1	#NUM!
NURF complex	GO:0016589	3	0	1	#NUM!	3	0	1	#NUM!
myosin filament	GO:0032982	4	0	1	#NUM!	5	0	1	#NUM!
outer dense fiber	GO:0001520	3	0	1	#NUM!	4	0	1	#NUM!
U2AF	GO:0089701	3	0	1	#NUM!	3	0	1	#NUM!
CatSper complex	GO:0036128	1	0	1	#NUM!	1	0	1	#NUM!
protein C inhibitor-thrombin complex	GO:0036028	0	0	1	#VALUE!	0	0	1	#VALUE!
tRNA-splicing ligase complex	GO:0072669	3	0	1	#NUM!	3	0	1	#NUM!
mature chylomicron	GO:0034359	0	0	1	#VALUE!	0	0	1	#VALUE!
perinuclear endoplasmic reticulum lumen	GO:0099020	1	0	1	#NUM!	1	0	1	#NUM!
extrinsic component of cytoplasmic side of plasma membrane	GO:0031234	42	3	1	-0.190518	40	2	0.76782	-0.463863
hyaluranon cable	GO:0036117	0	0	1	#VALUE!	0	0	1	#VALUE!
integral component of external side of plasma membrane	GO:0071575	0	0	1	#VALUE!	0	0	1	#VALUE!
ESCRT III complex	GO:0000815	9	0	1	#NUM!	8	0	1	#NUM!
hexameric IgM immunoglobulin complex	GO:0071757	1	0	1	#NUM!	1	0	1	#NUM!
integrin alphav-beta5 complex	GO:0034684	1	0	1	#NUM!	1	0	1	#NUM!
BLOC-2 complex	GO:0031084	1	0	1	#NUM!	1	0	1	#NUM!
hemoglobin complex	GO:0005833	3	0	1	#NUM!	1	0	1	#NUM!
Cul4B-RING E3 ubiquitin ligase complex	GO:0031465	3	0	1	#NUM!	3	0	1	#NUM!
alphav-beta3 integrin-PKCalpha complex	GO:0035866	1	0	1	#NUM!	1	0	1	#NUM!
interleukin-13 receptor complex	GO:0005898	1	0	1	#NUM!	1	0	1	#NUM!
L-cysteine desulfurase complex	GO:1990221	1	0	1	#NUM!	1	0	1	#NUM!
prefoldin complex	GO:0016272	7	0	1	#NUM!	7	0	1	#NUM!
nuclear RNA-directed RNA polymerase complex	GO:0031380	1	0	1	#NUM!	1	0	1	#NUM!
fibrinogen complex	GO:0005577	2	0	1	#NUM!	2	0	1	#NUM!
sperm principal piece	GO:0097228	3	0	1	#NUM!	3	0	1	#NUM!
dendritic tree	GO:0097447	1	0	1	#NUM!	1	0	1	#NUM!
rhabdomere	GO:0016028	1	0	1	#NUM!	1	0	1	#NUM!
extrinsic component of postsynaptic endosome membrane	GO:0098999	1	0	1	#NUM!	1	0	1	#NUM!
MSL complex	GO:0072487	2	0	1	#NUM!	2	0	1	#NUM!
protein kinase complex	GO:1902911	1	0	1	#NUM!	1	0	1	#NUM!
bleb	GO:0032059	8	0	1	#NUM!	7	0	1	#NUM!
cytosolic ribosome	GO:0022626	5	0	1	#NUM!	5	0	1	#NUM!
host cell surface	GO:0044228	1	0	1	#NUM!	1	0	1	#NUM!
tetraspanin-enriched microdomain	GO:0097197	4	0	1	#NUM!	3	0	1	#NUM!
neuronal dense core vesicle	GO:0098992	1	0	1	#NUM!	1	0	1	#NUM!
hippocampal mossy fiber to CA3 synapse	GO:0098686	18	1	1	-0.441833	17	2	0.640661	0.391803
HAUS complex	GO:0070652	7	0	1	#NUM!	7	0	1	#NUM!
EKC/KEOPS complex	GO:0000408	4	0	1	#NUM!	4	1	0.282131	1.14557
ESCRT II complex	GO:0000814	2	0	1	#NUM!	2	0	1	#NUM!
fascia adherens	GO:0005916	8	0	1	#NUM!	7	0	1	#NUM!
RNA polymerase I core factor complex	GO:0070860	1	0	1	#NUM!	1	0	1	#NUM!
lysosomal lumen	GO:0043202	40	3	1	-0.141728	39	3	1	-0.0330806
phenylalanine-tRNA ligase complex	GO:0009328	1	0	1	#NUM!	1	0	1	#NUM!
clathrin vesicle coat	GO:0030125	4	0	1	#NUM!	4	0	1	#NUM!
t-UTP complex	GO:0034455	2	0	1	#NUM!	2	0	1	#NUM!
pICln-Sm protein complex	GO:0034715	6	0	1	#NUM!	6	0	1	#NUM!
phosphorylase kinase complex	GO:0005964	2	0	1	#NUM!	2	0	1	#NUM!
fibrillar collagen trimer	GO:0005583	1	0	1	#NUM!	1	0	1	#NUM!
AMPA glutamate receptor complex	GO:0032281	6	0	1	#NUM!	6	0	1	#NUM!
platelet alpha granule	GO:0031091	5	0	1	#NUM!	5	0	1	#NUM!
presynaptic actin cytoskeleton	GO:0099143	1	0	1	#NUM!	1	0	1	#NUM!
centriole	GO:0005814	85	7	1	-0.0482021	85	7	0.840458	0.0351277
laminin-5 complex	GO:0005610	2	0	1	#NUM!	1	0	1	#NUM!
PCNA complex	GO:0043626	1	0	1	#NUM!	1	1	0.0795103	2.53187
integral component of endoplasmic reticulum membrane	GO:0030176	40	3	1	-0.141728	41	2	0.769414	-0.488556
proton-transporting V-type ATPase complex	GO:0033176	1	0	1	#NUM!	1	0	1	#NUM!
intrinsic component of membrane	GO:0031224	7	0	1	#NUM!	7	1	0.440208	0.585959
compact myelin	GO:0043218	3	0	1	#NUM!	3	0	1	#NUM!
tricarboxylic acid cycle enzyme complex	GO:0045239	1	0	1	#NUM!	1	0	1	#NUM!
box H/ACA telomerase RNP complex	GO:0090661	4	0	1	#NUM!	4	0	1	#NUM!
Rad51C-XRCC3 complex	GO:0033065	0	0	1	#VALUE!	0	0	1	#VALUE!
kainate selective glutamate receptor complex	GO:0032983	2	0	1	#NUM!	2	0	1	#NUM!
Bcl3-Bcl10 complex	GO:0032996	1	0	1	#NUM!	1	0	1	#NUM!
microtubule end	GO:1990752	1	0	1	#NUM!	1	0	1	#NUM!
photoreceptor disc membrane	GO:0097381	2	0	1	#NUM!	2	0	1	#NUM!
extrinsic component of postsynaptic early endosome membrane	GO:0098998	1	0	1	#NUM!	1	0	1	#NUM!
organelle inner membrane	GO:0019866	1	0	1	#NUM!	0	0	1	#VALUE!
anchored component of the cytoplasmic side of the plasma membrane	GO:0098753	1	0	1	#NUM!	1	0	1	#NUM!
interleukin-2 receptor complex	GO:0005893	0	0	1	#VALUE!	0	0	1	#VALUE!
sperm annulus	GO:0097227	4	0	1	#NUM!	4	0	1	#NUM!
nuclear SCF ubiquitin ligase complex	GO:0043224	2	0	1	#NUM!	2	0	1	#NUM!
dendritic branch	GO:0044307	2	0	1	#NUM!	2	0	1	#NUM!
postsynaptic spectrin-associated cytoskeleton	GO:0099189	1	0	1	#NUM!	1	0	1	#NUM!
ribbon synapse	GO:0097470	2	0	1	#NUM!	1	0	1	#NUM!
sarcoplasmic reticulum lumen	GO:0033018	4	0	1	#NUM!	4	0	1	#NUM!
growing cell tip	GO:0035838	1	0	1	#NUM!	1	0	1	#NUM!
Mon1-Ccz1 complex	GO:0035658	1	0	1	#NUM!	1	0	1	#NUM!
SLIK (SAGA-like) complex	GO:0046695	2	0	1	#NUM!	2	0	1	#NUM!
mitochondrial outer membrane translocase complex	GO:0005742	4	0	1	#NUM!	4	0	1	#NUM!
stereocilia ankle link complex	GO:0002142	2	0	1	#NUM!	2	0	1	#NUM!
synaptobrevin 2-SNAP-25-syntaxin-1a complex	GO:0070044	4	0	1	#NUM!	4	0	1	#NUM!
glycerol-3-phosphate dehydrogenase complex	GO:0009331	1	0	1	#NUM!	1	0	1	#NUM!
Seh1-associated complex	GO:0035859	1	0	1	#NUM!	1	0	1	#NUM!
lumenal side of lysosomal membrane	GO:0098575	1	0	1	#NUM!	1	0	1	#NUM!
desmosome	GO:0030057	8	0	1	#NUM!	8	0	1	#NUM!
cyclin K-CDK12 complex	GO:0002944	2	0	1	#NUM!	2	0	1	#NUM!
microvillus	GO:0005902	22	1	1	-0.642503	22	1	1	-0.559174
GINS complex	GO:0000811	0	0	1	#VALUE!	0	0	1	#VALUE!
cytoplasmic vesicle lumen	GO:0060205	1	0	1	#NUM!	1	0	1	#NUM!
macrophage migration inhibitory factor receptor complex	GO:0035692	1	0	1	#NUM!	1	0	1	#NUM!
UDP-N-acetylglucosamine transferase complex	GO:0043541	1	0	1	#NUM!	1	0	1	#NUM!
NatA complex	GO:0031415	2	0	1	#NUM!	2	0	1	#NUM!
tubular endosome	GO:0097422	4	0	1	#NUM!	4	0	1	#NUM!
NLS-dependent protein nuclear import complex	GO:0042564	1	0	1	#NUM!	1	0	1	#NUM!
CCR4-NOT core complex	GO:0030015	4	0	1	#NUM!	4	0	1	#NUM!
ciliary neurotrophic factor receptor complex	GO:0070110	2	0	1	#NUM!	2	0	1	#NUM!
Schaffer collateral - CA1 synapse	GO:0098685	50	4	1	-0.0771896	48	4	0.790622	0.0469622
postsynaptic density membrane	GO:0098839	5	0	1	#NUM!	6	0	1	#NUM!
cytosolic aryl hydrocarbon receptor complex	GO:0034752	1	0	1	#NUM!	1	0	1	#NUM!
pericentric heterochromatin	GO:0005721	7	0	1	#NUM!	7	0	1	#NUM!
microfibril	GO:0001527	5	0	1	#NUM!	4	0	1	#NUM!
KICSTOR complex	GO:0140007	2	0	1	#NUM!	2	0	1	#NUM!
chaperone-mediated autophagy translocation complex	GO:0061742	1	0	1	#NUM!	1	0	1	#NUM!
telomerase holoenzyme complex	GO:0005697	14	1	1	-0.190518	14	0	0.620542	#NUM!
proteasome activator complex	GO:0008537	3	0	1	#NUM!	3	0	1	#NUM!
MHC class Ib protein complex	GO:0032398	1	0	1	#NUM!	1	0	1	#NUM!
P granule	GO:0043186	7	0	1	#NUM!	7	0	1	#NUM!
integral component of mitochondrial membrane	GO:0032592	2	0	1	#NUM!	2	0	1	#NUM!
coated vesicle	GO:0030135	2	0	1	#NUM!	2	0	1	#NUM!
microtubule minus-end	GO:0036449	3	0	1	#NUM!	3	0	1	#NUM!
excitatory synapse	GO:0060076	11	1	1	0.0506437	11	0	1	#NUM!
extrinsic component of plasma membrane	GO:0019897	10	0	1	#NUM!	10	0	1	#NUM!
proximal neuron projection	GO:1990769	2	0	1	#NUM!	2	0	1	#NUM!
RAVE complex	GO:0043291	2	0	1	#NUM!	2	0	1	#NUM!
Golgi medial cisterna	GO:0005797	5	0	1	#NUM!	5	0	1	#NUM!
chromocenter	GO:0010369	6	0	1	#NUM!	6	0	1	#NUM!
proton-transporting ATP synthase complex, coupling factor F(o)	GO:0045263	3	0	1	#NUM!	3	0	1	#NUM!
intrinsic component of the cytoplasmic side of the plasma membrane	GO:0031235	3	0	1	#NUM!	3	0	1	#NUM!
AP-5 adaptor complex	GO:0044599	0	0	1	#VALUE!	0	0	1	#VALUE!
cytoplasmic side of rough endoplasmic reticulum membrane	GO:0098556	4	0	1	#NUM!	4	0	1	#NUM!
microtubule bundle	GO:0097427	2	0	1	#NUM!	2	0	1	#NUM!
cytolytic granule	GO:0044194	2	0	1	#NUM!	1	0	1	#NUM!
ESC/E(Z) complex	GO:0035098	6	0	1	#NUM!	6	0	1	#NUM!
pinceau fiber	GO:1990031	1	0	1	#NUM!	1	0	1	#NUM!
neuron spine	GO:0044309	5	0	1	#NUM!	5	0	1	#NUM!
SAM complex	GO:0001401	2	0	1	#NUM!	2	0	1	#NUM!
SWI/SNF complex	GO:0016514	16	1	1	-0.32405	16	1	1	-0.24072
cytoplasmic stress granule	GO:0010494	38	3	1	-0.0904349	38	3	1	-0.00710506
acetylcholine-gated channel complex	GO:0005892	2	0	1	#NUM!	2	0	1	#NUM!
epsilon DNA polymerase complex	GO:0008622	5	0	1	#NUM!	5	0	1	#NUM!
terminal cisterna	GO:0014802	2	0	1	#NUM!	2	0	1	#NUM!
catenin complex	GO:0016342	11	1	1	0.0506437	12	1	1	0.0469622
filopodium	GO:0030175	37	3	1	-0.0637666	36	2	1	-0.358503
meiotic spindle	GO:0072687	3	0	1	#NUM!	3	0	1	#NUM!
chromaffin granule	GO:0042583	2	0	1	#NUM!	2	0	1	#NUM!
tight junction	GO:0070160	1	0	1	#NUM!	1	0	1	#NUM!
WASH complex	GO:0071203	7	0	1	#NUM!	7	0	1	#NUM!
dolichol-phosphate-mannose synthase complex	GO:0033185	1	0	1	#NUM!	1	0	1	#NUM!
histone pre-mRNA 3'end processing complex	GO:0071204	3	0	1	#NUM!	3	0	1	#NUM!
snRNA-activating protein complex	GO:0019185	2	0	1	#NUM!	1	0	1	#NUM!
condensin complex	GO:0000796	5	0	1	#NUM!	4	0	1	#NUM!
photoreceptor inner segment membrane	GO:0060342	1	0	1	#NUM!	1	0	1	#NUM!
Golgi cisterna	GO:0031985	6	0	1	#NUM!	6	0	1	#NUM!
apical cortex	GO:0045179	4	0	1	#NUM!	4	0	1	#NUM!
endocytic vesicle lumen	GO:0071682	7	0	1	#NUM!	7	0	1	#NUM!
collagen type VII trimer	GO:0005590	1	0	1	#NUM!	1	0	1	#NUM!
DNA polymerase III complex	GO:0009360	1	0	1	#NUM!	1	0	1	#NUM!
MHC class I peptide loading complex	GO:0042824	3	0	1	#NUM!	4	0	1	#NUM!
MOZ/MORF histone acetyltransferase complex	GO:0070776	7	0	1	#NUM!	7	0	1	#NUM!
myelin sheath	GO:0043209	16	1	1	-0.32405	15	1	1	-0.176181
collagen type IX trimer	GO:0005594	1	0	1	#NUM!	1	0	1	#NUM!
zona pellucida receptor complex	GO:0002199	5	0	1	#NUM!	5	0	1	#NUM!
extrinsic component of postsynaptic density membrane	GO:0099147	3	0	1	#NUM!	3	0	1	#NUM!
cullin-RING ubiquitin ligase complex	GO:0031461	11	1	1	0.0506437	11	1	0.598274	0.133974
serine-type peptidase complex	GO:1905286	1	0	1	#NUM!	1	0	1	#NUM!
Shu complex	GO:0097196	1	0	1	#NUM!	1	0	1	#NUM!
cell-substrate junction	GO:0030055	2	0	1	#NUM!	2	0	1	#NUM!
inhibin B complex	GO:0043513	1	0	1	#NUM!	1	0	1	#NUM!
BRISC complex	GO:0070552	4	0	1	#NUM!	4	0	1	#NUM!
striated muscle dense body	GO:0055120	1	0	1	#NUM!	1	0	1	#NUM!
Gtr1-Gtr2 GTPase complex	GO:1990131	2	0	1	#NUM!	2	0	1	#NUM!
molybdopterin synthase complex	GO:0019008	3	0	1	#NUM!	3	0	1	#NUM!
neuronal ribonucleoprotein granule	GO:0071598	2	0	1	#NUM!	2	0	1	#NUM!
dendritic spine neck	GO:0044326	4	0	1	#NUM!	4	0	1	#NUM!
nuclear MIS12/MIND complex	GO:0000818	3	0	1	#NUM!	3	0	1	#NUM!
Cul2-RING ubiquitin ligase complex	GO:0031462	8	0	1	#NUM!	7	0	1	#NUM!
spermatoproteasome complex	GO:1990111	2	0	1	#NUM!	2	0	1	#NUM!
Dbf4-dependent protein kinase complex	GO:0031431	2	0	1	#NUM!	2	0	1	#NUM!
Golgi lumen	GO:0005796	28	2	1	-0.190518	27	2	1	-0.0708209
guanyl-nucleotide exchange factor complex	GO:0032045	4	0	1	#NUM!	4	0	1	#NUM!
PRC1 complex	GO:0035102	14	1	1	-0.190518	13	2	0.276916	0.660067
DNA recombinase complex	GO:0097519	0	0	1	#VALUE!	0	0	1	#VALUE!
proteasome regulatory particle, lid subcomplex	GO:0008541	6	0	1	#NUM!	6	0	1	#NUM!
trans-Golgi network transport vesicle	GO:0030140	12	1	1	-0.0363676	12	1	1	0.0469622
CBM complex	GO:0032449	2	0	1	#NUM!	2	0	1	#NUM!
NF-kappaB complex	GO:0071159	1	0	1	#NUM!	1	0	1	#NUM!
endoplasmic reticulum tubular network membrane	GO:0098826	1	0	1	#NUM!	1	0	1	#NUM!
GABA-A receptor complex	GO:1902711	4	0	1	#NUM!	5	1	0.339239	0.922431
mitochondrial degradosome	GO:0045025	1	0	1	#NUM!	1	0	1	#NUM!
chromaffin granule membrane	GO:0042584	1	0	1	#NUM!	1	0	1	#NUM!
pi-body	GO:0071546	0	0	1	#VALUE!	0	0	1	#VALUE!
tumor necrosis factor receptor superfamily complex	GO:0002947	1	0	1	#NUM!	1	0	1	#NUM!
BLOC-3 complex	GO:0031085	2	0	1	#NUM!	2	0	1	#NUM!
mitochondrial respiratory chain complex II, succinate dehydrogenase complex (ubiquinone)	GO:0005749	3	0	1	#NUM!	3	0	1	#NUM!
actin filament bundle	GO:0032432	2	0	1	#NUM!	2	0	1	#NUM!
transcription factor TFIIK complex	GO:0070985	2	0	1	#NUM!	2	0	1	#NUM!
glutamyl-tRNA(Gln) amidotransferase complex	GO:0030956	2	0	1	#NUM!	2	0	1	#NUM!
m-AAA complex	GO:0005745	2	0	1	#NUM!	2	0	1	#NUM!
growth cone lamellipodium	GO:1990761	2	0	1	#NUM!	2	0	1	#NUM!
euchromatin	GO:0000791	6	0	1	#NUM!	6	0	1	#NUM!
female germ cell nucleus	GO:0001674	0	0	1	#VALUE!	0	0	1	#VALUE!
nuclear pericentric heterochromatin	GO:0031618	7	0	1	#NUM!	6	0	1	#NUM!
Cul4A-RING E3 ubiquitin ligase complex	GO:0031464	9	0	1	#NUM!	9	1	0.52577	0.334644
symmetric, GABA-ergic, inhibitory synapse	GO:0098983	1	0	1	#NUM!	1	0	1	#NUM!
mitochondrial fatty acid beta-oxidation multienzyme complex	GO:0016507	1	0	1	#NUM!	1	0	1	#NUM!
basal tubulobulbar complex	GO:0061829	1	0	1	#NUM!	1	0	1	#NUM!
dense core granule membrane	GO:0032127	1	0	1	#NUM!	1	0	1	#NUM!
TEAD-2-YAP complex	GO:0071149	1	0	1	#NUM!	2	0	1	#NUM!
Sin3-type complex	GO:0070822	6	0	1	#NUM!	6	0	1	#NUM!
integrin alpha10-beta1 complex	GO:0034680	1	0	1	#NUM!	1	0	1	#NUM!
IRE1-RACK1-PP2A complex	GO:1990630	1	0	1	#NUM!	1	0	1	#NUM!
proton-transporting V-type ATPase, V0 domain	GO:0033179	5	0	1	#NUM!	5	0	1	#NUM!
potassium:proton exchanging ATPase complex	GO:0005889	1	0	1	#NUM!	0	0	1	#VALUE!
epididymosome	GO:0098875	1	0	1	#NUM!	1	0	1	#NUM!
clathrin-sculpted gamma-aminobutyric acid transport vesicle membrane	GO:0061202	6	0	1	#NUM!	6	0	1	#NUM!
bub1-bub3 complex	GO:1990298	1	0	1	#NUM!	1	0	1	#NUM!
condensed chromosome, centromeric region	GO:0000779	5	0	1	#NUM!	4	0	1	#NUM!
plus-end kinesin complex	GO:0005873	2	0	1	#NUM!	2	0	1	#NUM!
RES complex	GO:0070274	1	0	1	#NUM!	1	0	1	#NUM!
synaptobrevin 2-SNAP-25-syntaxin-3-complexin complex	GO:0070554	1	0	1	#NUM!	1	0	1	#NUM!
low-density lipoprotein particle	GO:0034362	5	0	1	#NUM!	5	0	1	#NUM!
intermediate filament	GO:0005882	24	2	1	-0.0363676	21	2	0.681411	0.180494
endolysosome	GO:0036019	0	0	1	#VALUE!	0	0	1	#VALUE!
transcription factor TFIIIC complex	GO:0000127	4	0	1	#NUM!	4	0	1	#NUM!
SNARE complex	GO:0031201	30	2	1	-0.259511	30	2	1	-0.176181
DNA ligase III-XRCC1 complex	GO:0070421	1	0	1	#NUM!	1	0	1	#NUM!
actomyosin	GO:0042641	11	1	1	0.0506437	11	0	1	#NUM!
cell-substrate adherens junction	GO:0005924	1	0	1	#NUM!	1	0	1	#NUM!
spliceosomal snRNP complex	GO:0097525	1	0	1	#NUM!	1	0	1	#NUM!
non-motile cilium	GO:0097730	10	0	1	#NUM!	10	0	1	#NUM!
Set1C/COMPASS complex	GO:0048188	7	0	1	#NUM!	7	0	1	#NUM!
dendritic filopodium	GO:1902737	1	0	1	#NUM!	1	0	1	#NUM!
proteasome core complex, beta-subunit complex	GO:0019774	7	0	1	#NUM!	7	0	1	#NUM!
amyloid-beta complex	GO:0106003	2	0	1	#NUM!	2	0	1	#NUM!
AP-1 adaptor complex	GO:0030121	4	0	1	#NUM!	4	0	1	#NUM!
outer dynein arm	GO:0036157	1	0	1	#NUM!	0	0	1	#VALUE!
nuclear replication fork	GO:0043596	3	0	1	#NUM!	3	1	0.220095	1.43326
rDNA heterochromatin	GO:0033553	2	0	1	#NUM!	2	0	1	#NUM!
dendritic spine cytoplasm	GO:0061846	1	0	1	#NUM!	1	0	1	#NUM!
I-kappaB/NF-kappaB complex	GO:0033256	2	0	1	#NUM!	2	0	1	#NUM!
NADPH oxidase complex	GO:0043020	2	0	1	#NUM!	3	0	1	#NUM!
anchored component of external side of plasma membrane	GO:0031362	9	0	1	#NUM!	9	0	1	#NUM!
tRNA methyltransferase complex	GO:0043527	1	0	1	#NUM!	1	0	1	#NUM!
melanosome membrane	GO:0033162	3	0	1	#NUM!	3	0	1	#NUM!
intercellular canaliculus	GO:0046581	3	0	1	#NUM!	3	0	1	#NUM!
serine-type endopeptidase complex	GO:1905370	1	0	1	#NUM!	1	0	1	#NUM!
glial cytoplasmic inclusion	GO:0097409	1	0	1	#NUM!	1	0	1	#NUM!
BRCA1-A complex	GO:0070531	6	0	1	#NUM!	6	0	1	#NUM!
chiasma	GO:0005712	2	0	1	#NUM!	2	0	1	#NUM!
cortical microtubule	GO:0055028	1	0	1	#NUM!	1	0	1	#NUM!
Cul5-RING ubiquitin ligase complex	GO:0031466	5	0	1	#NUM!	4	0	1	#NUM!
extrinsic component of mitochondrial outer membrane	GO:0031315	2	0	1	#NUM!	2	0	1	#NUM!
preribosome	GO:0030684	3	0	1	#NUM!	3	0	1	#NUM!
ASTRA complex	GO:0070209	1	0	1	#NUM!	1	0	1	#NUM!
sperm head	GO:0061827	2	0	1	#NUM!	2	0	1	#NUM!
stereocilium membrane	GO:0060171	1	0	1	#NUM!	1	0	1	#NUM!
postsynaptic endocytic zone membrane	GO:0098844	3	0	1	#NUM!	3	0	1	#NUM!
spine apparatus	GO:0097444	1	0	1	#NUM!	1	0	1	#NUM!
integrin alphaM-beta2 complex	GO:0034688	1	0	1	#NUM!	1	0	1	#NUM!
insulin-like growth factor ternary complex	GO:0042567	2	0	1	#NUM!	2	0	1	#NUM!
central element	GO:0000801	1	0	1	#NUM!	1	0	1	#NUM!
primary dendrite	GO:0150001	1	0	1	#NUM!	1	0	1	#NUM!
cell-cell contact zone	GO:0044291	10	0	1	#NUM!	11	0	1	#NUM!
other organism cytoplasm	GO:0097679	0	0	1	#VALUE!	0	0	1	#VALUE!
oligosaccharyltransferase complex	GO:0008250	7	0	1	#NUM!	7	0	1	#NUM!
protein C inhibitor-PLAU complex	GO:0036027	0	0	1	#VALUE!	0	0	1	#VALUE!
extrinsic component of synaptic membrane	GO:0099243	1	0	1	#NUM!	1	0	1	#NUM!
host cell viral assembly compartment	GO:0072517	1	0	1	#NUM!	1	0	1	#NUM!
apical ectoplasmic specialization	GO:0061831	1	0	1	#NUM!	1	0	1	#NUM!
Slx1-Slx4 complex	GO:0033557	2	0	1	#NUM!	2	0	1	#NUM!
vacuolar proton-transporting V-type ATPase, V1 domain	GO:0000221	2	0	1	#NUM!	2	0	1	#NUM!
membrane attack complex	GO:0005579	0	0	1	#VALUE!	0	0	1	#VALUE!
integrin alpha8-beta1 complex	GO:0034678	1	0	1	#NUM!	1	0	1	#NUM!
Atg1/ULK1 kinase complex	GO:1990316	2	0	1	#NUM!	2	0	1	#NUM!
PcG protein complex	GO:0031519	16	1	1	-0.32405	15	2	0.337531	0.516966
90S preribosome	GO:0030686	4	0	1	#NUM!	4	0	1	#NUM!
transcription factor TFIIF complex	GO:0005674	1	0	1	#NUM!	1	0	1	#NUM!
intracellular organelle	GO:0043229	0	0	1	#VALUE!	0	0	1	#VALUE!
nucleotide-excision repair factor 3 complex	GO:0000112	1	0	1	#NUM!	1	0	1	#NUM!
gap junction	GO:0005921	6	0	1	#NUM!	6	0	1	#NUM!
L-type voltage-gated calcium channel complex	GO:1990454	0	0	1	#VALUE!	0	0	1	#VALUE!
Ada2/Gcn5/Ada3 transcription activator complex	GO:0005671	10	0	1	#NUM!	11	0	1	#NUM!
signal recognition particle	GO:0048500	3	0	1	#NUM!	3	0	1	#NUM!
signal recognition particle, endoplasmic reticulum targeting	GO:0005786	4	0	1	#NUM!	4	0	1	#NUM!
cardiac myofibril	GO:0097512	4	0	1	#NUM!	3	0	1	#NUM!
Noc1p-Noc2p complex	GO:0030690	1	0	1	#NUM!	1	0	1	#NUM!
gamma-tubulin ring complex	GO:0008274	4	0	1	#NUM!	4	0	1	#NUM!
ERCC4-ERCC1 complex	GO:0070522	2	0	1	#NUM!	2	0	1	#NUM!
endoplasmic reticulum-endosome membrane contact site	GO:0140284	3	0	1	#NUM!	3	0	1	#NUM!
nuclear cap binding complex	GO:0005846	2	0	1	#NUM!	2	0	1	#NUM!
site of DNA damage	GO:0090734	12	1	1	-0.0363676	12	1	1	0.0469622
axon cytoplasm	GO:1904115	41	3	1	-0.166421	41	3	1	-0.083091
AP-type membrane coat adaptor complex	GO:0030119	2	0	1	#NUM!	2	0	1	#NUM!
longitudinal sarcoplasmic reticulum	GO:0014801	1	0	1	#NUM!	1	0	1	#NUM!
Hrd1p ubiquitin ligase complex	GO:0000836	3	0	1	#NUM!	3	0	1	#NUM!
gamma-tubulin small complex	GO:0008275	2	0	1	#NUM!	2	0	1	#NUM!
nuclear cyclin-dependent protein kinase holoenzyme complex	GO:0019908	3	0	1	#NUM!	3	0	1	#NUM!
activating signal cointegrator 1 complex	GO:0099053	3	0	1	#NUM!	3	0	1	#NUM!
apical cytoplasm	GO:0090651	1	0	1	#NUM!	1	0	1	#NUM!
lamin filament	GO:0005638	3	0	1	#NUM!	3	0	1	#NUM!
U11/U12 snRNP	GO:0034693	1	0	1	#NUM!	1	1	0.0795103	2.53187
laminin-11 complex	GO:0043260	3	0	1	#NUM!	2	0	1	#NUM!
multi-eIF complex	GO:0043614	1	0	1	#NUM!	1	0	1	#NUM!
cuticular plate	GO:0032437	2	0	1	#NUM!	2	0	1	#NUM!
RSF complex	GO:0031213	0	0	1	#VALUE!	0	0	1	#VALUE!
immunoglobulin complex, circulating	GO:0042571	2	0	1	#NUM!	1	0	1	#NUM!
collagen trimer	GO:0005581	27	2	1	-0.154151	27	2	1	-0.0708209
polycystin complex	GO:0002133	2	0	1	#NUM!	2	0	1	#NUM!
mucin granule	GO:0098594	1	0	1	#NUM!	1	0	1	#NUM!
apical dendrite	GO:0097440	11	1	1	0.0506437	11	1	0.598274	0.133974
B cell receptor complex	GO:0019815	1	0	1	#NUM!	1	0	1	#NUM!
nucleotide-excision repair complex	GO:0000109	4	0	1	#NUM!	4	1	0.282131	1.14557
junctional sarcoplasmic reticulum membrane	GO:0014701	5	0	1	#NUM!	5	0	1	#NUM!
TRAMP complex	GO:0031499	1	0	1	#NUM!	1	0	1	#NUM!
CRD-mediated mRNA stability complex	GO:0070937	5	0	1	#NUM!	5	0	1	#NUM!
astrocyte end-foot	GO:0097450	1	0	1	#NUM!	1	0	1	#NUM!
phosphatidylinositol 3-kinase complex, class III, type II	GO:0034272	1	0	1	#NUM!	1	0	1	#NUM!
pentameric IgM immunoglobulin complex	GO:0071756	1	0	1	#NUM!	1	0	1	#NUM!
ASAP complex	GO:0061574	4	0	1	#NUM!	4	0	1	#NUM!
sodium:potassium-exchanging ATPase complex	GO:0005890	4	0	1	#NUM!	4	0	1	#NUM!
multimeric ribonuclease P complex	GO:0030681	6	0	1	#NUM!	6	0	1	#NUM!
haptoglobin-hemoglobin complex	GO:0031838	3	0	1	#NUM!	1	0	1	#NUM!
perichromatin fibrils	GO:0005726	4	0	1	#NUM!	4	0	1	#NUM!
granular component	GO:0001652	4	0	1	#NUM!	4	0	1	#NUM!
vesicle lumen	GO:0031983	0	0	1	#VALUE!	0	0	1	#VALUE!
mitochondrial processing peptidase complex	GO:0017087	3	0	1	#NUM!	3	0	1	#NUM!
intracellular canaliculus	GO:0046691	0	0	1	#VALUE!	0	0	1	#VALUE!
laminin-8 complex	GO:0043257	1	0	1	#NUM!	1	0	1	#NUM!
SPOTS complex	GO:0035339	2	0	1	#NUM!	2	0	1	#NUM!
SMC loading complex	GO:0032116	1	0	1	#NUM!	1	0	1	#NUM!
nuclear RNA export factor complex	GO:0042272	1	0	1	#NUM!	1	0	1	#NUM!
Golgi-associated vesicle	GO:0005798	10	0	1	#NUM!	11	0	1	#NUM!
condensed nuclear chromosome inner kinetochore	GO:0000941	2	0	1	#NUM!	1	0	1	#NUM!
septin ring	GO:0005940	9	0	1	#NUM!	9	0	1	#NUM!
sarcoplasmic reticulum	GO:0016529	17	1	1	-0.384674	18	0	0.392499	#NUM!
HOPS complex	GO:0030897	5	0	1	#NUM!	5	0	1	#NUM!
zymogen granule membrane	GO:0042589	6	0	1	#NUM!	6	0	1	#NUM!
cytoplasmic chromatin	GO:0000789	1	0	1	#NUM!	1	0	1	#NUM!
6-phosphofructokinase complex	GO:0005945	3	0	1	#NUM!	3	0	1	#NUM!
procollagen-proline 4-dioxygenase complex	GO:0016222	2	0	1	#NUM!	2	0	1	#NUM!
deuterosome	GO:0098536	3	0	1	#NUM!	2	0	1	#NUM!
GTPase activator complex	GO:1902773	1	0	1	#NUM!	1	0	1	#NUM!
SAGA-type complex	GO:0070461	2	0	1	#NUM!	3	0	1	#NUM!
cytochrome complex	GO:0070069	1	0	1	#NUM!	1	0	1	#NUM!
integral component of nuclear inner membrane	GO:0005639	6	0	1	#NUM!	6	0	1	#NUM!
dystroglycan complex	GO:0016011	1	0	1	#NUM!	1	0	1	#NUM!
FANCM-MHF complex	GO:0071821	2	0	1	#NUM!	2	0	1	#NUM!
RNA polymerase II, holoenzyme	GO:0016591	6	0	1	#NUM!	6	0	1	#NUM!
GABA receptor complex	GO:1902710	1	0	1	#NUM!	1	0	1	#NUM!
phagophore assembly site	GO:0000407	13	1	1	-0.11641	13	1	1	-0.0330806
endoplasmic reticulum-Golgi intermediate compartment membrane	GO:0033116	35	3	1	-0.00819677	37	3	1	0.0195632
glutamate-cysteine ligase complex	GO:0017109	1	0	1	#NUM!	1	0	1	#NUM!
TIM22 mitochondrial import inner membrane insertion complex	GO:0042721	1	0	1	#NUM!	1	0	1	#NUM!
inner dense plaque of desmosome	GO:0090637	1	0	1	#NUM!	1	0	1	#NUM!
PET complex	GO:1990923	0	0	1	#VALUE!	0	0	1	#VALUE!
Holliday junction resolvase complex	GO:0048476	1	0	1	#NUM!	1	0	1	#NUM!
STAGA complex	GO:0030914	7	0	1	#NUM!	7	0	1	#NUM!
Scc2-Scc4 cohesin loading complex	GO:0090694	1	0	1	#NUM!	1	0	1	#NUM!
omegasome	GO:1990462	1	0	1	#NUM!	1	0	1	#NUM!
phagolysosome	GO:0032010	0	0	1	#VALUE!	0	0	1	#VALUE!
histone locus body	GO:0035363	1	0	1	#NUM!	1	0	1	#NUM!
cytoplasmic dynein complex	GO:0005868	16	1	1	-0.32405	16	2	0.367295	0.452427
connexin complex	GO:0005922	1	0	1	#NUM!	1	0	1	#NUM!
intrinsic component of mitochondrial inner membrane	GO:0031304	1	0	1	#NUM!	1	0	1	#NUM!
inward rectifier potassium channel complex	GO:1902937	2	0	1	#NUM!	2	0	1	#NUM!
tricellular tight junction	GO:0061689	1	0	1	#NUM!	1	0	1	#NUM!
GPI-anchor transamidase complex	GO:0042765	3	0	1	#NUM!	3	0	1	#NUM!
mitochondrial intermembrane space protein transporter complex	GO:0042719	2	0	1	#NUM!	2	0	1	#NUM!
EARP complex	GO:1990745	2	0	1	#NUM!	2	0	1	#NUM!
phagocytic vesicle	GO:0045335	39	3	1	-0.11641	38	2	0.766022	-0.41257
synaptic cleft	GO:0043083	6	0	1	#NUM!	5	0	1	#NUM!
alphav-beta3 integrin-IGF-1-IGF1R complex	GO:0035867	1	0	1	#NUM!	1	0	1	#NUM!
Parkin-FBXW7-Cul1 ubiquitin ligase complex	GO:1990452	3	0	1	#NUM!	3	0	1	#NUM!
keratin filament	GO:0045095	4	0	1	#NUM!	4	0	1	#NUM!
sex chromosome	GO:0000803	1	0	1	#NUM!	1	0	1	#NUM!
photoreceptor outer segment membrane	GO:0042622	4	0	1	#NUM!	4	0	1	#NUM!
terminal web	GO:1990357	1	0	1	#NUM!	1	0	1	#NUM!
uniplex complex	GO:1990246	1	0	1	#NUM!	0	0	1	#VALUE!
I band	GO:0031674	11	1	1	0.0506437	12	1	1	0.0469622
Cdc48p-Npl4p-Vms1p AAA ATPase complex	GO:0036266	0	0	1	#VALUE!	0	0	1	#VALUE!
TEAD-1-YAP complex	GO:0071148	2	0	1	#NUM!	2	0	1	#NUM!
postsynaptic specialization, intracellular component	GO:0099091	3	0	1	#NUM!	3	0	1	#NUM!
platelet alpha granule lumen	GO:0031093	33	2	1	-0.354821	35	2	1	-0.330332
Pwp2p-containing subcomplex of 90S preribosome	GO:0034388	7	0	1	#NUM!	7	0	1	#NUM!
transmembrane transporter complex	GO:1902495	1	0	1	#NUM!	0	0	1	#VALUE!
H zone	GO:0031673	1	0	1	#NUM!	1	0	1	#NUM!
apical plasma membrane urothelial plaque	GO:0120001	0	0	1	#VALUE!	0	0	1	#VALUE!
intrinsic component of endoplasmic reticulum membrane	GO:0031227	3	0	1	#NUM!	3	0	1	#NUM!
phagophore assembly site membrane	GO:0034045	9	0	1	#NUM!	9	0	1	#NUM!
tertiary granule lumen	GO:1904724	22	1	1	-0.642503	22	1	1	-0.559174
RSC-type complex	GO:0016586	2	0	1	#NUM!	2	0	1	#NUM!
cyclin A2-CDK2 complex	GO:0097124	3	0	1	#NUM!	3	0	1	#NUM!
vacuolar proton-transporting V-type ATPase complex	GO:0016471	8	0	1	#NUM!	8	1	0.484759	0.452427
nuclear pore inner ring	GO:0044611	2	0	1	#NUM!	1	0	1	#NUM!
nuclear meiotic cohesin complex	GO:0034991	2	0	1	#NUM!	2	0	1	#NUM!
inhibitory synapse	GO:0060077	6	0	1	#NUM!	5	0	1	#NUM!
spanning component of membrane	GO:0089717	1	0	1	#NUM!	1	0	1	#NUM!
COPII vesicle coat	GO:0030127	14	1	1	-0.190518	14	1	1	-0.107189
RNA cap binding complex	GO:0034518	3	0	1	#NUM!	3	0	1	#NUM!
amylin receptor complex 2	GO:0150057	0	0	1	#VALUE!	0	0	1	#VALUE!
meiotic spindle pole	GO:0090619	0	0	1	#VALUE!	0	0	1	#VALUE!
stereocilia ankle link	GO:0002141	2	0	1	#NUM!	2	0	1	#NUM!
integral component of organelle membrane	GO:0031301	4	0	1	#NUM!	4	0	1	#NUM!
pericentriolar material	GO:0000242	14	1	1	-0.190518	14	1	1	-0.107189
insulin receptor complex	GO:0005899	3	0	1	#NUM!	3	0	1	#NUM!
meiotic nuclear membrane microtubule tethering complex	GO:0034993	4	0	1	#NUM!	5	1	0.339239	0.922431
actomyosin, actin portion	GO:0042643	2	0	1	#NUM!	2	0	1	#NUM!
potassium channel complex	GO:0034705	4	0	1	#NUM!	4	0	1	#NUM!
ELL-EAF complex	GO:0032783	4	0	1	#NUM!	4	0	1	#NUM!
platelet dense granule	GO:0042827	1	0	1	#NUM!	1	0	1	#NUM!
CHRAC	GO:0008623	2	0	1	#NUM!	2	0	1	#NUM!
axonemal dynein complex	GO:0005858	1	0	1	#NUM!	1	0	1	#NUM!
male pronucleus	GO:0001940	5	0	1	#NUM!	5	0	1	#NUM!
paranodal junction	GO:0033010	6	0	1	#NUM!	5	0	1	#NUM!
inner acrosomal membrane	GO:0002079	0	0	1	#VALUE!	0	0	1	#VALUE!
granular vesicle	GO:1990005	0	0	1	#VALUE!	1	0	1	#NUM!
synaptobrevin 2-SNAP-25-syntaxin-1a-complexin I complex	GO:0070032	4	0	1	#NUM!	4	0	1	#NUM!
axonemal microtubule	GO:0005879	2	0	1	#NUM!	2	0	1	#NUM!
MutSbeta complex	GO:0032302	2	0	1	#NUM!	2	0	1	#NUM!
cytoplasmic side of dendritic spine plasma membrane	GO:1990780	1	0	1	#NUM!	1	0	1	#NUM!
MHC class II protein complex	GO:0042613	9	0	1	#NUM!	8	0	1	#NUM!
extrinsic component of external side of plasma membrane	GO:0031232	3	0	1	#NUM!	4	0	1	#NUM!
cyclin D2-CDK6 complex	GO:0097132	1	0	1	#NUM!	1	0	1	#NUM!
transport vesicle membrane	GO:0030658	17	1	1	-0.384674	15	1	1	-0.176181
axonal spine	GO:0044308	1	0	1	#NUM!	1	0	1	#NUM!
ARC complex	GO:0033167	1	0	1	#NUM!	1	0	1	#NUM!
Rix1 complex	GO:0097344	2	0	1	#NUM!	2	0	1	#NUM!
Lewy neurite	GO:0097462	1	0	1	#NUM!	1	0	1	#NUM!
DNA-dependent protein kinase complex	GO:0070418	1	0	1	#NUM!	1	0	1	#NUM!
anchored component of postsynaptic recycling endosome membrane	GO:0099033	1	0	1	#NUM!	1	0	1	#NUM!
G protein-coupled receptor heterodimeric complex	GO:0038039	2	0	1	#NUM!	2	0	1	#NUM!
CORVET complex	GO:0033263	2	0	1	#NUM!	2	0	1	#NUM!
amylin receptor complex 3	GO:0150058	1	0	1	#NUM!	1	0	1	#NUM!
integral component of nuclear outer membrane	GO:0031309	0	0	1	#VALUE!	1	1	0.0795103	2.53187
mediator complex	GO:0016592	24	2	1	-0.0363676	24	2	0.716119	0.0469622
mismatch repair complex	GO:0032300	4	0	1	#NUM!	4	0	1	#NUM!
ciliary plasm	GO:0097014	1	0	1	#NUM!	1	0	1	#NUM!
precatalytic spliceosome	GO:0071011	1	0	1	#NUM!	1	0	1	#NUM!
insulin-like growth factor binary complex	GO:0042568	1	0	1	#NUM!	1	0	1	#NUM!
clathrin-coated vesicle	GO:0030136	33	2	1	-0.354821	35	2	1	-0.330332
Derlin-1-VIMP complex	GO:0036502	1	0	1	#NUM!	1	0	1	#NUM!
U4/U6 snRNP	GO:0071001	2	0	1	#NUM!	2	0	1	#NUM!
CAK-ERCC2 complex	GO:0070516	1	0	1	#NUM!	1	0	1	#NUM!
nuclear lamina	GO:0005652	7	0	1	#NUM!	7	1	0.440208	0.585959
striated muscle myosin thick filament	GO:0005863	2	0	1	#NUM!	1	0	1	#NUM!
Myb complex	GO:0031523	1	0	1	#NUM!	1	0	1	#NUM!
Ski complex	GO:0055087	3	0	1	#NUM!	3	0	1	#NUM!
ryanodine receptor complex	GO:1990425	2	0	1	#NUM!	2	0	1	#NUM!
cytoplasmic side of membrane	GO:0098562	1	0	1	#NUM!	1	0	1	#NUM!
transcription factor TFIIIB complex	GO:0000126	3	0	1	#NUM!	3	1	0.220095	1.43326
GMP reductase complex	GO:1902560	1	0	1	#NUM!	1	0	1	#NUM!
Rb-E2F complex	GO:0035189	1	0	1	#NUM!	1	0	1	#NUM!
nuclear condensin complex	GO:0000799	2	0	1	#NUM!	1	0	1	#NUM!
cyclin B1-CDK1 complex	GO:0097125	2	0	1	#NUM!	2	0	1	#NUM!
transcription factor TFIIA complex	GO:0005672	4	0	1	#NUM!	4	1	0.282131	1.14557
Atg12-Atg5-Atg16 complex	GO:0034274	2	0	1	#NUM!	2	0	1	#NUM!
cytoplasmic microtubule bundle	GO:1905720	1	0	1	#NUM!	1	0	1	#NUM!
cytoplasmic side of nuclear pore	GO:1990876	1	0	1	#NUM!	1	0	1	#NUM!
junctional membrane complex	GO:0030314	2	0	1	#NUM!	2	0	1	#NUM!
neuron projection branch point	GO:0061845	1	0	1	#NUM!	1	0	1	#NUM!
U4 snRNP	GO:0005687	9	0	1	#NUM!	9	0	1	#NUM!
proteasome core complex	GO:0005839	15	1	1	-0.259511	15	1	1	-0.176181
laminin-1 complex	GO:0005606	2	0	1	#NUM!	2	0	1	#NUM!
prominosome	GO:0071914	1	0	1	#NUM!	1	0	1	#NUM!
RQC complex	GO:1990112	1	0	1	#NUM!	1	0	1	#NUM!
CAAX-protein geranylgeranyltransferase complex	GO:0005953	1	0	1	#NUM!	1	0	1	#NUM!
Golgi trans cisterna	GO:0000138	7	0	1	#NUM!	7	0	1	#NUM!
collagen type I trimer	GO:0005584	1	0	1	#NUM!	1	0	1	#NUM!
angiogenin-PRI complex	GO:0032311	2	0	1	#NUM!	2	0	1	#NUM!
ATP-binding cassette (ABC) transporter complex	GO:0043190	4	0	1	#NUM!	4	0	1	#NUM!
sodium channel complex	GO:0034706	1	0	1	#NUM!	1	0	1	#NUM!
Piccolo NuA4 histone acetyltransferase complex	GO:0032777	3	0	1	#NUM!	3	0	1	#NUM!
growth cone leading edge	GO:0061850	1	0	1	#NUM!	1	0	1	#NUM!
sarcoplasm	GO:0016528	7	0	1	#NUM!	7	0	1	#NUM!
cyclin-dependent protein kinase activating kinase holoenzyme complex	GO:0019907	3	0	1	#NUM!	3	0	1	#NUM!
peroxisome	GO:0005777	51	4	1	-0.0969923	50	4	1	0.00614016
collagen type VI trimer	GO:0005589	1	0	1	#NUM!	1	0	1	#NUM!
eukaryotic 80S initiation complex	GO:0033291	1	0	1	#NUM!	1	0	1	#NUM!
Tle3-Aes complex	GO:0070722	0	0	1	#VALUE!	0	0	1	#VALUE!
trans-Golgi network transport vesicle membrane	GO:0012510	1	0	1	#NUM!	1	0	1	#NUM!
GID complex	GO:0034657	3	0	1	#NUM!	3	0	1	#NUM!
retromer, tubulation complex	GO:0030905	4	0	1	#NUM!	4	0	1	#NUM!
tRNA (m1A) methyltransferase complex	GO:0031515	2	0	1	#NUM!	2	0	1	#NUM!
eukaryotic translation initiation factor 3 complex, eIF3e	GO:0071540	2	0	1	#NUM!	2	0	1	#NUM!
symbiont-containing vacuole membrane	GO:0020005	1	0	1	#NUM!	1	0	1	#NUM!
integral component of omegasome membrane	GO:0097631	1	0	1	#NUM!	1	0	1	#NUM!
endodeoxyribonuclease complex	GO:1905347	0	0	1	#VALUE!	0	0	1	#VALUE!
postsynaptic endocytic zone cytoplasmic component	GO:0099631	2	0	1	#NUM!	2	0	1	#NUM!
MutLalpha complex	GO:0032389	2	0	1	#NUM!	2	0	1	#NUM!
phosphatidylinositol 3-kinase complex, class III, type I	GO:0034271	1	0	1	#NUM!	1	0	1	#NUM!
protein C inhibitor-coagulation factor V complex	GO:0097181	0	0	1	#VALUE!	0	0	1	#VALUE!
centralspindlin complex	GO:0097149	2	0	1	#NUM!	2	0	1	#NUM!
glycosylphosphatidylinositol-N-acetylglucosaminyltransferase (GPI-GnT) complex	GO:0000506	3	0	1	#NUM!	3	0	1	#NUM!
presynaptic endosome	GO:0098830	1	0	1	#NUM!	1	0	1	#NUM!
nascent polypeptide-associated complex	GO:0005854	4	0	1	#NUM!	4	0	1	#NUM!
protein C inhibitor-KLK3 complex	GO:0036029	0	0	1	#VALUE!	0	0	1	#VALUE!
laminin-10 complex	GO:0043259	3	0	1	#NUM!	2	0	1	#NUM!
anchored component of presynaptic membrane	GO:0099026	2	0	1	#NUM!	2	0	1	#NUM!
X chromosome	GO:0000805	3	0	1	#NUM!	3	0	1	#NUM!
secretory vesicle	GO:0099503	2	0	1	#NUM!	2	0	1	#NUM!
UTP-C complex	GO:0034456	2	0	1	#NUM!	2	0	1	#NUM!
LUBAC complex	GO:0071797	4	0	1	#NUM!	4	0	1	#NUM!
integrin alpha2-beta1 complex	GO:0034666	2	0	1	#NUM!	2	0	1	#NUM!
azurophil granule	GO:0042582	6	0	1	#NUM!	6	0	1	#NUM!
mitotic checkpoint complex	GO:0033597	1	0	1	#NUM!	1	0	1	#NUM!
condensin core heterodimer	GO:0000797	1	0	1	#NUM!	0	0	1	#VALUE!
extrinsic component of organelle membrane	GO:0031312	1	0	1	#NUM!	1	0	1	#NUM!
presynaptic intermediate filament cytoskeleton	GO:0099182	1	0	1	#NUM!	1	0	1	#NUM!
pyruvate dehydrogenase complex	GO:0045254	4	0	1	#NUM!	4	0	1	#NUM!
lateral plasma membrane	GO:0016328	31	2	1	-0.292301	31	2	1	-0.208971
nuclear envelope lumen	GO:0005641	5	0	1	#NUM!	5	0	1	#NUM!
ectoplasm	GO:0043265	0	0	1	#VALUE!	0	0	1	#VALUE!
core TFIIH complex portion of holo TFIIH complex	GO:0000438	2	0	1	#NUM!	2	0	1	#NUM!
integrin complex	GO:0008305	6	0	1	#NUM!	5	0	1	#NUM!
U2-type precatalytic spliceosome	GO:0071005	47	4	1	-0.0153142	47	5	0.419743	0.291159
ACF complex	GO:0016590	1	0	1	#NUM!	1	0	1	#NUM!
mitochondrial ribonuclease P complex	GO:0030678	1	0	1	#NUM!	1	0	1	#NUM!
eukaryotic translation initiation factor 3 complex	GO:0005852	13	1	1	-0.11641	13	1	1	-0.0330806
Cul4-RING E3 ubiquitin ligase complex	GO:0080008	19	1	1	-0.4959	18	1	1	-0.358503
MAML1-RBP-Jkappa- ICN1 complex	GO:0002193	2	0	1	#NUM!	2	0	1	#NUM!
integrin alpha4-beta1 complex	GO:0034668	0	0	1	#VALUE!	0	0	1	#VALUE!
MPP7-DLG1-LIN7 complex	GO:0097025	1	0	1	#NUM!	1	0	1	#NUM!
integral component of spine apparatus membrane	GO:0099065	1	0	1	#NUM!	1	0	1	#NUM!
condensed chromosome inner kinetochore	GO:0000939	1	0	1	#NUM!	1	0	1	#NUM!
3M complex	GO:1990393	1	0	1	#NUM!	1	0	1	#NUM!
interleukin-12 receptor complex	GO:0042022	1	0	1	#NUM!	0	0	1	#VALUE!
spectrin	GO:0008091	6	0	1	#NUM!	6	0	1	#NUM!
cardiac Troponin complex	GO:1990584	1	0	1	#NUM!	1	0	1	#NUM!
alphav-beta3 integrin-HMGB1 complex	GO:0035868	1	0	1	#NUM!	1	0	1	#NUM!
contractile fiber	GO:0043292	3	0	1	#NUM!	3	0	1	#NUM!
extrinsic component of presynaptic active zone membrane	GO:0098891	1	0	1	#NUM!	1	0	1	#NUM!
nuclear periphery	GO:0034399	17	1	1	-0.384674	16	1	1	-0.24072
HCN channel complex	GO:0098855	2	0	1	#NUM!	2	0	1	#NUM!
mitochondrial alpha-ketoglutarate dehydrogenase complex	GO:0005947	1	0	1	#NUM!	1	0	1	#NUM!
organelle membrane contact site	GO:0044232	3	0	1	#NUM!	3	0	1	#NUM!
zymogen granule	GO:0042588	2	0	1	#NUM!	2	0	1	#NUM!
septin collar	GO:0032173	1	0	1	#NUM!	1	0	1	#NUM!
outer acrosomal membrane	GO:0002081	0	0	1	#VALUE!	0	0	1	#VALUE!
Swr1 complex	GO:0000812	8	0	1	#NUM!	8	0	1	#NUM!
multivesicular body, internal vesicle lumen	GO:0097489	1	0	1	#NUM!	1	0	1	#NUM!
acrosomal membrane	GO:0002080	5	0	1	#NUM!	6	0	1	#NUM!
small-subunit processome	GO:0032040	28	2	1	-0.190518	26	1	0.718213	-0.726228
serine-pyruvate aminotransferase complex	GO:0005969	1	0	1	#NUM!	1	0	1	#NUM!
very-low-density lipoprotein particle	GO:0034361	5	0	1	#NUM!	6	0	1	#NUM!
membrane coat	GO:0030117	6	0	1	#NUM!	6	0	1	#NUM!
post-mRNA release spliceosomal complex	GO:0071014	9	0	1	#NUM!	9	0	1	#NUM!
nuclear ubiquitin ligase complex	GO:0000152	2	0	1	#NUM!	2	0	1	#NUM!
proton-transporting V-type ATPase, V1 domain	GO:0033180	4	0	1	#NUM!	4	0	1	#NUM!
extrinsic component of autophagosome membrane	GO:0097635	1	0	1	#NUM!	1	0	1	#NUM!
muscle tendon junction	GO:0005927	0	0	1	#VALUE!	0	0	1	#VALUE!
F-actin capping protein complex	GO:0008290	6	0	1	#NUM!	6	0	1	#NUM!
cerebellar mossy fiber	GO:0044300	1	0	1	#NUM!	1	0	1	#NUM!
Scrib-APC-beta-catenin complex	GO:0034750	2	0	1	#NUM!	2	0	1	#NUM!
BAK complex	GO:0097145	0	0	1	#VALUE!	0	0	1	#VALUE!
proton-transporting two-sector ATPase complex, catalytic domain	GO:0033178	2	0	1	#NUM!	2	0	1	#NUM!
cholinergic synapse	GO:0098981	3	0	1	#NUM!	3	0	1	#NUM!
kinociliary basal body	GO:1902636	2	0	1	#NUM!	2	0	1	#NUM!
exocytic vesicle	GO:0070382	14	1	1	-0.190518	13	1	1	-0.0330806
nuclear outer membrane-endoplasmic reticulum membrane network	GO:0042175	1	0	1	#NUM!	1	0	1	#NUM!
senescence-associated heterochromatin focus	GO:0035985	3	0	1	#NUM!	3	0	1	#NUM!
integral component of synaptic membrane	GO:0099699	3	0	1	#NUM!	3	0	1	#NUM!
dense body	GO:0097433	5	0	1	#NUM!	5	0	1	#NUM!
GAIT complex	GO:0097452	4	0	1	#NUM!	4	0	1	#NUM!
mitochondrial small ribosomal subunit	GO:0005763	10	0	1	#NUM!	10	0	1	#NUM!
TRAPPII protein complex	GO:1990071	1	0	1	#NUM!	1	0	1	#NUM!
spanning component of plasma membrane	GO:0044214	1	0	1	#NUM!	1	0	1	#NUM!
mitochondrial permeability transition pore complex	GO:0005757	3	0	1	#NUM!	3	0	1	#NUM!
ribonuclease MRP complex	GO:0000172	4	0	1	#NUM!	4	0	1	#NUM!
dense fibrillar component	GO:0001651	2	0	1	#NUM!	2	0	1	#NUM!
clathrin coat	GO:0030118	4	0	1	#NUM!	4	0	1	#NUM!
integral component of cytoplasmic side of endoplasmic reticulum membrane	GO:0071458	4	0	1	#NUM!	4	0	1	#NUM!
PCSK9-LDLR complex	GO:1990666	1	0	1	#NUM!	1	0	1	#NUM!
cation channel complex	GO:0034703	2	0	1	#NUM!	2	0	1	#NUM!
hippocampal mossy fiber expansion	GO:1990026	1	0	1	#NUM!	1	0	1	#NUM!
Y chromosome	GO:0000806	1	0	1	#NUM!	1	0	1	#NUM!
dense core granule	GO:0031045	6	0	1	#NUM!	6	0	1	#NUM!

## Sheet: PCG60-79
#PCG60-79(θ=0.5)		Male				Female
Gene ontology (cellular component)	Gene ontology IDs	AllGene	Critical	P-value	Enrichment(log scale)	AllGene	Critical	P-value	Enrichment(log scale)
cytosol	GO:0005829	3128	365	1.37678e-10	0.248858	3126	347	1.87606e-08	0.223821
SMAD protein complex	GO:0071141	6	6	5.56089e-07	2.39711	6	6	4.7867e-07	2.42201
protein-containing complex	GO:0032991	377	64	7.65058e-07	0.623748	381	68	1.50132e-08	0.698714
cytoplasm	GO:0005737	2456	280	2.17065e-06	0.22561	2445	274	1.30864e-06	0.233333
transcription factor complex	GO:0005667	121	28	2.65607e-06	0.933524	120	29	4.00381e-07	1.00181
nucleoplasm	GO:0005654	2098	242	8.01357e-06	0.237308	2091	241	1.03388e-06	0.261405
nucleus	GO:0005634	3080	334	1.66076e-05	0.175566	3082	321	0.000113956	0.160113
nuclear chromosome, telomeric region	GO:0000784	64	17	3.81552e-05	1.07144	63	17	2.21141e-05	1.11208
ruffle membrane	GO:0032587	60	15	0.000226458	1.01082	58	13	0.00139495	0.926512
nuclear telomere cap complex	GO:0000783	8	5	0.00027255	1.92711	8	5	0.000242014	1.952
autophagosome	GO:0005776	39	11	0.000509089	1.13144	39	10	0.00167582	1.06103
shelterin complex	GO:0070187	6	4	0.000877597	1.99165	6	4	0.0007973	2.01654
centrosome	GO:0005813	302	44	0.00146101	0.470873	297	40	0.00663848	0.417153
plasma membrane	GO:0005886	1602	177	0.00284315	0.194252	1596	187	1.27748e-05	0.277858
perinuclear region of cytoplasm	GO:0048471	439	58	0.00349437	0.373054	442	56	0.0056605	0.356047
beta-catenin destruction complex	GO:0030877	8	4	0.00352826	1.70396	8	3	0.0277559	1.44118
cell projection	GO:0042995	57	12	0.00449976	0.838966	54	8	0.142822	0.512463
extracellular exosome	GO:0070062	1133	129	0.00505572	0.224298	1147	118	0.0714634	0.147785
vesicle membrane	GO:0012506	14	5	0.00612871	1.36749	16	6	0.00175995	1.44118
central region of growth cone	GO:0090724	5	3	0.00651856	1.88628	5	2	0.0656278	1.50571
nonhomologous end joining complex	GO:0070419	5	3	0.00651856	1.88628	5	2	0.0656278	1.50571
photoreceptor ribbon synapse	GO:0098684	5	3	0.00651856	1.88628	5	3	0.00607048	1.91118
Grb2-EGFR complex	GO:0070436	2	2	0.00826662	2.39711	2	2	0.00786481	2.42201
transferase complex	GO:1990234	2	2	0.00826662	2.39711	2	2	0.00786481	2.42201
activin responsive factor complex	GO:0032444	2	2	0.00826662	2.39711	2	2	0.00786481	2.42201
CHOP-ATF4 complex	GO:1990617	2	2	0.00826662	2.39711	2	2	0.00786481	2.42201
VCP-NSFL1C complex	GO:1990730	2	2	0.00826662	2.39711	2	2	0.00786481	2.42201
presynaptic endocytic zone	GO:0098833	2	2	0.00826662	2.39711	2	2	0.00786481	2.42201
cortical microtubule cytoskeleton	GO:0030981	2	2	0.00826662	2.39711	2	2	0.00786481	2.42201
cytoplasmic side of apical plasma membrane	GO:0098592	2	2	0.00826662	2.39711	2	2	0.00786481	2.42201
ATF4-CREB1 transcription factor complex	GO:1990589	2	2	0.00826662	2.39711	2	2	0.00786481	2.42201
DNA ligase IV complex	GO:0032807	2	2	0.00826662	2.39711	2	1	0.169622	1.72886
HSP90-CDC37 chaperone complex	GO:1990565	2	2	0.00826662	2.39711	2	2	0.00786481	2.42201
phosphatidylinositol 3-kinase complex, class IB	GO:0005944	2	2	0.00826662	2.39711	2	2	0.00786481	2.42201
heteromeric SMAD protein complex	GO:0071144	2	2	0.00826662	2.39711	2	2	0.00786481	2.42201
phosphatidylinositol 3-kinase complex	GO:0005942	16	5	0.0114755	1.23396	16	6	0.00175995	1.44118
spindle midzone	GO:0051233	16	5	0.0114755	1.23396	16	4	0.0472613	1.03571
chromosome, telomeric region	GO:0000781	23	6	0.0145716	1.05338	22	6	0.0103518	1.12272
inclusion body	GO:0016234	17	5	0.015065	1.17333	17	4	0.0576146	0.975087
cell leading edge	GO:0031252	30	7	0.0159164	0.941823	30	5	0.182997	0.630246
nuclear body	GO:0016604	181	26	0.0178556	0.45671	183	26	0.0168208	0.470616
perikaryon	GO:0043204	67	12	0.0181692	0.677324	66	10	0.0801179	0.534936
apical plasma membrane	GO:0016324	113	18	0.0192092	0.560094	112	14	0.17873	0.342564
Wnt signalosome	GO:1990909	7	3	0.0198538	1.54981	7	3	0.0185541	1.57471
stereocilium tip	GO:0032426	7	3	0.0198538	1.54981	7	1	0.478363	0.476095
nuclear chromatin	GO:0000790	133	20	0.0218999	0.502493	131	17	0.1182	0.380022
actin filament	GO:0005884	39	8	0.0219633	0.81299	39	9	0.00604572	0.955669
membrane raft	GO:0045121	117	18	0.0228552	0.525308	116	18	0.019439	0.558787
beta-catenin-TCF7L2 complex	GO:0070369	3	2	0.0232996	1.99165	3	2	0.0222023	2.01654
basal dendrite	GO:0097441	3	2	0.0232996	1.99165	3	2	0.0222023	2.01654
Lewy body core	GO:1990037	3	2	0.0232996	1.99165	3	2	0.0222023	2.01654
nuclear exosome (RNase complex)	GO:0000176	13	4	0.0249408	1.21846	13	4	0.0229556	1.24335
autophagosome membrane	GO:0000421	13	4	0.0249408	1.21846	13	4	0.0229556	1.24335
endocytic vesicle membrane	GO:0030666	33	7	0.0263469	0.846513	35	9	0.0027743	1.06388
focal adhesion	GO:0005925	285	37	0.0267848	0.355539	286	38	0.0106521	0.4036
microvillus membrane	GO:0031528	8	3	0.0296492	1.41628	8	2	0.154023	1.03571
invadopodium	GO:0071437	8	3	0.0296492	1.41628	7	2	0.122456	1.16924
postsynaptic cytosol	GO:0099524	14	4	0.0324656	1.14435	15	4	0.0380334	1.10025
postsynaptic density, intracellular component	GO:0099092	14	4	0.0324656	1.14435	14	3	0.121426	0.881561
exosome (RNase complex)	GO:0000178	14	4	0.0324656	1.14435	14	4	0.0299353	1.16924
ciliary base	GO:0097546	21	5	0.0366134	0.962026	20	4	0.0951815	0.812568
GABA-ergic synapse	GO:0098982	28	6	0.0369128	0.856665	27	5	0.0855218	0.735607
endomembrane system	GO:0012505	48	9	0.0371596	0.723134	48	8	0.0698833	0.630246
early endosome	GO:0005769	140	20	0.0373727	0.4512	136	19	0.0460523	0.45379
microtubule organizing center	GO:0005815	105	16	0.0381605	0.515739	108	21	0.000484869	0.784397
cytoplasmic vesicle membrane	GO:0030659	73	12	0.0384908	0.591557	71	11	0.0576403	0.557221
brush border membrane	GO:0031526	15	4	0.0411748	1.07535	15	4	0.0380334	1.10025
COP9 signalosome	GO:0008180	9	3	0.0415253	1.2985	10	3	0.0520475	1.21803
Derlin-1 retrotranslocation complex	GO:0036513	9	3	0.0415253	1.2985	9	3	0.0389399	1.32339
annulate lamellae	GO:0005642	4	2	0.0438026	1.70396	4	2	0.0418049	1.72886
DNA-dependent protein kinase-DNA ligase 4 complex	GO:0005958	4	2	0.0438026	1.70396	4	1	0.310508	1.03571
DNA repair complex	GO:1990391	4	2	0.0438026	1.70396	4	3	0.00259973	2.13432
sperm midpiece	GO:0097225	4	2	0.0438026	1.70396	4	0	1	#NUM!
integral component of presynaptic membrane	GO:0099056	22	5	0.0439572	0.915506	22	4	0.125211	0.717258
cytoplasmic ribonucleoprotein granule	GO:0036464	51	9	0.0460962	0.662509	50	9	0.0393359	0.707207
cell cortex	GO:0005938	81	13	0.0480578	0.56761	81	13	0.0298426	0.592506
ruffle	GO:0001726	66	11	0.0482577	0.605351	66	6	0.829657	0.0241103
ubiquitin ligase complex	GO:0000151	82	13	0.0495958	0.55534	84	13	0.0497301	0.556138
aggresome	GO:0016235	30	6	0.0498908	0.787672	31	5	0.191	0.597456
RISC complex	GO:0016442	10	3	0.0554098	1.19314	10	2	0.220618	0.812568
nuclear inclusion body	GO:0042405	10	3	0.0554098	1.19314	10	3	0.0520475	1.21803
cytoplasmic exosome (RNase complex)	GO:0000177	10	3	0.0554098	1.19314	10	3	0.0520475	1.21803
chaperone complex	GO:0101031	10	3	0.0554098	1.19314	10	4	0.00835571	1.50571
presynaptic cytosol	GO:0099523	10	3	0.0554098	1.19314	10	3	0.0520475	1.21803
transcriptionally active chromatin	GO:0035327	17	4	0.0621543	0.950191	17	3	0.18704	0.687405
mitochondrial matrix	GO:0005759	180	9	0.0645356	-0.598622	178	11	0.23066	-0.361883
glutamatergic synapse	GO:0098978	208	27	0.0651413	0.355409	209	28	0.0257203	0.411876
adherens junction	GO:0005912	32	6	0.0653472	0.723134	32	6	0.059197	0.748029
basal cortex	GO:0045180	5	2	0.0686586	1.48082	5	1	0.371728	0.812568
macropinosome	GO:0044354	5	2	0.0686586	1.48082	5	2	0.0656278	1.50571
Ragulator complex	GO:0071986	5	2	0.0686586	1.48082	5	2	0.0656278	1.50571
organelle membrane	GO:0031090	5	2	0.0686586	1.48082	5	2	0.0656278	1.50571
activin receptor complex	GO:0048179	5	2	0.0686586	1.48082	5	2	0.0656278	1.50571
beta-catenin-TCF complex	GO:1990907	5	2	0.0686586	1.48082	5	2	0.0656278	1.50571
Lsm1-7-Pat1 complex	GO:1990726	5	2	0.0686586	1.48082	5	2	0.0656278	1.50571
receptor complex	GO:0043235	95	14	0.0694657	0.482291	94	11	0.35775	0.276606
nuclear matrix	GO:0016363	78	12	0.0705756	0.525308	78	12	0.0669243	0.550203
Cul3-RING ubiquitin ligase complex	GO:0031463	26	5	0.0815277	0.748452	26	5	0.0748914	0.773347
chromosome	GO:0005694	82	12	0.082881	0.475298	81	13	0.0298426	0.592506
endoplasmic reticulum-Golgi intermediate compartment	GO:0005793	50	1	0.084805	-1.51491	51	1	0.0851845	-1.50982
filopodium tip	GO:0032433	12	3	0.0887295	1.01082	11	1	1	0.0241103
interleukin-23 complex	GO:0070743	1	1	0.0909805	2.39711	1	0	1	#NUM!
interleukin-1 receptor complex	GO:0045323	1	1	0.0909805	2.39711	1	1	0.0887435	2.42201
collagen type II trimer	GO:0005585	1	1	0.0909805	2.39711	1	1	0.0887435	2.42201
recycling endosome lumen	GO:0034777	1	1	0.0909805	2.39711	1	1	0.0887435	2.42201
intrinsic component of endosome membrane	GO:0031302	1	1	0.0909805	2.39711	1	1	0.0887435	2.42201
NF-kappaB p50/p65 complex	GO:0035525	1	1	0.0909805	2.39711	1	1	0.0887435	2.42201
septin cytoskeleton	GO:0032156	1	1	0.0909805	2.39711	1	1	0.0887435	2.42201
perinuclear endoplasmic reticulum membrane	GO:1990578	1	1	0.0909805	2.39711	1	1	0.0887435	2.42201
neurofilament cytoskeleton	GO:0060053	1	1	0.0909805	2.39711	1	1	0.0887435	2.42201
ooplasm	GO:1990917	1	1	0.0909805	2.39711	1	1	0.0887435	2.42201
sumoylated E2 ligase complex	GO:1990356	1	1	0.0909805	2.39711	1	1	0.0887435	2.42201
platelet dense tubular network	GO:0031094	1	1	0.0909805	2.39711	1	1	0.0887435	2.42201
storage vacuole	GO:0000322	1	1	0.0909805	2.39711	1	1	0.0887435	2.42201
nuclear proteasome complex	GO:0031595	1	1	0.0909805	2.39711	1	1	0.0887435	2.42201
Golgi cis cisterna membrane	GO:1990674	1	1	0.0909805	2.39711	1	1	0.0887435	2.42201
serotonergic synapse	GO:0099154	1	1	0.0909805	2.39711	1	1	0.0887435	2.42201
interleukin-5 receptor complex	GO:0005895	1	1	0.0909805	2.39711	1	1	0.0887435	2.42201
Wnt-Frizzled-LRP5/6 complex	GO:1990851	1	1	0.0909805	2.39711	1	1	0.0887435	2.42201
IPAF inflammasome complex	GO:0072557	1	1	0.0909805	2.39711	1	1	0.0887435	2.42201
extrinsic component of postsynaptic endosome membrane	GO:0098999	1	1	0.0909805	2.39711	1	0	1	#NUM!
centrosomal corona	GO:0031592	1	1	0.0909805	2.39711	1	1	0.0887435	2.42201
perinucleolar chromocenter	GO:0010370	1	1	0.0909805	2.39711	2	1	0.169622	1.72886
NLS-dependent protein nuclear import complex	GO:0042564	1	1	0.0909805	2.39711	1	0	1	#NUM!
GET complex	GO:0043529	1	1	0.0909805	2.39711	1	1	0.0887435	2.42201
AIM2 inflammasome complex	GO:0097169	1	1	0.0909805	2.39711	1	1	0.0887435	2.42201
NLRP1 inflammasome complex	GO:0072558	1	1	0.0909805	2.39711	1	1	0.0887435	2.42201
collagen type XIV trimer	GO:0005596	1	1	0.0909805	2.39711	0	0	1	#VALUE!
protease inhibitor complex	GO:0097179	1	1	0.0909805	2.39711	1	1	0.0887435	2.42201
PAS complex	GO:0070772	1	1	0.0909805	2.39711	1	0	1	#NUM!
9+0 non-motile cilium	GO:0097731	1	1	0.0909805	2.39711	1	1	0.0887435	2.42201
amphisome	GO:0044753	1	1	0.0909805	2.39711	1	0	1	#NUM!
Holliday junction resolvase complex	GO:0048476	1	1	0.0909805	2.39711	1	1	0.0887435	2.42201
sperm head plasma membrane	GO:1990913	1	1	0.0909805	2.39711	1	1	0.0887435	2.42201
mitochondrial inner membrane peptidase complex	GO:0042720	1	1	0.0909805	2.39711	1	0	1	#NUM!
Cdc48p-Npl4p-Vms1p AAA ATPase complex	GO:0036266	1	1	0.0909805	2.39711	1	1	0.0887435	2.42201
extrinsic component of postsynaptic specialization membrane	GO:0098892	1	1	0.0909805	2.39711	1	1	0.0887435	2.42201
hinge region between urothelial plaques of apical plasma membrane	GO:0120003	1	1	0.0909805	2.39711	1	0	1	#NUM!
interleukin-18 receptor complex	GO:0045092	1	1	0.0909805	2.39711	1	1	0.0887435	2.42201
ATPase complex	GO:1904949	1	1	0.0909805	2.39711	1	1	0.0887435	2.42201
growth cone leading edge	GO:0061850	1	1	0.0909805	2.39711	1	1	0.0887435	2.42201
multivesicular body, internal vesicle lumen	GO:0097489	1	1	0.0909805	2.39711	1	0	1	#NUM!
extrinsic component of vacuolar membrane	GO:0000306	1	1	0.0909805	2.39711	1	0	1	#NUM!
ficolin-1-rich granule lumen	GO:1904813	89	13	0.0910087	0.473423	88	11	0.25352	0.342564
lysosome	GO:0005764	111	5	0.0965787	-0.702982	112	4	0.0439802	-0.910199
HFE-transferrin receptor complex	GO:1990712	6	2	0.0969082	1.2985	6	2	0.0927698	1.32339
autolysosome	GO:0044754	6	2	0.0969082	1.2985	6	0	1	#NUM!
BORC complex	GO:0099078	6	2	0.0969082	1.2985	6	2	0.0927698	1.32339
cell projection membrane	GO:0031253	6	2	0.0969082	1.2985	6	2	0.0927698	1.32339
uropod	GO:0001931	6	2	0.0969082	1.2985	6	1	0.427519	0.630246
spectrin-associated cytoskeleton	GO:0014731	6	2	0.0969082	1.2985	6	2	0.0927698	1.32339
P-body	GO:0000932	57	9	0.0992005	0.551283	57	7	0.346765	0.324864
early endosome membrane	GO:0031901	93	13	0.102424	0.42946	92	12	0.192112	0.385124
apical part of cell	GO:0045177	28	5	0.105116	0.674344	28	5	0.0968978	0.699239
U2-type catalytic step 2 spliceosome	GO:0071007	30	0	0.106739	#NUM!	30	1	0.514498	-0.979192
mitotic spindle	GO:0072686	43	7	0.107448	0.58182	42	7	0.0941221	0.630246
mitochondrial respiratory chain complex I	GO:0005747	31	0	0.108962	#NUM!	31	0	0.107572	#NUM!
catalytic step 2 spliceosome	GO:0071013	79	3	0.114967	-0.873725	79	5	0.55142	-0.338004
cleavage furrow	GO:0032154	33	6	0.116662	0.692362	32	3	0.759346	0.054882
cytoplasmic vesicle	GO:0031410	127	17	0.116676	0.386136	127	19	0.0256308	0.522257
endosome	GO:0005768	155	20	0.118171	0.349417	152	18	0.193951	0.288497
phagocytic vesicle membrane	GO:0030670	45	1	0.122352	-1.40955	44	1	0.178548	-1.36218
secretory granule membrane	GO:0030667	45	1	0.122352	-1.40955	44	1	0.178548	-1.36218
ciliary rootlet	GO:0035253	7	2	0.12773	1.14435	8	2	0.154023	1.03571
specific granule	GO:0042581	7	2	0.12773	1.14435	7	1	0.478363	0.476095
platelet alpha granule membrane	GO:0031092	7	2	0.12773	1.14435	7	2	0.122456	1.16924
AP-2 adaptor complex	GO:0030122	7	2	0.12773	1.14435	7	2	0.122456	1.16924
voltage-gated calcium channel complex	GO:0005891	7	2	0.12773	1.14435	7	2	0.122456	1.16924
Lsm2-8 complex	GO:0120115	7	2	0.12773	1.14435	7	2	0.122456	1.16924
semaphorin receptor complex	GO:0002116	7	2	0.12773	1.14435	7	3	0.0185541	1.57471
U6 snRNP	GO:0005688	7	2	0.12773	1.14435	7	2	0.122456	1.16924
proteasome core complex, alpha-subunit complex	GO:0019773	7	2	0.12773	1.14435	7	1	0.478363	0.476095
presynaptic active zone membrane	GO:0048787	7	2	0.12773	1.14435	7	2	0.122456	1.16924
nuclear origin of replication recognition complex	GO:0005664	7	2	0.12773	1.14435	7	1	0.478363	0.476095
RISC-loading complex	GO:0070578	7	2	0.12773	1.14435	7	1	0.478363	0.476095
immunological synapse	GO:0001772	14	3	0.12843	0.856665	15	3	0.142274	0.812568
cell periphery	GO:0071944	22	4	0.133935	0.692362	22	3	0.438628	0.429575
late endosome	GO:0005770	69	10	0.136009	0.465589	68	8	0.388526	0.281939
microtubule cytoskeleton	GO:0015630	93	4	0.143034	-0.749195	92	3	0.0626996	-1.00117
proteasome complex	GO:0000502	53	8	0.14422	0.50626	53	7	0.230942	0.397624
vesicle	GO:0031982	94	13	0.144655	0.418765	95	11	0.360815	0.266024
postsynapse	GO:0098794	54	8	0.150134	0.487568	55	10	0.0272053	0.717258
plasma membrane raft	GO:0044853	15	3	0.150244	0.787672	14	1	1	-0.217052
T-tubule	GO:0030315	23	4	0.15116	0.64791	23	4	0.141545	0.672806
mitochondrial inner membrane	GO:0005743	183	11	0.153479	-0.414481	184	11	0.189072	-0.395035
lamellipodium	GO:0030027	125	16	0.156146	0.341385	123	15	0.198901	0.317871
nuclear membrane	GO:0031965	154	19	0.156802	0.304597	155	17	0.320249	0.211794
Golgi-associated vesicle membrane	GO:0030660	8	2	0.160424	1.01082	8	2	0.154023	1.03571
Fanconi anaemia nuclear complex	GO:0043240	8	2	0.160424	1.01082	6	0	1	#NUM!
MCM complex	GO:0042555	8	2	0.160424	1.01082	8	0	1	#NUM!
anchored component of plasma membrane	GO:0046658	8	2	0.160424	1.01082	7	1	0.478363	0.476095
BLOC-1 complex	GO:0031083	8	2	0.160424	1.01082	8	2	0.154023	1.03571
protein phosphatase type 1 complex	GO:0000164	8	2	0.160424	1.01082	8	2	0.154023	1.03571
intraciliary transport particle B	GO:0030992	8	2	0.160424	1.01082	8	1	0.524697	0.342564
mitochondrial large ribosomal subunit	GO:0005762	25	0	0.162665	#NUM!	25	0	0.162602	#NUM!
PML body	GO:0016605	79	11	0.163464	0.425558	78	11	0.108024	0.463192
histone deacetylase complex	GO:0000118	26	0	0.164905	#NUM!	25	0	0.162602	#NUM!
intracellular membrane-bounded organelle	GO:0043231	375	42	0.16628	0.207854	368	35	0.638637	0.0692707
endoplasmic reticulum quality control compartment	GO:0044322	16	3	0.173129	0.723134	16	3	0.1642	0.748029
proteasome core complex	GO:0005839	16	3	0.173129	0.723134	16	1	1	-0.350583
postsynaptic density	GO:0014069	166	20	0.173385	0.280855	166	20	0.165322	0.30575
mitochondrial proton-transporting ATP synthase complex, catalytic core F(1)	GO:0000275	2	1	0.173694	1.70396	2	1	0.169622	1.72886
kinetochore microtubule	GO:0005828	2	1	0.173694	1.70396	3	1	0.243332	1.32339
Ku70:Ku80 complex	GO:0043564	2	1	0.173694	1.70396	2	1	0.169622	1.72886
CIA complex	GO:0097361	2	1	0.173694	1.70396	2	1	0.169622	1.72886
U2-type post-mRNA release spliceosomal complex	GO:0071008	2	1	0.173694	1.70396	2	1	0.169622	1.72886
intracellular ferritin complex	GO:0008043	2	1	0.173694	1.70396	2	0	1	#NUM!
mitotic spindle astral microtubule end	GO:1905721	2	1	0.173694	1.70396	2	1	0.169622	1.72886
cytoplasmic periphery of the nuclear pore complex	GO:1990723	2	1	0.173694	1.70396	2	1	0.169622	1.72886
membrane microdomain	GO:0098857	2	1	0.173694	1.70396	2	1	0.169622	1.72886
early phagosome membrane	GO:0036186	2	1	0.173694	1.70396	2	1	0.169622	1.72886
microspike	GO:0044393	2	1	0.173694	1.70396	2	1	0.169622	1.72886
Shc-EGFR complex	GO:0070435	2	1	0.173694	1.70396	2	0	1	#NUM!
cytoophidium	GO:0097268	2	1	0.173694	1.70396	2	1	0.169622	1.72886
CHOP-C/EBP complex	GO:0036488	2	1	0.173694	1.70396	2	1	0.169622	1.72886
astral microtubule	GO:0000235	2	1	0.173694	1.70396	2	1	0.169622	1.72886
microprocessor complex	GO:0070877	2	1	0.173694	1.70396	1	0	1	#NUM!
lateral loop	GO:0043219	2	1	0.173694	1.70396	2	1	0.169622	1.72886
ubiquitin conjugating enzyme complex	GO:0031371	2	1	0.173694	1.70396	2	1	0.169622	1.72886
MICOS complex	GO:0061617	2	1	0.173694	1.70396	2	1	0.169622	1.72886
intracellular vesicle	GO:0097708	2	1	0.173694	1.70396	2	1	0.169622	1.72886
KICSTOR complex	GO:0140007	2	1	0.173694	1.70396	2	1	0.169622	1.72886
proteasome storage granule	GO:0034515	2	1	0.173694	1.70396	2	1	0.169622	1.72886
aryl hydrocarbon receptor complex	GO:0034751	2	1	0.173694	1.70396	2	1	0.169622	1.72886
protein kinase CK2 complex	GO:0005956	2	1	0.173694	1.70396	2	1	0.169622	1.72886
Rab-protein geranylgeranyltransferase complex	GO:0005968	2	1	0.173694	1.70396	2	1	0.169622	1.72886
ATF1-ATF4 transcription factor complex	GO:1990590	2	1	0.173694	1.70396	2	1	0.169622	1.72886
rDNA heterochromatin	GO:0033553	2	1	0.173694	1.70396	2	1	0.169622	1.72886
Slx1-Slx4 complex	GO:0033557	2	1	0.173694	1.70396	2	1	0.169622	1.72886
vacuolar proton-transporting V-type ATPase, V1 domain	GO:0000221	2	1	0.173694	1.70396	2	0	1	#NUM!
platelet dense tubular network membrane	GO:0031095	2	1	0.173694	1.70396	2	1	0.169622	1.72886
sperm fibrous sheath	GO:0035686	2	1	0.173694	1.70396	2	1	0.169622	1.72886
CHOP-ATF3 complex	GO:1990622	2	1	0.173694	1.70396	2	1	0.169622	1.72886
RNA nuclear export complex	GO:0042565	2	1	0.173694	1.70396	2	1	0.169622	1.72886
TRC complex	GO:0072380	2	1	0.173694	1.70396	2	1	0.169622	1.72886
signal peptidase complex	GO:0005787	2	1	0.173694	1.70396	2	1	0.169622	1.72886
phosphatidylinositol 3-kinase complex, class IA	GO:0005943	2	1	0.173694	1.70396	2	1	0.169622	1.72886
tRNA-specific adenosine-34 deaminase complex	GO:0052718	2	1	0.173694	1.70396	2	1	0.169622	1.72886
PCNA-p21 complex	GO:0070557	2	1	0.173694	1.70396	2	1	0.169622	1.72886
Sec61 translocon complex	GO:0005784	2	1	0.173694	1.70396	2	1	0.169622	1.72886
FAR/SIN/STRIPAK complex	GO:0090443	2	1	0.173694	1.70396	2	1	0.169622	1.72886
proton-transporting ATP synthase complex	GO:0045259	2	1	0.173694	1.70396	2	1	0.169622	1.72886
SREBP-SCAP-Insig complex	GO:0032937	2	1	0.173694	1.70396	2	1	0.169622	1.72886
intermediate filament cytoskeleton	GO:0045111	29	5	0.180598	0.639252	30	3	0.745781	0.119421
microtubule	GO:0005874	174	21	0.180606	0.282577	176	20	0.228146	0.247254
nucleolus	GO:0005730	530	57	0.182609	0.167284	530	56	0.154377	0.17448
host cell	GO:0043657	45	7	0.184649	0.536358	45	6	0.287323	0.407103
presynapse	GO:0098793	64	9	0.184709	0.435452	64	10	0.0725959	0.565708
cytoskeleton	GO:0005856	216	25	0.188067	0.240708	213	25	0.141732	0.279589
polysome	GO:0005844	30	5	0.188514	0.605351	30	4	0.334927	0.407103
endoplasmic reticulum	GO:0005783	482	52	0.190021	0.17041	485	50	0.248122	0.14988
ciliary transition zone	GO:0035869	9	2	0.194394	0.893033	9	2	0.186904	0.917928
presynaptic active zone cytoplasmic component	GO:0098831	9	2	0.194394	0.893033	9	2	0.186904	0.917928
early phagosome	GO:0032009	9	2	0.194394	0.893033	8	2	0.154023	1.03571
CD40 receptor complex	GO:0035631	9	2	0.194394	0.893033	11	5	0.0015915	1.63355
axolemma	GO:0030673	9	2	0.194394	0.893033	9	2	0.186904	0.917928
micro-ribonucleoprotein complex	GO:0035068	9	2	0.194394	0.893033	9	1	0.566922	0.224781
apical junction complex	GO:0043296	9	2	0.194394	0.893033	9	2	0.186904	0.917928
male germ cell nucleus	GO:0001673	9	2	0.194394	0.893033	9	2	0.186904	0.917928
XY body	GO:0001741	9	2	0.194394	0.893033	9	2	0.186904	0.917928
phagocytic cup	GO:0001891	17	3	0.196909	0.662509	16	1	1	-0.350583
M band	GO:0031430	17	3	0.196909	0.662509	17	3	0.18704	0.687405
cytoplasmic side of plasma membrane	GO:0009898	31	5	0.197621	0.572561	32	7	0.0198424	0.90218
endocytic vesicle	GO:0030139	31	5	0.197621	0.572561	32	4	0.524697	0.342564
cytosolic large ribosomal subunit	GO:0022625	49	7	0.207981	0.4512	49	7	0.200025	0.476095
axoneme	GO:0005930	33	5	0.219058	0.51004	32	5	0.200115	0.565708
protein-DNA complex	GO:0032993	33	5	0.219058	0.51004	33	5	0.21026	0.534936
secretory granule lumen	GO:0034774	75	10	0.221095	0.382207	75	10	0.215322	0.407103
basal plasma membrane	GO:0009925	18	3	0.221413	0.605351	18	3	0.210633	0.630246
Z disc	GO:0030018	76	10	0.225294	0.368962	78	15	0.00382737	0.773347
endolysosome membrane	GO:0036020	10	2	0.229141	0.787672	9	2	0.186904	0.917928
exocyst	GO:0000145	10	2	0.229141	0.787672	10	2	0.220618	0.812568
exon-exon junction complex	GO:0035145	10	2	0.229141	0.787672	10	2	0.220618	0.812568
spindle pole	GO:0000922	77	10	0.230036	0.35589	76	10	0.218377	0.393857
cell	GO:0005623	34	5	0.231214	0.480188	34	4	0.538949	0.281939
trans-Golgi network membrane	GO:0032588	55	2	0.234589	-0.917076	56	3	0.480891	-0.504734
transport vesicle	GO:0030133	55	2	0.234589	-0.917076	55	2	0.232849	-0.89218
ribonucleoprotein complex	GO:1990904	108	6	0.238694	-0.493262	107	8	0.732985	-0.171382
basolateral plasma membrane	GO:0016323	79	10	0.241073	0.330247	79	10	0.230769	0.355143
clathrin-coated endocytic vesicle membrane	GO:0030669	19	3	0.246477	0.551283	19	3	0.234824	0.576179
podosome	GO:0002102	19	3	0.246477	0.551283	17	1	1	-0.411208
extrinsic component of synaptic vesicle membrane	GO:0098850	3	1	0.248892	1.2985	3	1	0.243332	1.32339
myosin II complex	GO:0016460	3	1	0.248892	1.2985	3	0	1	#NUM!
phosphopyruvate hydratase complex	GO:0000015	3	1	0.248892	1.2985	3	1	0.243332	1.32339
actomyosin contractile ring	GO:0005826	3	1	0.248892	1.2985	3	0	1	#NUM!
polar microtubule	GO:0005827	3	1	0.248892	1.2985	3	1	0.243332	1.32339
cell division site	GO:0032153	3	1	0.248892	1.2985	2	0	1	#NUM!
Bcl-2 family protein complex	GO:0097136	3	1	0.248892	1.2985	3	1	0.243332	1.32339
oxoglutarate dehydrogenase complex	GO:0045252	3	1	0.248892	1.2985	3	1	0.243332	1.32339
tertiary granule	GO:0070820	3	1	0.248892	1.2985	2	0	1	#NUM!
chromatin silencing complex	GO:0005677	3	1	0.248892	1.2985	3	1	0.243332	1.32339
Schwann cell microvillus	GO:0097454	3	1	0.248892	1.2985	3	1	0.243332	1.32339
outer dense fiber	GO:0001520	3	1	0.248892	1.2985	3	1	0.243332	1.32339
actin cap	GO:0030478	3	1	0.248892	1.2985	3	1	0.243332	1.32339
cell tip	GO:0051286	3	1	0.248892	1.2985	3	1	0.243332	1.32339
mitochondrial pyruvate dehydrogenase complex	GO:0005967	3	1	0.248892	1.2985	3	1	0.243332	1.32339
nuclear pore cytoplasmic filaments	GO:0044614	3	1	0.248892	1.2985	3	1	0.243332	1.32339
cytolytic granule	GO:0044194	3	1	0.248892	1.2985	2	0	1	#NUM!
varicosity	GO:0043196	3	1	0.248892	1.2985	3	1	0.243332	1.32339
DNA replication factor A complex	GO:0005662	3	1	0.248892	1.2985	3	0	1	#NUM!
postsynaptic endosome	GO:0098845	3	1	0.248892	1.2985	3	1	0.243332	1.32339
myosin II filament	GO:0097513	3	1	0.248892	1.2985	3	0	1	#NUM!
BAT3 complex	GO:0071818	3	1	0.248892	1.2985	3	1	0.243332	1.32339
haptoglobin-hemoglobin complex	GO:0031838	3	1	0.248892	1.2985	3	0	1	#NUM!
MMXD complex	GO:0071817	3	1	0.248892	1.2985	3	1	0.243332	1.32339
NLRP3 inflammasome complex	GO:0072559	3	1	0.248892	1.2985	3	1	0.243332	1.32339
elongin complex	GO:0070449	3	1	0.248892	1.2985	3	1	0.243332	1.32339
supraspliceosomal complex	GO:0044530	3	1	0.248892	1.2985	3	1	0.243332	1.32339
mRNA cleavage factor complex	GO:0005849	3	1	0.248892	1.2985	3	1	0.243332	1.32339
AP-4 adaptor complex	GO:0030124	3	1	0.248892	1.2985	3	0	1	#NUM!
early endosome lumen	GO:0031905	3	1	0.248892	1.2985	3	1	0.243332	1.32339
messenger ribonucleoprotein complex	GO:1990124	3	1	0.248892	1.2985	3	1	0.243332	1.32339
terminal bouton	GO:0043195	21	0	0.252112	#NUM!	21	0	0.251408	#NUM!
ER to Golgi transport vesicle membrane	GO:0012507	38	1	0.253872	-1.24048	39	2	0.576612	-0.548409
cell-cell adherens junction	GO:0005913	60	8	0.255477	0.382207	59	6	0.646534	0.136228
MLL1 complex	GO:0071339	22	0	0.256198	#NUM!	22	0	0.254277	#NUM!
voltage-gated potassium channel complex	GO:0008076	23	0	0.262267	#NUM!	22	0	0.254277	#NUM!
transcription factor TFIID complex	GO:0005669	23	0	0.262267	#NUM!	23	1	0.716542	-0.713489
proteasome regulatory particle, base subcomplex	GO:0008540	11	2	0.264241	0.692362	11	2	0.254759	0.717258
lamellipodium membrane	GO:0031258	11	2	0.264241	0.692362	11	2	0.254759	0.717258
condensed chromosome	GO:0000793	11	2	0.264241	0.692362	11	1	1	0.0241103
NuRD complex	GO:0016581	11	2	0.264241	0.692362	11	2	0.254759	0.717258
actin cytoskeleton	GO:0015629	123	15	0.265507	0.292976	123	15	0.198901	0.317871
presynaptic membrane	GO:0042734	41	6	0.266241	0.475298	41	6	0.173484	0.500193
stress fiber	GO:0001725	42	6	0.272489	0.4512	42	6	0.266547	0.476095
azurophil granule lumen	GO:0035578	43	6	0.279695	0.427669	44	6	0.279524	0.429575
dendritic spine	GO:0043197	96	12	0.279955	0.317669	96	12	0.205053	0.342564
brush border	GO:0005903	26	4	0.290602	0.525308	26	3	0.498598	0.262521
ciliary basal body	GO:0036064	71	9	0.29612	0.331655	69	9	0.203693	0.385124
pseudopodium	GO:0031143	12	2	0.299343	0.605351	12	2	0.288987	0.630246
catenin complex	GO:0016342	12	2	0.299343	0.605351	11	1	1	0.0241103
methylosome	GO:0034709	12	2	0.299343	0.605351	12	2	0.288987	0.630246
nuclear pore nuclear basket	GO:0044615	12	2	0.299343	0.605351	12	2	0.288987	0.630246
cortical cytoskeleton	GO:0030863	12	2	0.299343	0.605351	12	3	0.0836212	1.03571
cell body	GO:0044297	46	6	0.306419	0.360228	48	6	0.315257	0.342564
integral component of membrane	GO:0016021	860	70	0.314486	-0.111327	866	72	0.568357	-0.0652132
cytosolic small ribosomal subunit	GO:0022627	28	4	0.31628	0.4512	28	4	0.307299	0.476095
internode region of axon	GO:0033269	4	1	0.317255	1.01082	4	1	0.310508	1.03571
Weibel-Palade body	GO:0033093	4	1	0.317255	1.01082	4	1	0.310508	1.03571
T cell receptor complex	GO:0042101	4	1	0.317255	1.01082	3	0	1	#NUM!
postsynaptic recycling endosome	GO:0098837	4	1	0.317255	1.01082	4	1	0.310508	1.03571
IkappaB kinase complex	GO:0008385	4	1	0.317255	1.01082	4	1	0.310508	1.03571
CCAAT-binding factor complex	GO:0016602	4	1	0.317255	1.01082	4	1	0.310508	1.03571
astrocyte projection	GO:0097449	4	1	0.317255	1.01082	5	1	0.371728	0.812568
muscle thin filament tropomyosin	GO:0005862	4	1	0.317255	1.01082	4	1	0.310508	1.03571
postsynaptic actin cytoskeleton	GO:0098871	4	1	0.317255	1.01082	4	2	0.0418049	1.72886
Arp2/3 protein complex	GO:0005885	4	1	0.317255	1.01082	4	1	0.310508	1.03571
nuclear stress granule	GO:0097165	4	1	0.317255	1.01082	4	1	0.310508	1.03571
hemoglobin complex	GO:0005833	4	1	0.317255	1.01082	4	0	1	#NUM!
Lewy body	GO:0097413	4	1	0.317255	1.01082	4	0	1	#NUM!
gamma-secretase complex	GO:0070765	4	1	0.317255	1.01082	4	1	0.310508	1.03571
eukaryotic translation elongation factor 1 complex	GO:0005853	4	1	0.317255	1.01082	4	1	0.310508	1.03571
cytosolic proteasome complex	GO:0031597	4	1	0.317255	1.01082	4	1	0.310508	1.03571
interstitial matrix	GO:0005614	4	1	0.317255	1.01082	4	1	0.310508	1.03571
Cul7-RING ubiquitin ligase complex	GO:0031467	4	1	0.317255	1.01082	4	1	0.310508	1.03571
NELF complex	GO:0032021	4	1	0.317255	1.01082	4	1	0.310508	1.03571
alpha DNA polymerase:primase complex	GO:0005658	4	1	0.317255	1.01082	4	0	1	#NUM!
condensed chromosome outer kinetochore	GO:0000940	4	1	0.317255	1.01082	3	1	0.243332	1.32339
plasma membrane protein complex	GO:0098797	4	1	0.317255	1.01082	4	1	0.310508	1.03571
leading edge membrane	GO:0031256	4	1	0.317255	1.01082	4	1	0.310508	1.03571
pronucleus	GO:0045120	4	1	0.317255	1.01082	4	1	0.310508	1.03571
ER membrane protein complex	GO:0072546	4	1	0.317255	1.01082	4	1	0.310508	1.03571
mitochondrial membrane	GO:0031966	51	2	0.322386	-0.841568	50	2	0.317839	-0.79687
Golgi lumen	GO:0005796	29	4	0.330696	0.416109	32	4	0.524697	0.342564
vacuolar membrane	GO:0005774	13	2	0.334157	0.525308	14	1	1	-0.217052
filamentous actin	GO:0031941	13	2	0.334157	0.525308	13	3	0.101821	0.955669
nBAF complex	GO:0071565	13	2	0.334157	0.525308	13	2	0.323017	0.550203
heterochromatin	GO:0000792	13	2	0.334157	0.525308	13	2	0.323017	0.550203
anaphase-promoting complex	GO:0005680	13	2	0.334157	0.525308	12	2	0.288987	0.630246
U2-type prespliceosome	GO:0071004	13	2	0.334157	0.525308	13	2	0.323017	0.550203
spindle	GO:0005819	84	10	0.34042	0.268878	81	9	0.432704	0.224781
external side of plasma membrane	GO:0009897	85	10	0.345812	0.257044	86	10	0.340277	0.270243
acrosomal vesicle	GO:0001669	30	4	0.345978	0.382207	28	4	0.307299	0.476095
site of double-strand break	GO:0035861	30	4	0.345978	0.382207	30	4	0.334927	0.407103
intracellular	GO:0005622	57	7	0.356708	0.299969	57	8	0.16126	0.458396
rough endoplasmic reticulum	GO:0005791	31	1	0.358587	-1.03688	32	1	0.359091	-1.04373
integral component of postsynaptic membrane	GO:0099055	14	2	0.368444	0.4512	14	2	0.356615	0.476095
myosin complex	GO:0016459	14	2	0.368444	0.4512	13	0	0.621484	#NUM!
sperm flagellum	GO:0036126	14	2	0.368444	0.4512	14	2	0.356615	0.476095
pericentriolar material	GO:0000242	14	2	0.368444	0.4512	14	1	1	-0.217052
glycogen granule	GO:0042587	5	1	0.379404	0.787672	5	1	0.371728	0.812568
cytoplasmic side of lysosomal membrane	GO:0098574	5	1	0.379404	0.787672	5	1	0.371728	0.812568
core mediator complex	GO:0070847	5	1	0.379404	0.787672	4	1	0.310508	1.03571
GATOR2 complex	GO:0061700	5	1	0.379404	0.787672	5	1	0.371728	0.812568
mitochondrial envelope	GO:0005740	5	1	0.379404	0.787672	5	1	0.371728	0.812568
vacuole	GO:0005773	5	1	0.379404	0.787672	5	1	0.371728	0.812568
manchette	GO:0002177	5	1	0.379404	0.787672	5	1	0.371728	0.812568
MKS complex	GO:0036038	5	1	0.379404	0.787672	5	1	0.371728	0.812568
transcription factor AP-1 complex	GO:0035976	5	1	0.379404	0.787672	5	1	0.371728	0.812568
HULC complex	GO:0033503	5	1	0.379404	0.787672	5	2	0.0656278	1.50571
origin recognition complex	GO:0000808	5	1	0.379404	0.787672	5	1	0.371728	0.812568
GABA-A receptor complex	GO:1902711	5	1	0.379404	0.787672	4	0	1	#NUM!
mitochondrial respirasome	GO:0005746	5	1	0.379404	0.787672	6	1	0.427519	0.630246
clathrin adaptor complex	GO:0030131	5	1	0.379404	0.787672	5	0	1	#NUM!
glial cell projection	GO:0097386	5	1	0.379404	0.787672	5	1	0.371728	0.812568
insulin-responsive compartment	GO:0032593	5	1	0.379404	0.787672	5	1	0.371728	0.812568
FHF complex	GO:0070695	5	1	0.379404	0.787672	5	1	0.371728	0.812568
VCP-NPL4-UFD1 AAA ATPase complex	GO:0034098	5	1	0.379404	0.787672	5	1	0.371728	0.812568
R2TP complex	GO:0097255	5	1	0.379404	0.787672	5	2	0.0656278	1.50571
transcription export complex 2	GO:0070390	5	1	0.379404	0.787672	5	1	0.371728	0.812568
myelin sheath adaxonal region	GO:0035749	5	1	0.379404	0.787672	5	1	0.371728	0.812568
transcription factor TFIIH core complex	GO:0000439	5	1	0.379404	0.787672	5	1	0.371728	0.812568
axon hillock	GO:0043203	5	1	0.379404	0.787672	5	1	0.371728	0.812568
nuclear envelope lumen	GO:0005641	5	1	0.379404	0.787672	5	0	1	#NUM!
neuronal cell body	GO:0043025	201	22	0.382715	0.184848	201	24	0.13026	0.296755
integral component of synaptic vesicle membrane	GO:0030285	15	0	0.389025	#NUM!	15	0	0.637349	#NUM!
endoplasmic reticulum exit site	GO:0070971	15	0	0.389025	#NUM!	15	0	0.637349	#NUM!
U5 snRNP	GO:0005682	15	0	0.389025	#NUM!	15	0	0.637349	#NUM!
costamere	GO:0043034	15	0	0.389025	#NUM!	15	0	0.637349	#NUM!
eukaryotic 43S preinitiation complex	GO:0016282	15	0	0.389025	#NUM!	15	0	0.637349	#NUM!
integral component of postsynaptic density membrane	GO:0099061	16	0	0.390143	#NUM!	16	0	0.389928	#NUM!
ciliary membrane	GO:0060170	16	0	0.390143	#NUM!	16	0	0.389928	#NUM!
integral component of Golgi membrane	GO:0030173	17	0	0.394137	#NUM!	18	1	1	-0.468366
midbody	GO:0030496	106	12	0.395157	0.218578	104	10	0.728756	0.0801998
U2 snRNP	GO:0005686	18	0	0.400658	#NUM!	18	0	0.397996	#NUM!
cell surface	GO:0009986	224	24	0.407873	0.163518	226	26	0.154645	0.259567
spliceosomal complex	GO:0005681	72	4	0.408535	-0.493262	72	6	1	-0.0629011
presynaptic active zone	GO:0048786	19	0	0.409375	#NUM!	19	0	0.405521	#NUM!
integral component of lumenal side of endoplasmic reticulum membrane	GO:0071556	19	0	0.409375	#NUM!	20	0	0.250692	#NUM!
centriolar satellite	GO:0034451	19	0	0.409375	#NUM!	19	0	0.405521	#NUM!
Cul4-RING E3 ubiquitin ligase complex	GO:0080008	19	0	0.409375	#NUM!	19	1	1	-0.522433
synaptic vesicle	GO:0008021	75	9	0.4153	0.276847	74	9	0.302793	0.315165
Flemming body	GO:0090543	20	3	0.419987	0.49999	20	3	0.414978	0.524886
condensed nuclear chromosome	GO:0000794	20	3	0.419987	0.49999	20	4	0.0951815	0.812568
neuron projection	GO:0043005	174	19	0.421948	0.182494	173	18	0.497379	0.159086
RNA polymerase II transcription factor complex	GO:0090575	42	5	0.428358	0.268878	42	7	0.0941221	0.630246
axon cytoplasm	GO:1904115	42	5	0.428358	0.268878	41	3	1	-0.192954
mitochondrial intermembrane space	GO:0005758	44	2	0.430081	-0.693932	44	1	0.178548	-1.36218
microtubule associated complex	GO:0005875	21	3	0.432211	0.4512	22	3	0.438628	0.429575
transcriptional preinitiation complex	GO:0097550	6	1	0.435903	0.605351	6	0	1	#NUM!
juxtaparanode region of axon	GO:0044224	6	1	0.435903	0.605351	6	1	0.427519	0.630246
CD95 death-inducing signaling complex	GO:0031265	6	1	0.435903	0.605351	5	1	0.371728	0.812568
chromatoid body	GO:0033391	6	1	0.435903	0.605351	8	1	0.524697	0.342564
condensed nuclear chromosome, centromeric region	GO:0000780	6	1	0.435903	0.605351	6	1	0.427519	0.630246
somatodendritic compartment	GO:0036477	6	1	0.435903	0.605351	6	1	0.427519	0.630246
integral component of presynaptic active zone membrane	GO:0099059	6	1	0.435903	0.605351	6	1	0.427519	0.630246
mitochondrial respiratory chain complex III	GO:0005750	6	1	0.435903	0.605351	7	1	0.478363	0.476095
Golgi cis cisterna	GO:0000137	6	1	0.435903	0.605351	5	1	0.371728	0.812568
gamma-tubulin complex	GO:0000930	6	1	0.435903	0.605351	6	1	0.427519	0.630246
death-inducing signaling complex	GO:0031264	6	1	0.435903	0.605351	6	1	0.427519	0.630246
dendritic growth cone	GO:0044294	6	1	0.435903	0.605351	6	1	0.427519	0.630246
ciliary transition fiber	GO:0097539	6	1	0.435903	0.605351	6	1	0.427519	0.630246
proteasome regulatory particle	GO:0005838	6	1	0.435903	0.605351	6	1	0.427519	0.630246
paraspeckles	GO:0042382	6	1	0.435903	0.605351	6	1	0.427519	0.630246
RNA polymerase II, holoenzyme	GO:0016591	6	1	0.435903	0.605351	6	0	1	#NUM!
NMDA selective glutamate receptor complex	GO:0017146	6	1	0.435903	0.605351	6	1	0.427519	0.630246
keratin filament	GO:0045095	6	1	0.435903	0.605351	2	0	1	#NUM!
paranode region of axon	GO:0033270	6	1	0.435903	0.605351	6	1	0.427519	0.630246
ripoptosome	GO:0097342	6	1	0.435903	0.605351	5	1	0.371728	0.812568
COPI-coated vesicle	GO:0030137	6	1	0.435903	0.605351	6	1	0.427519	0.630246
SCAR complex	GO:0031209	6	1	0.435903	0.605351	6	1	0.427519	0.630246
cell junction	GO:0030054	256	27	0.43797	0.14777	256	27	0.315607	0.172665
membrane	GO:0016020	1165	113	0.438601	0.0640216	1160	119	0.0729971	0.144954
axonal growth cone	GO:0044295	22	3	0.44579	0.40468	22	3	0.438628	0.429575
kinetochore	GO:0000776	50	6	0.455406	0.276847	51	8	0.130039	0.569622
sarcomere	GO:0030017	23	3	0.46049	0.360228	23	2	1	-0.0203414
dendrite	GO:0030425	207	22	0.460918	0.155434	208	25	0.108013	0.303343
recycling endosome membrane	GO:0055038	51	6	0.462404	0.257044	51	7	0.214133	0.43609
Golgi stack	GO:0005795	24	3	0.476095	0.317669	23	3	0.452344	0.385124
ciliary tip	GO:0097542	24	3	0.476095	0.317669	24	1	0.718216	-0.756048
condensed chromosome kinetochore	GO:0000777	54	3	0.480128	-0.493262	53	7	0.230942	0.397624
lysosomal membrane	GO:0005765	160	17	0.486441	0.15515	162	17	0.483337	0.167623
flotillin complex	GO:0016600	7	1	0.487265	0.4512	7	1	0.478363	0.476095
spindle pole centrosome	GO:0031616	7	1	0.487265	0.4512	7	1	0.478363	0.476095
nuclear pore central transport channel	GO:0044613	7	1	0.487265	0.4512	7	1	0.478363	0.476095
platelet dense granule lumen	GO:0031089	7	1	0.487265	0.4512	7	0	1	#NUM!
chaperonin-containing T-complex	GO:0005832	7	1	0.487265	0.4512	7	1	0.478363	0.476095
apicolateral plasma membrane	GO:0016327	7	1	0.487265	0.4512	7	1	0.478363	0.476095
mitochondrial respiratory chain complex IV	GO:0005751	7	1	0.487265	0.4512	7	1	0.478363	0.476095
PTW/PP1 phosphatase complex	GO:0072357	7	1	0.487265	0.4512	7	1	0.478363	0.476095
ESCRT I complex	GO:0000813	7	1	0.487265	0.4512	7	1	0.478363	0.476095
prefoldin complex	GO:0016272	7	1	0.487265	0.4512	7	1	0.478363	0.476095
striated muscle thin filament	GO:0005865	7	1	0.487265	0.4512	7	1	0.478363	0.476095
endoplasmic reticulum tubular network	GO:0071782	7	1	0.487265	0.4512	7	1	0.478363	0.476095
zymogen granule membrane	GO:0042589	7	1	0.487265	0.4512	6	0	1	#NUM!
Pwp2p-containing subcomplex of 90S preribosome	GO:0034388	7	1	0.487265	0.4512	7	1	0.478363	0.476095
ribonucleoprotein granule	GO:0035770	7	1	0.487265	0.4512	7	1	0.478363	0.476095
nuclear lamina	GO:0005652	7	1	0.487265	0.4512	7	1	0.478363	0.476095
azurophil granule	GO:0042582	7	1	0.487265	0.4512	6	0	1	#NUM!
small-subunit processome	GO:0032040	26	1	0.508355	-0.860986	26	1	0.724482	-0.836091
ficolin-1-rich granule membrane	GO:0101003	27	1	0.508381	-0.898727	27	2	1	-0.180684
tertiary granule membrane	GO:0070821	28	1	0.509975	-0.935094	28	1	0.50922	-0.910199
intercalated disc	GO:0014704	28	1	0.509975	-0.935094	29	1	0.511188	-0.94529
peroxisomal matrix	GO:0005782	28	1	0.509975	-0.935094	29	1	0.511188	-0.94529
clathrin-coated vesicle membrane	GO:0030665	29	1	0.513016	-0.970186	29	1	0.511188	-0.94529
Golgi apparatus	GO:0005794	494	49	0.51725	0.0863949	497	47	0.624564	0.0635632
kinesin complex	GO:0005871	31	4	0.522961	0.349417	32	3	0.759346	0.054882
Gemini of coiled bodies	GO:0097504	8	1	0.533957	0.317669	8	1	0.524697	0.342564
CCR4-NOT complex	GO:0030014	8	1	0.533957	0.317669	8	0	1	#NUM!
high-density lipoprotein particle	GO:0034364	8	1	0.533957	0.317669	7	0	1	#NUM!
endoplasmic reticulum chaperone complex	GO:0034663	8	1	0.533957	0.317669	8	0	1	#NUM!
zonula adherens	GO:0005915	8	1	0.533957	0.317669	8	1	0.524697	0.342564
proteasome core complex, beta-subunit complex	GO:0019774	8	1	0.533957	0.317669	8	0	1	#NUM!
multivesicular body membrane	GO:0032585	8	1	0.533957	0.317669	8	1	0.524697	0.342564
SMN complex	GO:0032797	8	1	0.533957	0.317669	8	1	0.524697	0.342564
Cdc73/Paf1 complex	GO:0016593	8	1	0.533957	0.317669	8	1	0.524697	0.342564
mRNA cap binding complex	GO:0005845	8	1	0.533957	0.317669	8	1	0.524697	0.342564
chromatin	GO:0000785	72	8	0.534447	0.199886	72	5	0.68101	-0.245223
ribosome	GO:0005840	33	4	0.537268	0.286897	34	4	0.538949	0.281939
endoplasmic reticulum lumen	GO:0005788	139	10	0.550622	-0.234779	140	8	0.229032	-0.440195
platelet alpha granule lumen	GO:0031093	35	4	0.555042	0.228056	36	3	1	-0.0629011
clathrin-coated pit	GO:0005905	36	4	0.564966	0.199886	35	4	0.547334	0.252952
filopodium	GO:0030175	37	4	0.575453	0.172487	37	3	1	-0.0903
aminoacyl-tRNA synthetase multienzyme complex	GO:0017101	9	1	0.576402	0.199886	9	1	0.566922	0.224781
actin cortical patch	GO:0030479	9	1	0.576402	0.199886	8	1	0.524697	0.342564
transcription factor TFIIH holo complex	GO:0005675	9	1	0.576402	0.199886	9	1	0.566922	0.224781
transcription export complex	GO:0000346	9	1	0.576402	0.199886	9	1	0.566922	0.224781
dendrite membrane	GO:0032590	9	1	0.576402	0.199886	9	1	0.566922	0.224781
filopodium membrane	GO:0031527	9	1	0.576402	0.199886	8	0	1	#NUM!
endosome lumen	GO:0031904	9	1	0.576402	0.199886	9	0	1	#NUM!
extrinsic component of cytoplasmic side of plasma membrane	GO:0031234	41	2	0.581597	-0.623315	43	4	0.790039	0.0470998
nuclear pore	GO:0005643	43	5	0.589508	0.245348	44	5	0.589489	0.247254
basement membrane	GO:0005604	43	5	0.589508	0.245348	42	3	1	-0.217052
nuclear speck	GO:0016607	297	24	0.607023	-0.118568	295	23	0.601176	-0.129476
COPI vesicle coat	GO:0030126	10	0	0.614154	#NUM!	10	0	1	#NUM!
protein phosphatase type 2A complex	GO:0000159	10	0	0.614154	#NUM!	11	0	0.614295	#NUM!
U2-type catalytic step 1 spliceosome	GO:0071006	10	0	0.614154	#NUM!	10	0	1	#NUM!
SAGA complex	GO:0000124	10	0	0.614154	#NUM!	10	0	1	#NUM!
extrinsic component of plasma membrane	GO:0019897	10	0	0.614154	#NUM!	10	0	1	#NUM!
non-motile cilium	GO:0097730	10	0	0.614154	#NUM!	10	0	1	#NUM!
mitochondrial small ribosomal subunit	GO:0005763	10	0	0.614154	#NUM!	10	1	0.6054	0.119421
nuclear transcription factor complex	GO:0044798	11	0	0.614179	#NUM!	11	0	0.614295	#NUM!
nucleotide-activated protein kinase complex	GO:0031588	11	0	0.614179	#NUM!	11	0	0.614295	#NUM!
integral component of mitochondrial inner membrane	GO:0031305	11	0	0.614179	#NUM!	11	0	0.614295	#NUM!
RNA polymerase II, core complex	GO:0005665	11	0	0.614179	#NUM!	11	0	0.614295	#NUM!
cell-cell contact zone	GO:0044291	11	0	0.614179	#NUM!	10	0	1	#NUM!
Ada2/Gcn5/Ada3 transcription activator complex	GO:0005671	11	0	0.614179	#NUM!	11	0	0.614295	#NUM!
Golgi-associated vesicle	GO:0005798	11	0	0.614179	#NUM!	10	0	1	#NUM!
nuclear heterochromatin	GO:0005720	12	0	0.617398	#NUM!	12	0	0.61657	#NUM!
Ino80 complex	GO:0031011	12	0	0.617398	#NUM!	12	0	0.61657	#NUM!
eukaryotic 48S preinitiation complex	GO:0033290	12	0	0.617398	#NUM!	12	0	0.61657	#NUM!
synaptic membrane	GO:0097060	12	0	0.617398	#NUM!	12	0	0.61657	#NUM!
integrator complex	GO:0032039	12	0	0.617398	#NUM!	12	0	0.61657	#NUM!
neuron projection terminus	GO:0044306	12	0	0.617398	#NUM!	12	0	0.61657	#NUM!
preribosome, large subunit precursor	GO:0030687	12	0	0.617398	#NUM!	12	0	0.61657	#NUM!
small nuclear ribonucleoprotein complex	GO:0030532	13	0	0.62323	#NUM!	13	0	0.621484	#NUM!
mitochondrial ribosome	GO:0005761	14	0	0.631172	#NUM!	14	0	0.62855	#NUM!
NuA4 histone acetyltransferase complex	GO:0035267	14	0	0.631172	#NUM!	14	0	0.62855	#NUM!
telomerase holoenzyme complex	GO:0005697	14	0	0.631172	#NUM!	15	0	0.637349	#NUM!
microtubule plus-end	GO:0035371	15	2	0.640795	0.382207	14	2	0.356615	0.476095
proteasome accessory complex	GO:0022624	15	2	0.640795	0.382207	15	2	0.389591	0.407103
spindle microtubule	GO:0005876	15	2	0.640795	0.382207	15	2	0.389591	0.407103
mast cell granule	GO:0042629	15	2	0.640795	0.382207	14	2	0.356615	0.476095
sarcoplasmic reticulum membrane	GO:0033017	15	2	0.640795	0.382207	17	3	0.18704	0.687405
stereocilium	GO:0032420	15	2	0.640795	0.382207	15	1	1	-0.286045
smooth endoplasmic reticulum	GO:0005790	15	2	0.640795	0.382207	15	2	0.389591	0.407103
extracellular region	GO:0005576	565	48	0.648758	-0.0685146	567	45	0.44355	-0.111691
U1 snRNP	GO:0005685	16	2	0.651726	0.317669	16	2	0.647517	0.342564
photoreceptor inner segment	GO:0001917	16	2	0.651726	0.317669	17	3	0.18704	0.687405
late endosome membrane	GO:0031902	62	4	0.656257	-0.34373	66	3	0.278234	-0.669037
endoplasmic reticulum membrane	GO:0005789	408	34	0.658094	-0.0877965	410	36	1	-0.0106326
clathrin-coated endocytic vesicle	GO:0045334	17	2	0.663647	0.257044	17	2	0.658743	0.281939
intrinsic component of plasma membrane	GO:0031226	17	2	0.663647	0.257044	17	2	0.658743	0.281939
hippocampal mossy fiber to CA3 synapse	GO:0098686	17	2	0.663647	0.257044	17	1	1	-0.411208
extracellular space	GO:0005615	449	38	0.673117	-0.0723266	459	38	0.734692	-0.0694585
melanosome	GO:0042470	70	7	0.679912	0.094525	70	6	1	-0.0347302
axon	GO:0030424	165	13	0.681862	-0.143886	165	14	1	-0.0448826
histone methyltransferase complex	GO:0035097	19	2	0.689421	0.145818	19	2	0.683337	0.170714
photoreceptor outer segment	GO:0001750	19	2	0.689421	0.145818	18	2	0.670759	0.224781
multivesicular body	GO:0005771	19	2	0.689421	0.145818	19	2	0.683337	0.170714
fibrillar center	GO:0001650	84	6	0.702102	-0.241947	83	6	0.845079	-0.205076
nuclear inner membrane	GO:0005637	20	2	0.70285	0.094525	19	2	0.683337	0.170714
growth cone	GO:0030426	85	6	0.703027	-0.253782	85	8	0.847084	0.0587959
trans-Golgi network	GO:0005802	86	6	0.704275	-0.265478	85	6	0.701781	-0.228886
centriole	GO:0005814	86	6	0.704275	-0.265478	88	7	1	-0.109421
mitochondrial outer membrane	GO:0005741	91	9	0.714906	0.0834752	91	8	1	-0.00941237
nucleosome	GO:0000786	21	1	0.715798	-0.647412	19	1	1	-0.522433
histone acetyltransferase complex	GO:0000123	21	1	0.715798	-0.647412	21	1	1	-0.622517
tertiary granule lumen	GO:1904724	22	1	0.715817	-0.693932	24	0	0.265782	#NUM!
cortical actin cytoskeleton	GO:0030864	23	1	0.717069	-0.738384	23	2	1	-0.0203414
mitochondrial nucleoid	GO:0042645	24	1	0.719433	-0.780944	23	1	0.716542	-0.713489
cyclin-dependent protein kinase holoenzyme complex	GO:0000307	24	1	0.719433	-0.780944	23	1	0.716542	-0.713489
azurophil granule membrane	GO:0035577	25	1	0.722789	-0.821766	26	2	1	-0.142944
specific granule lumen	GO:0035580	25	1	0.722789	-0.821766	26	1	0.724482	-0.836091
polysomal ribosome	GO:0042788	27	3	0.73202	0.199886	27	3	0.728859	0.224781
cytoplasmic microtubule	GO:0005881	27	3	0.73202	0.199886	28	3	0.73393	0.188413
collagen trimer	GO:0005581	28	3	0.73768	0.163518	29	2	1	-0.252143
nuclear envelope	GO:0005635	111	11	0.738848	0.0854752	113	11	0.737861	0.092513
lateral plasma membrane	GO:0016328	32	2	0.764558	-0.375479	33	2	0.764787	-0.381355
clathrin-coated vesicle	GO:0030136	34	2	0.765283	-0.436103	34	3	1	-0.00574264
endosome membrane	GO:0010008	139	11	0.765634	-0.139469	137	10	0.648547	-0.19539
transcriptional repressor complex	GO:0017053	38	4	0.774096	0.145818	40	7	0.083683	0.679036
cytoplasmic stress granule	GO:0010494	39	4	0.777551	0.119843	39	3	1	-0.142944
neuromuscular junction	GO:0031594	39	4	0.777551	0.119843	40	4	0.7778	0.119421
phagocytic vesicle	GO:0045335	40	4	0.781411	0.094525	40	4	0.7778	0.119421
specific granule membrane	GO:0035579	41	4	0.785631	0.0698324	41	4	0.781551	0.0947279
U2-type precatalytic spliceosome	GO:0071005	47	3	0.797238	-0.354425	47	4	1	-0.0418476
sarcolemma	GO:0042383	53	5	0.81227	0.0362561	55	5	0.814612	0.0241103
recycling endosome	GO:0055037	60	6	0.820076	0.094525	59	6	0.646534	0.136228
mitochondrion	GO:0005739	649	57	0.83056	-0.0352713	645	54	0.717373	-0.0582607
cilium	GO:0005929	78	6	0.843163	-0.167839	74	5	0.681366	-0.272622
cell-cell junction	GO:0005911	97	9	0.859773	0.0196237	96	10	0.586039	0.160242
postsynaptic membrane	GO:0045211	98	8	0.860913	-0.108416	98	8	1	-0.0835203
Golgi membrane	GO:0000139	317	29	0.920768	0.00550419	317	29	0.840081	0.0303997
integral component of plasma membrane	GO:0005887	364	32	0.925588	-0.0343078	377	34	0.925917	0.0161209
germinal vesicle	GO:0042585	1	0	1	#NUM!	1	0	1	#NUM!
RecQ helicase-Topo III complex	GO:0031422	1	0	1	#NUM!	1	0	1	#NUM!
dendritic shaft	GO:0043198	21	2	1	0.0457349	21	3	0.426097	0.476095
COPI-coated vesicle membrane	GO:0030663	2	0	1	#NUM!	2	0	1	#NUM!
postsynaptic intermediate filament cytoskeleton	GO:0099160	1	0	1	#NUM!	1	0	1	#NUM!
COPI-coated Golgi to ER transport vesicle	GO:0030142	1	0	1	#NUM!	1	0	1	#NUM!
G-protein beta/gamma-subunit complex	GO:0031680	6	0	1	#NUM!	6	0	1	#NUM!
protein phosphatase 4 complex	GO:0030289	2	0	1	#NUM!	2	0	1	#NUM!
autophagosome lumen	GO:0034423	1	0	1	#NUM!	1	0	1	#NUM!
AP-3 adaptor complex	GO:0030123	4	0	1	#NUM!	4	0	1	#NUM!
RNA polymerase I transcription factor complex	GO:0000120	2	0	1	#NUM!	2	0	1	#NUM!
condensed nuclear chromosome outer kinetochore	GO:0000942	2	0	1	#NUM!	2	0	1	#NUM!
CSF1-CSF1R complex	GO:1990682	2	0	1	#NUM!	2	0	1	#NUM!
cornified envelope	GO:0001533	9	0	1	#NUM!	8	0	1	#NUM!
Mpp10 complex	GO:0034457	3	0	1	#NUM!	3	0	1	#NUM!
integrin alphaL-beta2 complex	GO:0034687	1	0	1	#NUM!	1	0	1	#NUM!
interchromatin granule	GO:0035061	4	0	1	#NUM!	4	0	1	#NUM!
viral replication complex	GO:0019034	2	0	1	#NUM!	2	0	1	#NUM!
Ctf18 RFC-like complex	GO:0031390	5	0	1	#NUM!	5	0	1	#NUM!
outer membrane	GO:0019867	2	0	1	#NUM!	2	0	1	#NUM!
subsarcolemmal mitochondrion	GO:1990843	1	0	1	#NUM!	1	0	1	#NUM!
intermediate-density lipoprotein particle	GO:0034363	3	0	1	#NUM!	3	0	1	#NUM!
extrinsic component of mitochondrial inner membrane	GO:0031314	4	0	1	#NUM!	4	0	1	#NUM!
concave side of sperm head	GO:0061830	1	0	1	#NUM!	1	0	1	#NUM!
myosin V complex	GO:0031475	1	0	1	#NUM!	1	0	1	#NUM!
9+2 motile cilium	GO:0097729	1	0	1	#NUM!	1	0	1	#NUM!
large ribosomal subunit	GO:0015934	4	0	1	#NUM!	4	0	1	#NUM!
kinocilium	GO:0060091	1	0	1	#NUM!	1	0	1	#NUM!
tRNA-intron endonuclease complex	GO:0000214	3	0	1	#NUM!	3	0	1	#NUM!
asymmetric synapse	GO:0032279	1	0	1	#NUM!	1	0	1	#NUM!
neuronal cell body membrane	GO:0032809	8	0	1	#NUM!	8	0	1	#NUM!
peroxisomal importomer complex	GO:1990429	2	0	1	#NUM!	2	0	1	#NUM!
mitochondrial proton-transporting ATP synthase, catalytic core	GO:0005754	1	0	1	#NUM!	1	0	1	#NUM!
nucleotide-excision repair factor 2 complex	GO:0000111	1	0	1	#NUM!	1	0	1	#NUM!
cation-transporting ATPase complex	GO:0090533	1	0	1	#NUM!	1	0	1	#NUM!
platelet dense granule membrane	GO:0031088	2	0	1	#NUM!	2	0	1	#NUM!
integrin alpha3-beta1 complex	GO:0034667	1	0	1	#NUM!	1	0	1	#NUM!
integral component of autophagosome membrane	GO:0097637	2	0	1	#NUM!	2	0	1	#NUM!
integral component of postsynaptic specialization membrane	GO:0099060	4	0	1	#NUM!	4	0	1	#NUM!
Mis6-Sim4 complex	GO:0031511	1	0	1	#NUM!	1	0	1	#NUM!
mitotic spindle microtubule	GO:1990498	3	0	1	#NUM!	3	0	1	#NUM!
proton-transporting two-sector ATPase complex	GO:0016469	4	0	1	#NUM!	4	0	1	#NUM!
growth cone filopodium	GO:1990812	3	0	1	#NUM!	3	0	1	#NUM!
DNA replication preinitiation complex	GO:0031261	1	0	1	#NUM!	1	0	1	#NUM!
adrenomedullin receptor complex	GO:1903143	1	0	1	#NUM!	1	0	1	#NUM!
outer dense plaque of desmosome	GO:0090636	1	0	1	#NUM!	1	0	1	#NUM!
leading edge of lamellipodium	GO:0061851	1	0	1	#NUM!	1	0	1	#NUM!
glycine cleavage complex	GO:0005960	1	0	1	#NUM!	1	0	1	#NUM!
rough endoplasmic reticulum lumen	GO:0048237	3	0	1	#NUM!	3	0	1	#NUM!
clathrin-sculpted acetylcholine transport vesicle membrane	GO:0060201	2	0	1	#NUM!	2	0	1	#NUM!
smooth muscle contractile fiber	GO:0030485	1	0	1	#NUM!	1	0	1	#NUM!
Lewy body corona	GO:1990038	1	0	1	#NUM!	1	0	1	#NUM!
dendritic spine head	GO:0044327	8	0	1	#NUM!	8	0	1	#NUM!
multivesicular body, internal vesicle	GO:0097487	0	0	1	#VALUE!	0	0	1	#VALUE!
apical tubulobulbar complex	GO:0061828	1	0	1	#NUM!	1	0	1	#NUM!
pre-snoRNP complex	GO:0070761	4	0	1	#NUM!	4	0	1	#NUM!
TRAPPI protein complex	GO:1990070	1	0	1	#NUM!	1	0	1	#NUM!
lateral cell cortex	GO:0097575	1	0	1	#NUM!	1	0	1	#NUM!
interleukin-23 receptor complex	GO:0072536	1	0	1	#NUM!	0	0	1	#VALUE!
TIM23 mitochondrial import inner membrane translocase complex	GO:0005744	6	0	1	#NUM!	6	0	1	#NUM!
protein kinase 5 complex	GO:0016533	2	0	1	#NUM!	2	0	1	#NUM!
epidermal lamellar body	GO:0097209	1	0	1	#NUM!	2	0	1	#NUM!
Elg1 RFC-like complex	GO:0031391	2	0	1	#NUM!	2	0	1	#NUM!
voltage-gated sodium channel complex	GO:0001518	3	0	1	#NUM!	3	0	1	#NUM!
equatorial microtubule organizing center	GO:0000923	2	0	1	#NUM!	2	0	1	#NUM!
translation initiation ternary complex	GO:0044207	0	0	1	#VALUE!	0	0	1	#VALUE!
anchored component of membrane	GO:0031225	20	1	1	-0.598622	20	0	0.250692	#NUM!
retromer complex	GO:0030904	7	0	1	#NUM!	7	0	1	#NUM!
clathrin-sculpted glutamate transport vesicle membrane	GO:0060203	3	0	1	#NUM!	3	0	1	#NUM!
cyclin E2-CDK2 complex	GO:0097135	2	0	1	#NUM!	2	0	1	#NUM!
Cajal body	GO:0015030	38	3	1	-0.141864	38	3	1	-0.116968
classical Lewy body	GO:0097414	1	0	1	#NUM!	1	0	1	#NUM!
mitochondrion-derived vesicle	GO:0099073	1	0	1	#NUM!	1	0	1	#NUM!
postsynaptic endocytic zone	GO:0098843	2	0	1	#NUM!	2	0	1	#NUM!
asymmetric, glutamatergic, excitatory synapse	GO:0098985	1	0	1	#NUM!	1	0	1	#NUM!
postsynaptic specialization	GO:0099572	2	0	1	#NUM!	2	0	1	#NUM!
main axon	GO:0044304	3	0	1	#NUM!	3	0	1	#NUM!
respiratory chain complex IV	GO:0045277	3	0	1	#NUM!	3	0	1	#NUM!
peripheral region of growth cone	GO:0090725	1	0	1	#NUM!	1	0	1	#NUM!
zeta DNA polymerase complex	GO:0016035	1	0	1	#NUM!	1	0	1	#NUM!
host cell PML body	GO:0075341	1	0	1	#NUM!	1	0	1	#NUM!
myelin sheath abaxonal region	GO:0035748	5	0	1	#NUM!	5	0	1	#NUM!
plasma membrane respiratory chain complex I	GO:0045272	1	0	1	#NUM!	1	0	1	#NUM!
perivitelline space	GO:0098595	1	0	1	#NUM!	1	0	1	#NUM!
integral component of peroxisomal membrane	GO:0005779	10	1	1	0.094525	10	1	0.6054	0.119421
subapical complex	GO:0035003	0	0	1	#VALUE!	0	0	1	#VALUE!
symbiont-containing vacuole	GO:0020003	2	0	1	#NUM!	2	0	1	#NUM!
rod spherule	GO:0044317	1	0	1	#NUM!	1	0	1	#NUM!
proximal dendrite	GO:1990635	4	0	1	#NUM!	4	0	1	#NUM!
other organism cell	GO:0044216	1	0	1	#NUM!	1	0	1	#NUM!
telomeric heterochromatin	GO:0031933	2	0	1	#NUM!	2	0	1	#NUM!
invadopodium membrane	GO:0071438	3	0	1	#NUM!	3	1	0.243332	1.32339
lysosomal matrix	GO:1990836	1	0	1	#NUM!	1	0	1	#NUM!
laminin-2 complex	GO:0005607	1	0	1	#NUM!	1	0	1	#NUM!
signal recognition particle receptor complex	GO:0005785	1	0	1	#NUM!	1	0	1	#NUM!
piP-body	GO:0071547	2	0	1	#NUM!	2	0	1	#NUM!
extrinsic component of Golgi membrane	GO:0090498	3	0	1	#NUM!	3	0	1	#NUM!
replication fork protection complex	GO:0031298	1	0	1	#NUM!	2	0	1	#NUM!
dendritic spine membrane	GO:0032591	2	0	1	#NUM!	2	0	1	#NUM!
nuclear pre-replicative complex	GO:0005656	2	0	1	#NUM!	2	0	1	#NUM!
post-spliceosomal complex	GO:0071020	1	0	1	#NUM!	1	0	1	#NUM!
4-aminobutyrate transaminase complex	GO:0032144	1	0	1	#NUM!	1	0	1	#NUM!
endosome to plasma membrane transport vesicle	GO:0070381	3	0	1	#NUM!	3	0	1	#NUM!
endoplasmic reticulum-plasma membrane contact site	GO:0140268	4	0	1	#NUM!	4	0	1	#NUM!
endolysosome lumen	GO:0036021	3	0	1	#NUM!	3	0	1	#NUM!
eukaryotic translation initiation factor 2 complex	GO:0005850	1	0	1	#NUM!	1	0	1	#NUM!
intracellular cyclic nucleotide activated cation channel complex	GO:0017071	1	0	1	#NUM!	1	0	1	#NUM!
mitochondrial proton-transporting ATP synthase, stator stalk	GO:0000274	1	0	1	#NUM!	1	0	1	#NUM!
protein farnesyltransferase complex	GO:0005965	1	0	1	#NUM!	1	0	1	#NUM!
MIS12/MIND type complex	GO:0000444	3	0	1	#NUM!	3	0	1	#NUM!
box C/D snoRNP complex	GO:0031428	2	0	1	#NUM!	2	0	1	#NUM!
cortical endoplasmic reticulum	GO:0032541	1	0	1	#NUM!	1	0	1	#NUM!
oligosaccharyltransferase III complex	GO:0035000	1	0	1	#NUM!	1	0	1	#NUM!
RNA polymerase I complex	GO:0005736	6	0	1	#NUM!	6	0	1	#NUM!
mitotic spindle pole	GO:0097431	15	1	1	-0.31094	16	2	0.647517	0.342564
alveolar lamellar body	GO:0097208	2	0	1	#NUM!	2	0	1	#NUM!
cytoplasmic cyclin-dependent protein kinase holoenzyme complex	GO:0000308	1	0	1	#NUM!	1	0	1	#NUM!
alpha-beta T cell receptor complex	GO:0042105	1	0	1	#NUM!	1	0	1	#NUM!
sperm mitochondrial sheath	GO:0097226	1	0	1	#NUM!	1	0	1	#NUM!
synapse	GO:0045202	138	12	1	-0.0452369	138	10	0.649267	-0.202663
TRAPP complex	GO:0030008	6	0	1	#NUM!	6	0	1	#NUM!
TCR signalosome	GO:0036398	1	0	1	#NUM!	1	0	1	#NUM!
U2-type spliceosomal complex	GO:0005684	5	0	1	#NUM!	5	0	1	#NUM!
discoidal high-density lipoprotein particle	GO:0034365	2	0	1	#NUM!	2	0	1	#NUM!
mitochondrial proton-transporting ATP synthase complex, coupling factor F(o)	GO:0000276	6	0	1	#NUM!	6	0	1	#NUM!
mRNA cap methyltransferase complex	GO:0031533	1	0	1	#NUM!	1	0	1	#NUM!
protein C inhibitor-coagulation factor Xa complex	GO:0097182	0	0	1	#VALUE!	0	0	1	#VALUE!
dopaminergic synapse	GO:0098691	2	0	1	#NUM!	3	0	1	#NUM!
calcium ion-transporting ATPase complex	GO:0090534	2	0	1	#NUM!	2	0	1	#NUM!
dendrite cytoplasm	GO:0032839	16	1	1	-0.375479	16	1	1	-0.350583
SMN-Sm protein complex	GO:0034719	14	1	1	-0.241947	14	1	1	-0.217052
guanylate cyclase complex, soluble	GO:0008074	1	0	1	#NUM!	1	0	1	#NUM!
EGO complex	GO:0034448	3	0	1	#NUM!	3	0	1	#NUM!
small ribosomal subunit	GO:0015935	11	1	1	-0.000785135	11	1	1	0.0241103
checkpoint clamp complex	GO:0030896	4	0	1	#NUM!	4	0	1	#NUM!
growth hormone receptor complex	GO:0070195	1	0	1	#NUM!	1	0	1	#NUM!
RNA polymerase transcription factor SL1 complex	GO:0005668	2	0	1	#NUM!	2	0	1	#NUM!
nuclear euchromatin	GO:0005719	15	1	1	-0.31094	15	1	1	-0.286045
protein C inhibitor-TMPRSS11E complex	GO:0036025	0	0	1	#VALUE!	0	0	1	#VALUE!
interleukin-28 receptor complex	GO:0032002	0	0	1	#VALUE!	0	0	1	#VALUE!
extrinsic component of endosome membrane	GO:0031313	6	0	1	#NUM!	6	0	1	#NUM!
pseudopodium membrane	GO:0031260	0	0	1	#VALUE!	0	0	1	#VALUE!
retromer, cargo-selective complex	GO:0030906	2	0	1	#NUM!	2	0	1	#NUM!
nuclear lumen	GO:0031981	1	0	1	#NUM!	1	0	1	#NUM!
Dsl1/NZR complex	GO:0070939	2	0	1	#NUM!	2	0	1	#NUM!
extrinsic component of omegasome membrane	GO:0097629	1	0	1	#NUM!	1	0	1	#NUM!
protein C inhibitor-plasma kallikrein complex	GO:0036030	0	0	1	#VALUE!	0	0	1	#VALUE!
stereocilium bundle	GO:0032421	2	0	1	#NUM!	2	0	1	#NUM!
calcium- and calmodulin-dependent protein kinase complex	GO:0005954	2	0	1	#NUM!	2	0	1	#NUM!
syntrophin complex	GO:0016013	3	0	1	#NUM!	3	0	1	#NUM!
DNA replication factor C complex	GO:0005663	4	0	1	#NUM!	4	0	1	#NUM!
interphase microtubule organizing center	GO:0031021	1	0	1	#NUM!	1	0	1	#NUM!
nuclear outer membrane	GO:0005640	14	1	1	-0.241947	13	1	1	-0.142944
dendrite terminus	GO:0044292	2	0	1	#NUM!	2	0	1	#NUM!
Barr body	GO:0001740	4	0	1	#NUM!	3	0	1	#NUM!
lumenal side of Golgi membrane	GO:0098547	1	0	1	#NUM!	1	0	1	#NUM!
transcription factor TFTC complex	GO:0033276	7	0	1	#NUM!	7	0	1	#NUM!
calcium channel complex	GO:0034704	11	1	1	-0.000785135	12	1	1	-0.0629011
UFD1-NPL4 complex	GO:0036501	1	0	1	#NUM!	1	0	1	#NUM!
female pronucleus	GO:0001939	6	0	1	#NUM!	6	0	1	#NUM!
ribose phosphate diphosphokinase complex	GO:0002189	4	0	1	#NUM!	4	0	1	#NUM!
SUMO activating enzyme complex	GO:0031510	3	0	1	#NUM!	3	0	1	#NUM!
BIM-BCL-xl complex	GO:0097140	1	0	1	#NUM!	1	0	1	#NUM!
laminin-3 complex	GO:0005608	1	0	1	#NUM!	1	0	1	#NUM!
nucleolar ribonuclease P complex	GO:0005655	2	0	1	#NUM!	2	0	1	#NUM!
cleavage body	GO:0071920	2	0	1	#NUM!	2	0	1	#NUM!
macropinocytic cup	GO:0070685	1	0	1	#NUM!	1	0	1	#NUM!
SCF ubiquitin ligase complex	GO:0019005	43	4	1	0.0222044	44	3	1	-0.263572
FACT complex	GO:0035101	2	0	1	#NUM!	2	0	1	#NUM!
clathrin-sculpted monoamine transport vesicle membrane	GO:0070083	3	0	1	#NUM!	3	0	1	#NUM!
neurofibrillary tangle	GO:0097418	3	0	1	#NUM!	3	0	1	#NUM!
spherical high-density lipoprotein particle	GO:0034366	2	0	1	#NUM!	2	0	1	#NUM!
peroxisomal membrane	GO:0005778	34	3	1	-0.0306381	34	3	1	-0.00574264
clathrin complex	GO:0071439	3	0	1	#NUM!	3	0	1	#NUM!
condensed nuclear chromosome kinetochore	GO:0000778	6	0	1	#NUM!	4	0	1	#NUM!
CURI complex	GO:0032545	2	0	1	#NUM!	2	0	1	#NUM!
DUBm complex	GO:0071819	2	0	1	#NUM!	2	0	1	#NUM!
perineuronal net	GO:0072534	2	0	1	#NUM!	2	0	1	#NUM!
RNA polymerase III complex	GO:0005666	9	0	1	#NUM!	9	0	1	#NUM!
NatC complex	GO:0031417	1	0	1	#NUM!	1	0	1	#NUM!
cytoplasmic side of late endosome membrane	GO:0098560	2	0	1	#NUM!	2	0	1	#NUM!
lamellar body	GO:0042599	5	0	1	#NUM!	5	0	1	#NUM!
VCB complex	GO:0030891	5	0	1	#NUM!	5	0	1	#NUM!
endothelial microparticle	GO:0072563	1	0	1	#NUM!	1	0	1	#NUM!
protein-lipid complex	GO:0032994	1	0	1	#NUM!	1	0	1	#NUM!
collagen type XI trimer	GO:0005592	1	0	1	#NUM!	1	0	1	#NUM!
host cell presynaptic membrane	GO:0044231	1	0	1	#NUM!	1	0	1	#NUM!
chromosome passenger complex	GO:0032133	1	0	1	#NUM!	1	0	1	#NUM!
sex chromatin	GO:0001739	6	0	1	#NUM!	6	0	1	#NUM!
node of Ranvier	GO:0033268	8	0	1	#NUM!	8	0	1	#NUM!
alveolar lamellar body membrane	GO:0097233	0	0	1	#VALUE!	0	0	1	#VALUE!
oncostatin-M receptor complex	GO:0005900	2	0	1	#NUM!	2	0	1	#NUM!
mitochondrial crista	GO:0030061	3	0	1	#NUM!	3	0	1	#NUM!
TORC2 complex	GO:0031932	5	0	1	#NUM!	5	0	1	#NUM!
growth cone membrane	GO:0032584	2	0	1	#NUM!	2	0	1	#NUM!
cyclin/CDK positive transcription elongation factor complex	GO:0008024	4	0	1	#NUM!	4	0	1	#NUM!
U4atac snRNP	GO:0005690	2	0	1	#NUM!	2	0	1	#NUM!
interfibrillar mitochondrion	GO:1990844	1	0	1	#NUM!	1	0	1	#NUM!
ribonucleoside-diphosphate reductase complex	GO:0005971	2	0	1	#NUM!	1	0	1	#NUM!
insulin-like growth factor binding protein complex	GO:0016942	2	0	1	#NUM!	2	0	1	#NUM!
replisome	GO:0030894	1	0	1	#NUM!	1	0	1	#NUM!
mitotic spindle midzone	GO:1990023	4	0	1	#NUM!	5	0	1	#NUM!
Mre11 complex	GO:0030870	2	0	1	#NUM!	2	0	1	#NUM!
BCOR complex	GO:0140261	1	0	1	#NUM!	1	0	1	#NUM!
USH2 complex	GO:1990696	1	0	1	#NUM!	1	0	1	#NUM!
TSC1-TSC2 complex	GO:0033596	2	0	1	#NUM!	2	0	1	#NUM!
cyclin D2-CDK4 complex	GO:0097129	2	0	1	#NUM!	2	0	1	#NUM!
ciliary pocket membrane	GO:0020018	2	0	1	#NUM!	2	0	1	#NUM!
transcription factor TFIIE complex	GO:0005673	2	0	1	#NUM!	2	0	1	#NUM!
ion channel complex	GO:0034702	2	0	1	#NUM!	3	0	1	#NUM!
RNA polymerase II transcription repressor complex	GO:0090571	2	0	1	#NUM!	2	0	1	#NUM!
PR-DUB complex	GO:0035517	3	0	1	#NUM!	3	0	1	#NUM!
kinesin I complex	GO:0016938	1	0	1	#NUM!	1	0	1	#NUM!
symmetric synapse	GO:0032280	1	0	1	#NUM!	1	0	1	#NUM!
plasma membrane bounded cell projection cytoplasm	GO:0032838	1	0	1	#NUM!	1	0	1	#NUM!
integrin alpha7-beta1 complex	GO:0034677	1	0	1	#NUM!	1	0	1	#NUM!
DBIRD complex	GO:0044609	1	0	1	#NUM!	1	0	1	#NUM!
BBSome	GO:0034464	4	0	1	#NUM!	4	0	1	#NUM!
intercellular bridge	GO:0045171	33	3	1	-0.000785135	32	3	0.759346	0.054882
mitochondria-associated endoplasmic reticulum membrane	GO:0044233	6	0	1	#NUM!	6	1	0.427519	0.630246
cortical microtubule plus-end	GO:1903754	1	0	1	#NUM!	1	0	1	#NUM!
preribosome, small subunit precursor	GO:0030688	8	0	1	#NUM!	8	0	1	#NUM!
small nucleolar ribonucleoprotein complex	GO:0005732	7	0	1	#NUM!	7	0	1	#NUM!
dynactin complex	GO:0005869	7	0	1	#NUM!	7	0	1	#NUM!
inactive sex chromosome	GO:0098577	1	0	1	#NUM!	1	0	1	#NUM!
eukaryotic translation initiation factor 2B complex	GO:0005851	4	0	1	#NUM!	4	0	1	#NUM!
integrin alpha11-beta1 complex	GO:0034681	1	0	1	#NUM!	1	0	1	#NUM!
serine/threonine protein kinase complex	GO:1902554	1	0	1	#NUM!	1	0	1	#NUM!
replication fork	GO:0005657	14	1	1	-0.241947	13	1	1	-0.142944
Ndc80 complex	GO:0031262	1	0	1	#NUM!	0	0	1	#VALUE!
integral component of lysosomal membrane	GO:1905103	1	0	1	#NUM!	1	0	1	#NUM!
core-binding factor complex	GO:0016513	2	0	1	#NUM!	2	0	1	#NUM!
smooth endoplasmic reticulum membrane	GO:0030868	2	0	1	#NUM!	2	0	1	#NUM!
succinate-CoA ligase complex	GO:0042709	1	0	1	#NUM!	1	0	1	#NUM!
heterotrimeric G-protein complex	GO:0005834	18	1	1	-0.493262	18	1	1	-0.468366
RNA N6-methyladenosine methyltransferase complex	GO:0036396	4	0	1	#NUM!	4	0	1	#NUM!
presynaptic cytoskeleton	GO:0099569	1	0	1	#NUM!	1	0	1	#NUM!
serine protease inhibitor complex	GO:0097180	0	0	1	#VALUE!	0	0	1	#VALUE!
muscle myosin complex	GO:0005859	3	0	1	#NUM!	2	0	1	#NUM!
clathrin coat of coated pit	GO:0030132	4	0	1	#NUM!	4	0	1	#NUM!
ESCRT-0 complex	GO:0033565	3	0	1	#NUM!	3	0	1	#NUM!
vesicle coat	GO:0030120	1	0	1	#NUM!	1	0	1	#NUM!
katanin complex	GO:0008352	1	0	1	#NUM!	1	0	1	#NUM!
stereocilium shaft	GO:0120043	1	0	1	#NUM!	1	0	1	#NUM!
spindle matrix	GO:1990047	1	0	1	#NUM!	1	0	1	#NUM!
phosphatidylinositol 3-kinase complex, class III	GO:0035032	1	0	1	#NUM!	1	0	1	#NUM!
Rad51B-Rad51C-Rad51D-XRCC2 complex	GO:0033063	2	0	1	#NUM!	2	0	1	#NUM!
anchored component of presynaptic active zone membrane	GO:0099029	2	0	1	#NUM!	2	0	1	#NUM!
hemidesmosome	GO:0030056	4	0	1	#NUM!	4	0	1	#NUM!
NOS2-CD74 complex	GO:0035693	1	0	1	#NUM!	1	0	1	#NUM!
extrinsic component of postsynaptic membrane	GO:0098890	2	0	1	#NUM!	2	1	0.169622	1.72886
Elongator holoenzyme complex	GO:0033588	3	0	1	#NUM!	3	0	1	#NUM!
bicellular tight junction	GO:0005923	54	5	1	0.017564	56	5	1	0.00609182
chylomicron remnant	GO:0034360	1	0	1	#NUM!	1	0	1	#NUM!
integral component of neuronal dense core vesicle membrane	GO:0099066	2	0	1	#NUM!	2	0	1	#NUM!
autosome	GO:0030849	1	0	1	#NUM!	1	0	1	#NUM!
rough endoplasmic reticulum membrane	GO:0030867	2	0	1	#NUM!	2	0	1	#NUM!
secretory granule	GO:0030141	29	2	1	-0.277039	31	2	1	-0.318834
tethering complex	GO:0099023	1	0	1	#NUM!	1	0	1	#NUM!
meiotic cohesin complex	GO:0030893	3	0	1	#NUM!	4	1	0.310508	1.03571
other organism cell membrane	GO:0044218	0	0	1	#VALUE!	0	0	1	#VALUE!
gamma-catenin-TCF7L2 complex	GO:0071665	1	0	1	#NUM!	1	0	1	#NUM!
cyclin K-CDK13 complex	GO:0002945	2	0	1	#NUM!	2	0	1	#NUM!
inflammasome complex	GO:0061702	1	0	1	#NUM!	1	0	1	#NUM!
distal axon	GO:0150034	2	0	1	#NUM!	2	0	1	#NUM!
gamma DNA polymerase complex	GO:0005760	1	0	1	#NUM!	1	0	1	#NUM!
BRCA1-BARD1 complex	GO:0031436	2	0	1	#NUM!	2	0	1	#NUM!
alphav-beta3 integrin-vitronectin complex	GO:0071062	2	0	1	#NUM!	2	0	1	#NUM!
UBC13-MMS2 complex	GO:0031372	2	0	1	#NUM!	2	0	1	#NUM!
calyx of Held	GO:0044305	12	1	1	-0.0877965	12	2	0.288987	0.630246
IRE1-TRAF2-ASK1 complex	GO:1990604	1	0	1	#NUM!	2	1	0.169622	1.72886
apolipoprotein B mRNA editing enzyme complex	GO:0030895	2	0	1	#NUM!	2	0	1	#NUM!
lipopolysaccharide receptor complex	GO:0046696	4	0	1	#NUM!	4	0	1	#NUM!
NSL complex	GO:0044545	5	0	1	#NUM!	5	0	1	#NUM!
PCSK9-AnxA2 complex	GO:1990667	1	0	1	#NUM!	1	0	1	#NUM!
cyclin A1-CDK2 complex	GO:0097123	2	0	1	#NUM!	2	0	1	#NUM!
septin complex	GO:0031105	9	0	1	#NUM!	9	0	1	#NUM!
translation release factor complex	GO:0018444	2	0	1	#NUM!	2	0	1	#NUM!
eukaryotic translation initiation factor 3 complex, eIF3m	GO:0071541	6	0	1	#NUM!	6	0	1	#NUM!
anchored component of postsynaptic density membrane	GO:0099031	1	0	1	#NUM!	1	0	1	#NUM!
muscle cell projection membrane	GO:0036195	1	0	1	#NUM!	1	0	1	#NUM!
cell cortex region	GO:0099738	9	0	1	#NUM!	9	0	1	#NUM!
protein C inhibitor-coagulation factor XI complex	GO:0097183	0	0	1	#VALUE!	0	0	1	#VALUE!
collagen type IV trimer	GO:0005587	2	0	1	#NUM!	2	0	1	#NUM!
HIR complex	GO:0000417	1	0	1	#NUM!	1	0	1	#NUM!
lipid tube	GO:0060987	1	0	1	#NUM!	1	0	1	#NUM!
cytoskeleton of presynaptic active zone	GO:0048788	3	0	1	#NUM!	3	0	1	#NUM!
inhibin A complex	GO:0043512	1	0	1	#NUM!	1	0	1	#NUM!
chylomicron	GO:0042627	6	0	1	#NUM!	5	0	1	#NUM!
TAP complex	GO:0042825	2	0	1	#NUM!	2	0	1	#NUM!
collagen type VIII trimer	GO:0005591	1	0	1	#NUM!	1	0	1	#NUM!
photoreceptor cell cilium	GO:0097733	1	0	1	#NUM!	1	0	1	#NUM!
axon initial segment	GO:0043194	13	1	1	-0.167839	13	1	1	-0.142944
UBC13-UEV1A complex	GO:0035370	2	0	1	#NUM!	2	0	1	#NUM!
apoptosome	GO:0043293	1	0	1	#NUM!	1	0	1	#NUM!
centriolar subdistal appendage	GO:0120103	6	0	1	#NUM!	6	0	1	#NUM!
inhibin-betaglycan-ActRII complex	GO:0034673	1	0	1	#NUM!	1	0	1	#NUM!
postsynaptic specialization membrane	GO:0099634	2	0	1	#NUM!	2	0	1	#NUM!
nuclear pore outer ring	GO:0031080	6	0	1	#NUM!	6	0	1	#NUM!
nucleolus organizer region	GO:0005731	1	0	1	#NUM!	1	0	1	#NUM!
MCM8-MCM9 complex	GO:0097362	2	0	1	#NUM!	2	0	1	#NUM!
delta DNA polymerase complex	GO:0043625	1	0	1	#NUM!	1	0	1	#NUM!
commitment complex	GO:0000243	4	0	1	#NUM!	4	0	1	#NUM!
GATOR1 complex	GO:1990130	1	0	1	#NUM!	1	0	1	#NUM!
serine C-palmitoyltransferase complex	GO:0017059	1	0	1	#NUM!	1	0	1	#NUM!
PAM complex, Tim23 associated import motor	GO:0001405	2	0	1	#NUM!	2	0	1	#NUM!
Smc5-Smc6 complex	GO:0030915	3	0	1	#NUM!	3	0	1	#NUM!
extracellular matrix	GO:0031012	60	5	1	-0.0877965	63	5	1	-0.111691
PCAF complex	GO:0000125	5	0	1	#NUM!	5	0	1	#NUM!
catalytic complex	GO:1902494	1	0	1	#NUM!	2	0	1	#NUM!
extrinsic component of endoplasmic reticulum membrane	GO:0042406	3	0	1	#NUM!	3	0	1	#NUM!
elastic fiber	GO:0071953	2	0	1	#NUM!	2	0	1	#NUM!
microvesicle	GO:1990742	1	0	1	#NUM!	1	0	1	#NUM!
methionine adenosyltransferase complex	GO:0048269	2	0	1	#NUM!	2	0	1	#NUM!
basal part of cell	GO:0045178	3	0	1	#NUM!	4	1	0.310508	1.03571
NuA3a histone acetyltransferase complex	GO:1990467	1	0	1	#NUM!	1	0	1	#NUM!
integrin alpha1-beta1 complex	GO:0034665	1	0	1	#NUM!	1	0	1	#NUM!
axonemal outer doublet	GO:0097545	1	0	1	#NUM!	0	0	1	#VALUE!
mitotic spindle astral microtubule	GO:0061673	2	0	1	#NUM!	3	0	1	#NUM!
slit diaphragm	GO:0036057	4	0	1	#NUM!	4	0	1	#NUM!
Grb2-Sos complex	GO:0070618	1	0	1	#NUM!	1	0	1	#NUM!
dynein complex	GO:0030286	10	1	1	0.094525	10	1	0.6054	0.119421
THO complex part of transcription export complex	GO:0000445	5	0	1	#NUM!	5	0	1	#NUM!
ciliary inversin compartment	GO:0097543	1	0	1	#NUM!	0	0	1	#VALUE!
intraciliary transport particle A	GO:0030991	4	0	1	#NUM!	3	0	1	#NUM!
cis-Golgi network membrane	GO:0033106	2	0	1	#NUM!	2	0	1	#NUM!
laminin complex	GO:0043256	3	0	1	#NUM!	3	0	1	#NUM!
cell body fiber	GO:0070852	3	0	1	#NUM!	3	0	1	#NUM!
NuA3b histone acetyltransferase complex	GO:1990468	1	0	1	#NUM!	1	0	1	#NUM!
BRCA2-MAGE-D1 complex	GO:0033593	1	0	1	#NUM!	1	0	1	#NUM!
presynaptic endocytic zone membrane	GO:0098835	4	0	1	#NUM!	4	0	1	#NUM!
nuclear nucleosome	GO:0000788	5	0	1	#NUM!	6	0	1	#NUM!
type III intermediate filament	GO:0045098	1	0	1	#NUM!	1	0	1	#NUM!
TRAPPIII protein complex	GO:1990072	1	0	1	#NUM!	1	0	1	#NUM!
follicle-stimulating hormone complex	GO:0016914	0	0	1	#VALUE!	0	0	1	#VALUE!
respirasome	GO:0070469	3	0	1	#NUM!	3	0	1	#NUM!
nuclear subtelomeric heterochromatin	GO:1990707	1	0	1	#NUM!	1	0	1	#NUM!
box H/ACA snoRNP complex	GO:0031429	4	0	1	#NUM!	4	0	1	#NUM!
XPC complex	GO:0071942	3	0	1	#NUM!	3	0	1	#NUM!
eukaryotic translation initiation factor 4F complex	GO:0016281	10	1	1	0.094525	10	1	0.6054	0.119421
intrinsic component of external side of plasma membrane	GO:0031233	0	0	1	#VALUE!	0	0	1	#VALUE!
calcineurin complex	GO:0005955	4	0	1	#NUM!	4	0	1	#NUM!
NatB complex	GO:0031416	1	0	1	#NUM!	1	0	1	#NUM!
protein C inhibitor-PLAT complex	GO:0036026	0	0	1	#VALUE!	0	0	1	#VALUE!
photoreceptor connecting cilium	GO:0032391	15	1	1	-0.31094	14	1	1	-0.217052
protein C inhibitor-TMPRSS7 complex	GO:0036024	0	0	1	#VALUE!	0	0	1	#VALUE!
nucleotide-excision repair factor 1 complex	GO:0000110	2	0	1	#NUM!	2	0	1	#NUM!
unconventional myosin complex	GO:0016461	5	0	1	#NUM!	5	0	1	#NUM!
perinuclear endoplasmic reticulum	GO:0097038	11	1	1	-0.000785135	12	1	1	-0.0629011
interleukin-6 receptor complex	GO:0005896	2	0	1	#NUM!	2	0	1	#NUM!
late recombination nodule	GO:0005715	1	0	1	#NUM!	1	0	1	#NUM!
clathrin coat of endocytic vesicle	GO:0030128	1	0	1	#NUM!	1	0	1	#NUM!
extrinsic component of presynaptic membrane	GO:0098888	1	0	1	#NUM!	1	0	1	#NUM!
Bcl3/NF-kappaB2 complex	GO:0033257	1	0	1	#NUM!	0	0	1	#VALUE!
egg coat	GO:0035805	1	0	1	#NUM!	1	0	1	#NUM!
box H/ACA scaRNP complex	GO:0072589	4	0	1	#NUM!	4	0	1	#NUM!
MHC class I protein complex	GO:0042612	7	0	1	#NUM!	7	0	1	#NUM!
Prp19 complex	GO:0000974	11	1	1	-0.000785135	11	2	0.254759	0.717258
6-phosphofructo-2-kinase/fructose-2,6-biphosphatase complex	GO:0043540	1	0	1	#NUM!	1	0	1	#NUM!
CAF-1 complex	GO:0033186	2	0	1	#NUM!	2	0	1	#NUM!
TORC1 complex	GO:0031931	4	0	1	#NUM!	4	0	1	#NUM!
PeBoW complex	GO:0070545	2	0	1	#NUM!	2	0	1	#NUM!
plasma membrane proton-transporting V-type ATPase complex	GO:0033181	3	0	1	#NUM!	3	0	1	#NUM!
kinesin II complex	GO:0016939	3	0	1	#NUM!	3	0	1	#NUM!
BIM-BCL-2 complex	GO:0097141	1	0	1	#NUM!	1	0	1	#NUM!
Noc2p-Noc3p complex	GO:0030691	1	0	1	#NUM!	1	0	1	#NUM!
anchored component of postsynaptic membrane	GO:0099025	1	0	1	#NUM!	1	0	1	#NUM!
collagen type XII trimer	GO:0005595	1	0	1	#NUM!	1	0	1	#NUM!
glycinergic synapse	GO:0098690	2	0	1	#NUM!	2	0	1	#NUM!
contractile ring	GO:0070938	3	0	1	#NUM!	3	0	1	#NUM!
negative cofactor 2 complex	GO:0017054	1	0	1	#NUM!	1	0	1	#NUM!
complement component C1 complex	GO:0005602	2	0	1	#NUM!	2	0	1	#NUM!
podosome core	GO:0061825	0	0	1	#VALUE!	0	0	1	#VALUE!
multivesicular body lumen	GO:0097486	3	0	1	#NUM!	3	0	1	#NUM!
Noc4p-Nop14p complex	GO:0030692	0	0	1	#VALUE!	0	0	1	#VALUE!
plasma membrane succinate dehydrogenase complex	GO:0045282	1	0	1	#NUM!	1	0	1	#NUM!
periciliary membrane compartment	GO:1990075	2	0	1	#NUM!	2	0	1	#NUM!
respiratory chain complex II	GO:0045273	1	0	1	#NUM!	1	0	1	#NUM!
parallel fiber to Purkinje cell synapse	GO:0098688	4	0	1	#NUM!	4	0	1	#NUM!
cytoplasmic side of endoplasmic reticulum membrane	GO:0098554	4	0	1	#NUM!	4	0	1	#NUM!
SOSS complex	GO:0070876	3	0	1	#NUM!	3	0	1	#NUM!
pyruvate kinase complex	GO:1902912	1	0	1	#NUM!	1	0	1	#NUM!
protein N-acetylglucosaminyltransferase complex	GO:0017122	1	0	1	#NUM!	1	0	1	#NUM!
Swi5-Sfr1 complex	GO:0032798	1	0	1	#NUM!	1	0	1	#NUM!
glucosidase II complex	GO:0017177	2	0	1	#NUM!	2	0	1	#NUM!
cis-Golgi network	GO:0005801	32	3	1	0.0299865	31	3	0.752389	0.0866307
DSIF complex	GO:0032044	2	0	1	#NUM!	2	0	1	#NUM!
extrinsic component of presynaptic endocytic zone membrane	GO:0098894	2	0	1	#NUM!	2	0	1	#NUM!
plasma membrane bounded cell projection	GO:0120025	1	0	1	#NUM!	1	0	1	#NUM!
Rad17 RFC-like complex	GO:0031389	1	0	1	#NUM!	1	0	1	#NUM!
myofibril	GO:0030016	11	1	1	-0.000785135	11	2	0.254759	0.717258
nuclear telomeric heterochromatin	GO:0005724	2	0	1	#NUM!	2	0	1	#NUM!
motile cilium	GO:0031514	31	2	1	-0.34373	28	1	0.50922	-0.910199
GARP complex	GO:0000938	2	0	1	#NUM!	2	0	1	#NUM!
brahma complex	GO:0035060	1	0	1	#NUM!	1	0	1	#NUM!
isoamylase complex	GO:0043033	1	0	1	#NUM!	1	0	1	#NUM!
synaptobrevin 2-SNAP-25-syntaxin-1a-complexin II complex	GO:0070033	2	0	1	#NUM!	2	0	1	#NUM!
supramolecular fiber	GO:0099512	1	0	1	#NUM!	2	1	0.169622	1.72886
npBAF complex	GO:0071564	11	1	1	-0.000785135	11	1	1	0.0241103
clathrin coat of trans-Golgi network vesicle	GO:0030130	5	0	1	#NUM!	5	0	1	#NUM!
MutSalpha complex	GO:0032301	1	0	1	#NUM!	1	0	1	#NUM!
U7 snRNP	GO:0005683	6	0	1	#NUM!	6	0	1	#NUM!
amylin receptor complex 1	GO:0150056	0	0	1	#VALUE!	0	0	1	#VALUE!
THO complex	GO:0000347	4	0	1	#NUM!	4	0	1	#NUM!
mRNA cleavage and polyadenylation specificity factor complex	GO:0005847	10	1	1	0.094525	10	1	0.6054	0.119421
blood microparticle	GO:0072562	55	5	1	-0.000785135	56	5	1	0.00609182
synaptic vesicle membrane	GO:0030672	34	3	1	-0.0306381	33	3	1	0.0241103
inward rectifying potassium channel	GO:0008282	1	0	1	#NUM!	1	0	1	#NUM!
pore complex	GO:0046930	4	0	1	#NUM!	4	0	1	#NUM!
Rad6-Rad18 complex	GO:0097505	1	0	1	#NUM!	1	0	1	#NUM!
intrinsic component of Golgi membrane	GO:0031228	1	0	1	#NUM!	1	0	1	#NUM!
proton-transporting ATP synthase complex, catalytic core F(1)	GO:0045261	1	0	1	#NUM!	1	0	1	#NUM!
glial limiting end-foot	GO:0097451	0	0	1	#VALUE!	0	0	1	#VALUE!
lipoprotein particle	GO:1990777	2	0	1	#NUM!	2	0	1	#NUM!
CNTFR-CLCF1 complex	GO:0097059	1	0	1	#NUM!	1	0	1	#NUM!
dentate gyrus mossy fiber	GO:0044302	1	0	1	#NUM!	1	0	1	#NUM!
EMILIN complex	GO:1990971	0	0	1	#VALUE!	1	0	1	#NUM!
Hrd1p ubiquitin ligase ERAD-L complex	GO:0000839	3	0	1	#NUM!	3	0	1	#NUM!
vacuolar proton-transporting V-type ATPase, V0 domain	GO:0000220	2	0	1	#NUM!	1	0	1	#NUM!
cytoplasmic side of early endosome membrane	GO:0098559	2	0	1	#NUM!	2	0	1	#NUM!
synaptonemal complex	GO:0000795	11	1	1	-0.000785135	11	1	1	0.0241103
cohesin complex	GO:0008278	5	0	1	#NUM!	6	1	0.427519	0.630246
NURF complex	GO:0016589	3	0	1	#NUM!	3	0	1	#NUM!
myosin filament	GO:0032982	4	0	1	#NUM!	4	0	1	#NUM!
U2AF	GO:0089701	3	0	1	#NUM!	3	0	1	#NUM!
CatSper complex	GO:0036128	1	0	1	#NUM!	1	0	1	#NUM!
protein C inhibitor-thrombin complex	GO:0036028	0	0	1	#VALUE!	0	0	1	#VALUE!
tRNA-splicing ligase complex	GO:0072669	3	0	1	#NUM!	3	0	1	#NUM!
mature chylomicron	GO:0034359	1	0	1	#NUM!	1	0	1	#NUM!
perinuclear endoplasmic reticulum lumen	GO:0099020	1	0	1	#NUM!	1	0	1	#NUM!
hyaluranon cable	GO:0036117	0	0	1	#VALUE!	0	0	1	#VALUE!
integral component of external side of plasma membrane	GO:0071575	0	0	1	#VALUE!	1	0	1	#NUM!
ESCRT III complex	GO:0000815	8	0	1	#NUM!	9	0	1	#NUM!
hexameric IgM immunoglobulin complex	GO:0071757	1	0	1	#NUM!	1	0	1	#NUM!
Golgi transport complex	GO:0017119	10	1	1	0.094525	10	1	0.6054	0.119421
integrin alphav-beta5 complex	GO:0034684	1	0	1	#NUM!	1	0	1	#NUM!
BLOC-2 complex	GO:0031084	1	0	1	#NUM!	1	0	1	#NUM!
Cul4B-RING E3 ubiquitin ligase complex	GO:0031465	3	0	1	#NUM!	3	1	0.243332	1.32339
alphav-beta3 integrin-PKCalpha complex	GO:0035866	1	0	1	#NUM!	1	0	1	#NUM!
interleukin-13 receptor complex	GO:0005898	1	0	1	#NUM!	1	0	1	#NUM!
L-cysteine desulfurase complex	GO:1990221	1	0	1	#NUM!	1	0	1	#NUM!
nuclear RNA-directed RNA polymerase complex	GO:0031380	1	0	1	#NUM!	1	0	1	#NUM!
fibrinogen complex	GO:0005577	2	0	1	#NUM!	2	0	1	#NUM!
sperm principal piece	GO:0097228	3	0	1	#NUM!	3	0	1	#NUM!
dendritic tree	GO:0097447	1	0	1	#NUM!	1	0	1	#NUM!
rhabdomere	GO:0016028	1	0	1	#NUM!	1	0	1	#NUM!
MSL complex	GO:0072487	2	0	1	#NUM!	2	0	1	#NUM!
protein kinase complex	GO:1902911	1	0	1	#NUM!	1	0	1	#NUM!
bleb	GO:0032059	8	0	1	#NUM!	8	0	1	#NUM!
cytosolic ribosome	GO:0022626	5	0	1	#NUM!	5	0	1	#NUM!
host cell surface	GO:0044228	1	0	1	#NUM!	1	0	1	#NUM!
tetraspanin-enriched microdomain	GO:0097197	4	0	1	#NUM!	4	0	1	#NUM!
neuronal dense core vesicle	GO:0098992	1	0	1	#NUM!	1	0	1	#NUM!
sorting endosome	GO:0097443	4	0	1	#NUM!	4	1	0.310508	1.03571
HAUS complex	GO:0070652	7	0	1	#NUM!	7	0	1	#NUM!
EKC/KEOPS complex	GO:0000408	4	0	1	#NUM!	4	1	0.310508	1.03571
ESCRT II complex	GO:0000814	2	0	1	#NUM!	2	0	1	#NUM!
fascia adherens	GO:0005916	7	0	1	#NUM!	8	0	1	#NUM!
RNA polymerase I core factor complex	GO:0070860	1	0	1	#NUM!	1	0	1	#NUM!
lysosomal lumen	GO:0043202	44	4	1	-0.000785135	43	3	1	-0.240582
phenylalanine-tRNA ligase complex	GO:0009328	1	0	1	#NUM!	1	0	1	#NUM!
clathrin vesicle coat	GO:0030125	4	0	1	#NUM!	4	0	1	#NUM!
t-UTP complex	GO:0034455	2	0	1	#NUM!	2	0	1	#NUM!
pICln-Sm protein complex	GO:0034715	6	0	1	#NUM!	6	0	1	#NUM!
phosphorylase kinase complex	GO:0005964	2	0	1	#NUM!	2	0	1	#NUM!
fibrillar collagen trimer	GO:0005583	1	0	1	#NUM!	1	0	1	#NUM!
AMPA glutamate receptor complex	GO:0032281	6	0	1	#NUM!	6	0	1	#NUM!
platelet alpha granule	GO:0031091	5	0	1	#NUM!	6	0	1	#NUM!
presynaptic actin cytoskeleton	GO:0099143	1	0	1	#NUM!	1	1	0.0887435	2.42201
laminin-5 complex	GO:0005610	2	0	1	#NUM!	2	0	1	#NUM!
PCNA complex	GO:0043626	1	0	1	#NUM!	1	0	1	#NUM!
integral component of endoplasmic reticulum membrane	GO:0030176	41	3	1	-0.21785	41	5	0.407154	0.317871
proton-transporting V-type ATPase complex	GO:0033176	1	0	1	#NUM!	1	0	1	#NUM!
intrinsic component of membrane	GO:0031224	7	0	1	#NUM!	8	0	1	#NUM!
compact myelin	GO:0043218	3	0	1	#NUM!	3	0	1	#NUM!
tricarboxylic acid cycle enzyme complex	GO:0045239	1	0	1	#NUM!	1	0	1	#NUM!
box H/ACA telomerase RNP complex	GO:0090661	4	0	1	#NUM!	4	0	1	#NUM!
Rad51C-XRCC3 complex	GO:0033065	0	0	1	#VALUE!	0	0	1	#VALUE!
kainate selective glutamate receptor complex	GO:0032983	2	0	1	#NUM!	2	0	1	#NUM!
Bcl3-Bcl10 complex	GO:0032996	1	0	1	#NUM!	0	0	1	#VALUE!
microtubule end	GO:1990752	1	0	1	#NUM!	1	0	1	#NUM!
photoreceptor disc membrane	GO:0097381	2	0	1	#NUM!	2	0	1	#NUM!
extrinsic component of postsynaptic early endosome membrane	GO:0098998	1	0	1	#NUM!	1	0	1	#NUM!
organelle inner membrane	GO:0019866	1	0	1	#NUM!	1	0	1	#NUM!
anchored component of the cytoplasmic side of the plasma membrane	GO:0098753	1	0	1	#NUM!	1	0	1	#NUM!
Schmidt-Lanterman incisure	GO:0043220	5	0	1	#NUM!	5	0	1	#NUM!
interleukin-2 receptor complex	GO:0005893	0	0	1	#VALUE!	0	0	1	#VALUE!
sperm annulus	GO:0097227	4	0	1	#NUM!	4	0	1	#NUM!
nuclear SCF ubiquitin ligase complex	GO:0043224	2	0	1	#NUM!	2	0	1	#NUM!
dendritic branch	GO:0044307	2	0	1	#NUM!	2	0	1	#NUM!
postsynaptic spectrin-associated cytoskeleton	GO:0099189	1	0	1	#NUM!	1	0	1	#NUM!
ribbon synapse	GO:0097470	1	0	1	#NUM!	1	0	1	#NUM!
sarcoplasmic reticulum lumen	GO:0033018	4	0	1	#NUM!	5	1	0.371728	0.812568
growing cell tip	GO:0035838	1	0	1	#NUM!	1	0	1	#NUM!
Mon1-Ccz1 complex	GO:0035658	1	0	1	#NUM!	1	0	1	#NUM!
SLIK (SAGA-like) complex	GO:0046695	2	0	1	#NUM!	2	0	1	#NUM!
mitochondrial outer membrane translocase complex	GO:0005742	4	0	1	#NUM!	4	0	1	#NUM!
stereocilia ankle link complex	GO:0002142	2	0	1	#NUM!	2	0	1	#NUM!
synaptobrevin 2-SNAP-25-syntaxin-1a complex	GO:0070044	4	0	1	#NUM!	4	0	1	#NUM!
glycerol-3-phosphate dehydrogenase complex	GO:0009331	1	0	1	#NUM!	1	0	1	#NUM!
Seh1-associated complex	GO:0035859	1	0	1	#NUM!	1	0	1	#NUM!
lumenal side of lysosomal membrane	GO:0098575	1	0	1	#NUM!	1	0	1	#NUM!
desmosome	GO:0030057	8	0	1	#NUM!	8	0	1	#NUM!
cyclin K-CDK12 complex	GO:0002944	2	0	1	#NUM!	2	0	1	#NUM!
microvillus	GO:0005902	23	2	1	-0.0452369	23	1	0.716542	-0.713489
GINS complex	GO:0000811	0	0	1	#VALUE!	0	0	1	#VALUE!
cytoplasmic vesicle lumen	GO:0060205	1	0	1	#NUM!	1	0	1	#NUM!
macrophage migration inhibitory factor receptor complex	GO:0035692	1	0	1	#NUM!	1	0	1	#NUM!
UDP-N-acetylglucosamine transferase complex	GO:0043541	1	0	1	#NUM!	1	0	1	#NUM!
NatA complex	GO:0031415	2	0	1	#NUM!	2	0	1	#NUM!
tubular endosome	GO:0097422	4	0	1	#NUM!	4	0	1	#NUM!
CCR4-NOT core complex	GO:0030015	4	0	1	#NUM!	4	0	1	#NUM!
ciliary neurotrophic factor receptor complex	GO:0070110	2	0	1	#NUM!	2	0	1	#NUM!
Schaffer collateral - CA1 synapse	GO:0098685	48	4	1	-0.0877965	48	5	0.612417	0.160242
postsynaptic density membrane	GO:0098839	6	0	1	#NUM!	6	0	1	#NUM!
cytosolic aryl hydrocarbon receptor complex	GO:0034752	1	0	1	#NUM!	1	0	1	#NUM!
pericentric heterochromatin	GO:0005721	7	0	1	#NUM!	7	0	1	#NUM!
microfibril	GO:0001527	5	0	1	#NUM!	5	0	1	#NUM!
chaperone-mediated autophagy translocation complex	GO:0061742	1	0	1	#NUM!	1	0	1	#NUM!
proteasome activator complex	GO:0008537	3	0	1	#NUM!	3	0	1	#NUM!
postsynaptic early endosome	GO:0098842	2	0	1	#NUM!	2	0	1	#NUM!
nuclear chromosome	GO:0000228	18	1	1	-0.493262	18	2	0.670759	0.224781
MHC class Ib protein complex	GO:0032398	1	0	1	#NUM!	1	0	1	#NUM!
P granule	GO:0043186	6	0	1	#NUM!	9	0	1	#NUM!
integral component of mitochondrial membrane	GO:0032592	2	0	1	#NUM!	2	0	1	#NUM!
coated vesicle	GO:0030135	2	0	1	#NUM!	2	0	1	#NUM!
microtubule minus-end	GO:0036449	3	0	1	#NUM!	3	0	1	#NUM!
U12-type spliceosomal complex	GO:0005689	22	2	1	-0.000785135	22	3	0.438628	0.429575
excitatory synapse	GO:0060076	11	1	1	-0.000785135	11	1	1	0.0241103
proximal neuron projection	GO:1990769	2	0	1	#NUM!	2	0	1	#NUM!
RAVE complex	GO:0043291	2	0	1	#NUM!	2	0	1	#NUM!
Golgi medial cisterna	GO:0005797	5	0	1	#NUM!	5	0	1	#NUM!
chromocenter	GO:0010369	7	0	1	#NUM!	7	0	1	#NUM!
proton-transporting ATP synthase complex, coupling factor F(o)	GO:0045263	3	0	1	#NUM!	3	0	1	#NUM!
anchored component of synaptic vesicle membrane	GO:0098993	10	1	1	0.094525	10	1	0.6054	0.119421
intrinsic component of the cytoplasmic side of the plasma membrane	GO:0031235	3	0	1	#NUM!	3	0	1	#NUM!
AP-5 adaptor complex	GO:0044599	1	0	1	#NUM!	0	0	1	#VALUE!
cytoplasmic side of rough endoplasmic reticulum membrane	GO:0098556	4	0	1	#NUM!	4	0	1	#NUM!
microtubule bundle	GO:0097427	2	0	1	#NUM!	2	0	1	#NUM!
ESC/E(Z) complex	GO:0035098	6	0	1	#NUM!	6	0	1	#NUM!
pinceau fiber	GO:1990031	1	0	1	#NUM!	1	0	1	#NUM!
neuron spine	GO:0044309	5	0	1	#NUM!	5	0	1	#NUM!
SAM complex	GO:0001401	2	0	1	#NUM!	2	0	1	#NUM!
SWI/SNF complex	GO:0016514	16	1	1	-0.375479	16	1	1	-0.350583
acetylcholine-gated channel complex	GO:0005892	1	0	1	#NUM!	3	0	1	#NUM!
epsilon DNA polymerase complex	GO:0008622	5	0	1	#NUM!	5	0	1	#NUM!
terminal cisterna	GO:0014802	2	0	1	#NUM!	2	0	1	#NUM!
meiotic spindle	GO:0072687	3	0	1	#NUM!	3	0	1	#NUM!
chromaffin granule	GO:0042583	2	0	1	#NUM!	2	0	1	#NUM!
tight junction	GO:0070160	1	0	1	#NUM!	1	0	1	#NUM!
WASH complex	GO:0071203	7	0	1	#NUM!	7	0	1	#NUM!
dolichol-phosphate-mannose synthase complex	GO:0033185	1	0	1	#NUM!	1	0	1	#NUM!
histone pre-mRNA 3'end processing complex	GO:0071204	3	0	1	#NUM!	3	0	1	#NUM!
snRNA-activating protein complex	GO:0019185	1	0	1	#NUM!	1	0	1	#NUM!
condensin complex	GO:0000796	4	0	1	#NUM!	4	0	1	#NUM!
photoreceptor inner segment membrane	GO:0060342	1	0	1	#NUM!	1	0	1	#NUM!
Golgi cisterna	GO:0031985	6	0	1	#NUM!	6	0	1	#NUM!
apical cortex	GO:0045179	4	0	1	#NUM!	5	0	1	#NUM!
endocytic vesicle lumen	GO:0071682	8	0	1	#NUM!	8	0	1	#NUM!
collagen type VII trimer	GO:0005590	1	0	1	#NUM!	1	0	1	#NUM!
DNA polymerase III complex	GO:0009360	1	0	1	#NUM!	1	0	1	#NUM!
MHC class I peptide loading complex	GO:0042824	4	0	1	#NUM!	4	0	1	#NUM!
MOZ/MORF histone acetyltransferase complex	GO:0070776	7	0	1	#NUM!	7	0	1	#NUM!
CST complex	GO:1990879	1	0	1	#NUM!	2	1	0.169622	1.72886
myelin sheath	GO:0043209	15	1	1	-0.31094	16	1	1	-0.350583
collagen type IX trimer	GO:0005594	1	0	1	#NUM!	1	0	1	#NUM!
zona pellucida receptor complex	GO:0002199	5	0	1	#NUM!	5	0	1	#NUM!
extrinsic component of postsynaptic density membrane	GO:0099147	3	0	1	#NUM!	3	0	1	#NUM!
cullin-RING ubiquitin ligase complex	GO:0031461	11	1	1	-0.000785135	11	1	1	0.0241103
serine-type peptidase complex	GO:1905286	1	0	1	#NUM!	1	0	1	#NUM!
Shu complex	GO:0097196	1	0	1	#NUM!	1	0	1	#NUM!
cell-substrate junction	GO:0030055	2	0	1	#NUM!	2	0	1	#NUM!
AIP1-IRE1 complex	GO:1990597	0	0	1	#VALUE!	1	1	0.0887435	2.42201
inhibin B complex	GO:0043513	1	0	1	#NUM!	1	0	1	#NUM!
integral component of mitochondrial outer membrane	GO:0031307	12	1	1	-0.0877965	11	0	0.614295	#NUM!
BRISC complex	GO:0070552	4	0	1	#NUM!	4	0	1	#NUM!
striated muscle dense body	GO:0055120	1	0	1	#NUM!	1	0	1	#NUM!
Gtr1-Gtr2 GTPase complex	GO:1990131	2	0	1	#NUM!	2	0	1	#NUM!
molybdopterin synthase complex	GO:0019008	3	0	1	#NUM!	3	0	1	#NUM!
neuronal ribonucleoprotein granule	GO:0071598	2	0	1	#NUM!	2	0	1	#NUM!
dendritic spine neck	GO:0044326	4	0	1	#NUM!	4	0	1	#NUM!
nuclear MIS12/MIND complex	GO:0000818	3	0	1	#NUM!	3	0	1	#NUM!
Cul2-RING ubiquitin ligase complex	GO:0031462	8	0	1	#NUM!	8	0	1	#NUM!
spermatoproteasome complex	GO:1990111	3	0	1	#NUM!	3	0	1	#NUM!
Dbf4-dependent protein kinase complex	GO:0031431	2	0	1	#NUM!	2	0	1	#NUM!
guanyl-nucleotide exchange factor complex	GO:0032045	4	0	1	#NUM!	4	0	1	#NUM!
collagen-containing extracellular matrix	GO:0062023	145	13	1	-0.0146742	149	10	0.465228	-0.279356
extracellular vesicle	GO:1903561	29	2	1	-0.277039	30	1	0.514498	-0.979192
PRC1 complex	GO:0035102	14	1	1	-0.241947	14	1	1	-0.217052
DNA recombinase complex	GO:0097519	1	0	1	#NUM!	0	0	1	#VALUE!
proteasome regulatory particle, lid subcomplex	GO:0008541	6	0	1	#NUM!	6	0	1	#NUM!
trans-Golgi network transport vesicle	GO:0030140	12	1	1	-0.0877965	12	2	0.288987	0.630246
CBM complex	GO:0032449	2	0	1	#NUM!	2	0	1	#NUM!
NF-kappaB complex	GO:0071159	1	0	1	#NUM!	1	0	1	#NUM!
endoplasmic reticulum tubular network membrane	GO:0098826	1	0	1	#NUM!	1	0	1	#NUM!
mitochondrial degradosome	GO:0045025	1	0	1	#NUM!	1	0	1	#NUM!
chromaffin granule membrane	GO:0042584	1	0	1	#NUM!	1	0	1	#NUM!
pi-body	GO:0071546	0	0	1	#VALUE!	2	0	1	#NUM!
tumor necrosis factor receptor superfamily complex	GO:0002947	2	0	1	#NUM!	2	0	1	#NUM!
BLOC-3 complex	GO:0031085	2	0	1	#NUM!	2	0	1	#NUM!
mitochondrial respiratory chain complex II, succinate dehydrogenase complex (ubiquinone)	GO:0005749	3	0	1	#NUM!	3	0	1	#NUM!
actin filament bundle	GO:0032432	2	0	1	#NUM!	2	0	1	#NUM!
transcription factor TFIIK complex	GO:0070985	2	0	1	#NUM!	2	0	1	#NUM!
caveola	GO:0005901	34	3	1	-0.0306381	35	3	1	-0.0347302
glutamyl-tRNA(Gln) amidotransferase complex	GO:0030956	2	0	1	#NUM!	2	0	1	#NUM!
m-AAA complex	GO:0005745	2	0	1	#NUM!	2	0	1	#NUM!
growth cone lamellipodium	GO:1990761	2	0	1	#NUM!	2	0	1	#NUM!
COPII-coated ER to Golgi transport vesicle	GO:0030134	23	2	1	-0.0452369	23	2	1	-0.0203414
euchromatin	GO:0000791	6	0	1	#NUM!	6	1	0.427519	0.630246
female germ cell nucleus	GO:0001674	0	0	1	#VALUE!	0	0	1	#VALUE!
nuclear pericentric heterochromatin	GO:0031618	7	0	1	#NUM!	7	0	1	#NUM!
Cul4A-RING E3 ubiquitin ligase complex	GO:0031464	9	0	1	#NUM!	9	1	0.566922	0.224781
symmetric, GABA-ergic, inhibitory synapse	GO:0098983	1	0	1	#NUM!	1	0	1	#NUM!
mitochondrial fatty acid beta-oxidation multienzyme complex	GO:0016507	1	0	1	#NUM!	1	0	1	#NUM!
basal tubulobulbar complex	GO:0061829	1	0	1	#NUM!	1	0	1	#NUM!
dense core granule membrane	GO:0032127	1	0	1	#NUM!	1	0	1	#NUM!
TEAD-2-YAP complex	GO:0071149	1	0	1	#NUM!	2	0	1	#NUM!
Sin3-type complex	GO:0070822	6	0	1	#NUM!	6	0	1	#NUM!
integrin alpha10-beta1 complex	GO:0034680	1	0	1	#NUM!	1	0	1	#NUM!
IRE1-RACK1-PP2A complex	GO:1990630	1	0	1	#NUM!	1	0	1	#NUM!
proton-transporting V-type ATPase, V0 domain	GO:0033179	5	0	1	#NUM!	5	0	1	#NUM!
potassium:proton exchanging ATPase complex	GO:0005889	0	0	1	#VALUE!	0	0	1	#VALUE!
epididymosome	GO:0098875	1	0	1	#NUM!	1	0	1	#NUM!
clathrin-sculpted gamma-aminobutyric acid transport vesicle membrane	GO:0061202	6	0	1	#NUM!	6	0	1	#NUM!
bub1-bub3 complex	GO:1990298	1	0	1	#NUM!	1	0	1	#NUM!
condensed chromosome, centromeric region	GO:0000779	4	0	1	#NUM!	4	0	1	#NUM!
plus-end kinesin complex	GO:0005873	2	0	1	#NUM!	2	0	1	#NUM!
RES complex	GO:0070274	1	0	1	#NUM!	1	0	1	#NUM!
synaptobrevin 2-SNAP-25-syntaxin-3-complexin complex	GO:0070554	1	0	1	#NUM!	1	0	1	#NUM!
low-density lipoprotein particle	GO:0034362	6	0	1	#NUM!	6	0	1	#NUM!
intermediate filament	GO:0005882	22	2	1	-0.000785135	23	3	0.452344	0.385124
endolysosome	GO:0036019	1	0	1	#NUM!	0	0	1	#VALUE!
transcription factor TFIIIC complex	GO:0000127	4	0	1	#NUM!	4	0	1	#NUM!
SNARE complex	GO:0031201	30	2	1	-0.31094	30	2	1	-0.286045
DNA ligase III-XRCC1 complex	GO:0070421	1	0	1	#NUM!	1	0	1	#NUM!
actomyosin	GO:0042641	11	1	1	-0.000785135	11	0	0.614295	#NUM!
cell-substrate adherens junction	GO:0005924	1	0	1	#NUM!	1	0	1	#NUM!
spliceosomal snRNP complex	GO:0097525	1	0	1	#NUM!	1	0	1	#NUM!
Set1C/COMPASS complex	GO:0048188	7	0	1	#NUM!	7	0	1	#NUM!
dendritic filopodium	GO:1902737	1	0	1	#NUM!	1	0	1	#NUM!
amyloid-beta complex	GO:0106003	2	0	1	#NUM!	2	0	1	#NUM!
AP-1 adaptor complex	GO:0030121	4	0	1	#NUM!	4	0	1	#NUM!
outer dynein arm	GO:0036157	0	0	1	#VALUE!	0	0	1	#VALUE!
nuclear replication fork	GO:0043596	3	0	1	#NUM!	3	0	1	#NUM!
dendritic spine cytoplasm	GO:0061846	1	0	1	#NUM!	1	0	1	#NUM!
I-kappaB/NF-kappaB complex	GO:0033256	2	0	1	#NUM!	2	0	1	#NUM!
NADPH oxidase complex	GO:0043020	2	0	1	#NUM!	2	0	1	#NUM!
anchored component of external side of plasma membrane	GO:0031362	9	0	1	#NUM!	9	1	0.566922	0.224781
tRNA methyltransferase complex	GO:0043527	1	0	1	#NUM!	1	0	1	#NUM!
melanosome membrane	GO:0033162	3	0	1	#NUM!	3	0	1	#NUM!
intercellular canaliculus	GO:0046581	3	0	1	#NUM!	3	1	0.243332	1.32339
serine-type endopeptidase complex	GO:1905370	1	0	1	#NUM!	1	0	1	#NUM!
glial cytoplasmic inclusion	GO:0097409	1	0	1	#NUM!	1	0	1	#NUM!
BRCA1-A complex	GO:0070531	6	0	1	#NUM!	6	0	1	#NUM!
chiasma	GO:0005712	2	0	1	#NUM!	2	0	1	#NUM!
cortical microtubule	GO:0055028	1	0	1	#NUM!	1	0	1	#NUM!
Cul5-RING ubiquitin ligase complex	GO:0031466	5	0	1	#NUM!	5	0	1	#NUM!
extrinsic component of mitochondrial outer membrane	GO:0031315	2	0	1	#NUM!	2	0	1	#NUM!
preribosome	GO:0030684	3	0	1	#NUM!	3	0	1	#NUM!
ASTRA complex	GO:0070209	1	0	1	#NUM!	1	0	1	#NUM!
sperm head	GO:0061827	2	0	1	#NUM!	2	0	1	#NUM!
stereocilium membrane	GO:0060171	1	0	1	#NUM!	1	0	1	#NUM!
postsynaptic endocytic zone membrane	GO:0098844	3	0	1	#NUM!	3	0	1	#NUM!
spine apparatus	GO:0097444	1	0	1	#NUM!	1	0	1	#NUM!
integrin alphaM-beta2 complex	GO:0034688	1	0	1	#NUM!	1	0	1	#NUM!
insulin-like growth factor ternary complex	GO:0042567	2	0	1	#NUM!	2	0	1	#NUM!
lipid droplet	GO:0005811	33	3	1	-0.000785135	34	3	1	-0.00574264
central element	GO:0000801	1	0	1	#NUM!	1	0	1	#NUM!
primary dendrite	GO:0150001	1	0	1	#NUM!	1	0	1	#NUM!
other organism cytoplasm	GO:0097679	0	0	1	#VALUE!	0	0	1	#VALUE!
oligosaccharyltransferase complex	GO:0008250	8	0	1	#NUM!	8	0	1	#NUM!
protein C inhibitor-PLAU complex	GO:0036027	0	0	1	#VALUE!	0	0	1	#VALUE!
extrinsic component of synaptic membrane	GO:0099243	1	0	1	#NUM!	1	0	1	#NUM!
host cell viral assembly compartment	GO:0072517	1	0	1	#NUM!	1	0	1	#NUM!
apical ectoplasmic specialization	GO:0061831	1	0	1	#NUM!	1	0	1	#NUM!
MLL3/4 complex	GO:0044666	10	1	1	0.094525	9	1	0.566922	0.224781
membrane attack complex	GO:0005579	0	0	1	#VALUE!	0	0	1	#VALUE!
integrin alpha8-beta1 complex	GO:0034678	1	0	1	#NUM!	1	0	1	#NUM!
Atg1/ULK1 kinase complex	GO:1990316	2	0	1	#NUM!	2	0	1	#NUM!
PcG protein complex	GO:0031519	16	1	1	-0.375479	16	1	1	-0.350583
90S preribosome	GO:0030686	4	0	1	#NUM!	4	0	1	#NUM!
transcription factor TFIIF complex	GO:0005674	1	0	1	#NUM!	1	0	1	#NUM!
intracellular organelle	GO:0043229	0	0	1	#VALUE!	0	0	1	#VALUE!
nucleotide-excision repair factor 3 complex	GO:0000112	1	0	1	#NUM!	1	0	1	#NUM!
A band	GO:0031672	6	0	1	#NUM!	6	0	1	#NUM!
gap junction	GO:0005921	6	0	1	#NUM!	6	0	1	#NUM!
L-type voltage-gated calcium channel complex	GO:1990454	0	0	1	#VALUE!	0	0	1	#VALUE!
signal recognition particle	GO:0048500	3	0	1	#NUM!	3	0	1	#NUM!
signal recognition particle, endoplasmic reticulum targeting	GO:0005786	4	0	1	#NUM!	4	0	1	#NUM!
cardiac myofibril	GO:0097512	3	0	1	#NUM!	4	0	1	#NUM!
Noc1p-Noc2p complex	GO:0030690	1	0	1	#NUM!	1	0	1	#NUM!
gamma-tubulin ring complex	GO:0008274	4	0	1	#NUM!	4	0	1	#NUM!
ERCC4-ERCC1 complex	GO:0070522	2	0	1	#NUM!	2	0	1	#NUM!
endoplasmic reticulum-endosome membrane contact site	GO:0140284	3	0	1	#NUM!	3	0	1	#NUM!
nuclear cap binding complex	GO:0005846	2	0	1	#NUM!	2	0	1	#NUM!
site of DNA damage	GO:0090734	12	1	1	-0.0877965	12	1	1	-0.0629011
AP-type membrane coat adaptor complex	GO:0030119	3	0	1	#NUM!	2	0	1	#NUM!
longitudinal sarcoplasmic reticulum	GO:0014801	1	0	1	#NUM!	1	0	1	#NUM!
Hrd1p ubiquitin ligase complex	GO:0000836	3	0	1	#NUM!	3	0	1	#NUM!
gamma-tubulin small complex	GO:0008275	2	0	1	#NUM!	2	0	1	#NUM!
nuclear cyclin-dependent protein kinase holoenzyme complex	GO:0019908	3	0	1	#NUM!	3	0	1	#NUM!
activating signal cointegrator 1 complex	GO:0099053	3	0	1	#NUM!	3	0	1	#NUM!
mitochondrial proton-transporting ATP synthase complex	GO:0005753	10	1	1	0.094525	10	1	0.6054	0.119421
apical cytoplasm	GO:0090651	1	0	1	#NUM!	1	0	1	#NUM!
lamin filament	GO:0005638	3	0	1	#NUM!	3	0	1	#NUM!
U11/U12 snRNP	GO:0034693	1	0	1	#NUM!	1	0	1	#NUM!
laminin-11 complex	GO:0043260	3	0	1	#NUM!	3	0	1	#NUM!
multi-eIF complex	GO:0043614	1	0	1	#NUM!	1	0	1	#NUM!
cuticular plate	GO:0032437	2	0	1	#NUM!	2	0	1	#NUM!
cyclin E1-CDK2 complex	GO:0097134	3	0	1	#NUM!	3	0	1	#NUM!
RSF complex	GO:0031213	0	0	1	#VALUE!	0	0	1	#VALUE!
immunoglobulin complex, circulating	GO:0042571	1	0	1	#NUM!	1	0	1	#NUM!
extrinsic component of membrane	GO:0019898	33	3	1	-0.000785135	33	1	0.359616	-1.0745
polycystin complex	GO:0002133	2	0	1	#NUM!	2	0	1	#NUM!
mucin granule	GO:0098594	1	0	1	#NUM!	1	0	1	#NUM!
apical dendrite	GO:0097440	11	1	1	-0.000785135	11	2	0.254759	0.717258
B cell receptor complex	GO:0019815	1	0	1	#NUM!	1	0	1	#NUM!
nucleotide-excision repair complex	GO:0000109	4	0	1	#NUM!	4	0	1	#NUM!
junctional sarcoplasmic reticulum membrane	GO:0014701	5	0	1	#NUM!	6	1	0.427519	0.630246
TRAMP complex	GO:0031499	1	0	1	#NUM!	1	0	1	#NUM!
CRD-mediated mRNA stability complex	GO:0070937	5	0	1	#NUM!	5	0	1	#NUM!
astrocyte end-foot	GO:0097450	1	0	1	#NUM!	1	0	1	#NUM!
phosphatidylinositol 3-kinase complex, class III, type II	GO:0034272	1	0	1	#NUM!	1	0	1	#NUM!
pentameric IgM immunoglobulin complex	GO:0071756	1	0	1	#NUM!	1	0	1	#NUM!
ASAP complex	GO:0061574	4	0	1	#NUM!	4	0	1	#NUM!
sodium:potassium-exchanging ATPase complex	GO:0005890	5	0	1	#NUM!	4	0	1	#NUM!
multimeric ribonuclease P complex	GO:0030681	6	0	1	#NUM!	6	0	1	#NUM!
dendritic microtubule	GO:1901588	3	0	1	#NUM!	3	1	0.243332	1.32339
perichromatin fibrils	GO:0005726	4	0	1	#NUM!	4	0	1	#NUM!
granular component	GO:0001652	4	0	1	#NUM!	4	0	1	#NUM!
vesicle lumen	GO:0031983	1	0	1	#NUM!	1	0	1	#NUM!
mitochondrial processing peptidase complex	GO:0017087	3	0	1	#NUM!	3	0	1	#NUM!
intracellular canaliculus	GO:0046691	1	0	1	#NUM!	1	0	1	#NUM!
laminin-8 complex	GO:0043257	1	0	1	#NUM!	1	0	1	#NUM!
SPOTS complex	GO:0035339	2	0	1	#NUM!	2	0	1	#NUM!
SMC loading complex	GO:0032116	1	0	1	#NUM!	1	0	1	#NUM!
nuclear RNA export factor complex	GO:0042272	1	0	1	#NUM!	1	0	1	#NUM!
condensed nuclear chromosome inner kinetochore	GO:0000941	2	0	1	#NUM!	2	0	1	#NUM!
septin ring	GO:0005940	9	0	1	#NUM!	9	0	1	#NUM!
sarcoplasmic reticulum	GO:0016529	17	1	1	-0.436103	20	2	0.696281	0.119421
sarcoglycan complex	GO:0016012	2	0	1	#NUM!	2	0	1	#NUM!
HOPS complex	GO:0030897	5	0	1	#NUM!	5	0	1	#NUM!
cytoplasmic chromatin	GO:0000789	1	0	1	#NUM!	1	0	1	#NUM!
6-phosphofructokinase complex	GO:0005945	3	0	1	#NUM!	3	0	1	#NUM!
procollagen-proline 4-dioxygenase complex	GO:0016222	2	0	1	#NUM!	2	0	1	#NUM!
deuterosome	GO:0098536	3	0	1	#NUM!	3	0	1	#NUM!
GTPase activator complex	GO:1902773	1	0	1	#NUM!	1	0	1	#NUM!
SAGA-type complex	GO:0070461	3	0	1	#NUM!	3	0	1	#NUM!
cytochrome complex	GO:0070069	1	0	1	#NUM!	1	0	1	#NUM!
integral component of nuclear inner membrane	GO:0005639	6	0	1	#NUM!	6	0	1	#NUM!
dystroglycan complex	GO:0016011	1	0	1	#NUM!	1	0	1	#NUM!
FANCM-MHF complex	GO:0071821	2	0	1	#NUM!	2	0	1	#NUM!
GABA receptor complex	GO:1902710	1	0	1	#NUM!	1	0	1	#NUM!
phagophore assembly site	GO:0000407	13	1	1	-0.167839	13	0	0.621484	#NUM!
chloride channel complex	GO:0034707	12	1	1	-0.0877965	11	0	0.614295	#NUM!
endoplasmic reticulum-Golgi intermediate compartment membrane	GO:0033116	36	3	1	-0.0877965	38	4	0.576372	0.170714
glutamate-cysteine ligase complex	GO:0017109	1	0	1	#NUM!	1	0	1	#NUM!
TIM22 mitochondrial import inner membrane insertion complex	GO:0042721	1	0	1	#NUM!	1	0	1	#NUM!
inner dense plaque of desmosome	GO:0090637	1	0	1	#NUM!	1	0	1	#NUM!
PET complex	GO:1990923	0	0	1	#VALUE!	1	0	1	#NUM!
STAGA complex	GO:0030914	7	0	1	#NUM!	7	0	1	#NUM!
Scc2-Scc4 cohesin loading complex	GO:0090694	1	0	1	#NUM!	1	0	1	#NUM!
omegasome	GO:1990462	1	0	1	#NUM!	1	0	1	#NUM!
phagolysosome	GO:0032010	0	0	1	#VALUE!	0	0	1	#VALUE!
histone locus body	GO:0035363	1	0	1	#NUM!	1	0	1	#NUM!
cytoplasmic dynein complex	GO:0005868	16	1	1	-0.375479	16	1	1	-0.350583
connexin complex	GO:0005922	1	0	1	#NUM!	2	0	1	#NUM!
intrinsic component of mitochondrial inner membrane	GO:0031304	1	0	1	#NUM!	1	0	1	#NUM!
inward rectifier potassium channel complex	GO:1902937	2	0	1	#NUM!	2	0	1	#NUM!
tricellular tight junction	GO:0061689	1	0	1	#NUM!	1	0	1	#NUM!
GPI-anchor transamidase complex	GO:0042765	3	0	1	#NUM!	3	1	0.243332	1.32339
mitochondrial intermembrane space protein transporter complex	GO:0042719	2	0	1	#NUM!	2	0	1	#NUM!
EARP complex	GO:1990745	2	0	1	#NUM!	2	0	1	#NUM!
synaptic cleft	GO:0043083	6	0	1	#NUM!	6	0	1	#NUM!
alphav-beta3 integrin-IGF-1-IGF1R complex	GO:0035867	1	0	1	#NUM!	1	0	1	#NUM!
Parkin-FBXW7-Cul1 ubiquitin ligase complex	GO:1990452	3	0	1	#NUM!	3	0	1	#NUM!
sex chromosome	GO:0000803	1	0	1	#NUM!	1	0	1	#NUM!
photoreceptor outer segment membrane	GO:0042622	4	0	1	#NUM!	5	0	1	#NUM!
terminal web	GO:1990357	1	0	1	#NUM!	1	0	1	#NUM!
uniplex complex	GO:1990246	1	0	1	#NUM!	1	0	1	#NUM!
I band	GO:0031674	12	1	1	-0.0877965	11	3	0.0669824	1.12272
TEAD-1-YAP complex	GO:0071148	2	0	1	#NUM!	2	0	1	#NUM!
postsynaptic specialization, intracellular component	GO:0099091	3	0	1	#NUM!	3	0	1	#NUM!
transmembrane transporter complex	GO:1902495	1	0	1	#NUM!	1	0	1	#NUM!
H zone	GO:0031673	1	0	1	#NUM!	1	0	1	#NUM!
apical plasma membrane urothelial plaque	GO:0120001	0	0	1	#VALUE!	0	0	1	#VALUE!
intrinsic component of endoplasmic reticulum membrane	GO:0031227	3	0	1	#NUM!	3	0	1	#NUM!
phagophore assembly site membrane	GO:0034045	9	0	1	#NUM!	9	0	1	#NUM!
RSC-type complex	GO:0016586	2	0	1	#NUM!	2	0	1	#NUM!
cyclin A2-CDK2 complex	GO:0097124	3	0	1	#NUM!	3	0	1	#NUM!
vacuolar proton-transporting V-type ATPase complex	GO:0016471	9	0	1	#NUM!	8	0	1	#NUM!
nuclear pore inner ring	GO:0044611	1	0	1	#NUM!	2	0	1	#NUM!
nuclear meiotic cohesin complex	GO:0034991	2	0	1	#NUM!	2	0	1	#NUM!
inhibitory synapse	GO:0060077	5	0	1	#NUM!	5	0	1	#NUM!
TRAF2-GSTP1 complex	GO:0097057	1	0	1	#NUM!	2	1	0.169622	1.72886
spanning component of membrane	GO:0089717	1	0	1	#NUM!	1	0	1	#NUM!
COPII vesicle coat	GO:0030127	14	1	1	-0.241947	14	1	1	-0.217052
RNA cap binding complex	GO:0034518	3	0	1	#NUM!	3	0	1	#NUM!
amylin receptor complex 2	GO:0150057	0	0	1	#VALUE!	0	0	1	#VALUE!
meiotic spindle pole	GO:0090619	0	0	1	#VALUE!	0	0	1	#VALUE!
stereocilia ankle link	GO:0002141	2	0	1	#NUM!	2	0	1	#NUM!
integral component of organelle membrane	GO:0031301	4	0	1	#NUM!	5	0	1	#NUM!
insulin receptor complex	GO:0005899	3	0	1	#NUM!	3	0	1	#NUM!
meiotic nuclear membrane microtubule tethering complex	GO:0034993	4	0	1	#NUM!	5	1	0.371728	0.812568
actomyosin, actin portion	GO:0042643	2	0	1	#NUM!	2	0	1	#NUM!
potassium channel complex	GO:0034705	5	0	1	#NUM!	5	0	1	#NUM!
ELL-EAF complex	GO:0032783	4	0	1	#NUM!	4	0	1	#NUM!
platelet dense granule	GO:0042827	1	0	1	#NUM!	1	0	1	#NUM!
CHRAC	GO:0008623	2	0	1	#NUM!	2	0	1	#NUM!
axonemal dynein complex	GO:0005858	1	0	1	#NUM!	1	0	1	#NUM!
male pronucleus	GO:0001940	5	0	1	#NUM!	5	0	1	#NUM!
paranodal junction	GO:0033010	5	0	1	#NUM!	5	0	1	#NUM!
inner acrosomal membrane	GO:0002079	0	0	1	#VALUE!	0	0	1	#VALUE!
granular vesicle	GO:1990005	1	0	1	#NUM!	1	0	1	#NUM!
synaptobrevin 2-SNAP-25-syntaxin-1a-complexin I complex	GO:0070032	4	0	1	#NUM!	4	0	1	#NUM!
axonemal microtubule	GO:0005879	2	0	1	#NUM!	2	0	1	#NUM!
MutSbeta complex	GO:0032302	2	0	1	#NUM!	2	0	1	#NUM!
cytoplasmic side of dendritic spine plasma membrane	GO:1990780	1	0	1	#NUM!	1	0	1	#NUM!
MHC class II protein complex	GO:0042613	9	0	1	#NUM!	10	0	1	#NUM!
extrinsic component of external side of plasma membrane	GO:0031232	3	0	1	#NUM!	3	0	1	#NUM!
cyclin D2-CDK6 complex	GO:0097132	1	0	1	#NUM!	1	0	1	#NUM!
transport vesicle membrane	GO:0030658	17	1	1	-0.436103	17	1	1	-0.411208
axonal spine	GO:0044308	1	0	1	#NUM!	1	0	1	#NUM!
ARC complex	GO:0033167	1	0	1	#NUM!	1	0	1	#NUM!
Rix1 complex	GO:0097344	2	0	1	#NUM!	2	0	1	#NUM!
Lewy neurite	GO:0097462	1	0	1	#NUM!	1	0	1	#NUM!
cAMP-dependent protein kinase complex	GO:0005952	6	0	1	#NUM!	6	0	1	#NUM!
DNA-dependent protein kinase complex	GO:0070418	1	0	1	#NUM!	1	0	1	#NUM!
anchored component of postsynaptic recycling endosome membrane	GO:0099033	1	0	1	#NUM!	1	0	1	#NUM!
G protein-coupled receptor heterodimeric complex	GO:0038039	2	0	1	#NUM!	2	0	1	#NUM!
CORVET complex	GO:0033263	2	0	1	#NUM!	2	0	1	#NUM!
amylin receptor complex 3	GO:0150058	1	0	1	#NUM!	1	0	1	#NUM!
integral component of nuclear outer membrane	GO:0031309	0	0	1	#VALUE!	1	1	0.0887435	2.42201
chromosome, centromeric region	GO:0000775	29	2	1	-0.277039	29	3	0.739601	0.153322
mediator complex	GO:0016592	25	2	1	-0.128619	24	2	1	-0.0629011
mismatch repair complex	GO:0032300	4	0	1	#NUM!	4	0	1	#NUM!
ciliary plasm	GO:0097014	1	0	1	#NUM!	1	0	1	#NUM!
precatalytic spliceosome	GO:0071011	1	0	1	#NUM!	1	0	1	#NUM!
insulin-like growth factor binary complex	GO:0042568	1	0	1	#NUM!	1	0	1	#NUM!
Derlin-1-VIMP complex	GO:0036502	1	0	1	#NUM!	1	0	1	#NUM!
U4/U6 snRNP	GO:0071001	2	0	1	#NUM!	2	0	1	#NUM!
CAK-ERCC2 complex	GO:0070516	1	0	1	#NUM!	1	0	1	#NUM!
striated muscle myosin thick filament	GO:0005863	2	0	1	#NUM!	2	0	1	#NUM!
Myb complex	GO:0031523	1	0	1	#NUM!	1	1	0.0887435	2.42201
Ski complex	GO:0055087	3	0	1	#NUM!	3	0	1	#NUM!
ryanodine receptor complex	GO:1990425	2	0	1	#NUM!	2	0	1	#NUM!
cytoplasmic side of membrane	GO:0098562	1	0	1	#NUM!	2	0	1	#NUM!
transcription factor TFIIIB complex	GO:0000126	3	0	1	#NUM!	3	1	0.243332	1.32339
GMP reductase complex	GO:1902560	1	0	1	#NUM!	1	0	1	#NUM!
Rb-E2F complex	GO:0035189	1	0	1	#NUM!	1	0	1	#NUM!
nuclear condensin complex	GO:0000799	1	0	1	#NUM!	1	0	1	#NUM!
cyclin B1-CDK1 complex	GO:0097125	2	0	1	#NUM!	2	0	1	#NUM!
transcription factor TFIIA complex	GO:0005672	5	0	1	#NUM!	5	1	0.371728	0.812568
Atg12-Atg5-Atg16 complex	GO:0034274	2	0	1	#NUM!	2	0	1	#NUM!
cytoplasmic microtubule bundle	GO:1905720	1	0	1	#NUM!	1	0	1	#NUM!
cytoplasmic side of nuclear pore	GO:1990876	1	0	1	#NUM!	1	0	1	#NUM!
junctional membrane complex	GO:0030314	2	0	1	#NUM!	3	1	0.243332	1.32339
troponin complex	GO:0005861	1	0	1	#NUM!	1	0	1	#NUM!
neuron projection branch point	GO:0061845	1	0	1	#NUM!	1	0	1	#NUM!
U4 snRNP	GO:0005687	9	0	1	#NUM!	9	0	1	#NUM!
laminin-1 complex	GO:0005606	2	0	1	#NUM!	2	0	1	#NUM!
prominosome	GO:0071914	1	0	1	#NUM!	1	0	1	#NUM!
RQC complex	GO:1990112	1	0	1	#NUM!	1	0	1	#NUM!
CAAX-protein geranylgeranyltransferase complex	GO:0005953	1	0	1	#NUM!	1	0	1	#NUM!
Golgi trans cisterna	GO:0000138	7	0	1	#NUM!	7	0	1	#NUM!
collagen type I trimer	GO:0005584	1	0	1	#NUM!	1	0	1	#NUM!
angiogenin-PRI complex	GO:0032311	2	0	1	#NUM!	2	0	1	#NUM!
ATP-binding cassette (ABC) transporter complex	GO:0043190	4	0	1	#NUM!	4	0	1	#NUM!
sodium channel complex	GO:0034706	1	0	1	#NUM!	1	0	1	#NUM!
Piccolo NuA4 histone acetyltransferase complex	GO:0032777	3	0	1	#NUM!	3	0	1	#NUM!
sarcoplasm	GO:0016528	7	0	1	#NUM!	7	0	1	#NUM!
cyclin-dependent protein kinase activating kinase holoenzyme complex	GO:0019907	3	0	1	#NUM!	3	0	1	#NUM!
peroxisome	GO:0005777	52	4	1	-0.167839	52	4	1	-0.142944
collagen type VI trimer	GO:0005589	1	0	1	#NUM!	2	0	1	#NUM!
eukaryotic 80S initiation complex	GO:0033291	1	0	1	#NUM!	1	0	1	#NUM!
Tle3-Aes complex	GO:0070722	0	0	1	#VALUE!	0	0	1	#VALUE!
trans-Golgi network transport vesicle membrane	GO:0012510	1	0	1	#NUM!	1	0	1	#NUM!
Golgi cisterna membrane	GO:0032580	38	3	1	-0.141864	39	2	0.576612	-0.548409
GID complex	GO:0034657	3	0	1	#NUM!	3	0	1	#NUM!
retromer, tubulation complex	GO:0030905	4	0	1	#NUM!	4	0	1	#NUM!
tRNA (m1A) methyltransferase complex	GO:0031515	2	0	1	#NUM!	2	0	1	#NUM!
eukaryotic translation initiation factor 3 complex, eIF3e	GO:0071540	2	0	1	#NUM!	2	0	1	#NUM!
symbiont-containing vacuole membrane	GO:0020005	1	0	1	#NUM!	1	0	1	#NUM!
integral component of omegasome membrane	GO:0097631	1	0	1	#NUM!	1	0	1	#NUM!
endodeoxyribonuclease complex	GO:1905347	1	0	1	#NUM!	0	0	1	#VALUE!
postsynaptic endocytic zone cytoplasmic component	GO:0099631	2	0	1	#NUM!	2	0	1	#NUM!
MutLalpha complex	GO:0032389	2	0	1	#NUM!	2	0	1	#NUM!
phosphatidylinositol 3-kinase complex, class III, type I	GO:0034271	1	0	1	#NUM!	1	0	1	#NUM!
protein C inhibitor-coagulation factor V complex	GO:0097181	0	0	1	#VALUE!	0	0	1	#VALUE!
centralspindlin complex	GO:0097149	2	0	1	#NUM!	2	0	1	#NUM!
glycosylphosphatidylinositol-N-acetylglucosaminyltransferase (GPI-GnT) complex	GO:0000506	3	0	1	#NUM!	3	0	1	#NUM!
presynaptic endosome	GO:0098830	1	0	1	#NUM!	1	0	1	#NUM!
nascent polypeptide-associated complex	GO:0005854	4	0	1	#NUM!	4	0	1	#NUM!
protein C inhibitor-KLK3 complex	GO:0036029	0	0	1	#VALUE!	0	0	1	#VALUE!
laminin-10 complex	GO:0043259	3	0	1	#NUM!	3	0	1	#NUM!
anchored component of presynaptic membrane	GO:0099026	2	0	1	#NUM!	2	0	1	#NUM!
X chromosome	GO:0000805	3	0	1	#NUM!	3	0	1	#NUM!
secretory vesicle	GO:0099503	2	0	1	#NUM!	2	0	1	#NUM!
UTP-C complex	GO:0034456	2	0	1	#NUM!	2	0	1	#NUM!
LUBAC complex	GO:0071797	4	0	1	#NUM!	4	0	1	#NUM!
integrin alpha2-beta1 complex	GO:0034666	2	0	1	#NUM!	2	0	1	#NUM!
mitotic checkpoint complex	GO:0033597	1	0	1	#NUM!	1	0	1	#NUM!
condensin core heterodimer	GO:0000797	0	0	1	#VALUE!	0	0	1	#VALUE!
extrinsic component of organelle membrane	GO:0031312	1	0	1	#NUM!	1	0	1	#NUM!
presynaptic intermediate filament cytoskeleton	GO:0099182	1	0	1	#NUM!	1	0	1	#NUM!
pyruvate dehydrogenase complex	GO:0045254	4	0	1	#NUM!	4	0	1	#NUM!
transcription elongation factor complex	GO:0008023	16	1	1	-0.375479	16	0	0.389928	#NUM!
ectoplasm	GO:0043265	0	0	1	#VALUE!	0	0	1	#VALUE!
core TFIIH complex portion of holo TFIIH complex	GO:0000438	2	0	1	#NUM!	2	0	1	#NUM!
integrin complex	GO:0008305	6	0	1	#NUM!	6	0	1	#NUM!
ACF complex	GO:0016590	1	0	1	#NUM!	1	0	1	#NUM!
mitochondrial ribonuclease P complex	GO:0030678	1	0	1	#NUM!	1	0	1	#NUM!
eukaryotic translation initiation factor 3 complex	GO:0005852	13	1	1	-0.167839	13	1	1	-0.142944
MAML1-RBP-Jkappa- ICN1 complex	GO:0002193	2	0	1	#NUM!	2	0	1	#NUM!
axon terminus	GO:0043679	21	2	1	0.0457349	21	3	0.426097	0.476095
succinate-CoA ligase complex (GDP-forming)	GO:0045244	0	0	1	#VALUE!	0	0	1	#VALUE!
integrin alpha4-beta1 complex	GO:0034668	0	0	1	#VALUE!	1	0	1	#NUM!
MPP7-DLG1-LIN7 complex	GO:0097025	1	0	1	#NUM!	1	0	1	#NUM!
integral component of spine apparatus membrane	GO:0099065	1	0	1	#NUM!	1	0	1	#NUM!
lateral element	GO:0000800	6	0	1	#NUM!	6	0	1	#NUM!
condensed chromosome inner kinetochore	GO:0000939	1	0	1	#NUM!	1	0	1	#NUM!
U4/U6 x U5 tri-snRNP complex	GO:0046540	29	2	1	-0.277039	29	2	1	-0.252143
3M complex	GO:1990393	1	0	1	#NUM!	1	0	1	#NUM!
interleukin-12 receptor complex	GO:0042022	1	0	1	#NUM!	0	0	1	#VALUE!
spectrin	GO:0008091	6	0	1	#NUM!	6	0	1	#NUM!
Sin3 complex	GO:0016580	8	0	1	#NUM!	8	0	1	#NUM!
cardiac Troponin complex	GO:1990584	1	0	1	#NUM!	1	0	1	#NUM!
alphav-beta3 integrin-HMGB1 complex	GO:0035868	1	0	1	#NUM!	1	0	1	#NUM!
contractile fiber	GO:0043292	3	0	1	#NUM!	3	0	1	#NUM!
extrinsic component of presynaptic active zone membrane	GO:0098891	1	0	1	#NUM!	1	0	1	#NUM!
nuclear periphery	GO:0034399	16	1	1	-0.375479	17	1	1	-0.411208
HCN channel complex	GO:0098855	2	0	1	#NUM!	2	0	1	#NUM!
mitochondrial alpha-ketoglutarate dehydrogenase complex	GO:0005947	1	0	1	#NUM!	1	0	1	#NUM!
organelle membrane contact site	GO:0044232	3	0	1	#NUM!	3	0	1	#NUM!
zymogen granule	GO:0042588	2	0	1	#NUM!	2	0	1	#NUM!
septin collar	GO:0032173	1	0	1	#NUM!	1	0	1	#NUM!
outer acrosomal membrane	GO:0002081	0	0	1	#VALUE!	0	0	1	#VALUE!
Swr1 complex	GO:0000812	8	0	1	#NUM!	8	0	1	#NUM!
acrosomal membrane	GO:0002080	5	0	1	#NUM!	4	0	1	#NUM!
serine-pyruvate aminotransferase complex	GO:0005969	1	0	1	#NUM!	1	0	1	#NUM!
very-low-density lipoprotein particle	GO:0034361	7	0	1	#NUM!	7	0	1	#NUM!
membrane coat	GO:0030117	6	0	1	#NUM!	6	0	1	#NUM!
post-mRNA release spliceosomal complex	GO:0071014	9	0	1	#NUM!	9	1	0.566922	0.224781
neurofilament	GO:0005883	5	0	1	#NUM!	5	1	0.371728	0.812568
nuclear ubiquitin ligase complex	GO:0000152	2	0	1	#NUM!	2	0	1	#NUM!
proton-transporting V-type ATPase, V1 domain	GO:0033180	4	0	1	#NUM!	4	0	1	#NUM!
extrinsic component of autophagosome membrane	GO:0097635	1	0	1	#NUM!	1	0	1	#NUM!
muscle tendon junction	GO:0005927	0	0	1	#VALUE!	0	0	1	#VALUE!
F-actin capping protein complex	GO:0008290	6	0	1	#NUM!	6	0	1	#NUM!
cerebellar mossy fiber	GO:0044300	1	0	1	#NUM!	1	0	1	#NUM!
Scrib-APC-beta-catenin complex	GO:0034750	2	0	1	#NUM!	2	0	1	#NUM!
BAK complex	GO:0097145	0	0	1	#VALUE!	0	0	1	#VALUE!
proton-transporting two-sector ATPase complex, catalytic domain	GO:0033178	2	0	1	#NUM!	2	0	1	#NUM!
cholinergic synapse	GO:0098981	3	0	1	#NUM!	3	0	1	#NUM!
kinociliary basal body	GO:1902636	2	0	1	#NUM!	2	0	1	#NUM!
exocytic vesicle	GO:0070382	14	1	1	-0.241947	14	1	1	-0.217052
nuclear outer membrane-endoplasmic reticulum membrane network	GO:0042175	1	0	1	#NUM!	1	0	1	#NUM!
senescence-associated heterochromatin focus	GO:0035985	3	0	1	#NUM!	3	0	1	#NUM!
integral component of synaptic membrane	GO:0099699	3	0	1	#NUM!	3	0	1	#NUM!
dense body	GO:0097433	5	0	1	#NUM!	6	1	0.427519	0.630246
GAIT complex	GO:0097452	4	0	1	#NUM!	4	0	1	#NUM!
dystrophin-associated glycoprotein complex	GO:0016010	8	0	1	#NUM!	8	0	1	#NUM!
TRAPPII protein complex	GO:1990071	1	0	1	#NUM!	1	0	1	#NUM!
spanning component of plasma membrane	GO:0044214	1	0	1	#NUM!	1	0	1	#NUM!
mitochondrial permeability transition pore complex	GO:0005757	3	0	1	#NUM!	3	0	1	#NUM!
ribonuclease MRP complex	GO:0000172	4	0	1	#NUM!	4	0	1	#NUM!
dense fibrillar component	GO:0001651	2	0	1	#NUM!	2	0	1	#NUM!
clathrin coat	GO:0030118	4	0	1	#NUM!	4	0	1	#NUM!
integral component of cytoplasmic side of endoplasmic reticulum membrane	GO:0071458	4	0	1	#NUM!	4	0	1	#NUM!
PCSK9-LDLR complex	GO:1990666	1	0	1	#NUM!	1	0	1	#NUM!
cation channel complex	GO:0034703	2	0	1	#NUM!	2	0	1	#NUM!
hippocampal mossy fiber expansion	GO:1990026	1	0	1	#NUM!	1	0	1	#NUM!
Y chromosome	GO:0000806	1	0	1	#NUM!	1	0	1	#NUM!
dense core granule	GO:0031045	6	0	1	#NUM!	6	0	1	#NUM!

## Sheet: PCG80-99
#PCG80-99(θ=0.5)		Male				Female
Gene ontology (cellular component)	Gene ontology IDs	AllGene	Critical	P-value	Enrichment(log scale)	AllGene	Critical	P-value	Enrichment(log scale)
cytosol	GO:0005829	3102	357	2.69466e-10	0.247376	3155	371	1.85444e-08	0.215953
cytoplasm	GO:0005737	2432	285	2.03657e-08	0.265462	2471	285	3.05812e-05	0.196605
nucleoplasm	GO:0005654	2069	249	3.37142e-08	0.292075	2105	253	5.44005e-06	0.237813
transcription factor complex	GO:0005667	118	29	3.55398e-07	1.00605	120	29	1.56968e-06	0.936298
SMAD protein complex	GO:0071141	6	6	5.16206e-07	2.40944	6	6	7.10326e-07	2.35649
protein-containing complex	GO:0032991	376	63	1.04144e-06	0.622988	388	67	7.5528e-07	0.600182
nucleus	GO:0005634	3051	325	4.09445e-05	0.170043	3108	342	0.000194906	0.14957
nuclear telomere cap complex	GO:0000783	8	5	0.000256951	1.93944	8	5	0.000330777	1.88649
nuclear chromosome, telomeric region	GO:0000784	62	15	0.000291519	0.990358	65	18	2.12126e-05	1.07248
plasma membrane	GO:0005886	1585	180	0.00030457	0.234059	1615	196	7.08985e-05	0.247519
ruffle membrane	GO:0032587	59	14	0.000569793	0.970962	60	15	0.000353454	0.9702
shelterin complex	GO:0070187	6	4	0.000836821	2.00398	6	4	0.00102616	1.95103
cell projection	GO:0042995	55	13	0.00092491	0.967058	54	10	0.0329313	0.670095
perinuclear region of cytoplasm	GO:0048471	431	58	0.0016878	0.403777	449	65	0.000451017	0.423859
centrosome	GO:0005813	299	43	0.00181876	0.470199	303	43	0.00662066	0.403962
autophagosome	GO:0005776	39	10	0.00184248	1.04847	39	11	0.000720109	1.09083
endocytic vesicle membrane	GO:0030666	33	9	0.00194269	1.11016	33	7	0.0320627	0.805897
chromosome, telomeric region	GO:0000781	22	7	0.00235243	1.26431	25	8	0.00156597	1.21706
nuclear exosome (RNase complex)	GO:0000176	13	5	0.00403057	1.45393	13	4	0.0285286	1.17784
postsynaptic cytosol	GO:0099524	14	5	0.00581204	1.37982	14	4	0.0370234	1.10373
exosome (RNase complex)	GO:0000178	14	5	0.00581204	1.37982	14	4	0.0370234	1.10373
central region of growth cone	GO:0090724	5	3	0.00629251	1.89862	5	3	0.00732039	1.84567
nonhomologous end joining complex	GO:0070419	5	3	0.00629251	1.89862	5	3	0.00732039	1.84567
photoreceptor ribbon synapse	GO:0098684	5	3	0.00629251	1.89862	5	3	0.00732039	1.84567
Lsm1-7-Pat1 complex	GO:1990726	5	3	0.00629251	1.89862	5	3	0.00732039	1.84567
endomembrane system	GO:0012505	47	10	0.00779906	0.86188	48	8	0.129767	0.564735
Grb2-EGFR complex	GO:0070436	2	2	0.008065	2.40944	2	2	0.00896682	2.35649
transferase complex	GO:1990234	2	2	0.008065	2.40944	2	2	0.00896682	2.35649
activin responsive factor complex	GO:0032444	2	2	0.008065	2.40944	2	2	0.00896682	2.35649
CHOP-ATF4 complex	GO:1990617	2	2	0.008065	2.40944	2	2	0.00896682	2.35649
VCP-NSFL1C complex	GO:1990730	2	2	0.008065	2.40944	2	2	0.00896682	2.35649
presynaptic endocytic zone	GO:0098833	2	2	0.008065	2.40944	2	2	0.00896682	2.35649
cortical microtubule cytoskeleton	GO:0030981	2	2	0.008065	2.40944	2	2	0.00896682	2.35649
cytoplasmic side of apical plasma membrane	GO:0098592	2	2	0.008065	2.40944	2	2	0.00896682	2.35649
ATF4-CREB1 transcription factor complex	GO:1990589	2	2	0.008065	2.40944	2	2	0.00896682	2.35649
DNA ligase IV complex	GO:0032807	2	2	0.008065	2.40944	2	2	0.00896682	2.35649
HSP90-CDC37 chaperone complex	GO:1990565	2	2	0.008065	2.40944	2	2	0.00896682	2.35649
phosphatidylinositol 3-kinase complex, class IB	GO:0005944	2	2	0.008065	2.40944	2	1	0.180537	1.66335
heteromeric SMAD protein complex	GO:0071144	2	2	0.008065	2.40944	2	2	0.00896682	2.35649
phosphatidylinositol 3-kinase complex	GO:0005942	15	5	0.0080832	1.31083	17	5	0.0177514	1.13272
cytoplasmic exosome (RNase complex)	GO:0000177	10	4	0.00873697	1.49315	10	3	0.0613268	1.15252
nuclear body	GO:0016604	181	26	0.0168672	0.469042	186	28	0.0151082	0.462952
cell cortex	GO:0005938	82	14	0.017628	0.64178	82	13	0.0564585	0.514724
glutamatergic synapse	GO:0098978	209	29	0.0188546	0.434404	209	30	0.0219545	0.415357
Lsm2-8 complex	GO:0120115	7	3	0.019199	1.56214	7	3	0.0221643	1.5092
semaphorin receptor complex	GO:0002116	7	3	0.019199	1.56214	7	3	0.0221643	1.5092
U6 snRNP	GO:0005688	7	3	0.019199	1.56214	7	3	0.0221643	1.5092
Wnt signalosome	GO:1990909	7	3	0.019199	1.56214	7	3	0.0221643	1.5092
actin filament	GO:0005884	39	8	0.020535	0.825322	40	8	0.0498748	0.747056
beta-catenin-TCF7L2 complex	GO:0070369	3	2	0.0227493	2.00398	3	2	0.0252054	1.95103
basal dendrite	GO:0097441	3	2	0.0227493	2.00398	3	2	0.0252054	1.95103
filopodium tip	GO:0032433	13	4	0.0239372	1.23079	12	3	0.0976594	0.9702
receptor complex	GO:0043235	95	15	0.0283875	0.563616	98	14	0.115433	0.410584
ciliary rootlet	GO:0035253	8	3	0.0286959	1.42861	8	3	0.0330034	1.37567
beta-catenin destruction complex	GO:0030877	8	3	0.0286959	1.42861	8	3	0.0330034	1.37567
BLOC-1 complex	GO:0031083	8	3	0.0286959	1.42861	8	3	0.0330034	1.37567
cytoplasmic vesicle	GO:0031410	130	19	0.0297727	0.486347	129	20	0.0318732	0.492414
autophagosome membrane	GO:0000421	14	4	0.0311873	1.15668	14	4	0.0370234	1.10373
cytoplasmic vesicle membrane	GO:0030659	70	12	0.0315759	0.645854	73	11	0.106881	0.46393
ciliary base	GO:0097546	21	5	0.0349511	0.974358	21	4	0.131373	0.698266
microtubule organizing center	GO:0005815	105	16	0.0365893	0.528071	110	18	0.0202058	0.546386
aggresome	GO:0016235	29	6	0.0409279	0.833906	29	6	0.0509704	0.780958
GABA-ergic synapse	GO:0098982	29	6	0.0409279	0.833906	27	5	0.173913	0.670095
focal adhesion	GO:0005925	279	35	0.0419293	0.333579	283	35	0.0974378	0.266395
annulate lamellae	GO:0005642	4	2	0.0428015	1.7163	4	2	0.0472607	1.66335
DNA-dependent protein kinase-DNA ligase 4 complex	GO:0005958	4	2	0.0428015	1.7163	4	2	0.0472607	1.66335
DNA repair complex	GO:1990391	4	2	0.0428015	1.7163	4	3	0.00315007	2.06881
mitochondrial matrix	GO:0005759	174	8	0.0429631	-0.670171	182	11	0.123772	-0.449617
cytoplasmic ribonucleoprotein granule	GO:0036464	51	9	0.0440501	0.674841	51	8	0.144204	0.50411
cytoplasmic side of plasma membrane	GO:0009898	30	6	0.0474249	0.800004	32	5	0.222323	0.500196
spindle midzone	GO:0051233	16	4	0.0491506	1.02315	16	4	0.0578973	0.9702
ubiquitin ligase complex	GO:0000151	83	13	0.0496786	0.555551	83	12	0.129083	0.42256
early endosome	GO:0005769	137	19	0.049689	0.4339	138	19	0.104091	0.37368
COP9 signalosome	GO:0008180	10	3	0.0537191	1.20547	10	3	0.0613268	1.15252
nuclear inclusion body	GO:0042405	10	3	0.0537191	1.20547	10	3	0.0613268	1.15252
chaperone complex	GO:0101031	10	3	0.0537191	1.20547	10	4	0.0105387	1.4402
presynaptic cytosol	GO:0099523	10	3	0.0537191	1.20547	10	3	0.0613268	1.15252
extracellular exosome	GO:0070062	1118	118	0.0539364	0.16083	1157	126	0.0813749	0.139191
perikaryon	GO:0043204	69	11	0.0540273	0.573231	69	12	0.0357038	0.607294
postsynapse	GO:0098794	54	9	0.0556425	0.617683	55	8	0.240972	0.428603
nucleolus	GO:0005730	528	60	0.057763	0.234691	533	58	0.250272	0.138416
inclusion body	GO:0016234	17	4	0.0598654	0.962523	17	5	0.0177514	1.13272
sarcoplasmic reticulum membrane	GO:0033017	17	4	0.0598654	0.962523	16	3	0.18853	0.682518
nuclear chromatin	GO:0000790	129	18	0.0601297	0.440002	132	21	0.0158287	0.518215
adherens junction	GO:0005912	32	6	0.0622315	0.735466	32	6	0.117653	0.682518
mitochondrial inner membrane	GO:0005743	181	9	0.0639909	-0.59183	186	10	0.0564066	-0.566667
PML body	GO:0016605	77	12	0.0667221	0.550544	80	13	0.0516334	0.539417
macropinosome	GO:0044354	5	2	0.0671407	1.49315	5	2	0.0738876	1.4402
Ragulator complex	GO:0071986	5	2	0.0671407	1.49315	5	2	0.0738876	1.4402
HULC complex	GO:0033503	5	2	0.0671407	1.49315	5	2	0.0738876	1.4402
organelle membrane	GO:0031090	5	2	0.0671407	1.49315	5	2	0.0738876	1.4402
activin receptor complex	GO:0048179	5	2	0.0671407	1.49315	5	2	0.0738876	1.4402
beta-catenin-TCF complex	GO:1990907	5	2	0.0671407	1.49315	5	2	0.0738876	1.4402
myelin sheath adaxonal region	GO:0035749	5	2	0.0671407	1.49315	5	1	0.392174	0.747056
nuclear matrix	GO:0016363	78	12	0.0685846	0.53764	78	13	0.0479957	0.564735
presynapse	GO:0098793	63	10	0.0717631	0.568893	65	11	0.0521675	0.580002
Cul3-RING ubiquitin ligase complex	GO:0031463	26	5	0.078177	0.760784	26	5	0.0934396	0.707836
apical part of cell	GO:0045177	26	5	0.078177	0.760784	27	5	0.173913	0.670095
cytosolic large ribosomal subunit	GO:0022625	49	8	0.0784379	0.597064	48	7	0.215011	0.431203
kinetochore	GO:0000776	49	8	0.0784379	0.597064	52	8	0.150466	0.484692
extracellular region	GO:0005576	546	38	0.087641	-0.255591	577	49	0.459698	-0.109528
cytoskeleton	GO:0005856	211	26	0.0876874	0.315681	214	26	0.191385	0.248615
brush border	GO:0005903	27	5	0.0891953	0.723043	26	3	0.732071	0.19701
autophagosome lumen	GO:0034423	1	1	0.0898654	2.40944	1	1	0.0947518	2.35649
interleukin-1 receptor complex	GO:0045323	1	1	0.0898654	2.40944	1	0	1	#NUM!
collagen type II trimer	GO:0005585	1	1	0.0898654	2.40944	1	1	0.0947518	2.35649
recycling endosome lumen	GO:0034777	1	1	0.0898654	2.40944	1	1	0.0947518	2.35649
NF-kappaB p50/p65 complex	GO:0035525	1	1	0.0898654	2.40944	1	1	0.0947518	2.35649
septin cytoskeleton	GO:0032156	1	1	0.0898654	2.40944	1	1	0.0947518	2.35649
perinuclear endoplasmic reticulum membrane	GO:1990578	1	1	0.0898654	2.40944	1	1	0.0947518	2.35649
neurofilament cytoskeleton	GO:0060053	1	1	0.0898654	2.40944	1	1	0.0947518	2.35649
ooplasm	GO:1990917	1	1	0.0898654	2.40944	1	1	0.0947518	2.35649
sumoylated E2 ligase complex	GO:1990356	1	1	0.0898654	2.40944	1	1	0.0947518	2.35649
platelet dense tubular network	GO:0031094	1	1	0.0898654	2.40944	2	1	0.180537	1.66335
storage vacuole	GO:0000322	1	1	0.0898654	2.40944	1	1	0.0947518	2.35649
Grb2-Sos complex	GO:0070618	1	1	0.0898654	2.40944	1	0	1	#NUM!
nuclear proteasome complex	GO:0031595	1	1	0.0898654	2.40944	1	1	0.0947518	2.35649
protein N-acetylglucosaminyltransferase complex	GO:0017122	1	1	0.0898654	2.40944	1	0	1	#NUM!
Golgi cis cisterna membrane	GO:1990674	1	1	0.0898654	2.40944	1	1	0.0947518	2.35649
serotonergic synapse	GO:0099154	1	1	0.0898654	2.40944	1	1	0.0947518	2.35649
interleukin-5 receptor complex	GO:0005895	1	1	0.0898654	2.40944	1	1	0.0947518	2.35649
Wnt-Frizzled-LRP5/6 complex	GO:1990851	1	1	0.0898654	2.40944	1	1	0.0947518	2.35649
IPAF inflammasome complex	GO:0072557	1	1	0.0898654	2.40944	1	1	0.0947518	2.35649
centrosomal corona	GO:0031592	1	1	0.0898654	2.40944	1	1	0.0947518	2.35649
NLS-dependent protein nuclear import complex	GO:0042564	1	1	0.0898654	2.40944	1	1	0.0947518	2.35649
GET complex	GO:0043529	1	1	0.0898654	2.40944	1	1	0.0947518	2.35649
AIM2 inflammasome complex	GO:0097169	1	1	0.0898654	2.40944	1	1	0.0947518	2.35649
NLRP1 inflammasome complex	GO:0072558	1	1	0.0898654	2.40944	1	1	0.0947518	2.35649
collagen type XIV trimer	GO:0005596	1	1	0.0898654	2.40944	1	1	0.0947518	2.35649
protease inhibitor complex	GO:0097179	1	1	0.0898654	2.40944	1	1	0.0947518	2.35649
9+0 non-motile cilium	GO:0097731	1	1	0.0898654	2.40944	1	1	0.0947518	2.35649
Holliday junction resolvase complex	GO:0048476	1	1	0.0898654	2.40944	1	1	0.0947518	2.35649
sperm head plasma membrane	GO:1990913	1	1	0.0898654	2.40944	1	1	0.0947518	2.35649
extrinsic component of postsynaptic specialization membrane	GO:0098892	1	1	0.0898654	2.40944	1	1	0.0947518	2.35649
integral component of nuclear outer membrane	GO:0031309	1	1	0.0898654	2.40944	1	1	0.0947518	2.35649
interleukin-18 receptor complex	GO:0045092	1	1	0.0898654	2.40944	1	0	1	#NUM!
ATPase complex	GO:1904949	1	1	0.0898654	2.40944	1	1	0.0947518	2.35649
intracellular membrane-bounded organelle	GO:0043231	367	42	0.0924449	0.24175	366	40	0.31524	0.14274
P-body	GO:0000932	56	9	0.0933277	0.581315	56	8	0.245611	0.410584
HFE-transferrin receptor complex	GO:1990712	6	2	0.094837	1.31083	6	2	0.104024	1.25788
BORC complex	GO:0099078	6	2	0.094837	1.31083	6	2	0.104024	1.25788
cell projection membrane	GO:0031253	6	2	0.094837	1.31083	6	2	0.104024	1.25788
uropod	GO:0001931	6	2	0.094837	1.31083	6	1	0.449804	0.564735
spectrin-associated cytoskeleton	GO:0014731	6	2	0.094837	1.31083	6	2	0.104024	1.25788
apical plasma membrane	GO:0016324	111	15	0.0949214	0.407962	118	15	0.207573	0.29386
early endosome membrane	GO:0031901	92	13	0.0958204	0.452603	93	12	0.281417	0.308801
intracellular	GO:0005622	57	9	0.0966744	0.563616	57	7	0.491289	0.259353
presynaptic membrane	GO:0042734	42	7	0.0971674	0.617683	42	7	0.112564	0.564735
postsynaptic density	GO:0014069	166	21	0.0992567	0.341977	166	19	0.350002	0.188946
endoplasmic reticulum lumen	GO:0005788	141	7	0.1015	-0.593407	140	7	0.078799	-0.639238
mitotic spindle	GO:0072686	43	7	0.1038	0.594152	44	7	0.187586	0.518215
clathrin-coated vesicle membrane	GO:0030665	29	0	0.105755	#NUM!	30	1	0.357531	-1.0447
spindle pole	GO:0000922	77	11	0.107731	0.463532	77	10	0.323682	0.315274
mitochondrial respiratory chain complex I	GO:0005747	31	0	0.108182	#NUM!	31	0	0.112757	#NUM!
histone acetyltransferase complex	GO:0000123	21	4	0.113632	0.751214	21	2	1	0.00511908
postsynaptic density, intracellular component	GO:0099092	14	3	0.124917	0.868997	14	3	0.140592	0.816049
vesicle membrane	GO:0012506	14	3	0.124917	0.868997	14	5	0.00729169	1.32687
platelet alpha granule membrane	GO:0031092	7	2	0.125092	1.15668	7	2	0.136768	1.10373
AP-2 adaptor complex	GO:0030122	7	2	0.125092	1.15668	7	2	0.136768	1.10373
voltage-gated calcium channel complex	GO:0005891	7	2	0.125092	1.15668	7	1	0.501976	0.410584
invadopodium	GO:0071437	7	2	0.125092	1.15668	8	3	0.0330034	1.37567
proteasome core complex, alpha-subunit complex	GO:0019773	7	2	0.125092	1.15668	7	2	0.136768	1.10373
presynaptic active zone membrane	GO:0048787	7	2	0.125092	1.15668	8	2	0.171356	0.9702
stereocilium tip	GO:0032426	7	2	0.125092	1.15668	7	2	0.136768	1.10373
ficolin-1-rich granule lumen	GO:1904813	87	12	0.128125	0.428441	88	13	0.097408	0.444107
ruffle	GO:0001726	68	10	0.129794	0.49252	67	8	0.525959	0.231243
membrane raft	GO:0045121	115	15	0.136821	0.37256	117	18	0.0370531	0.484692
extracellular space	GO:0005615	432	30	0.140495	-0.257786	461	40	0.622499	-0.0880243
microtubule cytoskeleton	GO:0015630	92	4	0.141202	-0.726052	93	8	1	-0.0966636
secretory granule lumen	GO:0034774	72	10	0.145741	0.435361	73	10	0.224661	0.36862
T-tubule	GO:0030315	23	4	0.146331	0.660242	23	4	0.268928	0.607294
integral component of presynaptic membrane	GO:0099056	23	4	0.146331	0.660242	21	4	0.131373	0.698266
dendritic spine	GO:0043197	97	13	0.148836	0.399681	97	12	0.2972	0.26669
Golgi-associated vesicle membrane	GO:0030660	8	2	0.157224	1.02315	8	2	0.171356	0.9702
early phagosome	GO:0032009	8	2	0.157224	1.02315	8	2	0.171356	0.9702
microvillus membrane	GO:0031528	8	2	0.157224	1.02315	9	2	0.207147	0.852417
multivesicular body membrane	GO:0032585	8	2	0.157224	1.02315	8	1	0.549208	0.277053
transcriptional repressor complex	GO:0017053	39	6	0.158078	0.53764	40	7	0.0975798	0.613525
mitochondrial large ribosomal subunit	GO:0005762	25	0	0.162548	#NUM!	25	0	0.1642	#NUM!
chromosome	GO:0005694	80	11	0.163722	0.425311	86	13	0.0917373	0.467096
histone deacetylase complex	GO:0000118	26	0	0.164257	#NUM!	25	0	0.1642	#NUM!
brush border membrane	GO:0031526	16	3	0.168657	0.735466	17	4	0.0702499	0.909575
transcriptionally active chromatin	GO:0035327	16	3	0.168657	0.735466	17	3	0.213876	0.621893
immunological synapse	GO:0001772	16	3	0.168657	0.735466	14	2	0.38825	0.410584
kinetochore microtubule	GO:0005828	2	1	0.171666	1.7163	2	1	0.180537	1.66335
Ku70:Ku80 complex	GO:0043564	2	1	0.171666	1.7163	2	1	0.180537	1.66335
CIA complex	GO:0097361	2	1	0.171666	1.7163	2	1	0.180537	1.66335
U2-type post-mRNA release spliceosomal complex	GO:0071008	2	1	0.171666	1.7163	2	1	0.180537	1.66335
intracellular ferritin complex	GO:0008043	2	1	0.171666	1.7163	2	1	0.180537	1.66335
mitotic spindle astral microtubule end	GO:1905721	2	1	0.171666	1.7163	2	1	0.180537	1.66335
cytoplasmic periphery of the nuclear pore complex	GO:1990723	2	1	0.171666	1.7163	2	1	0.180537	1.66335
membrane microdomain	GO:0098857	2	1	0.171666	1.7163	2	1	0.180537	1.66335
early phagosome membrane	GO:0036186	2	1	0.171666	1.7163	2	1	0.180537	1.66335
microspike	GO:0044393	2	1	0.171666	1.7163	2	1	0.180537	1.66335
cytoophidium	GO:0097268	2	1	0.171666	1.7163	2	1	0.180537	1.66335
CHOP-C/EBP complex	GO:0036488	2	1	0.171666	1.7163	2	1	0.180537	1.66335
astral microtubule	GO:0000235	2	1	0.171666	1.7163	2	1	0.180537	1.66335
microprocessor complex	GO:0070877	2	1	0.171666	1.7163	1	0	1	#NUM!
lateral loop	GO:0043219	2	1	0.171666	1.7163	3	1	0.258203	1.25788
ubiquitin conjugating enzyme complex	GO:0031371	2	1	0.171666	1.7163	2	1	0.180537	1.66335
MICOS complex	GO:0061617	2	1	0.171666	1.7163	2	1	0.180537	1.66335
perinucleolar chromocenter	GO:0010370	2	1	0.171666	1.7163	2	1	0.180537	1.66335
intracellular vesicle	GO:0097708	2	1	0.171666	1.7163	2	1	0.180537	1.66335
KICSTOR complex	GO:0140007	2	1	0.171666	1.7163	2	1	0.180537	1.66335
postsynaptic early endosome	GO:0098842	2	1	0.171666	1.7163	2	0	1	#NUM!
proteasome storage granule	GO:0034515	2	1	0.171666	1.7163	2	1	0.180537	1.66335
CST complex	GO:1990879	2	1	0.171666	1.7163	2	1	0.180537	1.66335
aryl hydrocarbon receptor complex	GO:0034751	2	1	0.171666	1.7163	2	1	0.180537	1.66335
protein kinase CK2 complex	GO:0005956	2	1	0.171666	1.7163	2	1	0.180537	1.66335
Rab-protein geranylgeranyltransferase complex	GO:0005968	2	1	0.171666	1.7163	2	1	0.180537	1.66335
ATF1-ATF4 transcription factor complex	GO:1990590	2	1	0.171666	1.7163	2	1	0.180537	1.66335
Slx1-Slx4 complex	GO:0033557	2	1	0.171666	1.7163	2	1	0.180537	1.66335
platelet dense tubular network membrane	GO:0031095	2	1	0.171666	1.7163	2	1	0.180537	1.66335
sperm fibrous sheath	GO:0035686	2	1	0.171666	1.7163	2	1	0.180537	1.66335
CHOP-ATF3 complex	GO:1990622	2	1	0.171666	1.7163	2	1	0.180537	1.66335
RNA nuclear export complex	GO:0042565	2	1	0.171666	1.7163	2	1	0.180537	1.66335
TRC complex	GO:0072380	2	1	0.171666	1.7163	2	1	0.180537	1.66335
signal peptidase complex	GO:0005787	2	1	0.171666	1.7163	2	1	0.180537	1.66335
phosphatidylinositol 3-kinase complex, class IA	GO:0005943	2	1	0.171666	1.7163	2	1	0.180537	1.66335
tRNA-specific adenosine-34 deaminase complex	GO:0052718	2	1	0.171666	1.7163	2	1	0.180537	1.66335
PCNA-p21 complex	GO:0070557	2	1	0.171666	1.7163	2	1	0.180537	1.66335
Sec61 translocon complex	GO:0005784	2	1	0.171666	1.7163	2	1	0.180537	1.66335
FAR/SIN/STRIPAK complex	GO:0090443	2	1	0.171666	1.7163	2	1	0.180537	1.66335
SREBP-SCAP-Insig complex	GO:0032937	2	1	0.171666	1.7163	2	1	0.180537	1.66335
late endosome membrane	GO:0031902	61	2	0.171979	-1.00828	64	3	0.279784	-0.703776
phagocytic vesicle membrane	GO:0030670	42	1	0.176212	-1.32823	45	1	0.122396	-1.45017
secretory granule membrane	GO:0030667	43	1	0.177424	-1.35176	44	1	0.121622	-1.4277
cell leading edge	GO:0031252	30	5	0.185672	0.617683	30	6	0.0588229	0.747056
host cell	GO:0043657	46	7	0.186761	0.526711	46	7	0.199589	0.473763
endolysosome membrane	GO:0036020	9	2	0.190653	0.905365	9	2	0.207147	0.852417
ciliary transition zone	GO:0035869	9	2	0.190653	0.905365	9	2	0.207147	0.852417
presynaptic active zone cytoplasmic component	GO:0098831	9	2	0.190653	0.905365	9	2	0.207147	0.852417
CD40 receptor complex	GO:0035631	9	2	0.190653	0.905365	9	2	0.207147	0.852417
axolemma	GO:0030673	9	2	0.190653	0.905365	9	2	0.207147	0.852417
apical junction complex	GO:0043296	9	2	0.190653	0.905365	9	2	0.207147	0.852417
male germ cell nucleus	GO:0001673	9	2	0.190653	0.905365	9	2	0.207147	0.852417
Derlin-1 retrotranslocation complex	GO:0036513	9	2	0.190653	0.905365	9	2	0.207147	0.852417
XY body	GO:0001741	9	2	0.190653	0.905365	9	2	0.207147	0.852417
phagocytic cup	GO:0001891	17	3	0.191969	0.674841	17	3	0.213876	0.621893
M band	GO:0031430	17	3	0.191969	0.674841	17	3	0.213876	0.621893
photoreceptor inner segment	GO:0001917	17	3	0.191969	0.674841	18	3	0.239884	0.564735
endosome	GO:0005768	150	18	0.193457	0.289179	156	19	0.267025	0.251077
late endosome	GO:0005770	67	9	0.196458	0.401974	70	9	0.305806	0.305224
cleavage furrow	GO:0032154	32	5	0.203894	0.553144	32	3	1	-0.0106293
lamellipodium	GO:0030027	124	15	0.206864	0.297211	124	17	0.119701	0.369426
protein-DNA complex	GO:0032993	33	5	0.214583	0.522373	34	5	0.249241	0.439572
clathrin-coated endocytic vesicle membrane	GO:0030669	18	3	0.216021	0.617683	18	3	0.239884	0.564735
synaptic vesicle	GO:0008021	75	10	0.21795	0.394539	76	9	0.432365	0.222986
recycling endosome membrane	GO:0055038	51	7	0.219062	0.423527	51	11	0.00717098	0.822564
Z disc	GO:0030018	76	10	0.22158	0.381294	76	9	0.432365	0.222986
RISC complex	GO:0016442	10	2	0.224886	0.800004	10	2	0.243601	0.747056
exocyst	GO:0000145	10	2	0.224886	0.800004	10	2	0.243601	0.747056
exon-exon junction complex	GO:0035145	10	2	0.224886	0.800004	10	3	0.0613268	1.15252
microtubule	GO:0005874	173	20	0.225931	0.251883	175	20	0.36048	0.187441
axoneme	GO:0005930	34	5	0.226212	0.49252	33	5	0.23534	0.469425
trans-Golgi network membrane	GO:0032588	55	2	0.233513	-0.904744	56	3	0.365963	-0.570245
photoreceptor outer segment	GO:0001750	19	3	0.240652	0.563616	20	2	0.714067	0.0539092
Flemming body	GO:0090543	19	3	0.240652	0.563616	20	3	0.429403	0.459374
lysosome	GO:0005764	112	6	0.24107	-0.517297	113	6	0.145619	-0.579134
tRNA-intron endonuclease complex	GO:0000214	3	1	0.246124	1.31083	3	1	0.258203	1.25788
extrinsic component of synaptic vesicle membrane	GO:0098850	3	1	0.246124	1.31083	3	1	0.258203	1.25788
myosin II complex	GO:0016460	3	1	0.246124	1.31083	3	0	1	#NUM!
phosphopyruvate hydratase complex	GO:0000015	3	1	0.246124	1.31083	3	1	0.258203	1.25788
actomyosin contractile ring	GO:0005826	3	1	0.246124	1.31083	3	0	1	#NUM!
ESCRT-0 complex	GO:0033565	3	1	0.246124	1.31083	3	0	1	#NUM!
polar microtubule	GO:0005827	3	1	0.246124	1.31083	3	1	0.258203	1.25788
cell division site	GO:0032153	3	1	0.246124	1.31083	2	0	1	#NUM!
Bcl-2 family protein complex	GO:0097136	3	1	0.246124	1.31083	3	1	0.258203	1.25788
oxoglutarate dehydrogenase complex	GO:0045252	3	1	0.246124	1.31083	3	1	0.258203	1.25788
Schwann cell microvillus	GO:0097454	3	1	0.246124	1.31083	3	1	0.258203	1.25788
actin cap	GO:0030478	3	1	0.246124	1.31083	3	1	0.258203	1.25788
cell tip	GO:0051286	3	1	0.246124	1.31083	3	1	0.258203	1.25788
mitochondrial pyruvate dehydrogenase complex	GO:0005967	3	1	0.246124	1.31083	3	1	0.258203	1.25788
nuclear pore cytoplasmic filaments	GO:0044614	3	1	0.246124	1.31083	3	1	0.258203	1.25788
varicosity	GO:0043196	3	1	0.246124	1.31083	3	1	0.258203	1.25788
actin filament bundle	GO:0032432	3	1	0.246124	1.31083	2	0	1	#NUM!
postsynaptic endosome	GO:0098845	3	1	0.246124	1.31083	3	1	0.258203	1.25788
myosin II filament	GO:0097513	3	1	0.246124	1.31083	3	0	1	#NUM!
BAT3 complex	GO:0071818	3	1	0.246124	1.31083	3	1	0.258203	1.25788
haptoglobin-hemoglobin complex	GO:0031838	3	1	0.246124	1.31083	4	1	0.328516	0.9702
MMXD complex	GO:0071817	3	1	0.246124	1.31083	3	1	0.258203	1.25788
NLRP3 inflammasome complex	GO:0072559	3	1	0.246124	1.31083	3	1	0.258203	1.25788
elongin complex	GO:0070449	3	1	0.246124	1.31083	3	1	0.258203	1.25788
supraspliceosomal complex	GO:0044530	3	1	0.246124	1.31083	3	1	0.258203	1.25788
plasma membrane protein complex	GO:0098797	3	1	0.246124	1.31083	4	2	0.0472607	1.66335
transcription factor TFIIIB complex	GO:0000126	3	1	0.246124	1.31083	3	0	1	#NUM!
junctional membrane complex	GO:0030314	3	1	0.246124	1.31083	3	1	0.258203	1.25788
troponin complex	GO:0005861	3	1	0.246124	1.31083	5	1	0.392174	0.747056
Lewy body core	GO:1990037	3	1	0.246124	1.31083	3	2	0.0252054	1.95103
early endosome lumen	GO:0031905	3	1	0.246124	1.31083	3	1	0.258203	1.25788
messenger ribonucleoprotein complex	GO:1990124	3	1	0.246124	1.31083	3	1	0.258203	1.25788
integral component of lumenal side of endoplasmic reticulum membrane	GO:0071556	20	0	0.250363	#NUM!	20	0	0.250683	#NUM!
terminal bouton	GO:0043195	21	0	0.25168	#NUM!	20	0	0.250683	#NUM!
ER to Golgi transport vesicle membrane	GO:0012507	38	1	0.253148	-1.22814	39	2	0.579761	-0.61392
MLL1 complex	GO:0071339	22	0	0.255158	#NUM!	22	0	0.260801	#NUM!
Prp19 complex	GO:0000974	11	2	0.259511	0.704694	11	1	1	-0.0414009
proteasome regulatory particle, base subcomplex	GO:0008540	11	2	0.259511	0.704694	11	2	0.280274	0.651746
I band	GO:0031674	11	2	0.259511	0.704694	11	1	1	-0.0414009
NuRD complex	GO:0016581	11	2	0.259511	0.704694	11	2	0.280274	0.651746
vesicle	GO:0031982	90	11	0.265579	0.307528	93	12	0.281417	0.308801
azurophil granule lumen	GO:0035578	42	6	0.269381	0.463532	44	6	0.304016	0.364064
stress fiber	GO:0001725	42	6	0.269381	0.463532	42	4	1	0.00511908
ciliary basal body	GO:0036064	69	9	0.284832	0.37256	71	9	0.312378	0.291039
pseudopodium	GO:0031143	12	2	0.29418	0.617683	12	1	1	-0.128412
methylosome	GO:0034709	12	2	0.29418	0.617683	12	2	0.316797	0.564735
nuclear pore nuclear basket	GO:0044615	12	2	0.29418	0.617683	12	2	0.316797	0.564735
cortical cytoskeleton	GO:0030863	12	2	0.29418	0.617683	12	2	0.316797	0.564735
anaphase-promoting complex	GO:0005680	12	2	0.29418	0.617683	12	2	0.316797	0.564735
polysomal ribosome	GO:0042788	27	4	0.298864	0.4999	27	3	0.738072	0.15927
ribonucleoprotein complex	GO:1990904	107	6	0.30418	-0.471627	107	6	0.241338	-0.524575
cytosolic small ribosomal subunit	GO:0022627	28	4	0.31173	0.463532	28	4	0.332588	0.410584
internode region of axon	GO:0033269	4	1	0.313898	1.02315	4	1	0.328516	0.9702
postsynaptic recycling endosome	GO:0098837	4	1	0.313898	1.02315	4	1	0.328516	0.9702
IkappaB kinase complex	GO:0008385	4	1	0.313898	1.02315	4	1	0.328516	0.9702
core mediator complex	GO:0070847	4	1	0.313898	1.02315	4	1	0.328516	0.9702
CCAAT-binding factor complex	GO:0016602	4	1	0.313898	1.02315	4	1	0.328516	0.9702
muscle thin filament tropomyosin	GO:0005862	4	1	0.313898	1.02315	4	1	0.328516	0.9702
postsynaptic actin cytoskeleton	GO:0098871	4	1	0.313898	1.02315	4	1	0.328516	0.9702
nuclear stress granule	GO:0097165	4	1	0.313898	1.02315	4	1	0.328516	0.9702
hemoglobin complex	GO:0005833	4	1	0.313898	1.02315	4	1	0.328516	0.9702
sorting endosome	GO:0097443	4	1	0.313898	1.02315	4	1	0.328516	0.9702
gamma-secretase complex	GO:0070765	4	1	0.313898	1.02315	4	1	0.328516	0.9702
eukaryotic translation elongation factor 1 complex	GO:0005853	4	1	0.313898	1.02315	4	1	0.328516	0.9702
cytosolic proteasome complex	GO:0031597	4	1	0.313898	1.02315	4	1	0.328516	0.9702
interstitial matrix	GO:0005614	4	1	0.313898	1.02315	4	0	1	#NUM!
Cul7-RING ubiquitin ligase complex	GO:0031467	4	1	0.313898	1.02315	4	1	0.328516	0.9702
NELF complex	GO:0032021	4	1	0.313898	1.02315	4	1	0.328516	0.9702
FHF complex	GO:0070695	4	1	0.313898	1.02315	5	1	0.392174	0.747056
alpha DNA polymerase:primase complex	GO:0005658	4	1	0.313898	1.02315	4	0	1	#NUM!
condensed chromosome outer kinetochore	GO:0000940	4	1	0.313898	1.02315	3	1	0.258203	1.25788
transcription factor TFIIA complex	GO:0005672	4	1	0.313898	1.02315	5	0	1	#NUM!
leading edge membrane	GO:0031256	4	1	0.313898	1.02315	4	1	0.328516	0.9702
pronucleus	GO:0045120	4	1	0.313898	1.02315	4	1	0.328516	0.9702
ER membrane protein complex	GO:0072546	4	1	0.313898	1.02315	4	1	0.328516	0.9702
endoplasmic reticulum-Golgi intermediate compartment	GO:0005793	49	2	0.317164	-0.789231	51	2	0.230968	-0.882184
mitochondrial membrane	GO:0031966	49	2	0.317164	-0.789231	51	2	0.230968	-0.882184
neuronal cell body	GO:0043025	202	22	0.319073	0.192217	202	24	0.224443	0.22628
polysome	GO:0005844	29	4	0.325622	0.428441	29	5	0.189547	0.598636
proteasome complex	GO:0000502	53	7	0.327893	0.385061	53	7	0.342853	0.332113
nBAF complex	GO:0071565	13	2	0.328607	0.53764	13	2	0.35287	0.484692
sperm flagellum	GO:0036126	13	2	0.328607	0.53764	14	2	0.38825	0.410584
U2-type prespliceosome	GO:0071004	13	2	0.328607	0.53764	13	2	0.35287	0.484692
spindle	GO:0005819	83	10	0.331253	0.293187	85	10	0.454579	0.216428
cell surface	GO:0009986	220	24	0.337007	0.193869	232	29	0.111251	0.277053
trans-Golgi network	GO:0005802	87	5	0.349325	-0.447028	88	7	0.853943	-0.174932
neuron projection	GO:0043005	175	19	0.350742	0.189095	176	22	0.190869	0.277053
kinesin complex	GO:0005871	31	4	0.355952	0.361749	31	3	1	0.0211194
rough endoplasmic reticulum	GO:0005791	33	1	0.359965	-1.08707	33	2	0.765277	-0.446866
myosin complex	GO:0016459	14	2	0.362555	0.463532	14	2	0.38825	0.410584
COPII vesicle coat	GO:0030127	14	2	0.362555	0.463532	14	1	1	-0.282563
smooth endoplasmic reticulum	GO:0005790	14	2	0.362555	0.463532	14	2	0.38825	0.410584
endoplasmic reticulum	GO:0005783	483	49	0.36533	0.121246	492	60	0.0383163	0.25236
collagen-containing extracellular matrix	GO:0062023	138	9	0.368296	-0.320587	145	9	0.198671	-0.423015
cell junction	GO:0030054	254	27	0.370765	0.167945	259	28	0.449595	0.131871
Ctf18 RFC-like complex	GO:0031390	5	1	0.375588	0.800004	5	1	0.392174	0.747056
glycogen granule	GO:0042587	5	1	0.375588	0.800004	5	1	0.392174	0.747056
basal cortex	GO:0045180	5	1	0.375588	0.800004	5	2	0.0738876	1.4402
CD95 death-inducing signaling complex	GO:0031265	5	1	0.375588	0.800004	6	1	0.449804	0.564735
cytoplasmic side of lysosomal membrane	GO:0098574	5	1	0.375588	0.800004	5	1	0.392174	0.747056
mitochondrial envelope	GO:0005740	5	1	0.375588	0.800004	5	0	1	#NUM!
vacuole	GO:0005773	5	1	0.375588	0.800004	5	1	0.392174	0.747056
manchette	GO:0002177	5	1	0.375588	0.800004	5	1	0.392174	0.747056
MKS complex	GO:0036038	5	1	0.375588	0.800004	5	1	0.392174	0.747056
astrocyte projection	GO:0097449	5	1	0.375588	0.800004	5	1	0.392174	0.747056
transcription factor AP-1 complex	GO:0035976	5	1	0.375588	0.800004	5	1	0.392174	0.747056
Schmidt-Lanterman incisure	GO:0043220	5	1	0.375588	0.800004	6	0	1	#NUM!
sarcoplasmic reticulum lumen	GO:0033018	5	1	0.375588	0.800004	5	1	0.392174	0.747056
epsilon DNA polymerase complex	GO:0008622	5	1	0.375588	0.800004	5	0	1	#NUM!
origin recognition complex	GO:0000808	5	1	0.375588	0.800004	5	1	0.392174	0.747056
GABA-A receptor complex	GO:1902711	5	1	0.375588	0.800004	4	0	1	#NUM!
mitochondrial respirasome	GO:0005746	5	1	0.375588	0.800004	6	1	0.449804	0.564735
glial cell projection	GO:0097386	5	1	0.375588	0.800004	6	1	0.449804	0.564735
insulin-responsive compartment	GO:0032593	5	1	0.375588	0.800004	5	1	0.392174	0.747056
VCP-NPL4-UFD1 AAA ATPase complex	GO:0034098	5	1	0.375588	0.800004	5	1	0.392174	0.747056
R2TP complex	GO:0097255	5	1	0.375588	0.800004	5	1	0.392174	0.747056
meiotic nuclear membrane microtubule tethering complex	GO:0034993	5	1	0.375588	0.800004	6	2	0.104024	1.25788
transcription export complex 2	GO:0070390	5	1	0.375588	0.800004	5	1	0.392174	0.747056
ripoptosome	GO:0097342	5	1	0.375588	0.800004	6	1	0.449804	0.564735
transcription factor TFIIH core complex	GO:0000439	5	1	0.375588	0.800004	5	1	0.392174	0.747056
axon hillock	GO:0043203	5	1	0.375588	0.800004	5	1	0.392174	0.747056
neurofilament	GO:0005883	5	1	0.375588	0.800004	5	1	0.392174	0.747056
midbody	GO:0030496	104	12	0.38481	0.249958	107	13	0.319122	0.248615
U5 snRNP	GO:0005682	15	0	0.389464	#NUM!	15	0	0.388371	#NUM!
costamere	GO:0043034	15	0	0.389464	#NUM!	15	0	0.388371	#NUM!
eukaryotic 43S preinitiation complex	GO:0016282	15	0	0.389464	#NUM!	15	0	0.388371	#NUM!
integral component of synaptic vesicle membrane	GO:0030285	16	0	0.389971	#NUM!	16	0	0.391568	#NUM!
ciliary membrane	GO:0060170	16	0	0.389971	#NUM!	17	2	0.672273	0.216428
transcription elongation factor complex	GO:0008023	16	0	0.389971	#NUM!	16	0	0.391568	#NUM!
nuclear membrane	GO:0031965	154	17	0.390962	0.205703	155	19	0.21447	0.257508
integral component of postsynaptic density membrane	GO:0099061	17	0	0.393353	#NUM!	17	0	0.397635	#NUM!
nucleosome	GO:0000786	17	0	0.393353	#NUM!	20	2	0.714067	0.0539092
integral component of Golgi membrane	GO:0030173	18	0	0.399267	#NUM!	19	1	1	-0.587945
U2 snRNP	GO:0005686	18	0	0.399267	#NUM!	18	0	0.406194	#NUM!
neuromuscular junction	GO:0031594	40	5	0.402228	0.330001	41	4	0.793295	0.0292166
presynaptic active zone	GO:0048786	19	0	0.407391	#NUM!	19	0	0.249108	#NUM!
centriolar satellite	GO:0034451	19	0	0.407391	#NUM!	21	0	0.254651	#NUM!
Cul4-RING E3 ubiquitin ligase complex	GO:0080008	19	0	0.407391	#NUM!	19	1	1	-0.587945
sarcoplasmic reticulum	GO:0016529	20	3	0.41743	0.512322	19	2	0.699897	0.105203
basolateral plasma membrane	GO:0016323	77	9	0.419158	0.262861	81	10	0.341576	0.26463
RNA polymerase II transcription factor complex	GO:0090575	42	5	0.422723	0.281211	42	5	0.592613	0.228263
microtubule associated complex	GO:0005875	21	3	0.429106	0.463532	21	3	0.443431	0.410584
mitochondrial intermembrane space	GO:0005758	44	2	0.429704	-0.6816	44	3	0.795363	-0.329083
juxtaparanode region of axon	GO:0044224	6	1	0.431738	0.617683	7	1	0.501976	0.410584
autolysosome	GO:0044754	6	1	0.431738	0.617683	6	2	0.104024	1.25788
TRAPP complex	GO:0030008	6	1	0.431738	0.617683	6	0	1	#NUM!
condensed nuclear chromosome, centromeric region	GO:0000780	6	1	0.431738	0.617683	6	1	0.449804	0.564735
somatodendritic compartment	GO:0036477	6	1	0.431738	0.617683	6	1	0.449804	0.564735
mitochondrial respiratory chain complex III	GO:0005750	6	1	0.431738	0.617683	7	1	0.501976	0.410584
Golgi cis cisterna	GO:0000137	6	1	0.431738	0.617683	6	1	0.449804	0.564735
gamma-tubulin complex	GO:0000930	6	1	0.431738	0.617683	6	1	0.449804	0.564735
death-inducing signaling complex	GO:0031264	6	1	0.431738	0.617683	6	1	0.449804	0.564735
centriolar subdistal appendage	GO:0120103	6	1	0.431738	0.617683	6	0	1	#NUM!
dendritic growth cone	GO:0044294	6	1	0.431738	0.617683	6	1	0.449804	0.564735
ciliary transition fiber	GO:0097539	6	1	0.431738	0.617683	6	1	0.449804	0.564735
intrinsic component of membrane	GO:0031224	6	1	0.431738	0.617683	6	1	0.449804	0.564735
euchromatin	GO:0000791	6	1	0.431738	0.617683	6	0	1	#NUM!
proteasome regulatory particle	GO:0005838	6	1	0.431738	0.617683	6	1	0.449804	0.564735
junctional sarcoplasmic reticulum membrane	GO:0014701	6	1	0.431738	0.617683	6	1	0.449804	0.564735
NMDA selective glutamate receptor complex	GO:0017146	6	1	0.431738	0.617683	6	1	0.449804	0.564735
paranode region of axon	GO:0033270	6	1	0.431738	0.617683	7	1	0.501976	0.410584
cAMP-dependent protein kinase complex	GO:0005952	6	1	0.431738	0.617683	6	0	1	#NUM!
COPI-coated vesicle	GO:0030137	6	1	0.431738	0.617683	6	1	0.449804	0.564735
SCAR complex	GO:0031209	6	1	0.431738	0.617683	6	1	0.449804	0.564735
fibrillar center	GO:0001650	82	5	0.440861	-0.387839	85	5	0.349734	-0.476719
U12-type spliceosomal complex	GO:0005689	22	3	0.442167	0.417012	22	2	1	-0.0414009
axonal growth cone	GO:0044295	22	3	0.442167	0.417012	22	3	0.458705	0.364064
endosome membrane	GO:0010008	135	9	0.446276	-0.298608	138	14	0.768801	0.068298
external side of plasma membrane	GO:0009897	87	10	0.447196	0.246119	94	13	0.154234	0.378149
Golgi stack	GO:0005795	24	3	0.471536	0.330001	25	3	0.72678	0.236231
mediator complex	GO:0016592	24	3	0.471536	0.330001	24	2	1	-0.128412
flotillin complex	GO:0016600	7	1	0.482845	0.463532	7	1	0.501976	0.410584
spindle pole centrosome	GO:0031616	7	1	0.482845	0.463532	7	1	0.501976	0.410584
specific granule	GO:0042581	7	1	0.482845	0.463532	8	2	0.171356	0.9702
nuclear pore central transport channel	GO:0044613	7	1	0.482845	0.463532	7	1	0.501976	0.410584
chaperonin-containing T-complex	GO:0005832	7	1	0.482845	0.463532	7	1	0.501976	0.410584
chromatoid body	GO:0033391	7	1	0.482845	0.463532	7	1	0.501976	0.410584
apicolateral plasma membrane	GO:0016327	7	1	0.482845	0.463532	7	1	0.501976	0.410584
integral component of presynaptic active zone membrane	GO:0099059	7	1	0.482845	0.463532	6	1	0.449804	0.564735
mitochondrial respiratory chain complex IV	GO:0005751	7	1	0.482845	0.463532	7	0	1	#NUM!
PTW/PP1 phosphatase complex	GO:0072357	7	1	0.482845	0.463532	7	1	0.501976	0.410584
mitochondria-associated endoplasmic reticulum membrane	GO:0044233	7	1	0.482845	0.463532	7	2	0.136768	1.10373
ESCRT I complex	GO:0000813	7	1	0.482845	0.463532	7	1	0.501976	0.410584
prefoldin complex	GO:0016272	7	1	0.482845	0.463532	7	1	0.501976	0.410584
striated muscle thin filament	GO:0005865	7	1	0.482845	0.463532	7	1	0.501976	0.410584
endoplasmic reticulum tubular network	GO:0071782	7	1	0.482845	0.463532	7	1	0.501976	0.410584
Pwp2p-containing subcomplex of 90S preribosome	GO:0034388	7	1	0.482845	0.463532	7	1	0.501976	0.410584
ribonucleoprotein granule	GO:0035770	7	1	0.482845	0.463532	7	1	0.501976	0.410584
nuclear origin of replication recognition complex	GO:0005664	7	1	0.482845	0.463532	7	1	0.501976	0.410584
RISC-loading complex	GO:0070578	7	1	0.482845	0.463532	7	1	0.501976	0.410584
cell-cell adherens junction	GO:0005913	60	7	0.491812	0.261008	59	6	0.822456	0.0707164
axon	GO:0030424	166	12	0.49385	-0.217639	166	16	0.893558	0.0170953
tertiary granule membrane	GO:0070821	28	1	0.509501	-0.922762	29	1	0.517693	-1.0108
chromosome, centromeric region	GO:0000775	28	1	0.509501	-0.922762	29	2	1	-0.317654
extracellular vesicle	GO:1903561	29	1	0.512008	-0.957854	29	1	0.517693	-1.0108
intercalated disc	GO:0014704	29	1	0.512008	-0.957854	28	1	0.512858	-0.97571
peroxisomal matrix	GO:0005782	29	1	0.512008	-0.957854	30	2	1	-0.351556
Golgi apparatus	GO:0005794	489	48	0.512797	0.0882808	499	50	0.635992	0.0559112
U2-type catalytic step 2 spliceosome	GO:0071007	30	1	0.51585	-0.991755	30	1	0.357531	-1.0447
Gemini of coiled bodies	GO:0097504	8	1	0.529363	0.330001	8	1	0.549208	0.277053
CCR4-NOT complex	GO:0030014	8	1	0.529363	0.330001	8	1	0.549208	0.277053
anchored component of plasma membrane	GO:0046658	8	1	0.529363	0.330001	8	2	0.171356	0.9702
MHC class I protein complex	GO:0042612	8	1	0.529363	0.330001	8	1	0.549208	0.277053
actin cortical patch	GO:0030479	8	1	0.529363	0.330001	8	1	0.549208	0.277053
zonula adherens	GO:0005915	8	1	0.529363	0.330001	8	0	1	#NUM!
protein phosphatase type 1 complex	GO:0000164	8	1	0.529363	0.330001	8	2	0.171356	0.9702
intraciliary transport particle B	GO:0030992	8	1	0.529363	0.330001	8	1	0.549208	0.277053
SMN complex	GO:0032797	8	1	0.529363	0.330001	8	1	0.549208	0.277053
Cdc73/Paf1 complex	GO:0016593	8	1	0.529363	0.330001	8	1	0.549208	0.277053
mRNA cap binding complex	GO:0005845	8	1	0.529363	0.330001	8	1	0.549208	0.277053
Sin3 complex	GO:0016580	8	1	0.529363	0.330001	8	1	0.549208	0.277053
membrane	GO:0016020	1149	109	0.537803	0.0541429	1180	114	0.828998	0.0194231
caveola	GO:0005901	34	4	0.54229	0.269376	35	3	1	-0.100241
catalytic step 2 spliceosome	GO:0071013	79	5	0.551975	-0.350568	79	5	0.440184	-0.403516
clathrin-coated pit	GO:0005905	36	4	0.560639	0.212218	36	5	0.38362	0.382413
integral component of peroxisomal membrane	GO:0005779	9	1	0.571701	0.212218	10	1	1	0.0539092
aminoacyl-tRNA synthetase multienzyme complex	GO:0017101	9	1	0.571701	0.212218	9	1	0.591965	0.15927
transcription factor TFIIH holo complex	GO:0005675	9	1	0.571701	0.212218	9	1	0.591965	0.15927
transcription export complex	GO:0000346	9	1	0.571701	0.212218	9	1	0.591965	0.15927
micro-ribonucleoprotein complex	GO:0035068	9	1	0.571701	0.212218	9	1	0.591965	0.15927
dendrite membrane	GO:0032590	9	1	0.571701	0.212218	9	1	0.591965	0.15927
filopodium membrane	GO:0031527	9	1	0.571701	0.212218	9	1	0.591965	0.15927
post-mRNA release spliceosomal complex	GO:0071014	9	1	0.571701	0.212218	9	1	0.591965	0.15927
phagocytic vesicle	GO:0045335	39	2	0.576697	-0.560972	40	4	0.788343	0.0539092
Golgi cisterna membrane	GO:0032580	39	2	0.576697	-0.560972	41	4	0.793295	0.0292166
nuclear pore	GO:0005643	44	5	0.59192	0.234691	44	5	0.604934	0.181743
postsynaptic membrane	GO:0045211	97	10	0.592475	0.137316	97	8	0.861135	-0.138775
U2-type precatalytic spliceosome	GO:0071005	47	5	0.609548	0.168733	47	4	1	-0.107359
dynein complex	GO:0030286	10	1	0.610236	0.106857	10	1	1	0.0539092
eukaryotic translation initiation factor 4F complex	GO:0016281	10	1	0.610236	0.106857	10	1	1	0.0539092
Golgi transport complex	GO:0017119	10	1	0.610236	0.106857	10	1	1	0.0539092
anchored component of synaptic vesicle membrane	GO:0098993	10	1	0.610236	0.106857	10	1	1	0.0539092
anchored component of external side of plasma membrane	GO:0031362	10	1	0.610236	0.106857	9	1	0.591965	0.15927
MLL3/4 complex	GO:0044666	10	1	0.610236	0.106857	9	1	0.591965	0.15927
lamellipodium membrane	GO:0031258	10	1	0.610236	0.106857	11	2	0.280274	0.651746
RNA polymerase II, core complex	GO:0005665	11	0	0.614202	#NUM!	11	0	0.614563	#NUM!
cell-cell contact zone	GO:0044291	11	0	0.614202	#NUM!	10	0	0.612929	#NUM!
Ada2/Gcn5/Ada3 transcription activator complex	GO:0005671	11	0	0.614202	#NUM!	11	0	0.614563	#NUM!
cell body	GO:0044297	48	5	0.616495	0.147679	48	5	0.803061	0.0947312
nuclear heterochromatin	GO:0005720	12	0	0.61695	#NUM!	13	0	0.626725	#NUM!
integral component of mitochondrial outer membrane	GO:0031307	12	0	0.61695	#NUM!	12	0	0.619366	#NUM!
Ino80 complex	GO:0031011	12	0	0.61695	#NUM!	12	0	0.619366	#NUM!
eukaryotic 48S preinitiation complex	GO:0033290	12	0	0.61695	#NUM!	12	0	0.619366	#NUM!
synaptic membrane	GO:0097060	12	0	0.61695	#NUM!	12	0	0.619366	#NUM!
integrator complex	GO:0032039	12	0	0.61695	#NUM!	12	0	0.619366	#NUM!
neuron projection terminus	GO:0044306	12	0	0.61695	#NUM!	12	0	0.619366	#NUM!
preribosome, large subunit precursor	GO:0030687	12	0	0.61695	#NUM!	12	0	0.619366	#NUM!
phagophore assembly site	GO:0000407	13	0	0.622325	#NUM!	13	1	1	-0.208455
small nuclear ribonucleoprotein complex	GO:0030532	13	0	0.622325	#NUM!	13	0	0.626725	#NUM!
transport vesicle	GO:0030133	53	3	0.62638	-0.462237	57	3	0.365997	-0.587945
peroxisome	GO:0005777	53	3	0.62638	-0.462237	55	5	1	-0.0414009
mitochondrial ribosome	GO:0005761	14	0	0.629833	#NUM!	14	0	0.636113	#NUM!
replication fork	GO:0005657	14	0	0.629833	#NUM!	14	1	1	-0.282563
integral component of postsynaptic membrane	GO:0099055	15	2	0.639048	0.394539	13	2	0.35287	0.484692
microtubule plus-end	GO:0035371	15	2	0.639048	0.394539	14	2	0.38825	0.410584
plasma membrane raft	GO:0044853	15	2	0.639048	0.394539	15	3	0.164036	0.747056
proteasome accessory complex	GO:0022624	15	2	0.639048	0.394539	15	2	0.647079	0.341591
spindle microtubule	GO:0005876	15	2	0.639048	0.394539	15	2	0.647079	0.341591
mast cell granule	GO:0042629	15	2	0.639048	0.394539	13	2	0.35287	0.484692
stereocilium	GO:0032420	15	2	0.639048	0.394539	15	1	1	-0.351556
integral component of plasma membrane	GO:0005887	370	30	0.640817	-0.102863	380	29	0.242389	-0.216381
U1 snRNP	GO:0005685	16	2	0.649601	0.330001	16	2	0.659241	0.277053
proteasome core complex	GO:0005839	16	2	0.649601	0.330001	16	2	0.659241	0.277053
endoplasmic reticulum membrane	GO:0005789	410	34	0.657979	-0.0803543	417	40	0.931457	0.0122876
clathrin-coated endocytic vesicle	GO:0045334	17	2	0.66118	0.269376	17	2	0.672273	0.216428
intrinsic component of plasma membrane	GO:0031226	17	2	0.66118	0.269376	17	2	0.672273	0.216428
nuclear chromosome	GO:0000228	17	2	0.66118	0.269376	19	3	0.416891	0.510668
basal plasma membrane	GO:0009925	18	2	0.673513	0.212218	18	2	0.685902	0.15927
chromatin	GO:0000785	71	7	0.680606	0.0926726	72	9	0.414465	0.277053
melanosome	GO:0042470	71	7	0.680606	0.0926726	71	7	0.838915	0.0397246
spliceosomal complex	GO:0005681	72	5	0.680789	-0.257786	72	3	0.155052	-0.821559
nuclear inner membrane	GO:0005637	19	2	0.686373	0.15815	19	2	0.699897	0.105203
histone methyltransferase complex	GO:0035097	19	2	0.686373	0.15815	19	2	0.699897	0.105203
multivesicular body	GO:0005771	19	2	0.686373	0.15815	19	2	0.699897	0.105203
condensed nuclear chromosome	GO:0000794	19	2	0.686373	0.15815	21	3	0.443431	0.410584
growth cone	GO:0030426	87	6	0.704314	-0.264706	87	8	1	-0.0299722
dendritic shaft	GO:0043198	21	2	0.712925	0.058067	21	2	1	0.00511908
cell periphery	GO:0071944	21	2	0.712925	0.058067	21	2	1	0.00511908
axon terminus	GO:0043679	21	2	0.712925	0.058067	21	2	1	0.00511908
mitochondrial nucleoid	GO:0042645	22	1	0.71585	-0.6816	23	0	0.16124	#NUM!
cyclin-dependent protein kinase holoenzyme complex	GO:0000307	23	1	0.716755	-0.726052	24	1	0.722317	-0.821559
cortical actin cytoskeleton	GO:0030864	23	1	0.716755	-0.726052	23	1	0.718807	-0.779
transcription factor TFIID complex	GO:0005669	23	1	0.716755	-0.726052	23	0	0.16124	#NUM!
sarcomere	GO:0030017	23	1	0.716755	-0.726052	24	3	0.492035	0.277053
mitochondrial outer membrane	GO:0005741	93	9	0.717503	0.0740674	92	8	1	-0.0858527
voltage-gated potassium channel complex	GO:0008076	24	1	0.718776	-0.768612	24	1	0.722317	-0.821559
tertiary granule lumen	GO:1904724	24	1	0.718776	-0.768612	25	1	0.507439	-0.862381
ciliary tip	GO:0097542	24	1	0.718776	-0.768612	24	1	0.722317	-0.821559
azurophil granule membrane	GO:0035577	25	1	0.721798	-0.809434	25	1	0.507439	-0.862381
specific granule lumen	GO:0035580	26	1	0.725708	-0.848654	27	1	0.509446	-0.939343
ficolin-1-rich granule membrane	GO:0101003	26	1	0.725708	-0.848654	27	1	0.509446	-0.939343
small-subunit processome	GO:0032040	26	1	0.725708	-0.848654	27	2	1	-0.246195
cytoplasmic microtubule	GO:0005881	27	3	0.730399	0.212218	28	3	0.744671	0.122902
nuclear envelope	GO:0005635	112	11	0.73835	0.0888387	113	10	1	-0.0683084
acrosomal vesicle	GO:0001669	29	3	0.74172	0.140759	29	6	0.0509704	0.780958
intermediate filament cytoskeleton	GO:0045111	29	3	0.74172	0.140759	30	6	0.0588229	0.747056
collagen trimer	GO:0005581	29	3	0.74172	0.140759	28	3	0.744671	0.122902
U4/U6 x U5 tri-snRNP complex	GO:0046540	29	3	0.74172	0.140759	29	3	0.751766	0.0878108
actin cytoskeleton	GO:0015629	124	12	0.751202	0.0740674	124	14	0.441392	0.17527
endocytic vesicle	GO:0030139	32	3	0.762189	0.0423187	32	6	0.117653	0.682518
intercellular bridge	GO:0045171	32	3	0.762189	0.0423187	32	4	0.539394	0.277053
ribosome	GO:0005840	32	3	0.762189	0.0423187	33	4	0.548597	0.246281
cis-Golgi network	GO:0005801	32	3	0.762189	0.0423187	32	3	1	-0.0106293
cell	GO:0005623	32	3	0.762189	0.0423187	33	5	0.23534	0.469425
lipid droplet	GO:0005811	34	2	0.765035	-0.423771	34	3	1	-0.0712539
Cajal body	GO:0015030	35	2	0.766104	-0.452759	36	2	0.57531	-0.533877
clathrin-coated vesicle	GO:0030136	35	2	0.766104	-0.452759	36	3	1	-0.128412
platelet alpha granule lumen	GO:0031093	36	2	0.767776	-0.480929	40	4	0.788343	0.0539092
axon cytoplasm	GO:1904115	41	4	0.783547	0.0821646	41	4	0.793295	0.0292166
bicellular tight junction	GO:0005923	53	5	0.810219	0.0485883	55	5	1	-0.0414009
condensed chromosome kinetochore	GO:0000777	53	5	0.810219	0.0485883	55	6	0.644434	0.140921
sarcolemma	GO:0042383	53	5	0.810219	0.0485883	54	6	0.639442	0.15927
blood microparticle	GO:0072562	55	4	0.815386	-0.211597	59	4	0.65508	-0.334749
extracellular matrix	GO:0031012	61	6	0.820582	0.0903279	63	7	0.663156	0.15927
mitochondrion	GO:0005739	645	56	0.829194	-0.0344563	655	56	0.442964	-0.102789
nuclear speck	GO:0016607	294	25	0.835668	-0.0552617	294	26	0.838857	-0.0689889
Golgi membrane	GO:0000139	311	29	0.839307	0.0369452	320	33	0.559801	0.0846809
centriole	GO:0005814	84	8	0.847077	0.058067	88	7	0.853943	-0.174932
lysosomal membrane	GO:0005765	160	13	0.88852	-0.100782	164	18	0.49959	0.147
integral component of membrane	GO:0016021	854	75	0.898888	-0.0230008	895	96	0.181631	0.124019
dendrite	GO:0030425	210	19	0.903053	0.00677373	209	26	0.149447	0.272257
germinal vesicle	GO:0042585	1	0	1	#NUM!	1	0	1	#NUM!
RecQ helicase-Topo III complex	GO:0031422	1	0	1	#NUM!	1	0	1	#NUM!
COPI-coated vesicle membrane	GO:0030663	2	0	1	#NUM!	2	0	1	#NUM!
postsynaptic intermediate filament cytoskeleton	GO:0099160	1	0	1	#NUM!	1	0	1	#NUM!
COPI-coated Golgi to ER transport vesicle	GO:0030142	1	0	1	#NUM!	1	0	1	#NUM!
G-protein beta/gamma-subunit complex	GO:0031680	6	0	1	#NUM!	6	0	1	#NUM!
protein phosphatase 4 complex	GO:0030289	2	0	1	#NUM!	2	0	1	#NUM!
AP-3 adaptor complex	GO:0030123	4	0	1	#NUM!	4	0	1	#NUM!
RNA polymerase I transcription factor complex	GO:0000120	2	0	1	#NUM!	2	0	1	#NUM!
condensed nuclear chromosome outer kinetochore	GO:0000942	2	0	1	#NUM!	2	0	1	#NUM!
CSF1-CSF1R complex	GO:1990682	2	0	1	#NUM!	2	0	1	#NUM!
cornified envelope	GO:0001533	10	0	1	#NUM!	10	0	0.612929	#NUM!
Mpp10 complex	GO:0034457	3	0	1	#NUM!	3	0	1	#NUM!
integrin alphaL-beta2 complex	GO:0034687	1	0	1	#NUM!	1	0	1	#NUM!
interchromatin granule	GO:0035061	4	0	1	#NUM!	4	0	1	#NUM!
viral replication complex	GO:0019034	2	0	1	#NUM!	2	0	1	#NUM!
outer membrane	GO:0019867	1	0	1	#NUM!	2	0	1	#NUM!
subsarcolemmal mitochondrion	GO:1990843	1	0	1	#NUM!	1	0	1	#NUM!
intermediate-density lipoprotein particle	GO:0034363	2	0	1	#NUM!	2	0	1	#NUM!
extrinsic component of mitochondrial inner membrane	GO:0031314	4	0	1	#NUM!	4	0	1	#NUM!
concave side of sperm head	GO:0061830	1	0	1	#NUM!	1	0	1	#NUM!
myosin V complex	GO:0031475	1	0	1	#NUM!	1	0	1	#NUM!
mitochondrial proton-transporting ATP synthase complex, catalytic core F(1)	GO:0000275	2	0	1	#NUM!	2	0	1	#NUM!
9+2 motile cilium	GO:0097729	1	0	1	#NUM!	1	0	1	#NUM!
large ribosomal subunit	GO:0015934	4	0	1	#NUM!	4	0	1	#NUM!
kinocilium	GO:0060091	1	0	1	#NUM!	1	0	1	#NUM!
asymmetric synapse	GO:0032279	1	0	1	#NUM!	1	0	1	#NUM!
neuronal cell body membrane	GO:0032809	8	0	1	#NUM!	8	0	1	#NUM!
peroxisomal importomer complex	GO:1990429	2	0	1	#NUM!	2	0	1	#NUM!
mitochondrial proton-transporting ATP synthase, catalytic core	GO:0005754	1	0	1	#NUM!	1	0	1	#NUM!
nucleotide-excision repair factor 2 complex	GO:0000111	1	0	1	#NUM!	1	0	1	#NUM!
cation-transporting ATPase complex	GO:0090533	1	0	1	#NUM!	1	0	1	#NUM!
platelet dense granule membrane	GO:0031088	2	0	1	#NUM!	2	0	1	#NUM!
integrin alpha3-beta1 complex	GO:0034667	1	0	1	#NUM!	1	0	1	#NUM!
integral component of autophagosome membrane	GO:0097637	2	0	1	#NUM!	2	0	1	#NUM!
integral component of postsynaptic specialization membrane	GO:0099060	4	0	1	#NUM!	5	0	1	#NUM!
transcriptional preinitiation complex	GO:0097550	5	0	1	#NUM!	6	0	1	#NUM!
Mis6-Sim4 complex	GO:0031511	1	0	1	#NUM!	1	0	1	#NUM!
mitotic spindle microtubule	GO:1990498	3	0	1	#NUM!	3	0	1	#NUM!
Weibel-Palade body	GO:0033093	3	0	1	#NUM!	4	1	0.328516	0.9702
proton-transporting two-sector ATPase complex	GO:0016469	4	0	1	#NUM!	4	0	1	#NUM!
T cell receptor complex	GO:0042101	5	0	1	#NUM!	4	1	0.328516	0.9702
growth cone filopodium	GO:1990812	3	0	1	#NUM!	3	0	1	#NUM!
NuA4 histone acetyltransferase complex	GO:0035267	14	1	1	-0.229615	14	1	1	-0.282563
interleukin-23 complex	GO:0070743	1	0	1	#NUM!	1	1	0.0947518	2.35649
DNA replication preinitiation complex	GO:0031261	1	0	1	#NUM!	1	0	1	#NUM!
adrenomedullin receptor complex	GO:1903143	1	0	1	#NUM!	1	0	1	#NUM!
outer dense plaque of desmosome	GO:0090636	1	0	1	#NUM!	1	0	1	#NUM!
leading edge of lamellipodium	GO:0061851	1	0	1	#NUM!	1	0	1	#NUM!
glycine cleavage complex	GO:0005960	1	0	1	#NUM!	1	0	1	#NUM!
rough endoplasmic reticulum lumen	GO:0048237	3	0	1	#NUM!	3	0	1	#NUM!
clathrin-sculpted acetylcholine transport vesicle membrane	GO:0060201	2	0	1	#NUM!	2	0	1	#NUM!
smooth muscle contractile fiber	GO:0030485	1	0	1	#NUM!	1	0	1	#NUM!
Lewy body corona	GO:1990038	1	0	1	#NUM!	1	0	1	#NUM!
dendritic spine head	GO:0044327	8	0	1	#NUM!	8	0	1	#NUM!
multivesicular body, internal vesicle	GO:0097487	0	0	1	#VALUE!	0	0	1	#VALUE!
apical tubulobulbar complex	GO:0061828	1	0	1	#NUM!	1	0	1	#NUM!
pre-snoRNP complex	GO:0070761	4	0	1	#NUM!	4	0	1	#NUM!
TRAPPI protein complex	GO:1990070	1	0	1	#NUM!	1	0	1	#NUM!
lateral cell cortex	GO:0097575	1	0	1	#NUM!	1	0	1	#NUM!
interleukin-23 receptor complex	GO:0072536	1	0	1	#NUM!	1	0	1	#NUM!
cell-cell junction	GO:0005911	97	8	1	-0.0858272	96	10	0.725055	0.0947312
TIM23 mitochondrial import inner membrane translocase complex	GO:0005744	6	0	1	#NUM!	6	0	1	#NUM!
protein kinase 5 complex	GO:0016533	2	0	1	#NUM!	2	0	1	#NUM!
epidermal lamellar body	GO:0097209	2	0	1	#NUM!	1	0	1	#NUM!
Elg1 RFC-like complex	GO:0031391	2	0	1	#NUM!	2	0	1	#NUM!
voltage-gated sodium channel complex	GO:0001518	3	0	1	#NUM!	3	0	1	#NUM!
equatorial microtubule organizing center	GO:0000923	2	0	1	#NUM!	2	1	0.180537	1.66335
translation initiation ternary complex	GO:0044207	0	0	1	#VALUE!	0	0	1	#VALUE!
anchored component of membrane	GO:0031225	19	1	1	-0.534997	21	1	0.715178	-0.688028
retromer complex	GO:0030904	7	0	1	#NUM!	7	0	1	#NUM!
clathrin-sculpted glutamate transport vesicle membrane	GO:0060203	3	0	1	#NUM!	3	0	1	#NUM!
cyclin E2-CDK2 complex	GO:0097135	2	0	1	#NUM!	2	0	1	#NUM!
classical Lewy body	GO:0097414	1	0	1	#NUM!	1	0	1	#NUM!
mitochondrion-derived vesicle	GO:0099073	1	0	1	#NUM!	1	0	1	#NUM!
postsynaptic endocytic zone	GO:0098843	2	0	1	#NUM!	2	0	1	#NUM!
asymmetric, glutamatergic, excitatory synapse	GO:0098985	1	0	1	#NUM!	1	0	1	#NUM!
postsynaptic specialization	GO:0099572	2	0	1	#NUM!	2	0	1	#NUM!
main axon	GO:0044304	3	0	1	#NUM!	3	0	1	#NUM!
respiratory chain complex IV	GO:0045277	3	0	1	#NUM!	3	0	1	#NUM!
peripheral region of growth cone	GO:0090725	1	0	1	#NUM!	1	0	1	#NUM!
zeta DNA polymerase complex	GO:0016035	1	0	1	#NUM!	1	0	1	#NUM!
host cell PML body	GO:0075341	1	0	1	#NUM!	1	0	1	#NUM!
myelin sheath abaxonal region	GO:0035748	5	0	1	#NUM!	5	0	1	#NUM!
plasma membrane respiratory chain complex I	GO:0045272	1	0	1	#NUM!	1	0	1	#NUM!
perivitelline space	GO:0098595	0	0	1	#VALUE!	1	0	1	#NUM!
subapical complex	GO:0035003	0	0	1	#VALUE!	0	0	1	#VALUE!
symbiont-containing vacuole	GO:0020003	2	0	1	#NUM!	2	0	1	#NUM!
intrinsic component of endosome membrane	GO:0031302	0	0	1	#VALUE!	1	1	0.0947518	2.35649
rod spherule	GO:0044317	1	0	1	#NUM!	1	0	1	#NUM!
proximal dendrite	GO:1990635	4	0	1	#NUM!	4	0	1	#NUM!
other organism cell	GO:0044216	1	0	1	#NUM!	1	0	1	#NUM!
telomeric heterochromatin	GO:0031933	2	0	1	#NUM!	2	0	1	#NUM!
invadopodium membrane	GO:0071438	3	0	1	#NUM!	3	1	0.258203	1.25788
lysosomal matrix	GO:1990836	1	0	1	#NUM!	1	0	1	#NUM!
laminin-2 complex	GO:0005607	1	0	1	#NUM!	1	0	1	#NUM!
signal recognition particle receptor complex	GO:0005785	1	0	1	#NUM!	1	0	1	#NUM!
piP-body	GO:0071547	2	0	1	#NUM!	2	0	1	#NUM!
extrinsic component of Golgi membrane	GO:0090498	3	0	1	#NUM!	3	0	1	#NUM!
replication fork protection complex	GO:0031298	2	0	1	#NUM!	3	2	0.0252054	1.95103
vacuolar membrane	GO:0005774	14	1	1	-0.229615	14	1	1	-0.282563
dendritic spine membrane	GO:0032591	2	0	1	#NUM!	2	0	1	#NUM!
nuclear pre-replicative complex	GO:0005656	2	0	1	#NUM!	2	0	1	#NUM!
post-spliceosomal complex	GO:0071020	1	0	1	#NUM!	1	0	1	#NUM!
4-aminobutyrate transaminase complex	GO:0032144	1	0	1	#NUM!	1	0	1	#NUM!
endosome to plasma membrane transport vesicle	GO:0070381	3	0	1	#NUM!	3	0	1	#NUM!
platelet dense granule lumen	GO:0031089	6	0	1	#NUM!	6	0	1	#NUM!
endoplasmic reticulum-plasma membrane contact site	GO:0140268	4	0	1	#NUM!	4	0	1	#NUM!
endolysosome lumen	GO:0036021	3	0	1	#NUM!	3	0	1	#NUM!
eukaryotic translation initiation factor 2 complex	GO:0005850	1	0	1	#NUM!	1	0	1	#NUM!
intracellular cyclic nucleotide activated cation channel complex	GO:0017071	1	0	1	#NUM!	1	0	1	#NUM!
mitochondrial proton-transporting ATP synthase, stator stalk	GO:0000274	1	0	1	#NUM!	1	0	1	#NUM!
protein farnesyltransferase complex	GO:0005965	1	0	1	#NUM!	1	0	1	#NUM!
MIS12/MIND type complex	GO:0000444	3	0	1	#NUM!	3	0	1	#NUM!
box C/D snoRNP complex	GO:0031428	2	0	1	#NUM!	3	0	1	#NUM!
cortical endoplasmic reticulum	GO:0032541	1	0	1	#NUM!	1	0	1	#NUM!
oligosaccharyltransferase III complex	GO:0035000	1	0	1	#NUM!	1	0	1	#NUM!
high-density lipoprotein particle	GO:0034364	5	0	1	#NUM!	5	0	1	#NUM!
RNA polymerase I complex	GO:0005736	6	0	1	#NUM!	6	0	1	#NUM!
mitotic spindle pole	GO:0097431	15	1	1	-0.298608	16	2	0.659241	0.277053
alveolar lamellar body	GO:0097208	2	0	1	#NUM!	2	0	1	#NUM!
cytoplasmic cyclin-dependent protein kinase holoenzyme complex	GO:0000308	1	0	1	#NUM!	1	0	1	#NUM!
alpha-beta T cell receptor complex	GO:0042105	1	0	1	#NUM!	1	0	1	#NUM!
sperm mitochondrial sheath	GO:0097226	1	0	1	#NUM!	1	0	1	#NUM!
synapse	GO:0045202	136	12	1	-0.018306	137	11	0.65966	-0.165591
TCR signalosome	GO:0036398	1	0	1	#NUM!	1	0	1	#NUM!
U2-type spliceosomal complex	GO:0005684	5	0	1	#NUM!	5	0	1	#NUM!
discoidal high-density lipoprotein particle	GO:0034365	2	0	1	#NUM!	2	0	1	#NUM!
mitochondrial proton-transporting ATP synthase complex, coupling factor F(o)	GO:0000276	6	0	1	#NUM!	6	0	1	#NUM!
mRNA cap methyltransferase complex	GO:0031533	1	0	1	#NUM!	1	0	1	#NUM!
protein C inhibitor-coagulation factor Xa complex	GO:0097182	0	0	1	#VALUE!	1	0	1	#NUM!
dopaminergic synapse	GO:0098691	3	0	1	#NUM!	2	0	1	#NUM!
calcium ion-transporting ATPase complex	GO:0090534	2	0	1	#NUM!	2	0	1	#NUM!
COPI vesicle coat	GO:0030126	10	0	1	#NUM!	10	0	0.612929	#NUM!
dendrite cytoplasm	GO:0032839	16	1	1	-0.363146	16	1	1	-0.416094
SMN-Sm protein complex	GO:0034719	14	1	1	-0.229615	14	1	1	-0.282563
guanylate cyclase complex, soluble	GO:0008074	1	0	1	#NUM!	1	0	1	#NUM!
EGO complex	GO:0034448	2	0	1	#NUM!	2	0	1	#NUM!
small ribosomal subunit	GO:0015935	11	1	1	0.011547	11	1	1	-0.0414009
checkpoint clamp complex	GO:0030896	3	0	1	#NUM!	3	0	1	#NUM!
growth hormone receptor complex	GO:0070195	1	0	1	#NUM!	1	0	1	#NUM!
RNA polymerase transcription factor SL1 complex	GO:0005668	2	0	1	#NUM!	2	0	1	#NUM!
nuclear euchromatin	GO:0005719	15	1	1	-0.298608	15	1	1	-0.351556
protein C inhibitor-TMPRSS11E complex	GO:0036025	0	0	1	#VALUE!	1	0	1	#NUM!
interleukin-28 receptor complex	GO:0032002	0	0	1	#VALUE!	1	1	0.0947518	2.35649
extrinsic component of endosome membrane	GO:0031313	6	0	1	#NUM!	6	0	1	#NUM!
pseudopodium membrane	GO:0031260	0	0	1	#VALUE!	0	0	1	#VALUE!
retromer, cargo-selective complex	GO:0030906	2	0	1	#NUM!	2	0	1	#NUM!
nuclear lumen	GO:0031981	1	0	1	#NUM!	1	0	1	#NUM!
filamentous actin	GO:0031941	13	1	1	-0.155507	13	2	0.35287	0.484692
Dsl1/NZR complex	GO:0070939	2	0	1	#NUM!	2	1	0.180537	1.66335
extrinsic component of omegasome membrane	GO:0097629	1	0	1	#NUM!	1	0	1	#NUM!
protein C inhibitor-plasma kallikrein complex	GO:0036030	0	0	1	#VALUE!	1	0	1	#NUM!
stereocilium bundle	GO:0032421	2	0	1	#NUM!	2	0	1	#NUM!
calcium- and calmodulin-dependent protein kinase complex	GO:0005954	2	0	1	#NUM!	2	0	1	#NUM!
syntrophin complex	GO:0016013	3	0	1	#NUM!	3	0	1	#NUM!
DNA replication factor C complex	GO:0005663	4	0	1	#NUM!	4	0	1	#NUM!
interphase microtubule organizing center	GO:0031021	1	0	1	#NUM!	1	0	1	#NUM!
nuclear outer membrane	GO:0005640	13	1	1	-0.155507	14	2	0.38825	0.410584
dendrite terminus	GO:0044292	2	0	1	#NUM!	2	0	1	#NUM!
Barr body	GO:0001740	3	0	1	#NUM!	3	0	1	#NUM!
lumenal side of Golgi membrane	GO:0098547	1	0	1	#NUM!	1	0	1	#NUM!
transcription factor TFTC complex	GO:0033276	7	0	1	#NUM!	7	0	1	#NUM!
calcium channel complex	GO:0034704	10	0	1	#NUM!	11	1	1	-0.0414009
UFD1-NPL4 complex	GO:0036501	1	0	1	#NUM!	1	0	1	#NUM!
female pronucleus	GO:0001939	6	0	1	#NUM!	6	0	1	#NUM!
ribose phosphate diphosphokinase complex	GO:0002189	4	0	1	#NUM!	4	0	1	#NUM!
SUMO activating enzyme complex	GO:0031510	3	0	1	#NUM!	3	0	1	#NUM!
BIM-BCL-xl complex	GO:0097140	1	0	1	#NUM!	1	0	1	#NUM!
laminin-3 complex	GO:0005608	1	0	1	#NUM!	1	0	1	#NUM!
nucleolar ribonuclease P complex	GO:0005655	2	0	1	#NUM!	2	0	1	#NUM!
cleavage body	GO:0071920	2	0	1	#NUM!	2	0	1	#NUM!
macropinocytic cup	GO:0070685	1	0	1	#NUM!	1	0	1	#NUM!
SCF ubiquitin ligase complex	GO:0019005	43	3	1	-0.253146	44	3	0.795363	-0.329083
FACT complex	GO:0035101	2	0	1	#NUM!	2	0	1	#NUM!
clathrin-sculpted monoamine transport vesicle membrane	GO:0070083	3	0	1	#NUM!	3	0	1	#NUM!
neurofibrillary tangle	GO:0097418	3	0	1	#NUM!	3	0	1	#NUM!
spherical high-density lipoprotein particle	GO:0034366	2	0	1	#NUM!	2	0	1	#NUM!
peroxisomal membrane	GO:0005778	33	3	1	0.011547	34	3	1	-0.0712539
clathrin complex	GO:0071439	3	0	1	#NUM!	3	0	1	#NUM!
condensed nuclear chromosome kinetochore	GO:0000778	5	0	1	#NUM!	5	0	1	#NUM!
CURI complex	GO:0032545	2	0	1	#NUM!	2	0	1	#NUM!
Fanconi anaemia nuclear complex	GO:0043240	6	0	1	#NUM!	8	1	0.549208	0.277053
DUBm complex	GO:0071819	2	0	1	#NUM!	2	0	1	#NUM!
perineuronal net	GO:0072534	2	0	1	#NUM!	2	0	1	#NUM!
RNA polymerase III complex	GO:0005666	9	0	1	#NUM!	9	0	1	#NUM!
NatC complex	GO:0031417	1	0	1	#NUM!	1	0	1	#NUM!
cytoplasmic side of late endosome membrane	GO:0098560	2	0	1	#NUM!	2	0	1	#NUM!
lamellar body	GO:0042599	5	0	1	#NUM!	5	0	1	#NUM!
VCB complex	GO:0030891	5	0	1	#NUM!	5	0	1	#NUM!
endothelial microparticle	GO:0072563	1	0	1	#NUM!	1	0	1	#NUM!
protein-lipid complex	GO:0032994	1	0	1	#NUM!	1	0	1	#NUM!
collagen type XI trimer	GO:0005592	1	0	1	#NUM!	1	0	1	#NUM!
host cell presynaptic membrane	GO:0044231	1	0	1	#NUM!	1	0	1	#NUM!
chromosome passenger complex	GO:0032133	1	0	1	#NUM!	1	0	1	#NUM!
sex chromatin	GO:0001739	6	0	1	#NUM!	6	0	1	#NUM!
node of Ranvier	GO:0033268	8	0	1	#NUM!	8	0	1	#NUM!
alveolar lamellar body membrane	GO:0097233	0	0	1	#VALUE!	0	0	1	#VALUE!
oncostatin-M receptor complex	GO:0005900	2	0	1	#NUM!	2	0	1	#NUM!
mitochondrial crista	GO:0030061	3	0	1	#NUM!	3	0	1	#NUM!
TORC2 complex	GO:0031932	5	0	1	#NUM!	5	0	1	#NUM!
growth cone membrane	GO:0032584	2	0	1	#NUM!	2	0	1	#NUM!
cyclin/CDK positive transcription elongation factor complex	GO:0008024	4	0	1	#NUM!	4	0	1	#NUM!
U4atac snRNP	GO:0005690	2	0	1	#NUM!	2	0	1	#NUM!
interfibrillar mitochondrion	GO:1990844	1	0	1	#NUM!	1	0	1	#NUM!
ribonucleoside-diphosphate reductase complex	GO:0005971	1	0	1	#NUM!	1	0	1	#NUM!
insulin-like growth factor binding protein complex	GO:0016942	2	0	1	#NUM!	2	0	1	#NUM!
replisome	GO:0030894	1	0	1	#NUM!	1	0	1	#NUM!
mitotic spindle midzone	GO:1990023	4	0	1	#NUM!	4	0	1	#NUM!
endoplasmic reticulum chaperone complex	GO:0034663	8	0	1	#NUM!	8	0	1	#NUM!
Mre11 complex	GO:0030870	2	0	1	#NUM!	2	0	1	#NUM!
BCOR complex	GO:0140261	1	0	1	#NUM!	1	0	1	#NUM!
USH2 complex	GO:1990696	1	0	1	#NUM!	1	0	1	#NUM!
TSC1-TSC2 complex	GO:0033596	2	0	1	#NUM!	2	0	1	#NUM!
cyclin D2-CDK4 complex	GO:0097129	2	0	1	#NUM!	2	0	1	#NUM!
ciliary pocket membrane	GO:0020018	2	0	1	#NUM!	2	1	0.180537	1.66335
transcription factor TFIIE complex	GO:0005673	2	0	1	#NUM!	2	0	1	#NUM!
ion channel complex	GO:0034702	3	0	1	#NUM!	3	0	1	#NUM!
RNA polymerase II transcription repressor complex	GO:0090571	2	0	1	#NUM!	2	0	1	#NUM!
PR-DUB complex	GO:0035517	3	0	1	#NUM!	3	0	1	#NUM!
kinesin I complex	GO:0016938	1	0	1	#NUM!	1	0	1	#NUM!
endoplasmic reticulum exit site	GO:0070971	14	1	1	-0.229615	14	0	0.636113	#NUM!
symmetric synapse	GO:0032280	1	0	1	#NUM!	1	0	1	#NUM!
plasma membrane bounded cell projection cytoplasm	GO:0032838	1	0	1	#NUM!	1	0	1	#NUM!
integrin alpha7-beta1 complex	GO:0034677	1	0	1	#NUM!	1	0	1	#NUM!
DBIRD complex	GO:0044609	1	0	1	#NUM!	1	0	1	#NUM!
GATOR2 complex	GO:0061700	5	0	1	#NUM!	5	0	1	#NUM!
BBSome	GO:0034464	4	0	1	#NUM!	4	0	1	#NUM!
cortical microtubule plus-end	GO:1903754	1	0	1	#NUM!	1	0	1	#NUM!
MCM complex	GO:0042555	7	0	1	#NUM!	8	0	1	#NUM!
preribosome, small subunit precursor	GO:0030688	6	0	1	#NUM!	6	0	1	#NUM!
small nucleolar ribonucleoprotein complex	GO:0005732	7	0	1	#NUM!	7	0	1	#NUM!
dynactin complex	GO:0005869	7	0	1	#NUM!	7	0	1	#NUM!
inactive sex chromosome	GO:0098577	1	0	1	#NUM!	1	0	1	#NUM!
Shc-EGFR complex	GO:0070435	2	0	1	#NUM!	2	0	1	#NUM!
eukaryotic translation initiation factor 2B complex	GO:0005851	4	0	1	#NUM!	4	0	1	#NUM!
integrin alpha11-beta1 complex	GO:0034681	1	0	1	#NUM!	1	0	1	#NUM!
serine/threonine protein kinase complex	GO:1902554	1	0	1	#NUM!	1	0	1	#NUM!
Ndc80 complex	GO:0031262	1	0	1	#NUM!	1	0	1	#NUM!
integral component of lysosomal membrane	GO:1905103	1	0	1	#NUM!	1	0	1	#NUM!
core-binding factor complex	GO:0016513	2	0	1	#NUM!	2	0	1	#NUM!
smooth endoplasmic reticulum membrane	GO:0030868	1	0	1	#NUM!	2	0	1	#NUM!
succinate-CoA ligase complex	GO:0042709	1	0	1	#NUM!	1	0	1	#NUM!
heterotrimeric G-protein complex	GO:0005834	18	1	1	-0.480929	18	1	1	-0.533877
RNA N6-methyladenosine methyltransferase complex	GO:0036396	4	0	1	#NUM!	4	0	1	#NUM!
presynaptic cytoskeleton	GO:0099569	1	0	1	#NUM!	1	0	1	#NUM!
serine protease inhibitor complex	GO:0097180	0	0	1	#VALUE!	0	0	1	#VALUE!
muscle myosin complex	GO:0005859	3	0	1	#NUM!	3	0	1	#NUM!
clathrin coat of coated pit	GO:0030132	4	0	1	#NUM!	4	0	1	#NUM!
vesicle coat	GO:0030120	1	0	1	#NUM!	1	0	1	#NUM!
katanin complex	GO:0008352	1	0	1	#NUM!	1	0	1	#NUM!
stereocilium shaft	GO:0120043	1	0	1	#NUM!	1	1	0.0947518	2.35649
spindle matrix	GO:1990047	1	0	1	#NUM!	1	0	1	#NUM!
phosphatidylinositol 3-kinase complex, class III	GO:0035032	1	0	1	#NUM!	1	0	1	#NUM!
Rad51B-Rad51C-Rad51D-XRCC2 complex	GO:0033063	2	0	1	#NUM!	2	0	1	#NUM!
anchored component of presynaptic active zone membrane	GO:0099029	2	0	1	#NUM!	2	0	1	#NUM!
hemidesmosome	GO:0030056	4	0	1	#NUM!	4	0	1	#NUM!
NOS2-CD74 complex	GO:0035693	1	0	1	#NUM!	1	0	1	#NUM!
extrinsic component of postsynaptic membrane	GO:0098890	2	0	1	#NUM!	2	0	1	#NUM!
Elongator holoenzyme complex	GO:0033588	3	0	1	#NUM!	3	0	1	#NUM!
chylomicron remnant	GO:0034360	0	0	1	#VALUE!	0	0	1	#VALUE!
integral component of neuronal dense core vesicle membrane	GO:0099066	2	0	1	#NUM!	2	0	1	#NUM!
autosome	GO:0030849	1	0	1	#NUM!	1	0	1	#NUM!
rough endoplasmic reticulum membrane	GO:0030867	2	0	1	#NUM!	2	0	1	#NUM!
secretory granule	GO:0030141	30	2	1	-0.298608	30	3	0.759262	0.0539092
tethering complex	GO:0099023	1	0	1	#NUM!	1	0	1	#NUM!
meiotic cohesin complex	GO:0030893	3	0	1	#NUM!	4	1	0.328516	0.9702
other organism cell membrane	GO:0044218	1	0	1	#NUM!	1	0	1	#NUM!
gamma-catenin-TCF7L2 complex	GO:0071665	1	0	1	#NUM!	1	0	1	#NUM!
cyclin K-CDK13 complex	GO:0002945	2	0	1	#NUM!	2	0	1	#NUM!
heterochromatin	GO:0000792	13	1	1	-0.155507	13	1	1	-0.208455
inflammasome complex	GO:0061702	1	0	1	#NUM!	1	0	1	#NUM!
distal axon	GO:0150034	2	0	1	#NUM!	2	0	1	#NUM!
gamma DNA polymerase complex	GO:0005760	1	0	1	#NUM!	1	0	1	#NUM!
BRCA1-BARD1 complex	GO:0031436	2	0	1	#NUM!	2	0	1	#NUM!
alphav-beta3 integrin-vitronectin complex	GO:0071062	2	0	1	#NUM!	2	0	1	#NUM!
recycling endosome	GO:0055037	59	5	1	-0.0586572	60	9	0.177631	0.459374
UBC13-MMS2 complex	GO:0031372	2	0	1	#NUM!	2	0	1	#NUM!
calyx of Held	GO:0044305	12	1	1	-0.0754644	12	1	1	-0.128412
IRE1-TRAF2-ASK1 complex	GO:1990604	1	0	1	#NUM!	1	0	1	#NUM!
apolipoprotein B mRNA editing enzyme complex	GO:0030895	2	0	1	#NUM!	2	0	1	#NUM!
lipopolysaccharide receptor complex	GO:0046696	4	0	1	#NUM!	4	0	1	#NUM!
NSL complex	GO:0044545	5	0	1	#NUM!	5	0	1	#NUM!
PCSK9-AnxA2 complex	GO:1990667	1	0	1	#NUM!	1	0	1	#NUM!
cyclin A1-CDK2 complex	GO:0097123	2	0	1	#NUM!	2	0	1	#NUM!
septin complex	GO:0031105	9	0	1	#NUM!	9	0	1	#NUM!
translation release factor complex	GO:0018444	2	0	1	#NUM!	2	0	1	#NUM!
[truncated: 702 more rows]
