# Supplementary material for: Probabilistic Critical Controllability Analysis of Protein Interaction Networks Integrating Normal Brain Ageing Gene Expression Profiles
Source: Int J Mol Sci. 2021 Sep 13;22(18):9891. doi: 10.3390/ijms22189891 (PMC8465977; doi:10.3390/ijms22189891)
Supplement: Supplementary file 1 [file ijms-22-09891-s001.zip › TableS13_.xlsx]

## Sheet: HC20-39
#HC20-39(θ=0.5)		Male				Female
Gene ontology (cellular component)	Gene ontology IDs	AllGene	Critical	P-value	Enrichment(log scale)	AllGene	Critical	P-value	Enrichment(log scale)
cytosol	GO:0005829	3143	360	4.81521e-09	0.22861	3091	354	3.87726e-10	0.245404
protein-containing complex	GO:0032991	383	66	2.33722e-07	0.637058	377	65	1.45842e-07	0.654499
SMAD protein complex	GO:0071141	6	6	5.61838e-07	2.39544	6	6	5.07147e-07	2.41236
transcription factor complex	GO:0005667	121	27	8.56597e-06	0.895485	116	28	7.89813e-07	0.990972
cytoplasm	GO:0005737	2471	276	2.20025e-05	0.203461	2430	276	8.0935e-07	0.237112
nucleoplasm	GO:0005654	2096	238	4.20173e-05	0.219923	2070	249	2.39884e-08	0.294506
vesicle membrane	GO:0012506	15	7	0.000169747	1.6333	14	5	0.00573922	1.38274
ruffle membrane	GO:0032587	59	15	0.000188717	1.02595	58	11	0.0169313	0.749809
plasma membrane	GO:0005886	1623	187	0.000220482	0.234516	1567	166	0.012868	0.167427
nuclear telomere cap complex	GO:0000783	8	5	0.000274766	1.92544	8	5	0.000253378	1.94235
shelterin complex	GO:0070187	6	4	0.000883334	1.98997	6	4	0.000827426	2.00689
nucleus	GO:0005634	3085	322	0.00107142	0.135683	3034	329	3.19493e-06	0.190778
nuclear chromosome, telomeric region	GO:0000784	63	14	0.00131172	0.891361	63	15	0.000340416	0.977273
nuclear body	GO:0016604	185	30	0.0016897	0.57628	181	28	0.00356172	0.546065
endocytic vesicle membrane	GO:0030666	35	9	0.00332656	1.03732	33	8	0.0073389	0.995291
cell projection	GO:0042995	55	12	0.00334922	0.873012	54	12	0.00246968	0.90828
chromosome, telomeric region	GO:0000781	24	7	0.00440796	1.1633	23	10	1.21378e-05	1.57945
extracellular exosome	GO:0070062	1162	132	0.00476419	0.220343	1130	119	0.0479501	0.161508
beta-catenin destruction complex	GO:0030877	9	4	0.00593317	1.58451	8	3	0.0284745	1.43153
invadopodium	GO:0071437	9	4	0.00593317	1.58451	8	3	0.0284745	1.43153
central region of growth cone	GO:0090724	5	3	0.00655002	1.88461	5	3	0.0062401	1.90153
photoreceptor ribbon synapse	GO:0098684	5	3	0.00655002	1.88461	5	3	0.0062401	1.90153
Grb2-EGFR complex	GO:0070436	2	2	0.00829444	2.39544	2	2	0.008018	2.41236
transferase complex	GO:1990234	2	2	0.00829444	2.39544	2	2	0.008018	2.41236
activin responsive factor complex	GO:0032444	2	2	0.00829444	2.39544	2	2	0.008018	2.41236
CHOP-ATF4 complex	GO:1990617	2	2	0.00829444	2.39544	2	2	0.008018	2.41236
VCP-NSFL1C complex	GO:1990730	2	2	0.00829444	2.39544	2	2	0.008018	2.41236
presynaptic endocytic zone	GO:0098833	2	2	0.00829444	2.39544	2	2	0.008018	2.41236
cortical microtubule cytoskeleton	GO:0030981	2	2	0.00829444	2.39544	2	2	0.008018	2.41236
cytoplasmic side of apical plasma membrane	GO:0098592	2	2	0.00829444	2.39544	2	2	0.008018	2.41236
ATF4-CREB1 transcription factor complex	GO:1990589	2	2	0.00829444	2.39544	2	2	0.008018	2.41236
HSP90-CDC37 chaperone complex	GO:1990565	2	2	0.00829444	2.39544	2	2	0.008018	2.41236
heteromeric SMAD protein complex	GO:0071144	2	2	0.00829444	2.39544	2	2	0.008018	2.41236
autophagosome	GO:0005776	40	9	0.0085424	0.903784	38	10	0.00145431	1.07736
cytoplasmic vesicle membrane	GO:0030659	71	13	0.0120082	0.697708	70	11	0.0564953	0.561757
membrane raft	GO:0045121	119	19	0.0147854	0.560754	115	15	0.136	0.375475
apical plasma membrane	GO:0016324	120	19	0.0154851	0.552386	111	16	0.0623893	0.475416
cell leading edge	GO:0031252	30	7	0.0160552	0.940152	30	6	0.0468561	0.802919
Wnt signalosome	GO:1990909	7	3	0.0199448	1.54814	7	3	0.0190469	1.56506
nuclear chromatin	GO:0000790	132	20	0.021203	0.508369	129	20	0.0126579	0.548277
actin filament	GO:0005884	39	8	0.0221668	0.811319	39	7	0.0808525	0.694706
beta-catenin-TCF7L2 complex	GO:0070369	3	2	0.0233754	1.98997	3	2	0.022621	2.00689
basal dendrite	GO:0097441	3	2	0.0233754	1.98997	3	2	0.022621	2.00689
Lewy body core	GO:1990037	3	2	0.0233754	1.98997	3	2	0.022621	2.00689
centrosome	GO:0005813	301	39	0.0240027	0.35189	292	39	0.0116195	0.399165
nuclear exosome (RNase complex)	GO:0000176	13	4	0.0250809	1.21678	13	5	0.00397916	1.45685
autophagosome membrane	GO:0000421	13	4	0.0250809	1.21678	13	4	0.023705	1.2337
filopodium tip	GO:0032433	13	4	0.0250809	1.21678	11	1	1	0.014462
early endosome membrane	GO:0031901	93	15	0.0274014	0.570889	93	12	0.197192	0.364664
nuclear matrix	GO:0016363	78	13	0.0279942	0.603679	78	13	0.0258671	0.620598
ciliary rootlet	GO:0035253	8	3	0.0297815	1.41461	7	2	0.124475	1.15959
BLOC-1 complex	GO:0031083	8	3	0.0297815	1.41461	8	2	0.156476	1.02606
phagocytic vesicle membrane	GO:0030670	44	0	0.0307201	#NUM!	43	0	0.0298649	#NUM!
postsynaptic cytosol	GO:0099524	14	4	0.0326439	1.14268	15	5	0.00798375	1.31374
exosome (RNase complex)	GO:0000178	14	4	0.0326439	1.14268	14	5	0.00573922	1.38274
perinuclear region of cytoplasm	GO:0048471	441	53	0.0329852	0.276686	431	52	0.0237405	0.297493
azurophil granule lumen	GO:0035578	46	9	0.0332641	0.764022	45	7	0.11793	0.551605
ciliary base	GO:0097546	21	5	0.0368463	0.960354	21	5	0.0345671	0.977273
GABA-ergic synapse	GO:0098982	28	6	0.0371787	0.854994	27	5	0.0883278	0.725958
glutamatergic synapse	GO:0098978	210	28	0.0380347	0.380536	209	27	0.0487637	0.36586
spindle midzone	GO:0051233	15	4	0.0413958	1.07368	14	4	0.0308913	1.15959
COP9 signalosome	GO:0008180	9	3	0.0417056	1.29683	10	3	0.0533258	1.20838
Derlin-1 retrotranslocation complex	GO:0036513	9	3	0.0417056	1.29683	9	3	0.039922	1.31374
actin cap	GO:0030478	4	2	0.0439404	1.70229	3	1	0.245474	1.31374
annulate lamellae	GO:0005642	4	2	0.0439404	1.70229	4	2	0.0425678	1.71921
DNA repair complex	GO:1990391	4	2	0.0439404	1.70229	4	3	0.00267419	2.12468
focal adhesion	GO:0005925	285	36	0.0453604	0.326469	283	34	0.0711261	0.293271
cytoplasmic ribonucleoprotein granule	GO:0036464	51	9	0.0463937	0.660838	51	8	0.131554	0.559973
ubiquitin ligase complex	GO:0000151	82	13	0.0498248	0.553669	80	13	0.0293318	0.59528
recycling endosome membrane	GO:0055038	52	9	0.0502016	0.64142	51	7	0.217876	0.426442
perikaryon	GO:0043204	67	11	0.0509789	0.588641	65	8	0.377565	0.317411
integral component of presynaptic membrane	GO:0099056	23	5	0.052438	0.869382	20	4	0.0978299	0.802919
cell cortex	GO:0005938	84	13	0.0538054	0.529571	80	11	0.16309	0.428226
RISC complex	GO:0016442	10	3	0.0556438	1.19147	10	2	0.22389	0.802919
nuclear inclusion body	GO:0042405	10	3	0.0556438	1.19147	10	3	0.0533258	1.20838
cytoplasmic exosome (RNase complex)	GO:0000177	10	3	0.0556438	1.19147	10	4	0.00864658	1.49607
chaperone complex	GO:0101031	10	3	0.0556438	1.19147	10	4	0.00864658	1.49607
presynaptic cytosol	GO:0099523	10	3	0.0556438	1.19147	10	3	0.0533258	1.20838
T-tubule	GO:0030315	24	5	0.061471	0.826823	22	4	0.12853	0.707609
brush border membrane	GO:0031526	17	4	0.0624726	0.94852	15	4	0.0392213	1.0906
transcriptionally active chromatin	GO:0035327	17	4	0.0624726	0.94852	16	3	0.167613	0.738381
adherens junction	GO:0005912	32	6	0.0657838	0.721462	32	6	0.0615119	0.738381
PML body	GO:0016605	77	12	0.0686195	0.53654	77	13	0.0244163	0.633501
basal cortex	GO:0045180	5	2	0.0688674	1.47915	5	1	0.37469	0.802919
macropinosome	GO:0044354	5	2	0.0688674	1.47915	5	2	0.0667863	1.49607
Ragulator complex	GO:0071986	5	2	0.0688674	1.47915	5	2	0.0667863	1.49607
Arp2/3 protein complex	GO:0005885	5	2	0.0688674	1.47915	4	1	0.313109	1.02606
organelle membrane	GO:0031090	5	2	0.0688674	1.47915	5	2	0.0667863	1.49607
nonhomologous end joining complex	GO:0070419	5	2	0.0688674	1.47915	5	2	0.0667863	1.49607
activin receptor complex	GO:0048179	5	2	0.0688674	1.47915	5	2	0.0667863	1.49607
beta-catenin-TCF complex	GO:1990907	5	2	0.0688674	1.47915	5	2	0.0667863	1.49607
Lsm1-7-Pat1 complex	GO:1990726	5	2	0.0688674	1.47915	5	3	0.0062401	1.90153
receptor complex	GO:0043235	95	14	0.069801	0.480619	94	13	0.101136	0.434012
CD40 receptor complex	GO:0035631	11	3	0.0714835	1.09616	9	2	0.189777	0.90828
nucleolus	GO:0005730	531	60	0.0723721	0.215021	525	53	0.341757	0.119251
postsynaptic density	GO:0014069	166	22	0.0745094	0.374493	165	18	0.40638	0.196784
sarcoplasmic reticulum membrane	GO:0033017	18	4	0.0747606	0.891361	17	3	0.190815	0.677756
Cul3-RING ubiquitin ligase complex	GO:0031463	26	5	0.0819946	0.74678	26	5	0.0774006	0.763699
cytosolic large ribosomal subunit	GO:0022625	49	8	0.0824461	0.58306	49	7	0.20293	0.466447
endomembrane system	GO:0012505	49	8	0.0824461	0.58306	48	8	0.0721328	0.620598
presynapse	GO:0098793	65	10	0.0830404	0.523637	63	9	0.177071	0.466447
transcriptional repressor complex	GO:0017053	39	7	0.0835677	0.677787	38	5	0.384095	0.384209
endoplasmic reticulum-Golgi intermediate compartment	GO:0005793	50	1	0.0847926	-1.51658	50	2	0.318288	-0.806519
microtubule organizing center	GO:0005815	108	15	0.0907391	0.421358	106	18	0.008767	0.63929
interleukin-1 receptor complex	GO:0045323	1	1	0.0911327	2.39544	1	1	0.0896038	2.41236
collagen type II trimer	GO:0005585	1	1	0.0911327	2.39544	0	0	1	#VALUE!
recycling endosome lumen	GO:0034777	1	1	0.0911327	2.39544	1	1	0.0896038	2.41236
NF-kappaB p50/p65 complex	GO:0035525	1	1	0.0911327	2.39544	1	1	0.0896038	2.41236
septin cytoskeleton	GO:0032156	1	1	0.0911327	2.39544	1	1	0.0896038	2.41236
perinuclear endoplasmic reticulum membrane	GO:1990578	1	1	0.0911327	2.39544	1	1	0.0896038	2.41236
neurofilament cytoskeleton	GO:0060053	1	1	0.0911327	2.39544	1	1	0.0896038	2.41236
stereocilium shaft	GO:0120043	1	1	0.0911327	2.39544	1	0	1	#NUM!
ooplasm	GO:1990917	1	1	0.0911327	2.39544	1	1	0.0896038	2.41236
sumoylated E2 ligase complex	GO:1990356	1	1	0.0911327	2.39544	1	1	0.0896038	2.41236
platelet dense tubular network	GO:0031094	1	1	0.0911327	2.39544	0	0	1	#VALUE!
nuclear proteasome complex	GO:0031595	1	1	0.0911327	2.39544	1	1	0.0896038	2.41236
podosome core	GO:0061825	1	1	0.0911327	2.39544	0	0	1	#VALUE!
protein N-acetylglucosaminyltransferase complex	GO:0017122	1	1	0.0911327	2.39544	1	1	0.0896038	2.41236
Golgi cis cisterna membrane	GO:1990674	1	1	0.0911327	2.39544	1	1	0.0896038	2.41236
serotonergic synapse	GO:0099154	1	1	0.0911327	2.39544	1	1	0.0896038	2.41236
interleukin-5 receptor complex	GO:0005895	1	1	0.0911327	2.39544	1	1	0.0896038	2.41236
intrinsic component of Golgi membrane	GO:0031228	1	1	0.0911327	2.39544	0	0	1	#VALUE!
Wnt-Frizzled-LRP5/6 complex	GO:1990851	1	1	0.0911327	2.39544	1	1	0.0896038	2.41236
IPAF inflammasome complex	GO:0072557	1	1	0.0911327	2.39544	1	1	0.0896038	2.41236
hyaluranon cable	GO:0036117	1	1	0.0911327	2.39544	0	0	1	#VALUE!
centrosomal corona	GO:0031592	1	1	0.0911327	2.39544	1	1	0.0896038	2.41236
NLS-dependent protein nuclear import complex	GO:0042564	1	1	0.0911327	2.39544	1	0	1	#NUM!
GET complex	GO:0043529	1	1	0.0911327	2.39544	1	1	0.0896038	2.41236
AIP1-IRE1 complex	GO:1990597	1	1	0.0911327	2.39544	0	0	1	#VALUE!
NLRP1 inflammasome complex	GO:0072558	1	1	0.0911327	2.39544	1	1	0.0896038	2.41236
collagen type XIV trimer	GO:0005596	1	1	0.0911327	2.39544	1	1	0.0896038	2.41236
protease inhibitor complex	GO:0097179	1	1	0.0911327	2.39544	1	1	0.0896038	2.41236
PAS complex	GO:0070772	1	1	0.0911327	2.39544	1	0	1	#NUM!
9+0 non-motile cilium	GO:0097731	1	1	0.0911327	2.39544	1	1	0.0896038	2.41236
U11/U12 snRNP	GO:0034693	1	1	0.0911327	2.39544	1	1	0.0896038	2.41236
Holliday junction resolvase complex	GO:0048476	1	1	0.0911327	2.39544	1	1	0.0896038	2.41236
sperm head plasma membrane	GO:1990913	1	1	0.0911327	2.39544	1	1	0.0896038	2.41236
mitochondrial inner membrane peptidase complex	GO:0042720	1	1	0.0911327	2.39544	1	1	0.0896038	2.41236
extrinsic component of postsynaptic specialization membrane	GO:0098892	1	1	0.0911327	2.39544	1	1	0.0896038	2.41236
meiotic spindle pole	GO:0090619	1	1	0.0911327	2.39544	1	1	0.0896038	2.41236
hinge region between urothelial plaques of apical plasma membrane	GO:0120003	1	1	0.0911327	2.39544	1	0	1	#NUM!
integral component of nuclear outer membrane	GO:0031309	1	1	0.0911327	2.39544	0	0	1	#VALUE!
interleukin-18 receptor complex	GO:0045092	1	1	0.0911327	2.39544	1	1	0.0896038	2.41236
ATPase complex	GO:1904949	1	1	0.0911327	2.39544	1	1	0.0896038	2.41236
growth cone leading edge	GO:0061850	1	1	0.0911327	2.39544	1	1	0.0896038	2.41236
extrinsic component of vacuolar membrane	GO:0000306	1	1	0.0911327	2.39544	1	0	1	#NUM!
ficolin-1-rich granule lumen	GO:1904813	89	13	0.0913319	0.471752	87	11	0.252805	0.344344
HFE-transferrin receptor complex	GO:1990712	6	2	0.0971927	1.29683	6	2	0.094353	1.31374
CD95 death-inducing signaling complex	GO:0031265	6	2	0.0971927	1.29683	6	1	0.430758	0.620598
BORC complex	GO:0099078	6	2	0.0971927	1.29683	6	2	0.094353	1.31374
cell projection membrane	GO:0031253	6	2	0.0971927	1.29683	6	2	0.094353	1.31374
uropod	GO:0001931	6	2	0.0971927	1.29683	6	2	0.094353	1.31374
spectrin-associated cytoskeleton	GO:0014731	6	2	0.0971927	1.29683	6	2	0.094353	1.31374
meiotic nuclear membrane microtubule tethering complex	GO:0034993	6	2	0.0971927	1.29683	5	1	0.37469	0.802919
ripoptosome	GO:0097342	6	2	0.0971927	1.29683	6	1	0.430758	0.620598
vesicle	GO:0031982	92	13	0.0995524	0.4386	93	11	0.357245	0.277653
brush border	GO:0005903	28	5	0.105692	0.672672	26	4	0.286379	0.540555
microtubule cytoskeleton	GO:0015630	94	4	0.106013	-0.761562	88	4	0.186755	-0.678685
mitotic spindle	GO:0072686	43	7	0.107968	0.580149	43	7	0.102967	0.597067
U2-type prespliceosome	GO:0071004	13	3	0.108285	0.929102	13	3	0.104125	0.94602
mitochondrial respiratory chain complex I	GO:0005747	31	0	0.109088	#NUM!	31	0	0.108019	#NUM!
cytoplasmic vesicle	GO:0031410	129	17	0.12044	0.36884	128	19	0.0272781	0.504766
secretory granule membrane	GO:0030667	46	1	0.122428	-1.4332	45	2	0.430898	-0.701158
platelet alpha granule membrane	GO:0031092	7	2	0.128092	1.14268	7	2	0.124475	1.15959
AP-2 adaptor complex	GO:0030122	7	2	0.128092	1.14268	7	2	0.124475	1.15959
Lsm2-8 complex	GO:0120115	7	2	0.128092	1.14268	7	3	0.0190469	1.56506
semaphorin receptor complex	GO:0002116	7	2	0.128092	1.14268	7	3	0.0190469	1.56506
U6 snRNP	GO:0005688	7	2	0.128092	1.14268	7	3	0.0190469	1.56506
proteasome core complex, alpha-subunit complex	GO:0019773	7	2	0.128092	1.14268	7	2	0.124475	1.15959
stereocilium tip	GO:0032426	7	2	0.128092	1.14268	7	1	0.481805	0.466447
RISC-loading complex	GO:0070578	7	2	0.128092	1.14268	7	1	0.481805	0.466447
plasma membrane raft	GO:0044853	14	3	0.128914	0.854994	14	1	1	-0.2267
postsynaptic density, intracellular component	GO:0099092	14	3	0.128914	0.854994	14	3	0.124098	0.871912
early endosome	GO:0005769	140	18	0.13597	0.344168	135	15	0.361141	0.215133
ruffle	GO:0001726	69	10	0.136462	0.463917	65	7	0.51756	0.18388
immunological synapse	GO:0001772	15	3	0.150794	0.786001	14	3	0.124098	0.871912
secretory granule lumen	GO:0034774	72	10	0.150852	0.421358	75	9	0.312795	0.292094
lamellipodium	GO:0030027	124	16	0.154241	0.347746	122	12	0.748147	0.0932428
Golgi-associated vesicle membrane	GO:0030660	8	2	0.160862	1.00914	8	2	0.156476	1.02606
Fanconi anaemia nuclear complex	GO:0043240	8	2	0.160862	1.00914	7	1	0.481805	0.466447
anchored component of plasma membrane	GO:0046658	8	2	0.160862	1.00914	6	0	1	#NUM!
axolemma	GO:0030673	8	2	0.160862	1.00914	8	2	0.156476	1.02606
protein phosphatase type 1 complex	GO:0000164	8	2	0.160862	1.00914	8	2	0.156476	1.02606
histone deacetylase complex	GO:0000118	25	0	0.1627	#NUM!	26	0	0.164125	#NUM!
endoplasmic reticulum quality control compartment	GO:0044322	16	3	0.173744	0.721462	16	3	0.167613	0.738381
phosphatidylinositol 3-kinase complex	GO:0005942	16	3	0.173744	0.721462	17	5	0.0141577	1.18858
mitochondrial proton-transporting ATP synthase complex, catalytic core F(1)	GO:0000275	2	1	0.173971	1.70229	2	1	0.17119	1.71921
Ku70:Ku80 complex	GO:0043564	2	1	0.173971	1.70229	2	1	0.17119	1.71921
CIA complex	GO:0097361	2	1	0.173971	1.70229	2	1	0.17119	1.71921
U2-type post-mRNA release spliceosomal complex	GO:0071008	2	1	0.173971	1.70229	2	1	0.17119	1.71921
intracellular ferritin complex	GO:0008043	2	1	0.173971	1.70229	2	1	0.17119	1.71921
mitotic spindle astral microtubule end	GO:1905721	2	1	0.173971	1.70229	2	1	0.17119	1.71921
cytoplasmic periphery of the nuclear pore complex	GO:1990723	2	1	0.173971	1.70229	2	1	0.17119	1.71921
membrane microdomain	GO:0098857	2	1	0.173971	1.70229	2	1	0.17119	1.71921
early phagosome membrane	GO:0036186	2	1	0.173971	1.70229	2	1	0.17119	1.71921
Dsl1/NZR complex	GO:0070939	2	1	0.173971	1.70229	2	1	0.17119	1.71921
microspike	GO:0044393	2	1	0.173971	1.70229	2	1	0.17119	1.71921
cytoophidium	GO:0097268	2	1	0.173971	1.70229	2	1	0.17119	1.71921
CHOP-C/EBP complex	GO:0036488	2	1	0.173971	1.70229	2	1	0.17119	1.71921
IRE1-TRAF2-ASK1 complex	GO:1990604	2	1	0.173971	1.70229	1	0	1	#NUM!
astral microtubule	GO:0000235	2	1	0.173971	1.70229	2	1	0.17119	1.71921
microprocessor complex	GO:0070877	2	1	0.173971	1.70229	1	0	1	#NUM!
ubiquitin conjugating enzyme complex	GO:0031371	2	1	0.173971	1.70229	2	1	0.17119	1.71921
MICOS complex	GO:0061617	2	1	0.173971	1.70229	2	1	0.17119	1.71921
perinucleolar chromocenter	GO:0010370	2	1	0.173971	1.70229	1	1	0.0896038	2.41236
intracellular vesicle	GO:0097708	2	1	0.173971	1.70229	2	1	0.17119	1.71921
KICSTOR complex	GO:0140007	2	1	0.173971	1.70229	2	1	0.17119	1.71921
proteasome storage granule	GO:0034515	2	1	0.173971	1.70229	2	1	0.17119	1.71921
AIM2 inflammasome complex	GO:0097169	2	1	0.173971	1.70229	1	1	0.0896038	2.41236
CST complex	GO:1990879	2	1	0.173971	1.70229	1	0	1	#NUM!
aryl hydrocarbon receptor complex	GO:0034751	2	1	0.173971	1.70229	2	1	0.17119	1.71921
protein kinase CK2 complex	GO:0005956	2	1	0.173971	1.70229	2	1	0.17119	1.71921
Rab-protein geranylgeranyltransferase complex	GO:0005968	2	1	0.173971	1.70229	2	1	0.17119	1.71921
ATF1-ATF4 transcription factor complex	GO:1990590	2	1	0.173971	1.70229	2	1	0.17119	1.71921
Slx1-Slx4 complex	GO:0033557	2	1	0.173971	1.70229	2	1	0.17119	1.71921
sperm fibrous sheath	GO:0035686	2	1	0.173971	1.70229	2	1	0.17119	1.71921
DNA ligase IV complex	GO:0032807	2	1	0.173971	1.70229	2	1	0.17119	1.71921
CHOP-ATF3 complex	GO:1990622	2	1	0.173971	1.70229	2	1	0.17119	1.71921
RNA nuclear export complex	GO:0042565	2	1	0.173971	1.70229	2	1	0.17119	1.71921
TRC complex	GO:0072380	2	1	0.173971	1.70229	2	1	0.17119	1.71921
signal peptidase complex	GO:0005787	2	1	0.173971	1.70229	2	1	0.17119	1.71921
phosphatidylinositol 3-kinase complex, class IA	GO:0005943	2	1	0.173971	1.70229	2	1	0.17119	1.71921
TRAF2-GSTP1 complex	GO:0097057	2	1	0.173971	1.70229	1	0	1	#NUM!
tRNA-specific adenosine-34 deaminase complex	GO:0052718	2	1	0.173971	1.70229	2	1	0.17119	1.71921
PCNA-p21 complex	GO:0070557	2	1	0.173971	1.70229	2	1	0.17119	1.71921
Sec61 translocon complex	GO:0005784	2	1	0.173971	1.70229	2	1	0.17119	1.71921
FAR/SIN/STRIPAK complex	GO:0090443	2	1	0.173971	1.70229	2	1	0.17119	1.71921
proton-transporting ATP synthase complex	GO:0045259	2	1	0.173971	1.70229	2	1	0.17119	1.71921
SREBP-SCAP-Insig complex	GO:0032937	2	1	0.173971	1.70229	2	1	0.17119	1.71921
chromosome	GO:0005694	82	11	0.175141	0.386615	81	12	0.075521	0.502815
aggresome	GO:0016235	29	5	0.180931	0.637581	29	6	0.0404281	0.836821
polysome	GO:0005844	29	5	0.180931	0.637581	29	5	0.177792	0.654499
neuron projection	GO:0043005	175	21	0.183062	0.275175	170	18	0.416393	0.166931
lysosome	GO:0005764	113	6	0.187607	-0.54019	108	5	0.126832	-0.660336
site of double-strand break	GO:0035861	30	5	0.188922	0.603679	29	5	0.177792	0.654499
external side of plasma membrane	GO:0009897	90	12	0.192691	0.380536	84	6	0.701572	-0.2267
intracellular membrane-bounded organelle	GO:0043231	370	41	0.19405	0.195508	360	36	0.450309	0.109772
endolysosome membrane	GO:0036020	9	2	0.194907	0.891361	9	2	0.189777	0.90828
early phagosome	GO:0032009	9	2	0.194907	0.891361	8	2	0.156476	1.02606
actin cortical patch	GO:0030479	9	2	0.194907	0.891361	8	1	0.52828	0.332916
microvillus membrane	GO:0031528	9	2	0.194907	0.891361	8	2	0.156476	1.02606
micro-ribonucleoprotein complex	GO:0035068	9	2	0.194907	0.891361	9	1	0.570593	0.215133
apical junction complex	GO:0043296	9	2	0.194907	0.891361	9	2	0.189777	0.90828
male germ cell nucleus	GO:0001673	9	2	0.194907	0.891361	9	2	0.189777	0.90828
cell body	GO:0044297	47	7	0.195116	0.491201	46	5	0.602306	0.193154
endoplasmic reticulum	GO:0005783	493	53	0.195421	0.165221	478	50	0.246089	0.15477
inclusion body	GO:0016234	17	3	0.197588	0.660838	16	4	0.0487045	1.02606
phagocytic cup	GO:0001891	17	3	0.197588	0.660838	16	2	0.649109	0.332916
M band	GO:0031430	17	3	0.197588	0.660838	17	2	0.660606	0.272291
intermediate filament cytoskeleton	GO:0045111	31	5	0.198104	0.570889	30	4	0.339112	0.397454
cytoplasmic side of plasma membrane	GO:0009898	33	5	0.219688	0.508369	30	6	0.0468561	0.802919
protein-DNA complex	GO:0032993	33	5	0.219688	0.508369	34	5	0.225058	0.495435
basal plasma membrane	GO:0009925	18	3	0.222153	0.603679	18	2	0.672867	0.215133
photoreceptor inner segment	GO:0001917	18	3	0.222153	0.603679	15	2	0.638644	0.397454
kinetochore	GO:0000776	51	7	0.225	0.409523	52	9	0.0469975	0.658338
ciliary transition zone	GO:0035869	10	2	0.229723	0.786001	9	2	0.189777	0.90828
presynaptic active zone cytoplasmic component	GO:0098831	10	2	0.229723	0.786001	9	2	0.189777	0.90828
exocyst	GO:0000145	10	2	0.229723	0.786001	10	2	0.22389	0.802919
exon-exon junction complex	GO:0035145	10	2	0.229723	0.786001	10	2	0.22389	0.802919
XY body	GO:0001741	10	2	0.229723	0.786001	8	1	0.52828	0.332916
midbody	GO:0030496	105	13	0.231814	0.306428	103	11	0.488384	0.175524
transport vesicle	GO:0030133	56	2	0.237514	-0.936766	53	3	0.62605	-0.459322
mitochondrial inner membrane	GO:0005743	184	12	0.24446	-0.33459	181	10	0.113374	-0.483555
axoneme	GO:0005930	35	5	0.244986	0.449529	34	5	0.225058	0.495435
caveola	GO:0005901	35	5	0.244986	0.449529	32	1	0.358861	-1.05338
intracellular	GO:0005622	58	8	0.245329	0.414437	57	9	0.0961142	0.566531
clathrin-coated endocytic vesicle membrane	GO:0030669	19	3	0.247276	0.549612	18	3	0.21476	0.620598
collagen-containing extracellular matrix	GO:0062023	149	9	0.248063	-0.411283	142	10	0.551549	-0.240885
tRNA-intron endonuclease complex	GO:0000214	3	1	0.249269	1.29683	3	0	1	#NUM!
kinetochore microtubule	GO:0005828	3	1	0.249269	1.29683	2	1	0.17119	1.71921
extrinsic component of synaptic vesicle membrane	GO:0098850	3	1	0.249269	1.29683	3	1	0.245474	1.31374
myosin II complex	GO:0016460	3	1	0.249269	1.29683	3	1	0.245474	1.31374
phosphopyruvate hydratase complex	GO:0000015	3	1	0.249269	1.29683	3	1	0.245474	1.31374
actomyosin contractile ring	GO:0005826	3	1	0.249269	1.29683	3	1	0.245474	1.31374
ion channel complex	GO:0034702	3	1	0.249269	1.29683	3	0	1	#NUM!
polar microtubule	GO:0005827	3	1	0.249269	1.29683	3	1	0.245474	1.31374
Bcl-2 family protein complex	GO:0097136	3	1	0.249269	1.29683	3	1	0.245474	1.31374
oxoglutarate dehydrogenase complex	GO:0045252	3	1	0.249269	1.29683	3	1	0.245474	1.31374
tertiary granule	GO:0070820	3	1	0.249269	1.29683	2	0	1	#NUM!
Schwann cell microvillus	GO:0097454	3	1	0.249269	1.29683	3	1	0.245474	1.31374
cell tip	GO:0051286	3	1	0.249269	1.29683	3	1	0.245474	1.31374
mitochondrial pyruvate dehydrogenase complex	GO:0005967	3	1	0.249269	1.29683	3	1	0.245474	1.31374
nuclear pore cytoplasmic filaments	GO:0044614	3	1	0.249269	1.29683	3	1	0.245474	1.31374
cytolytic granule	GO:0044194	3	1	0.249269	1.29683	2	0	1	#NUM!
actin filament bundle	GO:0032432	3	1	0.249269	1.29683	2	0	1	#NUM!
DNA replication factor A complex	GO:0005662	3	1	0.249269	1.29683	3	1	0.245474	1.31374
postsynaptic endosome	GO:0098845	3	1	0.249269	1.29683	3	1	0.245474	1.31374
myosin II filament	GO:0097513	3	1	0.249269	1.29683	3	1	0.245474	1.31374
BAT3 complex	GO:0071818	3	1	0.249269	1.29683	3	1	0.245474	1.31374
platelet dense tubular network membrane	GO:0031095	3	1	0.249269	1.29683	2	1	0.17119	1.71921
activating signal cointegrator 1 complex	GO:0099053	3	1	0.249269	1.29683	3	0	1	#NUM!
MMXD complex	GO:0071817	3	1	0.249269	1.29683	3	1	0.245474	1.31374
NLRP3 inflammasome complex	GO:0072559	3	1	0.249269	1.29683	2	1	0.17119	1.71921
elongin complex	GO:0070449	3	1	0.249269	1.29683	3	1	0.245474	1.31374
supraspliceosomal complex	GO:0044530	3	1	0.249269	1.29683	3	1	0.245474	1.31374
junctional membrane complex	GO:0030314	3	1	0.249269	1.29683	3	1	0.245474	1.31374
pronucleus	GO:0045120	3	1	0.249269	1.29683	3	1	0.245474	1.31374
AP-4 adaptor complex	GO:0030124	3	1	0.249269	1.29683	3	0	1	#NUM!
early endosome lumen	GO:0031905	3	1	0.249269	1.29683	3	1	0.245474	1.31374
messenger ribonucleoprotein complex	GO:1990124	3	1	0.249269	1.29683	3	1	0.245474	1.31374
presynaptic active zone	GO:0048786	20	0	0.25019	#NUM!	19	0	0.40694	#NUM!
integral component of lumenal side of endoplasmic reticulum membrane	GO:0071556	20	0	0.25019	#NUM!	20	0	0.25042	#NUM!
terminal bouton	GO:0043195	21	0	0.252189	#NUM!	21	0	0.251596	#NUM!
centriolar satellite	GO:0034451	21	0	0.252189	#NUM!	20	0	0.25042	#NUM!
MLL1 complex	GO:0071339	22	0	0.256358	#NUM!	22	0	0.254932	#NUM!
cell-cell adherens junction	GO:0005913	61	8	0.262451	0.364006	59	7	0.365993	0.28073
recycling endosome	GO:0055037	61	8	0.262451	0.364006	60	5	1	-0.0725494
voltage-gated potassium channel complex	GO:0008076	23	0	0.26251	#NUM!	23	1	0.716692	-0.723137
transcription factor TFIID complex	GO:0005669	23	0	0.26251	#NUM!	23	0	0.260249	#NUM!
proteasome regulatory particle, base subcomplex	GO:0008540	11	2	0.264887	0.690691	11	2	0.258402	0.707609
condensed chromosome	GO:0000793	11	2	0.264887	0.690691	11	3	0.0685839	1.11307
RNA polymerase II transcription factor complex	GO:0090575	42	6	0.272946	0.449529	40	7	0.085359	0.669388
presynaptic membrane	GO:0042734	43	6	0.28023	0.425998	41	5	0.410936	0.308223
late endosome	GO:0005770	68	9	0.284458	0.373156	65	8	0.377565	0.317411
microtubule	GO:0005874	175	20	0.286488	0.226385	173	20	0.224786	0.254798
mitochondrial matrix	GO:0005759	182	12	0.295589	-0.323661	180	11	0.232497	-0.382704
ciliary basal body	GO:0036064	71	9	0.2967	0.329983	70	9	0.287541	0.361087
pseudopodium	GO:0031143	12	2	0.300047	0.603679	11	1	1	0.014462
catenin complex	GO:0016342	12	2	0.300047	0.603679	11	1	1	0.014462
nuclear pore nuclear basket	GO:0044615	12	2	0.300047	0.603679	12	2	0.292969	0.620598
cortical cytoskeleton	GO:0030863	12	2	0.300047	0.603679	12	2	0.292969	0.620598
apical part of cell	GO:0045177	27	4	0.30343	0.485896	26	5	0.0774006	0.763699
endoplasmic reticulum lumen	GO:0005788	145	9	0.305458	-0.38407	138	7	0.130614	-0.568986
host cell	GO:0043657	46	6	0.307181	0.358557	45	7	0.11793	0.551605
cytosolic small ribosomal subunit	GO:0022627	28	4	0.316917	0.449529	28	3	0.73533	0.178765
internode region of axon	GO:0033269	4	1	0.317711	1.00914	4	1	0.313109	1.02606
postsynaptic recycling endosome	GO:0098837	4	1	0.317711	1.00914	4	1	0.313109	1.02606
IkappaB kinase complex	GO:0008385	4	1	0.317711	1.00914	4	1	0.313109	1.02606
core mediator complex	GO:0070847	4	1	0.317711	1.00914	4	1	0.313109	1.02606
CCAAT-binding factor complex	GO:0016602	4	1	0.317711	1.00914	4	1	0.313109	1.02606
mitochondrial envelope	GO:0005740	4	1	0.317711	1.00914	4	1	0.313109	1.02606
astrocyte projection	GO:0097449	4	1	0.317711	1.00914	4	1	0.313109	1.02606
muscle thin filament tropomyosin	GO:0005862	4	1	0.317711	1.00914	4	1	0.313109	1.02606
postsynaptic actin cytoskeleton	GO:0098871	4	1	0.317711	1.00914	4	1	0.313109	1.02606
nuclear stress granule	GO:0097165	4	1	0.317711	1.00914	4	1	0.313109	1.02606
HULC complex	GO:0033503	4	1	0.317711	1.00914	4	0	1	#NUM!
gamma-secretase complex	GO:0070765	4	1	0.317711	1.00914	4	1	0.313109	1.02606
varicosity	GO:0043196	4	1	0.317711	1.00914	3	0	1	#NUM!
eukaryotic translation elongation factor 1 complex	GO:0005853	4	1	0.317711	1.00914	4	1	0.313109	1.02606
melanosome membrane	GO:0033162	4	1	0.317711	1.00914	3	0	1	#NUM!
DNA-dependent protein kinase-DNA ligase 4 complex	GO:0005958	4	1	0.317711	1.00914	4	1	0.313109	1.02606
cytosolic proteasome complex	GO:0031597	4	1	0.317711	1.00914	4	1	0.313109	1.02606
Cul7-RING ubiquitin ligase complex	GO:0031467	4	1	0.317711	1.00914	4	1	0.313109	1.02606
NELF complex	GO:0032021	4	1	0.317711	1.00914	4	1	0.313109	1.02606
FHF complex	GO:0070695	4	1	0.317711	1.00914	5	1	0.37469	0.802919
alpha DNA polymerase:primase complex	GO:0005658	4	1	0.317711	1.00914	4	1	0.313109	1.02606
condensed chromosome outer kinetochore	GO:0000940	4	1	0.317711	1.00914	4	1	0.313109	1.02606
plasma membrane protein complex	GO:0098797	4	1	0.317711	1.00914	3	1	0.245474	1.31374
leading edge membrane	GO:0031256	4	1	0.317711	1.00914	4	1	0.313109	1.02606
axon hillock	GO:0043203	4	1	0.317711	1.00914	4	1	0.313109	1.02606
ER membrane protein complex	GO:0072546	4	1	0.317711	1.00914	4	1	0.313109	1.02606
mitochondrion	GO:0005739	652	52	0.319533	-0.133362	641	52	0.469924	-0.0994285
Z disc	GO:0030018	80	10	0.324306	0.315997	74	11	0.0965841	0.506187
nuclear membrane	GO:0031965	157	18	0.324549	0.229565	153	17	0.318384	0.215133
neuronal cell body	GO:0043025	208	23	0.327449	0.193395	199	22	0.312585	0.210095
postsynapse	GO:0098794	53	7	0.331167	0.371057	55	8	0.151408	0.484466
proteasome complex	GO:0000502	53	7	0.331167	0.371057	52	6	0.464196	0.252873
filamentous actin	GO:0031941	13	2	0.334913	0.523637	13	2	0.327304	0.540555
nBAF complex	GO:0071565	13	2	0.334913	0.523637	13	2	0.327304	0.540555
sperm flagellum	GO:0036126	13	2	0.334913	0.523637	14	2	0.361172	0.466447
anaphase-promoting complex	GO:0005680	13	2	0.334913	0.523637	13	2	0.327304	0.540555
sarcolemma	GO:0042383	55	7	0.342886	0.334016	53	4	1	-0.17164
extracellular vesicle	GO:1903561	31	1	0.358533	-1.03855	30	2	1	-0.295693
SNARE complex	GO:0031201	31	1	0.358533	-1.03855	30	1	0.515511	-0.98884
motile cilium	GO:0031514	33	1	0.360683	-1.10107	30	2	1	-0.295693
rough endoplasmic reticulum	GO:0005791	33	1	0.360683	-1.10107	33	2	0.76464	-0.391003
nuclear outer membrane	GO:0005640	14	2	0.369246	0.449529	14	2	0.361172	0.466447
myosin complex	GO:0016459	14	2	0.369246	0.449529	13	1	1	-0.152592
spindle microtubule	GO:0005876	14	2	0.369246	0.449529	14	2	0.361172	0.466447
mast cell granule	GO:0042629	14	2	0.369246	0.449529	13	2	0.327304	0.540555
smooth endoplasmic reticulum	GO:0005790	14	2	0.369246	0.449529	14	2	0.361172	0.466447
clathrin-coated pit	GO:0005905	36	5	0.374189	0.421358	35	4	0.55022	0.243304
dendritic spine	GO:0043197	96	11	0.374968	0.228986	96	11	0.36778	0.245904
T cell receptor complex	GO:0042101	5	1	0.379922	0.786001	4	0	1	#NUM!
glycogen granule	GO:0042587	5	1	0.379922	0.786001	5	1	0.37469	0.802919
cytoplasmic side of lysosomal membrane	GO:0098574	5	1	0.379922	0.786001	5	1	0.37469	0.802919
condensed nuclear chromosome, centromeric region	GO:0000780	5	1	0.379922	0.786001	5	1	0.37469	0.802919
manchette	GO:0002177	5	1	0.379922	0.786001	5	1	0.37469	0.802919
MKS complex	GO:0036038	5	1	0.379922	0.786001	5	1	0.37469	0.802919
transcription factor AP-1 complex	GO:0035976	5	1	0.379922	0.786001	5	1	0.37469	0.802919
sarcoplasmic reticulum lumen	GO:0033018	5	1	0.379922	0.786001	5	1	0.37469	0.802919
origin recognition complex	GO:0000808	5	1	0.379922	0.786001	5	1	0.37469	0.802919
GABA-A receptor complex	GO:1902711	5	1	0.379922	0.786001	4	0	1	#NUM!
clathrin adaptor complex	GO:0030131	5	1	0.379922	0.786001	5	0	1	#NUM!
glial cell projection	GO:0097386	5	1	0.379922	0.786001	5	1	0.37469	0.802919
insulin-responsive compartment	GO:0032593	5	1	0.379922	0.786001	5	1	0.37469	0.802919
VCP-NPL4-UFD1 AAA ATPase complex	GO:0034098	5	1	0.379922	0.786001	5	1	0.37469	0.802919
R2TP complex	GO:0097255	5	1	0.379922	0.786001	5	1	0.37469	0.802919
transcription export complex 2	GO:0070390	5	1	0.379922	0.786001	5	1	0.37469	0.802919
transcription factor TFIIH core complex	GO:0000439	5	1	0.379922	0.786001	5	1	0.37469	0.802919
nuclear envelope lumen	GO:0005641	5	1	0.379922	0.786001	5	0	1	#NUM!
Golgi lumen	GO:0005796	37	5	0.381064	0.393959	34	4	0.541491	0.272291
extracellular matrix	GO:0031012	65	8	0.381953	0.300493	62	4	0.655564	-0.328483
integral component of synaptic vesicle membrane	GO:0030285	15	0	0.388979	#NUM!	15	0	0.389581	#NUM!
U5 snRNP	GO:0005682	15	0	0.388979	#NUM!	15	0	0.389581	#NUM!
telomerase holoenzyme complex	GO:0005697	15	0	0.388979	#NUM!	14	1	1	-0.2267
costamere	GO:0043034	15	0	0.388979	#NUM!	15	0	0.389581	#NUM!
eukaryotic 43S preinitiation complex	GO:0016282	15	0	0.388979	#NUM!	15	0	0.389581	#NUM!
integral component of postsynaptic density membrane	GO:0099061	17	0	0.394259	#NUM!	16	0	0.389946	#NUM!
cytoskeleton	GO:0005856	213	23	0.396808	0.169641	211	24	0.220302	0.238553
ribonucleoprotein complex	GO:1990904	108	7	0.402706	-0.340782	107	10	0.864207	0.0421135
integral component of Golgi membrane	GO:0030173	19	0	0.40966	#NUM!	19	0	0.40694	#NUM!
cell surface	GO:0009986	234	25	0.418196	0.158993	212	19	1	0.000209933
Flemming body	GO:0090543	20	3	0.420349	0.498319	20	3	0.416843	0.515237
spindle pole	GO:0000922	78	9	0.427853	0.235954	75	10	0.217272	0.397454
actin cytoskeleton	GO:0015629	124	14	0.429118	0.214215	120	10	1	-0.0725494
neuromuscular junction	GO:0031594	42	5	0.429149	0.267207	39	3	1	-0.152592
stress fiber	GO:0001725	42	5	0.429149	0.267207	43	5	0.586815	0.260595
mitochondrial intermembrane space	GO:0005758	43	2	0.429159	-0.672614	43	1	0.177267	-1.34884
microtubule associated complex	GO:0005875	21	3	0.432647	0.449529	21	3	0.42839	0.466447
transcriptional preinitiation complex	GO:0097550	6	1	0.436468	0.603679	5	0	1	#NUM!
juxtaparanode region of axon	GO:0044224	6	1	0.436468	0.603679	6	1	0.430758	0.620598
spindle pole centrosome	GO:0031616	6	1	0.436468	0.603679	6	1	0.430758	0.620598
autolysosome	GO:0044754	6	1	0.436468	0.603679	6	2	0.094353	1.31374
integral component of presynaptic active zone membrane	GO:0099059	6	1	0.436468	0.603679	6	1	0.430758	0.620598
Golgi cis cisterna	GO:0000137	6	1	0.436468	0.603679	5	1	0.37469	0.802919
death-inducing signaling complex	GO:0031264	6	1	0.436468	0.603679	6	1	0.430758	0.620598
dendritic growth cone	GO:0044294	6	1	0.436468	0.603679	6	1	0.430758	0.620598
ciliary transition fiber	GO:0097539	6	1	0.436468	0.603679	6	1	0.430758	0.620598
striated muscle thin filament	GO:0005865	6	1	0.436468	0.603679	6	1	0.430758	0.620598
mitochondrial respirasome	GO:0005746	6	1	0.436468	0.603679	5	1	0.37469	0.802919
proteasome regulatory particle	GO:0005838	6	1	0.436468	0.603679	6	1	0.430758	0.620598
junctional sarcoplasmic reticulum membrane	GO:0014701	6	1	0.436468	0.603679	6	1	0.430758	0.620598
NMDA selective glutamate receptor complex	GO:0017146	6	1	0.436468	0.603679	6	1	0.430758	0.620598
paranode region of axon	GO:0033270	6	1	0.436468	0.603679	6	1	0.430758	0.620598
COPI-coated vesicle	GO:0030137	6	1	0.436468	0.603679	6	1	0.430758	0.620598
SCAR complex	GO:0031209	6	1	0.436468	0.603679	6	1	0.430758	0.620598
basolateral plasma membrane	GO:0016323	80	9	0.438499	0.210637	78	8	0.688196	0.13509
cell junction	GO:0030054	258	27	0.440592	0.138316	254	25	0.577109	0.0938988
U12-type spliceosomal complex	GO:0005689	22	3	0.446296	0.403009	22	4	0.12853	0.707609
axonal growth cone	GO:0044295	22	3	0.446296	0.403009	22	3	0.441329	0.419927
Schaffer collateral - CA1 synapse	GO:0098685	49	6	0.449581	0.295378	48	4	1	-0.0725494
condensed chromosome kinetochore	GO:0000777	54	3	0.48013	-0.494933	55	7	0.337384	0.350934
flotillin complex	GO:0016600	7	1	0.487864	0.449529	7	1	0.481805	0.466447
nuclear pore central transport channel	GO:0044613	7	1	0.487864	0.449529	7	1	0.481805	0.466447
chaperonin-containing T-complex	GO:0005832	7	1	0.487864	0.449529	7	1	0.481805	0.466447
chromatoid body	GO:0033391	7	1	0.487864	0.449529	5	1	0.37469	0.802919
high-density lipoprotein particle	GO:0034364	7	1	0.487864	0.449529	6	0	1	#NUM!
mitochondrial respiratory chain complex IV	GO:0005751	7	1	0.487864	0.449529	7	1	0.481805	0.466447
PTW/PP1 phosphatase complex	GO:0072357	7	1	0.487864	0.449529	7	1	0.481805	0.466447
mitochondrial respiratory chain complex III	GO:0005750	7	1	0.487864	0.449529	6	1	0.430758	0.620598
mitochondria-associated endoplasmic reticulum membrane	GO:0044233	7	1	0.487864	0.449529	6	1	0.430758	0.620598
voltage-gated calcium channel complex	GO:0005891	7	1	0.487864	0.449529	7	1	0.481805	0.466447
ESCRT I complex	GO:0000813	7	1	0.487864	0.449529	7	1	0.481805	0.466447
prefoldin complex	GO:0016272	7	1	0.487864	0.449529	7	1	0.481805	0.466447
endoplasmic reticulum tubular network	GO:0071782	7	1	0.487864	0.449529	7	1	0.481805	0.466447
zymogen granule membrane	GO:0042589	7	1	0.487864	0.449529	6	0	1	#NUM!
Pwp2p-containing subcomplex of 90S preribosome	GO:0034388	7	1	0.487864	0.449529	7	1	0.481805	0.466447
ribonucleoprotein granule	GO:0035770	7	1	0.487864	0.449529	7	1	0.481805	0.466447
nuclear lamina	GO:0005652	7	1	0.487864	0.449529	7	1	0.481805	0.466447
nuclear origin of replication recognition complex	GO:0005664	7	1	0.487864	0.449529	7	1	0.481805	0.466447
sarcoplasm	GO:0016528	7	1	0.487864	0.449529	7	0	1	#NUM!
azurophil granule	GO:0042582	7	1	0.487864	0.449529	6	0	1	#NUM!
lateral element	GO:0000800	7	1	0.487864	0.449529	6	1	0.430758	0.620598
Golgi stack	GO:0005795	25	3	0.4931	0.275175	25	3	0.486281	0.292094
ficolin-1-rich granule membrane	GO:0101003	26	1	0.508295	-0.862658	26	1	0.725411	-0.845739
tertiary granule membrane	GO:0070821	29	1	0.513175	-0.971857	26	1	0.725411	-0.845739
chromosome, centromeric region	GO:0000775	29	1	0.513175	-0.971857	27	3	0.730029	0.215133
intercalated disc	GO:0014704	29	1	0.513175	-0.971857	26	1	0.725411	-0.845739
peroxisomal matrix	GO:0005782	29	1	0.513175	-0.971857	29	1	0.511793	-0.954939
U2-type catalytic step 2 spliceosome	GO:0071007	30	1	0.517615	-1.00576	30	0	0.106345	#NUM!
clathrin-coated vesicle membrane	GO:0030665	30	1	0.517615	-1.00576	29	1	0.511793	-0.954939
endocytic vesicle	GO:0030139	31	4	0.523261	0.347746	31	3	0.754391	0.0769823
acrosomal vesicle	GO:0001669	31	4	0.523261	0.347746	27	4	0.297943	0.502815
kinesin complex	GO:0005871	32	4	0.529994	0.315997	31	4	0.354547	0.364664
cleavage furrow	GO:0032154	32	4	0.529994	0.315997	32	4	0.526501	0.332916
Gemini of coiled bodies	GO:0097504	8	1	0.534579	0.315997	8	1	0.52828	0.332916
specific granule	GO:0042581	8	1	0.534579	0.315997	7	0	1	#NUM!
apicolateral plasma membrane	GO:0016327	8	1	0.534579	0.315997	8	1	0.52828	0.332916
zonula adherens	GO:0005915	8	1	0.534579	0.315997	8	1	0.52828	0.332916
multivesicular body membrane	GO:0032585	8	1	0.534579	0.315997	8	1	0.52828	0.332916
endosome lumen	GO:0031904	8	1	0.534579	0.315997	8	0	1	#NUM!
presynaptic active zone membrane	GO:0048787	8	1	0.534579	0.315997	7	1	0.481805	0.466447
intraciliary transport particle B	GO:0030992	8	1	0.534579	0.315997	8	1	0.52828	0.332916
SMN complex	GO:0032797	8	1	0.534579	0.315997	8	1	0.52828	0.332916
Cdc73/Paf1 complex	GO:0016593	8	1	0.534579	0.315997	8	1	0.52828	0.332916
mRNA cap binding complex	GO:0005845	8	1	0.534579	0.315997	8	1	0.52828	0.332916
chromatin	GO:0000785	72	8	0.534932	0.198214	70	8	0.404318	0.243304
cell	GO:0005623	33	4	0.5377	0.285226	34	5	0.225058	0.495435
synapse	GO:0045202	140	10	0.551785	-0.243619	135	9	0.445953	-0.295693
cilium	GO:0005929	79	5	0.553241	-0.364571	79	7	1	-0.0111805
synaptic vesicle membrane	GO:0030672	35	4	0.555593	0.226385	33	3	1	0.014462
spindle	GO:0005819	84	9	0.566972	0.161847	82	10	0.32664	0.308223
endosome	GO:0005768	154	16	0.570615	0.131075	152	17	0.315405	0.22169
centriole	GO:0005814	87	6	0.576507	-0.27871	80	5	0.552954	-0.360231
trans-Golgi network	GO:0005802	88	6	0.576779	-0.290139	85	4	0.247559	-0.644
aminoacyl-tRNA synthetase multienzyme complex	GO:0017101	9	1	0.577038	0.198214	9	1	0.570593	0.215133
transcription factor TFIIH holo complex	GO:0005675	9	1	0.577038	0.198214	9	1	0.570593	0.215133
transcription export complex	GO:0000346	9	1	0.577038	0.198214	9	1	0.570593	0.215133
dendrite membrane	GO:0032590	9	1	0.577038	0.198214	9	1	0.570593	0.215133
filopodium membrane	GO:0031527	9	1	0.577038	0.198214	8	0	1	#NUM!
post-mRNA release spliceosomal complex	GO:0071014	9	1	0.577038	0.198214	9	0	1	#NUM!
ER to Golgi transport vesicle membrane	GO:0012507	39	2	0.5771	-0.574976	39	2	0.576647	-0.558057
integral component of endoplasmic reticulum membrane	GO:0030176	41	2	0.581799	-0.624986	42	2	0.583034	-0.632165
mitochondrial outer membrane	GO:0005741	92	10	0.582098	0.176235	92	10	0.464369	0.193154
basement membrane	GO:0005604	44	5	0.594949	0.220687	41	4	0.783069	0.0850795
COPI vesicle coat	GO:0030126	10	0	0.614094	#NUM!	10	0	1	#NUM!
U2-type catalytic step 1 spliceosome	GO:0071006	10	0	0.614094	#NUM!	10	1	0.609116	0.109772
SAGA complex	GO:0000124	10	0	0.614094	#NUM!	10	0	1	#NUM!
mRNA cleavage and polyadenylation specificity factor complex	GO:0005847	10	0	0.614094	#NUM!	10	1	0.609116	0.109772
non-motile cilium	GO:0097730	10	0	0.614094	#NUM!	10	0	1	#NUM!
mitochondrial small ribosomal subunit	GO:0005763	10	0	0.614094	#NUM!	10	0	1	#NUM!
nuclear transcription factor complex	GO:0044798	11	0	0.614184	#NUM!	10	0	1	#NUM!
nucleotide-activated protein kinase complex	GO:0031588	11	0	0.614184	#NUM!	11	0	0.614215	#NUM!
integral component of mitochondrial inner membrane	GO:0031305	11	0	0.614184	#NUM!	10	0	1	#NUM!
excitatory synapse	GO:0060076	11	0	0.614184	#NUM!	11	0	0.614215	#NUM!
extrinsic component of plasma membrane	GO:0019897	11	0	0.614184	#NUM!	9	0	1	#NUM!
RNA polymerase II, core complex	GO:0005665	11	0	0.614184	#NUM!	11	0	0.614215	#NUM!
cell-cell contact zone	GO:0044291	11	0	0.614184	#NUM!	10	0	1	#NUM!
Ada2/Gcn5/Ada3 transcription activator complex	GO:0005671	11	0	0.614184	#NUM!	11	0	0.614215	#NUM!
Golgi-associated vesicle	GO:0005798	11	0	0.614184	#NUM!	11	0	0.614215	#NUM!
nuclear heterochromatin	GO:0005720	12	0	0.617467	#NUM!	11	0	0.614215	#NUM!
integral component of mitochondrial outer membrane	GO:0031307	12	0	0.617467	#NUM!	11	0	0.614215	#NUM!
Ino80 complex	GO:0031011	12	0	0.617467	#NUM!	12	0	0.616853	#NUM!
eukaryotic 48S preinitiation complex	GO:0033290	12	0	0.617467	#NUM!	12	0	0.616853	#NUM!
synaptic membrane	GO:0097060	12	0	0.617467	#NUM!	12	0	0.616853	#NUM!
integrator complex	GO:0032039	12	0	0.617467	#NUM!	12	0	0.616853	#NUM!
neuron projection terminus	GO:0044306	12	0	0.617467	#NUM!	12	0	0.616853	#NUM!
preribosome, large subunit precursor	GO:0030687	12	0	0.617467	#NUM!	11	0	0.614215	#NUM!
mitochondrial membrane	GO:0031966	50	3	0.622273	-0.417972	50	3	0.621937	-0.401053
replication fork	GO:0005657	13	0	0.62336	#NUM!	14	1	1	-0.2267
phagophore assembly site	GO:0000407	13	0	0.62336	#NUM!	13	1	1	-0.152592
small nuclear ribonucleoprotein complex	GO:0030532	13	0	0.62336	#NUM!	13	0	0.622121	#NUM!
mitochondrial ribosome	GO:0005761	14	0	0.631362	#NUM!	13	0	0.622121	#NUM!
NuA4 histone acetyltransferase complex	GO:0035267	14	0	0.631362	#NUM!	14	0	0.629526	#NUM!
endoplasmic reticulum exit site	GO:0070971	14	0	0.631362	#NUM!	14	0	0.629526	#NUM!
integral component of postsynaptic membrane	GO:0099055	15	2	0.64104	0.380536	13	2	0.327304	0.540555
microtubule plus-end	GO:0035371	15	2	0.64104	0.380536	14	2	0.361172	0.466447
proteasome accessory complex	GO:0022624	15	2	0.64104	0.380536	15	2	0.638644	0.397454
P-body	GO:0000932	57	6	0.643978	0.144147	55	8	0.151408	0.484466
bicellular tight junction	GO:0005923	58	6	0.649107	0.126755	58	6	0.644278	0.143674
U1 snRNP	GO:0005685	16	2	0.652021	0.315997	16	2	0.649109	0.332916
proteasome core complex	GO:0005839	16	2	0.652021	0.315997	15	2	0.638644	0.397454
membrane	GO:0016020	1172	111	0.659291	0.038502	1150	103	1	-0.000431005
late endosome membrane	GO:0031902	64	4	0.659844	-0.37715	61	2	0.171646	-1.00537
clathrin-coated endocytic vesicle	GO:0045334	17	2	0.663989	0.255373	17	2	0.660606	0.272291
intrinsic component of plasma membrane	GO:0031226	17	2	0.663989	0.255373	18	2	0.672867	0.215133
nuclear inner membrane	GO:0005637	18	2	0.676672	0.198214	18	2	0.672867	0.215133
hippocampal mossy fiber to CA3 synapse	GO:0098686	18	2	0.676672	0.198214	17	1	1	-0.420856
podosome	GO:0002102	18	2	0.676672	0.198214	19	3	0.23929	0.566531
spliceosomal complex	GO:0005681	72	5	0.680992	-0.271789	72	7	0.834484	0.0816013
axon	GO:0030424	168	13	0.68337	-0.163576	164	13	0.781789	-0.12256
histone methyltransferase complex	GO:0035097	19	2	0.68984	0.144147	19	2	0.685662	0.161065
multivesicular body	GO:0005771	19	2	0.68984	0.144147	19	2	0.685662	0.161065
condensed nuclear chromosome	GO:0000794	19	2	0.68984	0.144147	19	3	0.23929	0.566531
fibrillar center	GO:0001650	84	6	0.702208	-0.243619	84	5	0.441621	-0.409022
growth cone	GO:0030426	86	6	0.704477	-0.267149	85	6	0.70206	-0.238535
axon terminus	GO:0043679	21	1	0.715757	-0.649084	21	2	0.712108	0.060982
mitochondrial nucleoid	GO:0042645	23	1	0.717124	-0.740055	23	1	0.716692	-0.723137
cortical actin cytoskeleton	GO:0030864	23	1	0.717124	-0.740055	23	1	0.716692	-0.723137
cyclin-dependent protein kinase holoenzyme complex	GO:0000307	24	1	0.719534	-0.782615	24	2	1	-0.0725494
tertiary granule lumen	GO:1904724	24	1	0.719534	-0.782615	24	1	0.718633	-0.765697
azurophil granule membrane	GO:0035577	25	1	0.722936	-0.823437	25	1	0.721576	-0.806519
mitochondrial large ribosomal subunit	GO:0005762	25	1	0.722936	-0.823437	24	0	0.162588	#NUM!
cell-cell junction	GO:0005911	99	10	0.723976	0.102904	96	9	0.856808	0.0452336
polysomal ribosome	GO:0042788	27	3	0.732251	0.198214	27	3	0.730029	0.215133
cytoplasmic microtubule	GO:0005881	28	3	0.73795	0.161847	27	4	0.297943	0.502815
nuclear speck	GO:0016607	297	25	0.757811	-0.0794176	291	23	0.600626	-0.125472
lipid droplet	GO:0005811	33	2	0.764583	-0.407922	33	3	1	0.014462
lateral plasma membrane	GO:0016328	34	2	0.765331	-0.437775	32	2	1	-0.360231
clathrin-coated vesicle	GO:0030136	35	2	0.766725	-0.466762	35	3	1	-0.0443785
endoplasmic reticulum-Golgi intermediate compartment membrane	GO:0033116	38	4	0.774293	0.144147	38	4	0.772436	0.161065
Cajal body	GO:0015030	39	4	0.777783	0.118171	35	3	1	-0.0443785
platelet alpha granule lumen	GO:0031093	40	4	0.781675	0.0928537	37	4	0.569653	0.187734
integral component of plasma membrane	GO:0005887	376	32	0.782633	-0.0684145	353	24	0.15298	-0.276057
SCF ubiquitin ligase complex	GO:0019005	42	4	0.790491	0.0440635	43	3	1	-0.250231
specific granule membrane	GO:0035579	42	4	0.790491	0.0440635	40	4	0.779134	0.109772
phagocytic vesicle	GO:0045335	42	4	0.790491	0.0440635	39	3	1	-0.152592
endoplasmic reticulum membrane	GO:0005789	414	39	0.792513	0.0331344	404	36	1	-0.00553871
extrinsic component of cytoplasmic side of plasma membrane	GO:0031234	43	3	0.794506	-0.267149	42	3	1	-0.2267
peroxisome	GO:0005777	54	4	0.815299	-0.207251	53	4	1	-0.17164
trans-Golgi network membrane	GO:0032588	56	4	0.815717	-0.243619	55	1	0.0588492	-1.59498
blood microparticle	GO:0072562	58	4	0.817404	-0.27871	57	4	0.815862	-0.2444
melanosome	GO:0042470	72	7	0.836079	0.0646828	70	7	0.67551	0.109772
Golgi membrane	GO:0000139	320	30	0.842757	0.0283151	316	30	0.688102	0.0578124
synaptic vesicle	GO:0008021	76	6	0.842926	-0.143535	73	6	1	-0.0863427
catalytic step 2 spliceosome	GO:0071013	79	6	0.843639	-0.18225	79	6	0.843197	-0.165331
postsynaptic membrane	GO:0045211	96	9	0.85865	0.0283151	96	7	0.71889	-0.206081
Golgi apparatus	GO:0005794	504	47	0.872717	0.0230101	492	46	0.743962	0.0425199
extracellular region	GO:0005576	589	52	0.881539	-0.0317437	553	41	0.215379	-0.189429
lysosomal membrane	GO:0005765	160	15	0.889393	0.0283151	157	14	1	-0.00483125
integral component of membrane	GO:0016021	882	81	0.950424	0.00769584	843	74	0.898197	-0.0205446
germinal vesicle	GO:0042585	0	0	1	#VALUE!	0	0	1	#VALUE!
RecQ helicase-Topo III complex	GO:0031422	1	0	1	#NUM!	1	0	1	#NUM!
dendritic shaft	GO:0043198	21	2	1	0.0440635	21	2	0.712108	0.060982
COPI-coated vesicle membrane	GO:0030663	2	0	1	#NUM!	2	0	1	#NUM!
postsynaptic intermediate filament cytoskeleton	GO:0099160	1	0	1	#NUM!	1	0	1	#NUM!
COPI-coated Golgi to ER transport vesicle	GO:0030142	1	0	1	#NUM!	1	0	1	#NUM!
G-protein beta/gamma-subunit complex	GO:0031680	6	0	1	#NUM!	6	0	1	#NUM!
protein phosphatase 4 complex	GO:0030289	2	0	1	#NUM!	2	0	1	#NUM!
autophagosome lumen	GO:0034423	1	0	1	#NUM!	1	1	0.0896038	2.41236
AP-3 adaptor complex	GO:0030123	4	0	1	#NUM!	4	0	1	#NUM!
RNA polymerase I transcription factor complex	GO:0000120	2	0	1	#NUM!	2	0	1	#NUM!
condensed nuclear chromosome outer kinetochore	GO:0000942	2	0	1	#NUM!	1	0	1	#NUM!
CSF1-CSF1R complex	GO:1990682	2	0	1	#NUM!	2	0	1	#NUM!
cornified envelope	GO:0001533	8	0	1	#NUM!	9	0	1	#NUM!
Mpp10 complex	GO:0034457	3	0	1	#NUM!	3	0	1	#NUM!
integrin alphaL-beta2 complex	GO:0034687	1	0	1	#NUM!	1	0	1	#NUM!
interchromatin granule	GO:0035061	4	0	1	#NUM!	4	0	1	#NUM!
viral replication complex	GO:0019034	2	0	1	#NUM!	2	0	1	#NUM!
Ctf18 RFC-like complex	GO:0031390	5	0	1	#NUM!	5	1	0.37469	0.802919
outer membrane	GO:0019867	2	0	1	#NUM!	2	0	1	#NUM!
CCR4-NOT complex	GO:0030014	8	0	1	#NUM!	8	1	0.52828	0.332916
subsarcolemmal mitochondrion	GO:1990843	1	0	1	#NUM!	1	0	1	#NUM!
intermediate-density lipoprotein particle	GO:0034363	2	0	1	#NUM!	2	0	1	#NUM!
extrinsic component of mitochondrial inner membrane	GO:0031314	4	0	1	#NUM!	4	0	1	#NUM!
concave side of sperm head	GO:0061830	1	0	1	#NUM!	1	0	1	#NUM!
myosin V complex	GO:0031475	1	0	1	#NUM!	1	0	1	#NUM!
9+2 motile cilium	GO:0097729	2	0	1	#NUM!	1	0	1	#NUM!
large ribosomal subunit	GO:0015934	4	0	1	#NUM!	3	0	1	#NUM!
kinocilium	GO:0060091	1	0	1	#NUM!	1	0	1	#NUM!
asymmetric synapse	GO:0032279	1	0	1	#NUM!	1	0	1	#NUM!
neuronal cell body membrane	GO:0032809	8	0	1	#NUM!	8	0	1	#NUM!
peroxisomal importomer complex	GO:1990429	2	0	1	#NUM!	2	0	1	#NUM!
mitochondrial proton-transporting ATP synthase, catalytic core	GO:0005754	1	0	1	#NUM!	1	0	1	#NUM!
nucleotide-excision repair factor 2 complex	GO:0000111	1	0	1	#NUM!	1	0	1	#NUM!
cation-transporting ATPase complex	GO:0090533	1	0	1	#NUM!	1	0	1	#NUM!
platelet dense granule membrane	GO:0031088	2	0	1	#NUM!	2	0	1	#NUM!
integrin alpha3-beta1 complex	GO:0034667	1	0	1	#NUM!	1	0	1	#NUM!
integral component of autophagosome membrane	GO:0097637	2	0	1	#NUM!	2	0	1	#NUM!
integral component of postsynaptic specialization membrane	GO:0099060	5	0	1	#NUM!	4	0	1	#NUM!
Mis6-Sim4 complex	GO:0031511	1	0	1	#NUM!	1	0	1	#NUM!
mitotic spindle microtubule	GO:1990498	3	0	1	#NUM!	3	0	1	#NUM!
Weibel-Palade body	GO:0033093	3	0	1	#NUM!	3	0	1	#NUM!
proton-transporting two-sector ATPase complex	GO:0016469	4	0	1	#NUM!	4	0	1	#NUM!
growth cone filopodium	GO:1990812	3	0	1	#NUM!	3	0	1	#NUM!
interleukin-23 complex	GO:0070743	1	0	1	#NUM!	1	1	0.0896038	2.41236
DNA replication preinitiation complex	GO:0031261	1	0	1	#NUM!	1	0	1	#NUM!
adrenomedullin receptor complex	GO:1903143	1	0	1	#NUM!	1	0	1	#NUM!
outer dense plaque of desmosome	GO:0090636	1	0	1	#NUM!	1	0	1	#NUM!
leading edge of lamellipodium	GO:0061851	1	0	1	#NUM!	1	0	1	#NUM!
glycine cleavage complex	GO:0005960	1	0	1	#NUM!	1	0	1	#NUM!
rough endoplasmic reticulum lumen	GO:0048237	3	0	1	#NUM!	3	0	1	#NUM!
clathrin-sculpted acetylcholine transport vesicle membrane	GO:0060201	2	0	1	#NUM!	2	0	1	#NUM!
smooth muscle contractile fiber	GO:0030485	1	0	1	#NUM!	1	0	1	#NUM!
Lewy body corona	GO:1990038	1	0	1	#NUM!	1	0	1	#NUM!
dendritic spine head	GO:0044327	8	0	1	#NUM!	8	0	1	#NUM!
multivesicular body, internal vesicle	GO:0097487	0	0	1	#VALUE!	0	0	1	#VALUE!
apical tubulobulbar complex	GO:0061828	1	0	1	#NUM!	1	0	1	#NUM!
pre-snoRNP complex	GO:0070761	4	0	1	#NUM!	4	0	1	#NUM!
TRAPPI protein complex	GO:1990070	1	0	1	#NUM!	1	0	1	#NUM!
lateral cell cortex	GO:0097575	1	0	1	#NUM!	1	0	1	#NUM!
interleukin-23 receptor complex	GO:0072536	1	0	1	#NUM!	1	0	1	#NUM!
TIM23 mitochondrial import inner membrane translocase complex	GO:0005744	6	0	1	#NUM!	6	0	1	#NUM!
protein kinase 5 complex	GO:0016533	2	0	1	#NUM!	2	0	1	#NUM!
epidermal lamellar body	GO:0097209	1	0	1	#NUM!	1	0	1	#NUM!
Elg1 RFC-like complex	GO:0031391	2	0	1	#NUM!	2	0	1	#NUM!
voltage-gated sodium channel complex	GO:0001518	3	0	1	#NUM!	2	0	1	#NUM!
equatorial microtubule organizing center	GO:0000923	2	0	1	#NUM!	2	0	1	#NUM!
translation initiation ternary complex	GO:0044207	0	0	1	#VALUE!	0	0	1	#VALUE!
anchored component of membrane	GO:0031225	21	2	1	0.0440635	19	1	1	-0.532082
retromer complex	GO:0030904	7	0	1	#NUM!	7	0	1	#NUM!
clathrin-sculpted glutamate transport vesicle membrane	GO:0060203	3	0	1	#NUM!	3	0	1	#NUM!
cyclin E2-CDK2 complex	GO:0097135	2	0	1	#NUM!	2	1	0.17119	1.71921
classical Lewy body	GO:0097414	1	0	1	#NUM!	1	0	1	#NUM!
mitochondrion-derived vesicle	GO:0099073	1	0	1	#NUM!	1	0	1	#NUM!
postsynaptic endocytic zone	GO:0098843	2	0	1	#NUM!	2	0	1	#NUM!
asymmetric, glutamatergic, excitatory synapse	GO:0098985	1	0	1	#NUM!	1	0	1	#NUM!
postsynaptic specialization	GO:0099572	2	0	1	#NUM!	2	0	1	#NUM!
main axon	GO:0044304	3	0	1	#NUM!	3	0	1	#NUM!
respiratory chain complex IV	GO:0045277	3	0	1	#NUM!	3	0	1	#NUM!
peripheral region of growth cone	GO:0090725	1	0	1	#NUM!	1	0	1	#NUM!
zeta DNA polymerase complex	GO:0016035	1	0	1	#NUM!	1	0	1	#NUM!
host cell PML body	GO:0075341	1	0	1	#NUM!	1	0	1	#NUM!
myelin sheath abaxonal region	GO:0035748	5	0	1	#NUM!	5	0	1	#NUM!
plasma membrane respiratory chain complex I	GO:0045272	1	0	1	#NUM!	1	0	1	#NUM!
perivitelline space	GO:0098595	1	0	1	#NUM!	0	0	1	#VALUE!
integral component of peroxisomal membrane	GO:0005779	10	1	1	0.0928537	10	1	0.609116	0.109772
subapical complex	GO:0035003	0	0	1	#VALUE!	0	0	1	#VALUE!
symbiont-containing vacuole	GO:0020003	2	0	1	#NUM!	2	0	1	#NUM!
intrinsic component of endosome membrane	GO:0031302	0	0	1	#VALUE!	0	0	1	#VALUE!
rod spherule	GO:0044317	1	0	1	#NUM!	0	0	1	#VALUE!
proximal dendrite	GO:1990635	4	0	1	#NUM!	4	0	1	#NUM!
other organism cell	GO:0044216	1	0	1	#NUM!	1	0	1	#NUM!
telomeric heterochromatin	GO:0031933	2	0	1	#NUM!	2	0	1	#NUM!
invadopodium membrane	GO:0071438	2	0	1	#NUM!	2	0	1	#NUM!
lysosomal matrix	GO:1990836	1	0	1	#NUM!	1	0	1	#NUM!
laminin-2 complex	GO:0005607	1	0	1	#NUM!	1	0	1	#NUM!
signal recognition particle receptor complex	GO:0005785	1	0	1	#NUM!	1	0	1	#NUM!
piP-body	GO:0071547	2	0	1	#NUM!	2	0	1	#NUM!
extrinsic component of Golgi membrane	GO:0090498	3	0	1	#NUM!	3	0	1	#NUM!
replication fork protection complex	GO:0031298	3	0	1	#NUM!	2	0	1	#NUM!
vacuolar membrane	GO:0005774	14	1	1	-0.243619	13	1	1	-0.152592
dendritic spine membrane	GO:0032591	2	0	1	#NUM!	2	0	1	#NUM!
nuclear pre-replicative complex	GO:0005656	2	0	1	#NUM!	2	0	1	#NUM!
post-spliceosomal complex	GO:0071020	1	0	1	#NUM!	1	0	1	#NUM!
4-aminobutyrate transaminase complex	GO:0032144	1	0	1	#NUM!	1	0	1	#NUM!
endosome to plasma membrane transport vesicle	GO:0070381	3	0	1	#NUM!	3	0	1	#NUM!
platelet dense granule lumen	GO:0031089	6	0	1	#NUM!	6	0	1	#NUM!
endoplasmic reticulum-plasma membrane contact site	GO:0140268	4	0	1	#NUM!	4	0	1	#NUM!
endolysosome lumen	GO:0036021	3	0	1	#NUM!	3	0	1	#NUM!
eukaryotic translation initiation factor 2 complex	GO:0005850	1	0	1	#NUM!	1	0	1	#NUM!
intracellular cyclic nucleotide activated cation channel complex	GO:0017071	1	0	1	#NUM!	1	0	1	#NUM!
mitochondrial proton-transporting ATP synthase, stator stalk	GO:0000274	1	0	1	#NUM!	1	0	1	#NUM!
protein farnesyltransferase complex	GO:0005965	1	0	1	#NUM!	1	0	1	#NUM!
MIS12/MIND type complex	GO:0000444	3	0	1	#NUM!	3	0	1	#NUM!
box C/D snoRNP complex	GO:0031428	3	0	1	#NUM!	3	0	1	#NUM!
cortical endoplasmic reticulum	GO:0032541	1	0	1	#NUM!	1	0	1	#NUM!
oligosaccharyltransferase III complex	GO:0035000	1	0	1	#NUM!	1	0	1	#NUM!
RNA polymerase I complex	GO:0005736	6	0	1	#NUM!	6	0	1	#NUM!
mitotic spindle pole	GO:0097431	14	1	1	-0.243619	15	2	0.638644	0.397454
alveolar lamellar body	GO:0097208	2	0	1	#NUM!	2	0	1	#NUM!
cytoplasmic cyclin-dependent protein kinase holoenzyme complex	GO:0000308	1	0	1	#NUM!	1	0	1	#NUM!
alpha-beta T cell receptor complex	GO:0042105	1	0	1	#NUM!	1	0	1	#NUM!
sperm mitochondrial sheath	GO:0097226	1	0	1	#NUM!	1	0	1	#NUM!
TRAPP complex	GO:0030008	6	0	1	#NUM!	6	0	1	#NUM!
TCR signalosome	GO:0036398	1	0	1	#NUM!	1	0	1	#NUM!
U2-type spliceosomal complex	GO:0005684	5	0	1	#NUM!	5	0	1	#NUM!
discoidal high-density lipoprotein particle	GO:0034365	2	0	1	#NUM!	2	0	1	#NUM!
mitochondrial proton-transporting ATP synthase complex, coupling factor F(o)	GO:0000276	6	0	1	#NUM!	6	0	1	#NUM!
mRNA cap methyltransferase complex	GO:0031533	1	0	1	#NUM!	1	0	1	#NUM!
protein C inhibitor-coagulation factor Xa complex	GO:0097182	0	0	1	#VALUE!	0	0	1	#VALUE!
dopaminergic synapse	GO:0098691	4	0	1	#NUM!	2	0	1	#NUM!
calcium ion-transporting ATPase complex	GO:0090534	2	0	1	#NUM!	2	0	1	#NUM!
dendrite cytoplasm	GO:0032839	16	1	1	-0.37715	16	1	1	-0.360231
SMN-Sm protein complex	GO:0034719	14	1	1	-0.243619	14	1	1	-0.2267
guanylate cyclase complex, soluble	GO:0008074	1	0	1	#NUM!	1	0	1	#NUM!
EGO complex	GO:0034448	3	0	1	#NUM!	2	0	1	#NUM!
small ribosomal subunit	GO:0015935	11	1	1	-0.00245653	11	0	0.614215	#NUM!
checkpoint clamp complex	GO:0030896	3	0	1	#NUM!	3	0	1	#NUM!
growth hormone receptor complex	GO:0070195	1	0	1	#NUM!	1	0	1	#NUM!
RNA polymerase transcription factor SL1 complex	GO:0005668	2	0	1	#NUM!	2	0	1	#NUM!
nuclear euchromatin	GO:0005719	15	1	1	-0.312611	15	1	1	-0.295693
protein C inhibitor-TMPRSS11E complex	GO:0036025	0	0	1	#VALUE!	0	0	1	#VALUE!
interleukin-28 receptor complex	GO:0032002	0	0	1	#VALUE!	0	0	1	#VALUE!
nucleosome	GO:0000786	19	1	1	-0.549	21	1	1	-0.632165
extrinsic component of endosome membrane	GO:0031313	6	0	1	#NUM!	6	0	1	#NUM!
somatodendritic compartment	GO:0036477	6	0	1	#NUM!	6	0	1	#NUM!
pseudopodium membrane	GO:0031260	0	0	1	#VALUE!	0	0	1	#VALUE!
retromer, cargo-selective complex	GO:0030906	2	0	1	#NUM!	2	0	1	#NUM!
nuclear lumen	GO:0031981	1	0	1	#NUM!	1	0	1	#NUM!
extrinsic component of omegasome membrane	GO:0097629	1	0	1	#NUM!	1	0	1	#NUM!
protein C inhibitor-plasma kallikrein complex	GO:0036030	0	0	1	#VALUE!	0	0	1	#VALUE!
stereocilium bundle	GO:0032421	2	0	1	#NUM!	2	0	1	#NUM!
calcium- and calmodulin-dependent protein kinase complex	GO:0005954	2	0	1	#NUM!	2	0	1	#NUM!
syntrophin complex	GO:0016013	3	0	1	#NUM!	3	0	1	#NUM!
DNA replication factor C complex	GO:0005663	4	0	1	#NUM!	4	0	1	#NUM!
interphase microtubule organizing center	GO:0031021	1	0	1	#NUM!	1	0	1	#NUM!
dendrite terminus	GO:0044292	2	0	1	#NUM!	2	0	1	#NUM!
Barr body	GO:0001740	3	0	1	#NUM!	4	0	1	#NUM!
lumenal side of Golgi membrane	GO:0098547	1	0	1	#NUM!	1	0	1	#NUM!
transcription factor TFTC complex	GO:0033276	7	0	1	#NUM!	7	0	1	#NUM!
calcium channel complex	GO:0034704	11	1	1	-0.00245653	11	1	1	0.014462
UFD1-NPL4 complex	GO:0036501	1	0	1	#NUM!	1	0	1	#NUM!
female pronucleus	GO:0001939	6	0	1	#NUM!	6	0	1	#NUM!
ribose phosphate diphosphokinase complex	GO:0002189	4	0	1	#NUM!	4	0	1	#NUM!
SUMO activating enzyme complex	GO:0031510	3	0	1	#NUM!	3	0	1	#NUM!
BIM-BCL-xl complex	GO:0097140	1	0	1	#NUM!	1	0	1	#NUM!
laminin-3 complex	GO:0005608	1	0	1	#NUM!	1	0	1	#NUM!
nucleolar ribonuclease P complex	GO:0005655	2	0	1	#NUM!	2	0	1	#NUM!
cleavage body	GO:0071920	2	0	1	#NUM!	2	0	1	#NUM!
macropinocytic cup	GO:0070685	1	0	1	#NUM!	1	0	1	#NUM!
FACT complex	GO:0035101	2	0	1	#NUM!	2	0	1	#NUM!
clathrin-sculpted monoamine transport vesicle membrane	GO:0070083	3	0	1	#NUM!	3	0	1	#NUM!
neurofibrillary tangle	GO:0097418	3	0	1	#NUM!	3	0	1	#NUM!
spherical high-density lipoprotein particle	GO:0034366	2	0	1	#NUM!	2	0	1	#NUM!
peroxisomal membrane	GO:0005778	34	3	1	-0.0323095	34	3	1	-0.015391
clathrin complex	GO:0071439	3	0	1	#NUM!	3	0	1	#NUM!
condensed nuclear chromosome kinetochore	GO:0000778	6	0	1	#NUM!	5	0	1	#NUM!
CURI complex	GO:0032545	2	0	1	#NUM!	2	0	1	#NUM!
DUBm complex	GO:0071819	2	0	1	#NUM!	2	0	1	#NUM!
perineuronal net	GO:0072534	2	0	1	#NUM!	2	0	1	#NUM!
RNA polymerase III complex	GO:0005666	9	0	1	#NUM!	9	0	1	#NUM!
NatC complex	GO:0031417	1	0	1	#NUM!	1	0	1	#NUM!
cytoplasmic side of late endosome membrane	GO:0098560	2	0	1	#NUM!	2	0	1	#NUM!
lamellar body	GO:0042599	5	0	1	#NUM!	5	0	1	#NUM!
VCB complex	GO:0030891	5	0	1	#NUM!	5	0	1	#NUM!
endothelial microparticle	GO:0072563	1	0	1	#NUM!	1	0	1	#NUM!
protein-lipid complex	GO:0032994	1	0	1	#NUM!	1	0	1	#NUM!
collagen type XI trimer	GO:0005592	1	0	1	#NUM!	1	0	1	#NUM!
host cell presynaptic membrane	GO:0044231	1	0	1	#NUM!	1	0	1	#NUM!
chromosome passenger complex	GO:0032133	0	0	1	#VALUE!	0	0	1	#VALUE!
sex chromatin	GO:0001739	6	0	1	#NUM!	6	0	1	#NUM!
node of Ranvier	GO:0033268	8	0	1	#NUM!	8	0	1	#NUM!
alveolar lamellar body membrane	GO:0097233	0	0	1	#VALUE!	0	0	1	#VALUE!
oncostatin-M receptor complex	GO:0005900	2	0	1	#NUM!	2	0	1	#NUM!
mitochondrial crista	GO:0030061	3	0	1	#NUM!	3	0	1	#NUM!
TORC2 complex	GO:0031932	5	0	1	#NUM!	5	0	1	#NUM!
growth cone membrane	GO:0032584	2	0	1	#NUM!	2	0	1	#NUM!
cyclin/CDK positive transcription elongation factor complex	GO:0008024	4	0	1	#NUM!	4	0	1	#NUM!
U4atac snRNP	GO:0005690	2	0	1	#NUM!	2	0	1	#NUM!
interfibrillar mitochondrion	GO:1990844	1	0	1	#NUM!	1	0	1	#NUM!
ribonucleoside-diphosphate reductase complex	GO:0005971	1	0	1	#NUM!	1	0	1	#NUM!
insulin-like growth factor binding protein complex	GO:0016942	2	0	1	#NUM!	2	0	1	#NUM!
replisome	GO:0030894	1	0	1	#NUM!	1	0	1	#NUM!
mitotic spindle midzone	GO:1990023	5	0	1	#NUM!	4	0	1	#NUM!
endoplasmic reticulum chaperone complex	GO:0034663	8	0	1	#NUM!	7	0	1	#NUM!
Mre11 complex	GO:0030870	2	0	1	#NUM!	2	0	1	#NUM!
BCOR complex	GO:0140261	1	0	1	#NUM!	1	0	1	#NUM!
USH2 complex	GO:1990696	1	0	1	#NUM!	1	0	1	#NUM!
TSC1-TSC2 complex	GO:0033596	2	0	1	#NUM!	2	0	1	#NUM!
cyclin D2-CDK4 complex	GO:0097129	2	0	1	#NUM!	2	0	1	#NUM!
ciliary pocket membrane	GO:0020018	2	0	1	#NUM!	2	0	1	#NUM!
transcription factor TFIIE complex	GO:0005673	2	0	1	#NUM!	2	0	1	#NUM!
RNA polymerase II transcription repressor complex	GO:0090571	2	0	1	#NUM!	2	0	1	#NUM!
PR-DUB complex	GO:0035517	3	0	1	#NUM!	3	0	1	#NUM!
kinesin I complex	GO:0016938	1	0	1	#NUM!	1	0	1	#NUM!
symmetric synapse	GO:0032280	1	0	1	#NUM!	1	0	1	#NUM!
photoreceptor outer segment	GO:0001750	19	1	1	-0.549	18	1	1	-0.478015
plasma membrane bounded cell projection cytoplasm	GO:0032838	1	0	1	#NUM!	1	0	1	#NUM!
integrin alpha7-beta1 complex	GO:0034677	1	0	1	#NUM!	1	0	1	#NUM!
nuclear pore	GO:0005643	45	4	1	-0.0249294	44	4	1	0.014462
DBIRD complex	GO:0044609	1	0	1	#NUM!	1	0	1	#NUM!
GATOR2 complex	GO:0061700	4	0	1	#NUM!	5	0	1	#NUM!
BBSome	GO:0034464	4	0	1	#NUM!	4	0	1	#NUM!
intercellular bridge	GO:0045171	32	3	1	0.0283151	31	3	0.754391	0.0769823
cortical microtubule plus-end	GO:1903754	1	0	1	#NUM!	1	0	1	#NUM!
MCM complex	GO:0042555	8	0	1	#NUM!	8	0	1	#NUM!
preribosome, small subunit precursor	GO:0030688	8	0	1	#NUM!	6	0	1	#NUM!
small nucleolar ribonucleoprotein complex	GO:0005732	7	0	1	#NUM!	7	0	1	#NUM!
dynactin complex	GO:0005869	7	0	1	#NUM!	7	0	1	#NUM!
inactive sex chromosome	GO:0098577	1	0	1	#NUM!	1	0	1	#NUM!
Shc-EGFR complex	GO:0070435	2	0	1	#NUM!	2	0	1	#NUM!
eukaryotic translation initiation factor 2B complex	GO:0005851	4	0	1	#NUM!	4	0	1	#NUM!
integrin alpha11-beta1 complex	GO:0034681	1	0	1	#NUM!	1	0	1	#NUM!
serine/threonine protein kinase complex	GO:1902554	1	0	1	#NUM!	1	0	1	#NUM!
Ndc80 complex	GO:0031262	1	0	1	#NUM!	0	0	1	#VALUE!
integral component of lysosomal membrane	GO:1905103	1	0	1	#NUM!	1	0	1	#NUM!
core-binding factor complex	GO:0016513	2	0	1	#NUM!	2	1	0.17119	1.71921
ribosome	GO:0005840	33	3	1	-0.00245653	32	3	0.761519	0.0452336
smooth endoplasmic reticulum membrane	GO:0030868	2	0	1	#NUM!	2	0	1	#NUM!
succinate-CoA ligase complex	GO:0042709	1	0	1	#NUM!	1	0	1	#NUM!
heterotrimeric G-protein complex	GO:0005834	18	1	1	-0.494933	18	1	1	-0.478015
RNA N6-methyladenosine methyltransferase complex	GO:0036396	4	0	1	#NUM!	4	0	1	#NUM!
presynaptic cytoskeleton	GO:0099569	1	0	1	#NUM!	1	0	1	#NUM!
serine protease inhibitor complex	GO:0097180	0	0	1	#VALUE!	0	0	1	#VALUE!
muscle myosin complex	GO:0005859	3	0	1	#NUM!	3	0	1	#NUM!
clathrin coat of coated pit	GO:0030132	4	0	1	#NUM!	4	0	1	#NUM!
ESCRT-0 complex	GO:0033565	3	0	1	#NUM!	3	0	1	#NUM!
vesicle coat	GO:0030120	1	0	1	#NUM!	1	0	1	#NUM!
katanin complex	GO:0008352	1	0	1	#NUM!	1	0	1	#NUM!
gamma-tubulin complex	GO:0000930	6	0	1	#NUM!	6	0	1	#NUM!
spindle matrix	GO:1990047	1	0	1	#NUM!	1	0	1	#NUM!
phosphatidylinositol 3-kinase complex, class III	GO:0035032	1	0	1	#NUM!	1	0	1	#NUM!
Rad51B-Rad51C-Rad51D-XRCC2 complex	GO:0033063	2	0	1	#NUM!	2	0	1	#NUM!
anchored component of presynaptic active zone membrane	GO:0099029	2	0	1	#NUM!	2	0	1	#NUM!
hemidesmosome	GO:0030056	4	0	1	#NUM!	4	0	1	#NUM!
NOS2-CD74 complex	GO:0035693	1	0	1	#NUM!	1	0	1	#NUM!
extrinsic component of postsynaptic membrane	GO:0098890	2	0	1	#NUM!	2	0	1	#NUM!
Elongator holoenzyme complex	GO:0033588	3	0	1	#NUM!	3	0	1	#NUM!
chylomicron remnant	GO:0034360	0	0	1	#VALUE!	0	0	1	#VALUE!
integral component of neuronal dense core vesicle membrane	GO:0099066	2	0	1	#NUM!	2	0	1	#NUM!
autosome	GO:0030849	1	0	1	#NUM!	1	0	1	#NUM!
rough endoplasmic reticulum membrane	GO:0030867	2	0	1	#NUM!	2	0	1	#NUM!
secretory granule	GO:0030141	30	2	1	-0.312611	29	3	0.741216	0.143674
tethering complex	GO:0099023	1	0	1	#NUM!	1	0	1	#NUM!
meiotic cohesin complex	GO:0030893	3	0	1	#NUM!	4	1	0.313109	1.02606
other organism cell membrane	GO:0044218	1	0	1	#NUM!	1	0	1	#NUM!
gamma-catenin-TCF7L2 complex	GO:0071665	1	0	1	#NUM!	1	0	1	#NUM!
cyclin K-CDK13 complex	GO:0002945	2	0	1	#NUM!	2	0	1	#NUM!
heterochromatin	GO:0000792	13	1	1	-0.169511	13	3	0.104125	0.94602
inflammasome complex	GO:0061702	1	0	1	#NUM!	1	0	1	#NUM!
distal axon	GO:0150034	2	0	1	#NUM!	2	0	1	#NUM!
gamma DNA polymerase complex	GO:0005760	1	0	1	#NUM!	1	0	1	#NUM!
BRCA1-BARD1 complex	GO:0031436	2	0	1	#NUM!	2	0	1	#NUM!
alphav-beta3 integrin-vitronectin complex	GO:0071062	2	0	1	#NUM!	2	0	1	#NUM!
UBC13-MMS2 complex	GO:0031372	2	0	1	#NUM!	2	0	1	#NUM!
calyx of Held	GO:0044305	13	1	1	-0.169511	12	1	1	-0.0725494
apolipoprotein B mRNA editing enzyme complex	GO:0030895	3	0	1	#NUM!	1	0	1	#NUM!
storage vacuole	GO:0000322	1	0	1	#NUM!	1	0	1	#NUM!
lipopolysaccharide receptor complex	GO:0046696	4	0	1	#NUM!	4	0	1	#NUM!
NSL complex	GO:0044545	5	0	1	#NUM!	5	0	1	#NUM!
PCSK9-AnxA2 complex	GO:1990667	1	0	1	#NUM!	1	0	1	#NUM!
cyclin A1-CDK2 complex	GO:0097123	2	0	1	#NUM!	2	1	0.17119	1.71921
septin complex	GO:0031105	9	0	1	#NUM!	9	0	1	#NUM!
translation release factor complex	GO:0018444	2	0	1	#NUM!	2	0	1	#NUM!
eukaryotic translation initiation factor 3 complex, eIF3m	GO:0071541	6	0	1	#NUM!	6	0	1	#NUM!
vacuole	GO:0005773	5	0	1	#NUM!	5	0	1	#NUM!
anchored component of postsynaptic density membrane	GO:0099031	1	0	1	#NUM!	1	0	1	#NUM!
muscle cell projection membrane	GO:0036195	1	0	1	#NUM!	1	0	1	#NUM!
cell cortex region	GO:0099738	9	0	1	#NUM!	9	0	1	#NUM!
protein C inhibitor-coagulation factor XI complex	GO:0097183	0	0	1	#VALUE!	0	0	1	#VALUE!
collagen type IV trimer	GO:0005587	2	0	1	#NUM!	2	0	1	#NUM!
HIR complex	GO:0000417	1	0	1	#NUM!	1	0	1	#NUM!
lipid tube	GO:0060987	1	0	1	#NUM!	1	0	1	#NUM!
cytoskeleton of presynaptic active zone	GO:0048788	3	0	1	#NUM!	3	0	1	#NUM!
inhibin A complex	GO:0043512	1	0	1	#NUM!	1	0	1	#NUM!
chylomicron	GO:0042627	4	0	1	#NUM!	4	0	1	#NUM!
TAP complex	GO:0042825	2	0	1	#NUM!	2	0	1	#NUM!
collagen type VIII trimer	GO:0005591	1	0	1	#NUM!	1	0	1	#NUM!
photoreceptor cell cilium	GO:0097733	1	0	1	#NUM!	1	0	1	#NUM!
axon initial segment	GO:0043194	13	1	1	-0.169511	13	1	1	-0.152592
UBC13-UEV1A complex	GO:0035370	2	0	1	#NUM!	2	0	1	#NUM!
apoptosome	GO:0043293	1	0	1	#NUM!	1	0	1	#NUM!
centriolar subdistal appendage	GO:0120103	6	0	1	#NUM!	6	0	1	#NUM!
inhibin-betaglycan-ActRII complex	GO:0034673	1	0	1	#NUM!	1	0	1	#NUM!
postsynaptic specialization membrane	GO:0099634	2	0	1	#NUM!	2	0	1	#NUM!
nuclear pore outer ring	GO:0031080	6	0	1	#NUM!	6	0	1	#NUM!
nucleolus organizer region	GO:0005731	1	0	1	#NUM!	1	0	1	#NUM!
MCM8-MCM9 complex	GO:0097362	2	0	1	#NUM!	2	0	1	#NUM!
delta DNA polymerase complex	GO:0043625	1	0	1	#NUM!	1	0	1	#NUM!
commitment complex	GO:0000243	4	0	1	#NUM!	4	0	1	#NUM!
protein phosphatase type 2A complex	GO:0000159	9	0	1	#NUM!	10	0	1	#NUM!
GATOR1 complex	GO:1990130	1	0	1	#NUM!	1	0	1	#NUM!
serine C-palmitoyltransferase complex	GO:0017059	1	0	1	#NUM!	1	0	1	#NUM!
PAM complex, Tim23 associated import motor	GO:0001405	2	0	1	#NUM!	2	0	1	#NUM!
Smc5-Smc6 complex	GO:0030915	3	0	1	#NUM!	3	0	1	#NUM!
PCAF complex	GO:0000125	5	0	1	#NUM!	5	0	1	#NUM!
catalytic complex	GO:1902494	2	0	1	#NUM!	1	0	1	#NUM!
extrinsic component of endoplasmic reticulum membrane	GO:0042406	3	0	1	#NUM!	3	0	1	#NUM!
elastic fiber	GO:0071953	3	0	1	#NUM!	3	0	1	#NUM!
microvesicle	GO:1990742	2	0	1	#NUM!	2	0	1	#NUM!
methionine adenosyltransferase complex	GO:0048269	2	0	1	#NUM!	2	0	1	#NUM!
basal part of cell	GO:0045178	3	0	1	#NUM!	3	0	1	#NUM!
NuA3a histone acetyltransferase complex	GO:1990467	1	0	1	#NUM!	1	0	1	#NUM!
integrin alpha1-beta1 complex	GO:0034665	1	0	1	#NUM!	1	0	1	#NUM!
axonemal outer doublet	GO:0097545	1	0	1	#NUM!	0	0	1	#VALUE!
mitotic spindle astral microtubule	GO:0061673	3	0	1	#NUM!	2	0	1	#NUM!
slit diaphragm	GO:0036057	4	0	1	#NUM!	4	0	1	#NUM!
Grb2-Sos complex	GO:0070618	1	0	1	#NUM!	1	0	1	#NUM!
dynein complex	GO:0030286	10	1	1	0.0928537	10	1	0.609116	0.109772
THO complex part of transcription export complex	GO:0000445	5	0	1	#NUM!	5	0	1	#NUM!
ciliary inversin compartment	GO:0097543	1	0	1	#NUM!	1	0	1	#NUM!
intraciliary transport particle A	GO:0030991	3	0	1	#NUM!	3	0	1	#NUM!
lateral loop	GO:0043219	2	0	1	#NUM!	2	0	1	#NUM!
cis-Golgi network membrane	GO:0033106	2	0	1	#NUM!	2	0	1	#NUM!
laminin complex	GO:0043256	3	0	1	#NUM!	3	0	1	#NUM!
cell division site	GO:0032153	4	0	1	#NUM!	2	0	1	#NUM!
cell body fiber	GO:0070852	3	0	1	#NUM!	3	0	1	#NUM!
NuA3b histone acetyltransferase complex	GO:1990468	1	0	1	#NUM!	1	0	1	#NUM!
BRCA2-MAGE-D1 complex	GO:0033593	1	0	1	#NUM!	0	0	1	#VALUE!
presynaptic endocytic zone membrane	GO:0098835	4	0	1	#NUM!	4	0	1	#NUM!
nuclear nucleosome	GO:0000788	5	0	1	#NUM!	6	0	1	#NUM!
type III intermediate filament	GO:0045098	1	0	1	#NUM!	1	0	1	#NUM!
TRAPPIII protein complex	GO:1990072	1	0	1	#NUM!	1	0	1	#NUM!
follicle-stimulating hormone complex	GO:0016914	0	0	1	#VALUE!	1	0	1	#NUM!
respirasome	GO:0070469	3	0	1	#NUM!	3	0	1	#NUM!
nuclear subtelomeric heterochromatin	GO:1990707	1	0	1	#NUM!	1	0	1	#NUM!
box H/ACA snoRNP complex	GO:0031429	4	0	1	#NUM!	4	0	1	#NUM!
XPC complex	GO:0071942	3	0	1	#NUM!	3	0	1	#NUM!
eukaryotic translation initiation factor 4F complex	GO:0016281	10	1	1	0.0928537	10	2	0.22389	0.802919
specific granule lumen	GO:0035580	28	2	1	-0.243619	25	2	1	-0.113371
intrinsic component of external side of plasma membrane	GO:0031233	0	0	1	#VALUE!	0	0	1	#VALUE!
calcineurin complex	GO:0005955	4	0	1	#NUM!	4	0	1	#NUM!
NatB complex	GO:0031416	1	0	1	#NUM!	1	0	1	#NUM!
protein C inhibitor-PLAT complex	GO:0036026	0	0	1	#VALUE!	0	0	1	#VALUE!
photoreceptor connecting cilium	GO:0032391	15	1	1	-0.312611	15	1	1	-0.295693
protein C inhibitor-TMPRSS7 complex	GO:0036024	0	0	1	#VALUE!	0	0	1	#VALUE!
nucleotide-excision repair factor 1 complex	GO:0000110	2	0	1	#NUM!	2	0	1	#NUM!
unconventional myosin complex	GO:0016461	5	0	1	#NUM!	5	0	1	#NUM!
perinuclear endoplasmic reticulum	GO:0097038	12	1	1	-0.0894679	12	1	1	-0.0725494
interleukin-6 receptor complex	GO:0005896	2	0	1	#NUM!	2	0	1	#NUM!
late recombination nodule	GO:0005715	1	0	1	#NUM!	1	0	1	#NUM!
clathrin coat of endocytic vesicle	GO:0030128	1	0	1	#NUM!	1	0	1	#NUM!
extrinsic component of presynaptic membrane	GO:0098888	1	0	1	#NUM!	1	0	1	#NUM!
Bcl3/NF-kappaB2 complex	GO:0033257	1	0	1	#NUM!	1	0	1	#NUM!
egg coat	GO:0035805	1	0	1	#NUM!	0	0	1	#VALUE!
box H/ACA scaRNP complex	GO:0072589	4	0	1	#NUM!	4	0	1	#NUM!
MHC class I protein complex	GO:0042612	7	0	1	#NUM!	7	0	1	#NUM!
Prp19 complex	GO:0000974	11	1	1	-0.00245653	11	1	1	0.014462
6-phosphofructo-2-kinase/fructose-2,6-biphosphatase complex	GO:0043540	1	0	1	#NUM!	0	0	1	#VALUE!
CAF-1 complex	GO:0033186	2	0	1	#NUM!	2	0	1	#NUM!
TORC1 complex	GO:0031931	4	0	1	#NUM!	4	0	1	#NUM!
PeBoW complex	GO:0070545	2	0	1	#NUM!	2	0	1	#NUM!
plasma membrane proton-transporting V-type ATPase complex	GO:0033181	3	0	1	#NUM!	3	0	1	#NUM!
kinesin II complex	GO:0016939	3	0	1	#NUM!	3	0	1	#NUM!
BIM-BCL-2 complex	GO:0097141	1	0	1	#NUM!	1	0	1	#NUM!
Noc2p-Noc3p complex	GO:0030691	1	0	1	#NUM!	1	0	1	#NUM!
anchored component of postsynaptic membrane	GO:0099025	1	0	1	#NUM!	1	0	1	#NUM!
collagen type XII trimer	GO:0005595	1	0	1	#NUM!	1	0	1	#NUM!
glycinergic synapse	GO:0098690	1	0	1	#NUM!	2	0	1	#NUM!
contractile ring	GO:0070938	3	0	1	#NUM!	3	0	1	#NUM!
negative cofactor 2 complex	GO:0017054	1	0	1	#NUM!	1	0	1	#NUM!
complement component C1 complex	GO:0005602	2	0	1	#NUM!	2	0	1	#NUM!
multivesicular body lumen	GO:0097486	3	0	1	#NUM!	3	0	1	#NUM!
Noc4p-Nop14p complex	GO:0030692	1	0	1	#NUM!	0	0	1	#VALUE!
plasma membrane succinate dehydrogenase complex	GO:0045282	1	0	1	#NUM!	1	0	1	#NUM!
periciliary membrane compartment	GO:1990075	2	0	1	#NUM!	2	0	1	#NUM!
respiratory chain complex II	GO:0045273	1	0	1	#NUM!	1	0	1	#NUM!
parallel fiber to Purkinje cell synapse	GO:0098688	4	0	1	#NUM!	4	0	1	#NUM!
cytoplasmic side of endoplasmic reticulum membrane	GO:0098554	4	0	1	#NUM!	4	0	1	#NUM!
SOSS complex	GO:0070876	3	0	1	#NUM!	3	0	1	#NUM!
pyruvate kinase complex	GO:1902912	1	0	1	#NUM!	1	0	1	#NUM!
Swi5-Sfr1 complex	GO:0032798	1	0	1	#NUM!	1	0	1	#NUM!
glucosidase II complex	GO:0017177	2	0	1	#NUM!	2	0	1	#NUM!
cis-Golgi network	GO:0005801	32	3	1	0.0283151	31	3	0.754391	0.0769823
DSIF complex	GO:0032044	2	0	1	#NUM!	2	0	1	#NUM!
extrinsic component of presynaptic endocytic zone membrane	GO:0098894	2	0	1	#NUM!	2	0	1	#NUM!
plasma membrane bounded cell projection	GO:0120025	1	0	1	#NUM!	1	0	1	#NUM!
Rad17 RFC-like complex	GO:0031389	1	0	1	#NUM!	1	0	1	#NUM!
myofibril	GO:0030016	11	1	1	-0.00245653	11	1	1	0.014462
nuclear telomeric heterochromatin	GO:0005724	2	0	1	#NUM!	2	0	1	#NUM!
GARP complex	GO:0000938	2	0	1	#NUM!	2	0	1	#NUM!
brahma complex	GO:0035060	1	0	1	#NUM!	1	0	1	#NUM!
isoamylase complex	GO:0043033	1	0	1	#NUM!	1	0	1	#NUM!
synaptobrevin 2-SNAP-25-syntaxin-1a-complexin II complex	GO:0070033	2	0	1	#NUM!	2	0	1	#NUM!
supramolecular fiber	GO:0099512	1	0	1	#NUM!	1	0	1	#NUM!
npBAF complex	GO:0071564	11	1	1	-0.00245653	11	1	1	0.014462
clathrin coat of trans-Golgi network vesicle	GO:0030130	5	0	1	#NUM!	5	0	1	#NUM!
MutSalpha complex	GO:0032301	1	0	1	#NUM!	1	0	1	#NUM!
U7 snRNP	GO:0005683	6	0	1	#NUM!	6	0	1	#NUM!
amylin receptor complex 1	GO:0150056	1	0	1	#NUM!	0	0	1	#VALUE!
THO complex	GO:0000347	4	0	1	#NUM!	4	0	1	#NUM!
inward rectifying potassium channel	GO:0008282	1	0	1	#NUM!	1	0	1	#NUM!
chromatin silencing complex	GO:0005677	3	0	1	#NUM!	3	1	0.245474	1.31374
pore complex	GO:0046930	4	0	1	#NUM!	4	0	1	#NUM!
Rad6-Rad18 complex	GO:0097505	1	0	1	#NUM!	1	0	1	#NUM!
proton-transporting ATP synthase complex, catalytic core F(1)	GO:0045261	1	0	1	#NUM!	1	0	1	#NUM!
glial limiting end-foot	GO:0097451	0	0	1	#VALUE!	0	0	1	#VALUE!
lipoprotein particle	GO:1990777	2	0	1	#NUM!	2	0	1	#NUM!
CNTFR-CLCF1 complex	GO:0097059	1	0	1	#NUM!	1	0	1	#NUM!
dentate gyrus mossy fiber	GO:0044302	1	0	1	#NUM!	1	0	1	#NUM!
EMILIN complex	GO:1990971	0	0	1	#VALUE!	0	0	1	#VALUE!
Hrd1p ubiquitin ligase ERAD-L complex	GO:0000839	3	0	1	#NUM!	3	0	1	#NUM!
vacuolar proton-transporting V-type ATPase, V0 domain	GO:0000220	1	0	1	#NUM!	1	0	1	#NUM!
cytoplasmic side of early endosome membrane	GO:0098559	2	0	1	#NUM!	2	0	1	#NUM!
synaptonemal complex	GO:0000795	10	1	1	0.0928537	8	1	0.52828	0.332916
cohesin complex	GO:0008278	5	0	1	#NUM!	6	1	0.430758	0.620598
NURF complex	GO:0016589	3	0	1	#NUM!	3	0	1	#NUM!
myosin filament	GO:0032982	4	0	1	#NUM!	4	0	1	#NUM!
outer dense fiber	GO:0001520	2	0	1	#NUM!	2	0	1	#NUM!
U2AF	GO:0089701	3	0	1	#NUM!	3	0	1	#NUM!
CatSper complex	GO:0036128	1	0	1	#NUM!	1	0	1	#NUM!
protein C inhibitor-thrombin complex	GO:0036028	0	0	1	#VALUE!	0	0	1	#VALUE!
tRNA-splicing ligase complex	GO:0072669	3	0	1	#NUM!	3	0	1	#NUM!
mature chylomicron	GO:0034359	0	0	1	#VALUE!	0	0	1	#VALUE!
perinuclear endoplasmic reticulum lumen	GO:0099020	1	0	1	#NUM!	1	0	1	#NUM!
integral component of external side of plasma membrane	GO:0071575	1	0	1	#NUM!	0	0	1	#VALUE!
ESCRT III complex	GO:0000815	9	0	1	#NUM!	9	0	1	#NUM!
hexameric IgM immunoglobulin complex	GO:0071757	1	0	1	#NUM!	0	0	1	#VALUE!
Golgi transport complex	GO:0017119	10	1	1	0.0928537	10	1	0.609116	0.109772
integrin alphav-beta5 complex	GO:0034684	1	0	1	#NUM!	1	0	1	#NUM!
BLOC-2 complex	GO:0031084	1	0	1	#NUM!	1	0	1	#NUM!
hemoglobin complex	GO:0005833	4	0	1	#NUM!	3	1	0.245474	1.31374
Cul4B-RING E3 ubiquitin ligase complex	GO:0031465	3	0	1	#NUM!	3	0	1	#NUM!
alphav-beta3 integrin-PKCalpha complex	GO:0035866	1	0	1	#NUM!	1	0	1	#NUM!
interleukin-13 receptor complex	GO:0005898	1	0	1	#NUM!	1	0	1	#NUM!
L-cysteine desulfurase complex	GO:1990221	1	0	1	#NUM!	1	0	1	#NUM!
nuclear RNA-directed RNA polymerase complex	GO:0031380	1	0	1	#NUM!	1	0	1	#NUM!
fibrinogen complex	GO:0005577	3	0	1	#NUM!	2	0	1	#NUM!
sperm principal piece	GO:0097228	3	0	1	#NUM!	3	0	1	#NUM!
dendritic tree	GO:0097447	1	0	1	#NUM!	1	0	1	#NUM!
rhabdomere	GO:0016028	1	0	1	#NUM!	1	0	1	#NUM!
extrinsic component of postsynaptic endosome membrane	GO:0098999	1	0	1	#NUM!	1	0	1	#NUM!
MSL complex	GO:0072487	2	0	1	#NUM!	2	0	1	#NUM!
protein kinase complex	GO:1902911	1	0	1	#NUM!	1	0	1	#NUM!
bleb	GO:0032059	8	0	1	#NUM!	8	0	1	#NUM!
cytosolic ribosome	GO:0022626	5	0	1	#NUM!	5	0	1	#NUM!
host cell surface	GO:0044228	1	0	1	#NUM!	1	0	1	#NUM!
tetraspanin-enriched microdomain	GO:0097197	4	0	1	#NUM!	4	0	1	#NUM!
neuronal dense core vesicle	GO:0098992	1	0	1	#NUM!	1	0	1	#NUM!
sorting endosome	GO:0097443	4	0	1	#NUM!	4	1	0.313109	1.02606
HAUS complex	GO:0070652	7	0	1	#NUM!	7	0	1	#NUM!
EKC/KEOPS complex	GO:0000408	4	0	1	#NUM!	4	1	0.313109	1.02606
ESCRT II complex	GO:0000814	2	0	1	#NUM!	2	0	1	#NUM!
fascia adherens	GO:0005916	8	0	1	#NUM!	7	0	1	#NUM!
RNA polymerase I core factor complex	GO:0070860	1	0	1	#NUM!	1	0	1	#NUM!
lysosomal lumen	GO:0043202	45	4	1	-0.0249294	43	3	1	-0.250231
phenylalanine-tRNA ligase complex	GO:0009328	1	0	1	#NUM!	1	0	1	#NUM!
cell periphery	GO:0071944	24	2	1	-0.0894679	22	4	0.12853	0.707609
clathrin vesicle coat	GO:0030125	4	0	1	#NUM!	4	0	1	#NUM!
t-UTP complex	GO:0034455	2	0	1	#NUM!	2	0	1	#NUM!
pICln-Sm protein complex	GO:0034715	6	0	1	#NUM!	6	0	1	#NUM!
phosphorylase kinase complex	GO:0005964	2	0	1	#NUM!	2	0	1	#NUM!
fibrillar collagen trimer	GO:0005583	1	0	1	#NUM!	1	0	1	#NUM!
AMPA glutamate receptor complex	GO:0032281	6	0	1	#NUM!	6	0	1	#NUM!
platelet alpha granule	GO:0031091	6	0	1	#NUM!	6	0	1	#NUM!
presynaptic actin cytoskeleton	GO:0099143	1	0	1	#NUM!	1	0	1	#NUM!
laminin-5 complex	GO:0005610	2	0	1	#NUM!	2	0	1	#NUM!
PCNA complex	GO:0043626	1	0	1	#NUM!	1	0	1	#NUM!
proton-transporting V-type ATPase complex	GO:0033176	1	0	1	#NUM!	1	0	1	#NUM!
intrinsic component of membrane	GO:0031224	8	0	1	#NUM!	7	0	1	#NUM!
compact myelin	GO:0043218	3	0	1	#NUM!	3	0	1	#NUM!
tricarboxylic acid cycle enzyme complex	GO:0045239	1	0	1	#NUM!	1	0	1	#NUM!
box H/ACA telomerase RNP complex	GO:0090661	4	0	1	#NUM!	4	0	1	#NUM!
Rad51C-XRCC3 complex	GO:0033065	0	0	1	#VALUE!	0	0	1	#VALUE!
kainate selective glutamate receptor complex	GO:0032983	2	0	1	#NUM!	2	0	1	#NUM!
Bcl3-Bcl10 complex	GO:0032996	1	0	1	#NUM!	1	0	1	#NUM!
microtubule end	GO:1990752	1	0	1	#NUM!	1	0	1	#NUM!
photoreceptor disc membrane	GO:0097381	2	0	1	#NUM!	3	0	1	#NUM!
extrinsic component of postsynaptic early endosome membrane	GO:0098998	1	0	1	#NUM!	1	0	1	#NUM!
organelle inner membrane	GO:0019866	1	0	1	#NUM!	1	0	1	#NUM!
anchored component of the cytoplasmic side of the plasma membrane	GO:0098753	1	0	1	#NUM!	1	0	1	#NUM!
Schmidt-Lanterman incisure	GO:0043220	5	0	1	#NUM!	5	1	0.37469	0.802919
interleukin-2 receptor complex	GO:0005893	0	0	1	#VALUE!	0	0	1	#VALUE!
sperm annulus	GO:0097227	4	0	1	#NUM!	4	0	1	#NUM!
nuclear SCF ubiquitin ligase complex	GO:0043224	2	0	1	#NUM!	2	0	1	#NUM!
dendritic branch	GO:0044307	2	0	1	#NUM!	2	0	1	#NUM!
postsynaptic spectrin-associated cytoskeleton	GO:0099189	1	0	1	#NUM!	1	0	1	#NUM!
ribbon synapse	GO:0097470	2	0	1	#NUM!	1	0	1	#NUM!
growing cell tip	GO:0035838	1	0	1	#NUM!	1	0	1	#NUM!
Mon1-Ccz1 complex	GO:0035658	1	0	1	#NUM!	1	0	1	#NUM!
SLIK (SAGA-like) complex	GO:0046695	2	0	1	#NUM!	2	0	1	#NUM!
mitochondrial outer membrane translocase complex	GO:0005742	4	0	1	#NUM!	4	0	1	#NUM!
stereocilia ankle link complex	GO:0002142	2	0	1	#NUM!	2	0	1	#NUM!
synaptobrevin 2-SNAP-25-syntaxin-1a complex	GO:0070044	4	0	1	#NUM!	4	0	1	#NUM!
glycerol-3-phosphate dehydrogenase complex	GO:0009331	1	0	1	#NUM!	1	0	1	#NUM!
Seh1-associated complex	GO:0035859	1	0	1	#NUM!	1	0	1	#NUM!
lumenal side of lysosomal membrane	GO:0098575	1	0	1	#NUM!	1	0	1	#NUM!
nuclear envelope	GO:0005635	112	10	1	-0.020475	111	10	1	0.00541212
endosome membrane	GO:0010008	139	12	1	-0.0541285	137	10	0.649385	-0.205039
desmosome	GO:0030057	8	0	1	#NUM!	8	0	1	#NUM!
cyclin K-CDK12 complex	GO:0002944	2	0	1	#NUM!	2	0	1	#NUM!
microvillus	GO:0005902	24	2	1	-0.0894679	23	1	0.716692	-0.723137
GINS complex	GO:0000811	0	0	1	#VALUE!	0	0	1	#VALUE!
cytoplasmic vesicle lumen	GO:0060205	1	0	1	#NUM!	1	0	1	#NUM!
macrophage migration inhibitory factor receptor complex	GO:0035692	1	0	1	#NUM!	1	0	1	#NUM!
UDP-N-acetylglucosamine transferase complex	GO:0043541	1	0	1	#NUM!	1	0	1	#NUM!
NatA complex	GO:0031415	2	0	1	#NUM!	2	0	1	#NUM!
tubular endosome	GO:0097422	4	0	1	#NUM!	4	0	1	#NUM!
CCR4-NOT core complex	GO:0030015	4	0	1	#NUM!	4	0	1	#NUM!
ciliary neurotrophic factor receptor complex	GO:0070110	2	0	1	#NUM!	2	0	1	#NUM!
postsynaptic density membrane	GO:0098839	6	0	1	#NUM!	6	0	1	#NUM!
cytosolic aryl hydrocarbon receptor complex	GO:0034752	1	0	1	#NUM!	1	0	1	#NUM!
pericentric heterochromatin	GO:0005721	7	0	1	#NUM!	7	0	1	#NUM!
microfibril	GO:0001527	5	0	1	#NUM!	5	0	1	#NUM!
chaperone-mediated autophagy translocation complex	GO:0061742	1	0	1	#NUM!	1	0	1	#NUM!
proteasome activator complex	GO:0008537	3	0	1	#NUM!	3	0	1	#NUM!
postsynaptic early endosome	GO:0098842	2	0	1	#NUM!	2	0	1	#NUM!
nuclear chromosome	GO:0000228	18	1	1	-0.494933	18	2	0.672867	0.215133
MHC class Ib protein complex	GO:0032398	1	0	1	#NUM!	1	0	1	#NUM!
P granule	GO:0043186	8	0	1	#NUM!	5	0	1	#NUM!
integral component of mitochondrial membrane	GO:0032592	2	0	1	#NUM!	2	0	1	#NUM!
coated vesicle	GO:0030135	2	0	1	#NUM!	2	0	1	#NUM!
microtubule minus-end	GO:0036449	3	0	1	#NUM!	3	0	1	#NUM!
Lewy body	GO:0097413	4	0	1	#NUM!	4	1	0.313109	1.02606
proximal neuron projection	GO:1990769	2	0	1	#NUM!	2	0	1	#NUM!
RAVE complex	GO:0043291	2	0	1	#NUM!	2	0	1	#NUM!
Golgi medial cisterna	GO:0005797	5	0	1	#NUM!	5	0	1	#NUM!
chromocenter	GO:0010369	7	0	1	#NUM!	6	0	1	#NUM!
proton-transporting ATP synthase complex, coupling factor F(o)	GO:0045263	3	0	1	#NUM!	3	0	1	#NUM!
anchored component of synaptic vesicle membrane	GO:0098993	10	1	1	0.0928537	10	1	0.609116	0.109772
intrinsic component of the cytoplasmic side of the plasma membrane	GO:0031235	3	0	1	#NUM!	3	0	1	#NUM!
AP-5 adaptor complex	GO:0044599	1	0	1	#NUM!	1	0	1	#NUM!
cytoplasmic side of rough endoplasmic reticulum membrane	GO:0098556	4	0	1	#NUM!	4	0	1	#NUM!
microtubule bundle	GO:0097427	2	0	1	#NUM!	2	0	1	#NUM!
ESC/E(Z) complex	GO:0035098	6	0	1	#NUM!	6	0	1	#NUM!
pinceau fiber	GO:1990031	1	0	1	#NUM!	1	0	1	#NUM!
neuron spine	GO:0044309	5	0	1	#NUM!	5	0	1	#NUM!
SAM complex	GO:0001401	2	0	1	#NUM!	2	0	1	#NUM!
SWI/SNF complex	GO:0016514	16	1	1	-0.37715	16	1	1	-0.360231
cytoplasmic stress granule	GO:0010494	37	3	1	-0.116867	38	3	1	-0.126617
acetylcholine-gated channel complex	GO:0005892	3	0	1	#NUM!	1	0	1	#NUM!
epsilon DNA polymerase complex	GO:0008622	5	0	1	#NUM!	4	0	1	#NUM!
terminal cisterna	GO:0014802	2	0	1	#NUM!	2	0	1	#NUM!
filopodium	GO:0030175	37	3	1	-0.116867	36	2	0.767598	-0.478015
meiotic spindle	GO:0072687	3	0	1	#NUM!	2	0	1	#NUM!
chromaffin granule	GO:0042583	2	0	1	#NUM!	2	0	1	#NUM!
tight junction	GO:0070160	1	0	1	#NUM!	1	0	1	#NUM!
WASH complex	GO:0071203	7	0	1	#NUM!	7	0	1	#NUM!
dolichol-phosphate-mannose synthase complex	GO:0033185	1	0	1	#NUM!	1	0	1	#NUM!
histone pre-mRNA 3'end processing complex	GO:0071204	3	0	1	#NUM!	3	0	1	#NUM!
snRNA-activating protein complex	GO:0019185	1	0	1	#NUM!	1	0	1	#NUM!
condensin complex	GO:0000796	4	0	1	#NUM!	4	0	1	#NUM!
photoreceptor inner segment membrane	GO:0060342	1	0	1	#NUM!	0	0	1	#VALUE!
Golgi cisterna	GO:0031985	6	0	1	#NUM!	6	0	1	#NUM!
apical cortex	GO:0045179	4	0	1	#NUM!	4	0	1	#NUM!
endocytic vesicle lumen	GO:0071682	8	0	1	#NUM!	8	0	1	#NUM!
collagen type VII trimer	GO:0005590	1	0	1	#NUM!	1	0	1	#NUM!
DNA polymerase III complex	GO:0009360	1	0	1	#NUM!	1	0	1	#NUM!
MHC class I peptide loading complex	GO:0042824	4	0	1	#NUM!	4	0	1	#NUM!
MOZ/MORF histone acetyltransferase complex	GO:0070776	7	0	1	#NUM!	7	0	1	#NUM!
myelin sheath	GO:0043209	15	1	1	-0.312611	16	1	1	-0.360231
collagen type IX trimer	GO:0005594	1	0	1	#NUM!	1	0	1	#NUM!
zona pellucida receptor complex	GO:0002199	5	0	1	#NUM!	5	0	1	#NUM!
extrinsic component of postsynaptic density membrane	GO:0099147	3	0	1	#NUM!	3	0	1	#NUM!
cullin-RING ubiquitin ligase complex	GO:0031461	11	1	1	-0.00245653	11	1	1	0.014462
serine-type peptidase complex	GO:1905286	1	0	1	#NUM!	1	0	1	#NUM!
Shu complex	GO:0097196	1	0	1	#NUM!	1	0	1	#NUM!
cell-substrate junction	GO:0030055	2	0	1	#NUM!	2	0	1	#NUM!
inhibin B complex	GO:0043513	1	0	1	#NUM!	1	0	1	#NUM!
BRISC complex	GO:0070552	4	0	1	#NUM!	4	0	1	#NUM!
striated muscle dense body	GO:0055120	1	0	1	#NUM!	1	0	1	#NUM!
Gtr1-Gtr2 GTPase complex	GO:1990131	2	0	1	#NUM!	2	0	1	#NUM!
molybdopterin synthase complex	GO:0019008	3	0	1	#NUM!	3	0	1	#NUM!
neuronal ribonucleoprotein granule	GO:0071598	2	0	1	#NUM!	2	0	1	#NUM!
dendritic spine neck	GO:0044326	4	0	1	#NUM!	4	0	1	#NUM!
nuclear MIS12/MIND complex	GO:0000818	3	0	1	#NUM!	3	0	1	#NUM!
Cul2-RING ubiquitin ligase complex	GO:0031462	8	0	1	#NUM!	8	0	1	#NUM!
spermatoproteasome complex	GO:1990111	3	0	1	#NUM!	2	0	1	#NUM!
Dbf4-dependent protein kinase complex	GO:0031431	2	0	1	#NUM!	2	0	1	#NUM!
guanyl-nucleotide exchange factor complex	GO:0032045	4	0	1	#NUM!	4	0	1	#NUM!
PRC1 complex	GO:0035102	14	1	1	-0.243619	14	1	1	-0.2267
DNA recombinase complex	GO:0097519	0	0	1	#VALUE!	0	0	1	#VALUE!
histone acetyltransferase complex	GO:0000123	21	2	1	0.0440635	21	2	0.712108	0.060982
proteasome regulatory particle, lid subcomplex	GO:0008541	6	0	1	#NUM!	6	0	1	#NUM!
trans-Golgi network transport vesicle	GO:0030140	12	1	1	-0.0894679	12	1	1	-0.0725494
CBM complex	GO:0032449	3	0	1	#NUM!	2	0	1	#NUM!
NF-kappaB complex	GO:0071159	1	0	1	#NUM!	1	0	1	#NUM!
endoplasmic reticulum tubular network membrane	GO:0098826	1	0	1	#NUM!	1	0	1	#NUM!
mitochondrial degradosome	GO:0045025	1	0	1	#NUM!	1	0	1	#NUM!
chromaffin granule membrane	GO:0042584	1	0	1	#NUM!	1	0	1	#NUM!
pi-body	GO:0071546	1	0	1	#NUM!	0	0	1	#VALUE!
tumor necrosis factor receptor superfamily complex	GO:0002947	2	0	1	#NUM!	2	0	1	#NUM!
BLOC-3 complex	GO:0031085	2	0	1	#NUM!	2	0	1	#NUM!
mitochondrial respiratory chain complex II, succinate dehydrogenase complex (ubiquinone)	GO:0005749	3	0	1	#NUM!	3	0	1	#NUM!
transcription factor TFIIK complex	GO:0070985	2	0	1	#NUM!	2	0	1	#NUM!
glutamyl-tRNA(Gln) amidotransferase complex	GO:0030956	2	0	1	#NUM!	2	0	1	#NUM!
m-AAA complex	GO:0005745	2	0	1	#NUM!	2	0	1	#NUM!
growth cone lamellipodium	GO:1990761	2	0	1	#NUM!	2	0	1	#NUM!
COPII-coated ER to Golgi transport vesicle	GO:0030134	23	2	1	-0.0469083	23	2	1	-0.0299898
euchromatin	GO:0000791	5	0	1	#NUM!	4	0	1	#NUM!
female germ cell nucleus	GO:0001674	0	0	1	#VALUE!	0	0	1	#VALUE!
nuclear pericentric heterochromatin	GO:0031618	7	0	1	#NUM!	7	0	1	#NUM!
Cul4A-RING E3 ubiquitin ligase complex	GO:0031464	9	0	1	#NUM!	9	0	1	#NUM!
symmetric, GABA-ergic, inhibitory synapse	GO:0098983	1	0	1	#NUM!	1	0	1	#NUM!
mitochondrial fatty acid beta-oxidation multienzyme complex	GO:0016507	1	0	1	#NUM!	1	0	1	#NUM!
basal tubulobulbar complex	GO:0061829	1	0	1	#NUM!	1	0	1	#NUM!
dense core granule membrane	GO:0032127	1	0	1	#NUM!	1	0	1	#NUM!
TEAD-2-YAP complex	GO:0071149	2	0	1	#NUM!	1	0	1	#NUM!
Sin3-type complex	GO:0070822	6	0	1	#NUM!	6	0	1	#NUM!
integrin alpha10-beta1 complex	GO:0034680	1	0	1	#NUM!	1	0	1	#NUM!
IRE1-RACK1-PP2A complex	GO:1990630	1	0	1	#NUM!	1	0	1	#NUM!
proton-transporting V-type ATPase, V0 domain	GO:0033179	5	0	1	#NUM!	5	0	1	#NUM!
potassium:proton exchanging ATPase complex	GO:0005889	1	0	1	#NUM!	0	0	1	#VALUE!
epididymosome	GO:0098875	1	0	1	#NUM!	1	0	1	#NUM!
clathrin-sculpted gamma-aminobutyric acid transport vesicle membrane	GO:0061202	6	0	1	#NUM!	6	0	1	#NUM!
bub1-bub3 complex	GO:1990298	1	0	1	#NUM!	1	0	1	#NUM!
condensed chromosome, centromeric region	GO:0000779	4	0	1	#NUM!	4	0	1	#NUM!
plus-end kinesin complex	GO:0005873	2	0	1	#NUM!	2	0	1	#NUM!
RES complex	GO:0070274	1	0	1	#NUM!	1	0	1	#NUM!
synaptobrevin 2-SNAP-25-syntaxin-3-complexin complex	GO:0070554	1	0	1	#NUM!	1	0	1	#NUM!
low-density lipoprotein particle	GO:0034362	5	0	1	#NUM!	5	0	1	#NUM!
intermediate filament	GO:0005882	25	2	1	-0.13029	21	2	0.712108	0.060982
endolysosome	GO:0036019	0	0	1	#VALUE!	0	0	1	#VALUE!
transcription factor TFIIIC complex	GO:0000127	4	0	1	#NUM!	4	0	1	#NUM!
DNA ligase III-XRCC1 complex	GO:0070421	1	0	1	#NUM!	1	0	1	#NUM!
actomyosin	GO:0042641	11	1	1	-0.00245653	11	1	1	0.014462
cell-substrate adherens junction	GO:0005924	1	0	1	#NUM!	1	0	1	#NUM!
spliceosomal snRNP complex	GO:0097525	1	0	1	#NUM!	1	0	1	#NUM!
Set1C/COMPASS complex	GO:0048188	7	0	1	#NUM!	8	0	1	#NUM!
dendritic filopodium	GO:1902737	1	0	1	#NUM!	1	0	1	#NUM!
proteasome core complex, beta-subunit complex	GO:0019774	8	0	1	#NUM!	7	0	1	#NUM!
amyloid-beta complex	GO:0106003	2	0	1	#NUM!	2	0	1	#NUM!
AP-1 adaptor complex	GO:0030121	4	0	1	#NUM!	4	0	1	#NUM!
outer dynein arm	GO:0036157	1	0	1	#NUM!	1	0	1	#NUM!
nuclear replication fork	GO:0043596	3	0	1	#NUM!	3	0	1	#NUM!
ciliary membrane	GO:0060170	16	1	1	-0.37715	16	0	0.389946	#NUM!
rDNA heterochromatin	GO:0033553	2	0	1	#NUM!	2	1	0.17119	1.71921
dendritic spine cytoplasm	GO:0061846	1	0	1	#NUM!	1	0	1	#NUM!
I-kappaB/NF-kappaB complex	GO:0033256	2	0	1	#NUM!	2	0	1	#NUM!
NADPH oxidase complex	GO:0043020	3	0	1	#NUM!	2	0	1	#NUM!
anchored component of external side of plasma membrane	GO:0031362	9	0	1	#NUM!	9	0	1	#NUM!
tRNA methyltransferase complex	GO:0043527	1	0	1	#NUM!	1	0	1	#NUM!
intercellular canaliculus	GO:0046581	2	0	1	#NUM!	2	0	1	#NUM!
serine-type endopeptidase complex	GO:1905370	1	0	1	#NUM!	1	0	1	#NUM!
glial cytoplasmic inclusion	GO:0097409	1	0	1	#NUM!	1	0	1	#NUM!
BRCA1-A complex	GO:0070531	6	0	1	#NUM!	6	0	1	#NUM!
chiasma	GO:0005712	2	0	1	#NUM!	2	0	1	#NUM!
cortical microtubule	GO:0055028	1	0	1	#NUM!	1	0	1	#NUM!
Cul5-RING ubiquitin ligase complex	GO:0031466	5	0	1	#NUM!	5	0	1	#NUM!
extrinsic component of mitochondrial outer membrane	GO:0031315	2	0	1	#NUM!	2	0	1	#NUM!
preribosome	GO:0030684	3	0	1	#NUM!	3	0	1	#NUM!
ASTRA complex	GO:0070209	1	0	1	#NUM!	1	0	1	#NUM!
sperm head	GO:0061827	2	0	1	#NUM!	2	0	1	#NUM!
stereocilium membrane	GO:0060171	1	0	1	#NUM!	1	0	1	#NUM!
postsynaptic endocytic zone membrane	GO:0098844	3	0	1	#NUM!	3	0	1	#NUM!
spine apparatus	GO:0097444	1	0	1	#NUM!	1	0	1	#NUM!
integrin alphaM-beta2 complex	GO:0034688	1	0	1	#NUM!	1	0	1	#NUM!
insulin-like growth factor ternary complex	GO:0042567	2	0	1	#NUM!	2	0	1	#NUM!
paraspeckles	GO:0042382	6	0	1	#NUM!	6	1	0.430758	0.620598
central element	GO:0000801	2	0	1	#NUM!	0	0	1	#VALUE!
primary dendrite	GO:0150001	1	0	1	#NUM!	1	0	1	#NUM!
other organism cytoplasm	GO:0097679	0	0	1	#VALUE!	0	0	1	#VALUE!
oligosaccharyltransferase complex	GO:0008250	7	0	1	#NUM!	8	0	1	#NUM!
protein C inhibitor-PLAU complex	GO:0036027	0	0	1	#VALUE!	0	0	1	#VALUE!
extrinsic component of synaptic membrane	GO:0099243	1	0	1	#NUM!	1	0	1	#NUM!
host cell viral assembly compartment	GO:0072517	1	0	1	#NUM!	1	0	1	#NUM!
apical ectoplasmic specialization	GO:0061831	1	0	1	#NUM!	1	0	1	#NUM!
MLL3/4 complex	GO:0044666	10	1	1	0.0928537	9	1	0.570593	0.215133
vacuolar proton-transporting V-type ATPase, V1 domain	GO:0000221	2	0	1	#NUM!	2	1	0.17119	1.71921
membrane attack complex	GO:0005579	0	0	1	#VALUE!	1	0	1	#NUM!
integrin alpha8-beta1 complex	GO:0034678	1	0	1	#NUM!	1	0	1	#NUM!
Atg1/ULK1 kinase complex	GO:1990316	2	0	1	#NUM!	2	0	1	#NUM!
PcG protein complex	GO:0031519	16	1	1	-0.37715	16	1	1	-0.360231
90S preribosome	GO:0030686	4	0	1	#NUM!	4	0	1	#NUM!
transcription factor TFIIF complex	GO:0005674	1	0	1	#NUM!	1	0	1	#NUM!
intracellular organelle	GO:0043229	0	0	1	#VALUE!	0	0	1	#VALUE!
nucleotide-excision repair factor 3 complex	GO:0000112	1	0	1	#NUM!	1	0	1	#NUM!
A band	GO:0031672	6	0	1	#NUM!	6	1	0.430758	0.620598
gap junction	GO:0005921	6	0	1	#NUM!	5	0	1	#NUM!
L-type voltage-gated calcium channel complex	GO:1990454	0	0	1	#VALUE!	0	0	1	#VALUE!
signal recognition particle	GO:0048500	3	0	1	#NUM!	3	0	1	#NUM!
signal recognition particle, endoplasmic reticulum targeting	GO:0005786	4	0	1	#NUM!	4	0	1	#NUM!
cardiac myofibril	GO:0097512	4	0	1	#NUM!	2	0	1	#NUM!
Noc1p-Noc2p complex	GO:0030690	1	0	1	#NUM!	1	0	1	#NUM!
gamma-tubulin ring complex	GO:0008274	4	0	1	#NUM!	4	0	1	#NUM!
ERCC4-ERCC1 complex	GO:0070522	2	0	1	#NUM!	2	0	1	#NUM!
endoplasmic reticulum-endosome membrane contact site	GO:0140284	3	0	1	#NUM!	3	0	1	#NUM!
nuclear cap binding complex	GO:0005846	2	0	1	#NUM!	2	0	1	#NUM!
site of DNA damage	GO:0090734	12	1	1	-0.0894679	12	1	1	-0.0725494
axon cytoplasm	GO:1904115	41	3	1	-0.219521	40	2	0.577893	-0.583375
AP-type membrane coat adaptor complex	GO:0030119	3	0	1	#NUM!	3	0	1	#NUM!
longitudinal sarcoplasmic reticulum	GO:0014801	1	0	1	#NUM!	1	0	1	#NUM!
Hrd1p ubiquitin ligase complex	GO:0000836	3	0	1	#NUM!	3	0	1	#NUM!
gamma-tubulin small complex	GO:0008275	2	0	1	#NUM!	2	0	1	#NUM!
nuclear cyclin-dependent protein kinase holoenzyme complex	GO:0019908	3	0	1	#NUM!	3	0	1	#NUM!
mitochondrial proton-transporting ATP synthase complex	GO:0005753	10	1	1	0.0928537	10	1	0.609116	0.109772
apical cytoplasm	GO:0090651	1	0	1	#NUM!	1	0	1	#NUM!
lamin filament	GO:0005638	3	0	1	#NUM!	3	0	1	#NUM!
laminin-11 complex	GO:0043260	3	0	1	#NUM!	3	0	1	#NUM!
multi-eIF complex	GO:0043614	1	0	1	#NUM!	1	0	1	#NUM!
cuticular plate	GO:0032437	2	0	1	#NUM!	2	0	1	#NUM!
cyclin E1-CDK2 complex	GO:0097134	3	0	1	#NUM!	3	1	0.245474	1.31374
RSF complex	GO:0031213	0	0	1	#VALUE!	0	0	1	#VALUE!
immunoglobulin complex, circulating	GO:0042571	2	0	1	#NUM!	1	0	1	#NUM!
extrinsic component of membrane	GO:0019898	36	3	1	-0.0894679	34	2	0.764992	-0.420856
collagen trimer	GO:0005581	28	2	1	-0.243619	26	2	1	-0.152592
polycystin complex	GO:0002133	2	0	1	#NUM!	2	0	1	#NUM!
mucin granule	GO:0098594	1	0	1	#NUM!	1	0	1	#NUM!
apical dendrite	GO:0097440	11	1	1	-0.00245653	11	1	1	0.014462
B cell receptor complex	GO:0019815	2	0	1	#NUM!	1	0	1	#NUM!
nucleotide-excision repair complex	GO:0000109	4	0	1	#NUM!	4	0	1	#NUM!
TRAMP complex	GO:0031499	1	0	1	#NUM!	1	0	1	#NUM!
CRD-mediated mRNA stability complex	GO:0070937	5	0	1	#NUM!	5	0	1	#NUM!
interstitial matrix	GO:0005614	4	0	1	#NUM!	4	0	1	#NUM!
astrocyte end-foot	GO:0097450	1	0	1	#NUM!	1	0	1	#NUM!
phosphatidylinositol 3-kinase complex, class III, type II	GO:0034272	1	0	1	#NUM!	1	0	1	#NUM!
pentameric IgM immunoglobulin complex	GO:0071756	1	0	1	#NUM!	0	0	1	#VALUE!
ASAP complex	GO:0061574	4	0	1	#NUM!	4	0	1	#NUM!
sodium:potassium-exchanging ATPase complex	GO:0005890	5	0	1	#NUM!	5	0	1	#NUM!
multimeric ribonuclease P complex	GO:0030681	6	0	1	#NUM!	6	0	1	#NUM!
haptoglobin-hemoglobin complex	GO:0031838	4	0	1	#NUM!	4	1	0.313109	1.02606
dendritic microtubule	GO:1901588	3	0	1	#NUM!	3	1	0.245474	1.31374
perichromatin fibrils	GO:0005726	4	0	1	#NUM!	4	0	1	#NUM!
granular component	GO:0001652	4	0	1	#NUM!	4	0	1	#NUM!
vesicle lumen	GO:0031983	0	0	1	#VALUE!	0	0	1	#VALUE!
mitochondrial processing peptidase complex	GO:0017087	3	0	1	#NUM!	3	0	1	#NUM!
intracellular canaliculus	GO:0046691	1	0	1	#NUM!	1	0	1	#NUM!
laminin-8 complex	GO:0043257	1	0	1	#NUM!	1	0	1	#NUM!
lamellipodium membrane	GO:0031258	10	1	1	0.0928537	10	1	0.609116	0.109772
SPOTS complex	GO:0035339	2	0	1	#NUM!	2	0	1	#NUM!
SMC loading complex	GO:0032116	1	0	1	#NUM!	1	0	1	#NUM!
nuclear RNA export factor complex	GO:0042272	1	0	1	#NUM!	1	0	1	#NUM!
condensed nuclear chromosome inner kinetochore	GO:0000941	2	0	1	#NUM!	1	0	1	#NUM!
septin ring	GO:0005940	9	0	1	#NUM!	9	0	1	#NUM!
sarcoplasmic reticulum	GO:0016529	21	2	1	0.0440635	20	2	0.698797	0.109772
sarcoglycan complex	GO:0016012	2	0	1	#NUM!	2	0	1	#NUM!
extracellular space	GO:0005615	467	42	1	-0.0132209	444	31	0.145192	-0.24948
HOPS complex	GO:0030897	5	0	1	#NUM!	5	0	1	#NUM!
cytoplasmic chromatin	GO:0000789	1	0	1	#NUM!	1	0	1	#NUM!
6-phosphofructokinase complex	GO:0005945	3	0	1	#NUM!	3	0	1	#NUM!
procollagen-proline 4-dioxygenase complex	GO:0016222	2	0	1	#NUM!	2	0	1	#NUM!
deuterosome	GO:0098536	3	0	1	#NUM!	2	0	1	#NUM!
GTPase activator complex	GO:1902773	1	0	1	#NUM!	1	0	1	#NUM!
SAGA-type complex	GO:0070461	3	0	1	#NUM!	3	0	1	#NUM!
U2 snRNP	GO:0005686	18	1	1	-0.494933	18	1	1	-0.478015
cytochrome complex	GO:0070069	1	0	1	#NUM!	0	0	1	#VALUE!
integral component of nuclear inner membrane	GO:0005639	6	0	1	#NUM!	6	0	1	#NUM!
dystroglycan complex	GO:0016011	1	0	1	#NUM!	1	0	1	#NUM!
FANCM-MHF complex	GO:0071821	2	0	1	#NUM!	2	0	1	#NUM!
RNA polymerase II, holoenzyme	GO:0016591	6	0	1	#NUM!	6	0	1	#NUM!
GABA receptor complex	GO:1902710	1	0	1	#NUM!	1	0	1	#NUM!
chloride channel complex	GO:0034707	11	1	1	-0.00245653	11	0	0.614215	#NUM!
glutamate-cysteine ligase complex	GO:0017109	1	0	1	#NUM!	1	0	1	#NUM!
TIM22 mitochondrial import inner membrane insertion complex	GO:0042721	1	0	1	#NUM!	1	0	1	#NUM!
amphisome	GO:0044753	1	0	1	#NUM!	1	1	0.0896038	2.41236
inner dense plaque of desmosome	GO:0090637	1	0	1	#NUM!	1	0	1	#NUM!
PET complex	GO:1990923	1	0	1	#NUM!	0	0	1	#VALUE!
STAGA complex	GO:0030914	7	0	1	#NUM!	7	0	1	#NUM!
Scc2-Scc4 cohesin loading complex	GO:0090694	1	0	1	#NUM!	1	0	1	#NUM!
omegasome	GO:1990462	1	0	1	#NUM!	1	0	1	#NUM!
phagolysosome	GO:0032010	1	0	1	#NUM!	0	0	1	#VALUE!
histone locus body	GO:0035363	1	0	1	#NUM!	1	0	1	#NUM!
cytoplasmic dynein complex	GO:0005868	16	1	1	-0.37715	16	1	1	-0.360231
connexin complex	GO:0005922	1	0	1	#NUM!	0	0	1	#VALUE!
intrinsic component of mitochondrial inner membrane	GO:0031304	1	0	1	#NUM!	1	0	1	#NUM!
inward rectifier potassium channel complex	GO:1902937	2	0	1	#NUM!	2	0	1	#NUM!
tricellular tight junction	GO:0061689	1	0	1	#NUM!	1	0	1	#NUM!
GPI-anchor transamidase complex	GO:0042765	3	0	1	#NUM!	3	0	1	#NUM!
mitochondrial intermembrane space protein transporter complex	GO:0042719	2	0	1	#NUM!	2	0	1	#NUM!
sperm midpiece	GO:0097225	5	0	1	#NUM!	5	1	0.37469	0.802919
EARP complex	GO:1990745	2	0	1	#NUM!	2	0	1	#NUM!
synaptic cleft	GO:0043083	6	0	1	#NUM!	6	0	1	#NUM!
alphav-beta3 integrin-IGF-1-IGF1R complex	GO:0035867	1	0	1	#NUM!	1	0	1	#NUM!
Parkin-FBXW7-Cul1 ubiquitin ligase complex	GO:1990452	3	0	1	#NUM!	3	0	1	#NUM!
keratin filament	GO:0045095	7	0	1	#NUM!	3	0	1	#NUM!
sex chromosome	GO:0000803	1	0	1	#NUM!	1	0	1	#NUM!
photoreceptor outer segment membrane	GO:0042622	4	0	1	#NUM!	4	0	1	#NUM!
methylosome	GO:0034709	12	1	1	-0.0894679	12	2	0.292969	0.620598
terminal web	GO:1990357	1	0	1	#NUM!	1	0	1	#NUM!
uniplex complex	GO:1990246	1	0	1	#NUM!	0	0	1	#VALUE!
I band	GO:0031674	10	1	1	0.0928537	10	1	0.609116	0.109772
Cdc48p-Npl4p-Vms1p AAA ATPase complex	GO:0036266	0	0	1	#VALUE!	0	0	1	#VALUE!
TEAD-1-YAP complex	GO:0071148	2	0	1	#NUM!	2	0	1	#NUM!
postsynaptic specialization, intracellular component	GO:0099091	3	0	1	#NUM!	3	0	1	#NUM!
transmembrane transporter complex	GO:1902495	1	0	1	#NUM!	1	0	1	#NUM!
H zone	GO:0031673	1	0	1	#NUM!	1	0	1	#NUM!
apical plasma membrane urothelial plaque	GO:0120001	0	0	1	#VALUE!	0	0	1	#VALUE!
intrinsic component of endoplasmic reticulum membrane	GO:0031227	3	0	1	#NUM!	3	0	1	#NUM!
phagophore assembly site membrane	GO:0034045	9	0	1	#NUM!	9	0	1	#NUM!
RSC-type complex	GO:0016586	2	0	1	#NUM!	2	0	1	#NUM!
cyclin A2-CDK2 complex	GO:0097124	3	0	1	#NUM!	3	1	0.245474	1.31374
vacuolar proton-transporting V-type ATPase complex	GO:0016471	8	0	1	#NUM!	8	0	1	#NUM!
nuclear pore inner ring	GO:0044611	2	0	1	#NUM!	1	0	1	#NUM!
nuclear meiotic cohesin complex	GO:0034991	2	0	1	#NUM!	2	0	1	#NUM!
inhibitory synapse	GO:0060077	5	0	1	#NUM!	5	0	1	#NUM!
spanning component of membrane	GO:0089717	1	0	1	#NUM!	1	0	1	#NUM!
COPII vesicle coat	GO:0030127	14	1	1	-0.243619	14	1	1	-0.2267
RNA cap binding complex	GO:0034518	3	0	1	#NUM!	3	0	1	#NUM!
amylin receptor complex 2	GO:0150057	1	0	1	#NUM!	0	0	1	#VALUE!
stereocilia ankle link	GO:0002141	2	0	1	#NUM!	2	0	1	#NUM!
integral component of organelle membrane	GO:0031301	5	0	1	#NUM!	4	0	1	#NUM!
pericentriolar material	GO:0000242	13	1	1	-0.169511	14	1	1	-0.2267
insulin receptor complex	GO:0005899	3	0	1	#NUM!	3	0	1	#NUM!
actomyosin, actin portion	GO:0042643	2	0	1	#NUM!	2	0	1	#NUM!
potassium channel complex	GO:0034705	5	0	1	#NUM!	5	0	1	#NUM!
ELL-EAF complex	GO:0032783	4	0	1	#NUM!	4	1	0.313109	1.02606
platelet dense granule	GO:0042827	1	0	1	#NUM!	1	0	1	#NUM!
CHRAC	GO:0008623	2	0	1	#NUM!	2	0	1	#NUM!
axonemal dynein complex	GO:0005858	1	0	1	#NUM!	1	0	1	#NUM!
male pronucleus	GO:0001940	5	0	1	#NUM!	5	0	1	#NUM!
paranodal junction	GO:0033010	5	0	1	#NUM!	5	0	1	#NUM!
inner acrosomal membrane	GO:0002079	0	0	1	#VALUE!	0	0	1	#VALUE!
granular vesicle	GO:1990005	1	0	1	#NUM!	1	0	1	#NUM!
synaptobrevin 2-SNAP-25-syntaxin-1a-complexin I complex	GO:0070032	4	0	1	#NUM!	4	0	1	#NUM!
axonemal microtubule	GO:0005879	2	0	1	#NUM!	2	0	1	#NUM!
myelin sheath adaxonal region	GO:0035749	5	0	1	#NUM!	5	1	0.37469	0.802919
MutSbeta complex	GO:0032302	2	0	1	#NUM!	2	0	1	#NUM!
cytoplasmic side of dendritic spine plasma membrane	GO:1990780	1	0	1	#NUM!	1	0	1	#NUM!
MHC class II protein complex	GO:0042613	10	1	1	0.0928537	10	1	0.609116	0.109772
stereocilium	GO:0032420	15	1	1	-0.312611	15	1	1	-0.295693
extrinsic component of external side of plasma membrane	GO:0031232	4	0	1	#NUM!	4	0	1	#NUM!
cyclin D2-CDK6 complex	GO:0097132	1	0	1	#NUM!	1	0	1	#NUM!
transport vesicle membrane	GO:0030658	18	1	1	-0.494933	18	2	0.672867	0.215133
axonal spine	GO:0044308	1	0	1	#NUM!	1	0	1	#NUM!
ARC complex	GO:0033167	1	0	1	#NUM!	1	0	1	#NUM!
mRNA cleavage factor complex	GO:0005849	3	0	1	#NUM!	3	1	0.245474	1.31374
Rix1 complex	GO:0097344	2	0	1	#NUM!	2	0	1	#NUM!
Lewy neurite	GO:0097462	1	0	1	#NUM!	1	0	1	#NUM!
cAMP-dependent protein kinase complex	GO:0005952	6	0	1	#NUM!	6	0	1	#NUM!
DNA-dependent protein kinase complex	GO:0070418	1	0	1	#NUM!	1	0	1	#NUM!
anchored component of postsynaptic recycling endosome membrane	GO:0099033	1	0	1	#NUM!	1	0	1	#NUM!
G protein-coupled receptor heterodimeric complex	GO:0038039	2	0	1	#NUM!	2	0	1	#NUM!
CORVET complex	GO:0033263	2	0	1	#NUM!	2	0	1	#NUM!
amylin receptor complex 3	GO:0150058	2	0	1	#NUM!	1	0	1	#NUM!
mediator complex	GO:0016592	24	2	1	-0.0894679	24	2	1	-0.0725494
mismatch repair complex	GO:0032300	4	0	1	#NUM!	4	0	1	#NUM!
ciliary plasm	GO:0097014	1	0	1	#NUM!	1	0	1	#NUM!
precatalytic spliceosome	GO:0071011	1	0	1	#NUM!	1	0	1	#NUM!
phosphatidylinositol 3-kinase complex, class IB	GO:0005944	2	0	1	#NUM!	2	1	0.17119	1.71921
insulin-like growth factor binary complex	GO:0042568	1	0	1	#NUM!	1	0	1	#NUM!
Derlin-1-VIMP complex	GO:0036502	1	0	1	#NUM!	1	0	1	#NUM!
ciliary tip	GO:0097542	24	2	1	-0.0894679	24	2	1	-0.0725494
U4/U6 snRNP	GO:0071001	2	0	1	#NUM!	2	0	1	#NUM!
CAK-ERCC2 complex	GO:0070516	1	0	1	#NUM!	1	0	1	#NUM!
striated muscle myosin thick filament	GO:0005863	2	0	1	#NUM!	2	0	1	#NUM!
Myb complex	GO:0031523	1	0	1	#NUM!	1	0	1	#NUM!
Ski complex	GO:0055087	3	0	1	#NUM!	3	0	1	#NUM!
ryanodine receptor complex	GO:1990425	2	0	1	#NUM!	2	0	1	#NUM!
cytoplasmic side of membrane	GO:0098562	1	0	1	#NUM!	2	0	1	#NUM!
transcription factor TFIIIB complex	GO:0000126	3	0	1	#NUM!	3	0	1	#NUM!
GMP reductase complex	GO:1902560	1	0	1	#NUM!	1	0	1	#NUM!
Rb-E2F complex	GO:0035189	1	0	1	#NUM!	1	0	1	#NUM!
nuclear condensin complex	GO:0000799	1	0	1	#NUM!	1	0	1	#NUM!
cyclin B1-CDK1 complex	GO:0097125	2	0	1	#NUM!	2	0	1	#NUM!
transcription factor TFIIA complex	GO:0005672	4	0	1	#NUM!	5	0	1	#NUM!
Atg12-Atg5-Atg16 complex	GO:0034274	2	0	1	#NUM!	2	0	1	#NUM!
cytoplasmic microtubule bundle	GO:1905720	1	0	1	#NUM!	1	0	1	#NUM!
sarcomere	GO:0030017	23	2	1	-0.0469083	21	2	0.712108	0.060982
cytoplasmic side of nuclear pore	GO:1990876	1	0	1	#NUM!	1	0	1	#NUM!
troponin complex	GO:0005861	1	0	1	#NUM!	0	0	1	#VALUE!
neuron projection branch point	GO:0061845	1	0	1	#NUM!	1	0	1	#NUM!
U4 snRNP	GO:0005687	9	0	1	#NUM!	9	0	1	#NUM!
laminin-1 complex	GO:0005606	2	0	1	#NUM!	2	0	1	#NUM!
prominosome	GO:0071914	1	0	1	#NUM!	1	0	1	#NUM!
RQC complex	GO:1990112	1	0	1	#NUM!	1	0	1	#NUM!
CAAX-protein geranylgeranyltransferase complex	GO:0005953	1	0	1	#NUM!	1	0	1	#NUM!
Golgi trans cisterna	GO:0000138	7	0	1	#NUM!	7	0	1	#NUM!
collagen type I trimer	GO:0005584	1	0	1	#NUM!	1	0	1	#NUM!
angiogenin-PRI complex	GO:0032311	2	0	1	#NUM!	2	0	1	#NUM!
ATP-binding cassette (ABC) transporter complex	GO:0043190	4	0	1	#NUM!	4	0	1	#NUM!
sodium channel complex	GO:0034706	1	0	1	#NUM!	1	0	1	#NUM!
Piccolo NuA4 histone acetyltransferase complex	GO:0032777	3	0	1	#NUM!	3	0	1	#NUM!
cyclin-dependent protein kinase activating kinase holoenzyme complex	GO:0019907	3	0	1	#NUM!	3	0	1	#NUM!
collagen type VI trimer	GO:0005589	2	0	1	#NUM!	2	0	1	#NUM!
eukaryotic 80S initiation complex	GO:0033291	1	0	1	#NUM!	1	0	1	#NUM!
Tle3-Aes complex	GO:0070722	0	0	1	#VALUE!	0	0	1	#VALUE!
trans-Golgi network transport vesicle membrane	GO:0012510	1	0	1	#NUM!	1	0	1	#NUM!
Golgi cisterna membrane	GO:0032580	42	3	1	-0.243619	39	3	1	-0.152592
GID complex	GO:0034657	3	0	1	#NUM!	3	0	1	#NUM!
retromer, tubulation complex	GO:0030905	4	0	1	#NUM!	4	0	1	#NUM!
tRNA (m1A) methyltransferase complex	GO:0031515	2	0	1	#NUM!	2	0	1	#NUM!
eukaryotic translation initiation factor 3 complex, eIF3e	GO:0071540	2	0	1	#NUM!	2	0	1	#NUM!
symbiont-containing vacuole membrane	GO:0020005	1	0	1	#NUM!	1	0	1	#NUM!
integral component of omegasome membrane	GO:0097631	1	0	1	#NUM!	1	0	1	#NUM!
endodeoxyribonuclease complex	GO:1905347	0	0	1	#VALUE!	0	0	1	#VALUE!
postsynaptic endocytic zone cytoplasmic component	GO:0099631	2	0	1	#NUM!	2	0	1	#NUM!
MutLalpha complex	GO:0032389	2	0	1	#NUM!	2	0	1	#NUM!
phosphatidylinositol 3-kinase complex, class III, type I	GO:0034271	1	0	1	#NUM!	1	0	1	#NUM!
protein C inhibitor-coagulation factor V complex	GO:0097181	0	0	1	#VALUE!	0	0	1	#VALUE!
centralspindlin complex	GO:0097149	2	0	1	#NUM!	2	0	1	#NUM!
glycosylphosphatidylinositol-N-acetylglucosaminyltransferase (GPI-GnT) complex	GO:0000506	3	0	1	#NUM!	3	0	1	#NUM!
presynaptic endosome	GO:0098830	1	0	1	#NUM!	1	0	1	#NUM!
nascent polypeptide-associated complex	GO:0005854	4	0	1	#NUM!	4	0	1	#NUM!
protein C inhibitor-KLK3 complex	GO:0036029	0	0	1	#VALUE!	0	0	1	#VALUE!
laminin-10 complex	GO:0043259	3	0	1	#NUM!	3	0	1	#NUM!
anchored component of presynaptic membrane	GO:0099026	2	0	1	#NUM!	2	0	1	#NUM!
X chromosome	GO:0000805	3	0	1	#NUM!	3	1	0.245474	1.31374
secretory vesicle	GO:0099503	2	0	1	#NUM!	2	0	1	#NUM!
UTP-C complex	GO:0034456	2	0	1	#NUM!	2	0	1	#NUM!
LUBAC complex	GO:0071797	4	0	1	#NUM!	4	0	1	#NUM!
integrin alpha2-beta1 complex	GO:0034666	2	0	1	#NUM!	2	0	1	#NUM!
mitotic checkpoint complex	GO:0033597	1	0	1	#NUM!	1	0	1	#NUM!
condensin core heterodimer	GO:0000797	0	0	1	#VALUE!	0	0	1	#VALUE!
extrinsic component of organelle membrane	GO:0031312	1	0	1	#NUM!	1	0	1	#NUM!
presynaptic intermediate filament cytoskeleton	GO:0099182	1	0	1	#NUM!	1	0	1	#NUM!
pyruvate dehydrogenase complex	GO:0045254	4	0	1	#NUM!	4	0	1	#NUM!
transcription elongation factor complex	GO:0008023	16	1	1	-0.37715	16	1	1	-0.360231
ectoplasm	GO:0043265	0	0	1	#VALUE!	0	0	1	#VALUE!
core TFIIH complex portion of holo TFIIH complex	GO:0000438	2	0	1	#NUM!	2	0	1	#NUM!
integrin complex	GO:0008305	6	0	1	#NUM!	6	0	1	#NUM!
U2-type precatalytic spliceosome	GO:0071005	47	4	1	-0.0684145	47	6	0.309568	0.353969
ACF complex	GO:0016590	1	0	1	#NUM!	1	0	1	#NUM!
mitochondrial ribonuclease P complex	GO:0030678	1	0	1	#NUM!	1	0	1	#NUM!
eukaryotic translation initiation factor 3 complex	GO:0005852	13	1	1	-0.169511	13	1	1	-0.152592
Cul4-RING E3 ubiquitin ligase complex	GO:0080008	19	1	1	-0.549	19	0	0.40694	#NUM!
MAML1-RBP-Jkappa- ICN1 complex	GO:0002193	2	0	1	#NUM!	2	0	1	#NUM!
succinate-CoA ligase complex (GDP-forming)	GO:0045244	0	0	1	#VALUE!	0	0	1	#VALUE!
integrin alpha4-beta1 complex	GO:0034668	0	0	1	#VALUE!	0	0	1	#VALUE!
MPP7-DLG1-LIN7 complex	GO:0097025	1	0	1	#NUM!	1	0	1	#NUM!
integral component of spine apparatus membrane	GO:0099065	1	0	1	#NUM!	1	0	1	#NUM!
condensed chromosome inner kinetochore	GO:0000939	1	0	1	#NUM!	1	0	1	#NUM!
U4/U6 x U5 tri-snRNP complex	GO:0046540	29	2	1	-0.27871	29	3	0.741216	0.143674
3M complex	GO:1990393	1	0	1	#NUM!	1	0	1	#NUM!
interleukin-12 receptor complex	GO:0042022	1	0	1	#NUM!	1	0	1	#NUM!
spectrin	GO:0008091	6	0	1	#NUM!	6	0	1	#NUM!
Sin3 complex	GO:0016580	8	0	1	#NUM!	8	0	1	#NUM!
cardiac Troponin complex	GO:1990584	1	0	1	#NUM!	0	0	1	#VALUE!
alphav-beta3 integrin-HMGB1 complex	GO:0035868	1	0	1	#NUM!	1	0	1	#NUM!
contractile fiber	GO:0043292	3	0	1	#NUM!	3	0	1	#NUM!
extrinsic component of presynaptic active zone membrane	GO:0098891	1	0	1	#NUM!	1	0	1	#NUM!
nuclear periphery	GO:0034399	17	1	1	-0.437775	17	1	1	-0.420856
HCN channel complex	GO:0098855	2	0	1	#NUM!	2	0	1	#NUM!
mitochondrial alpha-ketoglutarate dehydrogenase complex	GO:0005947	1	0	1	#NUM!	1	0	1	#NUM!
organelle membrane contact site	GO:0044232	3	0	1	#NUM!	3	0	1	#NUM!
zymogen granule	GO:0042588	2	0	1	#NUM!	2	0	1	#NUM!
septin collar	GO:0032173	1	0	1	#NUM!	1	0	1	#NUM!
outer acrosomal membrane	GO:0002081	0	0	1	#VALUE!	0	0	1	#VALUE!
Swr1 complex	GO:0000812	8	0	1	#NUM!	8	0	1	#NUM!
multivesicular body, internal vesicle lumen	GO:0097489	1	0	1	#NUM!	1	0	1	#NUM!
acrosomal membrane	GO:0002080	5	0	1	#NUM!	4	0	1	#NUM!
small-subunit processome	GO:0032040	28	2	1	-0.243619	27	2	1	-0.190332
serine-pyruvate aminotransferase complex	GO:0005969	1	0	1	#NUM!	1	0	1	#NUM!
very-low-density lipoprotein particle	GO:0034361	6	0	1	#NUM!	6	0	1	#NUM!
membrane coat	GO:0030117	6	0	1	#NUM!	6	0	1	#NUM!
neurofilament	GO:0005883	5	0	1	#NUM!	5	1	0.37469	0.802919
nuclear ubiquitin ligase complex	GO:0000152	2	0	1	#NUM!	2	0	1	#NUM!
proton-transporting V-type ATPase, V1 domain	GO:0033180	4	0	1	#NUM!	4	0	1	#NUM!
extrinsic component of autophagosome membrane	GO:0097635	1	0	1	#NUM!	1	0	1	#NUM!
muscle tendon junction	GO:0005927	0	0	1	#VALUE!	0	0	1	#VALUE!
F-actin capping protein complex	GO:0008290	6	0	1	#NUM!	6	0	1	#NUM!
cerebellar mossy fiber	GO:0044300	1	0	1	#NUM!	1	0	1	#NUM!
Scrib-APC-beta-catenin complex	GO:0034750	2	0	1	#NUM!	2	0	1	#NUM!
BAK complex	GO:0097145	0	0	1	#VALUE!	0	0	1	#VALUE!
proton-transporting two-sector ATPase complex, catalytic domain	GO:0033178	2	0	1	#NUM!	2	0	1	#NUM!
dendrite	GO:0030425	212	19	1	-0.0167085	202	19	0.802562	0.0485285
cholinergic synapse	GO:0098981	3	0	1	#NUM!	3	0	1	#NUM!
kinociliary basal body	GO:1902636	2	0	1	#NUM!	2	0	1	#NUM!
exocytic vesicle	GO:0070382	14	1	1	-0.243619	14	1	1	-0.2267
nuclear outer membrane-endoplasmic reticulum membrane network	GO:0042175	1	0	1	#NUM!	1	0	1	#NUM!
senescence-associated heterochromatin focus	GO:0035985	3	0	1	#NUM!	3	0	1	#NUM!
integral component of synaptic membrane	GO:0099699	3	0	1	#NUM!	3	0	1	#NUM!
dense body	GO:0097433	6	0	1	#NUM!	4	0	1	#NUM!
GAIT complex	GO:0097452	4	0	1	#NUM!	4	0	1	#NUM!
dystrophin-associated glycoprotein complex	GO:0016010	8	0	1	#NUM!	8	0	1	#NUM!
TRAPPII protein complex	GO:1990071	1	0	1	#NUM!	1	0	1	#NUM!
spanning component of plasma membrane	GO:0044214	1	0	1	#NUM!	1	0	1	#NUM!
mitochondrial permeability transition pore complex	GO:0005757	3	0	1	#NUM!	3	0	1	#NUM!
ribonuclease MRP complex	GO:0000172	4	0	1	#NUM!	4	0	1	#NUM!
dense fibrillar component	GO:0001651	2	0	1	#NUM!	2	0	1	#NUM!
clathrin coat	GO:0030118	4	0	1	#NUM!	4	0	1	#NUM!
NuRD complex	GO:0016581	11	1	1	-0.00245653	11	2	0.258402	0.707609
integral component of cytoplasmic side of endoplasmic reticulum membrane	GO:0071458	4	0	1	#NUM!	4	0	1	#NUM!
PCSK9-LDLR complex	GO:1990666	1	0	1	#NUM!	1	0	1	#NUM!
cation channel complex	GO:0034703	2	0	1	#NUM!	2	0	1	#NUM!
hippocampal mossy fiber expansion	GO:1990026	1	0	1	#NUM!	1	0	1	#NUM!
Y chromosome	GO:0000806	1	0	1	#NUM!	1	1	0.0896038	2.41236
dense core granule	GO:0031045	6	0	1	#NUM!	6	0	1	#NUM!

## Sheet: HC40-59
#HC40-59(θ=0.5)		Male				Female
Gene ontology (cellular component)	Gene ontology IDs	AllGene	Critical	P-value	Enrichment(log scale)	AllGene	Critical	P-value	Enrichment(log scale)
cytosol	GO:0005829	3124	345	2.14674e-12	0.280008	3093	334	3.84937e-09	0.23899
nucleoplasm	GO:0005654	2091	236	2.94332e-08	0.301767	2081	233	4.51459e-07	0.275181
cytoplasm	GO:0005737	2449	264	2.45631e-07	0.255847	2430	263	1.11961e-06	0.241254
SMAD protein complex	GO:0071141	6	6	3.30823e-07	2.48333	6	6	3.69954e-07	2.46475
protein-containing complex	GO:0032991	382	61	5.28223e-07	0.648786	379	62	3.5105e-07	0.654344
nucleus	GO:0005634	3071	315	9.19961e-07	0.206147	3055	311	2.12986e-05	0.180004
transcription factor complex	GO:0005667	118	27	9.53659e-07	1.00849	118	25	1.43208e-05	0.912937
nuclear chromosome, telomeric region	GO:0000784	61	15	0.000105447	1.08051	61	15	0.000129983	1.06192
nuclear telomere cap complex	GO:0000783	8	5	0.000180466	2.01333	8	5	0.000197251	1.99474
autophagosome	GO:0005776	39	11	0.000240479	1.21767	39	11	0.000283031	1.19908
shelterin complex	GO:0070187	6	4	0.000629158	2.07787	6	4	0.000675982	2.05928
nuclear body	GO:0016604	185	28	0.0017604	0.595182	181	27	0.00409906	0.562086
phosphatidylinositol 3-kinase complex	GO:0005942	17	6	0.00183473	1.44188	14	5	0.00457632	1.43513
DNA repair complex	GO:1990391	4	3	0.00217139	2.19565	4	2	0.0385775	1.7716
centrosome	GO:0005813	296	40	0.00246033	0.481853	297	39	0.00557088	0.434576
nuclear matrix	GO:0016363	79	15	0.00295532	0.821935	77	13	0.0133056	0.68589
ruffle membrane	GO:0032587	60	12	0.00346384	0.873895	59	15	8.62945e-05	1.09526
plasma membrane	GO:0005886	1588	162	0.00360686	0.200699	1577	164	0.00320541	0.201333
microtubule organizing center	GO:0005815	107	18	0.00394309	0.700876	107	16	0.0223903	0.564506
cell projection	GO:0042995	55	11	0.00503959	0.873895	55	13	0.000547182	1.02236
central region of growth cone	GO:0090724	5	3	0.00509159	1.97251	5	3	0.00537046	1.95392
nonhomologous end joining complex	GO:0070419	5	3	0.00509159	1.97251	5	3	0.00537046	1.95392
photoreceptor ribbon synapse	GO:0098684	5	3	0.00509159	1.97251	5	3	0.00537046	1.95392
Lsm1-7-Pat1 complex	GO:1990726	5	3	0.00509159	1.97251	5	3	0.00537046	1.95392
chaperone complex	GO:0101031	10	4	0.00671148	1.56704	10	3	0.0467089	1.26077
Grb2-EGFR complex	GO:0070436	2	2	0.00695629	2.48333	2	2	0.00721988	2.46475
transferase complex	GO:1990234	2	2	0.00695629	2.48333	2	2	0.00721988	2.46475
activin responsive factor complex	GO:0032444	2	2	0.00695629	2.48333	2	2	0.00721988	2.46475
CHOP-ATF4 complex	GO:1990617	2	2	0.00695629	2.48333	2	2	0.00721988	2.46475
VCP-NSFL1C complex	GO:1990730	2	2	0.00695629	2.48333	2	2	0.00721988	2.46475
presynaptic endocytic zone	GO:0098833	2	2	0.00695629	2.48333	2	2	0.00721988	2.46475
cortical microtubule cytoskeleton	GO:0030981	2	2	0.00695629	2.48333	2	2	0.00721988	2.46475
cytoplasmic side of apical plasma membrane	GO:0098592	2	2	0.00695629	2.48333	2	2	0.00721988	2.46475
ATF4-CREB1 transcription factor complex	GO:1990589	2	2	0.00695629	2.48333	2	2	0.00721988	2.46475
DNA ligase IV complex	GO:0032807	2	2	0.00695629	2.48333	2	2	0.00721988	2.46475
HSP90-CDC37 chaperone complex	GO:1990565	2	2	0.00695629	2.48333	2	2	0.00721988	2.46475
phosphatidylinositol 3-kinase complex, class IB	GO:0005944	2	2	0.00695629	2.48333	2	2	0.00721988	2.46475
heteromeric SMAD protein complex	GO:0071144	2	2	0.00695629	2.48333	2	2	0.00721988	2.46475
endocytic vesicle membrane	GO:0030666	35	8	0.00699838	1.00743	32	7	0.0159859	0.944921
Wnt signalosome	GO:1990909	6	3	0.00955402	1.79019	7	3	0.0165102	1.61745
perinuclear region of cytoplasm	GO:0048471	440	52	0.00972811	0.347802	432	57	0.000686389	0.439372
Z disc	GO:0030018	75	13	0.00991914	0.730794	74	11	0.0577315	0.558576
inclusion body	GO:0016234	17	5	0.0105777	1.25956	17	5	0.0114217	1.24097
sarcoplasmic reticulum membrane	GO:0033017	17	5	0.0105777	1.25956	15	3	0.129414	0.855308
glutamatergic synapse	GO:0098978	209	28	0.010867	0.473203	207	29	0.00737679	0.499323
cytoplasmic vesicle	GO:0031410	129	19	0.0145905	0.56796	125	19	0.0137188	0.580872
chromosome, telomeric region	GO:0000781	25	6	0.0147895	1.05622	22	7	0.00170543	1.31961
Lsm2-8 complex	GO:0120115	7	3	0.0156912	1.63604	7	3	0.0165102	1.61745
U6 snRNP	GO:0005688	7	3	0.0156912	1.63604	7	3	0.0165102	1.61745
proteasome core complex, alpha-subunit complex	GO:0019773	7	3	0.0156912	1.63604	7	2	0.113853	1.21198
actin filament	GO:0005884	40	8	0.0158199	0.873895	39	9	0.00456124	0.998409
extracellular exosome	GO:0070062	1149	117	0.0175094	0.19886	1121	116	0.0201417	0.19636
nuclear exosome (RNase complex)	GO:0000176	13	4	0.0186788	1.30468	13	4	0.0198877	1.28609
vesicle membrane	GO:0012506	13	4	0.0186788	1.30468	14	5	0.00457632	1.43513
beta-catenin-TCF7L2 complex	GO:0070369	3	2	0.019711	2.07787	3	2	0.0204353	2.05928
phosphopyruvate hydratase complex	GO:0000015	3	2	0.019711	2.07787	3	1	0.234044	1.36613
basal dendrite	GO:0097441	3	2	0.019711	2.07787	3	2	0.0204353	2.05928
Lewy body core	GO:1990037	3	2	0.019711	2.07787	3	2	0.0204353	2.05928
ubiquitin ligase complex	GO:0000151	80	13	0.0220084	0.666256	83	13	0.0274376	0.610855
beta-catenin destruction complex	GO:0030877	8	3	0.0235688	1.5025	9	3	0.0348482	1.36613
postsynaptic cytosol	GO:0099524	14	4	0.0244617	1.23057	14	4	0.0260122	1.21198
autophagosome membrane	GO:0000421	14	4	0.0244617	1.23057	13	4	0.0198877	1.28609
exosome (RNase complex)	GO:0000178	14	4	0.0244617	1.23057	14	4	0.0260122	1.21198
P-body	GO:0000932	57	10	0.0250963	0.742867	53	9	0.0418675	0.691679
aggresome	GO:0016235	29	6	0.0298764	0.907797	30	7	0.0112104	1.00946
spindle midzone	GO:0051233	15	4	0.0312103	1.16158	16	4	0.0413107	1.07845
spindle pole	GO:0000922	77	12	0.0344088	0.624434	76	10	0.146123	0.436598
PML body	GO:0016605	78	12	0.0360916	0.611531	78	12	0.0387896	0.592944
apical plasma membrane	GO:0016324	112	16	0.0360933	0.537423	114	14	0.17208	0.367605
annulate lamellae	GO:0005642	4	2	0.0372507	1.79019	4	2	0.0385775	1.7716
DNA-dependent protein kinase-DNA ligase 4 complex	GO:0005958	4	2	0.0372507	1.79019	4	2	0.0385775	1.7716
T-tubule	GO:0030315	23	5	0.0379866	0.957277	21	5	0.028315	1.02966
COP9 signalosome	GO:0008180	10	3	0.0445506	1.27936	10	3	0.0467089	1.26077
nuclear inclusion body	GO:0042405	10	3	0.0445506	1.27936	10	3	0.0467089	1.26077
cytoplasmic exosome (RNase complex)	GO:0000177	10	3	0.0445506	1.27936	10	3	0.0467089	1.26077
presynaptic cytosol	GO:0099523	10	3	0.0445506	1.27936	10	3	0.0467089	1.26077
phagocytic vesicle membrane	GO:0030670	43	0	0.0472628	#NUM!	44	1	0.177096	-1.31944
transcriptionally active chromatin	GO:0035327	17	4	0.0476735	1.03641	16	3	0.149745	0.79077
cytoplasmic vesicle membrane	GO:0030659	72	11	0.049181	0.604562	73	14	0.00443685	0.813344
integral component of plasma membrane	GO:0005887	363	20	0.0509777	-0.415337	370	32	0.923774	0.0169792
macropinosome	GO:0044354	5	2	0.05869	1.56704	5	2	0.0607155	1.54846
Ragulator complex	GO:0071986	5	2	0.05869	1.56704	5	2	0.0607155	1.54846
organelle membrane	GO:0031090	5	2	0.05869	1.56704	5	2	0.0607155	1.54846
activin receptor complex	GO:0048179	5	2	0.05869	1.56704	5	2	0.0607155	1.54846
beta-catenin-TCF complex	GO:1990907	5	2	0.05869	1.56704	5	2	0.0607155	1.54846
Cul3-RING ubiquitin ligase complex	GO:0031463	26	5	0.0605026	0.834674	26	5	0.0645811	0.816088
cytosolic large ribosomal subunit	GO:0022625	49	8	0.0619041	0.670954	49	8	0.0653785	0.652368
GABA-ergic synapse	GO:0098982	27	5	0.0693791	0.796934	28	6	0.0275848	0.924301
perikaryon	GO:0043204	67	10	0.0701664	0.581226	66	10	0.0706286	0.577677
cytoplasmic ribonucleoprotein granule	GO:0036464	51	8	0.0703673	0.630949	50	9	0.0349722	0.749948
mitotic spindle	GO:0072686	41	7	0.0786289	0.715671	43	7	0.090164	0.649456
apical part of cell	GO:0045177	28	5	0.0789333	0.760566	27	5	0.0739644	0.778347
kinetochore	GO:0000776	53	8	0.080573	0.592483	51	7	0.199896	0.478831
HFE-transferrin receptor complex	GO:1990712	6	2	0.083258	1.38472	6	2	0.0860408	1.36613
CD95 death-inducing signaling complex	GO:0031265	6	2	0.083258	1.38472	6	1	0.413376	0.672987
autolysosome	GO:0044754	6	2	0.083258	1.38472	6	2	0.0860408	1.36613
BORC complex	GO:0099078	6	2	0.083258	1.38472	6	2	0.0860408	1.36613
cell projection membrane	GO:0031253	6	2	0.083258	1.38472	6	2	0.0860408	1.36613
spectrin-associated cytoskeleton	GO:0014731	6	2	0.083258	1.38472	6	2	0.0860408	1.36613
ripoptosome	GO:0097342	6	2	0.083258	1.38472	6	1	0.413376	0.672987
autophagosome lumen	GO:0034423	1	1	0.0834646	2.48333	1	0	1	#NUM!
collagen type II trimer	GO:0005585	1	1	0.0834646	2.48333	1	1	0.0850304	2.46475
recycling endosome lumen	GO:0034777	1	1	0.0834646	2.48333	1	1	0.0850304	2.46475
NF-kappaB p50/p65 complex	GO:0035525	1	1	0.0834646	2.48333	1	1	0.0850304	2.46475
septin cytoskeleton	GO:0032156	1	1	0.0834646	2.48333	1	1	0.0850304	2.46475
perinuclear endoplasmic reticulum membrane	GO:1990578	1	1	0.0834646	2.48333	1	1	0.0850304	2.46475
neurofilament cytoskeleton	GO:0060053	1	1	0.0834646	2.48333	1	1	0.0850304	2.46475
stereocilium shaft	GO:0120043	1	1	0.0834646	2.48333	1	0	1	#NUM!
ooplasm	GO:1990917	1	1	0.0834646	2.48333	1	1	0.0850304	2.46475
sumoylated E2 ligase complex	GO:1990356	1	1	0.0834646	2.48333	1	1	0.0850304	2.46475
nuclear proteasome complex	GO:0031595	1	1	0.0834646	2.48333	1	1	0.0850304	2.46475
protein N-acetylglucosaminyltransferase complex	GO:0017122	1	1	0.0834646	2.48333	1	1	0.0850304	2.46475
Golgi cis cisterna membrane	GO:1990674	1	1	0.0834646	2.48333	1	1	0.0850304	2.46475
serotonergic synapse	GO:0099154	1	1	0.0834646	2.48333	1	1	0.0850304	2.46475
interleukin-5 receptor complex	GO:0005895	1	1	0.0834646	2.48333	1	1	0.0850304	2.46475
Wnt-Frizzled-LRP5/6 complex	GO:1990851	1	1	0.0834646	2.48333	1	1	0.0850304	2.46475
IPAF inflammasome complex	GO:0072557	1	1	0.0834646	2.48333	1	1	0.0850304	2.46475
centrosomal corona	GO:0031592	1	1	0.0834646	2.48333	1	1	0.0850304	2.46475
GET complex	GO:0043529	1	1	0.0834646	2.48333	1	1	0.0850304	2.46475
AIM2 inflammasome complex	GO:0097169	1	1	0.0834646	2.48333	2	1	0.162841	1.7716
NLRP1 inflammasome complex	GO:0072558	1	1	0.0834646	2.48333	1	1	0.0850304	2.46475
protease inhibitor complex	GO:0097179	1	1	0.0834646	2.48333	1	1	0.0850304	2.46475
9+0 non-motile cilium	GO:0097731	1	1	0.0834646	2.48333	1	1	0.0850304	2.46475
U11/U12 snRNP	GO:0034693	1	1	0.0834646	2.48333	1	0	1	#NUM!
amphisome	GO:0044753	1	1	0.0834646	2.48333	1	1	0.0850304	2.46475
Holliday junction resolvase complex	GO:0048476	1	1	0.0834646	2.48333	1	1	0.0850304	2.46475
sperm head plasma membrane	GO:1990913	1	1	0.0834646	2.48333	1	1	0.0850304	2.46475
extrinsic component of postsynaptic specialization membrane	GO:0098892	1	1	0.0834646	2.48333	1	1	0.0850304	2.46475
meiotic spindle pole	GO:0090619	1	1	0.0834646	2.48333	0	0	1	#VALUE!
ATPase complex	GO:1904949	1	1	0.0834646	2.48333	1	1	0.0850304	2.46475
membrane raft	GO:0045121	114	15	0.084386	0.455185	114	16	0.0410696	0.501137
U2-type prespliceosome	GO:0071004	13	3	0.0881751	1.017	13	2	0.304486	0.592944
ciliary basal body	GO:0036064	72	10	0.0885293	0.509252	68	9	0.183848	0.442463
polysome	GO:0005844	29	5	0.0891535	0.725475	29	5	0.0948137	0.706888
integral component of presynaptic membrane	GO:0099056	21	4	0.0922803	0.825105	21	4	0.0972981	0.806518
ciliary base	GO:0097546	21	4	0.0922803	0.825105	21	5	0.028315	1.02966
microtubule	GO:0005874	174	21	0.0938213	0.3688	174	20	0.167057	0.301423
cytoplasmic side of plasma membrane	GO:0009898	30	5	0.100023	0.691574	32	5	0.188863	0.608448
intermediate filament cytoskeleton	GO:0045111	30	5	0.100023	0.691574	29	3	0.733151	0.196063
endomembrane system	GO:0012505	46	7	0.10283	0.600602	48	8	0.0613344	0.672987
presynapse	GO:0098793	63	9	0.103748	0.537423	64	9	0.113578	0.503088
nuclear chromatin	GO:0000790	128	16	0.104054	0.403892	129	18	0.0363597	0.495306
brush border membrane	GO:0031526	14	3	0.105552	0.942888	15	3	0.129414	0.855308
postsynaptic density, intracellular component	GO:0099092	14	3	0.105552	0.942888	14	3	0.11016	0.924301
mitochondrial respiratory chain complex I	GO:0005747	31	0	0.106938	#NUM!	31	0	0.106723	#NUM!
ribonucleoprotein complex	GO:1990904	106	4	0.108485	-0.793812	106	7	0.599454	-0.252783
platelet alpha granule membrane	GO:0031092	7	2	0.110285	1.23057	7	2	0.113853	1.21198
AP-2 adaptor complex	GO:0030122	7	2	0.110285	1.23057	7	1	0.463296	0.518836
semaphorin receptor complex	GO:0002116	7	2	0.110285	1.23057	7	2	0.113853	1.21198
invadopodium	GO:0071437	7	2	0.110285	1.23057	7	3	0.0165102	1.61745
nuclear lamina	GO:0005652	7	2	0.110285	1.23057	7	1	0.463296	0.518836
endoplasmic reticulum-Golgi intermediate compartment	GO:0005793	50	1	0.123786	-1.42869	50	2	0.438967	-0.75413
mitochondrial matrix	GO:0005759	178	9	0.129932	-0.501226	179	9	0.102808	-0.525415
proteasome complex	GO:0000502	54	8	0.130337	0.573791	53	7	0.213129	0.440364
transcriptional repressor complex	GO:0017053	39	6	0.135272	0.611531	38	4	0.560768	0.213454
specific granule	GO:0042581	8	2	0.13919	1.09704	6	1	0.413376	0.672987
Golgi-associated vesicle membrane	GO:0030660	8	2	0.13919	1.09704	8	2	0.143548	1.07845
microvillus membrane	GO:0031528	8	2	0.13919	1.09704	8	3	0.0247692	1.48392
BLOC-1 complex	GO:0031083	8	2	0.13919	1.09704	8	2	0.143548	1.07845
protein phosphatase type 1 complex	GO:0000164	8	2	0.13919	1.09704	8	2	0.143548	1.07845
intracellular	GO:0005622	57	8	0.141761	0.519723	57	8	0.146798	0.501137
focal adhesion	GO:0005925	280	30	0.151539	0.249741	284	35	0.0225872	0.37112
postsynaptic density	GO:0014069	166	19	0.15419	0.315784	165	18	0.25817	0.249173
presynaptic membrane	GO:0042734	42	6	0.159157	0.537423	41	8	0.0202207	0.830616
Ku70:Ku80 complex	GO:0043564	2	1	0.159973	1.79019	2	1	0.162841	1.7716
CIA complex	GO:0097361	2	1	0.159973	1.79019	2	1	0.162841	1.7716
U2-type post-mRNA release spliceosomal complex	GO:0071008	2	1	0.159973	1.79019	2	1	0.162841	1.7716
intracellular ferritin complex	GO:0008043	2	1	0.159973	1.79019	2	1	0.162841	1.7716
mitotic spindle astral microtubule end	GO:1905721	2	1	0.159973	1.79019	2	1	0.162841	1.7716
cytoplasmic periphery of the nuclear pore complex	GO:1990723	2	1	0.159973	1.79019	2	1	0.162841	1.7716
membrane microdomain	GO:0098857	2	1	0.159973	1.79019	2	1	0.162841	1.7716
early phagosome membrane	GO:0036186	2	1	0.159973	1.79019	2	1	0.162841	1.7716
Dsl1/NZR complex	GO:0070939	2	1	0.159973	1.79019	2	1	0.162841	1.7716
microspike	GO:0044393	2	1	0.159973	1.79019	2	1	0.162841	1.7716
cytoophidium	GO:0097268	2	1	0.159973	1.79019	2	1	0.162841	1.7716
CHOP-C/EBP complex	GO:0036488	2	1	0.159973	1.79019	2	1	0.162841	1.7716
astral microtubule	GO:0000235	2	1	0.159973	1.79019	2	1	0.162841	1.7716
ubiquitin conjugating enzyme complex	GO:0031371	2	1	0.159973	1.79019	2	1	0.162841	1.7716
MICOS complex	GO:0061617	2	1	0.159973	1.79019	2	1	0.162841	1.7716
perinucleolar chromocenter	GO:0010370	2	1	0.159973	1.79019	2	1	0.162841	1.7716
intracellular vesicle	GO:0097708	2	1	0.159973	1.79019	2	1	0.162841	1.7716
KICSTOR complex	GO:0140007	2	1	0.159973	1.79019	2	1	0.162841	1.7716
proteasome storage granule	GO:0034515	2	1	0.159973	1.79019	2	1	0.162841	1.7716
CST complex	GO:1990879	2	1	0.159973	1.79019	1	0	1	#NUM!
aryl hydrocarbon receptor complex	GO:0034751	2	1	0.159973	1.79019	2	1	0.162841	1.7716
protein kinase CK2 complex	GO:0005956	2	1	0.159973	1.79019	2	1	0.162841	1.7716
Rab-protein geranylgeranyltransferase complex	GO:0005968	2	1	0.159973	1.79019	2	1	0.162841	1.7716
ATF1-ATF4 transcription factor complex	GO:1990590	2	1	0.159973	1.79019	2	1	0.162841	1.7716
rDNA heterochromatin	GO:0033553	2	1	0.159973	1.79019	2	0	1	#NUM!
Slx1-Slx4 complex	GO:0033557	2	1	0.159973	1.79019	2	1	0.162841	1.7716
platelet dense tubular network membrane	GO:0031095	2	1	0.159973	1.79019	2	1	0.162841	1.7716
sperm fibrous sheath	GO:0035686	2	1	0.159973	1.79019	2	1	0.162841	1.7716
CHOP-ATF3 complex	GO:1990622	2	1	0.159973	1.79019	2	1	0.162841	1.7716
RNA nuclear export complex	GO:0042565	2	1	0.159973	1.79019	2	1	0.162841	1.7716
TRC complex	GO:0072380	2	1	0.159973	1.79019	2	1	0.162841	1.7716
signal peptidase complex	GO:0005787	2	1	0.159973	1.79019	2	1	0.162841	1.7716
NLRP3 inflammasome complex	GO:0072559	2	1	0.159973	1.79019	3	1	0.234044	1.36613
phosphatidylinositol 3-kinase complex, class IA	GO:0005943	2	1	0.159973	1.79019	2	1	0.162841	1.7716
tRNA-specific adenosine-34 deaminase complex	GO:0052718	2	1	0.159973	1.79019	2	1	0.162841	1.7716
PCNA-p21 complex	GO:0070557	2	1	0.159973	1.79019	2	1	0.162841	1.7716
Sec61 translocon complex	GO:0005784	2	1	0.159973	1.79019	2	0	1	#NUM!
FAR/SIN/STRIPAK complex	GO:0090443	2	1	0.159973	1.79019	2	1	0.162841	1.7716
SREBP-SCAP-Insig complex	GO:0032937	2	1	0.159973	1.79019	2	1	0.162841	1.7716
chromosome	GO:0005694	85	11	0.162174	0.438577	79	12	0.0410393	0.580205
M band	GO:0031430	17	3	0.164394	0.748732	18	3	0.193066	0.672987
proteasome core complex	GO:0005839	17	3	0.164394	0.748732	16	2	0.640999	0.385305
lysosome	GO:0005764	110	5	0.166426	-0.607709	109	4	0.0810618	-0.840307
ficolin-1-rich granule lumen	GO:1904813	87	11	0.167458	0.41532	88	12	0.0845806	0.472316
clathrin-coated vesicle membrane	GO:0030665	29	0	0.168626	#NUM!	28	1	0.509631	-0.867458
endolysosome membrane	GO:0036020	9	2	0.169473	0.979256	9	1	0.550771	0.267522
early phagosome	GO:0032009	9	2	0.169473	0.979256	8	2	0.143548	1.07845
CD40 receptor complex	GO:0035631	9	2	0.169473	0.979256	11	3	0.0602784	1.16546
axolemma	GO:0030673	9	2	0.169473	0.979256	8	2	0.143548	1.07845
apical junction complex	GO:0043296	9	2	0.169473	0.979256	9	1	0.550771	0.267522
male germ cell nucleus	GO:0001673	9	2	0.169473	0.979256	9	2	0.174605	0.960669
Derlin-1 retrotranslocation complex	GO:0036513	9	2	0.169473	0.979256	9	3	0.0348482	1.36613
stereocilium tip	GO:0032426	9	2	0.169473	0.979256	7	1	0.463296	0.518836
XY body	GO:0001741	9	2	0.169473	0.979256	9	1	0.550771	0.267522
late endosome membrane	GO:0031902	62	2	0.169968	-0.950654	63	3	0.36821	-0.579776
U2-type catalytic step 2 spliceosome	GO:0071007	30	0	0.172837	#NUM!	30	1	0.511352	-0.936451
mitochondrial inner membrane	GO:0005743	182	10	0.176079	-0.418089	183	10	0.177591	-0.442155
secretory granule membrane	GO:0030667	45	1	0.17752	-1.32333	46	1	0.179505	-1.3639
adherens junction	GO:0005912	32	5	0.18475	0.627035	32	5	0.188863	0.608448
protein-DNA complex	GO:0032993	33	5	0.192311	0.596263	34	5	0.206497	0.547824
RISC complex	GO:0016442	10	2	0.200704	0.873895	10	2	0.206578	0.855308
ciliary transition zone	GO:0035869	10	2	0.200704	0.873895	9	2	0.174605	0.960669
presynaptic active zone cytoplasmic component	GO:0098831	10	2	0.200704	0.873895	9	2	0.174605	0.960669
exocyst	GO:0000145	10	2	0.200704	0.873895	10	2	0.206578	0.855308
exon-exon junction complex	GO:0035145	10	2	0.200704	0.873895	10	2	0.206578	0.855308
axoneme	GO:0005930	34	5	0.20085	0.56641	34	5	0.206497	0.547824
dendrite	GO:0030425	205	22	0.201205	0.251366	207	19	0.704312	0.0764664
postsynapse	GO:0098794	53	7	0.206646	0.458951	54	8	0.133305	0.555204
extracellular region	GO:0005576	568	39	0.206823	-0.195227	560	43	0.528633	-0.10199
clathrin-coated endocytic vesicle membrane	GO:0030669	19	3	0.207866	0.637506	18	2	0.661927	0.267522
Flemming body	GO:0090543	19	3	0.207866	0.637506	19	3	0.215775	0.61892
secretory granule lumen	GO:0034774	74	9	0.208524	0.376493	73	10	0.13413	0.476872
cell cortex	GO:0005938	81	10	0.220084	0.391469	81	12	0.0667632	0.555204
clathrin-coated pit	GO:0005905	36	5	0.220591	0.509252	36	4	0.543524	0.267522
kinetochore microtubule	GO:0005828	3	1	0.230104	1.38472	2	1	0.162841	1.7716
extrinsic component of synaptic vesicle membrane	GO:0098850	3	1	0.230104	1.38472	3	1	0.234044	1.36613
polar microtubule	GO:0005827	3	1	0.230104	1.38472	3	1	0.234044	1.36613
Bcl-2 family protein complex	GO:0097136	3	1	0.230104	1.38472	3	1	0.234044	1.36613
oxoglutarate dehydrogenase complex	GO:0045252	3	1	0.230104	1.38472	3	1	0.234044	1.36613
tertiary granule	GO:0070820	3	1	0.230104	1.38472	2	0	1	#NUM!
chromatin silencing complex	GO:0005677	3	1	0.230104	1.38472	3	0	1	#NUM!
Schwann cell microvillus	GO:0097454	3	1	0.230104	1.38472	3	1	0.234044	1.36613
actin cap	GO:0030478	3	1	0.230104	1.38472	3	1	0.234044	1.36613
cell tip	GO:0051286	3	1	0.230104	1.38472	3	1	0.234044	1.36613
mitochondrial pyruvate dehydrogenase complex	GO:0005967	3	1	0.230104	1.38472	3	1	0.234044	1.36613
nuclear pore cytoplasmic filaments	GO:0044614	3	1	0.230104	1.38472	3	1	0.234044	1.36613
cytolytic granule	GO:0044194	3	1	0.230104	1.38472	2	0	1	#NUM!
varicosity	GO:0043196	3	1	0.230104	1.38472	3	1	0.234044	1.36613
postsynaptic endosome	GO:0098845	3	1	0.230104	1.38472	3	1	0.234044	1.36613
BAT3 complex	GO:0071818	3	1	0.230104	1.38472	3	0	1	#NUM!
dendritic microtubule	GO:1901588	3	1	0.230104	1.38472	3	0	1	#NUM!
MMXD complex	GO:0071817	3	1	0.230104	1.38472	3	1	0.234044	1.36613
elongin complex	GO:0070449	3	1	0.230104	1.38472	4	1	0.299199	1.07845
supraspliceosomal complex	GO:0044530	3	1	0.230104	1.38472	3	1	0.234044	1.36613
mRNA cleavage factor complex	GO:0005849	3	1	0.230104	1.38472	3	1	0.234044	1.36613
plasma membrane protein complex	GO:0098797	3	1	0.230104	1.38472	5	2	0.0607155	1.54846
junctional membrane complex	GO:0030314	3	1	0.230104	1.38472	2	0	1	#NUM!
AP-4 adaptor complex	GO:0030124	3	1	0.230104	1.38472	3	1	0.234044	1.36613
early endosome lumen	GO:0031905	3	1	0.230104	1.38472	3	1	0.234044	1.36613
messenger ribonucleoprotein complex	GO:1990124	3	1	0.230104	1.38472	3	1	0.234044	1.36613
sarcoplasmic reticulum	GO:0016529	20	3	0.230479	0.586213	18	1	1	-0.425625
condensed nuclear chromosome	GO:0000794	20	3	0.230479	0.586213	18	2	0.661927	0.267522
myofibril	GO:0030016	11	2	0.232514	0.778585	11	1	1	0.066851
proteasome regulatory particle, base subcomplex	GO:0008540	11	2	0.232514	0.778585	11	2	0.23909	0.759998
I band	GO:0031674	11	2	0.232514	0.778585	10	1	0.589015	0.162161
NuRD complex	GO:0016581	11	2	0.232514	0.778585	11	1	1	0.066851
nuclear membrane	GO:0031965	154	17	0.236605	0.279594	153	15	0.556781	0.142359
anchored component of membrane	GO:0031225	22	0	0.252294	#NUM!	21	1	1	-0.579776
terminal bouton	GO:0043195	22	0	0.252294	#NUM!	21	0	0.251616	#NUM!
MLL1 complex	GO:0071339	22	0	0.252294	#NUM!	22	0	0.252489	#NUM!
nucleolus	GO:0005730	527	51	0.252973	0.147958	526	55	0.104561	0.206778
early endosome membrane	GO:0031901	93	11	0.253015	0.348629	93	15	0.0136941	0.640197
transcription factor TFIID complex	GO:0005669	23	0	0.254281	#NUM!	23	0	0.25532	#NUM!
vesicle	GO:0031982	94	11	0.255954	0.337934	92	11	0.254759	0.340853
mitochondrial intermembrane space	GO:0005758	43	1	0.260318	-1.27787	43	1	0.263244	-1.29645
cell-cell junction	GO:0005911	96	11	0.263097	0.31688	97	10	0.465408	0.19262
histone deacetylase complex	GO:0000118	25	0	0.263516	#NUM!	26	0	0.163399	#NUM!
pseudopodium	GO:0031143	12	2	0.264589	0.691574	12	1	1	-0.0201604
methylosome	GO:0034709	12	2	0.264589	0.691574	12	2	0.271816	0.672987
nuclear pore nuclear basket	GO:0044615	12	2	0.264589	0.691574	12	2	0.271816	0.672987
filopodium tip	GO:0032433	12	2	0.264589	0.691574	11	0	0.615082	#NUM!
cortical cytoskeleton	GO:0030863	12	2	0.264589	0.691574	12	2	0.271816	0.672987
late endosome	GO:0005770	67	8	0.266366	0.358082	67	8	0.274385	0.339495
receptor complex	GO:0043235	97	11	0.267277	0.306517	96	16	0.0084823	0.672987
early endosome	GO:0005769	135	15	0.26865	0.286109	138	17	0.120868	0.370706
brush border	GO:0005903	26	4	0.270482	0.611531	26	3	0.48146	0.305262
ruffle	GO:0001726	68	8	0.272916	0.343267	64	9	0.113578	0.503088
host cell	GO:0043657	46	6	0.275416	0.446451	46	7	0.108233	0.582015
cytosolic small ribosomal subunit	GO:0022627	28	4	0.288443	0.537423	28	4	0.293664	0.518836
internode region of axon	GO:0033269	4	1	0.294388	1.09704	4	1	0.299199	1.07845
postsynaptic recycling endosome	GO:0098837	4	1	0.294388	1.09704	4	1	0.299199	1.07845
IkappaB kinase complex	GO:0008385	4	1	0.294388	1.09704	4	1	0.299199	1.07845
core mediator complex	GO:0070847	4	1	0.294388	1.09704	5	1	0.35882	0.855308
CCAAT-binding factor complex	GO:0016602	4	1	0.294388	1.09704	4	1	0.299199	1.07845
meiotic cohesin complex	GO:0030893	4	1	0.294388	1.09704	3	0	1	#NUM!
mitochondrial envelope	GO:0005740	4	1	0.294388	1.09704	4	1	0.299199	1.07845
astrocyte projection	GO:0097449	4	1	0.294388	1.09704	4	1	0.299199	1.07845
muscle thin filament tropomyosin	GO:0005862	4	1	0.294388	1.09704	4	1	0.299199	1.07845
postsynaptic actin cytoskeleton	GO:0098871	4	1	0.294388	1.09704	4	1	0.299199	1.07845
nuclear stress granule	GO:0097165	4	1	0.294388	1.09704	4	1	0.299199	1.07845
HULC complex	GO:0033503	4	1	0.294388	1.09704	5	1	0.35882	0.855308
EKC/KEOPS complex	GO:0000408	4	1	0.294388	1.09704	4	0	1	#NUM!
Lewy body	GO:0097413	4	1	0.294388	1.09704	4	1	0.299199	1.07845
gamma-secretase complex	GO:0070765	4	1	0.294388	1.09704	4	1	0.299199	1.07845
eukaryotic translation elongation factor 1 complex	GO:0005853	4	1	0.294388	1.09704	4	1	0.299199	1.07845
cytosolic proteasome complex	GO:0031597	4	1	0.294388	1.09704	4	1	0.299199	1.07845
interstitial matrix	GO:0005614	4	1	0.294388	1.09704	4	0	1	#NUM!
Cul7-RING ubiquitin ligase complex	GO:0031467	4	1	0.294388	1.09704	4	1	0.299199	1.07845
NELF complex	GO:0032021	4	1	0.294388	1.09704	4	1	0.299199	1.07845
sperm midpiece	GO:0097225	4	1	0.294388	1.09704	4	1	0.299199	1.07845
FHF complex	GO:0070695	4	1	0.294388	1.09704	5	1	0.35882	0.855308
alpha DNA polymerase:primase complex	GO:0005658	4	1	0.294388	1.09704	4	0	1	#NUM!
condensed chromosome outer kinetochore	GO:0000940	4	1	0.294388	1.09704	4	1	0.299199	1.07845
leading edge membrane	GO:0031256	4	1	0.294388	1.09704	4	0	1	#NUM!
axon hillock	GO:0043203	4	1	0.294388	1.09704	4	1	0.299199	1.07845
pronucleus	GO:0045120	4	1	0.294388	1.09704	3	1	0.234044	1.36613
ER membrane protein complex	GO:0072546	4	1	0.294388	1.09704	4	1	0.299199	1.07845
nBAF complex	GO:0071565	13	2	0.296664	0.611531	13	2	0.304486	0.592944
heterochromatin	GO:0000792	13	2	0.296664	0.611531	13	1	1	-0.100203
spindle microtubule	GO:0005876	13	2	0.296664	0.611531	14	2	0.336874	0.518836
anaphase-promoting complex	GO:0005680	13	2	0.296664	0.611531	13	2	0.304486	0.592944
acrosomal vesicle	GO:0001669	29	4	0.299185	0.502332	29	4	0.305197	0.483745
neuronal cell body	GO:0043025	201	21	0.299222	0.224551	201	22	0.200426	0.252484
endoplasmic reticulum	GO:0005783	489	47	0.309865	0.141118	479	51	0.0899909	0.224871
cell leading edge	GO:0031252	30	4	0.310941	0.46843	30	5	0.106245	0.672987
cytoskeleton	GO:0005856	215	22	0.315715	0.203738	213	26	0.0602518	0.361551
recycling endosome membrane	GO:0055038	51	6	0.315751	0.343267	51	8	0.0748338	0.612362
trans-Golgi network membrane	GO:0032588	55	2	0.322484	-0.830853	56	4	1	-0.174311
transport vesicle	GO:0030133	55	2	0.322484	-0.830853	56	3	0.627131	-0.461993
nuclear outer membrane	GO:0005640	14	2	0.328516	0.537423	13	1	1	-0.100203
mast cell granule	GO:0042629	14	2	0.328516	0.537423	15	2	0.368791	0.449843
sperm flagellum	GO:0036126	14	2	0.328516	0.537423	13	2	0.304486	0.592944
ribosome	GO:0005840	32	4	0.337041	0.403892	33	4	0.360054	0.354533
kinesin complex	GO:0005871	33	4	0.351174	0.37312	31	4	0.331106	0.417053
glycogen granule	GO:0042587	5	1	0.353313	0.873895	5	1	0.35882	0.855308
basal cortex	GO:0045180	5	1	0.353313	0.873895	5	1	0.35882	0.855308
cytoplasmic side of lysosomal membrane	GO:0098574	5	1	0.353313	0.873895	5	1	0.35882	0.855308
condensed nuclear chromosome, centromeric region	GO:0000780	5	1	0.353313	0.873895	6	1	0.413376	0.672987
manchette	GO:0002177	5	1	0.353313	0.873895	5	1	0.35882	0.855308
MKS complex	GO:0036038	5	1	0.353313	0.873895	5	1	0.35882	0.855308
transcription factor AP-1 complex	GO:0035976	5	1	0.353313	0.873895	5	1	0.35882	0.855308
sarcoplasmic reticulum lumen	GO:0033018	5	1	0.353313	0.873895	4	0	1	#NUM!
origin recognition complex	GO:0000808	5	1	0.353313	0.873895	5	1	0.35882	0.855308
mitochondrial respirasome	GO:0005746	5	1	0.353313	0.873895	5	1	0.35882	0.855308
clathrin adaptor complex	GO:0030131	5	1	0.353313	0.873895	5	1	0.35882	0.855308
glial cell projection	GO:0097386	5	1	0.353313	0.873895	5	1	0.35882	0.855308
insulin-responsive compartment	GO:0032593	5	1	0.353313	0.873895	5	1	0.35882	0.855308
VCP-NPL4-UFD1 AAA ATPase complex	GO:0034098	5	1	0.353313	0.873895	5	1	0.35882	0.855308
R2TP complex	GO:0097255	5	1	0.353313	0.873895	5	1	0.35882	0.855308
meiotic nuclear membrane microtubule tethering complex	GO:0034993	5	1	0.353313	0.873895	4	0	1	#NUM!
transcription export complex 2	GO:0070390	5	1	0.353313	0.873895	5	1	0.35882	0.855308
transcription factor TFIIH core complex	GO:0000439	5	1	0.353313	0.873895	5	1	0.35882	0.855308
microtubule plus-end	GO:0035371	15	2	0.359959	0.46843	14	2	0.336874	0.518836
mitotic spindle pole	GO:0097431	15	2	0.359959	0.46843	14	1	1	-0.174311
proteasome accessory complex	GO:0022624	15	2	0.359959	0.46843	15	2	0.368791	0.449843
immunological synapse	GO:0001772	15	2	0.359959	0.46843	15	2	0.368791	0.449843
photoreceptor inner segment	GO:0001917	15	2	0.359959	0.46843	16	2	0.640999	0.385305
extrinsic component of membrane	GO:0019898	34	1	0.360454	-1.04303	33	2	1	-0.338614
midbody	GO:0030496	102	11	0.365137	0.256256	104	11	0.475881	0.218251
ER to Golgi transport vesicle membrane	GO:0012507	38	1	0.369175	-1.15425	39	2	0.770253	-0.505668
endosome	GO:0005768	153	16	0.373259	0.225484	155	17	0.246006	0.254534
RNA polymerase II transcription factor complex	GO:0090575	39	5	0.374106	0.429209	40	4	0.772755	0.162161
platelet alpha granule lumen	GO:0031093	39	5	0.374106	0.429209	38	4	0.560768	0.213454
U1 snRNP	GO:0005685	16	2	0.39084	0.403892	16	2	0.640999	0.385305
endoplasmic reticulum quality control compartment	GO:0044322	16	2	0.39084	0.403892	16	3	0.149745	0.79077
integral component of postsynaptic density membrane	GO:0099061	17	0	0.391292	#NUM!	16	0	0.390661	#NUM!
integral component of Golgi membrane	GO:0030173	18	0	0.393712	#NUM!	17	0	0.391397	#NUM!
stress fiber	GO:0001725	42	5	0.394378	0.355101	41	4	0.775676	0.137469
Cul4-RING E3 ubiquitin ligase complex	GO:0080008	19	0	0.398389	#NUM!	19	0	0.400196	#NUM!
presynaptic active zone	GO:0048786	20	0	0.40506	#NUM!	19	0	0.400196	#NUM!
integral component of lumenal side of endoplasmic reticulum membrane	GO:0071556	20	0	0.40506	#NUM!	20	0	0.407702	#NUM!
centriolar satellite	GO:0034451	20	0	0.40506	#NUM!	21	0	0.251616	#NUM!
transcriptional preinitiation complex	GO:0097550	6	1	0.407324	0.691574	5	0	1	#NUM!
juxtaparanode region of axon	GO:0044224	6	1	0.407324	0.691574	6	1	0.413376	0.672987
spindle pole centrosome	GO:0031616	6	1	0.407324	0.691574	7	1	0.463296	0.518836
integral component of presynaptic active zone membrane	GO:0099059	6	1	0.407324	0.691574	6	1	0.413376	0.672987
mitochondrial respiratory chain complex III	GO:0005750	6	1	0.407324	0.691574	6	1	0.413376	0.672987
Golgi cis cisterna	GO:0000137	6	1	0.407324	0.691574	6	1	0.413376	0.672987
death-inducing signaling complex	GO:0031264	6	1	0.407324	0.691574	6	1	0.413376	0.672987
dendritic growth cone	GO:0044294	6	1	0.407324	0.691574	6	1	0.413376	0.672987
cohesin complex	GO:0008278	6	1	0.407324	0.691574	5	0	1	#NUM!
ciliary transition fiber	GO:0097539	6	1	0.407324	0.691574	6	1	0.413376	0.672987
euchromatin	GO:0000791	6	1	0.407324	0.691574	5	0	1	#NUM!
proteasome regulatory particle	GO:0005838	6	1	0.407324	0.691574	6	1	0.413376	0.672987
uropod	GO:0001931	6	1	0.407324	0.691574	6	1	0.413376	0.672987
paraspeckles	GO:0042382	6	1	0.407324	0.691574	6	1	0.413376	0.672987
junctional sarcoplasmic reticulum membrane	GO:0014701	6	1	0.407324	0.691574	5	0	1	#NUM!
NMDA selective glutamate receptor complex	GO:0017146	6	1	0.407324	0.691574	6	1	0.413376	0.672987
paranode region of axon	GO:0033270	6	1	0.407324	0.691574	6	1	0.413376	0.672987
lateral element	GO:0000800	6	1	0.407324	0.691574	6	0	1	#NUM!
COPI-coated vesicle	GO:0030137	6	1	0.407324	0.691574	6	1	0.413376	0.672987
SCAR complex	GO:0031209	6	1	0.407324	0.691574	6	0	1	#NUM!
histone acetyltransferase complex	GO:0000123	21	3	0.413484	0.537423	21	3	0.416936	0.518836
azurophil granule lumen	GO:0035578	45	5	0.421429	0.286109	44	6	0.268237	0.472316
U12-type spliceosomal complex	GO:0005689	22	3	0.423432	0.490903	22	2	0.710518	0.066851
axonal growth cone	GO:0044295	22	3	0.423432	0.490903	22	3	0.427666	0.472316
spindle	GO:0005819	84	9	0.424458	0.249741	83	9	0.426372	0.24313
sarcomere	GO:0030017	23	3	0.434694	0.446451	22	3	0.427666	0.472316
intracellular membrane-bounded organelle	GO:0043231	369	35	0.439411	0.127885	363	32	0.84685	0.0360793
microtubule cytoskeleton	GO:0015630	91	5	0.443803	-0.418089	91	4	0.186931	-0.659819
collagen-containing extracellular matrix	GO:0062023	147	9	0.449354	-0.309875	143	10	0.649053	-0.195513
dendritic spine	GO:0043197	96	10	0.455039	0.22157	96	11	0.270588	0.298293
flotillin complex	GO:0016600	7	1	0.45683	0.537423	7	1	0.463296	0.518836
ciliary rootlet	GO:0035253	7	1	0.45683	0.537423	7	2	0.113853	1.21198
nuclear pore central transport channel	GO:0044613	7	1	0.45683	0.537423	7	1	0.463296	0.518836
chaperonin-containing T-complex	GO:0005832	7	1	0.45683	0.537423	7	1	0.463296	0.518836
chromatoid body	GO:0033391	7	1	0.45683	0.537423	7	1	0.463296	0.518836
high-density lipoprotein particle	GO:0034364	7	1	0.45683	0.537423	7	1	0.463296	0.518836
apicolateral plasma membrane	GO:0016327	7	1	0.45683	0.537423	7	1	0.463296	0.518836
PTW/PP1 phosphatase complex	GO:0072357	7	1	0.45683	0.537423	7	1	0.463296	0.518836
mitochondria-associated endoplasmic reticulum membrane	GO:0044233	7	1	0.45683	0.537423	6	0	1	#NUM!
voltage-gated calcium channel complex	GO:0005891	7	1	0.45683	0.537423	7	1	0.463296	0.518836
ESCRT I complex	GO:0000813	7	1	0.45683	0.537423	7	1	0.463296	0.518836
prefoldin complex	GO:0016272	7	1	0.45683	0.537423	7	1	0.463296	0.518836
fascia adherens	GO:0005916	7	1	0.45683	0.537423	7	0	1	#NUM!
striated muscle thin filament	GO:0005865	7	1	0.45683	0.537423	6	1	0.413376	0.672987
intrinsic component of membrane	GO:0031224	7	1	0.45683	0.537423	8	0	1	#NUM!
endoplasmic reticulum tubular network	GO:0071782	7	1	0.45683	0.537423	7	1	0.463296	0.518836
zymogen granule membrane	GO:0042589	7	1	0.45683	0.537423	6	0	1	#NUM!
presynaptic active zone membrane	GO:0048787	7	1	0.45683	0.537423	7	2	0.113853	1.21198
Pwp2p-containing subcomplex of 90S preribosome	GO:0034388	7	1	0.45683	0.537423	7	1	0.463296	0.518836
ribonucleoprotein granule	GO:0035770	7	1	0.45683	0.537423	7	1	0.463296	0.518836
nuclear origin of replication recognition complex	GO:0005664	7	1	0.45683	0.537423	7	1	0.463296	0.518836
azurophil granule	GO:0042582	7	1	0.45683	0.537423	6	0	1	#NUM!
RISC-loading complex	GO:0070578	7	1	0.45683	0.537423	7	1	0.463296	0.518836
condensed chromosome kinetochore	GO:0000777	55	6	0.459836	0.267759	54	5	0.805058	0.0852001
Golgi stack	GO:0005795	25	3	0.460397	0.36307	24	3	0.452762	0.385305
polysomal ribosome	GO:0042788	27	3	0.489217	0.286109	27	3	0.496752	0.267522
Golgi apparatus	GO:0005794	494	45	0.501605	0.0874601	497	45	0.618207	0.0628187
Gemini of coiled bodies	GO:0097504	8	1	0.502207	0.403892	8	1	0.508975	0.385305
CCR4-NOT complex	GO:0030014	8	1	0.502207	0.403892	8	1	0.508975	0.385305
Fanconi anaemia nuclear complex	GO:0043240	8	1	0.502207	0.403892	8	0	1	#NUM!
anchored component of plasma membrane	GO:0046658	8	1	0.502207	0.403892	7	1	0.463296	0.518836
MHC class I protein complex	GO:0042612	8	1	0.502207	0.403892	7	0	1	#NUM!
actin cortical patch	GO:0030479	8	1	0.502207	0.403892	8	2	0.143548	1.07845
zonula adherens	GO:0005915	8	1	0.502207	0.403892	8	1	0.508975	0.385305
multivesicular body membrane	GO:0032585	8	1	0.502207	0.403892	8	1	0.508975	0.385305
intraciliary transport particle B	GO:0030992	8	1	0.502207	0.403892	8	1	0.508975	0.385305
SMN complex	GO:0032797	8	1	0.502207	0.403892	8	1	0.508975	0.385305
Cdc73/Paf1 complex	GO:0016593	8	1	0.502207	0.403892	8	1	0.508975	0.385305
mRNA cap binding complex	GO:0005845	8	1	0.502207	0.403892	8	1	0.508975	0.385305
Sin3 complex	GO:0016580	8	1	0.502207	0.403892	8	0	1	#NUM!
peroxisomal matrix	GO:0005782	29	1	0.509908	-0.883963	27	1	0.724402	-0.831091
SNARE complex	GO:0031201	30	1	0.510695	-0.917864	30	2	1	-0.243304
lamellipodium	GO:0030027	123	12	0.51247	0.156055	120	15	0.134225	0.385305
extracellular vesicle	GO:1903561	31	1	0.512739	-0.950654	29	2	1	-0.209402
rough endoplasmic reticulum	GO:0005791	31	1	0.512739	-0.950654	33	1	0.523092	-1.03176
melanosome	GO:0042470	70	7	0.519825	0.180748	70	7	0.663948	0.162161
motile cilium	GO:0031514	33	1	0.520233	-1.01317	32	3	0.750347	0.0976226
spliceosomal complex	GO:0005681	72	4	0.521284	-0.407039	72	5	0.831691	-0.202482
cell	GO:0005623	35	4	0.531663	0.314279	33	4	0.360054	0.354533
synapse	GO:0045202	139	9	0.535114	-0.253916	140	11	0.879319	-0.0790009
basolateral plasma membrane	GO:0016323	79	8	0.537686	0.193327	79	12	0.0410393	0.580205
cell surface	GO:0009986	225	21	0.541825	0.111755	224	22	0.464972	0.144143
aminoacyl-tRNA synthetase multienzyme complex	GO:0017101	9	1	0.543799	0.286109	9	1	0.550771	0.267522
cell cortex region	GO:0099738	9	1	0.543799	0.286109	9	0	1	#NUM!
transcription factor TFIIH holo complex	GO:0005675	9	1	0.543799	0.286109	9	1	0.550771	0.267522
transcription export complex	GO:0000346	9	1	0.543799	0.286109	9	1	0.550771	0.267522
micro-ribonucleoprotein complex	GO:0035068	9	1	0.543799	0.286109	9	1	0.550771	0.267522
dendrite membrane	GO:0032590	9	1	0.543799	0.286109	9	1	0.550771	0.267522
endosome lumen	GO:0031904	9	1	0.543799	0.286109	8	1	0.508975	0.385305
fibrillar center	GO:0001650	84	5	0.552432	-0.338046	83	5	0.552463	-0.344656
mitochondrion	GO:0005739	648	58	0.552575	0.0698854	639	52	0.82393	-0.0439145
trans-Golgi network	GO:0005802	86	5	0.554276	-0.361576	86	5	0.556662	-0.380163
cell junction	GO:0030054	260	24	0.568709	0.100705	255	26	0.304898	0.181579
mitochondrial outer membrane	GO:0005741	92	9	0.569139	0.158769	90	8	0.848849	0.0443781
integral component of endoplasmic reticulum membrane	GO:0030176	41	2	0.577591	-0.537092	41	1	0.256107	-1.24883
postsynaptic membrane	GO:0045211	97	6	0.578686	-0.299618	99	8	1	-0.050932
integral component of peroxisomal membrane	GO:0005779	10	1	0.581921	0.180748	10	1	0.589015	0.162161
dynein complex	GO:0030286	10	1	0.581921	0.180748	10	1	0.589015	0.162161
eukaryotic translation initiation factor 4F complex	GO:0016281	10	1	0.581921	0.180748	10	1	0.589015	0.162161
mRNA cleavage and polyadenylation specificity factor complex	GO:0005847	10	1	0.581921	0.180748	10	1	0.589015	0.162161
Golgi transport complex	GO:0017119	10	1	0.581921	0.180748	10	1	0.589015	0.162161
anchored component of synaptic vesicle membrane	GO:0098993	10	1	0.581921	0.180748	10	1	0.589015	0.162161
MLL3/4 complex	GO:0044666	10	1	0.581921	0.180748	9	1	0.550771	0.267522
lamellipodium membrane	GO:0031258	10	1	0.581921	0.180748	10	1	0.589015	0.162161
MHC class II protein complex	GO:0042613	10	1	0.581921	0.180748	9	0	1	#NUM!
cell body	GO:0044297	46	5	0.587237	0.26413	46	5	0.590418	0.245543
U2-type precatalytic spliceosome	GO:0071005	47	5	0.591262	0.242623	47	4	1	0.00089302
Schaffer collateral - CA1 synapse	GO:0098685	48	5	0.595879	0.22157	47	5	0.595061	0.224037
protein phosphatase type 2A complex	GO:0000159	11	0	0.615653	#NUM!	9	0	1	#NUM!
nucleotide-activated protein kinase complex	GO:0031588	11	0	0.615653	#NUM!	11	1	1	0.066851
Prp19 complex	GO:0000974	11	0	0.615653	#NUM!	11	2	0.23909	0.759998
integral component of mitochondrial inner membrane	GO:0031305	11	0	0.615653	#NUM!	11	0	0.615082	#NUM!
excitatory synapse	GO:0060076	11	0	0.615653	#NUM!	11	0	0.615082	#NUM!
RNA polymerase II, core complex	GO:0005665	11	0	0.615653	#NUM!	11	0	0.615082	#NUM!
integral component of mitochondrial outer membrane	GO:0031307	11	0	0.615653	#NUM!	11	0	0.615082	#NUM!
actomyosin	GO:0042641	11	0	0.615653	#NUM!	11	0	0.615082	#NUM!
Ada2/Gcn5/Ada3 transcription activator complex	GO:0005671	11	0	0.615653	#NUM!	12	0	0.615791	#NUM!
Golgi-associated vesicle	GO:0005798	11	0	0.615653	#NUM!	11	0	0.615082	#NUM!
chloride channel complex	GO:0034707	11	0	0.615653	#NUM!	12	1	1	-0.0201604
Ino80 complex	GO:0031011	12	0	0.615703	#NUM!	12	0	0.615791	#NUM!
eukaryotic 48S preinitiation complex	GO:0033290	12	0	0.615703	#NUM!	12	0	0.615791	#NUM!
synaptic membrane	GO:0097060	12	0	0.615703	#NUM!	12	0	0.615791	#NUM!
integrator complex	GO:0032039	12	0	0.615703	#NUM!	12	0	0.615791	#NUM!
neuron projection terminus	GO:0044306	12	0	0.615703	#NUM!	12	0	0.615791	#NUM!
preribosome, large subunit precursor	GO:0030687	12	0	0.615703	#NUM!	12	0	0.615791	#NUM!
nuclear heterochromatin	GO:0005720	13	0	0.618427	#NUM!	12	0	0.615791	#NUM!
small nuclear ribonucleoprotein complex	GO:0030532	13	0	0.618427	#NUM!	13	0	0.619167	#NUM!
peroxisome	GO:0005777	53	3	0.622959	-0.388347	51	4	1	-0.080785
mitochondrial ribosome	GO:0005761	14	0	0.623377	#NUM!	14	1	1	-0.174311
telomerase holoenzyme complex	GO:0005697	14	0	0.623377	#NUM!	14	0	0.624751	#NUM!
endoplasmic reticulum exit site	GO:0070971	15	0	0.630164	#NUM!	14	1	1	-0.174311
U5 snRNP	GO:0005682	15	0	0.630164	#NUM!	15	0	0.632145	#NUM!
costamere	GO:0043034	15	0	0.630164	#NUM!	15	0	0.632145	#NUM!
eukaryotic 43S preinitiation complex	GO:0016282	15	0	0.630164	#NUM!	15	0	0.632145	#NUM!
cell-cell adherens junction	GO:0005913	59	6	0.632594	0.197555	60	5	1	-0.0201604
recycling endosome	GO:0055037	59	6	0.632594	0.197555	60	7	0.350835	0.316312
integral component of synaptic vesicle membrane	GO:0030285	16	0	0.638448	#NUM!	15	0	0.632145	#NUM!
clathrin-coated endocytic vesicle	GO:0045334	17	2	0.647931	0.343267	17	1	1	-0.368467
phagocytic cup	GO:0001891	17	2	0.647931	0.343267	17	3	0.17101	0.730145
basal plasma membrane	GO:0009925	18	2	0.658355	0.286109	18	3	0.193066	0.672987
intrinsic component of plasma membrane	GO:0031226	18	2	0.658355	0.286109	17	3	0.17101	0.730145
nuclear inner membrane	GO:0005637	19	2	0.669498	0.232041	18	2	0.661927	0.267522
histone methyltransferase complex	GO:0035097	19	2	0.669498	0.232041	19	2	0.673514	0.213454
multivesicular body	GO:0005771	19	2	0.669498	0.232041	19	2	0.673514	0.213454
synaptic vesicle	GO:0008021	75	7	0.675679	0.111755	75	10	0.141684	0.449843
cilium	GO:0005929	78	5	0.681852	-0.263938	79	9	0.313455	0.292523
catalytic step 2 spliceosome	GO:0071013	79	5	0.68232	-0.276677	79	6	1	-0.112942
dendritic shaft	GO:0043198	21	2	0.693197	0.131958	20	2	0.685581	0.162161
cell periphery	GO:0071944	21	2	0.693197	0.131958	22	3	0.427666	0.472316
microtubule associated complex	GO:0005875	21	2	0.693197	0.131958	21	3	0.416936	0.518836
axon terminus	GO:0043679	21	2	0.693197	0.131958	21	2	0.697962	0.113371
mitochondrial nucleoid	GO:0042645	23	1	0.716901	-0.652161	23	1	0.716546	-0.670748
cyclin-dependent protein kinase holoenzyme complex	GO:0000307	23	1	0.716901	-0.652161	23	2	1	0.0223992
cortical actin cytoskeleton	GO:0030864	23	1	0.716901	-0.652161	23	1	0.716546	-0.670748
microvillus	GO:0005902	24	1	0.716938	-0.694721	23	2	1	0.0223992
ciliary tip	GO:0097542	24	1	0.716938	-0.694721	24	1	0.717069	-0.713308
azurophil granule membrane	GO:0035577	25	1	0.718005	-0.735543	25	1	0.718617	-0.75413
mitochondrial large ribosomal subunit	GO:0005762	25	1	0.718005	-0.735543	25	1	0.718617	-0.75413
specific granule lumen	GO:0035580	27	1	0.722853	-0.812504	24	1	0.717069	-0.713308
intercalated disc	GO:0014704	27	1	0.722853	-0.812504	26	1	0.721094	-0.79335
site of double-strand break	GO:0035861	29	3	0.730728	0.21465	29	3	0.733151	0.196063
chromosome, centromeric region	GO:0000775	29	3	0.730728	0.21465	28	1	0.509631	-0.867458
U4/U6 x U5 tri-snRNP complex	GO:0046540	29	3	0.730728	0.21465	29	3	0.733151	0.196063
collagen trimer	GO:0005581	30	3	0.73559	0.180748	28	3	0.728451	0.231154
endocytic vesicle	GO:0030139	31	3	0.740965	0.147958	30	3	0.738419	0.162161
intercellular bridge	GO:0045171	32	3	0.746779	0.116209	32	3	0.750347	0.0976226
cis-Golgi network	GO:0005801	32	3	0.746779	0.116209	31	3	0.744176	0.129371
cleavage furrow	GO:0032154	32	3	0.746779	0.116209	32	3	0.750347	0.0976226
Golgi lumen	GO:0005796	33	3	0.752964	0.0854378	26	2	1	-0.100203
lipid droplet	GO:0005811	33	3	0.752964	0.0854378	32	3	0.750347	0.0976226
endoplasmic reticulum lumen	GO:0005788	142	10	0.758367	-0.169909	135	7	0.210831	-0.494618
peroxisomal membrane	GO:0005778	34	3	0.759458	0.0555848	33	3	0.756864	0.066851
Golgi cisterna membrane	GO:0032580	40	2	0.771029	-0.512399	38	1	0.372238	-1.17284
lysosomal membrane	GO:0005765	158	14	0.771239	0.0597954	158	12	0.774199	-0.112942
basement membrane	GO:0005604	41	4	0.773583	0.156055	41	5	0.392257	0.360612
membrane	GO:0016020	1168	100	0.773797	0.0254551	1149	108	0.250525	0.10023
nuclear pore	GO:0005643	44	4	0.783467	0.0854378	45	5	0.429804	0.267522
mitochondrial membrane	GO:0031966	50	3	0.796515	-0.330078	50	2	0.438967	-0.75413
sarcolemma	GO:0042383	53	5	0.80082	0.122479	53	6	0.453476	0.286214
bicellular tight junction	GO:0005923	55	5	0.805149	0.0854378	54	4	1	-0.137943
extracellular matrix	GO:0031012	66	6	0.821583	0.0854378	59	5	1	-0.00335327
chromatin	GO:0000785	71	5	0.831434	-0.169909	70	6	1	0.00801049
endosome membrane	GO:0010008	136	10	0.875156	-0.126737	136	10	0.756532	-0.145324
neuron projection	GO:0043005	176	15	0.890319	0.0208993	175	18	0.408842	0.190332
Golgi membrane	GO:0000139	317	27	0.917261	0.0202682	314	29	0.605667	0.0826491
endoplasmic reticulum membrane	GO:0005789	412	35	0.926946	0.0176578	402	30	0.519629	-0.130508
integral component of membrane	GO:0016021	865	71	0.947934	-0.0167165	847	61	0.169506	-0.166081
germinal vesicle	GO:0042585	0	0	1	#VALUE!	0	0	1	#VALUE!
RecQ helicase-Topo III complex	GO:0031422	1	0	1	#NUM!	1	0	1	#NUM!
COPI-coated vesicle membrane	GO:0030663	2	0	1	#NUM!	2	0	1	#NUM!
postsynaptic intermediate filament cytoskeleton	GO:0099160	1	0	1	#NUM!	1	0	1	#NUM!
COPI-coated Golgi to ER transport vesicle	GO:0030142	1	0	1	#NUM!	1	0	1	#NUM!
G-protein beta/gamma-subunit complex	GO:0031680	6	0	1	#NUM!	6	0	1	#NUM!
protein phosphatase 4 complex	GO:0030289	2	0	1	#NUM!	2	0	1	#NUM!
AP-3 adaptor complex	GO:0030123	4	0	1	#NUM!	4	0	1	#NUM!
RNA polymerase I transcription factor complex	GO:0000120	2	0	1	#NUM!	2	0	1	#NUM!
condensed nuclear chromosome outer kinetochore	GO:0000942	2	0	1	#NUM!	2	0	1	#NUM!
CSF1-CSF1R complex	GO:1990682	2	0	1	#NUM!	2	0	1	#NUM!
cornified envelope	GO:0001533	10	0	1	#NUM!	7	0	1	#NUM!
Mpp10 complex	GO:0034457	3	0	1	#NUM!	3	0	1	#NUM!
integrin alphaL-beta2 complex	GO:0034687	1	0	1	#NUM!	1	0	1	#NUM!
interchromatin granule	GO:0035061	4	0	1	#NUM!	4	0	1	#NUM!
viral replication complex	GO:0019034	2	0	1	#NUM!	2	0	1	#NUM!
Ctf18 RFC-like complex	GO:0031390	5	0	1	#NUM!	5	0	1	#NUM!
outer membrane	GO:0019867	2	0	1	#NUM!	2	0	1	#NUM!
subsarcolemmal mitochondrion	GO:1990843	1	0	1	#NUM!	1	0	1	#NUM!
intermediate-density lipoprotein particle	GO:0034363	3	0	1	#NUM!	2	0	1	#NUM!
extrinsic component of mitochondrial inner membrane	GO:0031314	4	0	1	#NUM!	4	0	1	#NUM!
concave side of sperm head	GO:0061830	1	0	1	#NUM!	1	0	1	#NUM!
myosin V complex	GO:0031475	1	0	1	#NUM!	1	0	1	#NUM!
mitochondrial proton-transporting ATP synthase complex, catalytic core F(1)	GO:0000275	2	0	1	#NUM!	2	0	1	#NUM!
integral component of postsynaptic membrane	GO:0099055	13	1	1	-0.0816163	14	1	1	-0.174311
9+2 motile cilium	GO:0097729	2	0	1	#NUM!	2	0	1	#NUM!
large ribosomal subunit	GO:0015934	4	0	1	#NUM!	4	1	0.299199	1.07845
kinocilium	GO:0060091	1	0	1	#NUM!	1	0	1	#NUM!
tRNA-intron endonuclease complex	GO:0000214	3	0	1	#NUM!	3	0	1	#NUM!
asymmetric synapse	GO:0032279	1	0	1	#NUM!	1	0	1	#NUM!
neuronal cell body membrane	GO:0032809	8	0	1	#NUM!	8	0	1	#NUM!
peroxisomal importomer complex	GO:1990429	2	0	1	#NUM!	2	0	1	#NUM!
mitochondrial proton-transporting ATP synthase, catalytic core	GO:0005754	1	0	1	#NUM!	1	0	1	#NUM!
nucleotide-excision repair factor 2 complex	GO:0000111	1	0	1	#NUM!	1	0	1	#NUM!
cation-transporting ATPase complex	GO:0090533	1	0	1	#NUM!	1	0	1	#NUM!
platelet dense granule membrane	GO:0031088	2	0	1	#NUM!	2	0	1	#NUM!
integrin alpha3-beta1 complex	GO:0034667	1	0	1	#NUM!	1	0	1	#NUM!
integral component of autophagosome membrane	GO:0097637	2	0	1	#NUM!	2	0	1	#NUM!
integral component of postsynaptic specialization membrane	GO:0099060	5	0	1	#NUM!	5	0	1	#NUM!
Mis6-Sim4 complex	GO:0031511	1	0	1	#NUM!	1	0	1	#NUM!
mitotic spindle microtubule	GO:1990498	3	0	1	#NUM!	3	0	1	#NUM!
Weibel-Palade body	GO:0033093	3	0	1	#NUM!	4	0	1	#NUM!
proton-transporting two-sector ATPase complex	GO:0016469	4	0	1	#NUM!	4	0	1	#NUM!
T cell receptor complex	GO:0042101	5	0	1	#NUM!	3	0	1	#NUM!
growth cone filopodium	GO:1990812	3	0	1	#NUM!	3	0	1	#NUM!
NuA4 histone acetyltransferase complex	GO:0035267	14	1	1	-0.155724	14	0	0.624751	#NUM!
interleukin-23 complex	GO:0070743	1	0	1	#NUM!	1	0	1	#NUM!
interleukin-1 receptor complex	GO:0045323	1	0	1	#NUM!	1	1	0.0850304	2.46475
DNA replication preinitiation complex	GO:0031261	1	0	1	#NUM!	1	0	1	#NUM!
adrenomedullin receptor complex	GO:1903143	1	0	1	#NUM!	1	0	1	#NUM!
outer dense plaque of desmosome	GO:0090636	1	0	1	#NUM!	1	0	1	#NUM!
leading edge of lamellipodium	GO:0061851	1	0	1	#NUM!	1	1	0.0850304	2.46475
glycine cleavage complex	GO:0005960	1	0	1	#NUM!	1	0	1	#NUM!
rough endoplasmic reticulum lumen	GO:0048237	3	0	1	#NUM!	2	0	1	#NUM!
clathrin-sculpted acetylcholine transport vesicle membrane	GO:0060201	2	0	1	#NUM!	2	0	1	#NUM!
smooth muscle contractile fiber	GO:0030485	1	0	1	#NUM!	1	0	1	#NUM!
Lewy body corona	GO:1990038	1	0	1	#NUM!	1	0	1	#NUM!
dendritic spine head	GO:0044327	8	0	1	#NUM!	8	0	1	#NUM!
multivesicular body, internal vesicle	GO:0097487	0	0	1	#VALUE!	0	0	1	#VALUE!
apical tubulobulbar complex	GO:0061828	1	0	1	#NUM!	1	0	1	#NUM!
pre-snoRNP complex	GO:0070761	4	0	1	#NUM!	4	0	1	#NUM!
TRAPPI protein complex	GO:1990070	1	0	1	#NUM!	1	0	1	#NUM!
lateral cell cortex	GO:0097575	1	0	1	#NUM!	1	0	1	#NUM!
interleukin-23 receptor complex	GO:0072536	1	0	1	#NUM!	1	0	1	#NUM!
TIM23 mitochondrial import inner membrane translocase complex	GO:0005744	6	0	1	#NUM!	6	0	1	#NUM!
protein kinase 5 complex	GO:0016533	2	0	1	#NUM!	2	0	1	#NUM!
epidermal lamellar body	GO:0097209	2	0	1	#NUM!	2	0	1	#NUM!
Elg1 RFC-like complex	GO:0031391	2	0	1	#NUM!	2	0	1	#NUM!
voltage-gated sodium channel complex	GO:0001518	2	0	1	#NUM!	2	0	1	#NUM!
equatorial microtubule organizing center	GO:0000923	2	0	1	#NUM!	2	0	1	#NUM!
translation initiation ternary complex	GO:0044207	0	0	1	#VALUE!	0	0	1	#VALUE!
retromer complex	GO:0030904	7	0	1	#NUM!	7	0	1	#NUM!
clathrin-sculpted glutamate transport vesicle membrane	GO:0060203	3	0	1	#NUM!	3	0	1	#NUM!
cyclin E2-CDK2 complex	GO:0097135	2	0	1	#NUM!	2	0	1	#NUM!
Cajal body	GO:0015030	37	3	1	-0.0289725	37	2	0.766664	-0.453024
classical Lewy body	GO:0097414	1	0	1	#NUM!	1	0	1	#NUM!
mitochondrion-derived vesicle	GO:0099073	1	0	1	#NUM!	1	0	1	#NUM!
postsynaptic endocytic zone	GO:0098843	2	0	1	#NUM!	2	0	1	#NUM!
asymmetric, glutamatergic, excitatory synapse	GO:0098985	1	0	1	#NUM!	1	0	1	#NUM!
postsynaptic specialization	GO:0099572	2	0	1	#NUM!	2	0	1	#NUM!
main axon	GO:0044304	3	0	1	#NUM!	3	0	1	#NUM!
respiratory chain complex IV	GO:0045277	3	0	1	#NUM!	3	0	1	#NUM!
peripheral region of growth cone	GO:0090725	1	0	1	#NUM!	1	0	1	#NUM!
zeta DNA polymerase complex	GO:0016035	1	0	1	#NUM!	1	0	1	#NUM!
host cell PML body	GO:0075341	1	0	1	#NUM!	1	0	1	#NUM!
myelin sheath abaxonal region	GO:0035748	5	0	1	#NUM!	5	0	1	#NUM!
plasma membrane respiratory chain complex I	GO:0045272	1	0	1	#NUM!	1	0	1	#NUM!
perivitelline space	GO:0098595	1	0	1	#NUM!	1	0	1	#NUM!
subapical complex	GO:0035003	0	0	1	#VALUE!	0	0	1	#VALUE!
symbiont-containing vacuole	GO:0020003	2	0	1	#NUM!	2	0	1	#NUM!
intrinsic component of endosome membrane	GO:0031302	0	0	1	#VALUE!	1	0	1	#NUM!
rod spherule	GO:0044317	1	0	1	#NUM!	0	0	1	#VALUE!
proximal dendrite	GO:1990635	4	0	1	#NUM!	4	0	1	#NUM!
other organism cell	GO:0044216	1	0	1	#NUM!	1	0	1	#NUM!
telomeric heterochromatin	GO:0031933	2	0	1	#NUM!	2	0	1	#NUM!
invadopodium membrane	GO:0071438	2	0	1	#NUM!	2	0	1	#NUM!
lysosomal matrix	GO:1990836	1	0	1	#NUM!	1	0	1	#NUM!
laminin-2 complex	GO:0005607	1	0	1	#NUM!	1	0	1	#NUM!
signal recognition particle receptor complex	GO:0005785	1	0	1	#NUM!	1	0	1	#NUM!
piP-body	GO:0071547	2	0	1	#NUM!	2	0	1	#NUM!
extrinsic component of Golgi membrane	GO:0090498	3	0	1	#NUM!	3	0	1	#NUM!
replication fork protection complex	GO:0031298	1	0	1	#NUM!	1	0	1	#NUM!
vacuolar membrane	GO:0005774	13	1	1	-0.0816163	14	1	1	-0.174311
dendritic spine membrane	GO:0032591	2	0	1	#NUM!	2	0	1	#NUM!
nuclear pre-replicative complex	GO:0005656	2	0	1	#NUM!	2	0	1	#NUM!
post-spliceosomal complex	GO:0071020	1	0	1	#NUM!	1	0	1	#NUM!
4-aminobutyrate transaminase complex	GO:0032144	1	0	1	#NUM!	1	0	1	#NUM!
endosome to plasma membrane transport vesicle	GO:0070381	3	0	1	#NUM!	3	0	1	#NUM!
platelet dense granule lumen	GO:0031089	6	0	1	#NUM!	6	0	1	#NUM!
endoplasmic reticulum-plasma membrane contact site	GO:0140268	4	0	1	#NUM!	4	0	1	#NUM!
endolysosome lumen	GO:0036021	3	0	1	#NUM!	3	0	1	#NUM!
eukaryotic translation initiation factor 2 complex	GO:0005850	1	0	1	#NUM!	1	0	1	#NUM!
intracellular cyclic nucleotide activated cation channel complex	GO:0017071	1	0	1	#NUM!	1	0	1	#NUM!
mitochondrial proton-transporting ATP synthase, stator stalk	GO:0000274	1	0	1	#NUM!	1	0	1	#NUM!
protein farnesyltransferase complex	GO:0005965	1	0	1	#NUM!	1	0	1	#NUM!
MIS12/MIND type complex	GO:0000444	3	0	1	#NUM!	3	0	1	#NUM!
box C/D snoRNP complex	GO:0031428	3	0	1	#NUM!	3	0	1	#NUM!
cortical endoplasmic reticulum	GO:0032541	1	0	1	#NUM!	1	0	1	#NUM!
oligosaccharyltransferase III complex	GO:0035000	1	0	1	#NUM!	1	0	1	#NUM!
RNA polymerase I complex	GO:0005736	6	0	1	#NUM!	6	0	1	#NUM!
alveolar lamellar body	GO:0097208	2	0	1	#NUM!	2	0	1	#NUM!
cytoplasmic cyclin-dependent protein kinase holoenzyme complex	GO:0000308	1	0	1	#NUM!	1	0	1	#NUM!
alpha-beta T cell receptor complex	GO:0042105	1	0	1	#NUM!	1	0	1	#NUM!
sperm mitochondrial sheath	GO:0097226	1	0	1	#NUM!	1	0	1	#NUM!
TRAPP complex	GO:0030008	6	0	1	#NUM!	6	0	1	#NUM!
TCR signalosome	GO:0036398	1	0	1	#NUM!	1	0	1	#NUM!
U2-type spliceosomal complex	GO:0005684	5	0	1	#NUM!	5	0	1	#NUM!
discoidal high-density lipoprotein particle	GO:0034365	2	0	1	#NUM!	2	0	1	#NUM!
mitochondrial proton-transporting ATP synthase complex, coupling factor F(o)	GO:0000276	6	0	1	#NUM!	6	0	1	#NUM!
mRNA cap methyltransferase complex	GO:0031533	1	0	1	#NUM!	1	0	1	#NUM!
protein C inhibitor-coagulation factor Xa complex	GO:0097182	0	0	1	#VALUE!	0	0	1	#VALUE!
dopaminergic synapse	GO:0098691	2	0	1	#NUM!	2	0	1	#NUM!
calcium ion-transporting ATPase complex	GO:0090534	2	0	1	#NUM!	1	0	1	#NUM!
COPI vesicle coat	GO:0030126	10	0	1	#NUM!	10	0	1	#NUM!
dendrite cytoplasm	GO:0032839	16	1	1	-0.289256	16	1	1	-0.307842
SMN-Sm protein complex	GO:0034719	14	1	1	-0.155724	14	1	1	-0.174311
guanylate cyclase complex, soluble	GO:0008074	1	0	1	#NUM!	1	0	1	#NUM!
EGO complex	GO:0034448	3	0	1	#NUM!	3	0	1	#NUM!
small ribosomal subunit	GO:0015935	11	1	1	0.0854378	11	1	1	0.066851
checkpoint clamp complex	GO:0030896	3	0	1	#NUM!	3	0	1	#NUM!
growth hormone receptor complex	GO:0070195	1	0	1	#NUM!	1	0	1	#NUM!
RNA polymerase transcription factor SL1 complex	GO:0005668	2	0	1	#NUM!	2	0	1	#NUM!
nuclear euchromatin	GO:0005719	16	1	1	-0.289256	15	1	1	-0.243304
protein C inhibitor-TMPRSS11E complex	GO:0036025	0	0	1	#VALUE!	0	0	1	#VALUE!
interleukin-28 receptor complex	GO:0032002	1	0	1	#NUM!	1	0	1	#NUM!
nucleosome	GO:0000786	19	1	1	-0.461106	19	1	1	-0.479693
extrinsic component of endosome membrane	GO:0031313	6	0	1	#NUM!	6	0	1	#NUM!
somatodendritic compartment	GO:0036477	6	0	1	#NUM!	6	1	0.413376	0.672987
pseudopodium membrane	GO:0031260	0	0	1	#VALUE!	0	0	1	#VALUE!
retromer, cargo-selective complex	GO:0030906	2	0	1	#NUM!	2	0	1	#NUM!
nuclear lumen	GO:0031981	1	0	1	#NUM!	1	0	1	#NUM!
filamentous actin	GO:0031941	14	1	1	-0.155724	13	2	0.304486	0.592944
extrinsic component of omegasome membrane	GO:0097629	1	0	1	#NUM!	1	0	1	#NUM!
protein C inhibitor-plasma kallikrein complex	GO:0036030	0	0	1	#VALUE!	0	0	1	#VALUE!
stereocilium bundle	GO:0032421	2	0	1	#NUM!	2	0	1	#NUM!
calcium- and calmodulin-dependent protein kinase complex	GO:0005954	2	0	1	#NUM!	2	0	1	#NUM!
syntrophin complex	GO:0016013	3	0	1	#NUM!	3	0	1	#NUM!
DNA replication factor C complex	GO:0005663	4	0	1	#NUM!	4	0	1	#NUM!
interphase microtubule organizing center	GO:0031021	1	0	1	#NUM!	1	0	1	#NUM!
dendrite terminus	GO:0044292	2	0	1	#NUM!	2	0	1	#NUM!
Barr body	GO:0001740	3	0	1	#NUM!	3	0	1	#NUM!
lumenal side of Golgi membrane	GO:0098547	1	0	1	#NUM!	1	0	1	#NUM!
transcription factor TFTC complex	GO:0033276	7	0	1	#NUM!	8	0	1	#NUM!
myosin complex	GO:0016459	15	1	1	-0.224717	13	1	1	-0.100203
calcium channel complex	GO:0034704	12	1	1	-0.00157356	11	1	1	0.066851
UFD1-NPL4 complex	GO:0036501	1	0	1	#NUM!	1	0	1	#NUM!
female pronucleus	GO:0001939	6	0	1	#NUM!	6	0	1	#NUM!
ribose phosphate diphosphokinase complex	GO:0002189	4	0	1	#NUM!	4	0	1	#NUM!
SUMO activating enzyme complex	GO:0031510	3	0	1	#NUM!	3	0	1	#NUM!
plasma membrane raft	GO:0044853	16	1	1	-0.289256	15	2	0.368791	0.449843
BIM-BCL-xl complex	GO:0097140	1	0	1	#NUM!	1	0	1	#NUM!
laminin-3 complex	GO:0005608	1	0	1	#NUM!	1	0	1	#NUM!
nucleolar ribonuclease P complex	GO:0005655	2	0	1	#NUM!	2	0	1	#NUM!
cleavage body	GO:0071920	2	0	1	#NUM!	2	0	1	#NUM!
macropinocytic cup	GO:0070685	1	0	1	#NUM!	1	0	1	#NUM!
SCF ubiquitin ligase complex	GO:0019005	43	3	1	-0.179255	43	3	1	-0.197842
FACT complex	GO:0035101	2	0	1	#NUM!	2	0	1	#NUM!
mitochondrial respiratory chain complex IV	GO:0005751	7	0	1	#NUM!	7	0	1	#NUM!
clathrin-sculpted monoamine transport vesicle membrane	GO:0070083	3	0	1	#NUM!	3	0	1	#NUM!
neurofibrillary tangle	GO:0097418	3	0	1	#NUM!	3	0	1	#NUM!
spherical high-density lipoprotein particle	GO:0034366	2	0	1	#NUM!	2	0	1	#NUM!
clathrin complex	GO:0071439	3	0	1	#NUM!	3	0	1	#NUM!
condensed nuclear chromosome kinetochore	GO:0000778	6	0	1	#NUM!	6	0	1	#NUM!
CURI complex	GO:0032545	2	0	1	#NUM!	2	0	1	#NUM!
myosin II complex	GO:0016460	3	0	1	#NUM!	3	0	1	#NUM!
DUBm complex	GO:0071819	2	0	1	#NUM!	2	0	1	#NUM!
perineuronal net	GO:0072534	2	0	1	#NUM!	2	0	1	#NUM!
RNA polymerase III complex	GO:0005666	9	0	1	#NUM!	9	0	1	#NUM!
NatC complex	GO:0031417	1	0	1	#NUM!	1	0	1	#NUM!
cytoplasmic side of late endosome membrane	GO:0098560	2	0	1	#NUM!	2	0	1	#NUM!
lamellar body	GO:0042599	5	0	1	#NUM!	5	0	1	#NUM!
VCB complex	GO:0030891	5	0	1	#NUM!	5	0	1	#NUM!
endothelial microparticle	GO:0072563	1	0	1	#NUM!	1	0	1	#NUM!
protein-lipid complex	GO:0032994	1	0	1	#NUM!	1	0	1	#NUM!
collagen type XI trimer	GO:0005592	1	0	1	#NUM!	1	0	1	#NUM!
host cell presynaptic membrane	GO:0044231	1	0	1	#NUM!	1	0	1	#NUM!
chromosome passenger complex	GO:0032133	0	0	1	#VALUE!	1	0	1	#NUM!
sex chromatin	GO:0001739	6	0	1	#NUM!	6	1	0.413376	0.672987
node of Ranvier	GO:0033268	8	0	1	#NUM!	8	0	1	#NUM!
alveolar lamellar body membrane	GO:0097233	0	0	1	#VALUE!	0	0	1	#VALUE!
oncostatin-M receptor complex	GO:0005900	2	0	1	#NUM!	2	0	1	#NUM!
mitochondrial crista	GO:0030061	3	0	1	#NUM!	3	0	1	#NUM!
TORC2 complex	GO:0031932	5	0	1	#NUM!	5	0	1	#NUM!
growth cone membrane	GO:0032584	2	0	1	#NUM!	2	0	1	#NUM!
cyclin/CDK positive transcription elongation factor complex	GO:0008024	4	0	1	#NUM!	4	0	1	#NUM!
U4atac snRNP	GO:0005690	2	0	1	#NUM!	2	0	1	#NUM!
interfibrillar mitochondrion	GO:1990844	1	0	1	#NUM!	1	0	1	#NUM!
ribonucleoside-diphosphate reductase complex	GO:0005971	1	0	1	#NUM!	1	0	1	#NUM!
insulin-like growth factor binding protein complex	GO:0016942	2	0	1	#NUM!	2	0	1	#NUM!
replisome	GO:0030894	1	0	1	#NUM!	1	0	1	#NUM!
mitotic spindle midzone	GO:1990023	5	0	1	#NUM!	5	0	1	#NUM!
endoplasmic reticulum chaperone complex	GO:0034663	8	0	1	#NUM!	8	0	1	#NUM!
Mre11 complex	GO:0030870	2	0	1	#NUM!	2	0	1	#NUM!
BCOR complex	GO:0140261	1	0	1	#NUM!	1	0	1	#NUM!
USH2 complex	GO:1990696	1	0	1	#NUM!	1	0	1	#NUM!
TSC1-TSC2 complex	GO:0033596	2	0	1	#NUM!	2	0	1	#NUM!
cyclin D2-CDK4 complex	GO:0097129	2	0	1	#NUM!	2	0	1	#NUM!
ciliary pocket membrane	GO:0020018	2	0	1	#NUM!	2	0	1	#NUM!
transcription factor TFIIE complex	GO:0005673	2	0	1	#NUM!	2	0	1	#NUM!
actomyosin contractile ring	GO:0005826	3	0	1	#NUM!	3	0	1	#NUM!
ion channel complex	GO:0034702	2	0	1	#NUM!	3	0	1	#NUM!
RNA polymerase II transcription repressor complex	GO:0090571	2	0	1	#NUM!	2	0	1	#NUM!
PR-DUB complex	GO:0035517	3	0	1	#NUM!	3	0	1	#NUM!
kinesin I complex	GO:0016938	1	0	1	#NUM!	1	0	1	#NUM!
symmetric synapse	GO:0032280	1	0	1	#NUM!	1	0	1	#NUM!
photoreceptor outer segment	GO:0001750	17	1	1	-0.34988	19	1	1	-0.479693
plasma membrane bounded cell projection cytoplasm	GO:0032838	1	0	1	#NUM!	1	0	1	#NUM!
integrin alpha7-beta1 complex	GO:0034677	1	0	1	#NUM!	1	0	1	#NUM!
DBIRD complex	GO:0044609	1	0	1	#NUM!	1	0	1	#NUM!
GATOR2 complex	GO:0061700	4	0	1	#NUM!	4	0	1	#NUM!
BBSome	GO:0034464	4	0	1	#NUM!	4	0	1	#NUM!
cortical microtubule plus-end	GO:1903754	1	0	1	#NUM!	1	0	1	#NUM!
MCM complex	GO:0042555	8	0	1	#NUM!	8	0	1	#NUM!
preribosome, small subunit precursor	GO:0030688	8	0	1	#NUM!	8	0	1	#NUM!
small nucleolar ribonucleoprotein complex	GO:0005732	7	0	1	#NUM!	7	0	1	#NUM!
dynactin complex	GO:0005869	7	0	1	#NUM!	7	0	1	#NUM!
inactive sex chromosome	GO:0098577	1	0	1	#NUM!	1	0	1	#NUM!
Shc-EGFR complex	GO:0070435	2	0	1	#NUM!	2	0	1	#NUM!
eukaryotic translation initiation factor 2B complex	GO:0005851	4	0	1	#NUM!	4	0	1	#NUM!
integrin alpha11-beta1 complex	GO:0034681	1	0	1	#NUM!	1	0	1	#NUM!
serine/threonine protein kinase complex	GO:1902554	1	0	1	#NUM!	1	0	1	#NUM!
replication fork	GO:0005657	13	1	1	-0.0816163	13	0	0.619167	#NUM!
Ndc80 complex	GO:0031262	1	0	1	#NUM!	1	0	1	#NUM!
integral component of lysosomal membrane	GO:1905103	1	0	1	#NUM!	1	0	1	#NUM!
core-binding factor complex	GO:0016513	2	0	1	#NUM!	2	0	1	#NUM!
smooth endoplasmic reticulum membrane	GO:0030868	2	0	1	#NUM!	2	0	1	#NUM!
succinate-CoA ligase complex	GO:0042709	2	0	1	#NUM!	1	0	1	#NUM!
heterotrimeric G-protein complex	GO:0005834	18	1	1	-0.407039	18	1	1	-0.425625
RNA N6-methyladenosine methyltransferase complex	GO:0036396	4	0	1	#NUM!	4	0	1	#NUM!
presynaptic cytoskeleton	GO:0099569	1	0	1	#NUM!	1	0	1	#NUM!
serine protease inhibitor complex	GO:0097180	0	0	1	#VALUE!	0	0	1	#VALUE!
muscle myosin complex	GO:0005859	2	0	1	#NUM!	2	0	1	#NUM!
clathrin coat of coated pit	GO:0030132	4	0	1	#NUM!	4	0	1	#NUM!
ESCRT-0 complex	GO:0033565	3	0	1	#NUM!	3	0	1	#NUM!
vesicle coat	GO:0030120	1	0	1	#NUM!	1	0	1	#NUM!
katanin complex	GO:0008352	1	0	1	#NUM!	1	0	1	#NUM!
gamma-tubulin complex	GO:0000930	6	0	1	#NUM!	6	0	1	#NUM!
spindle matrix	GO:1990047	1	0	1	#NUM!	1	0	1	#NUM!
phosphatidylinositol 3-kinase complex, class III	GO:0035032	1	0	1	#NUM!	1	0	1	#NUM!
Rad51B-Rad51C-Rad51D-XRCC2 complex	GO:0033063	2	0	1	#NUM!	2	0	1	#NUM!
anchored component of presynaptic active zone membrane	GO:0099029	2	0	1	#NUM!	2	0	1	#NUM!
hemidesmosome	GO:0030056	4	0	1	#NUM!	4	0	1	#NUM!
NOS2-CD74 complex	GO:0035693	1	0	1	#NUM!	1	0	1	#NUM!
extrinsic component of postsynaptic membrane	GO:0098890	2	0	1	#NUM!	2	0	1	#NUM!
Elongator holoenzyme complex	GO:0033588	3	0	1	#NUM!	3	0	1	#NUM!
chylomicron remnant	GO:0034360	1	0	1	#NUM!	0	0	1	#VALUE!
integral component of neuronal dense core vesicle membrane	GO:0099066	2	0	1	#NUM!	2	0	1	#NUM!
autosome	GO:0030849	1	0	1	#NUM!	1	0	1	#NUM!
rough endoplasmic reticulum membrane	GO:0030867	2	0	1	#NUM!	2	0	1	#NUM!
secretory granule	GO:0030141	29	2	1	-0.190816	30	2	1	-0.243304
tethering complex	GO:0099023	1	0	1	#NUM!	1	0	1	#NUM!
platelet dense tubular network	GO:0031094	0	0	1	#VALUE!	1	1	0.0850304	2.46475
other organism cell membrane	GO:0044218	1	0	1	#NUM!	1	0	1	#NUM!
gamma-catenin-TCF7L2 complex	GO:0071665	1	0	1	#NUM!	1	0	1	#NUM!
cyclin K-CDK13 complex	GO:0002945	2	0	1	#NUM!	2	0	1	#NUM!
inflammasome complex	GO:0061702	1	0	1	#NUM!	1	0	1	#NUM!
distal axon	GO:0150034	2	0	1	#NUM!	2	0	1	#NUM!
gamma DNA polymerase complex	GO:0005760	1	0	1	#NUM!	1	0	1	#NUM!
BRCA1-BARD1 complex	GO:0031436	2	0	1	#NUM!	2	0	1	#NUM!
alphav-beta3 integrin-vitronectin complex	GO:0071062	2	0	1	#NUM!	1	0	1	#NUM!
UBC13-MMS2 complex	GO:0031372	2	0	1	#NUM!	2	0	1	#NUM!
calyx of Held	GO:0044305	13	1	1	-0.0816163	12	1	1	-0.0201604
IRE1-TRAF2-ASK1 complex	GO:1990604	1	0	1	#NUM!	2	1	0.162841	1.7716
apolipoprotein B mRNA editing enzyme complex	GO:0030895	2	0	1	#NUM!	1	0	1	#NUM!
storage vacuole	GO:0000322	1	0	1	#NUM!	1	1	0.0850304	2.46475
lipopolysaccharide receptor complex	GO:0046696	4	0	1	#NUM!	4	0	1	#NUM!
NSL complex	GO:0044545	5	0	1	#NUM!	5	0	1	#NUM!
PCSK9-AnxA2 complex	GO:1990667	1	0	1	#NUM!	1	0	1	#NUM!
cyclin A1-CDK2 complex	GO:0097123	2	0	1	#NUM!	2	0	1	#NUM!
septin complex	GO:0031105	9	0	1	#NUM!	9	0	1	#NUM!
translation release factor complex	GO:0018444	2	0	1	#NUM!	2	0	1	#NUM!
eukaryotic translation initiation factor 3 complex, eIF3m	GO:0071541	6	0	1	#NUM!	6	0	1	#NUM!
vacuole	GO:0005773	5	0	1	#NUM!	5	1	0.35882	0.855308
nuclear speck	GO:0016607	292	24	1	-0.0153669	294	23	0.749329	-0.0833393
anchored component of postsynaptic density membrane	GO:0099031	1	0	1	#NUM!	1	0	1	#NUM!
muscle cell projection membrane	GO:0036195	1	0	1	#NUM!	1	0	1	#NUM!
protein C inhibitor-coagulation factor XI complex	GO:0097183	0	0	1	#VALUE!	0	0	1	#VALUE!
collagen type IV trimer	GO:0005587	2	0	1	#NUM!	2	0	1	#NUM!
nuclear transcription factor complex	GO:0044798	10	0	1	#NUM!	10	0	1	#NUM!
HIR complex	GO:0000417	1	0	1	#NUM!	1	0	1	#NUM!
lipid tube	GO:0060987	1	0	1	#NUM!	1	0	1	#NUM!
cytoskeleton of presynaptic active zone	GO:0048788	3	0	1	#NUM!	3	0	1	#NUM!
inhibin A complex	GO:0043512	1	0	1	#NUM!	1	0	1	#NUM!
chylomicron	GO:0042627	5	0	1	#NUM!	4	0	1	#NUM!
TAP complex	GO:0042825	2	0	1	#NUM!	2	0	1	#NUM!
collagen type VIII trimer	GO:0005591	1	0	1	#NUM!	1	0	1	#NUM!
photoreceptor cell cilium	GO:0097733	1	0	1	#NUM!	1	0	1	#NUM!
axon initial segment	GO:0043194	13	1	1	-0.0816163	13	1	1	-0.100203
UBC13-UEV1A complex	GO:0035370	2	0	1	#NUM!	2	0	1	#NUM!
apoptosome	GO:0043293	1	0	1	#NUM!	1	0	1	#NUM!
centriolar subdistal appendage	GO:0120103	6	0	1	#NUM!	6	1	0.413376	0.672987
inhibin-betaglycan-ActRII complex	GO:0034673	1	0	1	#NUM!	1	0	1	#NUM!
postsynaptic specialization membrane	GO:0099634	2	0	1	#NUM!	2	0	1	#NUM!
nuclear pore outer ring	GO:0031080	6	0	1	#NUM!	6	0	1	#NUM!
nucleolus organizer region	GO:0005731	1	0	1	#NUM!	1	0	1	#NUM!
MCM8-MCM9 complex	GO:0097362	2	0	1	#NUM!	2	0	1	#NUM!
delta DNA polymerase complex	GO:0043625	1	0	1	#NUM!	2	0	1	#NUM!
commitment complex	GO:0000243	4	0	1	#NUM!	4	0	1	#NUM!
GATOR1 complex	GO:1990130	1	0	1	#NUM!	1	0	1	#NUM!
serine C-palmitoyltransferase complex	GO:0017059	1	0	1	#NUM!	1	0	1	#NUM!
PAM complex, Tim23 associated import motor	GO:0001405	2	0	1	#NUM!	2	0	1	#NUM!
microprocessor complex	GO:0070877	1	0	1	#NUM!	2	1	0.162841	1.7716
Smc5-Smc6 complex	GO:0030915	3	0	1	#NUM!	3	0	1	#NUM!
PCAF complex	GO:0000125	5	0	1	#NUM!	5	0	1	#NUM!
catalytic complex	GO:1902494	1	0	1	#NUM!	2	0	1	#NUM!
extrinsic component of endoplasmic reticulum membrane	GO:0042406	3	0	1	#NUM!	3	0	1	#NUM!
elastic fiber	GO:0071953	3	0	1	#NUM!	2	0	1	#NUM!
microvesicle	GO:1990742	1	0	1	#NUM!	1	0	1	#NUM!
methionine adenosyltransferase complex	GO:0048269	2	0	1	#NUM!	2	0	1	#NUM!
basal part of cell	GO:0045178	3	0	1	#NUM!	3	0	1	#NUM!
NuA3a histone acetyltransferase complex	GO:1990467	1	0	1	#NUM!	1	0	1	#NUM!
integrin alpha1-beta1 complex	GO:0034665	1	0	1	#NUM!	1	0	1	#NUM!
axonemal outer doublet	GO:0097545	0	0	1	#VALUE!	0	0	1	#VALUE!
mitotic spindle astral microtubule	GO:0061673	3	0	1	#NUM!	2	0	1	#NUM!
slit diaphragm	GO:0036057	4	0	1	#NUM!	4	0	1	#NUM!
Grb2-Sos complex	GO:0070618	1	0	1	#NUM!	1	0	1	#NUM!
THO complex part of transcription export complex	GO:0000445	5	0	1	#NUM!	5	0	1	#NUM!
ciliary inversin compartment	GO:0097543	1	0	1	#NUM!	1	0	1	#NUM!
intraciliary transport particle A	GO:0030991	3	0	1	#NUM!	3	0	1	#NUM!
lateral loop	GO:0043219	2	0	1	#NUM!	2	1	0.162841	1.7716
cis-Golgi network membrane	GO:0033106	2	0	1	#NUM!	2	0	1	#NUM!
laminin complex	GO:0043256	3	0	1	#NUM!	3	0	1	#NUM!
cell division site	GO:0032153	2	0	1	#NUM!	3	0	1	#NUM!
cell body fiber	GO:0070852	3	0	1	#NUM!	3	0	1	#NUM!
NuA3b histone acetyltransferase complex	GO:1990468	1	0	1	#NUM!	1	0	1	#NUM!
U2-type catalytic step 1 spliceosome	GO:0071006	10	0	1	#NUM!	10	1	0.589015	0.162161
BRCA2-MAGE-D1 complex	GO:0033593	0	0	1	#VALUE!	1	0	1	#NUM!
presynaptic endocytic zone membrane	GO:0098835	4	0	1	#NUM!	4	0	1	#NUM!
nuclear nucleosome	GO:0000788	6	0	1	#NUM!	5	0	1	#NUM!
type III intermediate filament	GO:0045098	1	0	1	#NUM!	1	0	1	#NUM!
TRAPPIII protein complex	GO:1990072	1	0	1	#NUM!	1	0	1	#NUM!
follicle-stimulating hormone complex	GO:0016914	0	0	1	#VALUE!	0	0	1	#VALUE!
respirasome	GO:0070469	2	0	1	#NUM!	3	0	1	#NUM!
nuclear subtelomeric heterochromatin	GO:1990707	1	0	1	#NUM!	1	0	1	#NUM!
box H/ACA snoRNP complex	GO:0031429	4	0	1	#NUM!	4	0	1	#NUM!
XPC complex	GO:0071942	3	0	1	#NUM!	3	0	1	#NUM!
intrinsic component of external side of plasma membrane	GO:0031233	0	0	1	#VALUE!	0	0	1	#VALUE!
calcineurin complex	GO:0005955	4	0	1	#NUM!	4	0	1	#NUM!
NatB complex	GO:0031416	1	0	1	#NUM!	1	0	1	#NUM!
protein C inhibitor-PLAT complex	GO:0036026	0	0	1	#VALUE!	0	0	1	#VALUE!
photoreceptor connecting cilium	GO:0032391	14	1	1	-0.155724	15	1	1	-0.243304
protein C inhibitor-TMPRSS7 complex	GO:0036024	0	0	1	#VALUE!	0	0	1	#VALUE!
nucleotide-excision repair factor 1 complex	GO:0000110	2	0	1	#NUM!	2	0	1	#NUM!
unconventional myosin complex	GO:0016461	5	0	1	#NUM!	5	0	1	#NUM!
perinuclear endoplasmic reticulum	GO:0097038	12	1	1	-0.00157356	12	1	1	-0.0201604
interleukin-6 receptor complex	GO:0005896	2	0	1	#NUM!	2	0	1	#NUM!
late recombination nodule	GO:0005715	1	0	1	#NUM!	1	0	1	#NUM!
clathrin coat of endocytic vesicle	GO:0030128	1	0	1	#NUM!	1	0	1	#NUM!
extrinsic component of presynaptic membrane	GO:0098888	1	0	1	#NUM!	1	0	1	#NUM!
Bcl3/NF-kappaB2 complex	GO:0033257	2	0	1	#NUM!	2	0	1	#NUM!
egg coat	GO:0035805	1	0	1	#NUM!	1	0	1	#NUM!
box H/ACA scaRNP complex	GO:0072589	4	0	1	#NUM!	4	0	1	#NUM!
6-phosphofructo-2-kinase/fructose-2,6-biphosphatase complex	GO:0043540	0	0	1	#VALUE!	0	0	1	#VALUE!
CAF-1 complex	GO:0033186	2	0	1	#NUM!	2	0	1	#NUM!
TORC1 complex	GO:0031931	4	0	1	#NUM!	4	0	1	#NUM!
PeBoW complex	GO:0070545	2	0	1	#NUM!	2	0	1	#NUM!
plasma membrane proton-transporting V-type ATPase complex	GO:0033181	3	0	1	#NUM!	3	0	1	#NUM!
kinesin II complex	GO:0016939	3	0	1	#NUM!	3	0	1	#NUM!
BIM-BCL-2 complex	GO:0097141	1	0	1	#NUM!	1	0	1	#NUM!
specific granule membrane	GO:0035579	41	3	1	-0.131627	41	3	1	-0.150214
Noc2p-Noc3p complex	GO:0030691	1	0	1	#NUM!	1	0	1	#NUM!
anchored component of postsynaptic membrane	GO:0099025	1	0	1	#NUM!	1	0	1	#NUM!
collagen type XII trimer	GO:0005595	1	0	1	#NUM!	1	0	1	#NUM!
glycinergic synapse	GO:0098690	2	0	1	#NUM!	2	0	1	#NUM!
contractile ring	GO:0070938	3	0	1	#NUM!	3	0	1	#NUM!
growth cone	GO:0030426	86	7	1	-0.0251041	84	5	0.553439	-0.356633
negative cofactor 2 complex	GO:0017054	1	0	1	#NUM!	1	0	1	#NUM!
complement component C1 complex	GO:0005602	2	0	1	#NUM!	2	0	1	#NUM!
podosome core	GO:0061825	0	0	1	#VALUE!	0	0	1	#VALUE!
multivesicular body lumen	GO:0097486	3	0	1	#NUM!	3	0	1	#NUM!
Noc4p-Nop14p complex	GO:0030692	0	0	1	#VALUE!	0	0	1	#VALUE!
plasma membrane succinate dehydrogenase complex	GO:0045282	1	0	1	#NUM!	1	0	1	#NUM!
periciliary membrane compartment	GO:1990075	2	0	1	#NUM!	2	0	1	#NUM!
respiratory chain complex II	GO:0045273	1	0	1	#NUM!	1	0	1	#NUM!
parallel fiber to Purkinje cell synapse	GO:0098688	4	0	1	#NUM!	4	0	1	#NUM!
cytoplasmic side of endoplasmic reticulum membrane	GO:0098554	4	0	1	#NUM!	4	0	1	#NUM!
SOSS complex	GO:0070876	3	0	1	#NUM!	3	0	1	#NUM!
pyruvate kinase complex	GO:1902912	1	0	1	#NUM!	1	0	1	#NUM!
Swi5-Sfr1 complex	GO:0032798	1	0	1	#NUM!	1	0	1	#NUM!
glucosidase II complex	GO:0017177	2	0	1	#NUM!	2	0	1	#NUM!
DSIF complex	GO:0032044	2	0	1	#NUM!	2	0	1	#NUM!
extrinsic component of presynaptic endocytic zone membrane	GO:0098894	2	0	1	#NUM!	2	0	1	#NUM!
plasma membrane bounded cell projection	GO:0120025	1	0	1	#NUM!	1	0	1	#NUM!
Rad17 RFC-like complex	GO:0031389	1	0	1	#NUM!	1	0	1	#NUM!
nuclear telomeric heterochromatin	GO:0005724	2	0	1	#NUM!	2	0	1	#NUM!
Arp2/3 protein complex	GO:0005885	4	0	1	#NUM!	4	1	0.299199	1.07845
SAGA complex	GO:0000124	10	0	1	#NUM!	10	0	1	#NUM!
GARP complex	GO:0000938	2	0	1	#NUM!	2	0	1	#NUM!
brahma complex	GO:0035060	1	0	1	#NUM!	1	0	1	#NUM!
isoamylase complex	GO:0043033	1	0	1	#NUM!	1	0	1	#NUM!
synaptobrevin 2-SNAP-25-syntaxin-1a-complexin II complex	GO:0070033	2	0	1	#NUM!	2	0	1	#NUM!
supramolecular fiber	GO:0099512	1	0	1	#NUM!	1	0	1	#NUM!
npBAF complex	GO:0071564	11	1	1	0.0854378	11	1	1	0.066851
clathrin coat of trans-Golgi network vesicle	GO:0030130	5	0	1	#NUM!	5	0	1	#NUM!
MutSalpha complex	GO:0032301	1	0	1	#NUM!	1	0	1	#NUM!
U7 snRNP	GO:0005683	6	0	1	#NUM!	6	0	1	#NUM!
amylin receptor complex 1	GO:0150056	0	0	1	#VALUE!	0	0	1	#VALUE!
THO complex	GO:0000347	4	0	1	#NUM!	4	0	1	#NUM!
blood microparticle	GO:0072562	56	4	1	-0.155724	57	4	1	-0.192011
synaptic vesicle membrane	GO:0030672	36	3	1	-0.00157356	34	4	0.529061	0.32468
inward rectifying potassium channel	GO:0008282	1	0	1	#NUM!	1	0	1	#NUM!
pore complex	GO:0046930	4	0	1	#NUM!	4	0	1	#NUM!
Rad6-Rad18 complex	GO:0097505	1	0	1	#NUM!	1	0	1	#NUM!
intrinsic component of Golgi membrane	GO:0031228	1	0	1	#NUM!	0	0	1	#VALUE!
proton-transporting ATP synthase complex, catalytic core F(1)	GO:0045261	1	0	1	#NUM!	1	0	1	#NUM!
glial limiting end-foot	GO:0097451	0	0	1	#VALUE!	0	0	1	#VALUE!
lipoprotein particle	GO:1990777	2	0	1	#NUM!	2	0	1	#NUM!
CNTFR-CLCF1 complex	GO:0097059	1	0	1	#NUM!	1	0	1	#NUM!
dentate gyrus mossy fiber	GO:0044302	1	0	1	#NUM!	1	0	1	#NUM!
EMILIN complex	GO:1990971	1	0	1	#NUM!	0	0	1	#VALUE!
Hrd1p ubiquitin ligase ERAD-L complex	GO:0000839	3	0	1	#NUM!	3	0	1	#NUM!
vacuolar proton-transporting V-type ATPase, V0 domain	GO:0000220	1	0	1	#NUM!	2	0	1	#NUM!
cytoplasmic side of early endosome membrane	GO:0098559	2	0	1	#NUM!	2	0	1	#NUM!
synaptonemal complex	GO:0000795	11	1	1	0.0854378	10	1	0.589015	0.162161
NURF complex	GO:0016589	3	0	1	#NUM!	3	0	1	#NUM!
myosin filament	GO:0032982	4	0	1	#NUM!	4	0	1	#NUM!
outer dense fiber	GO:0001520	2	0	1	#NUM!	2	0	1	#NUM!
U2AF	GO:0089701	3	0	1	#NUM!	3	0	1	#NUM!
CatSper complex	GO:0036128	1	0	1	#NUM!	1	0	1	#NUM!
protein C inhibitor-thrombin complex	GO:0036028	0	0	1	#VALUE!	0	0	1	#VALUE!
tRNA-splicing ligase complex	GO:0072669	3	0	1	#NUM!	3	0	1	#NUM!
mature chylomicron	GO:0034359	1	0	1	#NUM!	0	0	1	#VALUE!
perinuclear endoplasmic reticulum lumen	GO:0099020	1	0	1	#NUM!	1	0	1	#NUM!
extrinsic component of cytoplasmic side of plasma membrane	GO:0031234	43	3	1	-0.179255	43	4	0.782622	0.0898405
hyaluranon cable	GO:0036117	0	0	1	#VALUE!	0	0	1	#VALUE!
integral component of external side of plasma membrane	GO:0071575	1	0	1	#NUM!	1	0	1	#NUM!
ESCRT III complex	GO:0000815	8	0	1	#NUM!	8	0	1	#NUM!
hexameric IgM immunoglobulin complex	GO:0071757	1	0	1	#NUM!	1	0	1	#NUM!
integrin alphav-beta5 complex	GO:0034684	1	0	1	#NUM!	1	0	1	#NUM!
BLOC-2 complex	GO:0031084	1	0	1	#NUM!	1	0	1	#NUM!
hemoglobin complex	GO:0005833	2	0	1	#NUM!	2	0	1	#NUM!
Cul4B-RING E3 ubiquitin ligase complex	GO:0031465	3	0	1	#NUM!	3	0	1	#NUM!
alphav-beta3 integrin-PKCalpha complex	GO:0035866	1	0	1	#NUM!	1	0	1	#NUM!
interleukin-13 receptor complex	GO:0005898	1	0	1	#NUM!	1	0	1	#NUM!
L-cysteine desulfurase complex	GO:1990221	1	0	1	#NUM!	1	0	1	#NUM!
nuclear RNA-directed RNA polymerase complex	GO:0031380	1	0	1	#NUM!	1	0	1	#NUM!
fibrinogen complex	GO:0005577	3	0	1	#NUM!	2	0	1	#NUM!
sperm principal piece	GO:0097228	3	0	1	#NUM!	3	0	1	#NUM!
dendritic tree	GO:0097447	1	0	1	#NUM!	1	0	1	#NUM!
rhabdomere	GO:0016028	1	0	1	#NUM!	1	0	1	#NUM!
extrinsic component of postsynaptic endosome membrane	GO:0098999	1	0	1	#NUM!	1	0	1	#NUM!
MSL complex	GO:0072487	2	0	1	#NUM!	2	0	1	#NUM!
protein kinase complex	GO:1902911	1	0	1	#NUM!	1	0	1	#NUM!
bleb	GO:0032059	8	0	1	#NUM!	8	0	1	#NUM!
cytosolic ribosome	GO:0022626	5	0	1	#NUM!	5	0	1	#NUM!
host cell surface	GO:0044228	1	0	1	#NUM!	1	0	1	#NUM!
tetraspanin-enriched microdomain	GO:0097197	4	0	1	#NUM!	4	1	0.299199	1.07845
neuronal dense core vesicle	GO:0098992	1	0	1	#NUM!	1	0	1	#NUM!
hippocampal mossy fiber to CA3 synapse	GO:0098686	18	1	1	-0.407039	17	1	1	-0.368467
sorting endosome	GO:0097443	4	0	1	#NUM!	4	0	1	#NUM!
HAUS complex	GO:0070652	7	0	1	#NUM!	7	0	1	#NUM!
ESCRT II complex	GO:0000814	2	0	1	#NUM!	2	0	1	#NUM!
RNA polymerase I core factor complex	GO:0070860	1	0	1	#NUM!	1	0	1	#NUM!
lysosomal lumen	GO:0043202	44	3	1	-0.202244	41	4	0.775676	0.137469
phenylalanine-tRNA ligase complex	GO:0009328	1	0	1	#NUM!	1	0	1	#NUM!
clathrin vesicle coat	GO:0030125	4	0	1	#NUM!	4	0	1	#NUM!
t-UTP complex	GO:0034455	2	0	1	#NUM!	2	0	1	#NUM!
pICln-Sm protein complex	GO:0034715	6	0	1	#NUM!	6	0	1	#NUM!
cytoplasmic microtubule	GO:0005881	27	2	1	-0.119357	28	4	0.293664	0.518836
phosphorylase kinase complex	GO:0005964	2	0	1	#NUM!	2	0	1	#NUM!
fibrillar collagen trimer	GO:0005583	1	0	1	#NUM!	1	0	1	#NUM!
AMPA glutamate receptor complex	GO:0032281	6	0	1	#NUM!	6	0	1	#NUM!
platelet alpha granule	GO:0031091	6	0	1	#NUM!	5	0	1	#NUM!
presynaptic actin cytoskeleton	GO:0099143	1	0	1	#NUM!	1	0	1	#NUM!
centriole	GO:0005814	87	7	1	-0.0366649	84	7	1	-0.0201604
laminin-5 complex	GO:0005610	2	0	1	#NUM!	2	0	1	#NUM!
PCNA complex	GO:0043626	1	0	1	#NUM!	1	0	1	#NUM!
proton-transporting V-type ATPase complex	GO:0033176	1	0	1	#NUM!	1	0	1	#NUM!
compact myelin	GO:0043218	3	0	1	#NUM!	3	0	1	#NUM!
tricarboxylic acid cycle enzyme complex	GO:0045239	1	0	1	#NUM!	1	0	1	#NUM!
box H/ACA telomerase RNP complex	GO:0090661	4	0	1	#NUM!	4	0	1	#NUM!
Rad51C-XRCC3 complex	GO:0033065	0	0	1	#VALUE!	0	0	1	#VALUE!
kainate selective glutamate receptor complex	GO:0032983	2	0	1	#NUM!	2	0	1	#NUM!
Bcl3-Bcl10 complex	GO:0032996	1	0	1	#NUM!	1	0	1	#NUM!
microtubule end	GO:1990752	1	0	1	#NUM!	1	0	1	#NUM!
photoreceptor disc membrane	GO:0097381	2	0	1	#NUM!	2	0	1	#NUM!
extrinsic component of postsynaptic early endosome membrane	GO:0098998	1	0	1	#NUM!	1	0	1	#NUM!
organelle inner membrane	GO:0019866	1	0	1	#NUM!	0	0	1	#VALUE!
anchored component of the cytoplasmic side of the plasma membrane	GO:0098753	1	0	1	#NUM!	1	0	1	#NUM!
Schmidt-Lanterman incisure	GO:0043220	5	0	1	#NUM!	5	0	1	#NUM!
interleukin-2 receptor complex	GO:0005893	0	0	1	#VALUE!	0	0	1	#VALUE!
sperm annulus	GO:0097227	4	0	1	#NUM!	4	0	1	#NUM!
nuclear SCF ubiquitin ligase complex	GO:0043224	2	0	1	#NUM!	2	0	1	#NUM!
dendritic branch	GO:0044307	2	0	1	#NUM!	2	0	1	#NUM!
postsynaptic spectrin-associated cytoskeleton	GO:0099189	1	0	1	#NUM!	1	0	1	#NUM!
ribbon synapse	GO:0097470	2	0	1	#NUM!	1	0	1	#NUM!
growing cell tip	GO:0035838	1	0	1	#NUM!	1	0	1	#NUM!
voltage-gated potassium channel complex	GO:0008076	26	2	1	-0.0816163	21	0	0.251616	#NUM!
Mon1-Ccz1 complex	GO:0035658	1	0	1	#NUM!	1	0	1	#NUM!
SLIK (SAGA-like) complex	GO:0046695	2	0	1	#NUM!	2	0	1	#NUM!
mitochondrial outer membrane translocase complex	GO:0005742	4	0	1	#NUM!	4	0	1	#NUM!
stereocilia ankle link complex	GO:0002142	2	0	1	#NUM!	2	0	1	#NUM!
synaptobrevin 2-SNAP-25-syntaxin-1a complex	GO:0070044	4	0	1	#NUM!	4	0	1	#NUM!
glycerol-3-phosphate dehydrogenase complex	GO:0009331	1	0	1	#NUM!	1	0	1	#NUM!
Seh1-associated complex	GO:0035859	1	0	1	#NUM!	1	0	1	#NUM!
lumenal side of lysosomal membrane	GO:0098575	1	0	1	#NUM!	1	0	1	#NUM!
nuclear envelope	GO:0005635	111	9	1	-0.0289725	112	9	1	-0.056528
desmosome	GO:0030057	8	0	1	#NUM!	8	0	1	#NUM!
cyclin K-CDK12 complex	GO:0002944	2	0	1	#NUM!	2	0	1	#NUM!
GINS complex	GO:0000811	0	0	1	#VALUE!	0	0	1	#VALUE!
cytoplasmic vesicle lumen	GO:0060205	1	0	1	#NUM!	1	0	1	#NUM!
macrophage migration inhibitory factor receptor complex	GO:0035692	1	0	1	#NUM!	1	0	1	#NUM!
UDP-N-acetylglucosamine transferase complex	GO:0043541	1	0	1	#NUM!	1	0	1	#NUM!
NatA complex	GO:0031415	2	0	1	#NUM!	2	0	1	#NUM!
tubular endosome	GO:0097422	4	0	1	#NUM!	4	0	1	#NUM!
NLS-dependent protein nuclear import complex	GO:0042564	1	0	1	#NUM!	0	0	1	#VALUE!
CCR4-NOT core complex	GO:0030015	4	0	1	#NUM!	4	0	1	#NUM!
ciliary neurotrophic factor receptor complex	GO:0070110	2	0	1	#NUM!	2	0	1	#NUM!
postsynaptic density membrane	GO:0098839	6	0	1	#NUM!	6	0	1	#NUM!
cytosolic aryl hydrocarbon receptor complex	GO:0034752	1	0	1	#NUM!	1	0	1	#NUM!
pericentric heterochromatin	GO:0005721	7	0	1	#NUM!	7	0	1	#NUM!
microfibril	GO:0001527	5	0	1	#NUM!	5	0	1	#NUM!
chaperone-mediated autophagy translocation complex	GO:0061742	1	0	1	#NUM!	1	0	1	#NUM!
proteasome activator complex	GO:0008537	3	0	1	#NUM!	3	0	1	#NUM!
postsynaptic early endosome	GO:0098842	2	0	1	#NUM!	2	1	0.162841	1.7716
nuclear chromosome	GO:0000228	18	1	1	-0.407039	18	2	0.661927	0.267522
MHC class Ib protein complex	GO:0032398	1	0	1	#NUM!	1	0	1	#NUM!
P granule	GO:0043186	7	0	1	#NUM!	8	0	1	#NUM!
integral component of mitochondrial membrane	GO:0032592	2	0	1	#NUM!	2	0	1	#NUM!
coated vesicle	GO:0030135	2	0	1	#NUM!	2	1	0.162841	1.7716
microtubule minus-end	GO:0036449	3	0	1	#NUM!	3	0	1	#NUM!
extrinsic component of plasma membrane	GO:0019897	10	0	1	#NUM!	10	0	1	#NUM!
proximal neuron projection	GO:1990769	2	0	1	#NUM!	2	0	1	#NUM!
RAVE complex	GO:0043291	2	0	1	#NUM!	2	0	1	#NUM!
Golgi medial cisterna	GO:0005797	5	0	1	#NUM!	5	0	1	#NUM!
chromocenter	GO:0010369	6	0	1	#NUM!	7	0	1	#NUM!
proton-transporting ATP synthase complex, coupling factor F(o)	GO:0045263	3	0	1	#NUM!	3	0	1	#NUM!
intrinsic component of the cytoplasmic side of the plasma membrane	GO:0031235	3	0	1	#NUM!	3	0	1	#NUM!
AP-5 adaptor complex	GO:0044599	1	0	1	#NUM!	1	0	1	#NUM!
cytoplasmic side of rough endoplasmic reticulum membrane	GO:0098556	4	0	1	#NUM!	4	0	1	#NUM!
microtubule bundle	GO:0097427	2	0	1	#NUM!	2	0	1	#NUM!
ESC/E(Z) complex	GO:0035098	7	0	1	#NUM!	6	0	1	#NUM!
pinceau fiber	GO:1990031	1	0	1	#NUM!	1	0	1	#NUM!
neuron spine	GO:0044309	5	0	1	#NUM!	5	0	1	#NUM!
SAM complex	GO:0001401	2	0	1	#NUM!	2	0	1	#NUM!
SWI/SNF complex	GO:0016514	16	1	1	-0.289256	16	1	1	-0.307842
cytoplasmic stress granule	GO:0010494	37	3	1	-0.0289725	38	3	1	-0.0742276
external side of plasma membrane	GO:0009897	87	7	1	-0.0366649	88	10	0.333347	0.289995
acetylcholine-gated channel complex	GO:0005892	2	0	1	#NUM!	3	0	1	#NUM!
epsilon DNA polymerase complex	GO:0008622	5	0	1	#NUM!	5	1	0.35882	0.855308
terminal cisterna	GO:0014802	2	0	1	#NUM!	2	0	1	#NUM!
catenin complex	GO:0016342	11	1	1	0.0854378	12	1	1	-0.0201604
filopodium	GO:0030175	39	3	1	-0.0816163	37	4	0.55184	0.240123
meiotic spindle	GO:0072687	2	0	1	#NUM!	2	0	1	#NUM!
chromaffin granule	GO:0042583	2	0	1	#NUM!	2	0	1	#NUM!
tight junction	GO:0070160	1	0	1	#NUM!	1	0	1	#NUM!
WASH complex	GO:0071203	7	0	1	#NUM!	7	0	1	#NUM!
dolichol-phosphate-mannose synthase complex	GO:0033185	1	0	1	#NUM!	1	0	1	#NUM!
histone pre-mRNA 3'end processing complex	GO:0071204	3	0	1	#NUM!	3	0	1	#NUM!
snRNA-activating protein complex	GO:0019185	1	0	1	#NUM!	2	0	1	#NUM!
condensin complex	GO:0000796	4	0	1	#NUM!	4	0	1	#NUM!
photoreceptor inner segment membrane	GO:0060342	0	0	1	#VALUE!	0	0	1	#VALUE!
Golgi cisterna	GO:0031985	6	0	1	#NUM!	6	0	1	#NUM!
apical cortex	GO:0045179	4	0	1	#NUM!	4	0	1	#NUM!
endocytic vesicle lumen	GO:0071682	9	0	1	#NUM!	7	0	1	#NUM!
collagen type VII trimer	GO:0005590	1	0	1	#NUM!	1	0	1	#NUM!
DNA polymerase III complex	GO:0009360	1	0	1	#NUM!	1	0	1	#NUM!
MHC class I peptide loading complex	GO:0042824	4	0	1	#NUM!	4	0	1	#NUM!
MOZ/MORF histone acetyltransferase complex	GO:0070776	7	0	1	#NUM!	7	0	1	#NUM!
myelin sheath	GO:0043209	15	1	1	-0.224717	16	1	1	-0.307842
collagen type IX trimer	GO:0005594	1	0	1	#NUM!	1	0	1	#NUM!
zona pellucida receptor complex	GO:0002199	5	0	1	#NUM!	5	0	1	#NUM!
extrinsic component of postsynaptic density membrane	GO:0099147	3	0	1	#NUM!	3	0	1	#NUM!
cullin-RING ubiquitin ligase complex	GO:0031461	11	1	1	0.0854378	11	1	1	0.066851
serine-type peptidase complex	GO:1905286	1	0	1	#NUM!	1	0	1	#NUM!
Shu complex	GO:0097196	1	0	1	#NUM!	1	0	1	#NUM!
cell-substrate junction	GO:0030055	2	0	1	#NUM!	2	0	1	#NUM!
AIP1-IRE1 complex	GO:1990597	0	0	1	#VALUE!	1	1	0.0850304	2.46475
inhibin B complex	GO:0043513	1	0	1	#NUM!	1	0	1	#NUM!
BRISC complex	GO:0070552	4	0	1	#NUM!	4	0	1	#NUM!
striated muscle dense body	GO:0055120	1	0	1	#NUM!	1	0	1	#NUM!
Gtr1-Gtr2 GTPase complex	GO:1990131	2	0	1	#NUM!	2	0	1	#NUM!
molybdopterin synthase complex	GO:0019008	3	0	1	#NUM!	3	0	1	#NUM!
neuronal ribonucleoprotein granule	GO:0071598	2	0	1	#NUM!	2	0	1	#NUM!
dendritic spine neck	GO:0044326	4	0	1	#NUM!	4	0	1	#NUM!
nuclear MIS12/MIND complex	GO:0000818	3	0	1	#NUM!	3	0	1	#NUM!
filopodium membrane	GO:0031527	8	0	1	#NUM!	8	1	0.508975	0.385305
Cul2-RING ubiquitin ligase complex	GO:0031462	8	0	1	#NUM!	8	0	1	#NUM!
spermatoproteasome complex	GO:1990111	3	0	1	#NUM!	3	0	1	#NUM!
Dbf4-dependent protein kinase complex	GO:0031431	2	0	1	#NUM!	2	0	1	#NUM!
guanyl-nucleotide exchange factor complex	GO:0032045	4	0	1	#NUM!	4	0	1	#NUM!
PRC1 complex	GO:0035102	14	1	1	-0.155724	14	2	0.336874	0.518836
DNA recombinase complex	GO:0097519	0	0	1	#VALUE!	1	0	1	#NUM!
proteasome regulatory particle, lid subcomplex	GO:0008541	6	0	1	#NUM!	6	0	1	#NUM!
trans-Golgi network transport vesicle	GO:0030140	12	1	1	-0.00157356	12	1	1	-0.0201604
CBM complex	GO:0032449	3	0	1	#NUM!	3	0	1	#NUM!
NF-kappaB complex	GO:0071159	1	0	1	#NUM!	1	0	1	#NUM!
endoplasmic reticulum tubular network membrane	GO:0098826	1	0	1	#NUM!	1	0	1	#NUM!
GABA-A receptor complex	GO:1902711	4	0	1	#NUM!	5	1	0.35882	0.855308
mitochondrial degradosome	GO:0045025	1	0	1	#NUM!	1	0	1	#NUM!
chromaffin granule membrane	GO:0042584	1	0	1	#NUM!	1	0	1	#NUM!
pi-body	GO:0071546	1	0	1	#NUM!	1	0	1	#NUM!
tumor necrosis factor receptor superfamily complex	GO:0002947	2	0	1	#NUM!	2	0	1	#NUM!
BLOC-3 complex	GO:0031085	2	0	1	#NUM!	2	0	1	#NUM!
mitochondrial respiratory chain complex II, succinate dehydrogenase complex (ubiquinone)	GO:0005749	3	0	1	#NUM!	3	0	1	#NUM!
actin filament bundle	GO:0032432	2	0	1	#NUM!	2	0	1	#NUM!
transcription factor TFIIK complex	GO:0070985	2	0	1	#NUM!	2	0	1	#NUM!
caveola	GO:0005901	32	2	1	-0.289256	33	3	0.756864	0.066851
glutamyl-tRNA(Gln) amidotransferase complex	GO:0030956	2	0	1	#NUM!	2	0	1	#NUM!
m-AAA complex	GO:0005745	2	0	1	#NUM!	2	0	1	#NUM!
growth cone lamellipodium	GO:1990761	2	0	1	#NUM!	2	0	1	#NUM!
COPII-coated ER to Golgi transport vesicle	GO:0030134	23	2	1	0.040986	23	2	1	0.0223992
DNA replication factor A complex	GO:0005662	3	0	1	#NUM!	3	1	0.234044	1.36613
female germ cell nucleus	GO:0001674	0	0	1	#VALUE!	0	0	1	#VALUE!
nuclear pericentric heterochromatin	GO:0031618	7	0	1	#NUM!	7	0	1	#NUM!
Cul4A-RING E3 ubiquitin ligase complex	GO:0031464	9	0	1	#NUM!	9	0	1	#NUM!
symmetric, GABA-ergic, inhibitory synapse	GO:0098983	1	0	1	#NUM!	1	0	1	#NUM!
mitochondrial fatty acid beta-oxidation multienzyme complex	GO:0016507	1	0	1	#NUM!	1	0	1	#NUM!
basal tubulobulbar complex	GO:0061829	1	0	1	#NUM!	1	0	1	#NUM!
dense core granule membrane	GO:0032127	1	0	1	#NUM!	1	0	1	#NUM!
TEAD-2-YAP complex	GO:0071149	2	0	1	#NUM!	1	0	1	#NUM!
collagen type XIV trimer	GO:0005596	1	0	1	#NUM!	1	1	0.0850304	2.46475
Sin3-type complex	GO:0070822	6	0	1	#NUM!	6	0	1	#NUM!
integrin alpha10-beta1 complex	GO:0034680	1	0	1	#NUM!	1	0	1	#NUM!
IRE1-RACK1-PP2A complex	GO:1990630	1	0	1	#NUM!	1	0	1	#NUM!
proton-transporting V-type ATPase, V0 domain	GO:0033179	5	0	1	#NUM!	5	0	1	#NUM!
potassium:proton exchanging ATPase complex	GO:0005889	1	0	1	#NUM!	0	0	1	#VALUE!
epididymosome	GO:0098875	1	0	1	#NUM!	1	0	1	#NUM!
clathrin-sculpted gamma-aminobutyric acid transport vesicle membrane	GO:0061202	6	0	1	#NUM!	6	0	1	#NUM!
bub1-bub3 complex	GO:1990298	1	0	1	#NUM!	1	0	1	#NUM!
condensed chromosome, centromeric region	GO:0000779	4	0	1	#NUM!	5	0	1	#NUM!
plus-end kinesin complex	GO:0005873	2	0	1	#NUM!	2	0	1	#NUM!
RES complex	GO:0070274	1	0	1	#NUM!	1	0	1	#NUM!
synaptobrevin 2-SNAP-25-syntaxin-3-complexin complex	GO:0070554	1	0	1	#NUM!	1	0	1	#NUM!
low-density lipoprotein particle	GO:0034362	6	0	1	#NUM!	5	0	1	#NUM!
intermediate filament	GO:0005882	22	1	1	-0.607709	20	2	0.685581	0.162161
endolysosome	GO:0036019	0	0	1	#VALUE!	0	0	1	#VALUE!
transcription factor TFIIIC complex	GO:0000127	4	0	1	#NUM!	4	0	1	#NUM!
DNA ligase III-XRCC1 complex	GO:0070421	1	0	1	#NUM!	1	0	1	#NUM!
cell-substrate adherens junction	GO:0005924	1	0	1	#NUM!	1	0	1	#NUM!
spliceosomal snRNP complex	GO:0097525	1	0	1	#NUM!	1	0	1	#NUM!
non-motile cilium	GO:0097730	10	0	1	#NUM!	10	0	1	#NUM!
Set1C/COMPASS complex	GO:0048188	8	0	1	#NUM!	7	0	1	#NUM!
dendritic filopodium	GO:1902737	1	0	1	#NUM!	1	0	1	#NUM!
proteasome core complex, beta-subunit complex	GO:0019774	9	0	1	#NUM!	8	0	1	#NUM!
amyloid-beta complex	GO:0106003	2	0	1	#NUM!	2	0	1	#NUM!
AP-1 adaptor complex	GO:0030121	4	0	1	#NUM!	4	0	1	#NUM!
outer dynein arm	GO:0036157	1	0	1	#NUM!	0	0	1	#VALUE!
nuclear replication fork	GO:0043596	3	0	1	#NUM!	3	0	1	#NUM!
ciliary membrane	GO:0060170	16	1	1	-0.289256	17	2	0.651014	0.32468
dendritic spine cytoplasm	GO:0061846	1	0	1	#NUM!	1	0	1	#NUM!
I-kappaB/NF-kappaB complex	GO:0033256	2	0	1	#NUM!	2	0	1	#NUM!
NADPH oxidase complex	GO:0043020	2	0	1	#NUM!	2	0	1	#NUM!
anchored component of external side of plasma membrane	GO:0031362	9	0	1	#NUM!	9	0	1	#NUM!
tRNA methyltransferase complex	GO:0043527	1	0	1	#NUM!	1	0	1	#NUM!
PAS complex	GO:0070772	1	0	1	#NUM!	1	1	0.0850304	2.46475
melanosome membrane	GO:0033162	3	0	1	#NUM!	3	0	1	#NUM!
intercellular canaliculus	GO:0046581	2	0	1	#NUM!	2	0	1	#NUM!
serine-type endopeptidase complex	GO:1905370	1	0	1	#NUM!	1	0	1	#NUM!
glial cytoplasmic inclusion	GO:0097409	1	0	1	#NUM!	1	0	1	#NUM!
BRCA1-A complex	GO:0070531	6	0	1	#NUM!	6	0	1	#NUM!
chiasma	GO:0005712	2	0	1	#NUM!	2	0	1	#NUM!
cortical microtubule	GO:0055028	1	0	1	#NUM!	1	0	1	#NUM!
Cul5-RING ubiquitin ligase complex	GO:0031466	5	0	1	#NUM!	5	0	1	#NUM!
extrinsic component of mitochondrial outer membrane	GO:0031315	2	0	1	#NUM!	2	0	1	#NUM!
preribosome	GO:0030684	3	0	1	#NUM!	3	0	1	#NUM!
ASTRA complex	GO:0070209	1	0	1	#NUM!	1	0	1	#NUM!
sperm head	GO:0061827	2	0	1	#NUM!	2	0	1	#NUM!
stereocilium membrane	GO:0060171	1	0	1	#NUM!	1	0	1	#NUM!
postsynaptic endocytic zone membrane	GO:0098844	3	0	1	#NUM!	3	0	1	#NUM!
spine apparatus	GO:0097444	1	0	1	#NUM!	1	0	1	#NUM!
integrin alphaM-beta2 complex	GO:0034688	1	0	1	#NUM!	1	0	1	#NUM!
insulin-like growth factor ternary complex	GO:0042567	2	0	1	#NUM!	2	0	1	#NUM!
central element	GO:0000801	1	0	1	#NUM!	1	0	1	#NUM!
primary dendrite	GO:0150001	1	0	1	#NUM!	1	0	1	#NUM!
cell-cell contact zone	GO:0044291	10	0	1	#NUM!	11	0	0.615082	#NUM!
other organism cytoplasm	GO:0097679	0	0	1	#VALUE!	0	0	1	#VALUE!
oligosaccharyltransferase complex	GO:0008250	8	0	1	#NUM!	8	0	1	#NUM!
protein C inhibitor-PLAU complex	GO:0036027	0	0	1	#VALUE!	0	0	1	#VALUE!
extrinsic component of synaptic membrane	GO:0099243	1	0	1	#NUM!	1	0	1	#NUM!
host cell viral assembly compartment	GO:0072517	1	0	1	#NUM!	1	0	1	#NUM!
apical ectoplasmic specialization	GO:0061831	1	0	1	#NUM!	1	0	1	#NUM!
vacuolar proton-transporting V-type ATPase, V1 domain	GO:0000221	2	0	1	#NUM!	2	0	1	#NUM!
membrane attack complex	GO:0005579	0	0	1	#VALUE!	0	0	1	#VALUE!
integrin alpha8-beta1 complex	GO:0034678	1	0	1	#NUM!	1	0	1	#NUM!
Atg1/ULK1 kinase complex	GO:1990316	2	0	1	#NUM!	2	0	1	#NUM!
myosin II filament	GO:0097513	3	0	1	#NUM!	3	0	1	#NUM!
PcG protein complex	GO:0031519	16	1	1	-0.289256	16	2	0.640999	0.385305
90S preribosome	GO:0030686	4	0	1	#NUM!	4	0	1	#NUM!
transcription factor TFIIF complex	GO:0005674	1	0	1	#NUM!	1	0	1	#NUM!
intracellular organelle	GO:0043229	0	0	1	#VALUE!	0	0	1	#VALUE!
nucleotide-excision repair factor 3 complex	GO:0000112	1	0	1	#NUM!	1	0	1	#NUM!
A band	GO:0031672	6	0	1	#NUM!	6	0	1	#NUM!
gap junction	GO:0005921	6	0	1	#NUM!	6	0	1	#NUM!
L-type voltage-gated calcium channel complex	GO:1990454	0	0	1	#VALUE!	0	0	1	#VALUE!
signal recognition particle	GO:0048500	3	0	1	#NUM!	3	0	1	#NUM!
signal recognition particle, endoplasmic reticulum targeting	GO:0005786	4	0	1	#NUM!	4	0	1	#NUM!
cardiac myofibril	GO:0097512	4	0	1	#NUM!	2	0	1	#NUM!
axon	GO:0030424	163	13	1	-0.0454678	163	12	0.775691	-0.144097
Noc1p-Noc2p complex	GO:0030690	1	0	1	#NUM!	1	0	1	#NUM!
gamma-tubulin ring complex	GO:0008274	4	0	1	#NUM!	4	0	1	#NUM!
ERCC4-ERCC1 complex	GO:0070522	2	0	1	#NUM!	2	0	1	#NUM!
endoplasmic reticulum-endosome membrane contact site	GO:0140284	3	0	1	#NUM!	3	0	1	#NUM!
nuclear cap binding complex	GO:0005846	2	0	1	#NUM!	2	0	1	#NUM!
site of DNA damage	GO:0090734	12	1	1	-0.00157356	11	1	1	0.066851
axon cytoplasm	GO:1904115	41	3	1	-0.131627	41	3	1	-0.150214
AP-type membrane coat adaptor complex	GO:0030119	3	0	1	#NUM!	3	0	1	#NUM!
longitudinal sarcoplasmic reticulum	GO:0014801	1	0	1	#NUM!	1	0	1	#NUM!
Hrd1p ubiquitin ligase complex	GO:0000836	3	0	1	#NUM!	3	0	1	#NUM!
gamma-tubulin small complex	GO:0008275	2	0	1	#NUM!	2	0	1	#NUM!
nuclear cyclin-dependent protein kinase holoenzyme complex	GO:0019908	3	0	1	#NUM!	3	0	1	#NUM!
activating signal cointegrator 1 complex	GO:0099053	3	0	1	#NUM!	3	0	1	#NUM!
mitochondrial proton-transporting ATP synthase complex	GO:0005753	10	0	1	#NUM!	10	0	1	#NUM!
apical cytoplasm	GO:0090651	1	0	1	#NUM!	1	0	1	#NUM!
lamin filament	GO:0005638	3	0	1	#NUM!	3	0	1	#NUM!
laminin-11 complex	GO:0043260	3	0	1	#NUM!	3	0	1	#NUM!
multi-eIF complex	GO:0043614	1	0	1	#NUM!	1	0	1	#NUM!
cuticular plate	GO:0032437	2	0	1	#NUM!	2	0	1	#NUM!
cyclin E1-CDK2 complex	GO:0097134	3	0	1	#NUM!	3	1	0.234044	1.36613
RSF complex	GO:0031213	0	0	1	#VALUE!	0	0	1	#VALUE!
immunoglobulin complex, circulating	GO:0042571	1	0	1	#NUM!	2	0	1	#NUM!
polycystin complex	GO:0002133	2	0	1	#NUM!	2	0	1	#NUM!
mucin granule	GO:0098594	1	0	1	#NUM!	1	0	1	#NUM!
apical dendrite	GO:0097440	11	1	1	0.0854378	11	1	1	0.066851
B cell receptor complex	GO:0019815	2	0	1	#NUM!	1	0	1	#NUM!
nucleotide-excision repair complex	GO:0000109	4	0	1	#NUM!	5	0	1	#NUM!
TRAMP complex	GO:0031499	1	0	1	#NUM!	1	0	1	#NUM!
CRD-mediated mRNA stability complex	GO:0070937	5	0	1	#NUM!	5	0	1	#NUM!
astrocyte end-foot	GO:0097450	1	0	1	#NUM!	1	0	1	#NUM!
phosphatidylinositol 3-kinase complex, class III, type II	GO:0034272	1	0	1	#NUM!	1	0	1	#NUM!
pentameric IgM immunoglobulin complex	GO:0071756	1	0	1	#NUM!	1	0	1	#NUM!
ASAP complex	GO:0061574	4	0	1	#NUM!	4	0	1	#NUM!
sodium:potassium-exchanging ATPase complex	GO:0005890	4	0	1	#NUM!	5	0	1	#NUM!
multimeric ribonuclease P complex	GO:0030681	6	0	1	#NUM!	6	0	1	#NUM!
haptoglobin-hemoglobin complex	GO:0031838	2	0	1	#NUM!	1	0	1	#NUM!
perichromatin fibrils	GO:0005726	4	0	1	#NUM!	4	0	1	#NUM!
granular component	GO:0001652	4	0	1	#NUM!	4	0	1	#NUM!
vesicle lumen	GO:0031983	1	0	1	#NUM!	0	0	1	#VALUE!
mitochondrial processing peptidase complex	GO:0017087	3	0	1	#NUM!	3	0	1	#NUM!
intracellular canaliculus	GO:0046691	1	0	1	#NUM!	0	0	1	#VALUE!
laminin-8 complex	GO:0043257	1	0	1	#NUM!	1	0	1	#NUM!
SPOTS complex	GO:0035339	2	0	1	#NUM!	2	0	1	#NUM!
SMC loading complex	GO:0032116	1	0	1	#NUM!	1	0	1	#NUM!
nuclear RNA export factor complex	GO:0042272	1	0	1	#NUM!	1	0	1	#NUM!
condensed nuclear chromosome inner kinetochore	GO:0000941	1	0	1	#NUM!	1	0	1	#NUM!
septin ring	GO:0005940	9	0	1	#NUM!	9	0	1	#NUM!
sarcoglycan complex	GO:0016012	3	0	1	#NUM!	3	0	1	#NUM!
extracellular space	GO:0005615	454	38	1	0.00282205	445	34	0.540703	-0.106967
HOPS complex	GO:0030897	5	0	1	#NUM!	5	0	1	#NUM!
cytoplasmic chromatin	GO:0000789	1	0	1	#NUM!	1	0	1	#NUM!
6-phosphofructokinase complex	GO:0005945	3	0	1	#NUM!	3	0	1	#NUM!
procollagen-proline 4-dioxygenase complex	GO:0016222	2	0	1	#NUM!	2	0	1	#NUM!
deuterosome	GO:0098536	3	0	1	#NUM!	3	0	1	#NUM!
GTPase activator complex	GO:1902773	1	0	1	#NUM!	1	0	1	#NUM!
SAGA-type complex	GO:0070461	3	0	1	#NUM!	3	0	1	#NUM!
U2 snRNP	GO:0005686	18	1	1	-0.407039	18	0	0.394672	#NUM!
cytochrome complex	GO:0070069	1	0	1	#NUM!	1	0	1	#NUM!
integral component of nuclear inner membrane	GO:0005639	6	0	1	#NUM!	6	0	1	#NUM!
dystroglycan complex	GO:0016011	1	0	1	#NUM!	1	0	1	#NUM!
FANCM-MHF complex	GO:0071821	2	0	1	#NUM!	2	0	1	#NUM!
RNA polymerase II, holoenzyme	GO:0016591	6	0	1	#NUM!	6	0	1	#NUM!
GABA receptor complex	GO:1902710	1	0	1	#NUM!	1	0	1	#NUM!
phagophore assembly site	GO:0000407	13	1	1	-0.0816163	13	1	1	-0.100203
endoplasmic reticulum-Golgi intermediate compartment membrane	GO:0033116	37	3	1	-0.0289725	38	4	0.560768	0.213454
glutamate-cysteine ligase complex	GO:0017109	1	0	1	#NUM!	1	0	1	#NUM!
TIM22 mitochondrial import inner membrane insertion complex	GO:0042721	1	0	1	#NUM!	1	0	1	#NUM!
inner dense plaque of desmosome	GO:0090637	1	0	1	#NUM!	1	0	1	#NUM!
PET complex	GO:1990923	1	0	1	#NUM!	1	0	1	#NUM!
STAGA complex	GO:0030914	7	0	1	#NUM!	8	0	1	#NUM!
Scc2-Scc4 cohesin loading complex	GO:0090694	1	0	1	#NUM!	1	0	1	#NUM!
omegasome	GO:1990462	1	0	1	#NUM!	1	0	1	#NUM!
phagolysosome	GO:0032010	0	0	1	#VALUE!	0	0	1	#VALUE!
histone locus body	GO:0035363	1	0	1	#NUM!	1	0	1	#NUM!
cytoplasmic dynein complex	GO:0005868	16	1	1	-0.289256	16	1	1	-0.307842
connexin complex	GO:0005922	1	0	1	#NUM!	1	0	1	#NUM!
intrinsic component of mitochondrial inner membrane	GO:0031304	1	0	1	#NUM!	1	0	1	#NUM!
inward rectifier potassium channel complex	GO:1902937	2	0	1	#NUM!	2	0	1	#NUM!
ficolin-1-rich granule membrane	GO:0101003	27	2	1	-0.119357	27	1	0.724402	-0.831091
tricellular tight junction	GO:0061689	1	0	1	#NUM!	1	0	1	#NUM!
GPI-anchor transamidase complex	GO:0042765	3	0	1	#NUM!	3	0	1	#NUM!
mitochondrial intermembrane space protein transporter complex	GO:0042719	2	0	1	#NUM!	2	0	1	#NUM!
mitochondrial inner membrane peptidase complex	GO:0042720	1	0	1	#NUM!	0	0	1	#VALUE!
EARP complex	GO:1990745	2	0	1	#NUM!	2	0	1	#NUM!
podosome	GO:0002102	18	1	1	-0.407039	17	1	1	-0.368467
phagocytic vesicle	GO:0045335	39	3	1	-0.0816163	40	3	1	-0.125521
tertiary granule membrane	GO:0070821	29	2	1	-0.190816	28	1	0.509631	-0.867458
synaptic cleft	GO:0043083	6	0	1	#NUM!	6	0	1	#NUM!
alphav-beta3 integrin-IGF-1-IGF1R complex	GO:0035867	1	0	1	#NUM!	1	0	1	#NUM!
Parkin-FBXW7-Cul1 ubiquitin ligase complex	GO:1990452	3	0	1	#NUM!	3	0	1	#NUM!
keratin filament	GO:0045095	3	0	1	#NUM!	3	0	1	#NUM!
sex chromosome	GO:0000803	1	0	1	#NUM!	1	0	1	#NUM!
photoreceptor outer segment membrane	GO:0042622	4	0	1	#NUM!	4	0	1	#NUM!
terminal web	GO:1990357	1	0	1	#NUM!	1	0	1	#NUM!
uniplex complex	GO:1990246	1	0	1	#NUM!	1	0	1	#NUM!
Cdc48p-Npl4p-Vms1p AAA ATPase complex	GO:0036266	0	0	1	#VALUE!	1	0	1	#NUM!
TEAD-1-YAP complex	GO:0071148	2	0	1	#NUM!	2	0	1	#NUM!
postsynaptic specialization, intracellular component	GO:0099091	3	0	1	#NUM!	3	0	1	#NUM!
transmembrane transporter complex	GO:1902495	1	0	1	#NUM!	1	0	1	#NUM!
H zone	GO:0031673	1	0	1	#NUM!	1	0	1	#NUM!
apical plasma membrane urothelial plaque	GO:0120001	0	0	1	#VALUE!	0	0	1	#VALUE!
intrinsic component of endoplasmic reticulum membrane	GO:0031227	3	0	1	#NUM!	3	0	1	#NUM!
phagophore assembly site membrane	GO:0034045	9	0	1	#NUM!	9	0	1	#NUM!
tertiary granule lumen	GO:1904724	23	2	1	0.040986	22	1	1	-0.626296
RSC-type complex	GO:0016586	2	0	1	#NUM!	2	0	1	#NUM!
cyclin A2-CDK2 complex	GO:0097124	3	0	1	#NUM!	3	0	1	#NUM!
vacuolar proton-transporting V-type ATPase complex	GO:0016471	8	0	1	#NUM!	9	0	1	#NUM!
nuclear pore inner ring	GO:0044611	2	0	1	#NUM!	2	0	1	#NUM!
nuclear meiotic cohesin complex	GO:0034991	2	0	1	#NUM!	2	0	1	#NUM!
inhibitory synapse	GO:0060077	5	0	1	#NUM!	5	0	1	#NUM!
TRAF2-GSTP1 complex	GO:0097057	1	0	1	#NUM!	2	1	0.162841	1.7716
spanning component of membrane	GO:0089717	1	0	1	#NUM!	1	0	1	#NUM!
COPII vesicle coat	GO:0030127	14	1	1	-0.155724	14	1	1	-0.174311
RNA cap binding complex	GO:0034518	3	0	1	#NUM!	3	0	1	#NUM!
amylin receptor complex 2	GO:0150057	0	0	1	#VALUE!	0	0	1	#VALUE!
stereocilia ankle link	GO:0002141	2	0	1	#NUM!	2	0	1	#NUM!
integral component of organelle membrane	GO:0031301	4	0	1	#NUM!	4	0	1	#NUM!
pericentriolar material	GO:0000242	13	1	1	-0.0816163	14	1	1	-0.174311
insulin receptor complex	GO:0005899	3	0	1	#NUM!	3	0	1	#NUM!
actomyosin, actin portion	GO:0042643	2	0	1	#NUM!	2	0	1	#NUM!
potassium channel complex	GO:0034705	5	0	1	#NUM!	4	0	1	#NUM!
ELL-EAF complex	GO:0032783	4	0	1	#NUM!	4	0	1	#NUM!
platelet dense granule	GO:0042827	1	0	1	#NUM!	1	0	1	#NUM!
CHRAC	GO:0008623	2	0	1	#NUM!	2	0	1	#NUM!
axonemal dynein complex	GO:0005858	1	0	1	#NUM!	1	0	1	#NUM!
male pronucleus	GO:0001940	5	0	1	#NUM!	5	0	1	#NUM!
paranodal junction	GO:0033010	5	0	1	#NUM!	5	0	1	#NUM!
inner acrosomal membrane	GO:0002079	0	0	1	#VALUE!	0	0	1	#VALUE!
granular vesicle	GO:1990005	1	0	1	#NUM!	1	0	1	#NUM!
synaptobrevin 2-SNAP-25-syntaxin-1a-complexin I complex	GO:0070032	4	0	1	#NUM!	4	0	1	#NUM!
axonemal microtubule	GO:0005879	2	0	1	#NUM!	2	0	1	#NUM!
myelin sheath adaxonal region	GO:0035749	5	0	1	#NUM!	5	1	0.35882	0.855308
MutSbeta complex	GO:0032302	2	0	1	#NUM!	2	0	1	#NUM!
cytoplasmic side of dendritic spine plasma membrane	GO:1990780	1	0	1	#NUM!	1	0	1	#NUM!
stereocilium	GO:0032420	14	1	1	-0.155724	15	1	1	-0.243304
extrinsic component of external side of plasma membrane	GO:0031232	3	0	1	#NUM!	4	0	1	#NUM!
hinge region between urothelial plaques of apical plasma membrane	GO:0120003	1	0	1	#NUM!	1	0	1	#NUM!
cyclin D2-CDK6 complex	GO:0097132	1	0	1	#NUM!	1	0	1	#NUM!
transport vesicle membrane	GO:0030658	18	1	1	-0.407039	17	1	1	-0.368467
axonal spine	GO:0044308	1	0	1	#NUM!	1	0	1	#NUM!
ARC complex	GO:0033167	1	0	1	#NUM!	1	0	1	#NUM!
Rix1 complex	GO:0097344	2	0	1	#NUM!	2	0	1	#NUM!
Lewy neurite	GO:0097462	1	0	1	#NUM!	1	0	1	#NUM!
cAMP-dependent protein kinase complex	GO:0005952	6	0	1	#NUM!	6	1	0.413376	0.672987
DNA-dependent protein kinase complex	GO:0070418	1	0	1	#NUM!	1	0	1	#NUM!
anchored component of postsynaptic recycling endosome membrane	GO:0099033	1	0	1	#NUM!	1	0	1	#NUM!
G protein-coupled receptor heterodimeric complex	GO:0038039	2	0	1	#NUM!	2	0	1	#NUM!
CORVET complex	GO:0033263	2	0	1	#NUM!	2	0	1	#NUM!
amylin receptor complex 3	GO:0150058	1	0	1	#NUM!	1	0	1	#NUM!
integral component of nuclear outer membrane	GO:0031309	0	0	1	#VALUE!	0	0	1	#VALUE!
mediator complex	GO:0016592	24	2	1	-0.00157356	25	2	1	-0.0609824
mismatch repair complex	GO:0032300	4	0	1	#NUM!	4	0	1	#NUM!
ciliary plasm	GO:0097014	1	0	1	#NUM!	1	0	1	#NUM!
precatalytic spliceosome	GO:0071011	1	0	1	#NUM!	1	0	1	#NUM!
insulin-like growth factor binary complex	GO:0042568	1	0	1	#NUM!	1	0	1	#NUM!
clathrin-coated vesicle	GO:0030136	36	3	1	-0.00157356	35	2	0.765221	-0.397455
Derlin-1-VIMP complex	GO:0036502	1	0	1	#NUM!	1	0	1	#NUM!
U4/U6 snRNP	GO:0071001	2	0	1	#NUM!	2	0	1	#NUM!
CAK-ERCC2 complex	GO:0070516	1	0	1	#NUM!	1	0	1	#NUM!
striated muscle myosin thick filament	GO:0005863	2	0	1	#NUM!	2	0	1	#NUM!
Myb complex	GO:0031523	1	0	1	#NUM!	1	0	1	#NUM!
Ski complex	GO:0055087	3	0	1	#NUM!	3	0	1	#NUM!
ryanodine receptor complex	GO:1990425	2	0	1	#NUM!	2	0	1	#NUM!
cytoplasmic side of membrane	GO:0098562	1	0	1	#NUM!	1	0	1	#NUM!
transcription factor TFIIIB complex	GO:0000126	3	0	1	#NUM!	3	0	1	#NUM!
GMP reductase complex	GO:1902560	1	0	1	#NUM!	1	0	1	#NUM!
Rb-E2F complex	GO:0035189	1	0	1	#NUM!	1	0	1	#NUM!
nuclear condensin complex	GO:0000799	1	0	1	#NUM!	1	0	1	#NUM!
actin cytoskeleton	GO:0015629	122	10	1	-0.0181029	122	13	0.410488	0.225675
interleukin-18 receptor complex	GO:0045092	1	0	1	#NUM!	1	1	0.0850304	2.46475
condensed chromosome	GO:0000793	11	1	1	0.0854378	11	2	0.23909	0.759998
cyclin B1-CDK1 complex	GO:0097125	1	0	1	#NUM!	1	0	1	#NUM!
transcription factor TFIIA complex	GO:0005672	4	0	1	#NUM!	4	0	1	#NUM!
Atg12-Atg5-Atg16 complex	GO:0034274	2	0	1	#NUM!	2	0	1	#NUM!
cytoplasmic microtubule bundle	GO:1905720	1	0	1	#NUM!	1	0	1	#NUM!
cytoplasmic side of nuclear pore	GO:1990876	1	0	1	#NUM!	1	0	1	#NUM!
troponin complex	GO:0005861	2	0	1	#NUM!	1	0	1	#NUM!
neuron projection branch point	GO:0061845	1	0	1	#NUM!	1	0	1	#NUM!
U4 snRNP	GO:0005687	9	0	1	#NUM!	9	0	1	#NUM!
laminin-1 complex	GO:0005606	2	0	1	#NUM!	2	0	1	#NUM!
prominosome	GO:0071914	1	0	1	#NUM!	1	0	1	#NUM!
RQC complex	GO:1990112	1	0	1	#NUM!	1	0	1	#NUM!
CAAX-protein geranylgeranyltransferase complex	GO:0005953	1	0	1	#NUM!	1	0	1	#NUM!
Golgi trans cisterna	GO:0000138	7	0	1	#NUM!	7	0	1	#NUM!
collagen type I trimer	GO:0005584	1	0	1	#NUM!	1	0	1	#NUM!
angiogenin-PRI complex	GO:0032311	2	0	1	#NUM!	2	0	1	#NUM!
ATP-binding cassette (ABC) transporter complex	GO:0043190	4	0	1	#NUM!	4	0	1	#NUM!
sodium channel complex	GO:0034706	1	0	1	#NUM!	1	0	1	#NUM!
Piccolo NuA4 histone acetyltransferase complex	GO:0032777	3	0	1	#NUM!	3	0	1	#NUM!
growth cone leading edge	GO:0061850	1	0	1	#NUM!	1	1	0.0850304	2.46475
sarcoplasm	GO:0016528	7	0	1	#NUM!	7	0	1	#NUM!
cyclin-dependent protein kinase activating kinase holoenzyme complex	GO:0019907	3	0	1	#NUM!	3	0	1	#NUM!
collagen type VI trimer	GO:0005589	2	0	1	#NUM!	1	0	1	#NUM!
eukaryotic 80S initiation complex	GO:0033291	1	0	1	#NUM!	1	0	1	#NUM!
Tle3-Aes complex	GO:0070722	0	0	1	#VALUE!	0	0	1	#VALUE!
trans-Golgi network transport vesicle membrane	GO:0012510	1	0	1	#NUM!	1	0	1	#NUM!
GID complex	GO:0034657	3	0	1	#NUM!	3	0	1	#NUM!
neuromuscular junction	GO:0031594	41	3	1	-0.131627	41	4	0.775676	0.137469
retromer, tubulation complex	GO:0030905	4	0	1	#NUM!	4	0	1	#NUM!
tRNA (m1A) methyltransferase complex	GO:0031515	2	0	1	#NUM!	2	0	1	#NUM!
eukaryotic translation initiation factor 3 complex, eIF3e	GO:0071540	2	0	1	#NUM!	2	0	1	#NUM!
symbiont-containing vacuole membrane	GO:0020005	1	0	1	#NUM!	1	0	1	#NUM!
integral component of omegasome membrane	GO:0097631	1	0	1	#NUM!	1	0	1	#NUM!
endodeoxyribonuclease complex	GO:1905347	0	0	1	#VALUE!	1	0	1	#NUM!
postsynaptic endocytic zone cytoplasmic component	GO:0099631	2	0	1	#NUM!	2	0	1	#NUM!
MutLalpha complex	GO:0032389	2	0	1	#NUM!	2	0	1	#NUM!
phosphatidylinositol 3-kinase complex, class III, type I	GO:0034271	1	0	1	#NUM!	1	0	1	#NUM!
protein C inhibitor-coagulation factor V complex	GO:0097181	0	0	1	#VALUE!	0	0	1	#VALUE!
centralspindlin complex	GO:0097149	2	0	1	#NUM!	2	0	1	#NUM!
glycosylphosphatidylinositol-N-acetylglucosaminyltransferase (GPI-GnT) complex	GO:0000506	3	0	1	#NUM!	3	0	1	#NUM!
presynaptic endosome	GO:0098830	1	0	1	#NUM!	1	0	1	#NUM!
nascent polypeptide-associated complex	GO:0005854	4	0	1	#NUM!	4	0	1	#NUM!
protein C inhibitor-KLK3 complex	GO:0036029	0	0	1	#VALUE!	0	0	1	#VALUE!
laminin-10 complex	GO:0043259	3	0	1	#NUM!	3	0	1	#NUM!
anchored component of presynaptic membrane	GO:0099026	2	0	1	#NUM!	2	0	1	#NUM!
X chromosome	GO:0000805	3	0	1	#NUM!	3	0	1	#NUM!
secretory vesicle	GO:0099503	2	0	1	#NUM!	2	0	1	#NUM!
UTP-C complex	GO:0034456	2	0	1	#NUM!	2	0	1	#NUM!
LUBAC complex	GO:0071797	4	0	1	#NUM!	4	0	1	#NUM!
integrin alpha2-beta1 complex	GO:0034666	2	0	1	#NUM!	2	0	1	#NUM!
smooth endoplasmic reticulum	GO:0005790	15	1	1	-0.224717	14	2	0.336874	0.518836
mitotic checkpoint complex	GO:0033597	1	0	1	#NUM!	1	0	1	#NUM!
condensin core heterodimer	GO:0000797	0	0	1	#VALUE!	0	0	1	#VALUE!
extrinsic component of organelle membrane	GO:0031312	1	0	1	#NUM!	1	0	1	#NUM!
presynaptic intermediate filament cytoskeleton	GO:0099182	1	0	1	#NUM!	1	0	1	#NUM!
pyruvate dehydrogenase complex	GO:0045254	4	0	1	#NUM!	4	0	1	#NUM!
lateral plasma membrane	GO:0016328	30	2	1	-0.224717	31	2	1	-0.276094
transcription elongation factor complex	GO:0008023	16	1	1	-0.289256	16	0	0.390661	#NUM!
nuclear envelope lumen	GO:0005641	5	0	1	#NUM!	5	0	1	#NUM!
ectoplasm	GO:0043265	0	0	1	#VALUE!	0	0	1	#VALUE!
core TFIIH complex portion of holo TFIIH complex	GO:0000438	2	0	1	#NUM!	2	0	1	#NUM!
integrin complex	GO:0008305	6	0	1	#NUM!	6	0	1	#NUM!
ACF complex	GO:0016590	1	0	1	#NUM!	1	0	1	#NUM!
mitochondrial ribonuclease P complex	GO:0030678	1	0	1	#NUM!	1	0	1	#NUM!
eukaryotic translation initiation factor 3 complex	GO:0005852	13	1	1	-0.0816163	13	1	1	-0.100203
MAML1-RBP-Jkappa- ICN1 complex	GO:0002193	2	0	1	#NUM!	2	0	1	#NUM!
succinate-CoA ligase complex (GDP-forming)	GO:0045244	1	0	1	#NUM!	0	0	1	#VALUE!
integrin alpha4-beta1 complex	GO:0034668	1	0	1	#NUM!	0	0	1	#VALUE!
MPP7-DLG1-LIN7 complex	GO:0097025	1	0	1	#NUM!	1	0	1	#NUM!
integral component of spine apparatus membrane	GO:0099065	1	0	1	#NUM!	1	0	1	#NUM!
condensed chromosome inner kinetochore	GO:0000939	1	0	1	#NUM!	1	0	1	#NUM!
3M complex	GO:1990393	1	0	1	#NUM!	1	0	1	#NUM!
interleukin-12 receptor complex	GO:0042022	1	0	1	#NUM!	1	0	1	#NUM!
spectrin	GO:0008091	6	0	1	#NUM!	6	0	1	#NUM!
cardiac Troponin complex	GO:1990584	2	0	1	#NUM!	0	0	1	#VALUE!
alphav-beta3 integrin-HMGB1 complex	GO:0035868	1	0	1	#NUM!	1	0	1	#NUM!
contractile fiber	GO:0043292	3	0	1	#NUM!	3	0	1	#NUM!
extrinsic component of presynaptic active zone membrane	GO:0098891	1	0	1	#NUM!	1	0	1	#NUM!
nuclear periphery	GO:0034399	17	1	1	-0.34988	17	1	1	-0.368467
HCN channel complex	GO:0098855	2	0	1	#NUM!	2	0	1	#NUM!
mitochondrial alpha-ketoglutarate dehydrogenase complex	GO:0005947	1	0	1	#NUM!	1	0	1	#NUM!
organelle membrane contact site	GO:0044232	3	0	1	#NUM!	3	0	1	#NUM!
zymogen granule	GO:0042588	2	0	1	#NUM!	2	0	1	#NUM!
septin collar	GO:0032173	1	0	1	#NUM!	1	0	1	#NUM!
outer acrosomal membrane	GO:0002081	0	0	1	#VALUE!	0	0	1	#VALUE!
Swr1 complex	GO:0000812	8	0	1	#NUM!	8	0	1	#NUM!
multivesicular body, internal vesicle lumen	GO:0097489	1	0	1	#NUM!	1	0	1	#NUM!
acrosomal membrane	GO:0002080	4	0	1	#NUM!	5	0	1	#NUM!
small-subunit processome	GO:0032040	27	2	1	-0.119357	27	2	1	-0.137943
serine-pyruvate aminotransferase complex	GO:0005969	1	0	1	#NUM!	1	0	1	#NUM!
very-low-density lipoprotein particle	GO:0034361	6	0	1	#NUM!	6	0	1	#NUM!
membrane coat	GO:0030117	6	0	1	#NUM!	6	0	1	#NUM!
post-mRNA release spliceosomal complex	GO:0071014	9	0	1	#NUM!	9	1	0.550771	0.267522
neurofilament	GO:0005883	5	0	1	#NUM!	5	0	1	#NUM!
extrinsic component of vacuolar membrane	GO:0000306	1	0	1	#NUM!	1	1	0.0850304	2.46475
proton-transporting ATP synthase complex	GO:0045259	2	0	1	#NUM!	2	0	1	#NUM!
nuclear ubiquitin ligase complex	GO:0000152	2	0	1	#NUM!	2	0	1	#NUM!
proton-transporting V-type ATPase, V1 domain	GO:0033180	4	0	1	#NUM!	4	0	1	#NUM!
extrinsic component of autophagosome membrane	GO:0097635	1	0	1	#NUM!	1	0	1	#NUM!
muscle tendon junction	GO:0005927	0	0	1	#VALUE!	0	0	1	#VALUE!
F-actin capping protein complex	GO:0008290	6	0	1	#NUM!	6	0	1	#NUM!
cerebellar mossy fiber	GO:0044300	1	0	1	#NUM!	1	0	1	#NUM!
Scrib-APC-beta-catenin complex	GO:0034750	2	0	1	#NUM!	2	0	1	#NUM!
BAK complex	GO:0097145	0	0	1	#VALUE!	0	0	1	#VALUE!
proton-transporting two-sector ATPase complex, catalytic domain	GO:0033178	2	0	1	#NUM!	2	0	1	#NUM!
cholinergic synapse	GO:0098981	3	0	1	#NUM!	3	0	1	#NUM!
kinociliary basal body	GO:1902636	2	0	1	#NUM!	2	0	1	#NUM!
exocytic vesicle	GO:0070382	14	1	1	-0.155724	14	1	1	-0.174311
nuclear outer membrane-endoplasmic reticulum membrane network	GO:0042175	1	0	1	#NUM!	1	0	1	#NUM!
senescence-associated heterochromatin focus	GO:0035985	3	0	1	#NUM!	2	0	1	#NUM!
integral component of synaptic membrane	GO:0099699	3	0	1	#NUM!	3	0	1	#NUM!
dense body	GO:0097433	6	0	1	#NUM!	6	0	1	#NUM!
GAIT complex	GO:0097452	4	0	1	#NUM!	4	0	1	#NUM!
mitochondrial small ribosomal subunit	GO:0005763	10	0	1	#NUM!	10	0	1	#NUM!
dystrophin-associated glycoprotein complex	GO:0016010	8	0	1	#NUM!	9	0	1	#NUM!
TRAPPII protein complex	GO:1990071	1	0	1	#NUM!	1	0	1	#NUM!
spanning component of plasma membrane	GO:0044214	1	0	1	#NUM!	1	0	1	#NUM!
mitochondrial permeability transition pore complex	GO:0005757	3	0	1	#NUM!	3	0	1	#NUM!
ribonuclease MRP complex	GO:0000172	4	0	1	#NUM!	4	0	1	#NUM!
dense fibrillar component	GO:0001651	2	0	1	#NUM!	2	0	1	#NUM!
clathrin coat	GO:0030118	4	0	1	#NUM!	4	0	1	#NUM!
integral component of cytoplasmic side of endoplasmic reticulum membrane	GO:0071458	4	0	1	#NUM!	4	0	1	#NUM!
PCSK9-LDLR complex	GO:1990666	1	0	1	#NUM!	1	0	1	#NUM!
cation channel complex	GO:0034703	2	0	1	#NUM!	2	0	1	#NUM!
hippocampal mossy fiber expansion	GO:1990026	1	0	1	#NUM!	1	0	1	#NUM!
Y chromosome	GO:0000806	1	0	1	#NUM!	1	0	1	#NUM!
dense core granule	GO:0031045	6	0	1	#NUM!	6	0	1	#NUM!

## Sheet: HC60-79
#HC60-79(θ=0.5)		Male				Female
Gene ontology (cellular component)	Gene ontology IDs	AllGene	Critical	P-value	Enrichment(log scale)	AllGene	Critical	P-value	Enrichment(log scale)
cytosol	GO:0005829	3084	348	9.28395e-11	0.256764	3135	365	4.45036e-12	0.268711
SMAD protein complex	GO:0071141	6	6	4.331e-07	2.43854	6	6	4.86892e-07	2.4192
cytoplasm	GO:0005737	2422	269	7.17141e-07	0.240907	2455	270	1.37885e-05	0.211738
protein-containing complex	GO:0032991	379	62	8.33178e-07	0.628143	382	63	1.14315e-06	0.616912
nucleoplasm	GO:0005654	2061	234	1.37925e-06	0.262919	2096	237	9.93333e-06	0.239472
transcription factor complex	GO:0005667	120	27	3.20102e-06	0.94689	117	28	8.33458e-07	0.989228
plasma membrane	GO:0005886	1574	179	4.57102e-05	0.264555	1610	179	0.000564563	0.222594
autophagosome	GO:0005776	39	12	7.60971e-05	1.25989	39	11	0.000421007	1.15353
nuclear chromosome, telomeric region	GO:0000784	62	15	0.000211568	1.01946	62	14	0.000879513	0.931121
nuclear telomere cap complex	GO:0000783	8	5	0.000223566	1.96854	8	5	0.000245299	1.94919
ruffle membrane	GO:0032587	60	14	0.000509029	0.983257	60	14	0.000619898	0.963911
cell projection	GO:0042995	55	13	0.000702294	0.996161	57	12	0.00375994	0.861053
shelterin complex	GO:0070187	6	4	0.000747898	2.03308	6	4	0.000806015	2.01373
nuclear chromatin	GO:0000790	129	23	0.000786463	0.714226	130	19	0.0284363	0.496102
vesicle membrane	GO:0012506	15	6	0.0010882	1.52225	15	5	0.00775752	1.32059
cytoplasmic vesicle membrane	GO:0030659	72	15	0.00115621	0.869929	75	14	0.00664945	0.740767
centrosome	GO:0005813	295	42	0.00144873	0.489239	298	41	0.00478781	0.435676
perinuclear region of cytoplasm	GO:0048471	435	57	0.00155264	0.40625	444	61	0.000545433	0.434247
nucleus	GO:0005634	3024	301	0.00229377	0.131319	3080	316	0.000686007	0.142255
phosphatidylinositol 3-kinase complex	GO:0005942	17	6	0.00231223	1.39709	14	4	0.030212	1.16643
autophagosome membrane	GO:0000421	13	5	0.00354687	1.48303	14	4	0.030212	1.16643
central region of growth cone	GO:0090724	5	3	0.00578922	1.92772	5	3	0.00611959	1.90837
nuclear body	GO:0016604	183	27	0.00729295	0.524895	185	26	0.0179362	0.456939
Grb2-EGFR complex	GO:0070436	2	2	0.00760851	2.43854	2	2	0.0079092	2.4192
transferase complex	GO:1990234	2	2	0.00760851	2.43854	2	2	0.0079092	2.4192
activin responsive factor complex	GO:0032444	2	2	0.00760851	2.43854	2	2	0.0079092	2.4192
presynaptic endocytic zone	GO:0098833	2	2	0.00760851	2.43854	2	2	0.0079092	2.4192
cortical microtubule cytoskeleton	GO:0030981	2	2	0.00760851	2.43854	2	2	0.0079092	2.4192
cytoplasmic side of apical plasma membrane	GO:0098592	2	2	0.00760851	2.43854	2	2	0.0079092	2.4192
ATF4-CREB1 transcription factor complex	GO:1990589	2	2	0.00760851	2.43854	2	2	0.0079092	2.4192
GINS complex	GO:0000811	2	2	0.00760851	2.43854	2	2	0.0079092	2.4192
platelet dense tubular network membrane	GO:0031095	2	2	0.00760851	2.43854	2	1	0.170077	1.72605
HSP90-CDC37 chaperone complex	GO:1990565	2	2	0.00760851	2.43854	2	2	0.0079092	2.4192
phosphatidylinositol 3-kinase complex, class IB	GO:0005944	2	2	0.00760851	2.43854	1	0	1	#NUM!
heteromeric SMAD protein complex	GO:0071144	2	2	0.00760851	2.43854	2	2	0.0079092	2.4192
focal adhesion	GO:0005925	279	37	0.0091711	0.418251	288	37	0.0201431	0.367155
endoplasmic reticulum	GO:0005783	481	58	0.00954202	0.32312	494	51	0.252578	0.148488
chromosome, telomeric region	GO:0000781	22	6	0.00956651	1.13926	23	5	0.0481125	0.893142
cytoplasmic vesicle	GO:0031410	127	20	0.00992981	0.59009	133	21	0.00842047	0.573371
CD40 receptor complex	GO:0035631	11	4	0.0115342	1.42694	11	4	0.0123415	1.4076
inclusion body	GO:0016234	17	5	0.01272	1.21477	17	5	0.0137705	1.19542
semaphorin receptor complex	GO:0002116	7	3	0.017735	1.59125	7	3	0.0186968	1.5719
extracellular exosome	GO:0070062	1123	119	0.018619	0.193909	1154	123	0.0248662	0.180393
replication fork protection complex	GO:0031298	3	2	0.021501	2.03308	4	2	0.042026	1.72605
beta-catenin-TCF7L2 complex	GO:0070369	3	2	0.021501	2.03308	3	2	0.0223236	2.01373
basal dendrite	GO:0097441	3	2	0.021501	2.03308	3	2	0.0223236	2.01373
Lewy body core	GO:1990037	3	2	0.021501	2.03308	3	2	0.0223236	2.01373
nuclear exosome (RNase complex)	GO:0000176	13	4	0.0217174	1.25989	13	5	0.00386242	1.46369
U2-type prespliceosome	GO:0071004	13	4	0.0217174	1.25989	13	2	0.32426	0.547396
presynapse	GO:0098793	63	11	0.0222963	0.693305	64	10	0.0731809	0.5629
nuclear matrix	GO:0016363	79	13	0.0245161	0.634046	78	13	0.0251314	0.627438
ciliary rootlet	GO:0035253	8	3	0.0265605	1.45772	8	2	0.154734	1.0329
invadopodium	GO:0071437	8	3	0.0265605	1.45772	8	3	0.027964	1.43837
XY body	GO:0001741	8	3	0.0265605	1.45772	9	1	0.567987	0.221973
apical plasma membrane	GO:0016324	113	17	0.0268135	0.54437	118	15	0.142333	0.356563
postsynaptic cytosol	GO:0099524	14	4	0.0283539	1.18578	15	4	0.0383773	1.09744
exosome (RNase complex)	GO:0000178	14	4	0.0283539	1.18578	14	5	0.00557373	1.38958
ubiquitin ligase complex	GO:0000151	82	13	0.0292734	0.596775	82	14	0.0168647	0.651536
cell cortex	GO:0005938	82	13	0.0292734	0.596775	83	12	0.0802127	0.485264
membrane raft	GO:0045121	116	17	0.0300345	0.518168	119	16	0.101428	0.412663
aggresome	GO:0016235	28	6	0.0309058	0.8981	31	7	0.0169868	0.931121
ciliary base	GO:0097546	21	5	0.0312978	1.00346	22	4	0.126172	0.71445
spindle midzone	GO:0051233	15	4	0.0360664	1.11679	15	4	0.0383773	1.09744
acrosomal vesicle	GO:0001669	29	6	0.0361945	0.863008	30	4	0.336139	0.404295
microtubule organizing center	GO:0005815	108	16	0.0366831	0.529002	109	16	0.040864	0.500439
beta-catenin destruction complex	GO:0030877	9	3	0.0373044	1.33993	9	4	0.00544328	1.60827
integral component of presynaptic membrane	GO:0099056	22	5	0.0376894	0.95694	21	5	0.0336892	0.984113
early endosome membrane	GO:0031901	92	14	0.0381424	0.555813	92	14	0.0411524	0.536467
cytoplasmic ribonucleoprotein granule	GO:0036464	51	9	0.039899	0.703944	50	9	0.0396889	0.704399
recycling endosome membrane	GO:0055038	51	9	0.039899	0.703944	51	10	0.0215268	0.789957
DNA repair complex	GO:1990391	4	2	0.0405256	1.7454	4	2	0.042026	1.72605
PML body	GO:0016605	77	12	0.0409258	0.579646	77	11	0.104911	0.473288
early endosome	GO:0005769	137	19	0.0448162	0.463003	137	17	0.170069	0.33243
brush border membrane	GO:0031526	16	4	0.0448688	1.05225	15	3	0.143156	0.80976
RISC complex	GO:0016442	10	3	0.0499162	1.23457	10	3	0.0524178	1.21523
COP9 signalosome	GO:0008180	10	3	0.0499162	1.23457	11	3	0.0674463	1.11991
nuclear inclusion body	GO:0042405	10	3	0.0499162	1.23457	10	3	0.0524178	1.21523
cytoplasmic exosome (RNase complex)	GO:0000177	10	3	0.0499162	1.23457	10	4	0.00843988	1.50291
chaperone complex	GO:0101031	10	3	0.0499162	1.23457	10	3	0.0524178	1.21523
transcriptionally active chromatin	GO:0035327	17	4	0.0547608	0.991626	17	4	0.0581125	0.972279
endomembrane system	GO:0012505	45	8	0.0549287	0.711324	47	8	0.0657245	0.648492
cytoplasmic side of plasma membrane	GO:0009898	32	6	0.0553873	0.764568	33	6	0.0679161	0.71445
endocytic vesicle	GO:0030139	32	6	0.0553873	0.764568	32	4	0.525218	0.339756
adherens junction	GO:0005912	32	6	0.0553873	0.764568	32	5	0.200946	0.5629
endocytic vesicle membrane	GO:0030666	32	6	0.0553873	0.764568	34	7	0.0275672	0.838747
vesicle	GO:0031982	90	13	0.0598514	0.503684	93	9	0.71504	0.0838229
glutamatergic synapse	GO:0098978	208	26	0.0604502	0.359103	210	31	0.00443548	0.506078
macropinosome	GO:0044354	5	2	0.0636831	1.52225	5	2	0.0659635	1.50291
Ragulator complex	GO:0071986	5	2	0.0636831	1.52225	5	2	0.0659635	1.50291
HULC complex	GO:0033503	5	2	0.0636831	1.52225	5	1	0.372587	0.80976
organelle membrane	GO:0031090	5	2	0.0636831	1.52225	5	2	0.0659635	1.50291
nonhomologous end joining complex	GO:0070419	5	2	0.0636831	1.52225	5	3	0.00611959	1.90837
activin receptor complex	GO:0048179	5	2	0.0636831	1.52225	5	2	0.0659635	1.50291
beta-catenin-TCF complex	GO:1990907	5	2	0.0636831	1.52225	5	2	0.0659635	1.50291
photoreceptor ribbon synapse	GO:0098684	5	2	0.0636831	1.52225	5	3	0.00611959	1.90837
Lsm1-7-Pat1 complex	GO:1990726	5	2	0.0636831	1.52225	5	3	0.00611959	1.90837
Cul3-RING ubiquitin ligase complex	GO:0031463	26	5	0.070738	0.789886	27	5	0.0863342	0.732799
apical part of cell	GO:0045177	26	5	0.070738	0.789886	27	6	0.0284658	0.91512
perikaryon	GO:0043204	65	10	0.0725424	0.566742	66	11	0.0455445	0.627438
kinetochore	GO:0000776	50	8	0.0762627	0.605963	51	7	0.215214	0.433282
nucleolus	GO:0005730	523	57	0.0766955	0.222014	532	55	0.236024	0.149888
GABA-ergic synapse	GO:0098982	27	5	0.080872	0.752146	28	6	0.033596	0.878753
presynaptic membrane	GO:0042734	41	7	0.0854051	0.670883	40	7	0.0841663	0.676229
actin filament	GO:0005884	41	7	0.0854051	0.670883	40	8	0.0225053	0.80976
collagen type II trimer	GO:0005585	1	1	0.0872878	2.43854	1	0	1	#NUM!
recycling endosome lumen	GO:0034777	1	1	0.0872878	2.43854	1	1	0.088993	2.4192
NF-kappaB p50/p65 complex	GO:0035525	1	1	0.0872878	2.43854	1	1	0.088993	2.4192
calcium ion-transporting ATPase complex	GO:0090534	1	1	0.0872878	2.43854	2	0	1	#NUM!
septin cytoskeleton	GO:0032156	1	1	0.0872878	2.43854	1	1	0.088993	2.4192
perinuclear endoplasmic reticulum membrane	GO:1990578	1	1	0.0872878	2.43854	1	1	0.088993	2.4192
neurofilament cytoskeleton	GO:0060053	1	1	0.0872878	2.43854	1	1	0.088993	2.4192
stereocilium shaft	GO:0120043	1	1	0.0872878	2.43854	1	1	0.088993	2.4192
ooplasm	GO:1990917	1	1	0.0872878	2.43854	1	1	0.088993	2.4192
autosome	GO:0030849	1	1	0.0872878	2.43854	1	0	1	#NUM!
sumoylated E2 ligase complex	GO:1990356	1	1	0.0872878	2.43854	1	1	0.088993	2.4192
other organism cell membrane	GO:0044218	1	1	0.0872878	2.43854	1	0	1	#NUM!
storage vacuole	GO:0000322	1	1	0.0872878	2.43854	1	1	0.088993	2.4192
CHOP-ATF4 complex	GO:1990617	1	1	0.0872878	2.43854	2	2	0.0079092	2.4192
nuclear proteasome complex	GO:0031595	1	1	0.0872878	2.43854	1	1	0.088993	2.4192
protein N-acetylglucosaminyltransferase complex	GO:0017122	1	1	0.0872878	2.43854	1	1	0.088993	2.4192
plasma membrane bounded cell projection	GO:0120025	1	1	0.0872878	2.43854	1	0	1	#NUM!
Golgi cis cisterna membrane	GO:1990674	1	1	0.0872878	2.43854	1	1	0.088993	2.4192
serotonergic synapse	GO:0099154	1	1	0.0872878	2.43854	1	1	0.088993	2.4192
interleukin-5 receptor complex	GO:0005895	1	1	0.0872878	2.43854	1	1	0.088993	2.4192
IPAF inflammasome complex	GO:0072557	1	1	0.0872878	2.43854	1	1	0.088993	2.4192
centrosomal corona	GO:0031592	1	1	0.0872878	2.43854	1	1	0.088993	2.4192
NLS-dependent protein nuclear import complex	GO:0042564	1	1	0.0872878	2.43854	1	0	1	#NUM!
GET complex	GO:0043529	1	1	0.0872878	2.43854	1	1	0.088993	2.4192
AIM2 inflammasome complex	GO:0097169	1	1	0.0872878	2.43854	1	1	0.088993	2.4192
AIP1-IRE1 complex	GO:1990597	1	1	0.0872878	2.43854	1	1	0.088993	2.4192
NLRP1 inflammasome complex	GO:0072558	1	1	0.0872878	2.43854	1	1	0.088993	2.4192
collagen type XIV trimer	GO:0005596	1	1	0.0872878	2.43854	1	1	0.088993	2.4192
protease inhibitor complex	GO:0097179	1	1	0.0872878	2.43854	1	1	0.088993	2.4192
PAS complex	GO:0070772	1	1	0.0872878	2.43854	1	0	1	#NUM!
9+0 non-motile cilium	GO:0097731	1	1	0.0872878	2.43854	1	1	0.088993	2.4192
other organism cytoplasm	GO:0097679	1	1	0.0872878	2.43854	0	0	1	#VALUE!
apical ectoplasmic specialization	GO:0061831	1	1	0.0872878	2.43854	1	0	1	#NUM!
longitudinal sarcoplasmic reticulum	GO:0014801	1	1	0.0872878	2.43854	1	0	1	#NUM!
U11/U12 snRNP	GO:0034693	1	1	0.0872878	2.43854	1	0	1	#NUM!
amphisome	GO:0044753	1	1	0.0872878	2.43854	1	1	0.088993	2.4192
Holliday junction resolvase complex	GO:0048476	1	1	0.0872878	2.43854	1	1	0.088993	2.4192
sperm head plasma membrane	GO:1990913	1	1	0.0872878	2.43854	1	1	0.088993	2.4192
mitochondrial inner membrane peptidase complex	GO:0042720	1	1	0.0872878	2.43854	1	0	1	#NUM!
extrinsic component of postsynaptic specialization membrane	GO:0098892	1	1	0.0872878	2.43854	1	1	0.088993	2.4192
hinge region between urothelial plaques of apical plasma membrane	GO:0120003	1	1	0.0872878	2.43854	1	0	1	#NUM!
growth cone leading edge	GO:0061850	1	1	0.0872878	2.43854	1	1	0.088993	2.4192
extrinsic component of vacuolar membrane	GO:0000306	1	1	0.0872878	2.43854	1	0	1	#NUM!
HFE-transferrin receptor complex	GO:1990712	6	2	0.0901094	1.33993	6	2	0.0932287	1.32059
CD95 death-inducing signaling complex	GO:0031265	6	2	0.0901094	1.33993	6	1	0.428459	0.627438
autolysosome	GO:0044754	6	2	0.0901094	1.33993	6	1	0.428459	0.627438
BORC complex	GO:0099078	6	2	0.0901094	1.33993	6	2	0.0932287	1.32059
cell projection membrane	GO:0031253	6	2	0.0901094	1.33993	6	2	0.0932287	1.32059
spectrin-associated cytoskeleton	GO:0014731	6	2	0.0901094	1.33993	6	2	0.0932287	1.32059
ripoptosome	GO:0097342	6	2	0.0901094	1.33993	6	1	0.428459	0.627438
receptor complex	GO:0043235	93	13	0.0920165	0.470894	96	12	0.206138	0.339756
polysome	GO:0005844	29	5	0.103305	0.680687	29	5	0.176651	0.66134
mitochondrial respiratory chain complex I	GO:0005747	31	0	0.107006	#NUM!	32	0	0.110211	#NUM!
chromosome	GO:0005694	80	11	0.111114	0.454413	80	10	0.237106	0.339756
integral component of postsynaptic membrane	GO:0099055	14	3	0.116952	0.8981	13	3	0.102488	0.952861
plasma membrane raft	GO:0044853	14	3	0.116952	0.8981	14	1	1	-0.219859
postsynaptic density, intracellular component	GO:0099092	14	3	0.116952	0.8981	14	4	0.030212	1.16643
specific granule	GO:0042581	7	2	0.119059	1.18578	7	2	0.123042	1.16643
chromatoid body	GO:0033391	7	2	0.119059	1.18578	6	1	0.428459	0.627438
platelet alpha granule membrane	GO:0031092	7	2	0.119059	1.18578	7	2	0.123042	1.16643
AP-2 adaptor complex	GO:0030122	7	2	0.119059	1.18578	7	2	0.123042	1.16643
Lsm2-8 complex	GO:0120115	7	2	0.119059	1.18578	7	3	0.0186968	1.5719
U6 snRNP	GO:0005688	7	2	0.119059	1.18578	7	3	0.0186968	1.5719
proteasome core complex, alpha-subunit complex	GO:0019773	7	2	0.119059	1.18578	7	2	0.123042	1.16643
presynaptic active zone membrane	GO:0048787	7	2	0.119059	1.18578	7	2	0.123042	1.16643
Wnt signalosome	GO:1990909	7	2	0.119059	1.18578	7	3	0.0186968	1.5719
RISC-loading complex	GO:0070578	7	2	0.119059	1.18578	7	2	0.123042	1.16643
T-tubule	GO:0030315	22	4	0.119672	0.733797	24	5	0.0564976	0.850582
U12-type spliceosomal complex	GO:0005689	22	4	0.119672	0.733797	22	2	1	0.0213026
endoplasmic reticulum lumen	GO:0005788	141	7	0.130619	-0.564305	140	8	0.229262	-0.443003
postsynapse	GO:0098794	53	8	0.134395	0.547694	54	8	0.143588	0.509655
sarcoplasmic reticulum membrane	GO:0033017	15	3	0.137173	0.829107	17	4	0.0581125	0.972279
cell surface	GO:0009986	215	25	0.1397	0.286782	227	25	0.238269	0.213124
mitochondrial matrix	GO:0005759	181	10	0.141738	-0.457367	180	9	0.0635113	-0.576534
mitochondrial inner membrane	GO:0005743	181	10	0.141738	-0.457367	186	11	0.190467	-0.408654
P-body	GO:0000932	55	8	0.143569	0.510653	57	9	0.094909	0.573371
Golgi-associated vesicle membrane	GO:0030660	8	2	0.149892	1.05225	8	2	0.154734	1.0329
axolemma	GO:0030673	8	2	0.149892	1.05225	8	2	0.154734	1.0329
microvillus membrane	GO:0031528	8	2	0.149892	1.05225	8	2	0.154734	1.0329
BLOC-1 complex	GO:0031083	8	2	0.149892	1.05225	8	3	0.027964	1.43837
M band	GO:0031430	16	3	0.158474	0.764568	17	3	0.188134	0.684597
endoplasmic reticulum quality control compartment	GO:0044322	16	3	0.158474	0.764568	16	2	0.647978	0.339756
histone deacetylase complex	GO:0000118	26	0	0.163394	#NUM!	26	0	0.163878	#NUM!
specific granule lumen	GO:0035580	27	0	0.165412	#NUM!	25	1	0.721094	-0.799678
mitochondrial proton-transporting ATP synthase complex, catalytic core F(1)	GO:0000275	2	1	0.166967	1.7454	2	1	0.170077	1.72605
kinetochore microtubule	GO:0005828	2	1	0.166967	1.7454	3	1	0.243953	1.32059
Ku70:Ku80 complex	GO:0043564	2	1	0.166967	1.7454	2	1	0.170077	1.72605
CIA complex	GO:0097361	2	1	0.166967	1.7454	2	1	0.170077	1.72605
piP-body	GO:0071547	2	1	0.166967	1.7454	2	0	1	#NUM!
U2-type post-mRNA release spliceosomal complex	GO:0071008	2	1	0.166967	1.7454	2	1	0.170077	1.72605
intracellular ferritin complex	GO:0008043	2	1	0.166967	1.7454	2	0	1	#NUM!
mitotic spindle astral microtubule end	GO:1905721	2	1	0.166967	1.7454	2	1	0.170077	1.72605
cytoplasmic periphery of the nuclear pore complex	GO:1990723	2	1	0.166967	1.7454	2	1	0.170077	1.72605
membrane microdomain	GO:0098857	2	1	0.166967	1.7454	2	1	0.170077	1.72605
early phagosome membrane	GO:0036186	2	1	0.166967	1.7454	2	1	0.170077	1.72605
Dsl1/NZR complex	GO:0070939	2	1	0.166967	1.7454	2	1	0.170077	1.72605
ciliary pocket membrane	GO:0020018	2	1	0.166967	1.7454	2	1	0.170077	1.72605
microspike	GO:0044393	2	1	0.166967	1.7454	2	1	0.170077	1.72605
cytoophidium	GO:0097268	2	1	0.166967	1.7454	2	1	0.170077	1.72605
platelet dense tubular network	GO:0031094	2	1	0.166967	1.7454	2	1	0.170077	1.72605
IRE1-TRAF2-ASK1 complex	GO:1990604	2	1	0.166967	1.7454	2	1	0.170077	1.72605
astral microtubule	GO:0000235	2	1	0.166967	1.7454	2	1	0.170077	1.72605
microprocessor complex	GO:0070877	2	1	0.166967	1.7454	2	1	0.170077	1.72605
lateral loop	GO:0043219	2	1	0.166967	1.7454	2	1	0.170077	1.72605
VCP-NSFL1C complex	GO:1990730	2	1	0.166967	1.7454	2	2	0.0079092	2.4192
ubiquitin conjugating enzyme complex	GO:0031371	2	1	0.166967	1.7454	2	1	0.170077	1.72605
MICOS complex	GO:0061617	2	1	0.166967	1.7454	2	1	0.170077	1.72605
ribbon synapse	GO:0097470	2	1	0.166967	1.7454	1	0	1	#NUM!
perinucleolar chromocenter	GO:0010370	2	1	0.166967	1.7454	2	1	0.170077	1.72605
intracellular vesicle	GO:0097708	2	1	0.166967	1.7454	2	1	0.170077	1.72605
proteasome storage granule	GO:0034515	2	1	0.166967	1.7454	2	1	0.170077	1.72605
CST complex	GO:1990879	2	1	0.166967	1.7454	1	0	1	#NUM!
aryl hydrocarbon receptor complex	GO:0034751	2	1	0.166967	1.7454	2	1	0.170077	1.72605
protein kinase CK2 complex	GO:0005956	2	1	0.166967	1.7454	2	1	0.170077	1.72605
Rab-protein geranylgeranyltransferase complex	GO:0005968	2	1	0.166967	1.7454	2	1	0.170077	1.72605
BLOC-3 complex	GO:0031085	2	1	0.166967	1.7454	2	0	1	#NUM!
ATF1-ATF4 transcription factor complex	GO:1990590	2	1	0.166967	1.7454	2	1	0.170077	1.72605
I-kappaB/NF-kappaB complex	GO:0033256	2	1	0.166967	1.7454	2	0	1	#NUM!
Slx1-Slx4 complex	GO:0033557	2	1	0.166967	1.7454	2	1	0.170077	1.72605
sperm fibrous sheath	GO:0035686	2	1	0.166967	1.7454	2	1	0.170077	1.72605
DNA ligase IV complex	GO:0032807	2	1	0.166967	1.7454	2	2	0.0079092	2.4192
RNA nuclear export complex	GO:0042565	2	1	0.166967	1.7454	2	1	0.170077	1.72605
TRC complex	GO:0072380	2	1	0.166967	1.7454	2	1	0.170077	1.72605
signal peptidase complex	GO:0005787	2	1	0.166967	1.7454	2	1	0.170077	1.72605
phosphatidylinositol 3-kinase complex, class IA	GO:0005943	2	1	0.166967	1.7454	2	1	0.170077	1.72605
TRAF2-GSTP1 complex	GO:0097057	2	1	0.166967	1.7454	2	1	0.170077	1.72605
tRNA-specific adenosine-34 deaminase complex	GO:0052718	2	1	0.166967	1.7454	2	1	0.170077	1.72605
PCNA-p21 complex	GO:0070557	2	1	0.166967	1.7454	2	1	0.170077	1.72605
Sec61 translocon complex	GO:0005784	2	1	0.166967	1.7454	2	1	0.170077	1.72605
FAR/SIN/STRIPAK complex	GO:0090443	2	1	0.166967	1.7454	2	1	0.170077	1.72605
proton-transporting ATP synthase complex	GO:0045259	2	1	0.166967	1.7454	2	1	0.170077	1.72605
SREBP-SCAP-Insig complex	GO:0032937	2	1	0.166967	1.7454	2	1	0.170077	1.72605
external side of plasma membrane	GO:0009897	85	11	0.173245	0.393789	91	10	0.457585	0.210923
clathrin-coated vesicle membrane	GO:0030665	29	0	0.173681	#NUM!	30	1	0.514788	-0.982
microtubule	GO:0005874	173	20	0.17385	0.280985	175	19	0.346717	0.198851
cytoskeleton	GO:0005856	212	24	0.174297	0.260012	216	23	0.333553	0.179414
phagocytic vesicle membrane	GO:0030670	43	1	0.176634	-1.32266	44	1	0.178769	-1.36499
secretory granule membrane	GO:0030667	44	1	0.177565	-1.34565	45	1	0.181463	-1.38746
cell leading edge	GO:0031252	30	5	0.179769	0.646785	30	5	0.183583	0.627438
phagocytic cup	GO:0001891	17	3	0.180698	0.703944	18	3	0.211829	0.627438
endolysosome membrane	GO:0036020	9	2	0.18206	0.934467	10	2	0.221567	0.80976
ciliary transition zone	GO:0035869	9	2	0.18206	0.934467	9	2	0.187737	0.91512
early phagosome	GO:0032009	9	2	0.18206	0.934467	9	2	0.187737	0.91512
micro-ribonucleoprotein complex	GO:0035068	9	2	0.18206	0.934467	9	2	0.187737	0.91512
apical junction complex	GO:0043296	9	2	0.18206	0.934467	9	1	0.567987	0.221973
dendrite membrane	GO:0032590	9	2	0.18206	0.934467	9	1	0.567987	0.221973
Derlin-1 retrotranslocation complex	GO:0036513	9	2	0.18206	0.934467	9	2	0.187737	0.91512
ficolin-1-rich granule lumen	GO:1904813	87	11	0.182129	0.370532	89	12	0.132321	0.415468
cytosolic large ribosomal subunit	GO:0022625	48	7	0.190221	0.513254	49	7	0.200863	0.473288
nuclear membrane	GO:0031965	153	18	0.190692	0.298478	155	18	0.251846	0.266144
lamellipodium	GO:0030027	124	15	0.196422	0.326313	124	14	0.338752	0.237974
ciliary basal body	GO:0036064	70	9	0.20298	0.387274	69	9	0.204906	0.382316
podosome	GO:0002102	18	3	0.203692	0.646785	19	2	0.68401	0.167906
photoreceptor inner segment	GO:0001917	18	3	0.203692	0.646785	15	3	0.143156	0.80976
condensed nuclear chromosome	GO:0000794	18	3	0.203692	0.646785	19	2	0.68401	0.167906
axoneme	GO:0005930	33	5	0.204888	0.551475	32	5	0.200946	0.5629
extracellular region	GO:0005576	544	39	0.206499	-0.196843	582	49	0.761836	-0.0554523
eukaryotic translation initiation factor 4F complex	GO:0016281	10	2	0.215096	0.829107	10	1	0.606478	0.116613
MLL3/4 complex	GO:0044666	10	2	0.215096	0.829107	9	1	0.567987	0.221973
male germ cell nucleus	GO:0001673	10	2	0.215096	0.829107	9	2	0.187737	0.91512
presynaptic cytosol	GO:0099523	10	2	0.215096	0.829107	10	4	0.00843988	1.50291
exocyst	GO:0000145	10	2	0.215096	0.829107	10	2	0.221567	0.80976
exon-exon junction complex	GO:0035145	10	2	0.215096	0.829107	10	3	0.0524178	1.21523
clathrin-coated pit	GO:0005905	35	5	0.226564	0.492634	34	5	0.222426	0.502275
histone methyltransferase complex	GO:0035097	19	3	0.227308	0.592718	19	2	0.68401	0.167906
clathrin-coated endocytic vesicle membrane	GO:0030669	19	3	0.227308	0.592718	19	3	0.236119	0.573371
sarcoplasmic reticulum	GO:0016529	19	3	0.227308	0.592718	20	2	0.69701	0.116613
membrane	GO:0016020	1148	111	0.232528	0.102298	1167	109	0.576662	0.0483541
lysosome	GO:0005764	112	6	0.23936	-0.488195	115	5	0.0972852	-0.716296
tRNA-intron endonuclease complex	GO:0000214	3	1	0.2397	1.33993	3	1	0.243953	1.32059
extrinsic component of synaptic vesicle membrane	GO:0098850	3	1	0.2397	1.33993	3	1	0.243953	1.32059
invadopodium membrane	GO:0071438	3	1	0.2397	1.33993	3	0	1	#NUM!
phosphopyruvate hydratase complex	GO:0000015	3	1	0.2397	1.33993	3	1	0.243953	1.32059
polar microtubule	GO:0005827	3	1	0.2397	1.33993	3	1	0.243953	1.32059
Bcl-2 family protein complex	GO:0097136	3	1	0.2397	1.33993	3	1	0.243953	1.32059
oxoglutarate dehydrogenase complex	GO:0045252	3	1	0.2397	1.33993	3	1	0.243953	1.32059
tertiary granule	GO:0070820	3	1	0.2397	1.33993	3	1	0.243953	1.32059
Schwann cell microvillus	GO:0097454	3	1	0.2397	1.33993	3	1	0.243953	1.32059
U2AF	GO:0089701	3	1	0.2397	1.33993	3	0	1	#NUM!
actin cap	GO:0030478	3	1	0.2397	1.33993	3	1	0.243953	1.32059
cell tip	GO:0051286	3	1	0.2397	1.33993	3	1	0.243953	1.32059
mitochondrial pyruvate dehydrogenase complex	GO:0005967	3	1	0.2397	1.33993	3	1	0.243953	1.32059
nuclear pore cytoplasmic filaments	GO:0044614	3	1	0.2397	1.33993	3	1	0.243953	1.32059
cytolytic granule	GO:0044194	3	1	0.2397	1.33993	3	1	0.243953	1.32059
varicosity	GO:0043196	3	1	0.2397	1.33993	3	1	0.243953	1.32059
postsynaptic endosome	GO:0098845	3	1	0.2397	1.33993	3	1	0.243953	1.32059
intercellular canaliculus	GO:0046581	3	1	0.2397	1.33993	3	0	1	#NUM!
MMXD complex	GO:0071817	3	1	0.2397	1.33993	3	1	0.243953	1.32059
GPI-anchor transamidase complex	GO:0042765	3	1	0.2397	1.33993	3	0	1	#NUM!
keratin filament	GO:0045095	3	1	0.2397	1.33993	4	0	1	#NUM!
NLRP3 inflammasome complex	GO:0072559	3	1	0.2397	1.33993	3	1	0.243953	1.32059
condensed chromosome outer kinetochore	GO:0000940	3	1	0.2397	1.33993	3	1	0.243953	1.32059
elongin complex	GO:0070449	3	1	0.2397	1.33993	3	1	0.243953	1.32059
supraspliceosomal complex	GO:0044530	3	1	0.2397	1.33993	3	1	0.243953	1.32059
mRNA cleavage factor complex	GO:0005849	3	1	0.2397	1.33993	3	0	1	#NUM!
plasma membrane protein complex	GO:0098797	3	1	0.2397	1.33993	4	0	1	#NUM!
junctional membrane complex	GO:0030314	3	1	0.2397	1.33993	3	1	0.243953	1.32059
pronucleus	GO:0045120	3	1	0.2397	1.33993	3	1	0.243953	1.32059
AP-4 adaptor complex	GO:0030124	3	1	0.2397	1.33993	3	0	1	#NUM!
ER membrane protein complex	GO:0072546	3	1	0.2397	1.33993	4	1	0.311262	1.0329
early endosome lumen	GO:0031905	3	1	0.2397	1.33993	3	1	0.243953	1.32059
messenger ribonucleoprotein complex	GO:1990124	3	1	0.2397	1.33993	3	1	0.243953	1.32059
Prp19 complex	GO:0000974	11	2	0.248604	0.733797	11	1	1	0.0213026
proteasome regulatory particle, base subcomplex	GO:0008540	11	2	0.248604	0.733797	11	2	0.255815	0.71445
catenin complex	GO:0016342	11	2	0.248604	0.733797	12	2	0.290142	0.627438
lamellipodium membrane	GO:0031258	11	2	0.248604	0.733797	11	1	1	0.0213026
condensed chromosome	GO:0000793	11	2	0.248604	0.733797	12	1	1	-0.0657088
terminal bouton	GO:0043195	21	0	0.251268	#NUM!	20	0	0.250611	#NUM!
presynaptic active zone	GO:0048786	20	0	0.251326	#NUM!	19	0	0.40593	#NUM!
integral component of lumenal side of endoplasmic reticulum membrane	GO:0071556	20	0	0.251326	#NUM!	19	0	0.40593	#NUM!
ER to Golgi transport vesicle membrane	GO:0012507	38	1	0.252534	-1.19904	39	1	0.254727	-1.24436
voltage-gated potassium channel complex	GO:0008076	22	0	0.25335	#NUM!	23	1	0.716584	-0.716296
MLL1 complex	GO:0071339	22	0	0.25335	#NUM!	22	0	0.254465	#NUM!
transcription factor TFIID complex	GO:0005669	23	0	0.257405	#NUM!	23	1	0.716584	-0.716296
stress fiber	GO:0001725	42	6	0.263254	0.492634	42	6	0.267162	0.473288
mitochondrial large ribosomal subunit	GO:0005762	24	0	0.26327	#NUM!	25	1	0.721094	-0.799678
mitotic spindle	GO:0072686	43	6	0.268516	0.469104	42	7	0.0947895	0.627438
Golgi lumen	GO:0005796	26	4	0.279802	0.566742	32	2	1	-0.353391
heterochromatin	GO:0000792	12	2	0.282251	0.646785	13	2	0.32426	0.547396
methylosome	GO:0034709	12	2	0.282251	0.646785	12	1	1	-0.0657088
nuclear pore nuclear basket	GO:0044615	12	2	0.282251	0.646785	12	2	0.290142	0.627438
cortical cytoskeleton	GO:0030863	12	2	0.282251	0.646785	12	2	0.290142	0.627438
anaphase-promoting complex	GO:0005680	12	2	0.282251	0.646785	12	2	0.290142	0.627438
secretory granule lumen	GO:0034774	72	9	0.288543	0.359103	75	10	0.215879	0.404295
Z disc	GO:0030018	73	9	0.292403	0.34531	76	11	0.101318	0.48636
intracellular membrane-bounded organelle	GO:0043231	363	37	0.295199	0.15506	370	39	0.260899	0.169256
cytosolic small ribosomal subunit	GO:0022627	28	4	0.301745	0.492634	28	4	0.308277	0.473288
ribonucleoprotein complex	GO:1990904	108	6	0.302534	-0.451827	107	6	0.303096	-0.461872
internode region of axon	GO:0033269	4	1	0.306092	1.05225	4	1	0.311262	1.0329
T cell receptor complex	GO:0042101	4	1	0.306092	1.05225	4	0	1	#NUM!
postsynaptic recycling endosome	GO:0098837	4	1	0.306092	1.05225	4	1	0.311262	1.0329
IkappaB kinase complex	GO:0008385	4	1	0.306092	1.05225	4	1	0.311262	1.0329
core mediator complex	GO:0070847	4	1	0.306092	1.05225	4	1	0.311262	1.0329
CCAAT-binding factor complex	GO:0016602	4	1	0.306092	1.05225	4	1	0.311262	1.0329
meiotic cohesin complex	GO:0030893	4	1	0.306092	1.05225	3	0	1	#NUM!
mitochondrial envelope	GO:0005740	4	1	0.306092	1.05225	5	1	0.372587	0.80976
commitment complex	GO:0000243	4	1	0.306092	1.05225	4	0	1	#NUM!
astrocyte projection	GO:0097449	4	1	0.306092	1.05225	5	1	0.372587	0.80976
muscle thin filament tropomyosin	GO:0005862	4	1	0.306092	1.05225	4	1	0.311262	1.0329
postsynaptic actin cytoskeleton	GO:0098871	4	1	0.306092	1.05225	4	1	0.311262	1.0329
Arp2/3 protein complex	GO:0005885	4	1	0.306092	1.05225	4	1	0.311262	1.0329
nuclear stress granule	GO:0097165	4	1	0.306092	1.05225	4	1	0.311262	1.0329
sorting endosome	GO:0097443	4	1	0.306092	1.05225	4	1	0.311262	1.0329
annulate lamellae	GO:0005642	4	1	0.306092	1.05225	4	2	0.042026	1.72605
Lewy body	GO:0097413	4	1	0.306092	1.05225	4	1	0.311262	1.0329
gamma-secretase complex	GO:0070765	4	1	0.306092	1.05225	4	1	0.311262	1.0329
eukaryotic translation elongation factor 1 complex	GO:0005853	4	1	0.306092	1.05225	4	1	0.311262	1.0329
DNA-dependent protein kinase-DNA ligase 4 complex	GO:0005958	4	1	0.306092	1.05225	4	2	0.042026	1.72605
cytosolic proteasome complex	GO:0031597	4	1	0.306092	1.05225	4	1	0.311262	1.0329
Cul7-RING ubiquitin ligase complex	GO:0031467	4	1	0.306092	1.05225	4	1	0.311262	1.0329
NELF complex	GO:0032021	4	1	0.306092	1.05225	4	1	0.311262	1.0329
sperm midpiece	GO:0097225	4	1	0.306092	1.05225	5	1	0.372587	0.80976
FHF complex	GO:0070695	4	1	0.306092	1.05225	4	1	0.311262	1.0329
leading edge membrane	GO:0031256	4	1	0.306092	1.05225	4	1	0.311262	1.0329
axon hillock	GO:0043203	4	1	0.306092	1.05225	4	1	0.311262	1.0329
spindle pole	GO:0000922	76	9	0.307292	0.305036	78	10	0.227057	0.365074
intermediate filament cytoskeleton	GO:0045111	29	4	0.314395	0.457543	30	4	0.336139	0.404295
filamentous actin	GO:0031941	13	2	0.315757	0.566742	12	2	0.290142	0.627438
nBAF complex	GO:0071565	13	2	0.315757	0.566742	13	2	0.32426	0.547396
spindle microtubule	GO:0005876	13	2	0.315757	0.566742	14	2	0.357937	0.473288
mast cell granule	GO:0042629	13	2	0.315757	0.566742	14	1	1	-0.219859
sperm flagellum	GO:0036126	13	2	0.315757	0.566742	13	2	0.32426	0.547396
endoplasmic reticulum-Golgi intermediate compartment	GO:0005793	50	2	0.317512	-0.780331	51	1	0.0851325	-1.51263
intracellular	GO:0005622	57	7	0.341008	0.341404	57	7	0.347816	0.322057
kinesin complex	GO:0005871	31	4	0.342411	0.390852	32	4	0.525218	0.339756
caveola	GO:0005901	31	4	0.342411	0.390852	36	4	0.557356	0.221973
PRC1 complex	GO:0035102	14	2	0.348891	0.492634	14	2	0.357937	0.473288
COPII vesicle coat	GO:0030127	14	2	0.348891	0.492634	14	1	1	-0.219859
pericentriolar material	GO:0000242	14	2	0.348891	0.492634	14	2	0.357937	0.473288
collagen-containing extracellular matrix	GO:0062023	134	8	0.35163	-0.379854	148	8	0.145686	-0.498573
cell-cell adherens junction	GO:0005913	59	7	0.35431	0.306917	60	6	0.652565	0.116613
recycling endosome	GO:0055037	59	7	0.35431	0.306917	58	6	0.6425	0.150514
intercellular bridge	GO:0045171	32	4	0.357537	0.359103	33	4	0.531999	0.308985
protein-DNA complex	GO:0032993	32	4	0.357537	0.359103	33	5	0.211213	0.532128
rough endoplasmic reticulum	GO:0005791	33	1	0.359502	-1.05796	32	1	0.35902	-1.04654
glycogen granule	GO:0042587	5	1	0.366694	0.829107	5	1	0.372587	0.80976
basal cortex	GO:0045180	5	1	0.366694	0.829107	5	1	0.372587	0.80976
cytoplasmic side of lysosomal membrane	GO:0098574	5	1	0.366694	0.829107	5	1	0.372587	0.80976
Golgi cis cisterna	GO:0000137	5	1	0.366694	0.829107	5	1	0.372587	0.80976
vacuole	GO:0005773	5	1	0.366694	0.829107	5	1	0.372587	0.80976
manchette	GO:0002177	5	1	0.366694	0.829107	5	1	0.372587	0.80976
MKS complex	GO:0036038	5	1	0.366694	0.829107	5	1	0.372587	0.80976
sarcoplasmic reticulum lumen	GO:0033018	5	1	0.366694	0.829107	5	1	0.372587	0.80976
origin recognition complex	GO:0000808	5	1	0.366694	0.829107	5	1	0.372587	0.80976
GABA-A receptor complex	GO:1902711	5	1	0.366694	0.829107	5	1	0.372587	0.80976
euchromatin	GO:0000791	5	1	0.366694	0.829107	5	1	0.372587	0.80976
mitochondrial respirasome	GO:0005746	5	1	0.366694	0.829107	6	1	0.428459	0.627438
clathrin adaptor complex	GO:0030131	5	1	0.366694	0.829107	5	0	1	#NUM!
insulin-responsive compartment	GO:0032593	5	1	0.366694	0.829107	5	1	0.372587	0.80976
R2TP complex	GO:0097255	5	1	0.366694	0.829107	5	1	0.372587	0.80976
transcription export complex 2	GO:0070390	5	1	0.366694	0.829107	5	1	0.372587	0.80976
myelin sheath adaxonal region	GO:0035749	5	1	0.366694	0.829107	5	1	0.372587	0.80976
transcription factor TFIIH core complex	GO:0000439	5	1	0.366694	0.829107	5	1	0.372587	0.80976
neurofilament	GO:0005883	5	1	0.366694	0.829107	5	1	0.372587	0.80976
microtubule plus-end	GO:0035371	15	2	0.381463	0.423642	14	2	0.357937	0.473288
mitotic spindle pole	GO:0097431	15	2	0.381463	0.423642	14	1	1	-0.219859
proteasome accessory complex	GO:0022624	15	2	0.381463	0.423642	15	2	0.637724	0.404295
immunological synapse	GO:0001772	15	2	0.381463	0.423642	15	2	0.637724	0.404295
smooth endoplasmic reticulum	GO:0005790	15	2	0.381463	0.423642	15	2	0.637724	0.404295
late endosome	GO:0005770	68	8	0.383307	0.298478	68	9	0.198665	0.396915
integral component of postsynaptic density membrane	GO:0099061	16	0	0.39004	#NUM!	17	0	0.392834	#NUM!
integral component of Golgi membrane	GO:0030173	17	0	0.392008	#NUM!	19	0	0.40593	#NUM!
centriolar satellite	GO:0034451	18	0	0.396515	#NUM!	19	0	0.40593	#NUM!
RNA polymerase II transcription factor complex	GO:0090575	41	5	0.401	0.33441	43	6	0.273326	0.449757
Golgi apparatus	GO:0005794	491	48	0.407679	0.113302	498	45	0.870972	0.0152603
actin cytoskeleton	GO:0015629	120	13	0.4128	0.216002	122	12	0.6331	0.100083
mitochondrion	GO:0005739	639	50	0.421029	-0.109337	651	58	1	0.00113122
transcriptional preinitiation complex	GO:0097550	6	1	0.422011	0.646785	6	1	0.428459	0.627438
juxtaparanode region of axon	GO:0044224	6	1	0.422011	0.646785	6	1	0.428459	0.627438
condensed nuclear chromosome, centromeric region	GO:0000780	6	1	0.422011	0.646785	5	1	0.372587	0.80976
somatodendritic compartment	GO:0036477	6	1	0.422011	0.646785	6	1	0.428459	0.627438
integral component of presynaptic active zone membrane	GO:0099059	6	1	0.422011	0.646785	6	1	0.428459	0.627438
mitochondrial respiratory chain complex III	GO:0005750	6	1	0.422011	0.646785	6	1	0.428459	0.627438
mitochondria-associated endoplasmic reticulum membrane	GO:0044233	6	1	0.422011	0.646785	7	2	0.123042	1.16643
death-inducing signaling complex	GO:0031264	6	1	0.422011	0.646785	6	1	0.428459	0.627438
anchored component of plasma membrane	GO:0046658	6	1	0.422011	0.646785	9	2	0.187737	0.91512
dendritic growth cone	GO:0044294	6	1	0.422011	0.646785	6	1	0.428459	0.627438
cohesin complex	GO:0008278	6	1	0.422011	0.646785	5	0	1	#NUM!
ciliary transition fiber	GO:0097539	6	1	0.422011	0.646785	6	1	0.428459	0.627438
striated muscle thin filament	GO:0005865	6	1	0.422011	0.646785	7	1	0.479362	0.473288
proteasome regulatory particle	GO:0005838	6	1	0.422011	0.646785	6	1	0.428459	0.627438
paraspeckles	GO:0042382	6	1	0.422011	0.646785	6	0	1	#NUM!
junctional sarcoplasmic reticulum membrane	GO:0014701	6	1	0.422011	0.646785	6	1	0.428459	0.627438
NMDA selective glutamate receptor complex	GO:0017146	6	1	0.422011	0.646785	6	1	0.428459	0.627438
paranode region of axon	GO:0033270	6	1	0.422011	0.646785	6	1	0.428459	0.627438
nuclear lamina	GO:0005652	6	1	0.422011	0.646785	7	1	0.479362	0.473288
COPI-coated vesicle	GO:0030137	6	1	0.422011	0.646785	6	1	0.428459	0.627438
SCAR complex	GO:0031209	6	1	0.422011	0.646785	6	0	1	#NUM!
histone acetyltransferase complex	GO:0000123	21	3	0.422343	0.492634	22	4	0.126172	0.71445
microtubule associated complex	GO:0005875	21	3	0.422343	0.492634	21	3	0.42676	0.473288
spindle	GO:0005819	81	9	0.426555	0.24132	83	9	0.557907	0.197582
extracellular space	GO:0005615	433	33	0.430993	-0.135686	470	40	0.867093	-0.0446554
axonal growth cone	GO:0044295	22	3	0.434177	0.446114	22	3	0.43941	0.426768
mitochondrial membrane	GO:0031966	49	2	0.439641	-0.760128	50	3	0.621982	-0.394213
growth cone	GO:0030426	85	5	0.441449	-0.394669	85	6	0.701856	-0.231694
neuronal cell body	GO:0043025	197	20	0.443392	0.151073	206	23	0.262631	0.226816
microtubule cytoskeleton	GO:0015630	88	5	0.444404	-0.429354	92	5	0.353496	-0.493153
Golgi stack	GO:0005795	23	3	0.447235	0.401663	23	3	0.453237	0.382316
proteasome complex	GO:0000502	53	6	0.461915	0.260012	53	7	0.325952	0.394816
endosome	GO:0005768	153	16	0.467394	0.180695	157	18	0.255926	0.253324
flotillin complex	GO:0016600	7	1	0.472503	0.492634	7	1	0.479362	0.473288
spindle pole centrosome	GO:0031616	7	1	0.472503	0.492634	6	1	0.428459	0.627438
chaperonin-containing T-complex	GO:0005832	7	1	0.472503	0.492634	7	1	0.479362	0.473288
high-density lipoprotein particle	GO:0034364	7	1	0.472503	0.492634	7	1	0.479362	0.473288
apicolateral plasma membrane	GO:0016327	7	1	0.472503	0.492634	7	1	0.479362	0.473288
PTW/PP1 phosphatase complex	GO:0072357	7	1	0.472503	0.492634	7	1	0.479362	0.473288
voltage-gated calcium channel complex	GO:0005891	7	1	0.472503	0.492634	7	1	0.479362	0.473288
ESCRT I complex	GO:0000813	7	1	0.472503	0.492634	7	1	0.479362	0.473288
prefoldin complex	GO:0016272	7	1	0.472503	0.492634	7	1	0.479362	0.473288
intrinsic component of membrane	GO:0031224	7	1	0.472503	0.492634	7	0	1	#NUM!
endoplasmic reticulum tubular network	GO:0071782	7	1	0.472503	0.492634	7	1	0.479362	0.473288
uropod	GO:0001931	7	1	0.472503	0.492634	7	1	0.479362	0.473288
zymogen granule membrane	GO:0042589	7	1	0.472503	0.492634	7	1	0.479362	0.473288
Pwp2p-containing subcomplex of 90S preribosome	GO:0034388	7	1	0.472503	0.492634	7	1	0.479362	0.473288
ribonucleoprotein granule	GO:0035770	7	1	0.472503	0.492634	7	1	0.479362	0.473288
nuclear origin of replication recognition complex	GO:0005664	7	1	0.472503	0.492634	7	1	0.479362	0.473288
azurophil granule	GO:0042582	7	1	0.472503	0.492634	7	1	0.479362	0.473288
stereocilium tip	GO:0032426	7	1	0.472503	0.492634	7	1	0.479362	0.473288
midbody	GO:0030496	103	11	0.479667	0.201711	104	11	0.4897	0.172702
brush border	GO:0005903	26	3	0.491781	0.27906	26	4	0.284595	0.547396
cell junction	GO:0030054	254	25	0.497665	0.120086	258	26	0.503778	0.124335
polysomal ribosome	GO:0042788	27	3	0.507852	0.24132	27	3	0.729197	0.221973
peroxisomal matrix	GO:0005782	28	1	0.509113	-0.89366	28	1	0.509273	-0.913007
site of double-strand break	GO:0035861	29	1	0.510381	-0.928751	30	3	0.746307	0.116613
U2-type catalytic step 2 spliceosome	GO:0071007	30	1	0.512997	-0.962653	30	1	0.514788	-0.982
ruffle	GO:0001726	66	7	0.513404	0.1948	66	9	0.187798	0.426768
integral component of membrane	GO:0016021	840	68	0.517038	-0.0753496	884	75	0.706329	-0.0477711
Gemini of coiled bodies	GO:0097504	8	1	0.51859	0.359103	8	1	0.525737	0.339756
CCR4-NOT complex	GO:0030014	8	1	0.51859	0.359103	8	0	1	#NUM!
actin cortical patch	GO:0030479	8	1	0.51859	0.359103	9	1	0.567987	0.221973
transcription factor TFIIH holo complex	GO:0005675	8	1	0.51859	0.359103	9	1	0.567987	0.221973
P granule	GO:0043186	8	1	0.51859	0.359103	7	0	1	#NUM!
zonula adherens	GO:0005915	8	1	0.51859	0.359103	8	1	0.525737	0.339756
protein phosphatase type 1 complex	GO:0000164	8	1	0.51859	0.359103	8	2	0.154734	1.0329
multivesicular body membrane	GO:0032585	8	1	0.51859	0.359103	8	1	0.525737	0.339756
intraciliary transport particle B	GO:0030992	8	1	0.51859	0.359103	8	2	0.154734	1.0329
SMN complex	GO:0032797	8	1	0.51859	0.359103	8	1	0.525737	0.339756
Cdc73/Paf1 complex	GO:0016593	8	1	0.51859	0.359103	8	1	0.525737	0.339756
mRNA cap binding complex	GO:0005845	8	1	0.51859	0.359103	8	1	0.525737	0.339756
cell	GO:0005623	33	4	0.527875	0.328331	36	4	0.557356	0.221973
extrinsic component of membrane	GO:0019898	34	4	0.534833	0.298478	35	2	0.765779	-0.443003
synaptic vesicle	GO:0008021	75	8	0.534871	0.200498	76	10	0.219062	0.39105
basolateral plasma membrane	GO:0016323	77	8	0.543436	0.174181	80	13	0.0283741	0.602121
catalytic step 2 spliceosome	GO:0071013	79	5	0.551373	-0.321465	79	5	0.551517	-0.340812
fibrillar center	GO:0001650	82	5	0.553213	-0.358737	85	6	0.701856	-0.231694
aminoacyl-tRNA synthetase multienzyme complex	GO:0017101	9	1	0.560656	0.24132	9	1	0.567987	0.221973
synaptonemal complex	GO:0000795	9	1	0.560656	0.24132	10	1	0.606478	0.116613
transcription export complex	GO:0000346	9	1	0.560656	0.24132	9	1	0.567987	0.221973
endosome lumen	GO:0031904	9	1	0.560656	0.24132	9	0	1	#NUM!
post-mRNA release spliceosomal complex	GO:0071014	9	1	0.560656	0.24132	9	1	0.567987	0.221973
transcriptional repressor complex	GO:0017053	38	4	0.570073	0.187253	38	5	0.382297	0.39105
postsynaptic density	GO:0014069	164	16	0.57751	0.111267	166	19	0.268002	0.251649
dendritic spine	GO:0043197	96	10	0.582567	0.176782	98	14	0.0716339	0.473288
host cell	GO:0043657	44	5	0.586636	0.263793	45	7	0.11558	0.558446
integral component of peroxisomal membrane	GO:0005779	10	1	0.599052	0.13596	10	1	0.606478	0.116613
presynaptic active zone cytoplasmic component	GO:0098831	10	1	0.599052	0.13596	9	2	0.187737	0.91512
dynein complex	GO:0030286	10	1	0.599052	0.13596	10	1	0.606478	0.116613
mRNA cleavage and polyadenylation specificity factor complex	GO:0005847	10	1	0.599052	0.13596	10	0	1	#NUM!
Golgi transport complex	GO:0017119	10	1	0.599052	0.13596	10	1	0.606478	0.116613
anchored component of synaptic vesicle membrane	GO:0098993	10	1	0.599052	0.13596	10	1	0.606478	0.116613
mitochondrial proton-transporting ATP synthase complex	GO:0005753	10	1	0.599052	0.13596	10	1	0.606478	0.116613
I band	GO:0031674	10	1	0.599052	0.13596	10	1	0.606478	0.116613
Schaffer collateral - CA1 synapse	GO:0098685	47	5	0.60133	0.197835	49	6	0.44362	0.319137
U2-type precatalytic spliceosome	GO:0071005	47	5	0.60133	0.197835	47	4	1	-0.0446554
cell body	GO:0044297	47	5	0.60133	0.197835	48	7	0.194793	0.493907
nuclear envelope	GO:0005635	109	11	0.606417	0.145092	111	11	0.735682	0.107563
nuclear transcription factor complex	GO:0044798	11	0	0.614508	#NUM!	10	0	1	#NUM!
protein phosphatase type 2A complex	GO:0000159	11	0	0.614508	#NUM!	10	0	1	#NUM!
nucleotide-activated protein kinase complex	GO:0031588	11	0	0.614508	#NUM!	11	0	0.614271	#NUM!
excitatory synapse	GO:0060076	11	0	0.614508	#NUM!	11	0	0.614271	#NUM!
RNA polymerase II, core complex	GO:0005665	11	0	0.614508	#NUM!	11	0	0.614271	#NUM!
integral component of mitochondrial outer membrane	GO:0031307	11	0	0.614508	#NUM!	12	1	1	-0.0657088
actomyosin	GO:0042641	11	0	0.614508	#NUM!	12	0	0.616651	#NUM!
cell-cell contact zone	GO:0044291	11	0	0.614508	#NUM!	11	0	0.614271	#NUM!
perinuclear endoplasmic reticulum	GO:0097038	12	0	0.616169	#NUM!	11	1	1	0.0213026
nuclear heterochromatin	GO:0005720	12	0	0.616169	#NUM!	12	0	0.616651	#NUM!
Ino80 complex	GO:0031011	12	0	0.616169	#NUM!	12	0	0.616651	#NUM!
eukaryotic 48S preinitiation complex	GO:0033290	12	0	0.616169	#NUM!	12	0	0.616651	#NUM!
Ada2/Gcn5/Ada3 transcription activator complex	GO:0005671	12	0	0.616169	#NUM!	11	0	0.614271	#NUM!
synaptic membrane	GO:0097060	12	0	0.616169	#NUM!	12	0	0.616651	#NUM!
integrator complex	GO:0032039	12	0	0.616169	#NUM!	12	0	0.616651	#NUM!
neuron projection terminus	GO:0044306	12	0	0.616169	#NUM!	12	0	0.616651	#NUM!
preribosome, large subunit precursor	GO:0030687	12	0	0.616169	#NUM!	12	0	0.616651	#NUM!
mitochondrial ribosome	GO:0005761	13	0	0.620481	#NUM!	14	1	1	-0.219859
small nuclear ribonucleoprotein complex	GO:0030532	13	0	0.620481	#NUM!	13	0	0.621667	#NUM!
NuA4 histone acetyltransferase complex	GO:0035267	14	0	0.62697	#NUM!	14	1	1	-0.219859
replication fork	GO:0005657	14	0	0.62697	#NUM!	13	0	0.621667	#NUM!
telomerase holoenzyme complex	GO:0005697	14	0	0.62697	#NUM!	15	0	0.389899	#NUM!
trans-Golgi network membrane	GO:0032588	55	3	0.627847	-0.470176	56	3	0.480956	-0.507542
transport vesicle	GO:0030133	55	3	0.627847	-0.470176	55	2	0.232975	-0.894988
integral component of synaptic vesicle membrane	GO:0030285	15	0	0.635224	#NUM!	16	0	0.389931	#NUM!
endoplasmic reticulum exit site	GO:0070971	15	0	0.635224	#NUM!	15	0	0.389899	#NUM!
U5 snRNP	GO:0005682	15	0	0.635224	#NUM!	15	0	0.389899	#NUM!
costamere	GO:0043034	15	0	0.635224	#NUM!	15	0	0.389899	#NUM!
eukaryotic 43S preinitiation complex	GO:0016282	15	0	0.635224	#NUM!	15	0	0.389899	#NUM!
dendrite cytoplasm	GO:0032839	16	2	0.644885	0.359103	16	1	1	-0.353391
U1 snRNP	GO:0005685	16	2	0.644885	0.359103	16	2	0.647978	0.339756
intrinsic component of plasma membrane	GO:0031226	16	2	0.644885	0.359103	17	2	0.659283	0.279132
PcG protein complex	GO:0031519	16	2	0.644885	0.359103	16	2	0.647978	0.339756
proteasome core complex	GO:0005839	16	2	0.644885	0.359103	16	2	0.647978	0.339756
late endosome membrane	GO:0031902	62	4	0.655489	-0.302295	65	3	0.27806	-0.656577
clathrin-coated endocytic vesicle	GO:0045334	17	2	0.655645	0.298478	17	3	0.188134	0.684597
nuclear inner membrane	GO:0005637	18	2	0.667238	0.24132	18	2	0.67137	0.221973
anchored component of membrane	GO:0031225	18	2	0.667238	0.24132	20	0	0.250611	#NUM!
basal plasma membrane	GO:0009925	18	2	0.667238	0.24132	18	2	0.67137	0.221973
hippocampal mossy fiber to CA3 synapse	GO:0098686	18	2	0.667238	0.24132	17	2	0.659283	0.279132
nuclear chromosome	GO:0000228	18	2	0.667238	0.24132	18	1	1	-0.471174
chromatin	GO:0000785	70	7	0.669033	0.13596	72	4	0.407736	-0.471174
axon	GO:0030424	160	12	0.671955	-0.151723	166	14	1	-0.0537326
spliceosomal complex	GO:0005681	72	7	0.676335	0.107789	72	3	0.20979	-0.758856
intermediate filament	GO:0005882	19	2	0.679438	0.187253	20	2	0.69701	0.116613
multivesicular body	GO:0005771	19	2	0.679438	0.187253	19	2	0.68401	0.167906
Golgi membrane	GO:0000139	311	29	0.681487	0.0660475	320	28	1	-0.0169186
neuron projection	GO:0043005	170	16	0.681511	0.0753349	174	22	0.0806532	0.351185
Flemming body	GO:0090543	20	2	0.69205	0.13596	20	3	0.415517	0.522078
sarcomere	GO:0030017	21	2	0.704909	0.0871694	23	2	1	-0.0231492
microvillus	GO:0005902	22	1	0.716301	-0.652498	25	1	0.721094	-0.799678
mitochondrial nucleoid	GO:0042645	23	1	0.716401	-0.69695	23	1	0.716584	-0.716296
cyclin-dependent protein kinase holoenzyme complex	GO:0000307	23	1	0.716401	-0.69695	24	1	0.718336	-0.758856
cortical actin cytoskeleton	GO:0030864	23	1	0.716401	-0.69695	23	1	0.716584	-0.716296
tertiary granule lumen	GO:1904724	24	1	0.717625	-0.739509	22	0	0.254465	#NUM!
cell-cell junction	GO:0005911	96	9	0.718482	0.071421	99	13	0.151883	0.389027
postsynaptic membrane	GO:0045211	97	7	0.718745	-0.190256	98	9	0.858386	0.031455
azurophil granule membrane	GO:0035577	25	1	0.719865	-0.780331	27	2	1	-0.183492
small-subunit processome	GO:0032040	26	1	0.723018	-0.819552	26	1	0.72475	-0.838899
ficolin-1-rich granule membrane	GO:0101003	27	1	0.726982	-0.857292	28	2	1	-0.219859
tertiary granule membrane	GO:0070821	27	1	0.726982	-0.857292	28	1	0.509273	-0.913007
intercalated disc	GO:0014704	27	1	0.726982	-0.857292	29	1	0.51136	-0.948098
collagen trimer	GO:0005581	28	3	0.731659	0.204952	28	2	1	-0.219859
cis-Golgi network	GO:0005801	31	3	0.749073	0.10317	31	3	0.752968	0.0838229
nuclear speck	GO:0016607	293	27	0.751227	0.0542089	297	23	0.533541	-0.13904
ribosome	GO:0005840	32	3	0.755733	0.071421	33	4	0.531999	0.308985
lipid droplet	GO:0005811	32	3	0.755733	0.071421	33	4	0.531999	0.308985
cleavage furrow	GO:0032154	32	3	0.755733	0.071421	33	4	0.531999	0.308985
filopodium	GO:0030175	36	2	0.766346	-0.451827	37	2	0.76924	-0.498573
endoplasmic reticulum-Golgi intermediate compartment membrane	GO:0033116	37	2	0.767929	-0.479226	37	3	1	-0.0931078
basement membrane	GO:0005604	39	4	0.772631	0.161277	42	3	1	-0.219859
phagocytic vesicle	GO:0045335	39	4	0.772631	0.161277	41	4	0.78199	0.0919201
neuromuscular junction	GO:0031594	41	4	0.779098	0.111267	42	4	0.786133	0.0678226
nuclear pore	GO:0005643	42	4	0.782889	0.0871694	44	5	0.590018	0.244446
azurophil granule lumen	GO:0035578	43	4	0.786999	0.0636389	45	6	0.288326	0.404295
condensed chromosome kinetochore	GO:0000777	54	5	0.808703	0.0589985	54	3	0.627748	-0.471174
bicellular tight junction	GO:0005923	55	5	0.811726	0.0406493	54	4	1	-0.183492
cilium	GO:0005929	78	7	0.841061	0.0277459	77	8	0.550728	0.154834
trans-Golgi network	GO:0005802	83	6	0.84418	-0.188537	85	5	0.442229	-0.414015
mitochondrial outer membrane	GO:0005741	90	8	0.852129	0.0181765	94	8	1	-0.0446554
lysosomal membrane	GO:0005765	161	13	0.887888	-0.0779104	164	15	0.889554	0.0273816
germinal vesicle	GO:0042585	0	0	1	#VALUE!	0	0	1	#VALUE!
RecQ helicase-Topo III complex	GO:0031422	1	0	1	#NUM!	1	0	1	#NUM!
dendritic shaft	GO:0043198	21	1	1	-0.605978	20	2	0.69701	0.116613
COPI-coated vesicle membrane	GO:0030663	2	0	1	#NUM!	2	0	1	#NUM!
postsynaptic intermediate filament cytoskeleton	GO:0099160	1	0	1	#NUM!	1	0	1	#NUM!
COPI-coated Golgi to ER transport vesicle	GO:0030142	1	0	1	#NUM!	1	0	1	#NUM!
G-protein beta/gamma-subunit complex	GO:0031680	6	0	1	#NUM!	6	0	1	#NUM!
protein phosphatase 4 complex	GO:0030289	2	0	1	#NUM!	2	0	1	#NUM!
autophagosome lumen	GO:0034423	1	0	1	#NUM!	1	0	1	#NUM!
AP-3 adaptor complex	GO:0030123	4	0	1	#NUM!	4	0	1	#NUM!
RNA polymerase I transcription factor complex	GO:0000120	2	0	1	#NUM!	2	0	1	#NUM!
integral component of plasma membrane	GO:0005887	364	31	1	-0.024622	378	29	0.458184	-0.148401
condensed nuclear chromosome outer kinetochore	GO:0000942	1	0	1	#NUM!	2	0	1	#NUM!
CSF1-CSF1R complex	GO:1990682	2	0	1	#NUM!	2	0	1	#NUM!
cornified envelope	GO:0001533	8	0	1	#NUM!	10	0	1	#NUM!
Mpp10 complex	GO:0034457	3	0	1	#NUM!	3	0	1	#NUM!
integrin alphaL-beta2 complex	GO:0034687	1	0	1	#NUM!	1	0	1	#NUM!
interchromatin granule	GO:0035061	4	0	1	#NUM!	4	0	1	#NUM!
viral replication complex	GO:0019034	2	0	1	#NUM!	2	0	1	#NUM!
Ctf18 RFC-like complex	GO:0031390	5	0	1	#NUM!	5	0	1	#NUM!
outer membrane	GO:0019867	1	0	1	#NUM!	2	0	1	#NUM!
subsarcolemmal mitochondrion	GO:1990843	1	0	1	#NUM!	1	0	1	#NUM!
intermediate-density lipoprotein particle	GO:0034363	3	0	1	#NUM!	3	0	1	#NUM!
extrinsic component of mitochondrial inner membrane	GO:0031314	4	0	1	#NUM!	4	0	1	#NUM!
concave side of sperm head	GO:0061830	1	0	1	#NUM!	1	0	1	#NUM!
myosin V complex	GO:0031475	1	0	1	#NUM!	1	0	1	#NUM!
9+2 motile cilium	GO:0097729	1	0	1	#NUM!	1	0	1	#NUM!
large ribosomal subunit	GO:0015934	3	0	1	#NUM!	4	1	0.311262	1.0329
kinocilium	GO:0060091	1	0	1	#NUM!	1	0	1	#NUM!
asymmetric synapse	GO:0032279	1	0	1	#NUM!	1	0	1	#NUM!
neuronal cell body membrane	GO:0032809	8	0	1	#NUM!	8	0	1	#NUM!
peroxisomal importomer complex	GO:1990429	2	0	1	#NUM!	2	0	1	#NUM!
mitochondrial proton-transporting ATP synthase, catalytic core	GO:0005754	1	0	1	#NUM!	1	0	1	#NUM!
nucleotide-excision repair factor 2 complex	GO:0000111	1	0	1	#NUM!	1	0	1	#NUM!
cation-transporting ATPase complex	GO:0090533	1	0	1	#NUM!	1	0	1	#NUM!
platelet dense granule membrane	GO:0031088	2	0	1	#NUM!	2	0	1	#NUM!
integrin alpha3-beta1 complex	GO:0034667	1	0	1	#NUM!	1	0	1	#NUM!
integral component of autophagosome membrane	GO:0097637	2	0	1	#NUM!	2	0	1	#NUM!
integral component of postsynaptic specialization membrane	GO:0099060	4	0	1	#NUM!	5	0	1	#NUM!
Mis6-Sim4 complex	GO:0031511	1	0	1	#NUM!	1	0	1	#NUM!
mitotic spindle microtubule	GO:1990498	3	0	1	#NUM!	3	0	1	#NUM!
Weibel-Palade body	GO:0033093	3	0	1	#NUM!	4	0	1	#NUM!
proton-transporting two-sector ATPase complex	GO:0016469	4	0	1	#NUM!	4	0	1	#NUM!
growth cone filopodium	GO:1990812	3	0	1	#NUM!	3	0	1	#NUM!
interleukin-23 complex	GO:0070743	0	0	1	#VALUE!	1	1	0.088993	2.4192
interleukin-1 receptor complex	GO:0045323	1	0	1	#NUM!	1	1	0.088993	2.4192
DNA replication preinitiation complex	GO:0031261	1	0	1	#NUM!	1	0	1	#NUM!
adrenomedullin receptor complex	GO:1903143	1	0	1	#NUM!	1	0	1	#NUM!
outer dense plaque of desmosome	GO:0090636	1	0	1	#NUM!	1	0	1	#NUM!
leading edge of lamellipodium	GO:0061851	1	0	1	#NUM!	1	0	1	#NUM!
glycine cleavage complex	GO:0005960	1	0	1	#NUM!	1	0	1	#NUM!
rough endoplasmic reticulum lumen	GO:0048237	2	0	1	#NUM!	3	0	1	#NUM!
clathrin-sculpted acetylcholine transport vesicle membrane	GO:0060201	2	0	1	#NUM!	2	0	1	#NUM!
smooth muscle contractile fiber	GO:0030485	1	0	1	#NUM!	1	0	1	#NUM!
Lewy body corona	GO:1990038	1	0	1	#NUM!	1	0	1	#NUM!
dendritic spine head	GO:0044327	8	0	1	#NUM!	8	0	1	#NUM!
multivesicular body, internal vesicle	GO:0097487	0	0	1	#VALUE!	0	0	1	#VALUE!
apical tubulobulbar complex	GO:0061828	1	0	1	#NUM!	1	0	1	#NUM!
pre-snoRNP complex	GO:0070761	4	0	1	#NUM!	4	0	1	#NUM!
TRAPPI protein complex	GO:1990070	1	0	1	#NUM!	1	0	1	#NUM!
lateral cell cortex	GO:0097575	1	0	1	#NUM!	1	0	1	#NUM!
interleukin-23 receptor complex	GO:0072536	0	0	1	#VALUE!	0	0	1	#VALUE!
TIM23 mitochondrial import inner membrane translocase complex	GO:0005744	5	0	1	#NUM!	6	0	1	#NUM!
protein kinase 5 complex	GO:0016533	2	0	1	#NUM!	2	0	1	#NUM!
epidermal lamellar body	GO:0097209	1	0	1	#NUM!	1	0	1	#NUM!
Elg1 RFC-like complex	GO:0031391	2	0	1	#NUM!	2	0	1	#NUM!
voltage-gated sodium channel complex	GO:0001518	2	0	1	#NUM!	3	0	1	#NUM!
equatorial microtubule organizing center	GO:0000923	2	0	1	#NUM!	2	0	1	#NUM!
translation initiation ternary complex	GO:0044207	0	0	1	#VALUE!	0	0	1	#VALUE!
retromer complex	GO:0030904	7	0	1	#NUM!	7	0	1	#NUM!
clathrin-sculpted glutamate transport vesicle membrane	GO:0060203	3	0	1	#NUM!	3	0	1	#NUM!
cyclin E2-CDK2 complex	GO:0097135	2	0	1	#NUM!	2	0	1	#NUM!
Cajal body	GO:0015030	36	3	1	-0.046362	38	3	1	-0.119776
classical Lewy body	GO:0097414	1	0	1	#NUM!	1	0	1	#NUM!
mitochondrion-derived vesicle	GO:0099073	1	0	1	#NUM!	1	0	1	#NUM!
postsynaptic endocytic zone	GO:0098843	2	0	1	#NUM!	2	0	1	#NUM!
asymmetric, glutamatergic, excitatory synapse	GO:0098985	1	0	1	#NUM!	1	0	1	#NUM!
postsynaptic specialization	GO:0099572	2	0	1	#NUM!	2	0	1	#NUM!
main axon	GO:0044304	3	0	1	#NUM!	3	0	1	#NUM!
respiratory chain complex IV	GO:0045277	3	0	1	#NUM!	3	0	1	#NUM!
peripheral region of growth cone	GO:0090725	1	0	1	#NUM!	1	0	1	#NUM!
zeta DNA polymerase complex	GO:0016035	1	0	1	#NUM!	1	0	1	#NUM!
host cell PML body	GO:0075341	1	0	1	#NUM!	1	0	1	#NUM!
myelin sheath abaxonal region	GO:0035748	5	0	1	#NUM!	5	0	1	#NUM!
plasma membrane respiratory chain complex I	GO:0045272	1	0	1	#NUM!	1	0	1	#NUM!
perivitelline space	GO:0098595	1	0	1	#NUM!	1	0	1	#NUM!
subapical complex	GO:0035003	0	0	1	#VALUE!	0	0	1	#VALUE!
symbiont-containing vacuole	GO:0020003	2	0	1	#NUM!	2	0	1	#NUM!
intrinsic component of endosome membrane	GO:0031302	0	0	1	#VALUE!	1	0	1	#NUM!
rod spherule	GO:0044317	1	0	1	#NUM!	0	0	1	#VALUE!
proximal dendrite	GO:1990635	4	0	1	#NUM!	4	0	1	#NUM!
other organism cell	GO:0044216	1	0	1	#NUM!	1	0	1	#NUM!
telomeric heterochromatin	GO:0031933	2	0	1	#NUM!	2	0	1	#NUM!
lysosomal matrix	GO:1990836	1	0	1	#NUM!	1	0	1	#NUM!
laminin-2 complex	GO:0005607	1	0	1	#NUM!	1	0	1	#NUM!
signal recognition particle receptor complex	GO:0005785	1	0	1	#NUM!	1	0	1	#NUM!
extrinsic component of Golgi membrane	GO:0090498	3	0	1	#NUM!	3	0	1	#NUM!
nuclear pore central transport channel	GO:0044613	7	0	1	#NUM!	7	1	0.479362	0.473288
vacuolar membrane	GO:0005774	13	1	1	-0.126405	14	1	1	-0.219859
dendritic spine membrane	GO:0032591	2	0	1	#NUM!	2	0	1	#NUM!
nuclear pre-replicative complex	GO:0005656	2	0	1	#NUM!	2	0	1	#NUM!
post-spliceosomal complex	GO:0071020	1	0	1	#NUM!	1	0	1	#NUM!
4-aminobutyrate transaminase complex	GO:0032144	1	0	1	#NUM!	1	0	1	#NUM!
endosome to plasma membrane transport vesicle	GO:0070381	3	0	1	#NUM!	3	0	1	#NUM!
platelet dense granule lumen	GO:0031089	6	0	1	#NUM!	6	0	1	#NUM!
endoplasmic reticulum-plasma membrane contact site	GO:0140268	4	0	1	#NUM!	4	0	1	#NUM!
endolysosome lumen	GO:0036021	3	0	1	#NUM!	3	0	1	#NUM!
eukaryotic translation initiation factor 2 complex	GO:0005850	1	0	1	#NUM!	1	0	1	#NUM!
intracellular cyclic nucleotide activated cation channel complex	GO:0017071	1	0	1	#NUM!	1	0	1	#NUM!
mitochondrial proton-transporting ATP synthase, stator stalk	GO:0000274	1	0	1	#NUM!	1	0	1	#NUM!
protein farnesyltransferase complex	GO:0005965	1	0	1	#NUM!	1	0	1	#NUM!
MIS12/MIND type complex	GO:0000444	3	0	1	#NUM!	3	0	1	#NUM!
box C/D snoRNP complex	GO:0031428	2	0	1	#NUM!	2	0	1	#NUM!
cortical endoplasmic reticulum	GO:0032541	1	0	1	#NUM!	1	0	1	#NUM!
oligosaccharyltransferase III complex	GO:0035000	1	0	1	#NUM!	1	0	1	#NUM!
RNA polymerase I complex	GO:0005736	6	0	1	#NUM!	6	0	1	#NUM!
alveolar lamellar body	GO:0097208	2	0	1	#NUM!	2	0	1	#NUM!
cytoplasmic cyclin-dependent protein kinase holoenzyme complex	GO:0000308	1	0	1	#NUM!	1	0	1	#NUM!
alpha-beta T cell receptor complex	GO:0042105	1	0	1	#NUM!	1	0	1	#NUM!
sperm mitochondrial sheath	GO:0097226	1	0	1	#NUM!	1	0	1	#NUM!
synapse	GO:0045202	138	12	1	-0.00380241	136	11	0.879227	-0.0955618
TRAPP complex	GO:0030008	6	0	1	#NUM!	6	0	1	#NUM!
TCR signalosome	GO:0036398	1	0	1	#NUM!	1	0	1	#NUM!
U2-type spliceosomal complex	GO:0005684	5	0	1	#NUM!	5	0	1	#NUM!
discoidal high-density lipoprotein particle	GO:0034365	2	0	1	#NUM!	2	0	1	#NUM!
mitochondrial proton-transporting ATP synthase complex, coupling factor F(o)	GO:0000276	6	0	1	#NUM!	6	0	1	#NUM!
mRNA cap methyltransferase complex	GO:0031533	1	0	1	#NUM!	1	0	1	#NUM!
protein C inhibitor-coagulation factor Xa complex	GO:0097182	1	0	1	#NUM!	1	0	1	#NUM!
dopaminergic synapse	GO:0098691	3	0	1	#NUM!	2	0	1	#NUM!
COPI vesicle coat	GO:0030126	10	0	1	#NUM!	10	0	1	#NUM!
SMN-Sm protein complex	GO:0034719	14	1	1	-0.200513	14	1	1	-0.219859
guanylate cyclase complex, soluble	GO:0008074	1	0	1	#NUM!	1	0	1	#NUM!
EGO complex	GO:0034448	2	0	1	#NUM!	3	0	1	#NUM!
small ribosomal subunit	GO:0015935	11	1	1	0.0406493	11	1	1	0.0213026
checkpoint clamp complex	GO:0030896	3	0	1	#NUM!	4	0	1	#NUM!
growth hormone receptor complex	GO:0070195	1	0	1	#NUM!	1	0	1	#NUM!
RNA polymerase transcription factor SL1 complex	GO:0005668	2	0	1	#NUM!	2	0	1	#NUM!
nuclear euchromatin	GO:0005719	16	1	1	-0.334044	15	1	1	-0.288852
protein C inhibitor-TMPRSS11E complex	GO:0036025	1	0	1	#NUM!	1	0	1	#NUM!
interleukin-28 receptor complex	GO:0032002	0	0	1	#VALUE!	1	0	1	#NUM!
nucleosome	GO:0000786	19	1	1	-0.505894	19	0	0.40593	#NUM!
extrinsic component of endosome membrane	GO:0031313	6	0	1	#NUM!	6	0	1	#NUM!
pseudopodium membrane	GO:0031260	0	0	1	#VALUE!	0	0	1	#VALUE!
retromer, cargo-selective complex	GO:0030906	2	0	1	#NUM!	2	0	1	#NUM!
nuclear lumen	GO:0031981	1	0	1	#NUM!	1	0	1	#NUM!
extrinsic component of omegasome membrane	GO:0097629	1	0	1	#NUM!	1	0	1	#NUM!
protein C inhibitor-plasma kallikrein complex	GO:0036030	1	0	1	#NUM!	1	0	1	#NUM!
stereocilium bundle	GO:0032421	2	0	1	#NUM!	2	0	1	#NUM!
calcium- and calmodulin-dependent protein kinase complex	GO:0005954	2	0	1	#NUM!	2	0	1	#NUM!
syntrophin complex	GO:0016013	3	0	1	#NUM!	3	0	1	#NUM!
DNA replication factor C complex	GO:0005663	4	0	1	#NUM!	4	0	1	#NUM!
interphase microtubule organizing center	GO:0031021	1	0	1	#NUM!	1	0	1	#NUM!
nuclear outer membrane	GO:0005640	13	1	1	-0.126405	13	1	1	-0.145752
dendrite terminus	GO:0044292	2	0	1	#NUM!	2	0	1	#NUM!
Barr body	GO:0001740	3	0	1	#NUM!	3	1	0.243953	1.32059
lumenal side of Golgi membrane	GO:0098547	1	0	1	#NUM!	1	0	1	#NUM!
transcription factor TFTC complex	GO:0033276	8	0	1	#NUM!	7	0	1	#NUM!
myosin complex	GO:0016459	13	1	1	-0.126405	14	2	0.357937	0.473288
calcium channel complex	GO:0034704	12	1	1	-0.046362	11	1	1	0.0213026
UFD1-NPL4 complex	GO:0036501	1	0	1	#NUM!	1	0	1	#NUM!
female pronucleus	GO:0001939	6	0	1	#NUM!	6	0	1	#NUM!
ribose phosphate diphosphokinase complex	GO:0002189	4	0	1	#NUM!	4	0	1	#NUM!
SUMO activating enzyme complex	GO:0031510	3	0	1	#NUM!	3	0	1	#NUM!
BIM-BCL-xl complex	GO:0097140	1	0	1	#NUM!	1	0	1	#NUM!
laminin-3 complex	GO:0005608	1	0	1	#NUM!	1	0	1	#NUM!
nucleolar ribonuclease P complex	GO:0005655	2	0	1	#NUM!	2	0	1	#NUM!
cleavage body	GO:0071920	2	0	1	#NUM!	2	0	1	#NUM!
macropinocytic cup	GO:0070685	1	0	1	#NUM!	1	0	1	#NUM!
SCF ubiquitin ligase complex	GO:0019005	42	3	1	-0.200513	42	4	0.786133	0.0678226
FACT complex	GO:0035101	2	0	1	#NUM!	2	0	1	#NUM!
mitochondrial respiratory chain complex IV	GO:0005751	7	0	1	#NUM!	7	0	1	#NUM!
clathrin-sculpted monoamine transport vesicle membrane	GO:0070083	3	0	1	#NUM!	3	0	1	#NUM!
neurofibrillary tangle	GO:0097418	3	0	1	#NUM!	3	0	1	#NUM!
spherical high-density lipoprotein particle	GO:0034366	2	0	1	#NUM!	2	0	1	#NUM!
peroxisomal membrane	GO:0005778	34	3	1	0.0107964	34	3	1	-0.00855038
clathrin complex	GO:0071439	3	0	1	#NUM!	3	0	1	#NUM!
condensed nuclear chromosome kinetochore	GO:0000778	4	0	1	#NUM!	4	0	1	#NUM!
CURI complex	GO:0032545	2	0	1	#NUM!	2	0	1	#NUM!
Fanconi anaemia nuclear complex	GO:0043240	6	0	1	#NUM!	7	1	0.479362	0.473288
myosin II complex	GO:0016460	3	0	1	#NUM!	3	0	1	#NUM!
DUBm complex	GO:0071819	2	0	1	#NUM!	2	0	1	#NUM!
perineuronal net	GO:0072534	2	0	1	#NUM!	2	0	1	#NUM!
RNA polymerase III complex	GO:0005666	8	0	1	#NUM!	9	0	1	#NUM!
NatC complex	GO:0031417	1	0	1	#NUM!	1	0	1	#NUM!
cytoplasmic side of late endosome membrane	GO:0098560	2	0	1	#NUM!	2	0	1	#NUM!
lamellar body	GO:0042599	5	0	1	#NUM!	5	0	1	#NUM!
VCB complex	GO:0030891	5	0	1	#NUM!	5	0	1	#NUM!
endothelial microparticle	GO:0072563	1	0	1	#NUM!	1	0	1	#NUM!
protein-lipid complex	GO:0032994	1	0	1	#NUM!	1	0	1	#NUM!
collagen type XI trimer	GO:0005592	1	0	1	#NUM!	1	0	1	#NUM!
host cell presynaptic membrane	GO:0044231	1	0	1	#NUM!	1	0	1	#NUM!
chromosome passenger complex	GO:0032133	1	0	1	#NUM!	0	0	1	#VALUE!
sex chromatin	GO:0001739	6	0	1	#NUM!	6	0	1	#NUM!
node of Ranvier	GO:0033268	8	0	1	#NUM!	8	0	1	#NUM!
alveolar lamellar body membrane	GO:0097233	0	0	1	#VALUE!	0	0	1	#VALUE!
oncostatin-M receptor complex	GO:0005900	2	0	1	#NUM!	2	0	1	#NUM!
mitochondrial crista	GO:0030061	2	0	1	#NUM!	3	0	1	#NUM!
TORC2 complex	GO:0031932	5	0	1	#NUM!	5	0	1	#NUM!
growth cone membrane	GO:0032584	2	0	1	#NUM!	2	0	1	#NUM!
cyclin/CDK positive transcription elongation factor complex	GO:0008024	4	0	1	#NUM!	4	0	1	#NUM!
U4atac snRNP	GO:0005690	2	0	1	#NUM!	2	0	1	#NUM!
interfibrillar mitochondrion	GO:1990844	1	0	1	#NUM!	1	0	1	#NUM!
ribonucleoside-diphosphate reductase complex	GO:0005971	1	0	1	#NUM!	1	0	1	#NUM!
insulin-like growth factor binding protein complex	GO:0016942	2	0	1	#NUM!	2	0	1	#NUM!
pseudopodium	GO:0031143	12	1	1	-0.046362	12	2	0.290142	0.627438
replisome	GO:0030894	1	0	1	#NUM!	1	0	1	#NUM!
mitotic spindle midzone	GO:1990023	5	0	1	#NUM!	5	0	1	#NUM!
endoplasmic reticulum chaperone complex	GO:0034663	8	0	1	#NUM!	9	0	1	#NUM!
Mre11 complex	GO:0030870	2	0	1	#NUM!	2	0	1	#NUM!
BCOR complex	GO:0140261	1	0	1	#NUM!	1	0	1	#NUM!
USH2 complex	GO:1990696	1	0	1	#NUM!	1	0	1	#NUM!
TSC1-TSC2 complex	GO:0033596	2	0	1	#NUM!	2	0	1	#NUM!
cyclin D2-CDK4 complex	GO:0097129	2	0	1	#NUM!	2	0	1	#NUM!
transcription factor TFIIE complex	GO:0005673	2	0	1	#NUM!	2	0	1	#NUM!
actomyosin contractile ring	GO:0005826	3	0	1	#NUM!	3	0	1	#NUM!
ion channel complex	GO:0034702	2	0	1	#NUM!	2	0	1	#NUM!
RNA polymerase II transcription repressor complex	GO:0090571	2	0	1	#NUM!	2	0	1	#NUM!
PR-DUB complex	GO:0035517	3	0	1	#NUM!	3	0	1	#NUM!
kinesin I complex	GO:0016938	1	0	1	#NUM!	1	0	1	#NUM!
symmetric synapse	GO:0032280	1	0	1	#NUM!	1	0	1	#NUM!
photoreceptor outer segment	GO:0001750	18	1	1	-0.451827	18	3	0.211829	0.627438
plasma membrane bounded cell projection cytoplasm	GO:0032838	1	0	1	#NUM!	1	0	1	#NUM!
integrin alpha7-beta1 complex	GO:0034677	1	0	1	#NUM!	1	0	1	#NUM!
DBIRD complex	GO:0044609	1	0	1	#NUM!	1	0	1	#NUM!
GATOR2 complex	GO:0061700	5	0	1	#NUM!	5	0	1	#NUM!
BBSome	GO:0034464	4	0	1	#NUM!	4	0	1	#NUM!
cortical microtubule plus-end	GO:1903754	1	0	1	#NUM!	1	0	1	#NUM!
MCM complex	GO:0042555	8	0	1	#NUM!	8	0	1	#NUM!
preribosome, small subunit precursor	GO:0030688	6	0	1	#NUM!	8	0	1	#NUM!
small nucleolar ribonucleoprotein complex	GO:0005732	7	0	1	#NUM!	7	0	1	#NUM!
dynactin complex	GO:0005869	7	0	1	#NUM!	7	0	1	#NUM!
inactive sex chromosome	GO:0098577	1	0	1	#NUM!	1	0	1	#NUM!
Shc-EGFR complex	GO:0070435	2	0	1	#NUM!	2	0	1	#NUM!
eukaryotic translation initiation factor 2B complex	GO:0005851	4	0	1	#NUM!	4	0	1	#NUM!
integrin alpha11-beta1 complex	GO:0034681	1	0	1	#NUM!	1	0	1	#NUM!
serine/threonine protein kinase complex	GO:1902554	1	0	1	#NUM!	1	0	1	#NUM!
Ndc80 complex	GO:0031262	0	0	1	#VALUE!	0	0	1	#VALUE!
integral component of lysosomal membrane	GO:1905103	1	0	1	#NUM!	1	0	1	#NUM!
core-binding factor complex	GO:0016513	2	0	1	#NUM!	2	0	1	#NUM!
smooth endoplasmic reticulum membrane	GO:0030868	2	0	1	#NUM!	2	0	1	#NUM!
succinate-CoA ligase complex	GO:0042709	1	0	1	#NUM!	1	0	1	#NUM!
heterotrimeric G-protein complex	GO:0005834	18	1	1	-0.451827	18	1	1	-0.471174
RNA N6-methyladenosine methyltransferase complex	GO:0036396	4	0	1	#NUM!	4	0	1	#NUM!
presynaptic cytoskeleton	GO:0099569	1	0	1	#NUM!	1	0	1	#NUM!
serine protease inhibitor complex	GO:0097180	0	0	1	#VALUE!	0	0	1	#VALUE!
muscle myosin complex	GO:0005859	2	0	1	#NUM!	2	0	1	#NUM!
clathrin coat of coated pit	GO:0030132	4	0	1	#NUM!	4	0	1	#NUM!
ESCRT-0 complex	GO:0033565	3	0	1	#NUM!	3	0	1	#NUM!
vesicle coat	GO:0030120	1	0	1	#NUM!	1	0	1	#NUM!
katanin complex	GO:0008352	1	0	1	#NUM!	1	0	1	#NUM!
gamma-tubulin complex	GO:0000930	6	0	1	#NUM!	6	0	1	#NUM!
spindle matrix	GO:1990047	1	0	1	#NUM!	1	0	1	#NUM!
CHOP-C/EBP complex	GO:0036488	1	0	1	#NUM!	2	1	0.170077	1.72605
phosphatidylinositol 3-kinase complex, class III	GO:0035032	1	0	1	#NUM!	1	0	1	#NUM!
Rad51B-Rad51C-Rad51D-XRCC2 complex	GO:0033063	2	0	1	#NUM!	2	0	1	#NUM!
anchored component of presynaptic active zone membrane	GO:0099029	2	0	1	#NUM!	2	0	1	#NUM!
hemidesmosome	GO:0030056	4	0	1	#NUM!	4	0	1	#NUM!
NOS2-CD74 complex	GO:0035693	1	0	1	#NUM!	1	0	1	#NUM!
extrinsic component of postsynaptic membrane	GO:0098890	2	0	1	#NUM!	2	0	1	#NUM!
Elongator holoenzyme complex	GO:0033588	3	0	1	#NUM!	3	0	1	#NUM!
chylomicron remnant	GO:0034360	1	0	1	#NUM!	1	0	1	#NUM!
integral component of neuronal dense core vesicle membrane	GO:0099066	2	0	1	#NUM!	2	0	1	#NUM!
rough endoplasmic reticulum membrane	GO:0030867	2	0	1	#NUM!	2	0	1	#NUM!
secretory granule	GO:0030141	29	2	1	-0.235604	30	4	0.336139	0.404295
tethering complex	GO:0099023	1	0	1	#NUM!	1	0	1	#NUM!
gamma-catenin-TCF7L2 complex	GO:0071665	1	0	1	#NUM!	1	0	1	#NUM!
cyclin K-CDK13 complex	GO:0002945	2	0	1	#NUM!	2	0	1	#NUM!
inflammasome complex	GO:0061702	1	0	1	#NUM!	1	0	1	#NUM!
distal axon	GO:0150034	2	0	1	#NUM!	2	0	1	#NUM!
gamma DNA polymerase complex	GO:0005760	1	0	1	#NUM!	1	0	1	#NUM!
BRCA1-BARD1 complex	GO:0031436	2	0	1	#NUM!	2	0	1	#NUM!
alphav-beta3 integrin-vitronectin complex	GO:0071062	1	0	1	#NUM!	2	0	1	#NUM!
UBC13-MMS2 complex	GO:0031372	2	0	1	#NUM!	2	0	1	#NUM!
calyx of Held	GO:0044305	13	1	1	-0.126405	12	1	1	-0.0657088
apolipoprotein B mRNA editing enzyme complex	GO:0030895	2	0	1	#NUM!	2	0	1	#NUM!
lipopolysaccharide receptor complex	GO:0046696	4	0	1	#NUM!	4	0	1	#NUM!
NSL complex	GO:0044545	5	0	1	#NUM!	5	0	1	#NUM!
PCSK9-AnxA2 complex	GO:1990667	1	0	1	#NUM!	1	0	1	#NUM!
cyclin A1-CDK2 complex	GO:0097123	2	0	1	#NUM!	2	0	1	#NUM!
septin complex	GO:0031105	9	0	1	#NUM!	9	0	1	#NUM!
translation release factor complex	GO:0018444	2	0	1	#NUM!	2	0	1	#NUM!
eukaryotic translation initiation factor 3 complex, eIF3m	GO:0071541	6	0	1	#NUM!	6	0	1	#NUM!
anchored component of postsynaptic density membrane	GO:0099031	1	0	1	#NUM!	1	0	1	#NUM!
muscle cell projection membrane	GO:0036195	1	0	1	#NUM!	1	0	1	#NUM!
cell cortex region	GO:0099738	9	0	1	#NUM!	9	0	1	#NUM!
protein C inhibitor-coagulation factor XI complex	GO:0097183	1	0	1	#NUM!	1	0	1	#NUM!
collagen type IV trimer	GO:0005587	2	0	1	#NUM!	2	0	1	#NUM!
HIR complex	GO:0000417	1	0	1	#NUM!	1	0	1	#NUM!
lipid tube	GO:0060987	1	0	1	#NUM!	1	0	1	#NUM!
cytoskeleton of presynaptic active zone	GO:0048788	3	0	1	#NUM!	3	0	1	#NUM!
inhibin A complex	GO:0043512	1	0	1	#NUM!	1	0	1	#NUM!
chylomicron	GO:0042627	5	0	1	#NUM!	5	0	1	#NUM!
TAP complex	GO:0042825	2	0	1	#NUM!	2	0	1	#NUM!
collagen type VIII trimer	GO:0005591	1	0	1	#NUM!	1	0	1	#NUM!
photoreceptor cell cilium	GO:0097733	1	0	1	#NUM!	1	0	1	#NUM!
axon initial segment	GO:0043194	13	1	1	-0.126405	13	1	1	-0.145752
UBC13-UEV1A complex	GO:0035370	2	0	1	#NUM!	2	0	1	#NUM!
apoptosome	GO:0043293	1	0	1	#NUM!	1	0	1	#NUM!
centriolar subdistal appendage	GO:0120103	5	0	1	#NUM!	6	1	0.428459	0.627438
inhibin-betaglycan-ActRII complex	GO:0034673	1	0	1	#NUM!	1	0	1	#NUM!
postsynaptic specialization membrane	GO:0099634	2	0	1	#NUM!	2	0	1	#NUM!
nuclear pore outer ring	GO:0031080	6	0	1	#NUM!	6	0	1	#NUM!
nucleolus organizer region	GO:0005731	1	0	1	#NUM!	1	0	1	#NUM!
MCM8-MCM9 complex	GO:0097362	2	0	1	#NUM!	2	0	1	#NUM!
delta DNA polymerase complex	GO:0043625	1	0	1	#NUM!	1	0	1	#NUM!
GATOR1 complex	GO:1990130	1	0	1	#NUM!	1	0	1	#NUM!
serine C-palmitoyltransferase complex	GO:0017059	1	0	1	#NUM!	1	0	1	#NUM!
PAM complex, Tim23 associated import motor	GO:0001405	2	0	1	#NUM!	2	0	1	#NUM!
Smc5-Smc6 complex	GO:0030915	3	0	1	#NUM!	3	0	1	#NUM!
extracellular matrix	GO:0031012	60	5	1	-0.046362	63	5	1	-0.114499
PCAF complex	GO:0000125	4	0	1	#NUM!	5	0	1	#NUM!
catalytic complex	GO:1902494	2	0	1	#NUM!	2	0	1	#NUM!
extrinsic component of endoplasmic reticulum membrane	GO:0042406	3	0	1	#NUM!	3	0	1	#NUM!
elastic fiber	GO:0071953	2	0	1	#NUM!	2	0	1	#NUM!
microvesicle	GO:1990742	1	0	1	#NUM!	2	0	1	#NUM!
methionine adenosyltransferase complex	GO:0048269	2	0	1	#NUM!	2	0	1	#NUM!
basal part of cell	GO:0045178	3	0	1	#NUM!	4	1	0.311262	1.0329
NuA3a histone acetyltransferase complex	GO:1990467	1	0	1	#NUM!	1	0	1	#NUM!
integrin alpha1-beta1 complex	GO:0034665	1	0	1	#NUM!	1	0	1	#NUM!
axonemal outer doublet	GO:0097545	0	0	1	#VALUE!	0	0	1	#VALUE!
mitotic spindle astral microtubule	GO:0061673	2	0	1	#NUM!	3	0	1	#NUM!
slit diaphragm	GO:0036057	4	0	1	#NUM!	4	0	1	#NUM!
Grb2-Sos complex	GO:0070618	1	0	1	#NUM!	1	1	0.088993	2.4192
THO complex part of transcription export complex	GO:0000445	5	0	1	#NUM!	5	0	1	#NUM!
ciliary inversin compartment	GO:0097543	1	0	1	#NUM!	1	0	1	#NUM!
intraciliary transport particle A	GO:0030991	3	0	1	#NUM!	3	0	1	#NUM!
cis-Golgi network membrane	GO:0033106	2	0	1	#NUM!	2	0	1	#NUM!
laminin complex	GO:0043256	3	0	1	#NUM!	3	0	1	#NUM!
cell division site	GO:0032153	3	0	1	#NUM!	3	0	1	#NUM!
cell body fiber	GO:0070852	3	0	1	#NUM!	3	0	1	#NUM!
NuA3b histone acetyltransferase complex	GO:1990468	1	0	1	#NUM!	1	0	1	#NUM!
U2-type catalytic step 1 spliceosome	GO:0071006	10	0	1	#NUM!	10	1	0.606478	0.116613
BRCA2-MAGE-D1 complex	GO:0033593	0	0	1	#VALUE!	1	0	1	#NUM!
presynaptic endocytic zone membrane	GO:0098835	4	0	1	#NUM!	4	0	1	#NUM!
nuclear nucleosome	GO:0000788	6	0	1	#NUM!	5	0	1	#NUM!
type III intermediate filament	GO:0045098	1	0	1	#NUM!	1	0	1	#NUM!
TRAPPIII protein complex	GO:1990072	1	0	1	#NUM!	1	0	1	#NUM!
follicle-stimulating hormone complex	GO:0016914	0	0	1	#VALUE!	0	0	1	#VALUE!
respirasome	GO:0070469	3	0	1	#NUM!	3	0	1	#NUM!
nuclear subtelomeric heterochromatin	GO:1990707	1	0	1	#NUM!	1	0	1	#NUM!
box H/ACA snoRNP complex	GO:0031429	4	0	1	#NUM!	4	0	1	#NUM!
XPC complex	GO:0071942	3	0	1	#NUM!	3	0	1	#NUM!
intrinsic component of external side of plasma membrane	GO:0031233	1	0	1	#NUM!	0	0	1	#VALUE!
calcineurin complex	GO:0005955	4	0	1	#NUM!	4	0	1	#NUM!
NatB complex	GO:0031416	1	0	1	#NUM!	1	0	1	#NUM!
protein C inhibitor-PLAT complex	GO:0036026	1	0	1	#NUM!	1	0	1	#NUM!
photoreceptor connecting cilium	GO:0032391	15	1	1	-0.269506	14	1	1	-0.219859
protein C inhibitor-TMPRSS7 complex	GO:0036024	1	0	1	#NUM!	1	0	1	#NUM!
nucleotide-excision repair factor 1 complex	GO:0000110	2	0	1	#NUM!	2	0	1	#NUM!
unconventional myosin complex	GO:0016461	5	0	1	#NUM!	5	0	1	#NUM!
interleukin-6 receptor complex	GO:0005896	2	0	1	#NUM!	2	0	1	#NUM!
late recombination nodule	GO:0005715	1	0	1	#NUM!	1	0	1	#NUM!
transcription factor AP-1 complex	GO:0035976	4	0	1	#NUM!	5	1	0.372587	0.80976
clathrin coat of endocytic vesicle	GO:0030128	1	0	1	#NUM!	1	0	1	#NUM!
extrinsic component of presynaptic membrane	GO:0098888	1	0	1	#NUM!	1	0	1	#NUM!
Bcl3/NF-kappaB2 complex	GO:0033257	2	0	1	#NUM!	2	0	1	#NUM!
egg coat	GO:0035805	1	0	1	#NUM!	1	0	1	#NUM!
box H/ACA scaRNP complex	GO:0072589	4	0	1	#NUM!	4	0	1	#NUM!
MHC class I protein complex	GO:0042612	7	0	1	#NUM!	8	1	0.525737	0.339756
6-phosphofructo-2-kinase/fructose-2,6-biphosphatase complex	GO:0043540	0	0	1	#VALUE!	0	0	1	#VALUE!
CAF-1 complex	GO:0033186	2	0	1	#NUM!	2	0	1	#NUM!
TORC1 complex	GO:0031931	4	0	1	#NUM!	4	0	1	#NUM!
PeBoW complex	GO:0070545	2	0	1	#NUM!	2	0	1	#NUM!
plasma membrane proton-transporting V-type ATPase complex	GO:0033181	3	0	1	#NUM!	3	0	1	#NUM!
kinesin II complex	GO:0016939	3	0	1	#NUM!	3	0	1	#NUM!
BIM-BCL-2 complex	GO:0097141	1	0	1	#NUM!	1	0	1	#NUM!
specific granule membrane	GO:0035579	40	3	1	-0.151723	41	3	1	-0.195762
Noc2p-Noc3p complex	GO:0030691	1	0	1	#NUM!	1	0	1	#NUM!
anchored component of postsynaptic membrane	GO:0099025	1	0	1	#NUM!	1	0	1	#NUM!
collagen type XII trimer	GO:0005595	1	0	1	#NUM!	1	0	1	#NUM!
glycinergic synapse	GO:0098690	1	0	1	#NUM!	1	0	1	#NUM!
contractile ring	GO:0070938	3	0	1	#NUM!	3	0	1	#NUM!
negative cofactor 2 complex	GO:0017054	1	0	1	#NUM!	1	0	1	#NUM!
complement component C1 complex	GO:0005602	2	0	1	#NUM!	2	0	1	#NUM!
podosome core	GO:0061825	0	0	1	#VALUE!	0	0	1	#VALUE!
multivesicular body lumen	GO:0097486	3	0	1	#NUM!	3	0	1	#NUM!
Noc4p-Nop14p complex	GO:0030692	0	0	1	#VALUE!	0	0	1	#VALUE!
plasma membrane succinate dehydrogenase complex	GO:0045282	1	0	1	#NUM!	1	0	1	#NUM!
periciliary membrane compartment	GO:1990075	2	0	1	#NUM!	2	0	1	#NUM!
respiratory chain complex II	GO:0045273	1	0	1	#NUM!	1	0	1	#NUM!
parallel fiber to Purkinje cell synapse	GO:0098688	4	0	1	#NUM!	4	0	1	#NUM!
cytoplasmic side of endoplasmic reticulum membrane	GO:0098554	4	0	1	#NUM!	4	0	1	#NUM!
SOSS complex	GO:0070876	3	0	1	#NUM!	3	0	1	#NUM!
pyruvate kinase complex	GO:1902912	1	0	1	#NUM!	1	0	1	#NUM!
Swi5-Sfr1 complex	GO:0032798	1	0	1	#NUM!	1	0	1	#NUM!
glucosidase II complex	GO:0017177	2	0	1	#NUM!	2	0	1	#NUM!
DSIF complex	GO:0032044	2	0	1	#NUM!	2	0	1	#NUM!
extrinsic component of presynaptic endocytic zone membrane	GO:0098894	2	0	1	#NUM!	2	0	1	#NUM!
Rad17 RFC-like complex	GO:0031389	1	0	1	#NUM!	1	0	1	#NUM!
myofibril	GO:0030016	11	1	1	0.0406493	11	1	1	0.0213026
nuclear telomeric heterochromatin	GO:0005724	2	0	1	#NUM!	2	0	1	#NUM!
motile cilium	GO:0031514	30	2	1	-0.269506	30	2	1	-0.288852
SAGA complex	GO:0000124	10	0	1	#NUM!	10	0	1	#NUM!
GARP complex	GO:0000938	2	0	1	#NUM!	2	0	1	#NUM!
brahma complex	GO:0035060	1	0	1	#NUM!	1	0	1	#NUM!
isoamylase complex	GO:0043033	1	0	1	#NUM!	1	0	1	#NUM!
synaptobrevin 2-SNAP-25-syntaxin-1a-complexin II complex	GO:0070033	2	0	1	#NUM!	2	0	1	#NUM!
supramolecular fiber	GO:0099512	1	0	1	#NUM!	1	0	1	#NUM!
npBAF complex	GO:0071564	11	1	1	0.0406493	11	1	1	0.0213026
clathrin coat of trans-Golgi network vesicle	GO:0030130	5	0	1	#NUM!	5	0	1	#NUM!
MutSalpha complex	GO:0032301	1	0	1	#NUM!	1	0	1	#NUM!
U7 snRNP	GO:0005683	6	0	1	#NUM!	6	0	1	#NUM!
amylin receptor complex 1	GO:0150056	0	0	1	#VALUE!	1	0	1	#NUM!
THO complex	GO:0000347	4	0	1	#NUM!	4	0	1	#NUM!
blood microparticle	GO:0072562	53	4	1	-0.145453	56	4	0.815489	-0.219859
synaptic vesicle membrane	GO:0030672	35	3	1	-0.0181912	35	5	0.234508	0.473288
inward rectifying potassium channel	GO:0008282	1	0	1	#NUM!	1	0	1	#NUM!
chromatin silencing complex	GO:0005677	2	0	1	#NUM!	3	0	1	#NUM!
pore complex	GO:0046930	4	0	1	#NUM!	4	0	1	#NUM!
Rad6-Rad18 complex	GO:0097505	1	0	1	#NUM!	1	0	1	#NUM!
intrinsic component of Golgi membrane	GO:0031228	0	0	1	#VALUE!	1	0	1	#NUM!
proton-transporting ATP synthase complex, catalytic core F(1)	GO:0045261	1	0	1	#NUM!	1	0	1	#NUM!
glial limiting end-foot	GO:0097451	0	0	1	#VALUE!	0	0	1	#VALUE!
lipoprotein particle	GO:1990777	2	0	1	#NUM!	2	0	1	#NUM!
Wnt-Frizzled-LRP5/6 complex	GO:1990851	1	0	1	#NUM!	1	1	0.088993	2.4192
CNTFR-CLCF1 complex	GO:0097059	1	0	1	#NUM!	1	0	1	#NUM!
dentate gyrus mossy fiber	GO:0044302	1	0	1	#NUM!	1	0	1	#NUM!
EMILIN complex	GO:1990971	1	0	1	#NUM!	1	0	1	#NUM!
Hrd1p ubiquitin ligase ERAD-L complex	GO:0000839	3	0	1	#NUM!	3	0	1	#NUM!
vacuolar proton-transporting V-type ATPase, V0 domain	GO:0000220	2	0	1	#NUM!	2	0	1	#NUM!
cytoplasmic side of early endosome membrane	GO:0098559	2	0	1	#NUM!	2	0	1	#NUM!
NURF complex	GO:0016589	3	0	1	#NUM!	3	0	1	#NUM!
myosin filament	GO:0032982	3	0	1	#NUM!	4	0	1	#NUM!
outer dense fiber	GO:0001520	2	0	1	#NUM!	2	0	1	#NUM!
CatSper complex	GO:0036128	1	0	1	#NUM!	1	0	1	#NUM!
protein C inhibitor-thrombin complex	GO:0036028	1	0	1	#NUM!	1	0	1	#NUM!
tRNA-splicing ligase complex	GO:0072669	3	0	1	#NUM!	3	0	1	#NUM!
mature chylomicron	GO:0034359	1	0	1	#NUM!	1	0	1	#NUM!
perinuclear endoplasmic reticulum lumen	GO:0099020	1	0	1	#NUM!	1	0	1	#NUM!
extrinsic component of cytoplasmic side of plasma membrane	GO:0031234	43	3	1	-0.224043	44	3	0.794741	-0.266379
hyaluranon cable	GO:0036117	0	0	1	#VALUE!	1	1	0.088993	2.4192
integral component of external side of plasma membrane	GO:0071575	1	0	1	#NUM!	1	0	1	#NUM!
ESCRT III complex	GO:0000815	9	0	1	#NUM!	9	0	1	#NUM!
hexameric IgM immunoglobulin complex	GO:0071757	1	0	1	#NUM!	0	0	1	#VALUE!
integrin alphav-beta5 complex	GO:0034684	1	0	1	#NUM!	1	0	1	#NUM!
BLOC-2 complex	GO:0031084	1	0	1	#NUM!	1	0	1	#NUM!
hemoglobin complex	GO:0005833	1	0	1	#NUM!	3	0	1	#NUM!
Cul4B-RING E3 ubiquitin ligase complex	GO:0031465	3	0	1	#NUM!	3	1	0.243953	1.32059
alphav-beta3 integrin-PKCalpha complex	GO:0035866	1	0	1	#NUM!	1	0	1	#NUM!
integral component of mitochondrial inner membrane	GO:0031305	10	0	1	#NUM!	11	0	0.614271	#NUM!
interleukin-13 receptor complex	GO:0005898	1	0	1	#NUM!	1	0	1	#NUM!
L-cysteine desulfurase complex	GO:1990221	1	0	1	#NUM!	1	0	1	#NUM!
nuclear RNA-directed RNA polymerase complex	GO:0031380	1	0	1	#NUM!	1	0	1	#NUM!
fibrinogen complex	GO:0005577	3	0	1	#NUM!	2	0	1	#NUM!
sperm principal piece	GO:0097228	3	0	1	#NUM!	3	0	1	#NUM!
dendritic tree	GO:0097447	1	0	1	#NUM!	1	0	1	#NUM!
rhabdomere	GO:0016028	1	0	1	#NUM!	1	0	1	#NUM!
extrinsic component of postsynaptic endosome membrane	GO:0098999	1	0	1	#NUM!	1	1	0.088993	2.4192
MSL complex	GO:0072487	2	0	1	#NUM!	2	0	1	#NUM!
protein kinase complex	GO:1902911	1	0	1	#NUM!	1	0	1	#NUM!
bleb	GO:0032059	8	0	1	#NUM!	8	0	1	#NUM!
cytosolic ribosome	GO:0022626	5	0	1	#NUM!	5	0	1	#NUM!
host cell surface	GO:0044228	1	0	1	#NUM!	1	0	1	#NUM!
tetraspanin-enriched microdomain	GO:0097197	4	0	1	#NUM!	4	0	1	#NUM!
neuronal dense core vesicle	GO:0098992	1	0	1	#NUM!	1	0	1	#NUM!
HAUS complex	GO:0070652	7	0	1	#NUM!	7	0	1	#NUM!
EKC/KEOPS complex	GO:0000408	4	0	1	#NUM!	4	0	1	#NUM!
ESCRT II complex	GO:0000814	2	0	1	#NUM!	2	0	1	#NUM!
fascia adherens	GO:0005916	7	0	1	#NUM!	8	1	0.525737	0.339756
RNA polymerase I core factor complex	GO:0070860	1	0	1	#NUM!	1	0	1	#NUM!
lysosomal lumen	GO:0043202	42	3	1	-0.200513	45	4	1	-0.00117028
phenylalanine-tRNA ligase complex	GO:0009328	1	0	1	#NUM!	1	0	1	#NUM!
melanosome	GO:0042470	71	6	1	-0.0323758	71	7	0.677734	0.102428
cell periphery	GO:0071944	23	2	1	-0.00380241	22	2	1	0.0213026
clathrin vesicle coat	GO:0030125	4	0	1	#NUM!	4	0	1	#NUM!
mitochondrial intermembrane space	GO:0005758	43	3	1	-0.224043	44	2	0.429654	-0.671845
t-UTP complex	GO:0034455	2	0	1	#NUM!	2	0	1	#NUM!
pICln-Sm protein complex	GO:0034715	6	0	1	#NUM!	6	0	1	#NUM!
cytoplasmic microtubule	GO:0005881	27	2	1	-0.164145	28	3	0.734335	0.185606
phosphorylase kinase complex	GO:0005964	2	0	1	#NUM!	2	0	1	#NUM!
fibrillar collagen trimer	GO:0005583	1	0	1	#NUM!	1	0	1	#NUM!
AMPA glutamate receptor complex	GO:0032281	6	0	1	#NUM!	6	0	1	#NUM!
platelet alpha granule	GO:0031091	8	0	1	#NUM!	6	0	1	#NUM!
presynaptic actin cytoskeleton	GO:0099143	1	0	1	#NUM!	1	0	1	#NUM!
centriole	GO:0005814	83	7	1	-0.0343858	86	8	0.848629	0.0442921
laminin-5 complex	GO:0005610	2	0	1	#NUM!	2	0	1	#NUM!
PCNA complex	GO:0043626	1	0	1	#NUM!	1	0	1	#NUM!
integral component of endoplasmic reticulum membrane	GO:0030176	41	3	1	-0.176415	42	4	0.786133	0.0678226
proton-transporting V-type ATPase complex	GO:0033176	1	0	1	#NUM!	1	0	1	#NUM!
compact myelin	GO:0043218	3	0	1	#NUM!	3	0	1	#NUM!
tricarboxylic acid cycle enzyme complex	GO:0045239	1	0	1	#NUM!	1	0	1	#NUM!
box H/ACA telomerase RNP complex	GO:0090661	4	0	1	#NUM!	4	0	1	#NUM!
Rad51C-XRCC3 complex	GO:0033065	0	0	1	#VALUE!	0	0	1	#VALUE!
kainate selective glutamate receptor complex	GO:0032983	2	0	1	#NUM!	2	0	1	#NUM!
Bcl3-Bcl10 complex	GO:0032996	1	0	1	#NUM!	1	0	1	#NUM!
microtubule end	GO:1990752	1	0	1	#NUM!	1	0	1	#NUM!
photoreceptor disc membrane	GO:0097381	2	0	1	#NUM!	2	0	1	#NUM!
extrinsic component of postsynaptic early endosome membrane	GO:0098998	1	0	1	#NUM!	1	0	1	#NUM!
organelle inner membrane	GO:0019866	1	0	1	#NUM!	1	0	1	#NUM!
anchored component of the cytoplasmic side of the plasma membrane	GO:0098753	1	0	1	#NUM!	1	0	1	#NUM!
Schmidt-Lanterman incisure	GO:0043220	5	0	1	#NUM!	5	0	1	#NUM!
interleukin-2 receptor complex	GO:0005893	0	0	1	#VALUE!	0	0	1	#VALUE!
sperm annulus	GO:0097227	4	0	1	#NUM!	4	0	1	#NUM!
nuclear SCF ubiquitin ligase complex	GO:0043224	2	0	1	#NUM!	2	0	1	#NUM!
dendritic branch	GO:0044307	2	0	1	#NUM!	2	0	1	#NUM!
postsynaptic spectrin-associated cytoskeleton	GO:0099189	1	0	1	#NUM!	1	0	1	#NUM!
growing cell tip	GO:0035838	1	0	1	#NUM!	1	0	1	#NUM!
Mon1-Ccz1 complex	GO:0035658	1	0	1	#NUM!	1	0	1	#NUM!
SLIK (SAGA-like) complex	GO:0046695	2	0	1	#NUM!	2	0	1	#NUM!
mitochondrial outer membrane translocase complex	GO:0005742	4	0	1	#NUM!	4	0	1	#NUM!
stereocilia ankle link complex	GO:0002142	2	0	1	#NUM!	2	0	1	#NUM!
synaptobrevin 2-SNAP-25-syntaxin-1a complex	GO:0070044	4	0	1	#NUM!	4	0	1	#NUM!
glycerol-3-phosphate dehydrogenase complex	GO:0009331	1	0	1	#NUM!	1	0	1	#NUM!
Seh1-associated complex	GO:0035859	1	0	1	#NUM!	1	0	1	#NUM!
lumenal side of lysosomal membrane	GO:0098575	1	0	1	#NUM!	1	0	1	#NUM!
endosome membrane	GO:0010008	138	12	1	-0.00380241	138	13	0.763539	0.0568935
desmosome	GO:0030057	8	0	1	#NUM!	8	0	1	#NUM!
cyclin K-CDK12 complex	GO:0002944	2	0	1	#NUM!	2	0	1	#NUM!
cytoplasmic vesicle lumen	GO:0060205	1	0	1	#NUM!	1	0	1	#NUM!
macrophage migration inhibitory factor receptor complex	GO:0035692	1	0	1	#NUM!	1	0	1	#NUM!
UDP-N-acetylglucosamine transferase complex	GO:0043541	1	0	1	#NUM!	1	0	1	#NUM!
NatA complex	GO:0031415	2	0	1	#NUM!	2	0	1	#NUM!
tubular endosome	GO:0097422	4	0	1	#NUM!	4	0	1	#NUM!
CCR4-NOT core complex	GO:0030015	4	0	1	#NUM!	4	0	1	#NUM!
ciliary neurotrophic factor receptor complex	GO:0070110	2	0	1	#NUM!	2	0	1	#NUM!
postsynaptic density membrane	GO:0098839	6	0	1	#NUM!	6	0	1	#NUM!
cytosolic aryl hydrocarbon receptor complex	GO:0034752	1	0	1	#NUM!	1	0	1	#NUM!
pericentric heterochromatin	GO:0005721	7	0	1	#NUM!	7	0	1	#NUM!
microfibril	GO:0001527	5	0	1	#NUM!	4	0	1	#NUM!
KICSTOR complex	GO:0140007	2	0	1	#NUM!	2	1	0.170077	1.72605
chaperone-mediated autophagy translocation complex	GO:0061742	1	0	1	#NUM!	1	0	1	#NUM!
proteasome activator complex	GO:0008537	3	0	1	#NUM!	3	0	1	#NUM!
postsynaptic early endosome	GO:0098842	2	0	1	#NUM!	2	0	1	#NUM!
MHC class Ib protein complex	GO:0032398	1	0	1	#NUM!	1	0	1	#NUM!
integral component of mitochondrial membrane	GO:0032592	2	0	1	#NUM!	2	0	1	#NUM!
coated vesicle	GO:0030135	2	0	1	#NUM!	2	0	1	#NUM!
microtubule minus-end	GO:0036449	3	0	1	#NUM!	3	0	1	#NUM!
extrinsic component of plasma membrane	GO:0019897	10	0	1	#NUM!	9	0	1	#NUM!
proximal neuron projection	GO:1990769	2	0	1	#NUM!	2	0	1	#NUM!
RAVE complex	GO:0043291	2	0	1	#NUM!	2	0	1	#NUM!
Golgi medial cisterna	GO:0005797	5	0	1	#NUM!	5	0	1	#NUM!
chromocenter	GO:0010369	7	0	1	#NUM!	7	0	1	#NUM!
proton-transporting ATP synthase complex, coupling factor F(o)	GO:0045263	3	0	1	#NUM!	3	0	1	#NUM!
intrinsic component of the cytoplasmic side of the plasma membrane	GO:0031235	3	0	1	#NUM!	3	0	1	#NUM!
AP-5 adaptor complex	GO:0044599	0	0	1	#VALUE!	1	0	1	#NUM!
cytoplasmic side of rough endoplasmic reticulum membrane	GO:0098556	4	0	1	#NUM!	4	0	1	#NUM!
microtubule bundle	GO:0097427	2	0	1	#NUM!	2	0	1	#NUM!
ESC/E(Z) complex	GO:0035098	6	0	1	#NUM!	6	0	1	#NUM!
pinceau fiber	GO:1990031	1	0	1	#NUM!	1	0	1	#NUM!
neuron spine	GO:0044309	5	0	1	#NUM!	5	0	1	#NUM!
SAM complex	GO:0001401	1	0	1	#NUM!	2	0	1	#NUM!
SWI/SNF complex	GO:0016514	16	1	1	-0.334044	16	1	1	-0.353391
cytoplasmic stress granule	GO:0010494	38	3	1	-0.100429	39	5	0.390084	0.365074
acetylcholine-gated channel complex	GO:0005892	2	0	1	#NUM!	2	0	1	#NUM!
epsilon DNA polymerase complex	GO:0008622	5	0	1	#NUM!	5	1	0.372587	0.80976
terminal cisterna	GO:0014802	2	0	1	#NUM!	2	0	1	#NUM!
meiotic spindle	GO:0072687	2	0	1	#NUM!	2	0	1	#NUM!
chromaffin granule	GO:0042583	2	0	1	#NUM!	2	0	1	#NUM!
tight junction	GO:0070160	1	0	1	#NUM!	1	0	1	#NUM!
WASH complex	GO:0071203	7	0	1	#NUM!	7	0	1	#NUM!
dolichol-phosphate-mannose synthase complex	GO:0033185	1	0	1	#NUM!	1	0	1	#NUM!
histone pre-mRNA 3'end processing complex	GO:0071204	3	0	1	#NUM!	3	0	1	#NUM!
snRNA-activating protein complex	GO:0019185	2	0	1	#NUM!	1	0	1	#NUM!
condensin complex	GO:0000796	4	0	1	#NUM!	5	0	1	#NUM!
photoreceptor inner segment membrane	GO:0060342	0	0	1	#VALUE!	0	0	1	#VALUE!
Golgi cisterna	GO:0031985	6	0	1	#NUM!	6	0	1	#NUM!
apical cortex	GO:0045179	4	0	1	#NUM!	4	0	1	#NUM!
endocytic vesicle lumen	GO:0071682	9	0	1	#NUM!	8	0	1	#NUM!
collagen type VII trimer	GO:0005590	1	0	1	#NUM!	1	0	1	#NUM!
DNA polymerase III complex	GO:0009360	1	0	1	#NUM!	1	0	1	#NUM!
MHC class I peptide loading complex	GO:0042824	4	0	1	#NUM!	4	0	1	#NUM!
MOZ/MORF histone acetyltransferase complex	GO:0070776	7	0	1	#NUM!	7	0	1	#NUM!
myelin sheath	GO:0043209	15	1	1	-0.269506	15	1	1	-0.288852
collagen type IX trimer	GO:0005594	1	0	1	#NUM!	1	0	1	#NUM!
zona pellucida receptor complex	GO:0002199	5	0	1	#NUM!	5	0	1	#NUM!
extrinsic component of postsynaptic density membrane	GO:0099147	3	0	1	#NUM!	3	0	1	#NUM!
cullin-RING ubiquitin ligase complex	GO:0031461	11	1	1	0.0406493	11	1	1	0.0213026
serine-type peptidase complex	GO:1905286	1	0	1	#NUM!	1	0	1	#NUM!
Shu complex	GO:0097196	1	0	1	#NUM!	1	0	1	#NUM!
cell-substrate junction	GO:0030055	2	0	1	#NUM!	2	0	1	#NUM!
inhibin B complex	GO:0043513	1	0	1	#NUM!	1	0	1	#NUM!
BRISC complex	GO:0070552	4	0	1	#NUM!	4	0	1	#NUM!
striated muscle dense body	GO:0055120	1	0	1	#NUM!	1	0	1	#NUM!
Gtr1-Gtr2 GTPase complex	GO:1990131	2	0	1	#NUM!	2	0	1	#NUM!
molybdopterin synthase complex	GO:0019008	3	0	1	#NUM!	3	0	1	#NUM!
neuronal ribonucleoprotein granule	GO:0071598	2	0	1	#NUM!	2	0	1	#NUM!
dendritic spine neck	GO:0044326	4	0	1	#NUM!	4	0	1	#NUM!
nuclear MIS12/MIND complex	GO:0000818	3	0	1	#NUM!	3	0	1	#NUM!
filopodium membrane	GO:0031527	8	0	1	#NUM!	9	1	0.567987	0.221973
Cul2-RING ubiquitin ligase complex	GO:0031462	8	0	1	#NUM!	8	0	1	#NUM!
spermatoproteasome complex	GO:1990111	3	0	1	#NUM!	3	0	1	#NUM!
Dbf4-dependent protein kinase complex	GO:0031431	2	0	1	#NUM!	2	0	1	#NUM!
guanyl-nucleotide exchange factor complex	GO:0032045	4	0	1	#NUM!	4	0	1	#NUM!
extracellular vesicle	GO:1903561	30	2	1	-0.269506	29	2	1	-0.254951
DNA recombinase complex	GO:0097519	0	0	1	#VALUE!	0	0	1	#VALUE!
proteasome regulatory particle, lid subcomplex	GO:0008541	6	0	1	#NUM!	6	0	1	#NUM!
trans-Golgi network transport vesicle	GO:0030140	12	1	1	-0.046362	12	1	1	-0.0657088
CBM complex	GO:0032449	4	0	1	#NUM!	2	0	1	#NUM!
NF-kappaB complex	GO:0071159	1	0	1	#NUM!	1	0	1	#NUM!
endoplasmic reticulum tubular network membrane	GO:0098826	1	0	1	#NUM!	1	0	1	#NUM!
mitochondrial degradosome	GO:0045025	1	0	1	#NUM!	1	0	1	#NUM!
chromaffin granule membrane	GO:0042584	1	0	1	#NUM!	1	0	1	#NUM!
pi-body	GO:0071546	1	0	1	#NUM!	1	0	1	#NUM!
tumor necrosis factor receptor superfamily complex	GO:0002947	2	0	1	#NUM!	2	0	1	#NUM!
mitochondrial respiratory chain complex II, succinate dehydrogenase complex (ubiquinone)	GO:0005749	3	0	1	#NUM!	3	0	1	#NUM!
actin filament bundle	GO:0032432	1	0	1	#NUM!	1	0	1	#NUM!
transcription factor TFIIK complex	GO:0070985	2	0	1	#NUM!	2	0	1	#NUM!
glutamyl-tRNA(Gln) amidotransferase complex	GO:0030956	2	0	1	#NUM!	2	0	1	#NUM!
m-AAA complex	GO:0005745	2	0	1	#NUM!	2	0	1	#NUM!
growth cone lamellipodium	GO:1990761	2	0	1	#NUM!	2	0	1	#NUM!
COPII-coated ER to Golgi transport vesicle	GO:0030134	23	2	1	-0.00380241	23	2	1	-0.0231492
DNA replication factor A complex	GO:0005662	3	0	1	#NUM!	3	0	1	#NUM!
female germ cell nucleus	GO:0001674	0	0	1	#VALUE!	0	0	1	#VALUE!
nuclear pericentric heterochromatin	GO:0031618	7	0	1	#NUM!	7	0	1	#NUM!
Cul4A-RING E3 ubiquitin ligase complex	GO:0031464	9	0	1	#NUM!	9	1	0.567987	0.221973
symmetric, GABA-ergic, inhibitory synapse	GO:0098983	1	0	1	#NUM!	1	0	1	#NUM!
mitochondrial fatty acid beta-oxidation multienzyme complex	GO:0016507	1	0	1	#NUM!	1	0	1	#NUM!
basal tubulobulbar complex	GO:0061829	1	0	1	#NUM!	1	0	1	#NUM!
dense core granule membrane	GO:0032127	1	0	1	#NUM!	1	0	1	#NUM!
TEAD-2-YAP complex	GO:0071149	2	0	1	#NUM!	1	0	1	#NUM!
Sin3-type complex	GO:0070822	6	0	1	#NUM!	6	0	1	#NUM!
integrin alpha10-beta1 complex	GO:0034680	1	0	1	#NUM!	1	0	1	#NUM!
IRE1-RACK1-PP2A complex	GO:1990630	1	0	1	#NUM!	1	0	1	#NUM!
proton-transporting V-type ATPase, V0 domain	GO:0033179	5	0	1	#NUM!	5	0	1	#NUM!
potassium:proton exchanging ATPase complex	GO:0005889	0	0	1	#VALUE!	0	0	1	#VALUE!
epididymosome	GO:0098875	1	0	1	#NUM!	1	0	1	#NUM!
clathrin-sculpted gamma-aminobutyric acid transport vesicle membrane	GO:0061202	6	0	1	#NUM!	6	0	1	#NUM!
bub1-bub3 complex	GO:1990298	1	0	1	#NUM!	1	0	1	#NUM!
condensed chromosome, centromeric region	GO:0000779	5	0	1	#NUM!	5	0	1	#NUM!
plus-end kinesin complex	GO:0005873	1	0	1	#NUM!	2	0	1	#NUM!
RES complex	GO:0070274	1	0	1	#NUM!	1	0	1	#NUM!
synaptobrevin 2-SNAP-25-syntaxin-3-complexin complex	GO:0070554	1	0	1	#NUM!	1	0	1	#NUM!
low-density lipoprotein particle	GO:0034362	6	0	1	#NUM!	6	0	1	#NUM!
endolysosome	GO:0036019	0	0	1	#VALUE!	1	0	1	#NUM!
transcription factor TFIIIC complex	GO:0000127	4	0	1	#NUM!	4	0	1	#NUM!
SNARE complex	GO:0031201	30	2	1	-0.269506	30	2	1	-0.288852
DNA ligase III-XRCC1 complex	GO:0070421	1	0	1	#NUM!	1	0	1	#NUM!
cell-substrate adherens junction	GO:0005924	1	0	1	#NUM!	1	0	1	#NUM!
spliceosomal snRNP complex	GO:0097525	1	0	1	#NUM!	1	0	1	#NUM!
non-motile cilium	GO:0097730	10	0	1	#NUM!	10	0	1	#NUM!
Set1C/COMPASS complex	GO:0048188	7	0	1	#NUM!	7	0	1	#NUM!
dendritic filopodium	GO:1902737	1	0	1	#NUM!	1	0	1	#NUM!
proteasome core complex, beta-subunit complex	GO:0019774	8	0	1	#NUM!	8	0	1	#NUM!
amyloid-beta complex	GO:0106003	2	0	1	#NUM!	2	0	1	#NUM!
AP-1 adaptor complex	GO:0030121	4	0	1	#NUM!	4	0	1	#NUM!
outer dynein arm	GO:0036157	0	0	1	#VALUE!	0	0	1	#VALUE!
nuclear replication fork	GO:0043596	3	0	1	#NUM!	3	0	1	#NUM!
ciliary membrane	GO:0060170	16	1	1	-0.334044	16	1	1	-0.353391
rDNA heterochromatin	GO:0033553	1	0	1	#NUM!	2	0	1	#NUM!
dendritic spine cytoplasm	GO:0061846	1	0	1	#NUM!	1	0	1	#NUM!
endoplasmic reticulum membrane	GO:0005789	403	35	1	-0.00504388	411	36	1	-0.0158764
NADPH oxidase complex	GO:0043020	2	0	1	#NUM!	4	0	1	#NUM!
anchored component of external side of plasma membrane	GO:0031362	8	0	1	#NUM!	10	0	1	#NUM!
tRNA methyltransferase complex	GO:0043527	1	0	1	#NUM!	1	0	1	#NUM!
melanosome membrane	GO:0033162	3	0	1	#NUM!	3	1	0.243953	1.32059
serine-type endopeptidase complex	GO:1905370	1	0	1	#NUM!	1	0	1	#NUM!
glial cytoplasmic inclusion	GO:0097409	1	0	1	#NUM!	1	0	1	#NUM!
BRCA1-A complex	GO:0070531	6	0	1	#NUM!	6	0	1	#NUM!
chiasma	GO:0005712	2	0	1	#NUM!	2	0	1	#NUM!
cortical microtubule	GO:0055028	1	0	1	#NUM!	1	0	1	#NUM!
Cul5-RING ubiquitin ligase complex	GO:0031466	5	0	1	#NUM!	5	0	1	#NUM!
extrinsic component of mitochondrial outer membrane	GO:0031315	2	0	1	#NUM!	2	0	1	#NUM!
preribosome	GO:0030684	3	0	1	#NUM!	3	0	1	#NUM!
ASTRA complex	GO:0070209	1	0	1	#NUM!	1	0	1	#NUM!
sperm head	GO:0061827	2	0	1	#NUM!	2	0	1	#NUM!
stereocilium membrane	GO:0060171	1	0	1	#NUM!	1	0	1	#NUM!
postsynaptic endocytic zone membrane	GO:0098844	3	0	1	#NUM!	3	0	1	#NUM!
spine apparatus	GO:0097444	1	0	1	#NUM!	1	0	1	#NUM!
integrin alphaM-beta2 complex	GO:0034688	1	0	1	#NUM!	1	0	1	#NUM!
insulin-like growth factor ternary complex	GO:0042567	2	0	1	#NUM!	2	0	1	#NUM!
central element	GO:0000801	1	0	1	#NUM!	1	0	1	#NUM!
primary dendrite	GO:0150001	1	0	1	#NUM!	1	0	1	#NUM!
oligosaccharyltransferase complex	GO:0008250	8	0	1	#NUM!	8	0	1	#NUM!
protein C inhibitor-PLAU complex	GO:0036027	1	0	1	#NUM!	1	0	1	#NUM!
extrinsic component of synaptic membrane	GO:0099243	1	0	1	#NUM!	1	0	1	#NUM!
host cell viral assembly compartment	GO:0072517	1	0	1	#NUM!	1	0	1	#NUM!
vacuolar proton-transporting V-type ATPase, V1 domain	GO:0000221	2	0	1	#NUM!	2	1	0.170077	1.72605
membrane attack complex	GO:0005579	0	0	1	#VALUE!	1	0	1	#NUM!
integrin alpha8-beta1 complex	GO:0034678	1	0	1	#NUM!	1	0	1	#NUM!
Atg1/ULK1 kinase complex	GO:1990316	2	0	1	#NUM!	2	0	1	#NUM!
myosin II filament	GO:0097513	3	0	1	#NUM!	3	0	1	#NUM!
90S preribosome	GO:0030686	4	0	1	#NUM!	4	0	1	#NUM!
transcription factor TFIIF complex	GO:0005674	1	0	1	#NUM!	1	0	1	#NUM!
intracellular organelle	GO:0043229	0	0	1	#VALUE!	0	0	1	#VALUE!
BAT3 complex	GO:0071818	3	0	1	#NUM!	3	0	1	#NUM!
nucleotide-excision repair factor 3 complex	GO:0000112	1	0	1	#NUM!	1	0	1	#NUM!
A band	GO:0031672	6	0	1	#NUM!	6	0	1	#NUM!
gap junction	GO:0005921	6	0	1	#NUM!	6	0	1	#NUM!
L-type voltage-gated calcium channel complex	GO:1990454	0	0	1	#VALUE!	0	0	1	#VALUE!
signal recognition particle	GO:0048500	3	0	1	#NUM!	3	0	1	#NUM!
signal recognition particle, endoplasmic reticulum targeting	GO:0005786	4	0	1	#NUM!	4	0	1	#NUM!
cardiac myofibril	GO:0097512	3	0	1	#NUM!	5	0	1	#NUM!
Noc1p-Noc2p complex	GO:0030690	1	0	1	#NUM!	1	0	1	#NUM!
gamma-tubulin ring complex	GO:0008274	4	0	1	#NUM!	4	0	1	#NUM!
ERCC4-ERCC1 complex	GO:0070522	2	0	1	#NUM!	2	0	1	#NUM!
endoplasmic reticulum-endosome membrane contact site	GO:0140284	3	0	1	#NUM!	3	0	1	#NUM!
nuclear cap binding complex	GO:0005846	2	0	1	#NUM!	2	0	1	#NUM!
site of DNA damage	GO:0090734	12	1	1	-0.046362	12	1	1	-0.0657088
axon cytoplasm	GO:1904115	41	3	1	-0.176415	42	5	0.418461	0.290966
AP-type membrane coat adaptor complex	GO:0030119	2	0	1	#NUM!	3	0	1	#NUM!
Hrd1p ubiquitin ligase complex	GO:0000836	3	0	1	#NUM!	3	0	1	#NUM!
gamma-tubulin small complex	GO:0008275	2	0	1	#NUM!	2	0	1	#NUM!
nuclear cyclin-dependent protein kinase holoenzyme complex	GO:0019908	3	0	1	#NUM!	3	0	1	#NUM!
activating signal cointegrator 1 complex	GO:0099053	3	0	1	#NUM!	3	0	1	#NUM!
apical cytoplasm	GO:0090651	1	0	1	#NUM!	1	0	1	#NUM!
lamin filament	GO:0005638	3	0	1	#NUM!	3	0	1	#NUM!
laminin-11 complex	GO:0043260	3	0	1	#NUM!	3	0	1	#NUM!
multi-eIF complex	GO:0043614	1	0	1	#NUM!	1	0	1	#NUM!
cuticular plate	GO:0032437	2	0	1	#NUM!	2	0	1	#NUM!
cyclin E1-CDK2 complex	GO:0097134	3	0	1	#NUM!	3	0	1	#NUM!
RSF complex	GO:0031213	0	0	1	#VALUE!	0	0	1	#VALUE!
immunoglobulin complex, circulating	GO:0042571	2	0	1	#NUM!	1	0	1	#NUM!
polycystin complex	GO:0002133	2	0	1	#NUM!	2	0	1	#NUM!
mucin granule	GO:0098594	1	0	1	#NUM!	1	0	1	#NUM!
apical dendrite	GO:0097440	11	1	1	0.0406493	11	1	1	0.0213026
B cell receptor complex	GO:0019815	1	0	1	#NUM!	1	0	1	#NUM!
nucleotide-excision repair complex	GO:0000109	4	0	1	#NUM!	4	0	1	#NUM!
TRAMP complex	GO:0031499	1	0	1	#NUM!	1	0	1	#NUM!
CRD-mediated mRNA stability complex	GO:0070937	5	0	1	#NUM!	5	0	1	#NUM!
interstitial matrix	GO:0005614	4	0	1	#NUM!	4	1	0.311262	1.0329
astrocyte end-foot	GO:0097450	1	0	1	#NUM!	1	0	1	#NUM!
phosphatidylinositol 3-kinase complex, class III, type II	GO:0034272	1	0	1	#NUM!	1	0	1	#NUM!
pentameric IgM immunoglobulin complex	GO:0071756	1	0	1	#NUM!	0	0	1	#VALUE!
ASAP complex	GO:0061574	4	0	1	#NUM!	4	0	1	#NUM!
sodium:potassium-exchanging ATPase complex	GO:0005890	4	0	1	#NUM!	4	0	1	#NUM!
multimeric ribonuclease P complex	GO:0030681	6	0	1	#NUM!	6	0	1	#NUM!
haptoglobin-hemoglobin complex	GO:0031838	2	0	1	#NUM!	3	0	1	#NUM!
dendritic microtubule	GO:1901588	3	0	1	#NUM!	3	0	1	#NUM!
perichromatin fibrils	GO:0005726	4	0	1	#NUM!	4	0	1	#NUM!
granular component	GO:0001652	4	0	1	#NUM!	4	0	1	#NUM!
vesicle lumen	GO:0031983	1	0	1	#NUM!	1	0	1	#NUM!
mitochondrial processing peptidase complex	GO:0017087	3	0	1	#NUM!	3	0	1	#NUM!
intracellular canaliculus	GO:0046691	1	0	1	#NUM!	1	0	1	#NUM!
glial cell projection	GO:0097386	5	0	1	#NUM!	5	1	0.372587	0.80976
laminin-8 complex	GO:0043257	1	0	1	#NUM!	1	0	1	#NUM!
SPOTS complex	GO:0035339	2	0	1	#NUM!	2	0	1	#NUM!
SMC loading complex	GO:0032116	1	0	1	#NUM!	1	0	1	#NUM!
nuclear RNA export factor complex	GO:0042272	1	0	1	#NUM!	1	0	1	#NUM!
Golgi-associated vesicle	GO:0005798	9	0	1	#NUM!	10	0	1	#NUM!
condensed nuclear chromosome inner kinetochore	GO:0000941	1	0	1	#NUM!	2	0	1	#NUM!
septin ring	GO:0005940	9	0	1	#NUM!	9	0	1	#NUM!
sarcoglycan complex	GO:0016012	2	0	1	#NUM!	2	0	1	#NUM!
HOPS complex	GO:0030897	5	0	1	#NUM!	5	0	1	#NUM!
cytoplasmic chromatin	GO:0000789	1	0	1	#NUM!	1	0	1	#NUM!
6-phosphofructokinase complex	GO:0005945	3	0	1	#NUM!	3	0	1	#NUM!
procollagen-proline 4-dioxygenase complex	GO:0016222	2	0	1	#NUM!	2	0	1	#NUM!
deuterosome	GO:0098536	1	0	1	#NUM!	2	0	1	#NUM!
GTPase activator complex	GO:1902773	1	0	1	#NUM!	1	0	1	#NUM!
SAGA-type complex	GO:0070461	2	0	1	#NUM!	3	0	1	#NUM!
CHOP-ATF3 complex	GO:1990622	1	0	1	#NUM!	2	1	0.170077	1.72605
U2 snRNP	GO:0005686	18	1	1	-0.451827	18	0	0.398272	#NUM!
cytochrome complex	GO:0070069	1	0	1	#NUM!	1	0	1	#NUM!
integral component of nuclear inner membrane	GO:0005639	6	0	1	#NUM!	6	0	1	#NUM!
dystroglycan complex	GO:0016011	1	0	1	#NUM!	1	0	1	#NUM!
FANCM-MHF complex	GO:0071821	2	0	1	#NUM!	2	0	1	#NUM!
RNA polymerase II, holoenzyme	GO:0016591	6	0	1	#NUM!	6	0	1	#NUM!
GABA receptor complex	GO:1902710	1	0	1	#NUM!	1	0	1	#NUM!
phagophore assembly site	GO:0000407	13	1	1	-0.126405	13	1	1	-0.145752
chloride channel complex	GO:0034707	11	1	1	0.0406493	11	1	1	0.0213026
glutamate-cysteine ligase complex	GO:0017109	1	0	1	#NUM!	1	0	1	#NUM!
TIM22 mitochondrial import inner membrane insertion complex	GO:0042721	1	0	1	#NUM!	1	0	1	#NUM!
inner dense plaque of desmosome	GO:0090637	1	0	1	#NUM!	1	0	1	#NUM!
PET complex	GO:1990923	1	0	1	#NUM!	1	0	1	#NUM!
STAGA complex	GO:0030914	8	0	1	#NUM!	7	0	1	#NUM!
Scc2-Scc4 cohesin loading complex	GO:0090694	1	0	1	#NUM!	1	0	1	#NUM!
omegasome	GO:1990462	1	0	1	#NUM!	1	0	1	#NUM!
phagolysosome	GO:0032010	0	0	1	#VALUE!	2	0	1	#NUM!
histone locus body	GO:0035363	1	0	1	#NUM!	1	0	1	#NUM!
cytoplasmic dynein complex	GO:0005868	16	1	1	-0.334044	16	1	1	-0.353391
connexin complex	GO:0005922	1	0	1	#NUM!	2	0	1	#NUM!
intrinsic component of mitochondrial inner membrane	GO:0031304	1	0	1	#NUM!	1	0	1	#NUM!
inward rectifier potassium channel complex	GO:1902937	2	0	1	#NUM!	2	0	1	#NUM!
tricellular tight junction	GO:0061689	1	0	1	#NUM!	1	0	1	#NUM!
mitochondrial intermembrane space protein transporter complex	GO:0042719	2	0	1	#NUM!	2	0	1	#NUM!
EARP complex	GO:1990745	2	0	1	#NUM!	2	0	1	#NUM!
alpha DNA polymerase:primase complex	GO:0005658	4	0	1	#NUM!	4	0	1	#NUM!
synaptic cleft	GO:0043083	6	0	1	#NUM!	6	0	1	#NUM!
alphav-beta3 integrin-IGF-1-IGF1R complex	GO:0035867	1	0	1	#NUM!	1	0	1	#NUM!
Parkin-FBXW7-Cul1 ubiquitin ligase complex	GO:1990452	3	0	1	#NUM!	3	0	1	#NUM!
sex chromosome	GO:0000803	1	0	1	#NUM!	1	0	1	#NUM!
photoreceptor outer segment membrane	GO:0042622	4	0	1	#NUM!	4	0	1	#NUM!
terminal web	GO:1990357	1	0	1	#NUM!	1	0	1	#NUM!
uniplex complex	GO:1990246	1	0	1	#NUM!	1	0	1	#NUM!
Cdc48p-Npl4p-Vms1p AAA ATPase complex	GO:0036266	0	0	1	#VALUE!	1	0	1	#NUM!
TEAD-1-YAP complex	GO:0071148	2	0	1	#NUM!	2	0	1	#NUM!
VCP-NPL4-UFD1 AAA ATPase complex	GO:0034098	5	0	1	#NUM!	5	1	0.372587	0.80976
postsynaptic specialization, intracellular component	GO:0099091	3	0	1	#NUM!	3	0	1	#NUM!
platelet alpha granule lumen	GO:0031093	34	3	1	0.0107964	40	5	0.398762	0.339756
transmembrane transporter complex	GO:1902495	1	0	1	#NUM!	1	0	1	#NUM!
H zone	GO:0031673	1	0	1	#NUM!	1	0	1	#NUM!
apical plasma membrane urothelial plaque	GO:0120001	0	0	1	#VALUE!	0	0	1	#VALUE!
intrinsic component of endoplasmic reticulum membrane	GO:0031227	3	0	1	#NUM!	3	0	1	#NUM!
phagophore assembly site membrane	GO:0034045	9	0	1	#NUM!	9	0	1	#NUM!
RSC-type complex	GO:0016586	2	0	1	#NUM!	2	0	1	#NUM!
cyclin A2-CDK2 complex	GO:0097124	3	0	1	#NUM!	3	0	1	#NUM!
vacuolar proton-transporting V-type ATPase complex	GO:0016471	9	0	1	#NUM!	9	0	1	#NUM!
nuclear pore inner ring	GO:0044611	1	0	1	#NUM!	1	0	1	#NUM!
nuclear meiotic cohesin complex	GO:0034991	2	0	1	#NUM!	2	0	1	#NUM!
inhibitory synapse	GO:0060077	5	0	1	#NUM!	5	0	1	#NUM!
spanning component of membrane	GO:0089717	1	0	1	#NUM!	1	0	1	#NUM!
RNA cap binding complex	GO:0034518	3	0	1	#NUM!	3	0	1	#NUM!
amylin receptor complex 2	GO:0150057	0	0	1	#VALUE!	1	0	1	#NUM!
meiotic spindle pole	GO:0090619	0	0	1	#VALUE!	0	0	1	#VALUE!
stereocilia ankle link	GO:0002141	2	0	1	#NUM!	2	0	1	#NUM!
integral component of organelle membrane	GO:0031301	5	0	1	#NUM!	5	0	1	#NUM!
insulin receptor complex	GO:0005899	3	0	1	#NUM!	3	0	1	#NUM!
meiotic nuclear membrane microtubule tethering complex	GO:0034993	4	0	1	#NUM!	5	1	0.372587	0.80976
actomyosin, actin portion	GO:0042643	2	0	1	#NUM!	2	0	1	#NUM!
potassium channel complex	GO:0034705	5	0	1	#NUM!	4	0	1	#NUM!
ELL-EAF complex	GO:0032783	4	0	1	#NUM!	4	0	1	#NUM!
platelet dense granule	GO:0042827	1	0	1	#NUM!	1	0	1	#NUM!
CHRAC	GO:0008623	2	0	1	#NUM!	2	0	1	#NUM!
axonemal dynein complex	GO:0005858	1	0	1	#NUM!	1	0	1	#NUM!
male pronucleus	GO:0001940	5	0	1	#NUM!	5	0	1	#NUM!
paranodal junction	GO:0033010	5	0	1	#NUM!	5	0	1	#NUM!
inner acrosomal membrane	GO:0002079	0	0	1	#VALUE!	0	0	1	#VALUE!
filopodium tip	GO:0032433	11	1	1	0.0406493	12	1	1	-0.0657088
granular vesicle	GO:1990005	1	0	1	#NUM!	1	0	1	#NUM!
synaptobrevin 2-SNAP-25-syntaxin-1a-complexin I complex	GO:0070032	4	0	1	#NUM!	4	0	1	#NUM!
axonemal microtubule	GO:0005879	2	0	1	#NUM!	2	0	1	#NUM!
MutSbeta complex	GO:0032302	2	0	1	#NUM!	2	0	1	#NUM!
cytoplasmic side of dendritic spine plasma membrane	GO:1990780	1	0	1	#NUM!	1	0	1	#NUM!
MHC class II protein complex	GO:0042613	10	0	1	#NUM!	9	0	1	#NUM!
sarcolemma	GO:0042383	53	4	1	-0.145453	56	7	0.341272	0.339756
stereocilium	GO:0032420	14	1	1	-0.200513	15	1	1	-0.288852
extrinsic component of external side of plasma membrane	GO:0031232	3	0	1	#NUM!	4	0	1	#NUM!
cyclin D2-CDK6 complex	GO:0097132	1	0	1	#NUM!	1	0	1	#NUM!
transport vesicle membrane	GO:0030658	18	1	1	-0.451827	17	1	1	-0.414015
axonal spine	GO:0044308	1	0	1	#NUM!	1	0	1	#NUM!
ARC complex	GO:0033167	1	0	1	#NUM!	1	0	1	#NUM!
Rix1 complex	GO:0097344	2	0	1	#NUM!	2	0	1	#NUM!
Lewy neurite	GO:0097462	1	0	1	#NUM!	1	0	1	#NUM!
cAMP-dependent protein kinase complex	GO:0005952	6	0	1	#NUM!	6	0	1	#NUM!
DNA-dependent protein kinase complex	GO:0070418	1	0	1	#NUM!	1	0	1	#NUM!
anchored component of postsynaptic recycling endosome membrane	GO:0099033	1	0	1	#NUM!	1	0	1	#NUM!
G protein-coupled receptor heterodimeric complex	GO:0038039	2	0	1	#NUM!	2	0	1	#NUM!
CORVET complex	GO:0033263	2	0	1	#NUM!	2	0	1	#NUM!
amylin receptor complex 3	GO:0150058	1	0	1	#NUM!	2	0	1	#NUM!
integral component of nuclear outer membrane	GO:0031309	0	0	1	#VALUE!	1	1	0.088993	2.4192
chromosome, centromeric region	GO:0000775	27	2	1	-0.164145	28	1	0.509273	-0.913007
mediator complex	GO:0016592	24	2	1	-0.046362	24	2	1	-0.0657088
mismatch repair complex	GO:0032300	4	0	1	#NUM!	4	0	1	#NUM!
ciliary plasm	GO:0097014	1	0	1	#NUM!	1	0	1	#NUM!
precatalytic spliceosome	GO:0071011	1	0	1	#NUM!	1	0	1	#NUM!
insulin-like growth factor binary complex	GO:0042568	1	0	1	#NUM!	1	0	1	#NUM!
clathrin-coated vesicle	GO:0030136	34	3	1	0.0107964	31	2	1	-0.321642
Derlin-1-VIMP complex	GO:0036502	1	0	1	#NUM!	1	0	1	#NUM!
ciliary tip	GO:0097542	24	2	1	-0.046362	24	2	1	-0.0657088
U4/U6 snRNP	GO:0071001	2	0	1	#NUM!	2	0	1	#NUM!
CAK-ERCC2 complex	GO:0070516	1	0	1	#NUM!	1	0	1	#NUM!
striated muscle myosin thick filament	GO:0005863	2	0	1	#NUM!	2	0	1	#NUM!
Myb complex	GO:0031523	1	0	1	#NUM!	1	0	1	#NUM!
Ski complex	GO:0055087	3	0	1	#NUM!	3	0	1	#NUM!
ryanodine receptor complex	GO:1990425	2	0	1	#NUM!	2	0	1	#NUM!
cytoplasmic side of membrane	GO:0098562	1	0	1	#NUM!	1	0	1	#NUM!
transcription factor TFIIIB complex	GO:0000126	3	0	1	#NUM!	3	1	0.243953	1.32059
GMP reductase complex	GO:1902560	1	0	1	#NUM!	1	0	1	#NUM!
Rb-E2F complex	GO:0035189	1	0	1	#NUM!	1	0	1	#NUM!
nuclear condensin complex	GO:0000799	1	0	1	#NUM!	2	0	1	#NUM!
interleukin-18 receptor complex	GO:0045092	1	0	1	#NUM!	1	1	0.088993	2.4192
cyclin B1-CDK1 complex	GO:0097125	1	0	1	#NUM!	2	0	1	#NUM!
transcription factor TFIIA complex	GO:0005672	4	0	1	#NUM!	4	1	0.311262	1.0329
Atg12-Atg5-Atg16 complex	GO:0034274	2	0	1	#NUM!	2	0	1	#NUM!
cytoplasmic microtubule bundle	GO:1905720	1	0	1	#NUM!	1	0	1	#NUM!
cytoplasmic side of nuclear pore	GO:1990876	1	0	1	#NUM!	1	0	1	#NUM!
troponin complex	GO:0005861	1	0	1	#NUM!	3	0	1	#NUM!
neuron projection branch point	GO:0061845	1	0	1	#NUM!	1	0	1	#NUM!
U4 snRNP	GO:0005687	9	0	1	#NUM!	9	0	1	#NUM!
laminin-1 complex	GO:0005606	2	0	1	#NUM!	2	0	1	#NUM!
prominosome	GO:0071914	1	0	1	#NUM!	1	0	1	#NUM!
RQC complex	GO:1990112	1	0	1	#NUM!	1	0	1	#NUM!
CAAX-protein geranylgeranyltransferase complex	GO:0005953	1	0	1	#NUM!	1	0	1	#NUM!
Golgi trans cisterna	GO:0000138	7	0	1	#NUM!	7	0	1	#NUM!
collagen type I trimer	GO:0005584	1	0	1	#NUM!	1	0	1	#NUM!
ATPase complex	GO:1904949	1	0	1	#NUM!	1	1	0.088993	2.4192
angiogenin-PRI complex	GO:0032311	2	0	1	#NUM!	2	0	1	#NUM!
ATP-binding cassette (ABC) transporter complex	GO:0043190	4	0	1	#NUM!	4	0	1	#NUM!
sodium channel complex	GO:0034706	1	0	1	#NUM!	1	0	1	#NUM!
Piccolo NuA4 histone acetyltransferase complex	GO:0032777	3	0	1	#NUM!	3	0	1	#NUM!
sarcoplasm	GO:0016528	7	0	1	#NUM!	7	1	0.479362	0.473288
cyclin-dependent protein kinase activating kinase holoenzyme complex	GO:0019907	2	0	1	#NUM!	3	0	1	#NUM!
peroxisome	GO:0005777	52	4	1	-0.126405	52	4	1	-0.145752
collagen type VI trimer	GO:0005589	2	0	1	#NUM!	2	0	1	#NUM!
eukaryotic 80S initiation complex	GO:0033291	1	0	1	#NUM!	1	0	1	#NUM!
Tle3-Aes complex	GO:0070722	0	0	1	#VALUE!	0	0	1	#VALUE!
trans-Golgi network transport vesicle membrane	GO:0012510	1	0	1	#NUM!	1	0	1	#NUM!
Golgi cisterna membrane	GO:0032580	37	3	1	-0.073761	38	2	0.576591	-0.525241
GID complex	GO:0034657	3	0	1	#NUM!	3	0	1	#NUM!
retromer, tubulation complex	GO:0030905	4	0	1	#NUM!	4	0	1	#NUM!
tRNA (m1A) methyltransferase complex	GO:0031515	2	0	1	#NUM!	2	0	1	#NUM!
eukaryotic translation initiation factor 3 complex, eIF3e	GO:0071540	2	0	1	#NUM!	2	0	1	#NUM!
symbiont-containing vacuole membrane	GO:0020005	1	0	1	#NUM!	1	0	1	#NUM!
integral component of omegasome membrane	GO:0097631	1	0	1	#NUM!	1	0	1	#NUM!
endodeoxyribonuclease complex	GO:1905347	0	0	1	#VALUE!	0	0	1	#VALUE!
postsynaptic endocytic zone cytoplasmic component	GO:0099631	2	0	1	#NUM!	2	0	1	#NUM!
MutLalpha complex	GO:0032389	2	0	1	#NUM!	2	0	1	#NUM!
phosphatidylinositol 3-kinase complex, class III, type I	GO:0034271	1	0	1	#NUM!	1	0	1	#NUM!
protein C inhibitor-coagulation factor V complex	GO:0097181	1	0	1	#NUM!	1	0	1	#NUM!
centralspindlin complex	GO:0097149	2	0	1	#NUM!	2	0	1	#NUM!
glycosylphosphatidylinositol-N-acetylglucosaminyltransferase (GPI-GnT) complex	GO:0000506	3	0	1	#NUM!	3	0	1	#NUM!
presynaptic endosome	GO:0098830	1	0	1	#NUM!	1	0	1	#NUM!
nascent polypeptide-associated complex	GO:0005854	4	0	1	#NUM!	4	0	1	#NUM!
protein C inhibitor-KLK3 complex	GO:0036029	1	0	1	#NUM!	1	0	1	#NUM!
laminin-10 complex	GO:0043259	3	0	1	#NUM!	3	0	1	#NUM!
anchored component of presynaptic membrane	GO:0099026	2	0	1	#NUM!	2	0	1	#NUM!
X chromosome	GO:0000805	3	0	1	#NUM!	3	0	1	#NUM!
secretory vesicle	GO:0099503	2	0	1	#NUM!	2	0	1	#NUM!
UTP-C complex	GO:0034456	2	0	1	#NUM!	2	0	1	#NUM!
LUBAC complex	GO:0071797	3	0	1	#NUM!	4	0	1	#NUM!
integrin alpha2-beta1 complex	GO:0034666	2	0	1	#NUM!	2	0	1	#NUM!
mitotic checkpoint complex	GO:0033597	1	0	1	#NUM!	1	0	1	#NUM!
condensin core heterodimer	GO:0000797	0	0	1	#VALUE!	1	0	1	#NUM!
extrinsic component of organelle membrane	GO:0031312	1	0	1	#NUM!	1	0	1	#NUM!
presynaptic intermediate filament cytoskeleton	GO:0099182	1	0	1	#NUM!	1	0	1	#NUM!
pyruvate dehydrogenase complex	GO:0045254	4	0	1	#NUM!	4	0	1	#NUM!
lateral plasma membrane	GO:0016328	32	2	1	-0.334044	34	3	1	-0.00855038
transcription elongation factor complex	GO:0008023	16	1	1	-0.334044	16	1	1	-0.353391
nuclear envelope lumen	GO:0005641	5	0	1	#NUM!	5	1	0.372587	0.80976
ectoplasm	GO:0043265	0	0	1	#VALUE!	0	0	1	#VALUE!
core TFIIH complex portion of holo TFIIH complex	GO:0000438	2	0	1	#NUM!	2	0	1	#NUM!
integrin complex	GO:0008305	6	0	1	#NUM!	6	0	1	#NUM!
ACF complex	GO:0016590	1	0	1	#NUM!	1	0	1	#NUM!
mitochondrial ribonuclease P complex	GO:0030678	1	0	1	#NUM!	1	0	1	#NUM!
eukaryotic translation initiation factor 3 complex	GO:0005852	13	1	1	-0.126405	13	1	1	-0.145752
Cul4-RING E3 ubiquitin ligase complex	GO:0080008	19	1	1	-0.505894	19	2	0.68401	0.167906
MAML1-RBP-Jkappa- ICN1 complex	GO:0002193	2	0	1	#NUM!	2	0	1	#NUM!
axon terminus	GO:0043679	21	1	1	-0.605978	21	1	1	-0.625325
succinate-CoA ligase complex (GDP-forming)	GO:0045244	0	0	1	#VALUE!	0	0	1	#VALUE!
integrin alpha4-beta1 complex	GO:0034668	1	0	1	#NUM!	1	0	1	#NUM!
MPP7-DLG1-LIN7 complex	GO:0097025	1	0	1	#NUM!	1	0	1	#NUM!
integral component of spine apparatus membrane	GO:0099065	1	0	1	#NUM!	1	0	1	#NUM!
lateral element	GO:0000800	5	0	1	#NUM!	6	0	1	#NUM!
condensed chromosome inner kinetochore	GO:0000939	1	0	1	#NUM!	1	0	1	#NUM!
U4/U6 x U5 tri-snRNP complex	GO:0046540	29	2	1	-0.235604	29	3	0.740068	0.150514
3M complex	GO:1990393	1	0	1	#NUM!	1	0	1	#NUM!
interleukin-12 receptor complex	GO:0042022	0	0	1	#VALUE!	0	0	1	#VALUE!
spectrin	GO:0008091	6	0	1	#NUM!	6	0	1	#NUM!
Sin3 complex	GO:0016580	8	0	1	#NUM!	8	1	0.525737	0.339756
cardiac Troponin complex	GO:1990584	1	0	1	#NUM!	2	0	1	#NUM!
alphav-beta3 integrin-HMGB1 complex	GO:0035868	1	0	1	#NUM!	1	0	1	#NUM!
contractile fiber	GO:0043292	3	0	1	#NUM!	3	0	1	#NUM!
extrinsic component of presynaptic active zone membrane	GO:0098891	1	0	1	#NUM!	1	0	1	#NUM!
nuclear periphery	GO:0034399	16	1	1	-0.334044	16	1	1	-0.353391
HCN channel complex	GO:0098855	2	0	1	#NUM!	2	0	1	#NUM!
mitochondrial alpha-ketoglutarate dehydrogenase complex	GO:0005947	1	0	1	#NUM!	1	0	1	#NUM!
organelle membrane contact site	GO:0044232	3	0	1	#NUM!	3	0	1	#NUM!
zymogen granule	GO:0042588	2	0	1	#NUM!	2	0	1	#NUM!
septin collar	GO:0032173	1	0	1	#NUM!	1	0	1	#NUM!
outer acrosomal membrane	GO:0002081	0	0	1	#VALUE!	0	0	1	#VALUE!
Swr1 complex	GO:0000812	8	0	1	#NUM!	8	0	1	#NUM!
multivesicular body, internal vesicle lumen	GO:0097489	1	0	1	#NUM!	1	0	1	#NUM!
acrosomal membrane	GO:0002080	6	0	1	#NUM!	6	0	1	#NUM!
serine-pyruvate aminotransferase complex	GO:0005969	1	0	1	#NUM!	1	0	1	#NUM!
very-low-density lipoprotein particle	GO:0034361	6	0	1	#NUM!	6	0	1	#NUM!
membrane coat	GO:0030117	6	0	1	#NUM!	6	0	1	#NUM!
nuclear ubiquitin ligase complex	GO:0000152	2	0	1	#NUM!	2	0	1	#NUM!
proton-transporting V-type ATPase, V1 domain	GO:0033180	4	0	1	#NUM!	4	0	1	#NUM!
extrinsic component of autophagosome membrane	GO:0097635	1	0	1	#NUM!	1	0	1	#NUM!
muscle tendon junction	GO:0005927	0	0	1	#VALUE!	0	0	1	#VALUE!
F-actin capping protein complex	GO:0008290	6	0	1	#NUM!	6	0	1	#NUM!
cerebellar mossy fiber	GO:0044300	1	0	1	#NUM!	1	0	1	#NUM!
Scrib-APC-beta-catenin complex	GO:0034750	2	0	1	#NUM!	2	0	1	#NUM!
BAK complex	GO:0097145	0	0	1	#VALUE!	0	0	1	#VALUE!
proton-transporting two-sector ATPase complex, catalytic domain	GO:0033178	2	0	1	#NUM!	2	0	1	#NUM!
dendrite	GO:0030425	204	17	1	-0.046362	208	24	0.1743	0.259714
cholinergic synapse	GO:0098981	3	0	1	#NUM!	3	0	1	#NUM!
kinociliary basal body	GO:1902636	2	0	1	#NUM!	2	0	1	#NUM!
exocytic vesicle	GO:0070382	14	1	1	-0.200513	14	1	1	-0.219859
nuclear outer membrane-endoplasmic reticulum membrane network	GO:0042175	1	0	1	#NUM!	1	0	1	#NUM!
senescence-associated heterochromatin focus	GO:0035985	3	0	1	#NUM!	3	0	1	#NUM!
integral component of synaptic membrane	GO:0099699	3	0	1	#NUM!	3	0	1	#NUM!
dense body	GO:0097433	6	0	1	#NUM!	5	0	1	#NUM!
GAIT complex	GO:0097452	4	0	1	#NUM!	4	0	1	#NUM!
mitochondrial small ribosomal subunit	GO:0005763	10	0	1	#NUM!	10	0	1	#NUM!
dystrophin-associated glycoprotein complex	GO:0016010	8	0	1	#NUM!	8	0	1	#NUM!
TRAPPII protein complex	GO:1990071	1	0	1	#NUM!	1	0	1	#NUM!
spanning component of plasma membrane	GO:0044214	1	0	1	#NUM!	1	0	1	#NUM!
mitochondrial permeability transition pore complex	GO:0005757	3	0	1	#NUM!	3	0	1	#NUM!
ribonuclease MRP complex	GO:0000172	4	0	1	#NUM!	4	0	1	#NUM!
dense fibrillar component	GO:0001651	2	0	1	#NUM!	2	0	1	#NUM!
clathrin coat	GO:0030118	4	0	1	#NUM!	4	0	1	#NUM!
NuRD complex	GO:0016581	11	1	1	0.0406493	11	0	0.614271	#NUM!
integral component of cytoplasmic side of endoplasmic reticulum membrane	GO:0071458	4	0	1	#NUM!	4	0	1	#NUM!
PCSK9-LDLR complex	GO:1990666	1	0	1	#NUM!	1	0	1	#NUM!
cation channel complex	GO:0034703	2	0	1	#NUM!	2	0	1	#NUM!
hippocampal mossy fiber expansion	GO:1990026	1	0	1	#NUM!	1	0	1	#NUM!
Y chromosome	GO:0000806	1	0	1	#NUM!	1	0	1	#NUM!
dense core granule	GO:0031045	6	0	1	#NUM!	6	0	1	#NUM!

## Sheet: HC80-99
#HC80-99(θ=0.5)		Male				Female
Gene ontology (cellular component)	Gene ontology IDs	AllGene	Critical	P-value	Enrichment(log scale)	AllGene	Critical	P-value	Enrichment(log scale)
protein-containing complex	GO:0032991	389	70	2.38604e-08	0.671114	391	67	2.68578e-08	0.688829
cytosol	GO:0005829	3195	358	4.53206e-07	0.197388	3205	351	1.39653e-09	0.241162
transcription factor complex	GO:0005667	124	30	5.39924e-07	0.967114	126	33	3.48918e-09	1.11307
SMAD protein complex	GO:0071141	6	6	5.94245e-07	2.3862	6	6	3.97861e-07	2.45284
cytoplasm	GO:0005737	2528	282	5.03846e-05	0.192921	2541	273	5.20509e-06	0.222002
nucleoplasm	GO:0005654	2134	239	0.000228444	0.196908	2138	233	1.45163e-05	0.236256
ruffle membrane	GO:0032587	60	15	0.000255948	0.999903	60	16	3.09551e-05	1.13109
nuclear telomere cap complex	GO:0000783	8	5	0.000287216	1.91619	8	5	0.000208942	1.98284
centrosome	GO:0005813	307	46	0.0008107	0.487991	304	41	0.00335098	0.449388
shelterin complex	GO:0070187	6	4	0.000915478	1.98073	6	4	0.000708052	2.04738
nuclear chromosome, telomeric region	GO:0000784	64	14	0.00168614	0.866372	65	13	0.00312633	0.843406
CD40 receptor complex	GO:0035631	11	5	0.00187254	1.59774	11	4	0.0109752	1.44124
plasma membrane	GO:0005886	1661	186	0.00188349	0.196769	1666	170	0.0105454	0.170461
autophagosome	GO:0005776	39	10	0.00219701	1.02522	40	11	0.000400983	1.16186
nucleus	GO:0005634	3155	328	0.00286835	0.122468	3183	323	7.35964e-05	0.164916
chromosome, telomeric region	GO:0000781	24	7	0.00464313	1.15405	25	7	0.00410856	1.17988
perinuclear region of cytoplasm	GO:0048471	451	59	0.00541614	0.352268	451	51	0.0380441	0.273202
beta-catenin destruction complex	GO:0030877	9	4	0.00613575	1.57527	8	4	0.0028704	1.7597
postsynaptic density, intracellular component	GO:0099092	14	5	0.00642409	1.35658	14	5	0.00482108	1.42322
early endosome membrane	GO:0031901	95	17	0.0065344	0.665534	94	12	0.140589	0.394455
central region of growth cone	GO:0090724	5	3	0.00672579	1.87537	5	3	0.00555796	1.94202
nonhomologous end joining complex	GO:0070419	5	3	0.00672579	1.87537	5	3	0.00555796	1.94202
beta-catenin-TCF complex	GO:1990907	5	3	0.00672579	1.87537	5	3	0.00555796	1.94202
photoreceptor ribbon synapse	GO:0098684	5	3	0.00672579	1.87537	5	3	0.00555796	1.94202
Grb2-EGFR complex	GO:0070436	2	2	0.00844952	2.3862	2	2	0.00739446	2.45284
transferase complex	GO:1990234	2	2	0.00844952	2.3862	2	2	0.00739446	2.45284
CHOP-ATF4 complex	GO:1990617	2	2	0.00844952	2.3862	2	2	0.00739446	2.45284
VCP-NSFL1C complex	GO:1990730	2	2	0.00844952	2.3862	2	2	0.00739446	2.45284
presynaptic endocytic zone	GO:0098833	2	2	0.00844952	2.3862	2	2	0.00739446	2.45284
cortical microtubule cytoskeleton	GO:0030981	2	2	0.00844952	2.3862	2	2	0.00739446	2.45284
cytoplasmic side of apical plasma membrane	GO:0098592	2	2	0.00844952	2.3862	2	2	0.00739446	2.45284
ATF4-CREB1 transcription factor complex	GO:1990589	2	2	0.00844952	2.3862	2	2	0.00739446	2.45284
DNA ligase IV complex	GO:0032807	2	2	0.00844952	2.3862	2	2	0.00739446	2.45284
HSP90-CDC37 chaperone complex	GO:1990565	2	2	0.00844952	2.3862	2	2	0.00739446	2.45284
heteromeric SMAD protein complex	GO:0071144	2	2	0.00844952	2.3862	2	2	0.00739446	2.45284
presynaptic cytosol	GO:0099523	10	4	0.00948988	1.46991	10	4	0.00748742	1.53655
cell projection	GO:0042995	59	12	0.00986843	0.793567	59	13	0.0012445	0.940255
vesicle membrane	GO:0012506	16	5	0.0120077	1.22305	16	6	0.00149884	1.47201
extracellular exosome	GO:0070062	1175	131	0.0137804	0.192372	1189	120	0.049709	0.159467
endocytic vesicle membrane	GO:0030666	36	8	0.0146288	0.88212	35	6	0.118071	0.689255
glutamatergic synapse	GO:0098978	212	30	0.0155699	0.430809	214	29	0.0129635	0.454163
sarcoplasmic reticulum membrane	GO:0033017	17	5	0.0157502	1.16242	17	5	0.0120005	1.22907
nuclear chromatin	GO:0000790	136	21	0.0159964	0.518065	133	17	0.0863916	0.395708
phagocytic vesicle membrane	GO:0030670	46	0	0.0194912	#NUM!	45	0	0.0302444	#NUM!
Wnt signalosome	GO:1990909	7	3	0.0204526	1.5389	7	2	0.116196	1.20008
cell cortex	GO:0005938	83	14	0.0213466	0.606414	83	10	0.239148	0.336588
cytoplasmic vesicle	GO:0031410	132	20	0.0223089	0.499128	132	23	0.000882798	0.705536
beta-catenin-TCF7L2 complex	GO:0070369	3	2	0.0237981	1.98073	3	2	0.0209142	2.04738
activin responsive factor complex	GO:0032444	3	2	0.0237981	1.98073	2	2	0.00739446	2.45284
basal dendrite	GO:0097441	3	2	0.0237981	1.98073	3	2	0.0209142	2.04738
AIM2 inflammasome complex	GO:0097169	3	2	0.0237981	1.98073	3	0	1	#NUM!
Lewy body core	GO:1990037	3	2	0.0237981	1.98073	3	2	0.0209142	2.04738
early endosome	GO:0005769	140	21	0.0253212	0.489078	143	18	0.0962481	0.380371
nuclear exosome (RNase complex)	GO:0000176	13	4	0.0258645	1.20754	13	4	0.0207058	1.27419
autophagosome membrane	GO:0000421	13	4	0.0258645	1.20754	13	5	0.00333243	1.49733
filopodium tip	GO:0032433	13	4	0.0258645	1.20754	13	2	0.309571	0.581041
U2-type prespliceosome	GO:0071004	13	4	0.0258645	1.20754	13	3	0.0947504	0.986506
cytoplasmic side of plasma membrane	GO:0009898	33	7	0.0277932	0.8356	33	6	0.059471	0.748095
ciliary rootlet	GO:0035253	8	3	0.0305196	1.40537	8	2	0.146404	1.06655
BLOC-1 complex	GO:0031083	8	3	0.0305196	1.40537	8	2	0.146404	1.06655
invadopodium	GO:0071437	8	3	0.0305196	1.40537	9	3	0.0359496	1.35423
exosome (RNase complex)	GO:0000178	14	4	0.0336406	1.13343	14	4	0.0270597	1.20008
apical plasma membrane	GO:0016324	117	18	0.0338439	0.514396	118	15	0.133079	0.390209
membrane raft	GO:0045121	121	18	0.0379401	0.480779	122	19	0.0131352	0.593261
ciliary base	GO:0097546	21	5	0.0381496	0.951113	21	5	0.0296468	1.01776
mitochondrial matrix	GO:0005759	184	9	0.0385424	-0.631513	183	8	0.0438658	-0.677201
apical part of cell	GO:0045177	28	6	0.0386684	0.845753	30	7	0.0119392	0.997556
GABA-ergic synapse	GO:0098982	28	6	0.0386684	0.845753	29	6	0.0340731	0.877307
nuclear body	GO:0016604	189	26	0.0400596	0.402547	188	24	0.0473825	0.394455
plasma membrane raft	GO:0044853	15	4	0.0426306	1.06444	15	4	0.0344534	1.13109
postsynaptic cytosol	GO:0099524	15	4	0.0426306	1.06444	15	4	0.0344534	1.13109
Derlin-1 retrotranslocation complex	GO:0036513	9	3	0.0427116	1.28759	9	3	0.0359496	1.35423
annulate lamellae	GO:0005642	4	2	0.0447084	1.69305	4	2	0.0394533	1.7597
varicosity	GO:0043196	4	2	0.0447084	1.69305	3	1	0.236597	1.35423
DNA-dependent protein kinase-DNA ligase 4 complex	GO:0005958	4	2	0.0447084	1.69305	4	2	0.0394533	1.7597
DNA repair complex	GO:1990391	4	2	0.0447084	1.69305	4	2	0.0394533	1.7597
cytoplasmic ribonucleoprotein granule	GO:0036464	51	9	0.0480736	0.651597	52	10	0.0119554	0.804185
recycling endosome membrane	GO:0055038	51	9	0.0480736	0.651597	51	5	0.799848	0.130456
presynapse	GO:0098793	66	11	0.0499094	0.594438	66	10	0.0729807	0.565774
cell leading edge	GO:0031252	30	6	0.0521757	0.77676	30	5	0.177322	0.661084
actin filament	GO:0005884	42	8	0.0522792	0.72797	41	9	0.0069989	0.936496
brush border membrane	GO:0031526	16	4	0.0528383	0.999903	17	4	0.0524121	1.00592
phosphatidylinositol 3-kinase complex	GO:0005942	16	4	0.0528383	0.999903	18	4	0.0629684	0.948766
spindle midzone	GO:0051233	16	4	0.0528383	0.999903	16	4	0.0429035	1.06655
ubiquitin ligase complex	GO:0000151	83	13	0.0532262	0.532307	83	15	0.00490155	0.742053
perikaryon	GO:0043204	68	11	0.055653	0.564585	67	11	0.0439746	0.646046
RISC complex	GO:0016442	10	3	0.0569495	1.18222	10	2	0.210416	0.843406
nuclear inclusion body	GO:0042405	10	3	0.0569495	1.18222	10	3	0.0481477	1.24887
cytoplasmic exosome (RNase complex)	GO:0000177	10	3	0.0569495	1.18222	10	3	0.0481477	1.24887
chaperone complex	GO:0101031	10	3	0.0569495	1.18222	10	3	0.0481477	1.24887
exon-exon junction complex	GO:0035145	10	3	0.0569495	1.18222	10	3	0.0481477	1.24887
aggresome	GO:0016235	31	6	0.0598809	0.74397	30	7	0.0119392	0.997556
inclusion body	GO:0016234	17	4	0.06425	0.939279	17	5	0.0120005	1.22907
RNA polymerase II transcription factor complex	GO:0090575	46	8	0.0679225	0.636998	43	7	0.0927776	0.637554
adherens junction	GO:0005912	32	6	0.0682266	0.712221	32	4	0.35076	0.373402
microtubule organizing center	GO:0005815	112	16	0.0688426	0.440288	114	16	0.0433625	0.489234
macropinosome	GO:0044354	5	2	0.0700301	1.46991	5	3	0.00555796	1.94202
Ragulator complex	GO:0071986	5	2	0.0700301	1.46991	5	2	0.0620501	1.53655
HULC complex	GO:0033503	5	2	0.0700301	1.46991	5	2	0.0620501	1.53655
organelle membrane	GO:0031090	5	2	0.0700301	1.46991	5	2	0.0620501	1.53655
activin receptor complex	GO:0048179	5	2	0.0700301	1.46991	5	2	0.0620501	1.53655
plasma membrane protein complex	GO:0098797	5	2	0.0700301	1.46991	5	2	0.0620501	1.53655
Lsm1-7-Pat1 complex	GO:1990726	5	2	0.0700301	1.46991	5	2	0.0620501	1.53655
mitochondrial inner membrane	GO:0005743	186	10	0.0717109	-0.536964	185	9	0.0826618	-0.570288
COP9 signalosome	GO:0008180	11	3	0.0731145	1.08691	10	3	0.0481477	1.24887
T-tubule	GO:0030315	25	5	0.073646	0.77676	23	5	0.0425423	0.926787
focal adhesion	GO:0005925	286	35	0.0759823	0.285554	288	34	0.0537192	0.316244
hippocampal mossy fiber to CA3 synapse	GO:0098686	18	4	0.0768368	0.88212	19	2	0.676175	0.201552
Cul3-RING ubiquitin ligase complex	GO:0031463	26	5	0.0846036	0.737539	26	5	0.0673354	0.804185
endoplasmic reticulum-Golgi intermediate compartment	GO:0005793	51	1	0.0853957	-1.54563	51	1	0.126397	-1.47898
postsynapse	GO:0098794	54	9	0.0909405	0.594438	54	7	0.225801	0.40977
interleukin-1 receptor complex	GO:0045323	1	1	0.0919787	2.3862	1	0	1	#NUM!
recycling endosome lumen	GO:0034777	1	1	0.0919787	2.3862	1	0	1	#NUM!
intrinsic component of endosome membrane	GO:0031302	1	1	0.0919787	2.3862	1	0	1	#NUM!
NF-kappaB p50/p65 complex	GO:0035525	1	1	0.0919787	2.3862	1	1	0.0860486	2.45284
septin cytoskeleton	GO:0032156	1	1	0.0919787	2.3862	1	1	0.0860486	2.45284
interleukin-28 receptor complex	GO:0032002	1	1	0.0919787	2.3862	1	0	1	#NUM!
perinuclear endoplasmic reticulum membrane	GO:1990578	1	1	0.0919787	2.3862	1	1	0.0860486	2.45284
neurofilament cytoskeleton	GO:0060053	1	1	0.0919787	2.3862	1	1	0.0860486	2.45284
stereocilium shaft	GO:0120043	1	1	0.0919787	2.3862	1	1	0.0860486	2.45284
ooplasm	GO:1990917	1	1	0.0919787	2.3862	1	1	0.0860486	2.45284
sumoylated E2 ligase complex	GO:1990356	1	1	0.0919787	2.3862	1	1	0.0860486	2.45284
nuclear proteasome complex	GO:0031595	1	1	0.0919787	2.3862	1	1	0.0860486	2.45284
protein N-acetylglucosaminyltransferase complex	GO:0017122	1	1	0.0919787	2.3862	1	1	0.0860486	2.45284
Golgi cis cisterna membrane	GO:1990674	1	1	0.0919787	2.3862	1	1	0.0860486	2.45284
serotonergic synapse	GO:0099154	1	1	0.0919787	2.3862	1	1	0.0860486	2.45284
interleukin-5 receptor complex	GO:0005895	1	1	0.0919787	2.3862	1	1	0.0860486	2.45284
intrinsic component of Golgi membrane	GO:0031228	1	1	0.0919787	2.3862	1	0	1	#NUM!
Wnt-Frizzled-LRP5/6 complex	GO:1990851	1	1	0.0919787	2.3862	1	0	1	#NUM!
IPAF inflammasome complex	GO:0072557	1	1	0.0919787	2.3862	1	0	1	#NUM!
hyaluranon cable	GO:0036117	1	1	0.0919787	2.3862	1	1	0.0860486	2.45284
extrinsic component of postsynaptic endosome membrane	GO:0098999	1	1	0.0919787	2.3862	1	1	0.0860486	2.45284
centrosomal corona	GO:0031592	1	1	0.0919787	2.3862	1	1	0.0860486	2.45284
GET complex	GO:0043529	1	1	0.0919787	2.3862	1	1	0.0860486	2.45284
AIP1-IRE1 complex	GO:1990597	1	1	0.0919787	2.3862	1	1	0.0860486	2.45284
collagen type XIV trimer	GO:0005596	1	1	0.0919787	2.3862	1	0	1	#NUM!
protease inhibitor complex	GO:0097179	1	1	0.0919787	2.3862	1	0	1	#NUM!
PAS complex	GO:0070772	1	1	0.0919787	2.3862	1	1	0.0860486	2.45284
9+0 non-motile cilium	GO:0097731	1	1	0.0919787	2.3862	1	1	0.0860486	2.45284
U11/U12 snRNP	GO:0034693	1	1	0.0919787	2.3862	1	0	1	#NUM!
Holliday junction resolvase complex	GO:0048476	1	1	0.0919787	2.3862	1	0	1	#NUM!
sperm head plasma membrane	GO:1990913	1	1	0.0919787	2.3862	1	1	0.0860486	2.45284
mitochondrial inner membrane peptidase complex	GO:0042720	1	1	0.0919787	2.3862	1	0	1	#NUM!
extrinsic component of postsynaptic specialization membrane	GO:0098892	1	1	0.0919787	2.3862	1	1	0.0860486	2.45284
meiotic spindle pole	GO:0090619	1	1	0.0919787	2.3862	1	1	0.0860486	2.45284
hinge region between urothelial plaques of apical plasma membrane	GO:0120003	1	1	0.0919787	2.3862	1	1	0.0860486	2.45284
integral component of nuclear outer membrane	GO:0031309	1	1	0.0919787	2.3862	0	0	1	#VALUE!
interleukin-18 receptor complex	GO:0045092	1	1	0.0919787	2.3862	1	0	1	#NUM!
ATPase complex	GO:1904949	1	1	0.0919787	2.3862	1	1	0.0860486	2.45284
succinate-CoA ligase complex (GDP-forming)	GO:0045244	1	1	0.0919787	2.3862	0	0	1	#VALUE!
extrinsic component of vacuolar membrane	GO:0000306	1	1	0.0919787	2.3862	1	1	0.0860486	2.45284
brush border	GO:0005903	27	5	0.0963667	0.699799	26	4	0.276603	0.581041
HFE-transferrin receptor complex	GO:1990712	6	2	0.0987771	1.28759	6	2	0.0878713	1.35423
BORC complex	GO:0099078	6	2	0.0987771	1.28759	6	2	0.0878713	1.35423
cell projection membrane	GO:0031253	6	2	0.0987771	1.28759	6	2	0.0878713	1.35423
spectrin-associated cytoskeleton	GO:0014731	6	2	0.0987771	1.28759	6	2	0.0878713	1.35423
meiotic nuclear membrane microtubule tethering complex	GO:0034993	6	2	0.0987771	1.28759	5	1	0.362377	0.843406
cytoplasmic vesicle membrane	GO:0030659	75	11	0.106505	0.466605	75	10	0.145563	0.43794
mitochondrial respiratory chain complex I	GO:0005747	31	0	0.109813	#NUM!	31	0	0.106803	#NUM!
secretory granule membrane	GO:0030667	46	1	0.122588	-1.44244	46	1	0.180621	-1.3758
cytoskeleton	GO:0005856	220	27	0.122606	0.288407	221	23	0.329696	0.190175
cytosolic large ribosomal subunit	GO:0022625	49	8	0.128794	0.573819	49	8	0.0678769	0.640465
mitochondrial respiratory chain complex IV	GO:0005751	7	2	0.130107	1.13343	8	1	0.513323	0.373402
platelet alpha granule membrane	GO:0031092	7	2	0.130107	1.13343	7	2	0.116196	1.20008
AP-2 adaptor complex	GO:0030122	7	2	0.130107	1.13343	7	1	0.467458	0.506933
Lsm2-8 complex	GO:0120115	7	2	0.130107	1.13343	7	2	0.116196	1.20008
semaphorin receptor complex	GO:0002116	7	2	0.130107	1.13343	7	2	0.116196	1.20008
uropod	GO:0001931	7	2	0.130107	1.13343	7	2	0.116196	1.20008
U6 snRNP	GO:0005688	7	2	0.130107	1.13343	7	2	0.116196	1.20008
proteasome core complex, alpha-subunit complex	GO:0019773	7	2	0.130107	1.13343	7	2	0.116196	1.20008
keratin filament	GO:0045095	7	2	0.130107	1.13343	7	2	0.116196	1.20008
RISC-loading complex	GO:0070578	7	2	0.130107	1.13343	7	1	0.467458	0.506933
Schaffer collateral - CA1 synapse	GO:0098685	50	8	0.132391	0.553616	51	7	0.203524	0.466928
U12-type spliceosomal complex	GO:0005689	22	4	0.137923	0.68145	22	3	0.43057	0.460413
proteasome complex	GO:0000502	53	8	0.147446	0.495347	54	7	0.225801	0.40977
external side of plasma membrane	GO:0009897	95	13	0.149153	0.39727	97	10	0.582181	0.180718
ciliary basal body	GO:0036064	72	10	0.154548	0.412117	71	9	0.203257	0.387388
integral component of presynaptic membrane	GO:0099056	23	4	0.155546	0.636998	22	6	0.00894126	1.15356
PML body	GO:0016605	78	11	0.162917	0.427384	79	12	0.0433279	0.568302
nuclear matrix	GO:0016363	78	11	0.162917	0.427384	80	12	0.0666384	0.555724
Z disc	GO:0030018	78	11	0.162917	0.427384	79	12	0.0433279	0.568302
mitochondrial large ribosomal subunit	GO:0005762	25	0	0.16292	#NUM!	25	1	0.719151	-0.766032
Golgi-associated vesicle membrane	GO:0030660	8	2	0.163303	0.999903	8	2	0.146404	1.06655
multivesicular body membrane	GO:0032585	8	2	0.163303	0.999903	9	1	0.555243	0.255619
stereocilium tip	GO:0032426	8	2	0.163303	0.999903	8	2	0.146404	1.06655
histone deacetylase complex	GO:0000118	26	0	0.165641	#NUM!	26	0	0.163347	#NUM!
trans-Golgi network membrane	GO:0032588	56	2	0.168274	-0.946007	56	2	0.233008	-0.879361
transport vesicle	GO:0030133	56	2	0.168274	-0.946007	55	2	0.232938	-0.861343
spindle pole	GO:0000922	80	11	0.169764	0.402066	79	10	0.221124	0.385981
Ku70:Ku80 complex	GO:0043564	2	1	0.175508	1.69305	2	1	0.164703	1.7597
CIA complex	GO:0097361	2	1	0.175508	1.69305	2	1	0.164703	1.7597
U2-type post-mRNA release spliceosomal complex	GO:0071008	2	1	0.175508	1.69305	2	0	1	#NUM!
intracellular ferritin complex	GO:0008043	2	1	0.175508	1.69305	2	1	0.164703	1.7597
mitotic spindle astral microtubule end	GO:1905721	2	1	0.175508	1.69305	2	1	0.164703	1.7597
cytoplasmic periphery of the nuclear pore complex	GO:1990723	2	1	0.175508	1.69305	2	1	0.164703	1.7597
membrane microdomain	GO:0098857	2	1	0.175508	1.69305	2	1	0.164703	1.7597
early phagosome membrane	GO:0036186	2	1	0.175508	1.69305	2	1	0.164703	1.7597
Dsl1/NZR complex	GO:0070939	2	1	0.175508	1.69305	2	1	0.164703	1.7597
ciliary pocket membrane	GO:0020018	2	1	0.175508	1.69305	2	0	1	#NUM!
microspike	GO:0044393	2	1	0.175508	1.69305	2	1	0.164703	1.7597
succinate-CoA ligase complex	GO:0042709	2	1	0.175508	1.69305	1	0	1	#NUM!
cytoophidium	GO:0097268	2	1	0.175508	1.69305	2	1	0.164703	1.7597
CHOP-C/EBP complex	GO:0036488	2	1	0.175508	1.69305	2	1	0.164703	1.7597
extrinsic component of postsynaptic membrane	GO:0098890	2	1	0.175508	1.69305	2	1	0.164703	1.7597
platelet dense tubular network	GO:0031094	2	1	0.175508	1.69305	2	1	0.164703	1.7597
IRE1-TRAF2-ASK1 complex	GO:1990604	2	1	0.175508	1.69305	2	1	0.164703	1.7597
astral microtubule	GO:0000235	2	1	0.175508	1.69305	2	1	0.164703	1.7597
microprocessor complex	GO:0070877	2	1	0.175508	1.69305	2	1	0.164703	1.7597
CNTFR-CLCF1 complex	GO:0097059	2	1	0.175508	1.69305	2	0	1	#NUM!
ubiquitin conjugating enzyme complex	GO:0031371	2	1	0.175508	1.69305	2	1	0.164703	1.7597
MICOS complex	GO:0061617	2	1	0.175508	1.69305	2	1	0.164703	1.7597
perinucleolar chromocenter	GO:0010370	2	1	0.175508	1.69305	2	1	0.164703	1.7597
intracellular vesicle	GO:0097708	2	1	0.175508	1.69305	2	1	0.164703	1.7597
KICSTOR complex	GO:0140007	2	1	0.175508	1.69305	2	1	0.164703	1.7597
proteasome storage granule	GO:0034515	2	1	0.175508	1.69305	2	1	0.164703	1.7597
aryl hydrocarbon receptor complex	GO:0034751	2	1	0.175508	1.69305	2	1	0.164703	1.7597
protein kinase CK2 complex	GO:0005956	2	1	0.175508	1.69305	2	1	0.164703	1.7597
Rab-protein geranylgeranyltransferase complex	GO:0005968	2	1	0.175508	1.69305	2	1	0.164703	1.7597
NLRP1 inflammasome complex	GO:0072558	2	1	0.175508	1.69305	2	0	1	#NUM!
ATF1-ATF4 transcription factor complex	GO:1990590	2	1	0.175508	1.69305	2	1	0.164703	1.7597
Slx1-Slx4 complex	GO:0033557	2	1	0.175508	1.69305	2	0	1	#NUM!
vacuolar proton-transporting V-type ATPase, V1 domain	GO:0000221	2	1	0.175508	1.69305	2	0	1	#NUM!
platelet dense tubular network membrane	GO:0031095	2	1	0.175508	1.69305	2	1	0.164703	1.7597
sperm fibrous sheath	GO:0035686	2	1	0.175508	1.69305	2	1	0.164703	1.7597
CHOP-ATF3 complex	GO:1990622	2	1	0.175508	1.69305	2	1	0.164703	1.7597
RNA nuclear export complex	GO:0042565	2	1	0.175508	1.69305	2	1	0.164703	1.7597
TRC complex	GO:0072380	2	1	0.175508	1.69305	2	1	0.164703	1.7597
signal peptidase complex	GO:0005787	2	1	0.175508	1.69305	2	1	0.164703	1.7597
phosphatidylinositol 3-kinase complex, class IA	GO:0005943	2	1	0.175508	1.69305	2	1	0.164703	1.7597
TRAF2-GSTP1 complex	GO:0097057	2	1	0.175508	1.69305	2	1	0.164703	1.7597
phosphatidylinositol 3-kinase complex, class IB	GO:0005944	2	1	0.175508	1.69305	2	0	1	#NUM!
PCNA-p21 complex	GO:0070557	2	1	0.175508	1.69305	2	1	0.164703	1.7597
Sec61 translocon complex	GO:0005784	2	1	0.175508	1.69305	2	1	0.164703	1.7597
FAR/SIN/STRIPAK complex	GO:0090443	2	1	0.175508	1.69305	2	1	0.164703	1.7597
SREBP-SCAP-Insig complex	GO:0032937	2	1	0.175508	1.69305	2	1	0.164703	1.7597
microtubule plus-end	GO:0035371	16	3	0.177169	0.712221	14	2	0.342297	0.506933
endoplasmic reticulum quality control compartment	GO:0044322	16	3	0.177169	0.712221	16	2	0.642735	0.373402
transcriptionally active chromatin	GO:0035327	16	3	0.177169	0.712221	16	3	0.15367	0.778867
proteasome core complex	GO:0005839	16	3	0.177169	0.712221	17	2	0.653088	0.312777
mitotic spindle	GO:0072686	45	7	0.186631	0.525445	43	7	0.0927776	0.637554
polysome	GO:0005844	30	5	0.191219	0.594438	30	4	0.322311	0.43794
ficolin-1-rich granule lumen	GO:1904813	89	12	0.192124	0.382468	91	12	0.129319	0.426891
endolysosome membrane	GO:0036020	9	2	0.197757	0.88212	9	1	0.555243	0.255619
Fanconi anaemia nuclear complex	GO:0043240	9	2	0.197757	0.88212	9	1	0.555243	0.255619
ciliary transition zone	GO:0035869	9	2	0.197757	0.88212	10	1	0.593557	0.150258
early phagosome	GO:0032009	9	2	0.197757	0.88212	9	2	0.177963	0.948766
axolemma	GO:0030673	9	2	0.197757	0.88212	8	2	0.146404	1.06655
microvillus membrane	GO:0031528	9	2	0.197757	0.88212	9	2	0.177963	0.948766
micro-ribonucleoprotein complex	GO:0035068	9	2	0.197757	0.88212	9	1	0.555243	0.255619
apical junction complex	GO:0043296	9	2	0.197757	0.88212	9	0	1	#NUM!
male germ cell nucleus	GO:0001673	9	2	0.197757	0.88212	10	2	0.210416	0.843406
endoplasmic reticulum lumen	GO:0005788	152	9	0.200367	-0.440458	150	7	0.103548	-0.611882
endocytic vesicle	GO:0030139	31	5	0.200818	0.561648	31	5	0.183994	0.628294
clathrin-coated endocytic vesicle	GO:0045334	17	3	0.201366	0.651597	17	2	0.653088	0.312777
immunological synapse	GO:0001772	17	3	0.201366	0.651597	17	3	0.175368	0.718242
endosome	GO:0005768	157	19	0.208048	0.274391	161	17	0.392206	0.204652
endomembrane system	GO:0012505	49	7	0.211934	0.440288	48	5	0.603421	0.19108
microtubule cytoskeleton	GO:0015630	95	5	0.213279	-0.558241	93	3	0.0625349	-0.981144
receptor complex	GO:0043235	100	13	0.218923	0.345977	101	10	0.592182	0.140308
postsynaptic density	GO:0014069	166	20	0.21967	0.269942	166	19	0.205761	0.285295
cell	GO:0005623	33	5	0.223218	0.499128	35	3	1	-0.00389228
cleavage furrow	GO:0032154	33	5	0.223218	0.499128	33	4	0.525197	0.34263
M band	GO:0031430	18	3	0.226272	0.594438	17	3	0.175368	0.718242
photoreceptor inner segment	GO:0001917	18	3	0.226272	0.594438	18	3	0.197848	0.661084
cell junction	GO:0030054	263	30	0.231251	0.215241	265	26	0.437113	0.13121
presynaptic active zone cytoplasmic component	GO:0098831	10	2	0.232959	0.77676	10	2	0.210416	0.843406
anchored component of plasma membrane	GO:0046658	10	2	0.232959	0.77676	9	2	0.177963	0.948766
actin cortical patch	GO:0030479	10	2	0.232959	0.77676	10	1	0.593557	0.150258
lamellipodium membrane	GO:0031258	10	2	0.232959	0.77676	10	1	0.593557	0.150258
exocyst	GO:0000145	10	2	0.232959	0.77676	10	2	0.210416	0.843406
XY body	GO:0001741	10	2	0.232959	0.77676	10	2	0.210416	0.843406
microtubule	GO:0005874	176	21	0.233062	0.260236	177	19	0.280216	0.221133
secretory granule lumen	GO:0034774	77	10	0.234325	0.344977	77	10	0.15576	0.411623
neuron projection	GO:0043005	177	21	0.234447	0.25457	178	20	0.22169	0.266792
protein-DNA complex	GO:0032993	34	5	0.235841	0.469275	35	5	0.221099	0.506933
clathrin-coated pit	GO:0005905	35	5	0.249297	0.440288	35	5	0.221099	0.506933
anchored component of membrane	GO:0031225	19	0	0.250097	#NUM!	21	0	0.251414	#NUM!
integral component of Golgi membrane	GO:0030173	19	0	0.250097	#NUM!	18	0	0.395466	#NUM!
Cul4-RING E3 ubiquitin ligase complex	GO:0080008	19	0	0.250097	#NUM!	19	0	0.401541	#NUM!
presynaptic active zone	GO:0048786	20	0	0.250185	#NUM!	20	0	0.409585	#NUM!
integral component of lumenal side of endoplasmic reticulum membrane	GO:0071556	20	0	0.250185	#NUM!	20	0	0.409585	#NUM!
tRNA-intron endonuclease complex	GO:0000214	3	1	0.251363	1.28759	3	0	1	#NUM!
kinetochore microtubule	GO:0005828	3	1	0.251363	1.28759	3	1	0.236597	1.35423
extrinsic component of synaptic vesicle membrane	GO:0098850	3	1	0.251363	1.28759	3	1	0.236597	1.35423
myosin II complex	GO:0016460	3	1	0.251363	1.28759	3	1	0.236597	1.35423
phosphopyruvate hydratase complex	GO:0000015	3	1	0.251363	1.28759	3	1	0.236597	1.35423
actomyosin contractile ring	GO:0005826	3	1	0.251363	1.28759	3	1	0.236597	1.35423
ESCRT-0 complex	GO:0033565	3	1	0.251363	1.28759	3	0	1	#NUM!
polar microtubule	GO:0005827	3	1	0.251363	1.28759	3	1	0.236597	1.35423
Bcl-2 family protein complex	GO:0097136	3	1	0.251363	1.28759	3	1	0.236597	1.35423
oxoglutarate dehydrogenase complex	GO:0045252	3	1	0.251363	1.28759	3	1	0.236597	1.35423
tertiary granule	GO:0070820	3	1	0.251363	1.28759	3	1	0.236597	1.35423
Schwann cell microvillus	GO:0097454	3	1	0.251363	1.28759	3	1	0.236597	1.35423
outer dense fiber	GO:0001520	3	1	0.251363	1.28759	4	1	0.302311	1.06655
U2AF	GO:0089701	3	1	0.251363	1.28759	3	1	0.236597	1.35423
actin cap	GO:0030478	3	1	0.251363	1.28759	4	1	0.302311	1.06655
cell tip	GO:0051286	3	1	0.251363	1.28759	3	1	0.236597	1.35423
ciliary neurotrophic factor receptor complex	GO:0070110	3	1	0.251363	1.28759	3	0	1	#NUM!
mitochondrial pyruvate dehydrogenase complex	GO:0005967	3	1	0.251363	1.28759	3	1	0.236597	1.35423
nuclear pore cytoplasmic filaments	GO:0044614	3	1	0.251363	1.28759	3	1	0.236597	1.35423
cytolytic granule	GO:0044194	3	1	0.251363	1.28759	3	1	0.236597	1.35423
acetylcholine-gated channel complex	GO:0005892	3	1	0.251363	1.28759	3	0	1	#NUM!
actin filament bundle	GO:0032432	3	1	0.251363	1.28759	2	0	1	#NUM!
DNA replication factor A complex	GO:0005662	3	1	0.251363	1.28759	3	1	0.236597	1.35423
postsynaptic endosome	GO:0098845	3	1	0.251363	1.28759	3	1	0.236597	1.35423
melanosome membrane	GO:0033162	3	1	0.251363	1.28759	3	0	1	#NUM!
myosin II filament	GO:0097513	3	1	0.251363	1.28759	3	1	0.236597	1.35423
MMXD complex	GO:0071817	3	1	0.251363	1.28759	3	1	0.236597	1.35423
elongin complex	GO:0070449	3	1	0.251363	1.28759	3	1	0.236597	1.35423
supraspliceosomal complex	GO:0044530	3	1	0.251363	1.28759	3	1	0.236597	1.35423
mRNA cleavage factor complex	GO:0005849	3	1	0.251363	1.28759	3	0	1	#NUM!
transcription factor TFIIIB complex	GO:0000126	3	1	0.251363	1.28759	3	1	0.236597	1.35423
junctional membrane complex	GO:0030314	3	1	0.251363	1.28759	3	1	0.236597	1.35423
early endosome lumen	GO:0031905	3	1	0.251363	1.28759	3	0	1	#NUM!
messenger ribonucleoprotein complex	GO:1990124	3	1	0.251363	1.28759	3	1	0.236597	1.35423
terminal bouton	GO:0043195	21	0	0.252643	#NUM!	21	0	0.251414	#NUM!
centriolar satellite	GO:0034451	21	0	0.252643	#NUM!	22	0	0.252831	#NUM!
extracellular space	GO:0005615	481	37	0.255095	-0.178752	489	32	0.0962015	-0.273783
MLL1 complex	GO:0071339	22	0	0.257274	#NUM!	22	0	0.252831	#NUM!
endoplasmic reticulum	GO:0005783	500	53	0.262879	0.141882	502	52	0.161489	0.185487
transcriptional repressor complex	GO:0017053	40	6	0.262991	0.489078	39	6	0.143742	0.581041
Prp19 complex	GO:0000974	11	2	0.26848	0.68145	11	2	0.243378	0.748095
proteasome regulatory particle, base subcomplex	GO:0008540	11	2	0.26848	0.68145	11	2	0.243378	0.748095
condensed chromosome	GO:0000793	11	2	0.26848	0.68145	12	2	0.276521	0.661084
late endosome membrane	GO:0031902	65	3	0.278803	-0.689577	67	3	0.278893	-0.653237
nucleolus	GO:0005730	543	57	0.281146	0.13214	546	56	0.154688	0.175576
presynaptic membrane	GO:0042734	43	6	0.283248	0.416757	43	6	0.265538	0.483403
neuromuscular junction	GO:0031594	43	6	0.283248	0.416757	43	7	0.0927776	0.637554
dendritic spine	GO:0043197	97	12	0.285855	0.296393	98	9	0.855308	0.0651006
ruffle	GO:0001726	69	9	0.290311	0.349316	68	10	0.0802516	0.535921
late endosome	GO:0005770	70	9	0.294848	0.334927	71	8	0.393733	0.269605
azurophil granule lumen	GO:0035578	45	6	0.301277	0.371295	50	6	0.441206	0.33258
cell surface	GO:0009986	235	26	0.302663	0.184709	237	22	0.72363	0.0758258
pseudopodium	GO:0031143	12	2	0.303964	0.594438	12	1	1	-0.0320632
methylosome	GO:0034709	12	2	0.303964	0.594438	12	2	0.276521	0.661084
nuclear pore nuclear basket	GO:0044615	12	2	0.303964	0.594438	12	2	0.276521	0.661084
cortical cytoskeleton	GO:0030863	12	2	0.303964	0.594438	12	2	0.276521	0.661084
host cell	GO:0043657	46	6	0.311453	0.349316	46	6	0.284702	0.415962
internode region of axon	GO:0033269	4	1	0.320248	0.999903	4	0	1	#NUM!
Weibel-Palade body	GO:0033093	4	1	0.320248	0.999903	4	0	1	#NUM!
postsynaptic recycling endosome	GO:0098837	4	1	0.320248	0.999903	4	1	0.302311	1.06655
CCAAT-binding factor complex	GO:0016602	4	1	0.320248	0.999903	4	1	0.302311	1.06655
mitochondrial envelope	GO:0005740	4	1	0.320248	0.999903	5	0	1	#NUM!
commitment complex	GO:0000243	4	1	0.320248	0.999903	4	1	0.302311	1.06655
basal part of cell	GO:0045178	4	1	0.320248	0.999903	4	1	0.302311	1.06655
muscle thin filament tropomyosin	GO:0005862	4	1	0.320248	0.999903	4	1	0.302311	1.06655
postsynaptic actin cytoskeleton	GO:0098871	4	1	0.320248	0.999903	4	1	0.302311	1.06655
gamma-secretase complex	GO:0070765	4	1	0.320248	0.999903	4	1	0.302311	1.06655
eukaryotic translation elongation factor 1 complex	GO:0005853	4	1	0.320248	0.999903	4	1	0.302311	1.06655
cytosolic proteasome complex	GO:0031597	4	1	0.320248	0.999903	4	1	0.302311	1.06655
interstitial matrix	GO:0005614	4	1	0.320248	0.999903	4	1	0.302311	1.06655
Cul7-RING ubiquitin ligase complex	GO:0031467	4	1	0.320248	0.999903	4	1	0.302311	1.06655
NELF complex	GO:0032021	4	1	0.320248	0.999903	4	1	0.302311	1.06655
alpha DNA polymerase:primase complex	GO:0005658	4	1	0.320248	0.999903	4	0	1	#NUM!
NLRP3 inflammasome complex	GO:0072559	4	1	0.320248	0.999903	4	0	1	#NUM!
condensed chromosome outer kinetochore	GO:0000940	4	1	0.320248	0.999903	5	2	0.0620501	1.53655
ELL-EAF complex	GO:0032783	4	1	0.320248	0.999903	4	0	1	#NUM!
leading edge membrane	GO:0031256	4	1	0.320248	0.999903	4	1	0.302311	1.06655
pronucleus	GO:0045120	4	1	0.320248	0.999903	5	1	0.362377	0.843406
ER membrane protein complex	GO:0072546	4	1	0.320248	0.999903	4	1	0.302311	1.06655
cytosolic small ribosomal subunit	GO:0022627	28	4	0.320477	0.440288	28	4	0.297265	0.506933
cytoplasmic microtubule	GO:0005881	28	4	0.320477	0.440288	28	3	0.729872	0.219251
nBAF complex	GO:0071565	13	2	0.339118	0.514396	13	2	0.309571	0.581041
anaphase-promoting complex	GO:0005680	13	2	0.339118	0.514396	13	2	0.309571	0.581041
trans-Golgi network	GO:0005802	87	5	0.349791	-0.470272	87	4	0.246018	-0.62677
intermediate filament cytoskeleton	GO:0045111	30	4	0.351074	0.371295	30	5	0.177322	0.661084
SNARE complex	GO:0031201	31	1	0.358272	-1.04779	30	1	0.512038	-0.948354
mitochondrion	GO:0005739	664	54	0.361514	-0.1231	656	56	1	-0.0079656
intracellular	GO:0005622	57	7	0.36161	0.289057	57	8	0.150483	0.489234
vesicle	GO:0031982	94	11	0.369545	0.240798	95	10	0.46171	0.201552
nuclear outer membrane	GO:0005640	14	2	0.373702	0.440288	14	2	0.342297	0.506933
sperm flagellum	GO:0036126	14	2	0.373702	0.440288	14	2	0.342297	0.506933
axoneme	GO:0005930	36	5	0.376209	0.412117	37	5	0.244872	0.451363
caveola	GO:0005901	36	5	0.376209	0.412117	37	4	0.555629	0.22822
T cell receptor complex	GO:0042101	5	1	0.382802	0.77676	5	1	0.362377	0.843406
glycogen granule	GO:0042587	5	1	0.382802	0.77676	5	1	0.362377	0.843406
basal cortex	GO:0045180	5	1	0.382802	0.77676	5	1	0.362377	0.843406
IkappaB kinase complex	GO:0008385	5	1	0.382802	0.77676	5	1	0.362377	0.843406
cytoplasmic side of lysosomal membrane	GO:0098574	5	1	0.382802	0.77676	5	1	0.362377	0.843406
core mediator complex	GO:0070847	5	1	0.382802	0.77676	5	1	0.362377	0.843406
manchette	GO:0002177	5	1	0.382802	0.77676	5	1	0.362377	0.843406
MKS complex	GO:0036038	5	1	0.382802	0.77676	5	0	1	#NUM!
astrocyte projection	GO:0097449	5	1	0.382802	0.77676	5	1	0.362377	0.843406
transcription factor AP-1 complex	GO:0035976	5	1	0.382802	0.77676	5	1	0.362377	0.843406
sarcoplasmic reticulum lumen	GO:0033018	5	1	0.382802	0.77676	5	1	0.362377	0.843406
origin recognition complex	GO:0000808	5	1	0.382802	0.77676	5	1	0.362377	0.843406
GABA-A receptor complex	GO:1902711	5	1	0.382802	0.77676	5	1	0.362377	0.843406
glial cell projection	GO:0097386	5	1	0.382802	0.77676	5	1	0.362377	0.843406
insulin-responsive compartment	GO:0032593	5	1	0.382802	0.77676	5	1	0.362377	0.843406
FHF complex	GO:0070695	5	1	0.382802	0.77676	5	1	0.362377	0.843406
VCP-NPL4-UFD1 AAA ATPase complex	GO:0034098	5	1	0.382802	0.77676	5	1	0.362377	0.843406
R2TP complex	GO:0097255	5	1	0.382802	0.77676	5	1	0.362377	0.843406
transcription export complex 2	GO:0070390	5	1	0.382802	0.77676	5	1	0.362377	0.843406
transcription factor TFIIH core complex	GO:0000439	5	1	0.382802	0.77676	5	1	0.362377	0.843406
transcription factor TFIIA complex	GO:0005672	5	1	0.382802	0.77676	5	1	0.362377	0.843406
axon hillock	GO:0043203	5	1	0.382802	0.77676	5	1	0.362377	0.843406
nuclear envelope lumen	GO:0005641	5	1	0.382802	0.77676	5	1	0.362377	0.843406
Golgi lumen	GO:0005796	37	5	0.383521	0.384718	36	3	1	-0.0320632
integral component of synaptic vesicle membrane	GO:0030285	15	0	0.388742	#NUM!	16	0	0.390344	#NUM!
endoplasmic reticulum exit site	GO:0070971	15	0	0.388742	#NUM!	15	0	0.633516	#NUM!
U5 snRNP	GO:0005682	15	0	0.388742	#NUM!	15	0	0.633516	#NUM!
costamere	GO:0043034	15	0	0.388742	#NUM!	15	0	0.633516	#NUM!
eukaryotic 43S preinitiation complex	GO:0016282	15	0	0.388742	#NUM!	15	0	0.633516	#NUM!
integral component of membrane	GO:0016021	914	91	0.394382	0.0792267	914	80	0.850898	0.0170396
integral component of postsynaptic density membrane	GO:0099061	17	0	0.394952	#NUM!	18	0	0.395466	#NUM!
midbody	GO:0030496	106	12	0.399851	0.207665	106	12	0.29555	0.274311
cytoplasmic stress granule	GO:0010494	39	5	0.401114	0.332074	40	4	0.774034	0.150258
ribonucleoprotein complex	GO:1990904	108	7	0.4027	-0.350023	108	5	0.166248	-0.61985
clathrin-coated endocytic vesicle membrane	GO:0030669	19	3	0.41126	0.540371	19	2	0.676175	0.201552
podosome	GO:0002102	19	3	0.41126	0.540371	20	4	0.0871236	0.843406
extracellular region	GO:0005576	596	49	0.418143	-0.112223	610	40	0.0604203	-0.271736
specific granule membrane	GO:0035579	41	5	0.42206	0.282064	41	5	0.396134	0.348709
sarcoplasmic reticulum	GO:0016529	20	3	0.422379	0.489078	20	3	0.244585	0.555724
Flemming body	GO:0090543	20	3	0.422379	0.489078	20	3	0.244585	0.555724
integral component of endoplasmic reticulum membrane	GO:0030176	42	2	0.42889	-0.658325	41	2	0.577757	-0.567581
Golgi cisterna membrane	GO:0032580	42	2	0.42889	-0.658325	39	3	1	-0.112106
mitochondrial intermembrane space	GO:0005758	44	2	0.430712	-0.704845	44	1	0.177222	-1.33135
microtubule associated complex	GO:0005875	21	3	0.435087	0.440288	21	3	0.419341	0.506933
lamellipodium	GO:0030027	127	14	0.439499	0.181068	127	14	0.336081	0.247714
juxtaparanode region of axon	GO:0044224	6	1	0.439607	0.594438	6	1	0.417278	0.661084
CD95 death-inducing signaling complex	GO:0031265	6	1	0.439607	0.594438	6	1	0.417278	0.661084
autolysosome	GO:0044754	6	1	0.439607	0.594438	6	2	0.0878713	1.35423
condensed nuclear chromosome, centromeric region	GO:0000780	6	1	0.439607	0.594438	6	1	0.417278	0.661084
integral component of presynaptic active zone membrane	GO:0099059	6	1	0.439607	0.594438	7	1	0.467458	0.506933
Golgi cis cisterna	GO:0000137	6	1	0.439607	0.594438	5	1	0.362377	0.843406
death-inducing signaling complex	GO:0031264	6	1	0.439607	0.594438	6	1	0.417278	0.661084
dendritic growth cone	GO:0044294	6	1	0.439607	0.594438	6	1	0.417278	0.661084
ciliary transition fiber	GO:0097539	6	1	0.439607	0.594438	6	1	0.417278	0.661084
mitochondrial respirasome	GO:0005746	6	1	0.439607	0.594438	6	1	0.417278	0.661084
proteasome regulatory particle	GO:0005838	6	1	0.439607	0.594438	6	1	0.417278	0.661084
paraspeckles	GO:0042382	6	1	0.439607	0.594438	6	0	1	#NUM!
junctional sarcoplasmic reticulum membrane	GO:0014701	6	1	0.439607	0.594438	6	1	0.417278	0.661084
NMDA selective glutamate receptor complex	GO:0017146	6	1	0.439607	0.594438	6	1	0.417278	0.661084
paranode region of axon	GO:0033270	6	1	0.439607	0.594438	6	1	0.417278	0.661084
ripoptosome	GO:0097342	6	1	0.439607	0.594438	6	1	0.417278	0.661084
lateral element	GO:0000800	6	1	0.439607	0.594438	7	1	0.467458	0.506933
COPI-coated vesicle	GO:0030137	6	1	0.439607	0.594438	6	1	0.417278	0.661084
SCAR complex	GO:0031209	6	1	0.439607	0.594438	6	0	1	#NUM!
cell body	GO:0044297	48	6	0.446231	0.306756	48	7	0.187444	0.527553
axonal growth cone	GO:0044295	22	3	0.449123	0.393768	22	2	0.713834	0.0549482
neuronal cell body	GO:0043025	207	22	0.463979	0.144521	205	22	0.256818	0.220876
kinetochore	GO:0000776	52	6	0.474558	0.226714	54	9	0.0468896	0.661084
condensed chromosome kinetochore	GO:0000777	54	3	0.480198	-0.504174	55	4	1	-0.168195
intermediate filament	GO:0005882	24	3	0.480248	0.306756	25	2	1	-0.0728851
nuclear membrane	GO:0031965	157	17	0.484029	0.163165	157	16	0.470983	0.169186
sarcolemma	GO:0042383	58	7	0.489051	0.271665	56	6	0.478749	0.219251
flotillin complex	GO:0016600	7	1	0.491191	0.440288	7	1	0.467458	0.506933
spindle pole centrosome	GO:0031616	7	1	0.491191	0.440288	7	1	0.467458	0.506933
nuclear pore central transport channel	GO:0044613	7	1	0.491191	0.440288	7	1	0.467458	0.506933
chaperonin-containing T-complex	GO:0005832	7	1	0.491191	0.440288	7	1	0.467458	0.506933
chromatoid body	GO:0033391	7	1	0.491191	0.440288	7	1	0.467458	0.506933
apicolateral plasma membrane	GO:0016327	7	1	0.491191	0.440288	8	1	0.513323	0.373402
PTW/PP1 phosphatase complex	GO:0072357	7	1	0.491191	0.440288	7	1	0.467458	0.506933
mitochondrial respiratory chain complex III	GO:0005750	7	1	0.491191	0.440288	7	1	0.467458	0.506933
ESCRT I complex	GO:0000813	7	1	0.491191	0.440288	7	1	0.467458	0.506933
prefoldin complex	GO:0016272	7	1	0.491191	0.440288	7	1	0.467458	0.506933
striated muscle thin filament	GO:0005865	7	1	0.491191	0.440288	7	1	0.467458	0.506933
endoplasmic reticulum tubular network	GO:0071782	7	1	0.491191	0.440288	7	1	0.467458	0.506933
zymogen granule membrane	GO:0042589	7	1	0.491191	0.440288	7	1	0.467458	0.506933
Pwp2p-containing subcomplex of 90S preribosome	GO:0034388	7	1	0.491191	0.440288	7	1	0.467458	0.506933
ribonucleoprotein granule	GO:0035770	7	1	0.491191	0.440288	7	1	0.467458	0.506933
nuclear lamina	GO:0005652	7	1	0.491191	0.440288	7	1	0.467458	0.506933
nuclear origin of replication recognition complex	GO:0005664	7	1	0.491191	0.440288	7	1	0.467458	0.506933
sarcoplasm	GO:0016528	7	1	0.491191	0.440288	7	0	1	#NUM!
azurophil granule	GO:0042582	7	1	0.491191	0.440288	8	2	0.146404	1.06655
recycling endosome	GO:0055037	60	7	0.497708	0.237763	60	6	0.642984	0.150258
cell-cell adherens junction	GO:0005913	61	7	0.502961	0.221234	63	7	0.493936	0.255619
specific granule lumen	GO:0035580	28	1	0.51057	-0.946007	28	1	0.509342	-0.879361
chromosome, centromeric region	GO:0000775	29	1	0.514089	-0.981098	30	1	0.512038	-0.948354
intercalated disc	GO:0014704	29	1	0.514089	-0.981098	29	1	0.510015	-0.914452
peroxisomal matrix	GO:0005782	29	1	0.514089	-0.981098	28	1	0.509342	-0.879361
lysosome	GO:0005764	116	8	0.515849	-0.287951	117	5	0.0974471	-0.699893
U2-type catalytic step 2 spliceosome	GO:0071007	30	1	0.518925	-1.015	30	1	0.512038	-0.948354
clathrin-coated vesicle membrane	GO:0030665	30	1	0.518925	-1.015	30	0	0.10651	#NUM!
extracellular matrix	GO:0031012	67	4	0.521712	-0.4322	68	3	0.278937	-0.668052
kinesin complex	GO:0005871	32	4	0.532063	0.306756	33	3	0.759479	0.0549482
intercellular bridge	GO:0045171	32	4	0.532063	0.306756	32	3	0.752758	0.0857199
acrosomal vesicle	GO:0001669	32	4	0.532063	0.306756	34	6	0.0672012	0.718242
Gemini of coiled bodies	GO:0097504	8	1	0.538032	0.306756	8	1	0.513323	0.373402
specific granule	GO:0042581	8	1	0.538032	0.306756	8	2	0.146404	1.06655
high-density lipoprotein particle	GO:0034364	8	1	0.538032	0.306756	7	1	0.467458	0.506933
voltage-gated calcium channel complex	GO:0005891	8	1	0.538032	0.306756	7	1	0.467458	0.506933
intrinsic component of membrane	GO:0031224	8	1	0.538032	0.306756	7	0	1	#NUM!
zonula adherens	GO:0005915	8	1	0.538032	0.306756	8	1	0.513323	0.373402
protein phosphatase type 1 complex	GO:0000164	8	1	0.538032	0.306756	8	1	0.513323	0.373402
proteasome core complex, beta-subunit complex	GO:0019774	8	1	0.538032	0.306756	9	0	1	#NUM!
presynaptic active zone membrane	GO:0048787	8	1	0.538032	0.306756	7	1	0.467458	0.506933
intraciliary transport particle B	GO:0030992	8	1	0.538032	0.306756	8	1	0.513323	0.373402
SMN complex	GO:0032797	8	1	0.538032	0.306756	8	1	0.513323	0.373402
Cdc73/Paf1 complex	GO:0016593	8	1	0.538032	0.306756	8	1	0.513323	0.373402
mRNA cap binding complex	GO:0005845	8	1	0.538032	0.306756	8	1	0.513323	0.373402
lipid droplet	GO:0005811	34	4	0.549034	0.246132	36	5	0.232611	0.478762
catalytic step 2 spliceosome	GO:0071013	79	5	0.554438	-0.373812	79	3	0.156678	-0.817992
basolateral plasma membrane	GO:0016323	80	9	0.556658	0.201396	81	10	0.229189	0.360979
synaptic vesicle membrane	GO:0030672	35	4	0.558679	0.217144	35	4	0.538886	0.28379
chromosome	GO:0005694	84	9	0.569964	0.152606	84	10	0.323499	0.324612
ER to Golgi transport vesicle membrane	GO:0012507	39	2	0.577539	-0.584217	39	1	0.253224	-1.21072
aminoacyl-tRNA synthetase multienzyme complex	GO:0017101	9	1	0.580566	0.188973	9	1	0.555243	0.255619
transcription factor TFIIH holo complex	GO:0005675	9	1	0.580566	0.188973	9	1	0.555243	0.255619
transcription export complex	GO:0000346	9	1	0.580566	0.188973	9	1	0.555243	0.255619
dendrite membrane	GO:0032590	9	1	0.580566	0.188973	9	1	0.555243	0.255619
filopodium membrane	GO:0031527	9	1	0.580566	0.188973	9	1	0.555243	0.255619
post-mRNA release spliceosomal complex	GO:0071014	9	1	0.580566	0.188973	9	1	0.555243	0.255619
axon cytoplasm	GO:1904115	42	5	0.586937	0.257966	42	4	0.780712	0.101468
stress fiber	GO:0001725	42	5	0.586937	0.257966	44	8	0.0508054	0.748095
basement membrane	GO:0005604	44	5	0.597124	0.211446	45	3	1	-0.255207
lysosomal lumen	GO:0043202	46	5	0.609866	0.166994	47	4	1	-0.0110097
COPI vesicle coat	GO:0030126	10	0	0.61377	#NUM!	10	0	1	#NUM!
protein phosphatase type 2A complex	GO:0000159	10	0	0.61377	#NUM!	11	0	0.614803	#NUM!
SAGA complex	GO:0000124	10	0	0.61377	#NUM!	10	0	1	#NUM!
extrinsic component of plasma membrane	GO:0019897	10	0	0.61377	#NUM!	9	0	1	#NUM!
non-motile cilium	GO:0097730	10	0	0.61377	#NUM!	10	0	1	#NUM!
anchored component of external side of plasma membrane	GO:0031362	10	0	0.61377	#NUM!	9	0	1	#NUM!
MLL3/4 complex	GO:0044666	10	0	0.61377	#NUM!	10	2	0.210416	0.843406
mitochondrial proton-transporting ATP synthase complex	GO:0005753	10	0	0.61377	#NUM!	10	0	1	#NUM!
MHC class II protein complex	GO:0042613	10	0	0.61377	#NUM!	10	0	1	#NUM!
mitochondrial small ribosomal subunit	GO:0005763	10	0	0.61377	#NUM!	10	0	1	#NUM!
nuclear transcription factor complex	GO:0044798	11	0	0.61422	#NUM!	11	0	0.614803	#NUM!
nucleotide-activated protein kinase complex	GO:0031588	11	0	0.61422	#NUM!	11	1	1	0.0549482
integral component of mitochondrial inner membrane	GO:0031305	11	0	0.61422	#NUM!	11	0	0.614803	#NUM!
excitatory synapse	GO:0060076	11	0	0.61422	#NUM!	11	0	0.614803	#NUM!
RNA polymerase II, core complex	GO:0005665	11	0	0.61422	#NUM!	11	0	0.614803	#NUM!
cell-cell contact zone	GO:0044291	11	0	0.61422	#NUM!	11	0	0.614803	#NUM!
Golgi-associated vesicle	GO:0005798	11	0	0.61422	#NUM!	11	0	0.614803	#NUM!
U2-type precatalytic spliceosome	GO:0071005	47	5	0.617043	0.145488	47	4	1	-0.0110097
nuclear heterochromatin	GO:0005720	12	0	0.617859	#NUM!	12	0	0.615941	#NUM!
Ino80 complex	GO:0031011	12	0	0.617859	#NUM!	12	0	0.615941	#NUM!
eukaryotic 48S preinitiation complex	GO:0033290	12	0	0.617859	#NUM!	12	0	0.615941	#NUM!
Ada2/Gcn5/Ada3 transcription activator complex	GO:0005671	12	0	0.617859	#NUM!	11	0	0.614803	#NUM!
synaptic membrane	GO:0097060	12	0	0.617859	#NUM!	12	0	0.615941	#NUM!
integrator complex	GO:0032039	12	0	0.617859	#NUM!	12	0	0.615941	#NUM!
neuron projection terminus	GO:0044306	12	0	0.617859	#NUM!	12	0	0.615941	#NUM!
preribosome, large subunit precursor	GO:0030687	12	0	0.617859	#NUM!	12	0	0.615941	#NUM!
phagophore assembly site	GO:0000407	13	0	0.624098	#NUM!	13	1	1	-0.112106
small nuclear ribonucleoprotein complex	GO:0030532	13	0	0.624098	#NUM!	13	0	0.61974	#NUM!
mitochondrial membrane	GO:0031966	51	3	0.624333	-0.447016	51	3	0.622625	-0.38037
mitochondrial ribosome	GO:0005761	14	0	0.632427	#NUM!	14	1	1	-0.186214
NuA4 histone acetyltransferase complex	GO:0035267	14	0	0.632427	#NUM!	14	0	0.625733	#NUM!
replication fork	GO:0005657	14	0	0.632427	#NUM!	14	0	0.625733	#NUM!
telomerase holoenzyme complex	GO:0005697	14	0	0.632427	#NUM!	14	0	0.625733	#NUM!
actin cytoskeleton	GO:0015629	126	13	0.640345	0.114865	128	14	0.338762	0.239871
myosin complex	GO:0016459	15	2	0.64241	0.371295	15	1	1	-0.255207
proteasome accessory complex	GO:0022624	15	2	0.64241	0.371295	15	2	0.374512	0.43794
spindle microtubule	GO:0005876	15	2	0.64241	0.371295	16	3	0.15367	0.778867
mast cell granule	GO:0042629	15	2	0.64241	0.371295	14	1	1	-0.186214
pericentriolar material	GO:0000242	15	2	0.64241	0.371295	15	1	1	-0.255207
smooth endoplasmic reticulum	GO:0005790	15	2	0.64241	0.371295	15	2	0.374512	0.43794
P-body	GO:0000932	57	6	0.646557	0.134906	58	8	0.156586	0.471842
U1 snRNP	GO:0005685	16	2	0.653672	0.306756	16	2	0.642735	0.373402
synapse	GO:0045202	142	11	0.660319	-0.171734	141	9	0.447241	-0.298692
phagocytic cup	GO:0001891	17	2	0.665894	0.246132	17	2	0.653088	0.312777
ciliary membrane	GO:0060170	17	2	0.665894	0.246132	17	2	0.653088	0.312777
basal plasma membrane	GO:0009925	18	2	0.678805	0.188973	18	2	0.66431	0.255619
intrinsic component of plasma membrane	GO:0031226	18	2	0.678805	0.188973	19	2	0.676175	0.201552
nuclear speck	GO:0016607	298	25	0.683513	-0.0920199	300	23	0.674095	-0.115445
synaptic vesicle	GO:0008021	76	8	0.687987	0.134906	76	10	0.150449	0.424695
nuclear inner membrane	GO:0005637	19	2	0.692173	0.134906	18	3	0.197848	0.661084
multivesicular body	GO:0005771	19	2	0.692173	0.134906	19	2	0.676175	0.201552
condensed nuclear chromosome	GO:0000794	19	2	0.692173	0.134906	21	2	0.70109	0.101468
fibrillar center	GO:0001650	84	6	0.702861	-0.25286	86	6	0.702041	-0.209744
spindle	GO:0005819	86	9	0.70566	0.129075	85	8	0.699104	0.0896338
photoreceptor outer segment	GO:0001750	20	2	0.705806	0.0836127	19	1	1	-0.491595
nucleosome	GO:0000786	21	1	0.715545	-0.658325	21	1	1	-0.591679
axon terminus	GO:0043679	22	1	0.715877	-0.704845	21	2	0.70109	0.101468
dendrite	GO:0030425	212	21	0.717272	0.0741339	210	23	0.212515	0.24123
mitochondrial nucleoid	GO:0042645	23	1	0.717441	-0.749296	23	0	0.256213	#NUM!
cortical actin cytoskeleton	GO:0030864	23	1	0.717441	-0.749296	23	1	0.716451	-0.682651
transcription factor TFIID complex	GO:0005669	23	1	0.717441	-0.749296	23	1	0.716451	-0.682651
cyclin-dependent protein kinase holoenzyme complex	GO:0000307	24	1	0.720111	-0.791856	25	2	1	-0.0728851
voltage-gated potassium channel complex	GO:0008076	25	1	0.723763	-0.832678	24	1	0.71729	-0.72521
tertiary granule lumen	GO:1904724	25	1	0.723763	-0.832678	25	2	1	-0.0728851
postsynaptic membrane	GO:0045211	99	10	0.725609	0.093663	98	6	0.470101	-0.340365
Golgi stack	GO:0005795	26	3	0.72828	0.226714	26	3	0.486094	0.293359
polysomal ribosome	GO:0042788	27	3	0.733549	0.188973	27	3	0.501741	0.255619
ficolin-1-rich granule membrane	GO:0101003	29	3	0.745923	0.117514	29	3	0.734843	0.18416
tertiary granule membrane	GO:0070821	29	3	0.745923	0.117514	29	2	1	-0.221305
rough endoplasmic reticulum	GO:0005791	34	2	0.765617	-0.447016	35	3	1	-0.00389228
clathrin-coated vesicle	GO:0030136	34	2	0.765617	-0.447016	36	2	0.76593	-0.437528
filopodium	GO:0030175	38	4	0.77541	0.134906	38	3	1	-0.0861304
endoplasmic reticulum-Golgi intermediate compartment membrane	GO:0033116	38	4	0.77541	0.134906	38	3	1	-0.0861304
phagocytic vesicle	GO:0045335	41	4	0.787581	0.0589201	41	3	1	-0.162116
platelet alpha granule lumen	GO:0031093	41	4	0.787581	0.0589201	41	3	1	-0.162116
extrinsic component of cytoplasmic side of plasma membrane	GO:0031234	47	3	0.797995	-0.365338	44	3	1	-0.232734
peroxisome	GO:0005777	54	4	0.815213	-0.216492	52	3	0.622618	-0.399788
bicellular tight junction	GO:0005923	55	4	0.81543	-0.234841	60	4	0.816604	-0.255207
blood microparticle	GO:0072562	58	4	0.818003	-0.287951	58	4	0.815795	-0.221305
membrane	GO:0016020	1195	112	0.827964	0.0187952	1199	108	0.576624	0.0457316
melanosome	GO:0042470	71	7	0.835529	0.069428	71	8	0.393733	0.269605
spliceosomal complex	GO:0005681	72	7	0.837093	0.0554418	72	5	0.832088	-0.214385
growth cone	GO:0030426	86	7	0.852716	-0.122239	86	6	0.702041	-0.209744
endoplasmic reticulum membrane	GO:0005789	419	37	0.862159	-0.0407552	421	35	0.928789	-0.0344413
endosome membrane	GO:0010008	140	13	0.883444	0.0095047	141	10	0.64889	-0.193331
axon	GO:0030424	166	14	0.891764	-0.0867327	166	13	0.888444	-0.0941949
Golgi membrane	GO:0000139	323	30	0.921749	0.00974282	322	29	0.761041	0.0455878
intracellular membrane-bounded organelle	GO:0043231	377	35	0.92727	0.00930064	380	33	0.925359	0.0091798
germinal vesicle	GO:0042585	1	0	1	#NUM!	1	0	1	#NUM!
RecQ helicase-Topo III complex	GO:0031422	1	0	1	#NUM!	1	0	1	#NUM!
dendritic shaft	GO:0043198	21	2	1	0.0348225	21	2	0.70109	0.101468
COPI-coated vesicle membrane	GO:0030663	2	0	1	#NUM!	2	0	1	#NUM!
postsynaptic intermediate filament cytoskeleton	GO:0099160	1	0	1	#NUM!	1	0	1	#NUM!
COPI-coated Golgi to ER transport vesicle	GO:0030142	1	0	1	#NUM!	1	0	1	#NUM!
G-protein beta/gamma-subunit complex	GO:0031680	6	0	1	#NUM!	6	0	1	#NUM!
protein phosphatase 4 complex	GO:0030289	2	0	1	#NUM!	2	0	1	#NUM!
autophagosome lumen	GO:0034423	1	0	1	#NUM!	1	0	1	#NUM!
AP-3 adaptor complex	GO:0030123	4	0	1	#NUM!	4	0	1	#NUM!
RNA polymerase I transcription factor complex	GO:0000120	2	0	1	#NUM!	2	0	1	#NUM!
integral component of plasma membrane	GO:0005887	392	36	1	-0.00154514	391	27	0.26625	-0.220027
condensed nuclear chromosome outer kinetochore	GO:0000942	2	0	1	#NUM!	2	0	1	#NUM!
CSF1-CSF1R complex	GO:1990682	2	0	1	#NUM!	2	0	1	#NUM!
cornified envelope	GO:0001533	9	0	1	#NUM!	9	1	0.555243	0.255619
Mpp10 complex	GO:0034457	3	0	1	#NUM!	3	0	1	#NUM!
integrin alphaL-beta2 complex	GO:0034687	1	0	1	#NUM!	1	0	1	#NUM!
interchromatin granule	GO:0035061	4	0	1	#NUM!	4	0	1	#NUM!
viral replication complex	GO:0019034	2	0	1	#NUM!	2	0	1	#NUM!
Ctf18 RFC-like complex	GO:0031390	5	0	1	#NUM!	5	0	1	#NUM!
outer membrane	GO:0019867	2	0	1	#NUM!	2	0	1	#NUM!
CCR4-NOT complex	GO:0030014	8	0	1	#NUM!	8	0	1	#NUM!
subsarcolemmal mitochondrion	GO:1990843	1	0	1	#NUM!	1	0	1	#NUM!
intermediate-density lipoprotein particle	GO:0034363	3	0	1	#NUM!	3	0	1	#NUM!
extrinsic component of mitochondrial inner membrane	GO:0031314	4	0	1	#NUM!	4	0	1	#NUM!
concave side of sperm head	GO:0061830	1	0	1	#NUM!	1	0	1	#NUM!
myosin V complex	GO:0031475	1	0	1	#NUM!	1	0	1	#NUM!
mitochondrial proton-transporting ATP synthase complex, catalytic core F(1)	GO:0000275	2	0	1	#NUM!	2	0	1	#NUM!
integral component of postsynaptic membrane	GO:0099055	15	1	1	-0.321852	15	2	0.374512	0.43794
9+2 motile cilium	GO:0097729	2	0	1	#NUM!	2	0	1	#NUM!
large ribosomal subunit	GO:0015934	4	0	1	#NUM!	4	1	0.302311	1.06655
kinocilium	GO:0060091	1	0	1	#NUM!	1	0	1	#NUM!
asymmetric synapse	GO:0032279	1	0	1	#NUM!	1	0	1	#NUM!
neuronal cell body membrane	GO:0032809	8	0	1	#NUM!	8	0	1	#NUM!
peroxisomal importomer complex	GO:1990429	2	0	1	#NUM!	2	0	1	#NUM!
mitochondrial proton-transporting ATP synthase, catalytic core	GO:0005754	1	0	1	#NUM!	1	0	1	#NUM!
nucleotide-excision repair factor 2 complex	GO:0000111	1	0	1	#NUM!	1	0	1	#NUM!
cation-transporting ATPase complex	GO:0090533	1	0	1	#NUM!	1	0	1	#NUM!
platelet dense granule membrane	GO:0031088	2	0	1	#NUM!	2	0	1	#NUM!
integrin alpha3-beta1 complex	GO:0034667	1	0	1	#NUM!	1	0	1	#NUM!
integral component of autophagosome membrane	GO:0097637	2	0	1	#NUM!	2	0	1	#NUM!
integral component of postsynaptic specialization membrane	GO:0099060	5	0	1	#NUM!	5	0	1	#NUM!
transcriptional preinitiation complex	GO:0097550	5	0	1	#NUM!	5	0	1	#NUM!
Mis6-Sim4 complex	GO:0031511	1	0	1	#NUM!	1	0	1	#NUM!
mitotic spindle microtubule	GO:1990498	3	0	1	#NUM!	3	0	1	#NUM!
proton-transporting two-sector ATPase complex	GO:0016469	4	0	1	#NUM!	4	0	1	#NUM!
growth cone filopodium	GO:1990812	3	0	1	#NUM!	3	0	1	#NUM!
interleukin-23 complex	GO:0070743	0	0	1	#VALUE!	1	0	1	#NUM!
DNA replication preinitiation complex	GO:0031261	1	0	1	#NUM!	1	0	1	#NUM!
adrenomedullin receptor complex	GO:1903143	1	0	1	#NUM!	1	0	1	#NUM!
outer dense plaque of desmosome	GO:0090636	1	0	1	#NUM!	1	0	1	#NUM!
leading edge of lamellipodium	GO:0061851	1	0	1	#NUM!	1	0	1	#NUM!
glycine cleavage complex	GO:0005960	1	0	1	#NUM!	1	0	1	#NUM!
rough endoplasmic reticulum lumen	GO:0048237	3	0	1	#NUM!	3	0	1	#NUM!
clathrin-sculpted acetylcholine transport vesicle membrane	GO:0060201	2	0	1	#NUM!	2	0	1	#NUM!
collagen type II trimer	GO:0005585	1	0	1	#NUM!	1	0	1	#NUM!
smooth muscle contractile fiber	GO:0030485	1	0	1	#NUM!	1	0	1	#NUM!
Lewy body corona	GO:1990038	1	0	1	#NUM!	1	0	1	#NUM!
dendritic spine head	GO:0044327	8	0	1	#NUM!	8	0	1	#NUM!
multivesicular body, internal vesicle	GO:0097487	0	0	1	#VALUE!	1	0	1	#NUM!
apical tubulobulbar complex	GO:0061828	1	0	1	#NUM!	1	0	1	#NUM!
pre-snoRNP complex	GO:0070761	4	0	1	#NUM!	4	0	1	#NUM!
TRAPPI protein complex	GO:1990070	1	0	1	#NUM!	1	0	1	#NUM!
histone methyltransferase complex	GO:0035097	19	1	1	-0.558241	19	2	0.676175	0.201552
lateral cell cortex	GO:0097575	1	0	1	#NUM!	1	0	1	#NUM!
interleukin-23 receptor complex	GO:0072536	1	0	1	#NUM!	1	0	1	#NUM!
cell-cell junction	GO:0005911	101	9	1	-0.0316982	101	8	1	-0.0828355
TIM23 mitochondrial import inner membrane translocase complex	GO:0005744	6	0	1	#NUM!	6	0	1	#NUM!
protein kinase 5 complex	GO:0016533	2	0	1	#NUM!	2	0	1	#NUM!
epidermal lamellar body	GO:0097209	1	0	1	#NUM!	2	0	1	#NUM!
Elg1 RFC-like complex	GO:0031391	2	0	1	#NUM!	2	0	1	#NUM!
voltage-gated sodium channel complex	GO:0001518	3	0	1	#NUM!	3	0	1	#NUM!
equatorial microtubule organizing center	GO:0000923	2	0	1	#NUM!	2	0	1	#NUM!
translation initiation ternary complex	GO:0044207	0	0	1	#VALUE!	0	0	1	#VALUE!
retromer complex	GO:0030904	7	0	1	#NUM!	7	0	1	#NUM!
clathrin-sculpted glutamate transport vesicle membrane	GO:0060203	3	0	1	#NUM!	3	0	1	#NUM!
cyclin E2-CDK2 complex	GO:0097135	2	0	1	#NUM!	2	1	0.164703	1.7597
Cajal body	GO:0015030	39	3	1	-0.178752	39	5	0.380851	0.39872
classical Lewy body	GO:0097414	1	0	1	#NUM!	1	0	1	#NUM!
mitochondrion-derived vesicle	GO:0099073	1	0	1	#NUM!	1	0	1	#NUM!
postsynaptic endocytic zone	GO:0098843	2	0	1	#NUM!	2	0	1	#NUM!
asymmetric, glutamatergic, excitatory synapse	GO:0098985	1	0	1	#NUM!	1	0	1	#NUM!
postsynaptic specialization	GO:0099572	2	0	1	#NUM!	2	0	1	#NUM!
main axon	GO:0044304	3	0	1	#NUM!	3	0	1	#NUM!
respiratory chain complex IV	GO:0045277	3	0	1	#NUM!	3	0	1	#NUM!
peripheral region of growth cone	GO:0090725	1	0	1	#NUM!	1	0	1	#NUM!
zeta DNA polymerase complex	GO:0016035	1	0	1	#NUM!	1	0	1	#NUM!
host cell PML body	GO:0075341	1	0	1	#NUM!	1	0	1	#NUM!
myelin sheath abaxonal region	GO:0035748	5	0	1	#NUM!	5	0	1	#NUM!
plasma membrane respiratory chain complex I	GO:0045272	1	0	1	#NUM!	1	0	1	#NUM!
perivitelline space	GO:0098595	1	0	1	#NUM!	1	0	1	#NUM!
integral component of peroxisomal membrane	GO:0005779	10	1	1	0.0836127	10	1	0.593557	0.150258
subapical complex	GO:0035003	0	0	1	#VALUE!	0	0	1	#VALUE!
symbiont-containing vacuole	GO:0020003	2	0	1	#NUM!	2	0	1	#NUM!
rod spherule	GO:0044317	1	0	1	#NUM!	1	0	1	#NUM!
proximal dendrite	GO:1990635	4	0	1	#NUM!	4	0	1	#NUM!
other organism cell	GO:0044216	1	0	1	#NUM!	1	0	1	#NUM!
telomeric heterochromatin	GO:0031933	2	0	1	#NUM!	2	0	1	#NUM!
invadopodium membrane	GO:0071438	2	0	1	#NUM!	2	0	1	#NUM!
lysosomal matrix	GO:1990836	1	0	1	#NUM!	1	0	1	#NUM!
laminin-2 complex	GO:0005607	1	0	1	#NUM!	1	0	1	#NUM!
signal recognition particle receptor complex	GO:0005785	1	0	1	#NUM!	1	0	1	#NUM!
piP-body	GO:0071547	2	0	1	#NUM!	2	0	1	#NUM!
extrinsic component of Golgi membrane	GO:0090498	3	0	1	#NUM!	3	0	1	#NUM!
replication fork protection complex	GO:0031298	3	0	1	#NUM!	2	0	1	#NUM!
vacuolar membrane	GO:0005774	14	1	1	-0.25286	14	1	1	-0.186214
dendritic spine membrane	GO:0032591	2	0	1	#NUM!	2	0	1	#NUM!
nuclear pre-replicative complex	GO:0005656	2	0	1	#NUM!	2	0	1	#NUM!
post-spliceosomal complex	GO:0071020	1	0	1	#NUM!	1	0	1	#NUM!
4-aminobutyrate transaminase complex	GO:0032144	1	0	1	#NUM!	1	0	1	#NUM!
endosome to plasma membrane transport vesicle	GO:0070381	3	0	1	#NUM!	3	0	1	#NUM!
platelet dense granule lumen	GO:0031089	7	0	1	#NUM!	7	0	1	#NUM!
endoplasmic reticulum-plasma membrane contact site	GO:0140268	4	0	1	#NUM!	4	0	1	#NUM!
endolysosome lumen	GO:0036021	3	0	1	#NUM!	4	0	1	#NUM!
eukaryotic translation initiation factor 2 complex	GO:0005850	1	0	1	#NUM!	1	0	1	#NUM!
intracellular cyclic nucleotide activated cation channel complex	GO:0017071	1	0	1	#NUM!	1	0	1	#NUM!
mitochondrial proton-transporting ATP synthase, stator stalk	GO:0000274	1	0	1	#NUM!	1	0	1	#NUM!
protein farnesyltransferase complex	GO:0005965	1	0	1	#NUM!	1	0	1	#NUM!
MIS12/MIND type complex	GO:0000444	3	0	1	#NUM!	3	0	1	#NUM!
box C/D snoRNP complex	GO:0031428	3	0	1	#NUM!	3	0	1	#NUM!
cortical endoplasmic reticulum	GO:0032541	1	0	1	#NUM!	1	0	1	#NUM!
oligosaccharyltransferase III complex	GO:0035000	1	0	1	#NUM!	1	0	1	#NUM!
RNA polymerase I complex	GO:0005736	6	0	1	#NUM!	6	0	1	#NUM!
mitotic spindle pole	GO:0097431	15	1	1	-0.321852	16	1	1	-0.319745
alveolar lamellar body	GO:0097208	2	0	1	#NUM!	2	0	1	#NUM!
cytoplasmic cyclin-dependent protein kinase holoenzyme complex	GO:0000308	1	0	1	#NUM!	1	0	1	#NUM!
alpha-beta T cell receptor complex	GO:0042105	1	0	1	#NUM!	1	0	1	#NUM!
sperm mitochondrial sheath	GO:0097226	1	0	1	#NUM!	1	0	1	#NUM!
TRAPP complex	GO:0030008	6	0	1	#NUM!	6	0	1	#NUM!
TCR signalosome	GO:0036398	1	0	1	#NUM!	1	0	1	#NUM!
U2-type spliceosomal complex	GO:0005684	5	0	1	#NUM!	5	0	1	#NUM!
discoidal high-density lipoprotein particle	GO:0034365	2	0	1	#NUM!	2	0	1	#NUM!
mitochondrial proton-transporting ATP synthase complex, coupling factor F(o)	GO:0000276	6	0	1	#NUM!	6	0	1	#NUM!
mRNA cap methyltransferase complex	GO:0031533	1	0	1	#NUM!	1	0	1	#NUM!
protein C inhibitor-coagulation factor Xa complex	GO:0097182	1	0	1	#NUM!	1	0	1	#NUM!
dopaminergic synapse	GO:0098691	3	0	1	#NUM!	3	0	1	#NUM!
calcium ion-transporting ATPase complex	GO:0090534	2	0	1	#NUM!	2	0	1	#NUM!
dendrite cytoplasm	GO:0032839	16	1	1	-0.386391	16	1	1	-0.319745
SMN-Sm protein complex	GO:0034719	14	1	1	-0.25286	14	1	1	-0.186214
guanylate cyclase complex, soluble	GO:0008074	1	0	1	#NUM!	1	0	1	#NUM!
EGO complex	GO:0034448	3	0	1	#NUM!	3	0	1	#NUM!
small ribosomal subunit	GO:0015935	11	1	1	-0.0116975	11	1	1	0.0549482
checkpoint clamp complex	GO:0030896	4	0	1	#NUM!	4	0	1	#NUM!
growth hormone receptor complex	GO:0070195	1	0	1	#NUM!	1	0	1	#NUM!
RNA polymerase transcription factor SL1 complex	GO:0005668	2	0	1	#NUM!	2	0	1	#NUM!
nuclear euchromatin	GO:0005719	15	1	1	-0.321852	15	1	1	-0.255207
protein C inhibitor-TMPRSS11E complex	GO:0036025	1	0	1	#NUM!	1	0	1	#NUM!
extrinsic component of endosome membrane	GO:0031313	6	0	1	#NUM!	6	0	1	#NUM!
somatodendritic compartment	GO:0036477	6	0	1	#NUM!	6	0	1	#NUM!
pseudopodium membrane	GO:0031260	0	0	1	#VALUE!	0	0	1	#VALUE!
retromer, cargo-selective complex	GO:0030906	2	0	1	#NUM!	2	0	1	#NUM!
nuclear lumen	GO:0031981	1	0	1	#NUM!	1	0	1	#NUM!
filamentous actin	GO:0031941	13	1	1	-0.178752	14	2	0.342297	0.506933
extrinsic component of omegasome membrane	GO:0097629	1	0	1	#NUM!	1	0	1	#NUM!
protein C inhibitor-plasma kallikrein complex	GO:0036030	1	0	1	#NUM!	1	0	1	#NUM!
stereocilium bundle	GO:0032421	2	0	1	#NUM!	2	0	1	#NUM!
calcium- and calmodulin-dependent protein kinase complex	GO:0005954	2	0	1	#NUM!	2	0	1	#NUM!
syntrophin complex	GO:0016013	3	0	1	#NUM!	3	0	1	#NUM!
DNA replication factor C complex	GO:0005663	4	0	1	#NUM!	4	0	1	#NUM!
interphase microtubule organizing center	GO:0031021	1	0	1	#NUM!	1	0	1	#NUM!
dendrite terminus	GO:0044292	2	0	1	#NUM!	2	0	1	#NUM!
Barr body	GO:0001740	4	0	1	#NUM!	3	0	1	#NUM!
lumenal side of Golgi membrane	GO:0098547	1	0	1	#NUM!	1	0	1	#NUM!
transcription factor TFTC complex	GO:0033276	8	0	1	#NUM!	7	0	1	#NUM!
calcium channel complex	GO:0034704	11	1	1	-0.0116975	12	1	1	-0.0320632
UFD1-NPL4 complex	GO:0036501	1	0	1	#NUM!	1	0	1	#NUM!
female pronucleus	GO:0001939	6	0	1	#NUM!	6	0	1	#NUM!
ribose phosphate diphosphokinase complex	GO:0002189	4	0	1	#NUM!	4	0	1	#NUM!
SUMO activating enzyme complex	GO:0031510	3	0	1	#NUM!	3	0	1	#NUM!
BIM-BCL-xl complex	GO:0097140	1	0	1	#NUM!	1	0	1	#NUM!
laminin-3 complex	GO:0005608	1	0	1	#NUM!	1	0	1	#NUM!
nucleolar ribonuclease P complex	GO:0005655	2	0	1	#NUM!	2	0	1	#NUM!
cleavage body	GO:0071920	2	0	1	#NUM!	2	0	1	#NUM!
macropinocytic cup	GO:0070685	1	0	1	#NUM!	1	0	1	#NUM!
SCF ubiquitin ligase complex	GO:0019005	44	4	1	-0.0116975	43	4	0.784568	0.0779377
FACT complex	GO:0035101	2	0	1	#NUM!	2	0	1	#NUM!
clathrin-sculpted monoamine transport vesicle membrane	GO:0070083	3	0	1	#NUM!	3	0	1	#NUM!
neurofibrillary tangle	GO:0097418	3	0	1	#NUM!	3	0	1	#NUM!
spherical high-density lipoprotein particle	GO:0034366	2	0	1	#NUM!	2	0	1	#NUM!
peroxisomal membrane	GO:0005778	34	3	1	-0.0415505	34	3	1	0.0250953
clathrin complex	GO:0071439	3	0	1	#NUM!	3	0	1	#NUM!
condensed nuclear chromosome kinetochore	GO:0000778	6	0	1	#NUM!	6	0	1	#NUM!
CURI complex	GO:0032545	2	0	1	#NUM!	2	0	1	#NUM!
DUBm complex	GO:0071819	2	0	1	#NUM!	2	0	1	#NUM!
perineuronal net	GO:0072534	2	0	1	#NUM!	2	0	1	#NUM!
RNA polymerase III complex	GO:0005666	9	0	1	#NUM!	9	0	1	#NUM!
NatC complex	GO:0031417	1	0	1	#NUM!	1	0	1	#NUM!
cytoplasmic side of late endosome membrane	GO:0098560	2	0	1	#NUM!	2	0	1	#NUM!
lamellar body	GO:0042599	5	0	1	#NUM!	5	1	0.362377	0.843406
VCB complex	GO:0030891	5	0	1	#NUM!	5	0	1	#NUM!
endothelial microparticle	GO:0072563	1	0	1	#NUM!	1	0	1	#NUM!
protein-lipid complex	GO:0032994	1	0	1	#NUM!	1	0	1	#NUM!
collagen type XI trimer	GO:0005592	1	0	1	#NUM!	1	0	1	#NUM!
host cell presynaptic membrane	GO:0044231	1	0	1	#NUM!	1	0	1	#NUM!
chromosome passenger complex	GO:0032133	1	0	1	#NUM!	1	0	1	#NUM!
sex chromatin	GO:0001739	6	0	1	#NUM!	6	0	1	#NUM!
node of Ranvier	GO:0033268	8	0	1	#NUM!	8	0	1	#NUM!
alveolar lamellar body membrane	GO:0097233	0	0	1	#VALUE!	1	0	1	#NUM!
oncostatin-M receptor complex	GO:0005900	2	0	1	#NUM!	2	0	1	#NUM!
mitochondrial crista	GO:0030061	3	0	1	#NUM!	3	0	1	#NUM!
TORC2 complex	GO:0031932	5	0	1	#NUM!	5	0	1	#NUM!
growth cone membrane	GO:0032584	2	0	1	#NUM!	2	0	1	#NUM!
cyclin/CDK positive transcription elongation factor complex	GO:0008024	4	0	1	#NUM!	4	0	1	#NUM!
U4atac snRNP	GO:0005690	2	0	1	#NUM!	2	0	1	#NUM!
interfibrillar mitochondrion	GO:1990844	1	0	1	#NUM!	1	0	1	#NUM!
ribonucleoside-diphosphate reductase complex	GO:0005971	1	0	1	#NUM!	2	0	1	#NUM!
insulin-like growth factor binding protein complex	GO:0016942	2	0	1	#NUM!	2	0	1	#NUM!
replisome	GO:0030894	1	0	1	#NUM!	1	0	1	#NUM!
mitotic spindle midzone	GO:1990023	5	0	1	#NUM!	5	0	1	#NUM!
endoplasmic reticulum chaperone complex	GO:0034663	8	0	1	#NUM!	8	0	1	#NUM!
Mre11 complex	GO:0030870	2	0	1	#NUM!	2	0	1	#NUM!
BCOR complex	GO:0140261	1	0	1	#NUM!	1	0	1	#NUM!
USH2 complex	GO:1990696	1	0	1	#NUM!	1	0	1	#NUM!
TSC1-TSC2 complex	GO:0033596	2	0	1	#NUM!	2	0	1	#NUM!
cyclin D2-CDK4 complex	GO:0097129	2	0	1	#NUM!	2	0	1	#NUM!
transcription factor TFIIE complex	GO:0005673	2	0	1	#NUM!	2	0	1	#NUM!
ion channel complex	GO:0034702	3	0	1	#NUM!	4	1	0.302311	1.06655
RNA polymerase II transcription repressor complex	GO:0090571	2	0	1	#NUM!	2	0	1	#NUM!
PR-DUB complex	GO:0035517	3	0	1	#NUM!	3	0	1	#NUM!
kinesin I complex	GO:0016938	1	0	1	#NUM!	1	0	1	#NUM!
lysosomal membrane	GO:0005765	165	15	1	-0.0116975	168	13	0.781747	-0.106171
symmetric synapse	GO:0032280	1	0	1	#NUM!	1	0	1	#NUM!
plasma membrane bounded cell projection cytoplasm	GO:0032838	1	0	1	#NUM!	1	0	1	#NUM!
integrin alpha7-beta1 complex	GO:0034677	1	0	1	#NUM!	1	0	1	#NUM!
nuclear pore	GO:0005643	45	4	1	-0.0341704	45	4	0.793129	0.0324754
DBIRD complex	GO:0044609	1	0	1	#NUM!	1	0	1	#NUM!
GATOR2 complex	GO:0061700	5	0	1	#NUM!	5	0	1	#NUM!
BBSome	GO:0034464	4	0	1	#NUM!	4	0	1	#NUM!
mitochondria-associated endoplasmic reticulum membrane	GO:0044233	6	0	1	#NUM!	6	0	1	#NUM!
cortical microtubule plus-end	GO:1903754	1	0	1	#NUM!	1	0	1	#NUM!
MCM complex	GO:0042555	8	0	1	#NUM!	8	0	1	#NUM!
preribosome, small subunit precursor	GO:0030688	8	0	1	#NUM!	8	0	1	#NUM!
small nucleolar ribonucleoprotein complex	GO:0005732	7	0	1	#NUM!	7	0	1	#NUM!
dynactin complex	GO:0005869	7	0	1	#NUM!	7	0	1	#NUM!
inactive sex chromosome	GO:0098577	1	0	1	#NUM!	1	0	1	#NUM!
Shc-EGFR complex	GO:0070435	2	0	1	#NUM!	2	0	1	#NUM!
eukaryotic translation initiation factor 2B complex	GO:0005851	4	0	1	#NUM!	4	0	1	#NUM!
integrin alpha11-beta1 complex	GO:0034681	1	0	1	#NUM!	1	0	1	#NUM!
serine/threonine protein kinase complex	GO:1902554	1	0	1	#NUM!	1	0	1	#NUM!
Ndc80 complex	GO:0031262	1	0	1	#NUM!	1	0	1	#NUM!
integral component of lysosomal membrane	GO:1905103	1	0	1	#NUM!	1	0	1	#NUM!
core-binding factor complex	GO:0016513	2	0	1	#NUM!	2	0	1	#NUM!
ribosome	GO:0005840	34	3	1	-0.0415505	34	3	1	0.0250953
smooth endoplasmic reticulum membrane	GO:0030868	2	0	1	#NUM!	2	0	1	#NUM!
heterotrimeric G-protein complex	GO:0005834	18	1	1	-0.504174	18	1	1	-0.437528
RNA N6-methyladenosine methyltransferase complex	GO:0036396	4	0	1	#NUM!	4	0	1	#NUM!
presynaptic cytoskeleton	GO:0099569	1	0	1	#NUM!	1	0	1	#NUM!
serine protease inhibitor complex	GO:0097180	0	0	1	#VALUE!	0	0	1	#VALUE!
muscle myosin complex	GO:0005859	4	0	1	#NUM!	4	0	1	#NUM!
clathrin coat of coated pit	GO:0030132	4	0	1	#NUM!	4	0	1	#NUM!
vesicle coat	GO:0030120	1	0	1	#NUM!	1	0	1	#NUM!
katanin complex	GO:0008352	1	0	1	#NUM!	1	0	1	#NUM!
gamma-tubulin complex	GO:0000930	6	0	1	#NUM!	6	0	1	#NUM!
spindle matrix	GO:1990047	1	0	1	#NUM!	1	0	1	#NUM!
phosphatidylinositol 3-kinase complex, class III	GO:0035032	1	0	1	#NUM!	1	0	1	#NUM!
Rad51B-Rad51C-Rad51D-XRCC2 complex	GO:0033063	2	0	1	#NUM!	2	0	1	#NUM!
anchored component of presynaptic active zone membrane	GO:0099029	2	0	1	#NUM!	2	0	1	#NUM!
hemidesmosome	GO:0030056	4	0	1	#NUM!	4	0	1	#NUM!
NOS2-CD74 complex	GO:0035693	1	0	1	#NUM!	1	0	1	#NUM!
Elongator holoenzyme complex	GO:0033588	3	0	1	#NUM!	3	0	1	#NUM!
chylomicron remnant	GO:0034360	1	0	1	#NUM!	1	0	1	#NUM!
integral component of neuronal dense core vesicle membrane	GO:0099066	2	0	1	#NUM!	2	0	1	#NUM!
autosome	GO:0030849	1	0	1	#NUM!	1	0	1	#NUM!
rough endoplasmic reticulum membrane	GO:0030867	2	0	1	#NUM!	3	0	1	#NUM!
secretory granule	GO:0030141	28	2	1	-0.25286	32	3	0.752758	0.0857199
tethering complex	GO:0099023	1	0	1	#NUM!	1	0	1	#NUM!
meiotic cohesin complex	GO:0030893	3	0	1	#NUM!	4	0	1	#NUM!
other organism cell membrane	GO:0044218	1	0	1	#NUM!	0	0	1	#VALUE!
gamma-catenin-TCF7L2 complex	GO:0071665	1	0	1	#NUM!	1	0	1	#NUM!
cyclin K-CDK13 complex	GO:0002945	2	0	1	#NUM!	2	0	1	#NUM!
heterochromatin	GO:0000792	13	1	1	-0.178752	13	1	1	-0.112106
inflammasome complex	GO:0061702	1	0	1	#NUM!	1	0	1	#NUM!
distal axon	GO:0150034	2	0	1	#NUM!	2	0	1	#NUM!
gamma DNA polymerase complex	GO:0005760	1	0	1	#NUM!	1	0	1	#NUM!
BRCA1-BARD1 complex	GO:0031436	2	0	1	#NUM!	2	0	1	#NUM!
[truncated: 699 more rows]
