# Supplementary material for: Probabilistic Critical Controllability Analysis of Protein Interaction Networks Integrating Normal Brain Ageing Gene Expression Profiles
Source: Int J Mol Sci. 2021 Sep 13;22(18):9891. doi: 10.3390/ijms22189891 (PMC8465977; doi:10.3390/ijms22189891)
Supplement: Supplementary file 1 [file ijms-22-09891-s001.zip › TableS14_.xlsx]

## Sheet: EC20-39
#EC20-39(θ=0.5)		Male				Female
Gene ontology (cellular component)	Gene ontology IDs	AllGene	Critical	P-value	Enrichment(log scale)	AllGene	Critical	P-value	Enrichment(log scale)
cytosol	GO:0005829	3150	374	9.93706e-09	0.219374	3048	357	6.85361e-11	0.254203
protein-containing complex	GO:0032991	384	67	6.82356e-07	0.604326	383	67	1.18021e-07	0.655365
SMAD protein complex	GO:0071141	6	6	7.37411e-07	2.35028	6	6	5.50394e-07	2.39871
nucleoplasm	GO:0005654	2103	256	2.46419e-06	0.244334	2044	264	6.38459e-12	0.351993
transcription factor complex	GO:0005667	120	27	2.21339e-05	0.858621	116	30	8.27521e-08	1.04632
nuclear chromosome, telomeric region	GO:0000784	63	16	0.000199928	0.97973	61	16	7.42022e-05	1.06042
nuclear telomere cap complex	GO:0000783	8	5	0.000340704	1.88027	8	5	0.000270374	1.9287
cytoplasm	GO:0005737	2470	279	0.000352514	0.169515	2379	285	5.59669e-09	0.276762
autophagosome	GO:0005776	39	11	0.00075898	1.08461	38	12	8.44103e-05	1.24603
plasma membrane	GO:0005886	1627	191	0.00086984	0.208057	1533	175	0.000470364	0.228512
shelterin complex	GO:0070187	6	4	0.00105098	1.94481	6	4	0.000872001	1.99324
chromosome, telomeric region	GO:0000781	24	8	0.00120828	1.25166	23	7	0.00331892	1.20912
ruffle membrane	GO:0032587	60	14	0.00122689	0.894989	58	13	0.0017227	0.903214
perinuclear region of cytoplasm	GO:0048471	444	62	0.00196796	0.381586	425	53	0.0148524	0.316911
nucleus	GO:0005634	3088	332	0.00341429	0.120132	2993	337	1.1994e-07	0.214759
endocytic vesicle membrane	GO:0030666	34	9	0.00365189	1.02114	31	7	0.0188329	0.910631
beta-catenin destruction complex	GO:0030877	8	4	0.00419412	1.65713	8	3	0.0295215	1.41788
cytoplasmic vesicle membrane	GO:0030659	74	15	0.0042615	0.754261	70	12	0.0325383	0.635119
invadopodium	GO:0071437	9	4	0.00698423	1.53935	7	3	0.0197659	1.55141
central region of growth cone	GO:0090724	5	3	0.00745132	1.83945	5	2	0.0684583	1.48242
photoreceptor ribbon synapse	GO:0098684	5	3	0.00745132	1.83945	5	3	0.0064881	1.88788
Lsm1-7-Pat1 complex	GO:1990726	5	3	0.00745132	1.83945	5	3	0.0064881	1.88788
extracellular exosome	GO:0070062	1164	136	0.00793168	0.203314	1108	113	0.173371	0.115784
Grb2-EGFR complex	GO:0070436	2	2	0.00907909	2.35028	2	2	0.00823986	2.39871
transferase complex	GO:1990234	2	2	0.00907909	2.35028	2	2	0.00823986	2.39871
activin responsive factor complex	GO:0032444	2	2	0.00907909	2.35028	2	2	0.00823986	2.39871
VCP-NSFL1C complex	GO:1990730	2	2	0.00907909	2.35028	2	2	0.00823986	2.39871
presynaptic endocytic zone	GO:0098833	2	2	0.00907909	2.35028	2	2	0.00823986	2.39871
cortical microtubule cytoskeleton	GO:0030981	2	2	0.00907909	2.35028	2	2	0.00823986	2.39871
cytoplasmic side of apical plasma membrane	GO:0098592	2	2	0.00907909	2.35028	2	2	0.00823986	2.39871
ATF4-CREB1 transcription factor complex	GO:1990589	2	2	0.00907909	2.35028	2	2	0.00823986	2.39871
HSP90-CDC37 chaperone complex	GO:1990565	2	2	0.00907909	2.35028	2	2	0.00823986	2.39871
heteromeric SMAD protein complex	GO:0071144	2	2	0.00907909	2.35028	2	2	0.00823986	2.39871
cell projection	GO:0042995	56	12	0.00922386	0.809831	52	12	0.00196983	0.932371
chaperone complex	GO:0101031	10	4	0.0107721	1.43399	10	4	0.00907497	1.48242
centrosome	GO:0005813	302	42	0.0120516	0.377519	293	43	0.0016928	0.479735
cytoplasmic vesicle	GO:0031410	127	21	0.0134425	0.550612	124	19	0.0254001	0.522865
brush border membrane	GO:0031526	16	5	0.0139148	1.18713	14	4	0.0322927	1.14594
phosphatidylinositol 3-kinase complex	GO:0005942	16	5	0.0139148	1.18713	15	4	0.0409607	1.07695
inclusion body	GO:0016234	17	5	0.0181999	1.1265	17	5	0.0149638	1.17493
Lsm2-8 complex	GO:0120115	7	3	0.0225398	1.50298	7	3	0.0197659	1.55141
semaphorin receptor complex	GO:0002116	7	3	0.0225398	1.50298	7	3	0.0197659	1.55141
U6 snRNP	GO:0005688	7	3	0.0225398	1.50298	7	3	0.0197659	1.55141
Wnt signalosome	GO:1990909	7	3	0.0225398	1.50298	7	3	0.0197659	1.55141
beta-catenin-TCF7L2 complex	GO:0070369	3	2	0.0255103	1.94481	3	2	0.0232267	1.99324
basal dendrite	GO:0097441	3	2	0.0255103	1.94481	3	2	0.0232267	1.99324
Lewy body core	GO:1990037	3	2	0.0255103	1.94481	3	2	0.0232267	1.99324
nuclear exosome (RNase complex)	GO:0000176	13	4	0.0291182	1.17162	13	5	0.00422336	1.4432
autophagosome membrane	GO:0000421	13	4	0.0291182	1.17162	14	5	0.00608501	1.36909
ciliary rootlet	GO:0035253	8	3	0.0335473	1.36945	8	3	0.0295215	1.41788
specific granule	GO:0042581	8	3	0.0335473	1.36945	7	2	0.127383	1.14594
BLOC-1 complex	GO:0031083	8	3	0.0335473	1.36945	8	2	0.160004	1.01241
nuclear chromatin	GO:0000790	131	20	0.0340003	0.470811	129	18	0.062052	0.429267
exosome (RNase complex)	GO:0000178	14	4	0.0377706	1.09751	14	5	0.00608501	1.36909
vesicle membrane	GO:0012506	14	4	0.0377706	1.09751	12	3	0.0883884	1.01241
apical plasma membrane	GO:0016324	117	18	0.0379929	0.478474	106	15	0.0854329	0.443319
glutamatergic synapse	GO:0098978	211	29	0.0424702	0.365714	207	27	0.0494372	0.361826
nuclear body	GO:0016604	186	26	0.0426907	0.382626	180	32	0.000186032	0.671487
ciliary base	GO:0097546	21	5	0.0435943	0.915192	21	5	0.0363869	0.963623
GABA-ergic synapse	GO:0098982	28	6	0.044943	0.809831	27	5	0.0924326	0.712309
COP9 signalosome	GO:0008180	9	3	0.0468288	1.25166	9	3	0.0413514	1.3001
postsynaptic cytosol	GO:0099524	15	4	0.0477366	1.02852	14	5	0.00608501	1.36909
actin cap	GO:0030478	4	2	0.0478126	1.65713	4	2	0.0436702	1.70556
annulate lamellae	GO:0005642	4	2	0.0478126	1.65713	4	2	0.0436702	1.70556
DNA repair complex	GO:1990391	4	2	0.0478126	1.65713	4	3	0.00278318	2.11103
early endosome membrane	GO:0031901	94	15	0.0487755	0.515032	92	11	0.357691	0.274815
nuclear matrix	GO:0016363	79	13	0.0505318	0.545778	75	14	0.00763943	0.720277
actin filament	GO:0005884	41	8	0.0533411	0.716146	39	10	0.00199613	1.03773
cytoplasmic ribonucleoprotein granule	GO:0036464	51	9	0.0555449	0.615675	50	8	0.130202	0.566126
ubiquitin ligase complex	GO:0000151	82	13	0.0578141	0.508506	82	11	0.17392	0.389884
cell cortex	GO:0005938	82	13	0.0578141	0.508506	82	12	0.0823618	0.476895
perikaryon	GO:0043204	67	11	0.0602512	0.543479	66	10	0.0867419	0.511638
cell leading edge	GO:0031252	30	6	0.060306	0.740838	30	6	0.0495536	0.78927
presynaptic membrane	GO:0042734	43	8	0.0609171	0.668518	41	8	0.02881	0.764577
integral component of presynaptic membrane	GO:0099056	23	5	0.0616185	0.82422	22	4	0.133351	0.69396
nuclear inclusion body	GO:0042405	10	3	0.0622817	1.1463	10	3	0.0551841	1.19474
cytoplasmic exosome (RNase complex)	GO:0000177	10	3	0.0622817	1.1463	10	4	0.00907497	1.48242
presynaptic cytosol	GO:0099523	10	3	0.0622817	1.1463	10	3	0.0551841	1.19474
exon-exon junction complex	GO:0035145	10	3	0.0622817	1.1463	10	2	0.228584	0.78927
focal adhesion	GO:0005925	290	37	0.0657718	0.291313	278	34	0.0698939	0.297447
microtubule organizing center	GO:0005815	107	16	0.0661526	0.450036	102	17	0.0135271	0.606948
mitochondrial respiratory chain complex I	GO:0005747	31	0	0.0684783	#NUM!	31	0	0.108828	#NUM!
sarcoplasmic reticulum membrane	GO:0033017	17	4	0.0715677	0.903357	15	2	0.640557	0.383805
transcriptionally active chromatin	GO:0035327	17	4	0.0715677	0.903357	17	4	0.0618465	0.951789
spindle midzone	GO:0051233	17	4	0.0715677	0.903357	14	4	0.0322927	1.14594
lysosome	GO:0005764	112	5	0.0730174	-0.758785	106	6	0.304099	-0.472972
macropinosome	GO:0044354	5	2	0.0747202	1.43399	5	2	0.0684583	1.48242
Ragulator complex	GO:0071986	5	2	0.0747202	1.43399	5	2	0.0684583	1.48242
Arp2/3 protein complex	GO:0005885	5	2	0.0747202	1.43399	5	1	0.378911	0.78927
HULC complex	GO:0033503	5	2	0.0747202	1.43399	4	0	1	#NUM!
organelle membrane	GO:0031090	5	2	0.0747202	1.43399	5	2	0.0684583	1.48242
keratin filament	GO:0045095	5	2	0.0747202	1.43399	2	0	1	#NUM!
nonhomologous end joining complex	GO:0070419	5	2	0.0747202	1.43399	5	2	0.0684583	1.48242
activin receptor complex	GO:0048179	5	2	0.0747202	1.43399	5	2	0.0684583	1.48242
beta-catenin-TCF complex	GO:1990907	5	2	0.0747202	1.43399	5	2	0.0684583	1.48242
plasma membrane protein complex	GO:0098797	5	2	0.0747202	1.43399	3	1	0.248533	1.3001
PML body	GO:0016605	78	12	0.081346	0.478474	78	15	0.00448875	0.750049
postsynaptic density	GO:0014069	168	23	0.0822472	0.361806	166	22	0.0737967	0.377763
phagocytic cup	GO:0001891	18	4	0.0853666	0.846199	17	3	0.196258	0.664107
endoplasmic reticulum-Golgi intermediate compartment	GO:0005793	51	1	0.0876513	-1.58155	48	1	0.124753	-1.47249
chromosome	GO:0005694	84	13	0.0884305	0.484409	80	11	0.166188	0.414576
kinetochore	GO:0000776	53	9	0.0932046	0.577209	47	6	0.316006	0.34032
autophagosome lumen	GO:0034423	1	1	0.0953428	2.35028	1	1	0.0908353	2.39871
interleukin-1 receptor complex	GO:0045323	1	1	0.0953428	2.35028	1	0	1	#NUM!
collagen type II trimer	GO:0005585	1	1	0.0953428	2.35028	1	1	0.0908353	2.39871
recycling endosome lumen	GO:0034777	1	1	0.0953428	2.35028	1	1	0.0908353	2.39871
NF-kappaB p50/p65 complex	GO:0035525	1	1	0.0953428	2.35028	1	1	0.0908353	2.39871
septin cytoskeleton	GO:0032156	1	1	0.0953428	2.35028	1	1	0.0908353	2.39871
perinuclear endoplasmic reticulum membrane	GO:1990578	1	1	0.0953428	2.35028	1	1	0.0908353	2.39871
neurofilament cytoskeleton	GO:0060053	1	1	0.0953428	2.35028	1	1	0.0908353	2.39871
ooplasm	GO:1990917	1	1	0.0953428	2.35028	1	1	0.0908353	2.39871
sumoylated E2 ligase complex	GO:1990356	1	1	0.0953428	2.35028	1	1	0.0908353	2.39871
platelet dense tubular network	GO:0031094	1	1	0.0953428	2.35028	1	1	0.0908353	2.39871
storage vacuole	GO:0000322	1	1	0.0953428	2.35028	1	1	0.0908353	2.39871
CHOP-ATF4 complex	GO:1990617	1	1	0.0953428	2.35028	1	1	0.0908353	2.39871
nuclear proteasome complex	GO:0031595	1	1	0.0953428	2.35028	1	1	0.0908353	2.39871
collagen type XII trimer	GO:0005595	1	1	0.0953428	2.35028	0	0	1	#VALUE!
podosome core	GO:0061825	1	1	0.0953428	2.35028	1	1	0.0908353	2.39871
protein N-acetylglucosaminyltransferase complex	GO:0017122	1	1	0.0953428	2.35028	1	1	0.0908353	2.39871
Golgi cis cisterna membrane	GO:1990674	1	1	0.0953428	2.35028	1	1	0.0908353	2.39871
serotonergic synapse	GO:0099154	1	1	0.0953428	2.35028	1	1	0.0908353	2.39871
interleukin-5 receptor complex	GO:0005895	1	1	0.0953428	2.35028	1	1	0.0908353	2.39871
Wnt-Frizzled-LRP5/6 complex	GO:1990851	1	1	0.0953428	2.35028	1	1	0.0908353	2.39871
IPAF inflammasome complex	GO:0072557	1	1	0.0953428	2.35028	1	1	0.0908353	2.39871
centrosomal corona	GO:0031592	1	1	0.0953428	2.35028	1	1	0.0908353	2.39871
GET complex	GO:0043529	1	1	0.0953428	2.35028	1	1	0.0908353	2.39871
NLRP1 inflammasome complex	GO:0072558	1	1	0.0953428	2.35028	1	1	0.0908353	2.39871
collagen type XIV trimer	GO:0005596	1	1	0.0953428	2.35028	1	1	0.0908353	2.39871
protease inhibitor complex	GO:0097179	1	1	0.0953428	2.35028	1	1	0.0908353	2.39871
PAS complex	GO:0070772	1	1	0.0953428	2.35028	1	0	1	#NUM!
9+0 non-motile cilium	GO:0097731	1	1	0.0953428	2.35028	1	1	0.0908353	2.39871
amphisome	GO:0044753	1	1	0.0953428	2.35028	1	1	0.0908353	2.39871
Holliday junction resolvase complex	GO:0048476	1	1	0.0953428	2.35028	1	1	0.0908353	2.39871
sperm head plasma membrane	GO:1990913	1	1	0.0953428	2.35028	1	1	0.0908353	2.39871
mitochondrial inner membrane peptidase complex	GO:0042720	1	1	0.0953428	2.35028	1	1	0.0908353	2.39871
extrinsic component of postsynaptic specialization membrane	GO:0098892	1	1	0.0953428	2.35028	1	1	0.0908353	2.39871
meiotic spindle pole	GO:0090619	1	1	0.0953428	2.35028	0	0	1	#VALUE!
interleukin-18 receptor complex	GO:0045092	1	1	0.0953428	2.35028	1	0	1	#NUM!
ATPase complex	GO:1904949	1	1	0.0953428	2.35028	1	1	0.0908353	2.39871
growth cone leading edge	GO:0061850	1	1	0.0953428	2.35028	1	0	1	#NUM!
extrinsic component of vacuolar membrane	GO:0000306	1	1	0.0953428	2.35028	1	0	1	#NUM!
Cul3-RING ubiquitin ligase complex	GO:0031463	26	5	0.0953865	0.701618	26	5	0.0810754	0.750049
P-body	GO:0000932	55	9	0.101214	0.540168	53	7	0.330296	0.374326
early endosome	GO:0005769	137	19	0.103806	0.374734	132	15	0.357514	0.223956
HFE-transferrin receptor complex	GO:1990712	6	2	0.105154	1.25166	6	2	0.0966354	1.3001
autolysosome	GO:0044754	6	2	0.105154	1.25166	6	2	0.0966354	1.3001
BORC complex	GO:0099078	6	2	0.105154	1.25166	6	3	0.0121042	1.70556
cell projection membrane	GO:0031253	6	2	0.105154	1.25166	6	2	0.0966354	1.3001
uropod	GO:0001931	6	2	0.105154	1.25166	6	2	0.0966354	1.3001
spectrin-associated cytoskeleton	GO:0014731	6	2	0.105154	1.25166	6	2	0.0966354	1.3001
microtubule cytoskeleton	GO:0015630	93	4	0.10677	-0.796029	85	4	0.185633	-0.657649
aggresome	GO:0016235	31	6	0.11351	0.708049	30	7	0.0157802	0.943421
RNA polymerase II transcription factor complex	GO:0090575	42	7	0.114647	0.558517	41	6	0.265859	0.476895
condensed nuclear chromosome	GO:0000794	20	4	0.116454	0.740838	19	1	1	-0.545731
receptor complex	GO:0043235	98	14	0.117093	0.404366	93	13	0.10186	0.431058
adherens junction	GO:0005912	32	6	0.118656	0.6763	32	5	0.207286	0.54241
phagocytic vesicle membrane	GO:0030670	45	1	0.122653	-1.45639	40	1	0.260709	-1.29017
mitochondrial inner membrane	GO:0005743	182	11	0.124069	-0.455835	180	9	0.0642713	-0.597024
nucleolus	GO:0005730	534	61	0.126606	0.180754	526	59	0.0829975	0.210944
secretory granule membrane	GO:0030667	47	1	0.127256	-1.49987	43	1	0.178076	-1.36249
endomembrane system	GO:0012505	48	8	0.13079	0.558517	46	9	0.0330235	0.767291
cytosolic large ribosomal subunit	GO:0022625	49	8	0.135112	0.537897	49	8	0.0814522	0.586329
platelet alpha granule membrane	GO:0031092	7	2	0.1382	1.09751	7	2	0.127383	1.14594
AP-2 adaptor complex	GO:0030122	7	2	0.1382	1.09751	7	1	0.486696	0.452798
microvillus membrane	GO:0031528	7	2	0.1382	1.09751	6	2	0.0966354	1.3001
proteasome core complex, alpha-subunit complex	GO:0019773	7	2	0.1382	1.09751	7	1	0.486696	0.452798
presynaptic active zone membrane	GO:0048787	7	2	0.1382	1.09751	7	2	0.127383	1.14594
nuclear lamina	GO:0005652	7	2	0.1382	1.09751	7	2	0.127383	1.14594
immunological synapse	GO:0001772	14	3	0.142536	0.809831	14	3	0.127965	0.858263
postsynaptic density, intracellular component	GO:0099092	14	3	0.142536	0.809831	14	3	0.127965	0.858263
recycling endosome membrane	GO:0055038	51	8	0.146014	0.497892	51	7	0.223527	0.412792
vesicle	GO:0031982	94	13	0.15628	0.371931	93	12	0.201395	0.351015
mitochondrial nucleoid	GO:0042645	23	0	0.161075	#NUM!	22	1	0.715802	-0.692335
transcription factor TFIID complex	GO:0005669	23	0	0.161075	#NUM!	23	0	0.262022	#NUM!
mitochondrial large ribosomal subunit	GO:0005762	24	0	0.161935	#NUM!	24	0	0.162095	#NUM!
integral component of postsynaptic membrane	GO:0099055	15	3	0.166236	0.740838	14	2	0.36768	0.452798
trans-Golgi network membrane	GO:0032588	55	2	0.167466	-0.96391	54	2	0.232622	-0.897129
histone deacetylase complex	GO:0000118	26	0	0.168949	#NUM!	24	0	0.162095	#NUM!
Golgi-associated vesicle membrane	GO:0030660	8	2	0.173085	0.963982	8	2	0.160004	1.01241
Derlin-1 retrotranslocation complex	GO:0036513	8	2	0.173085	0.963982	8	2	0.160004	1.01241
apical part of cell	GO:0045177	27	5	0.17489	0.663877	25	4	0.279238	0.566126
mitochondrial proton-transporting ATP synthase complex, catalytic core F(1)	GO:0000275	2	1	0.181607	1.65713	2	0	1	#NUM!
kinetochore microtubule	GO:0005828	2	1	0.181607	1.65713	2	1	0.173431	1.70556
Ku70:Ku80 complex	GO:0043564	2	1	0.181607	1.65713	2	1	0.173431	1.70556
CIA complex	GO:0097361	2	1	0.181607	1.65713	2	1	0.173431	1.70556
U2-type post-mRNA release spliceosomal complex	GO:0071008	2	1	0.181607	1.65713	2	1	0.173431	1.70556
intracellular ferritin complex	GO:0008043	2	1	0.181607	1.65713	2	1	0.173431	1.70556
mitotic spindle astral microtubule end	GO:1905721	2	1	0.181607	1.65713	2	1	0.173431	1.70556
cytoplasmic periphery of the nuclear pore complex	GO:1990723	2	1	0.181607	1.65713	2	1	0.173431	1.70556
membrane microdomain	GO:0098857	2	1	0.181607	1.65713	1	0	1	#NUM!
early phagosome membrane	GO:0036186	2	1	0.181607	1.65713	2	1	0.173431	1.70556
microspike	GO:0044393	2	1	0.181607	1.65713	2	1	0.173431	1.70556
core-binding factor complex	GO:0016513	2	1	0.181607	1.65713	2	0	1	#NUM!
cytoophidium	GO:0097268	2	1	0.181607	1.65713	2	1	0.173431	1.70556
astral microtubule	GO:0000235	2	1	0.181607	1.65713	2	1	0.173431	1.70556
microprocessor complex	GO:0070877	2	1	0.181607	1.65713	1	0	1	#NUM!
lateral loop	GO:0043219	2	1	0.181607	1.65713	2	1	0.173431	1.70556
ubiquitin conjugating enzyme complex	GO:0031371	2	1	0.181607	1.65713	2	1	0.173431	1.70556
MICOS complex	GO:0061617	2	1	0.181607	1.65713	2	1	0.173431	1.70556
perinucleolar chromocenter	GO:0010370	2	1	0.181607	1.65713	1	1	0.0908353	2.39871
intracellular vesicle	GO:0097708	2	1	0.181607	1.65713	2	1	0.173431	1.70556
KICSTOR complex	GO:0140007	2	1	0.181607	1.65713	2	1	0.173431	1.70556
proteasome storage granule	GO:0034515	2	1	0.181607	1.65713	2	1	0.173431	1.70556
AIM2 inflammasome complex	GO:0097169	2	1	0.181607	1.65713	1	1	0.0908353	2.39871
CST complex	GO:1990879	2	1	0.181607	1.65713	1	0	1	#NUM!
aryl hydrocarbon receptor complex	GO:0034751	2	1	0.181607	1.65713	2	1	0.173431	1.70556
protein kinase CK2 complex	GO:0005956	2	1	0.181607	1.65713	2	1	0.173431	1.70556
Rab-protein geranylgeranyltransferase complex	GO:0005968	2	1	0.181607	1.65713	2	1	0.173431	1.70556
ATF1-ATF4 transcription factor complex	GO:1990590	2	1	0.181607	1.65713	2	1	0.173431	1.70556
rDNA heterochromatin	GO:0033553	2	1	0.181607	1.65713	2	0	1	#NUM!
Slx1-Slx4 complex	GO:0033557	2	1	0.181607	1.65713	2	1	0.173431	1.70556
vacuolar proton-transporting V-type ATPase, V1 domain	GO:0000221	2	1	0.181607	1.65713	2	0	1	#NUM!
platelet dense tubular network membrane	GO:0031095	2	1	0.181607	1.65713	2	1	0.173431	1.70556
sperm fibrous sheath	GO:0035686	2	1	0.181607	1.65713	2	1	0.173431	1.70556
DNA ligase IV complex	GO:0032807	2	1	0.181607	1.65713	2	1	0.173431	1.70556
RNA nuclear export complex	GO:0042565	2	1	0.181607	1.65713	2	1	0.173431	1.70556
TRC complex	GO:0072380	2	1	0.181607	1.65713	2	1	0.173431	1.70556
signal peptidase complex	GO:0005787	2	1	0.181607	1.65713	2	1	0.173431	1.70556
phosphatidylinositol 3-kinase complex, class IA	GO:0005943	2	1	0.181607	1.65713	2	1	0.173431	1.70556
nuclear pore inner ring	GO:0044611	2	1	0.181607	1.65713	2	0	1	#NUM!
tRNA-specific adenosine-34 deaminase complex	GO:0052718	2	1	0.181607	1.65713	2	1	0.173431	1.70556
phosphatidylinositol 3-kinase complex, class IB	GO:0005944	2	1	0.181607	1.65713	1	1	0.0908353	2.39871
PCNA-p21 complex	GO:0070557	2	1	0.181607	1.65713	2	2	0.00823986	2.39871
Sec61 translocon complex	GO:0005784	2	1	0.181607	1.65713	2	1	0.173431	1.70556
FAR/SIN/STRIPAK complex	GO:0090443	2	1	0.181607	1.65713	2	1	0.173431	1.70556
proton-transporting ATP synthase complex	GO:0045259	2	1	0.181607	1.65713	2	0	1	#NUM!
SREBP-SCAP-Insig complex	GO:0032937	2	1	0.181607	1.65713	2	1	0.173431	1.70556
mitotic spindle	GO:0072686	43	7	0.183993	0.534986	42	7	0.0999319	0.606948
fibrillar center	GO:0001650	85	4	0.189268	-0.706081	82	4	0.24424	-0.621717
polysome	GO:0005844	29	5	0.191112	0.592418	30	4	0.345229	0.383805
neuron projection	GO:0043005	177	22	0.193998	0.265169	175	21	0.181768	0.278444
mitochondrial matrix	GO:0005759	181	12	0.200954	-0.363314	173	7	0.0155519	-0.808674
presynapse	GO:0098793	64	9	0.200977	0.388618	62	9	0.176297	0.468798
extracellular matrix	GO:0031012	64	9	0.200977	0.388618	55	5	1	0.000812568
acrosomal vesicle	GO:0001669	30	5	0.201186	0.558517	27	4	0.302318	0.489165
site of double-strand break	GO:0035861	30	5	0.201186	0.558517	29	5	0.180266	0.64085
cell junction	GO:0030054	264	31	0.201954	0.208314	251	27	0.370109	0.169092
ficolin-1-rich granule lumen	GO:1904813	89	12	0.202264	0.346547	88	12	0.135123	0.406278
azurophil granule lumen	GO:0035578	47	7	0.209081	0.446039	44	6	0.287187	0.406278
endolysosome membrane	GO:0036020	9	2	0.209158	0.846199	9	1	0.575799	0.201483
ciliary transition zone	GO:0035869	9	2	0.209158	0.846199	9	2	0.193904	0.89463
early phagosome	GO:0032009	9	2	0.209158	0.846199	8	2	0.160004	1.01241
actin cortical patch	GO:0030479	9	2	0.209158	0.846199	9	3	0.0413514	1.3001
CD40 receptor complex	GO:0035631	9	2	0.209158	0.846199	9	2	0.193904	0.89463
axolemma	GO:0030673	9	2	0.209158	0.846199	9	2	0.193904	0.89463
apical junction complex	GO:0043296	9	2	0.209158	0.846199	9	2	0.193904	0.89463
male germ cell nucleus	GO:0001673	9	2	0.209158	0.846199	9	2	0.193904	0.89463
nuclear membrane	GO:0031965	154	19	0.214235	0.257763	153	17	0.39179	0.201483
M band	GO:0031430	17	3	0.216569	0.615675	17	3	0.196258	0.664107
photoreceptor inner segment	GO:0001917	17	3	0.216569	0.615675	15	3	0.149715	0.78927
cell body	GO:0044297	48	7	0.217483	0.424985	49	7	0.207389	0.452798
dendritic spine	GO:0043197	98	13	0.222348	0.330258	97	12	0.282108	0.308904
lamellipodium	GO:0030027	127	16	0.223665	0.278678	119	14	0.331653	0.258642
cytoplasmic side of plasma membrane	GO:0009898	32	5	0.22475	0.493978	29	6	0.0427989	0.823171
mitochondrial membrane	GO:0031966	51	2	0.231089	-0.888402	49	3	0.621603	-0.3945
dendrite	GO:0030425	209	25	0.231477	0.226818	204	22	0.386428	0.17163
transport vesicle	GO:0030133	52	2	0.23255	-0.90782	53	2	0.231724	-0.878437
intracellular membrane-bounded organelle	GO:0043231	369	42	0.236818	0.177149	363	41	0.134014	0.217877
postsynapse	GO:0098794	54	8	0.23821	0.440734	54	9	0.058175	0.606948
hippocampal mossy fiber to CA3 synapse	GO:0098686	18	3	0.242809	0.558517	17	1	1	-0.434506
clathrin-coated endocytic vesicle membrane	GO:0030669	18	3	0.242809	0.558517	17	2	0.663318	0.258642
RISC complex	GO:0016442	10	2	0.245877	0.740838	10	1	1	0.0961227
presynaptic active zone cytoplasmic component	GO:0098831	10	2	0.245877	0.740838	9	2	0.193904	0.89463
U2-type catalytic step 1 spliceosome	GO:0071006	10	2	0.245877	0.740838	10	1	1	0.0961227
eukaryotic translation initiation factor 4F complex	GO:0016281	10	2	0.245877	0.740838	10	2	0.228584	0.78927
MLL3/4 complex	GO:0044666	10	2	0.245877	0.740838	9	2	0.193904	0.89463
exocyst	GO:0000145	10	2	0.245877	0.740838	10	2	0.228584	0.78927
XY body	GO:0001741	10	2	0.245877	0.740838	9	1	0.575799	0.201483
Cul4-RING E3 ubiquitin ligase complex	GO:0080008	19	0	0.249007	#NUM!	18	1	1	-0.491664
presynaptic active zone	GO:0048786	20	0	0.250902	#NUM!	19	0	0.409094	#NUM!
integral component of lumenal side of endoplasmic reticulum membrane	GO:0071556	20	0	0.250902	#NUM!	19	0	0.409094	#NUM!
centriolar satellite	GO:0034451	20	0	0.250902	#NUM!	19	0	0.409094	#NUM!
intracellular	GO:0005622	57	8	0.25302	0.386667	57	11	0.0165969	0.753552
tRNA-intron endonuclease complex	GO:0000214	3	1	0.259655	1.25166	3	1	0.248533	1.3001
extrinsic component of synaptic vesicle membrane	GO:0098850	3	1	0.259655	1.25166	3	1	0.248533	1.3001
myosin II complex	GO:0016460	3	1	0.259655	1.25166	3	1	0.248533	1.3001
phosphopyruvate hydratase complex	GO:0000015	3	1	0.259655	1.25166	3	1	0.248533	1.3001
actomyosin contractile ring	GO:0005826	3	1	0.259655	1.25166	3	1	0.248533	1.3001
Rad51B-Rad51C-Rad51D-XRCC2 complex	GO:0033063	3	1	0.259655	1.25166	2	0	1	#NUM!
polar microtubule	GO:0005827	3	1	0.259655	1.25166	3	1	0.248533	1.3001
Bcl-2 family protein complex	GO:0097136	3	1	0.259655	1.25166	3	1	0.248533	1.3001
oxoglutarate dehydrogenase complex	GO:0045252	3	1	0.259655	1.25166	3	1	0.248533	1.3001
tertiary granule	GO:0070820	3	1	0.259655	1.25166	3	1	0.248533	1.3001
chromatin silencing complex	GO:0005677	3	1	0.259655	1.25166	3	0	1	#NUM!
Schwann cell microvillus	GO:0097454	3	1	0.259655	1.25166	3	1	0.248533	1.3001
cell tip	GO:0051286	3	1	0.259655	1.25166	3	1	0.248533	1.3001
mitochondrial pyruvate dehydrogenase complex	GO:0005967	3	1	0.259655	1.25166	3	1	0.248533	1.3001
nuclear pore cytoplasmic filaments	GO:0044614	3	1	0.259655	1.25166	3	1	0.248533	1.3001
cytolytic granule	GO:0044194	3	1	0.259655	1.25166	3	1	0.248533	1.3001
varicosity	GO:0043196	3	1	0.259655	1.25166	2	0	1	#NUM!
DNA replication factor A complex	GO:0005662	3	1	0.259655	1.25166	3	1	0.248533	1.3001
postsynaptic endosome	GO:0098845	3	1	0.259655	1.25166	3	1	0.248533	1.3001
melanosome membrane	GO:0033162	3	1	0.259655	1.25166	3	0	1	#NUM!
myosin II filament	GO:0097513	3	1	0.259655	1.25166	3	1	0.248533	1.3001
BAT3 complex	GO:0071818	3	1	0.259655	1.25166	3	2	0.0232267	1.99324
dendritic microtubule	GO:1901588	3	1	0.259655	1.25166	3	1	0.248533	1.3001
MMXD complex	GO:0071817	3	1	0.259655	1.25166	3	1	0.248533	1.3001
GPI-anchor transamidase complex	GO:0042765	3	1	0.259655	1.25166	2	0	1	#NUM!
NLRP3 inflammasome complex	GO:0072559	3	1	0.259655	1.25166	3	1	0.248533	1.3001
elongin complex	GO:0070449	3	1	0.259655	1.25166	3	1	0.248533	1.3001
supraspliceosomal complex	GO:0044530	3	1	0.259655	1.25166	3	1	0.248533	1.3001
junctional membrane complex	GO:0030314	3	1	0.259655	1.25166	2	0	1	#NUM!
AP-4 adaptor complex	GO:0030124	3	1	0.259655	1.25166	3	0	1	#NUM!
early endosome lumen	GO:0031905	3	1	0.259655	1.25166	3	1	0.248533	1.3001
messenger ribonucleoprotein complex	GO:1990124	3	1	0.259655	1.25166	3	1	0.248533	1.3001
terminal bouton	GO:0043195	22	0	0.261668	#NUM!	21	0	0.252026	#NUM!
MLL1 complex	GO:0071339	22	0	0.261668	#NUM!	22	0	0.256032	#NUM!
transcriptional repressor complex	GO:0017053	39	6	0.264543	0.478474	36	5	0.373473	0.424627
intermediate filament	GO:0005882	23	4	0.270117	0.601076	22	1	0.715802	-0.692335
spindle	GO:0005819	86	11	0.270745	0.293824	81	10	0.326718	0.306844
cell-cell adherens junction	GO:0005913	60	8	0.27452	0.335373	59	6	0.653531	0.11293
mitochondrial outer membrane	GO:0005741	90	5	0.275594	-0.540096	89	7	0.852888	-0.144018
late endosome membrane	GO:0031902	63	3	0.278435	-0.694246	61	1	0.0409601	-1.71217
proteasome regulatory particle, base subcomplex	GO:0008540	11	2	0.282791	0.645528	11	2	0.263623	0.69396
NuRD complex	GO:0016581	11	2	0.282791	0.645528	11	2	0.263623	0.69396
ruffle	GO:0001726	67	9	0.291503	0.342808	63	10	0.0739584	0.558158
late endosome	GO:0005770	67	9	0.291503	0.342808	65	7	0.66171	0.170231
T-tubule	GO:0030315	25	4	0.292146	0.517695	21	3	0.431786	0.452798
cytoskeleton	GO:0005856	217	25	0.292499	0.189255	205	24	0.176233	0.253752
ciliary basal body	GO:0036064	69	9	0.302202	0.313394	67	9	0.200614	0.39124
membrane	GO:0016020	1170	121	0.304832	0.0813078	1127	109	0.464149	0.0627412
brush border	GO:0005903	26	4	0.30535	0.478474	26	4	0.290126	0.526906
spliceosomal complex	GO:0005681	72	4	0.315144	-0.540096	72	6	1	-0.0861988
pseudopodium	GO:0031143	12	2	0.319531	0.558517	11	2	0.263623	0.69396
synaptonemal complex	GO:0000795	12	2	0.319531	0.558517	10	1	1	0.0961227
catenin complex	GO:0016342	12	2	0.319531	0.558517	11	1	1	0.000812568
methylosome	GO:0034709	12	2	0.319531	0.558517	12	2	0.29867	0.606948
nuclear pore nuclear basket	GO:0044615	12	2	0.319531	0.558517	12	2	0.29867	0.606948
filopodium tip	GO:0032433	12	2	0.319531	0.558517	12	3	0.0883884	1.01241
condensed chromosome	GO:0000793	12	2	0.319531	0.558517	11	1	1	0.000812568
cortical cytoskeleton	GO:0030863	12	2	0.319531	0.558517	12	2	0.29867	0.606948
midbody	GO:0030496	107	13	0.321843	0.242397	102	12	0.382451	0.258642
spindle pole	GO:0000922	76	10	0.321889	0.322128	75	11	0.102907	0.479115
ribonucleoprotein complex	GO:1990904	108	7	0.324989	-0.385945	104	8	0.732629	-0.166242
neuronal cell body	GO:0043025	200	23	0.328877	0.187453	201	22	0.321499	0.186445
internode region of axon	GO:0033269	4	1	0.330269	0.963982	4	1	0.31682	1.01241
postsynaptic recycling endosome	GO:0098837	4	1	0.330269	0.963982	4	1	0.31682	1.01241
IkappaB kinase complex	GO:0008385	4	1	0.330269	0.963982	4	1	0.31682	1.01241
CCAAT-binding factor complex	GO:0016602	4	1	0.330269	0.963982	4	1	0.31682	1.01241
meiotic cohesin complex	GO:0030893	4	1	0.330269	0.963982	3	0	1	#NUM!
calcineurin complex	GO:0005955	4	1	0.330269	0.963982	4	0	1	#NUM!
muscle thin filament tropomyosin	GO:0005862	4	1	0.330269	0.963982	4	1	0.31682	1.01241
postsynaptic actin cytoskeleton	GO:0098871	4	1	0.330269	0.963982	4	1	0.31682	1.01241
nuclear stress granule	GO:0097165	4	1	0.330269	0.963982	4	1	0.31682	1.01241
hemoglobin complex	GO:0005833	4	1	0.330269	0.963982	3	0	1	#NUM!
sorting endosome	GO:0097443	4	1	0.330269	0.963982	4	1	0.31682	1.01241
Lewy body	GO:0097413	4	1	0.330269	0.963982	4	1	0.31682	1.01241
gamma-secretase complex	GO:0070765	4	1	0.330269	0.963982	4	1	0.31682	1.01241
eukaryotic translation elongation factor 1 complex	GO:0005853	4	1	0.330269	0.963982	4	1	0.31682	1.01241
DNA-dependent protein kinase-DNA ligase 4 complex	GO:0005958	4	1	0.330269	0.963982	4	1	0.31682	1.01241
cytosolic proteasome complex	GO:0031597	4	1	0.330269	0.963982	4	1	0.31682	1.01241
interstitial matrix	GO:0005614	4	1	0.330269	0.963982	4	0	1	#NUM!
Cul7-RING ubiquitin ligase complex	GO:0031467	4	1	0.330269	0.963982	4	1	0.31682	1.01241
haptoglobin-hemoglobin complex	GO:0031838	4	1	0.330269	0.963982	3	0	1	#NUM!
NELF complex	GO:0032021	4	1	0.330269	0.963982	4	1	0.31682	1.01241
alpha DNA polymerase:primase complex	GO:0005658	4	1	0.330269	0.963982	4	1	0.31682	1.01241
condensed chromosome outer kinetochore	GO:0000940	4	1	0.330269	0.963982	3	1	0.248533	1.3001
extrinsic component of external side of plasma membrane	GO:0031232	4	1	0.330269	0.963982	3	0	1	#NUM!
leading edge membrane	GO:0031256	4	1	0.330269	0.963982	4	0	1	#NUM!
pronucleus	GO:0045120	4	1	0.330269	0.963982	3	1	0.248533	1.3001
ER membrane protein complex	GO:0072546	4	1	0.330269	0.963982	4	1	0.31682	1.01241
membrane raft	GO:0045121	115	14	0.335144	0.244401	111	15	0.130626	0.397228
cytosolic small ribosomal subunit	GO:0022627	28	4	0.335263	0.404366	28	4	0.315661	0.452798
basolateral plasma membrane	GO:0016323	81	10	0.34434	0.258412	74	12	0.0406033	0.579549
proteasome complex	GO:0000502	53	7	0.345082	0.325894	52	6	0.469375	0.239224
filamentous actin	GO:0031941	13	2	0.355793	0.478474	13	2	0.333435	0.526906
nBAF complex	GO:0071565	13	2	0.355793	0.478474	13	2	0.333435	0.526906
heterochromatin	GO:0000792	13	2	0.355793	0.478474	13	2	0.333435	0.526906
sperm flagellum	GO:0036126	13	2	0.355793	0.478474	13	2	0.333435	0.526906
anaphase-promoting complex	GO:0005680	13	2	0.355793	0.478474	12	2	0.29867	0.606948
U2-type prespliceosome	GO:0071004	13	2	0.355793	0.478474	13	3	0.107463	0.932371
U2-type catalytic step 2 spliceosome	GO:0071007	30	1	0.357381	-1.05092	30	1	0.51715	-1.00249
sarcolemma	GO:0042383	55	7	0.36108	0.288853	52	4	1	-0.166242
rough endoplasmic reticulum	GO:0005791	33	1	0.365143	-1.14623	32	1	0.358785	-1.06703
axoneme	GO:0005930	34	5	0.370643	0.433354	32	5	0.207286	0.54241
integral component of plasma membrane	GO:0005887	384	31	0.372268	-0.166379	349	26	0.33912	-0.198268
synaptic vesicle membrane	GO:0030672	35	5	0.377421	0.404366	35	4	0.554504	0.229654
cell	GO:0005623	35	5	0.377421	0.404366	33	4	0.536843	0.288495
endoplasmic reticulum	GO:0005783	488	52	0.38099	0.111205	474	54	0.0820959	0.226485
NuA4 histone acetyltransferase complex	GO:0035267	14	0	0.388141	#NUM!	14	1	1	-0.240349
endoplasmic reticulum exit site	GO:0070971	14	0	0.388141	#NUM!	14	1	1	-0.240349
telomerase holoenzyme complex	GO:0005697	14	0	0.388141	#NUM!	14	1	1	-0.240349
integral component of synaptic vesicle membrane	GO:0030285	15	0	0.388382	#NUM!	16	0	0.390097	#NUM!
U5 snRNP	GO:0005682	15	0	0.388382	#NUM!	15	0	0.389059	#NUM!
costamere	GO:0043034	15	0	0.388382	#NUM!	15	0	0.389059	#NUM!
eukaryotic 43S preinitiation complex	GO:0016282	15	0	0.388382	#NUM!	15	0	0.389059	#NUM!
glycogen granule	GO:0042587	5	1	0.394156	0.740838	5	1	0.378911	0.78927
basal cortex	GO:0045180	5	1	0.394156	0.740838	5	1	0.378911	0.78927
cytoplasmic side of lysosomal membrane	GO:0098574	5	1	0.394156	0.740838	5	1	0.378911	0.78927
core mediator complex	GO:0070847	5	1	0.394156	0.740838	4	1	0.31682	1.01241
vacuole	GO:0005773	5	1	0.394156	0.740838	5	1	0.378911	0.78927
manchette	GO:0002177	5	1	0.394156	0.740838	5	1	0.378911	0.78927
MKS complex	GO:0036038	5	1	0.394156	0.740838	5	1	0.378911	0.78927
astrocyte projection	GO:0097449	5	1	0.394156	0.740838	5	1	0.378911	0.78927
sarcoplasmic reticulum lumen	GO:0033018	5	1	0.394156	0.740838	4	0	1	#NUM!
epsilon DNA polymerase complex	GO:0008622	5	1	0.394156	0.740838	5	1	0.378911	0.78927
origin recognition complex	GO:0000808	5	1	0.394156	0.740838	5	1	0.378911	0.78927
GABA-A receptor complex	GO:1902711	5	1	0.394156	0.740838	4	0	1	#NUM!
mitochondrial respirasome	GO:0005746	5	1	0.394156	0.740838	5	1	0.378911	0.78927
clathrin adaptor complex	GO:0030131	5	1	0.394156	0.740838	5	0	1	#NUM!
glial cell projection	GO:0097386	5	1	0.394156	0.740838	5	1	0.378911	0.78927
insulin-responsive compartment	GO:0032593	5	1	0.394156	0.740838	5	1	0.378911	0.78927
sperm midpiece	GO:0097225	5	1	0.394156	0.740838	4	1	0.31682	1.01241
FHF complex	GO:0070695	5	1	0.394156	0.740838	4	1	0.31682	1.01241
VCP-NPL4-UFD1 AAA ATPase complex	GO:0034098	5	1	0.394156	0.740838	5	1	0.378911	0.78927
R2TP complex	GO:0097255	5	1	0.394156	0.740838	5	1	0.378911	0.78927
meiotic nuclear membrane microtubule tethering complex	GO:0034993	5	1	0.394156	0.740838	4	0	1	#NUM!
transcription export complex 2	GO:0070390	5	1	0.394156	0.740838	5	1	0.378911	0.78927
myelin sheath adaxonal region	GO:0035749	5	1	0.394156	0.740838	5	2	0.0684583	1.48242
transcription factor TFIIH core complex	GO:0000439	5	1	0.394156	0.740838	5	1	0.378911	0.78927
axon hillock	GO:0043203	5	1	0.394156	0.740838	4	1	0.31682	1.01241
nuclear envelope lumen	GO:0005641	5	1	0.394156	0.740838	5	0	1	#NUM!
neurofilament	GO:0005883	5	1	0.394156	0.740838	5	1	0.378911	0.78927
integral component of postsynaptic density membrane	GO:0099061	17	0	0.398297	#NUM!	16	0	0.390097	#NUM!
integral component of Golgi membrane	GO:0030173	18	0	0.407172	#NUM!	17	0	0.394012	#NUM!
U2 snRNP	GO:0005686	18	0	0.407172	#NUM!	18	1	1	-0.491664
histone methyltransferase complex	GO:0035097	19	3	0.418176	0.50445	19	3	0.245713	0.552881
secretory granule lumen	GO:0034774	75	9	0.429355	0.230013	74	8	0.542889	0.174084
synaptic vesicle	GO:0008021	75	9	0.429355	0.230013	74	10	0.217025	0.397228
sarcoplasmic reticulum	GO:0016529	20	3	0.430979	0.453156	17	1	1	-0.434506
Flemming body	GO:0090543	20	3	0.430979	0.453156	20	2	0.702419	0.0961227
basement membrane	GO:0005604	45	6	0.438613	0.335373	40	4	0.78115	0.0961227
host cell	GO:0043657	45	6	0.438613	0.335373	46	6	0.305672	0.361826
microtubule associated complex	GO:0005875	21	3	0.445283	0.404366	21	2	1	0.0473326
transcriptional preinitiation complex	GO:0097550	6	1	0.451956	0.558517	6	1	0.435366	0.606948
juxtaparanode region of axon	GO:0044224	6	1	0.451956	0.558517	6	1	0.435366	0.606948
CD95 death-inducing signaling complex	GO:0031265	6	1	0.451956	0.558517	6	1	0.435366	0.606948
high-density lipoprotein particle	GO:0034364	6	1	0.451956	0.558517	5	0	1	#NUM!
somatodendritic compartment	GO:0036477	6	1	0.451956	0.558517	6	1	0.435366	0.606948
integral component of presynaptic active zone membrane	GO:0099059	6	1	0.451956	0.558517	6	1	0.435366	0.606948
mitochondrial respiratory chain complex III	GO:0005750	6	1	0.451956	0.558517	6	1	0.435366	0.606948
Golgi cis cisterna	GO:0000137	6	1	0.451956	0.558517	5	1	0.378911	0.78927
mitochondria-associated endoplasmic reticulum membrane	GO:0044233	6	1	0.451956	0.558517	7	2	0.127383	1.14594
death-inducing signaling complex	GO:0031264	6	1	0.451956	0.558517	6	1	0.435366	0.606948
centriolar subdistal appendage	GO:0120103	6	1	0.451956	0.558517	6	0	1	#NUM!
dendritic growth cone	GO:0044294	6	1	0.451956	0.558517	6	1	0.435366	0.606948
cohesin complex	GO:0008278	6	1	0.451956	0.558517	5	0	1	#NUM!
ciliary transition fiber	GO:0097539	6	1	0.451956	0.558517	6	1	0.435366	0.606948
intrinsic component of membrane	GO:0031224	6	1	0.451956	0.558517	6	1	0.435366	0.606948
proteasome regulatory particle	GO:0005838	6	1	0.451956	0.558517	6	1	0.435366	0.606948
A band	GO:0031672	6	1	0.451956	0.558517	6	1	0.435366	0.606948
junctional sarcoplasmic reticulum membrane	GO:0014701	6	1	0.451956	0.558517	5	0	1	#NUM!
NMDA selective glutamate receptor complex	GO:0017146	6	1	0.451956	0.558517	6	1	0.435366	0.606948
paranode region of axon	GO:0033270	6	1	0.451956	0.558517	6	1	0.435366	0.606948
ripoptosome	GO:0097342	6	1	0.451956	0.558517	6	1	0.435366	0.606948
COPI-coated vesicle	GO:0030137	6	1	0.451956	0.558517	6	1	0.435366	0.606948
SCAR complex	GO:0031209	6	1	0.451956	0.558517	6	1	0.435366	0.606948
axonal growth cone	GO:0044295	22	3	0.460814	0.357846	22	3	0.445299	0.406278
Schaffer collateral - CA1 synapse	GO:0098685	49	6	0.464281	0.250215	48	5	0.620148	0.136945
endosome	GO:0005768	154	17	0.488785	0.146537	150	15	0.666396	0.0961227
flotillin complex	GO:0016600	7	1	0.504249	0.404366	7	1	0.486696	0.452798
nuclear pore central transport channel	GO:0044613	7	1	0.504249	0.404366	7	1	0.486696	0.452798
chaperonin-containing T-complex	GO:0005832	7	1	0.504249	0.404366	7	1	0.486696	0.452798
chromatoid body	GO:0033391	7	1	0.504249	0.404366	5	1	0.378911	0.78927
apicolateral plasma membrane	GO:0016327	7	1	0.504249	0.404366	7	1	0.486696	0.452798
condensed nuclear chromosome, centromeric region	GO:0000780	7	1	0.504249	0.404366	5	1	0.378911	0.78927
PTW/PP1 phosphatase complex	GO:0072357	7	1	0.504249	0.404366	7	1	0.486696	0.452798
ESCRT I complex	GO:0000813	7	1	0.504249	0.404366	7	0	1	#NUM!
prefoldin complex	GO:0016272	7	1	0.504249	0.404366	7	1	0.486696	0.452798
striated muscle thin filament	GO:0005865	7	1	0.504249	0.404366	7	1	0.486696	0.452798
endoplasmic reticulum tubular network	GO:0071782	7	1	0.504249	0.404366	7	1	0.486696	0.452798
zymogen granule membrane	GO:0042589	7	1	0.504249	0.404366	7	1	0.486696	0.452798
Pwp2p-containing subcomplex of 90S preribosome	GO:0034388	7	1	0.504249	0.404366	7	1	0.486696	0.452798
ribonucleoprotein granule	GO:0035770	7	1	0.504249	0.404366	7	1	0.486696	0.452798
nuclear origin of replication recognition complex	GO:0005664	7	1	0.504249	0.404366	7	1	0.486696	0.452798
sarcoplasm	GO:0016528	7	1	0.504249	0.404366	7	0	1	#NUM!
azurophil granule	GO:0042582	7	1	0.504249	0.404366	7	1	0.486696	0.452798
lateral element	GO:0000800	7	1	0.504249	0.404366	5	0	1	#NUM!
RISC-loading complex	GO:0070578	7	1	0.504249	0.404366	7	0	1	#NUM!
azurophil granule membrane	GO:0035577	25	1	0.507205	-0.8686	25	1	0.722642	-0.820168
ficolin-1-rich granule membrane	GO:0101003	27	1	0.509786	-0.945561	26	1	0.508398	-0.859389
microtubule	GO:0005874	174	19	0.513473	0.13566	170	21	0.136884	0.307432
intercalated disc	GO:0014704	28	1	0.513481	-0.981928	26	1	0.508398	-0.859389
peroxisomal matrix	GO:0005782	28	1	0.513481	-0.981928	26	1	0.508398	-0.859389
tertiary granule membrane	GO:0070821	29	1	0.518594	-1.01702	27	1	0.508354	-0.897129
clathrin-coated vesicle membrane	GO:0030665	29	1	0.518594	-1.01702	27	0	0.168515	#NUM!
actin cytoskeleton	GO:0015629	126	14	0.539393	0.153052	120	16	0.108249	0.383805
kinesin complex	GO:0005871	32	4	0.541074	0.270835	31	3	0.75732	0.0633329
ribosome	GO:0005840	32	4	0.541074	0.270835	33	3	1	0.000812568
protein-DNA complex	GO:0032993	32	4	0.541074	0.270835	33	4	0.536843	0.288495
extracellular vesicle	GO:1903561	32	4	0.541074	0.270835	29	2	1	-0.275441
cleavage furrow	GO:0032154	32	4	0.541074	0.270835	32	5	0.207286	0.54241
chromatin	GO:0000785	71	8	0.544887	0.167038	70	8	0.526952	0.229654
Gemini of coiled bodies	GO:0097504	8	1	0.551558	0.270835	8	1	0.533366	0.319266
CCR4-NOT complex	GO:0030014	8	1	0.551558	0.270835	8	0	1	#NUM!
spindle pole centrosome	GO:0031616	8	1	0.551558	0.270835	6	1	0.435366	0.606948
Fanconi anaemia nuclear complex	GO:0043240	8	1	0.551558	0.270835	8	1	0.533366	0.319266
anchored component of plasma membrane	GO:0046658	8	1	0.551558	0.270835	6	1	0.435366	0.606948
voltage-gated calcium channel complex	GO:0005891	8	1	0.551558	0.270835	7	1	0.486696	0.452798
platelet alpha granule	GO:0031091	8	1	0.551558	0.270835	7	0	1	#NUM!
zonula adherens	GO:0005915	8	1	0.551558	0.270835	8	1	0.533366	0.319266
protein phosphatase type 1 complex	GO:0000164	8	1	0.551558	0.270835	8	1	0.533366	0.319266
multivesicular body membrane	GO:0032585	8	1	0.551558	0.270835	8	1	0.533366	0.319266
endosome lumen	GO:0031904	8	1	0.551558	0.270835	8	0	1	#NUM!
intraciliary transport particle B	GO:0030992	8	1	0.551558	0.270835	8	1	0.533366	0.319266
SMN complex	GO:0032797	8	1	0.551558	0.270835	8	1	0.533366	0.319266
Cdc73/Paf1 complex	GO:0016593	8	1	0.551558	0.270835	8	1	0.533366	0.319266
mRNA cap binding complex	GO:0005845	8	1	0.551558	0.270835	8	1	0.533366	0.319266
stereocilium tip	GO:0032426	8	1	0.551558	0.270835	7	2	0.127383	1.14594
Z disc	GO:0030018	77	9	0.555556	0.203695	74	10	0.217025	0.397228
endoplasmic reticulum lumen	GO:0005788	143	11	0.564629	-0.214673	132	8	0.283421	-0.404653
Golgi lumen	GO:0005796	35	4	0.571587	0.181223	27	3	0.731793	0.201483
filopodium	GO:0030175	37	2	0.575884	-0.567494	36	2	0.768462	-0.491664
Cajal body	GO:0015030	38	2	0.577645	-0.594163	36	2	0.768462	-0.491664
ER to Golgi transport vesicle membrane	GO:0012507	39	2	0.580405	-0.620138	37	1	0.252012	-1.21221
aminoacyl-tRNA synthetase multienzyme complex	GO:0017101	9	1	0.594358	0.153052	9	1	0.575799	0.201483
transcription factor TFIIH holo complex	GO:0005675	9	1	0.594358	0.153052	9	1	0.575799	0.201483
transcription export complex	GO:0000346	9	1	0.594358	0.153052	9	1	0.575799	0.201483
micro-ribonucleoprotein complex	GO:0035068	9	1	0.594358	0.153052	9	0	1	#NUM!
dendrite membrane	GO:0032590	9	1	0.594358	0.153052	9	2	0.193904	0.89463
filopodium membrane	GO:0031527	9	1	0.594358	0.153052	8	1	0.533366	0.319266
post-mRNA release spliceosomal complex	GO:0071014	9	1	0.594358	0.153052	9	1	0.575799	0.201483
neuromuscular junction	GO:0031594	44	5	0.606744	0.175525	39	4	0.777321	0.121441
stress fiber	GO:0001725	44	5	0.606744	0.175525	42	5	0.427588	0.270476
postsynaptic membrane	GO:0045211	101	11	0.608397	0.133051	97	10	0.595995	0.126582
COPI vesicle coat	GO:0030126	10	0	0.612799	#NUM!	10	0	0.614206	#NUM!
protein phosphatase type 2A complex	GO:0000159	10	0	0.612799	#NUM!	8	0	1	#NUM!
SAGA complex	GO:0000124	10	0	0.612799	#NUM!	10	0	0.614206	#NUM!
mRNA cleavage and polyadenylation specificity factor complex	GO:0005847	10	0	0.612799	#NUM!	10	1	1	0.0961227
integral component of mitochondrial inner membrane	GO:0031305	10	0	0.612799	#NUM!	10	0	0.614206	#NUM!
non-motile cilium	GO:0097730	10	0	0.612799	#NUM!	10	0	0.614206	#NUM!
MHC class II protein complex	GO:0042613	10	0	0.612799	#NUM!	9	0	1	#NUM!
mitochondrial small ribosomal subunit	GO:0005763	10	0	0.612799	#NUM!	10	0	0.614206	#NUM!
nuclear transcription factor complex	GO:0044798	11	0	0.614684	#NUM!	10	0	0.614206	#NUM!
nucleotide-activated protein kinase complex	GO:0031588	11	0	0.614684	#NUM!	11	1	1	0.000812568
excitatory synapse	GO:0060076	11	0	0.614684	#NUM!	11	0	0.614169	#NUM!
extrinsic component of plasma membrane	GO:0019897	11	0	0.614684	#NUM!	10	0	0.614206	#NUM!
RNA polymerase II, core complex	GO:0005665	11	0	0.614684	#NUM!	11	0	0.614169	#NUM!
integral component of mitochondrial outer membrane	GO:0031307	11	0	0.614684	#NUM!	11	0	0.614169	#NUM!
cell-cell contact zone	GO:0044291	11	0	0.614684	#NUM!	10	0	0.614206	#NUM!
Ada2/Gcn5/Ada3 transcription activator complex	GO:0005671	11	0	0.614684	#NUM!	11	0	0.614169	#NUM!
Golgi-associated vesicle	GO:0005798	11	0	0.614684	#NUM!	11	0	0.614169	#NUM!
nuclear heterochromatin	GO:0005720	12	0	0.619735	#NUM!	12	0	0.617327	#NUM!
Ino80 complex	GO:0031011	12	0	0.619735	#NUM!	12	0	0.617327	#NUM!
eukaryotic 48S preinitiation complex	GO:0033290	12	0	0.619735	#NUM!	12	0	0.617327	#NUM!
synaptic membrane	GO:0097060	12	0	0.619735	#NUM!	12	0	0.617327	#NUM!
integrator complex	GO:0032039	12	0	0.619735	#NUM!	12	0	0.617327	#NUM!
neuron projection terminus	GO:0044306	12	0	0.619735	#NUM!	12	0	0.617327	#NUM!
preribosome, large subunit precursor	GO:0030687	12	0	0.619735	#NUM!	12	0	0.617327	#NUM!
mitochondrial ribosome	GO:0005761	13	0	0.627331	#NUM!	13	0	0.623099	#NUM!
small nuclear ribonucleoprotein complex	GO:0030532	13	0	0.627331	#NUM!	13	0	0.623099	#NUM!
extracellular space	GO:0005615	474	48	0.62846	0.0602699	425	33	0.384181	-0.156874
nuclear outer membrane	GO:0005640	14	2	0.636941	0.404366	13	1	1	-0.166242
mast cell granule	GO:0042629	14	2	0.636941	0.404366	14	2	0.36768	0.452798
smooth endoplasmic reticulum	GO:0005790	14	2	0.636941	0.404366	14	2	0.36768	0.452798
condensed chromosome kinetochore	GO:0000777	55	6	0.646181	0.134703	51	5	0.80584	0.0763201
microtubule plus-end	GO:0035371	15	2	0.648113	0.335373	14	2	0.36768	0.452798
myosin complex	GO:0016459	15	2	0.648113	0.335373	14	3	0.127965	0.858263
proteasome accessory complex	GO:0022624	15	2	0.648113	0.335373	15	2	0.640557	0.383805
endoplasmic reticulum quality control compartment	GO:0044322	15	2	0.648113	0.335373	15	2	0.640557	0.383805
blood microparticle	GO:0072562	58	4	0.654481	-0.323872	54	3	0.480096	-0.491664
mitotic spindle pole	GO:0097431	16	2	0.660461	0.270835	14	1	1	-0.240349
U1 snRNP	GO:0005685	16	2	0.660461	0.270835	16	2	0.651439	0.319266
spindle microtubule	GO:0005876	16	2	0.660461	0.270835	14	2	0.36768	0.452798
proteasome core complex	GO:0005839	16	2	0.660461	0.270835	15	1	1	-0.309342
clathrin-coated endocytic vesicle	GO:0045334	17	2	0.67366	0.21021	17	1	1	-0.434506
ciliary membrane	GO:0060170	17	2	0.67366	0.21021	16	1	1	-0.373881
nuclear periphery	GO:0034399	17	2	0.67366	0.21021	17	2	0.663318	0.258642
mitochondrion	GO:0005739	646	58	0.674581	-0.0600802	632	53	0.56295	-0.0798896
basal plasma membrane	GO:0009925	18	2	0.687436	0.153052	18	4	0.0740293	0.89463
nuclear chromosome	GO:0000228	18	2	0.687436	0.153052	17	1	1	-0.434506
podosome	GO:0002102	18	2	0.687436	0.153052	17	2	0.663318	0.258642
Golgi apparatus	GO:0005794	499	50	0.693541	0.0496932	486	47	0.624311	0.0626468
catalytic step 2 spliceosome	GO:0071013	79	6	0.70083	-0.227412	79	7	1	-0.0248299
nuclear inner membrane	GO:0005637	19	2	0.701558	0.0989845	19	2	0.689019	0.147416
photoreceptor outer segment	GO:0001750	19	2	0.701558	0.0989845	19	2	0.689019	0.147416
intrinsic component of plasma membrane	GO:0031226	19	2	0.701558	0.0989845	17	2	0.663318	0.258642
multivesicular body	GO:0005771	19	2	0.701558	0.0989845	19	1	1	-0.545731
voltage-gated potassium channel complex	GO:0008076	23	1	0.719169	-0.785218	23	0	0.262022	#NUM!
microvillus	GO:0005902	23	1	0.719169	-0.785218	24	1	0.719329	-0.779346
cortical actin cytoskeleton	GO:0030864	23	1	0.719169	-0.785218	23	1	0.71701	-0.736786
anchored component of membrane	GO:0031225	24	1	0.722856	-0.827778	18	1	1	-0.491664
cyclin-dependent protein kinase holoenzyme complex	GO:0000307	24	1	0.722856	-0.827778	23	3	0.459937	0.361826
Golgi stack	GO:0005795	25	3	0.727489	0.230013	24	3	0.475486	0.319266
cell-cell junction	GO:0005911	98	10	0.731094	0.0678939	95	9	0.857051	0.0420555
cell surface	GO:0009986	229	23	0.732776	0.0520485	209	21	0.624518	0.100896
polysomal ribosome	GO:0042788	27	3	0.739094	0.153052	27	3	0.731793	0.201483
cytoplasmic microtubule	GO:0005881	27	3	0.739094	0.153052	26	4	0.290126	0.526906
nuclear envelope	GO:0005635	114	12	0.746864	0.0989845	111	11	0.738515	0.0870729
chromosome, centromeric region	GO:0000775	29	3	0.753059	0.0815927	27	1	0.508354	-0.897129
U4/U6 x U5 tri-snRNP complex	GO:0046540	29	3	0.753059	0.0815927	29	3	0.743605	0.130024
intermediate filament cytoskeleton	GO:0045111	30	3	0.760672	0.0476912	29	4	0.330011	0.417706
collagen trimer	GO:0005581	30	3	0.760672	0.0476912	25	3	0.491752	0.278444
nuclear speck	GO:0016607	296	26	0.76183	-0.0819867	287	26	1	-0.00267784
lateral plasma membrane	GO:0016328	33	2	0.7655	-0.453084	32	2	0.764578	-0.373881
extrinsic component of membrane	GO:0019898	34	2	0.767333	-0.482937	32	2	0.764578	-0.373881
Golgi membrane	GO:0000139	316	28	0.769138	-0.0732615	308	28	1	0.000812568
clathrin-coated pit	GO:0005905	36	4	0.772818	0.153052	36	4	0.564377	0.201483
synapse	GO:0045202	142	12	0.773321	-0.120644	135	12	1	-0.0216603
cytoplasmic stress granule	GO:0010494	37	4	0.776358	0.125653	37	3	1	-0.113598
endoplasmic reticulum-Golgi intermediate compartment membrane	GO:0033116	37	4	0.776358	0.125653	33	3	1	0.000812568
platelet alpha granule lumen	GO:0031093	38	4	0.780356	0.0989845	36	3	1	-0.0861988
integral component of endoplasmic reticulum membrane	GO:0030176	41	3	0.794071	-0.264684	39	4	0.777321	0.121441
Golgi cisterna membrane	GO:0032580	41	3	0.794071	-0.264684	37	1	0.252012	-1.21221
specific granule membrane	GO:0035579	42	3	0.794092	-0.288781	39	4	0.777321	0.121441
extrinsic component of cytoplasmic side of plasma membrane	GO:0031234	44	3	0.795623	-0.335301	42	3	1	-0.240349
lysosomal lumen	GO:0043202	44	3	0.795623	-0.335301	36	4	0.564377	0.201483
mitochondrial intermembrane space	GO:0005758	44	3	0.795623	-0.335301	43	2	0.429114	-0.669345
peroxisome	GO:0005777	52	4	0.814875	-0.214673	49	4	1	-0.106818
recycling endosome	GO:0055037	59	6	0.823204	0.0644983	59	5	1	-0.0693917
melanosome	GO:0042470	71	7	0.839751	0.0335065	70	5	0.83319	-0.240349
cilium	GO:0005929	77	6	0.844395	-0.20177	72	6	1	-0.0861988
trans-Golgi network	GO:0005802	86	7	0.853043	-0.158161	84	5	0.442681	-0.422671
growth cone	GO:0030426	86	7	0.853043	-0.158161	86	7	1	-0.109729
integral component of membrane	GO:0016021	877	85	0.854716	0.0164205	822	64	0.176807	-0.154149
endoplasmic reticulum membrane	GO:0005789	411	40	0.863034	0.0205625	394	35	1	-0.022295
endosome membrane	GO:0010008	138	12	0.883582	-0.0920708	135	8	0.227932	-0.427125
extracellular region	GO:0005576	590	57	0.884167	0.013205	545	45	0.535648	-0.0954155
germinal vesicle	GO:0042585	1	0	1	#NUM!	0	0	1	#VALUE!
RecQ helicase-Topo III complex	GO:0031422	1	0	1	#NUM!	1	0	1	#NUM!
dendritic shaft	GO:0043198	21	2	1	-0.00109901	21	2	1	0.0473326
COPI-coated vesicle membrane	GO:0030663	2	0	1	#NUM!	2	0	1	#NUM!
postsynaptic intermediate filament cytoskeleton	GO:0099160	1	0	1	#NUM!	1	0	1	#NUM!
COPI-coated Golgi to ER transport vesicle	GO:0030142	1	0	1	#NUM!	1	0	1	#NUM!
G-protein beta/gamma-subunit complex	GO:0031680	6	0	1	#NUM!	6	0	1	#NUM!
protein phosphatase 4 complex	GO:0030289	2	0	1	#NUM!	2	0	1	#NUM!
AP-3 adaptor complex	GO:0030123	4	0	1	#NUM!	4	0	1	#NUM!
RNA polymerase I transcription factor complex	GO:0000120	2	0	1	#NUM!	2	0	1	#NUM!
condensed nuclear chromosome outer kinetochore	GO:0000942	2	0	1	#NUM!	1	0	1	#NUM!
CSF1-CSF1R complex	GO:1990682	2	0	1	#NUM!	2	0	1	#NUM!
cornified envelope	GO:0001533	10	1	1	0.0476912	8	0	1	#NUM!
Mpp10 complex	GO:0034457	3	0	1	#NUM!	3	0	1	#NUM!
integrin alphaL-beta2 complex	GO:0034687	1	0	1	#NUM!	1	0	1	#NUM!
interchromatin granule	GO:0035061	4	0	1	#NUM!	4	0	1	#NUM!
viral replication complex	GO:0019034	2	0	1	#NUM!	2	0	1	#NUM!
Ctf18 RFC-like complex	GO:0031390	5	0	1	#NUM!	5	1	0.378911	0.78927
outer membrane	GO:0019867	2	0	1	#NUM!	1	0	1	#NUM!
subsarcolemmal mitochondrion	GO:1990843	1	0	1	#NUM!	1	0	1	#NUM!
intermediate-density lipoprotein particle	GO:0034363	2	0	1	#NUM!	2	0	1	#NUM!
extrinsic component of mitochondrial inner membrane	GO:0031314	4	0	1	#NUM!	4	0	1	#NUM!
concave side of sperm head	GO:0061830	1	0	1	#NUM!	1	0	1	#NUM!
myosin V complex	GO:0031475	1	0	1	#NUM!	1	0	1	#NUM!
9+2 motile cilium	GO:0097729	2	0	1	#NUM!	2	0	1	#NUM!
large ribosomal subunit	GO:0015934	3	0	1	#NUM!	3	0	1	#NUM!
kinocilium	GO:0060091	1	0	1	#NUM!	1	0	1	#NUM!
asymmetric synapse	GO:0032279	1	0	1	#NUM!	1	0	1	#NUM!
neuronal cell body membrane	GO:0032809	8	0	1	#NUM!	8	0	1	#NUM!
peroxisomal importomer complex	GO:1990429	2	0	1	#NUM!	2	0	1	#NUM!
mitochondrial proton-transporting ATP synthase, catalytic core	GO:0005754	1	0	1	#NUM!	1	0	1	#NUM!
nucleotide-excision repair factor 2 complex	GO:0000111	1	0	1	#NUM!	1	0	1	#NUM!
cation-transporting ATPase complex	GO:0090533	1	0	1	#NUM!	1	0	1	#NUM!
platelet dense granule membrane	GO:0031088	2	0	1	#NUM!	2	0	1	#NUM!
integrin alpha3-beta1 complex	GO:0034667	1	0	1	#NUM!	1	0	1	#NUM!
integral component of autophagosome membrane	GO:0097637	2	0	1	#NUM!	2	0	1	#NUM!
integral component of postsynaptic specialization membrane	GO:0099060	5	0	1	#NUM!	4	0	1	#NUM!
Mis6-Sim4 complex	GO:0031511	1	0	1	#NUM!	1	0	1	#NUM!
mitotic spindle microtubule	GO:1990498	3	0	1	#NUM!	3	0	1	#NUM!
Weibel-Palade body	GO:0033093	3	0	1	#NUM!	3	0	1	#NUM!
proton-transporting two-sector ATPase complex	GO:0016469	4	0	1	#NUM!	4	0	1	#NUM!
T cell receptor complex	GO:0042101	4	0	1	#NUM!	3	0	1	#NUM!
growth cone filopodium	GO:1990812	3	0	1	#NUM!	3	0	1	#NUM!
interleukin-23 complex	GO:0070743	1	0	1	#NUM!	1	0	1	#NUM!
DNA replication preinitiation complex	GO:0031261	1	0	1	#NUM!	1	0	1	#NUM!
adrenomedullin receptor complex	GO:1903143	1	0	1	#NUM!	1	0	1	#NUM!
outer dense plaque of desmosome	GO:0090636	1	0	1	#NUM!	1	0	1	#NUM!
leading edge of lamellipodium	GO:0061851	1	0	1	#NUM!	0	0	1	#VALUE!
glycine cleavage complex	GO:0005960	1	0	1	#NUM!	1	0	1	#NUM!
rough endoplasmic reticulum lumen	GO:0048237	3	0	1	#NUM!	3	0	1	#NUM!
clathrin-sculpted acetylcholine transport vesicle membrane	GO:0060201	2	0	1	#NUM!	2	0	1	#NUM!
smooth muscle contractile fiber	GO:0030485	1	0	1	#NUM!	1	0	1	#NUM!
Lewy body corona	GO:1990038	1	0	1	#NUM!	1	0	1	#NUM!
dendritic spine head	GO:0044327	8	0	1	#NUM!	8	0	1	#NUM!
multivesicular body, internal vesicle	GO:0097487	0	0	1	#VALUE!	0	0	1	#VALUE!
apical tubulobulbar complex	GO:0061828	1	0	1	#NUM!	1	0	1	#NUM!
pre-snoRNP complex	GO:0070761	4	0	1	#NUM!	4	0	1	#NUM!
TRAPPI protein complex	GO:1990070	1	0	1	#NUM!	1	0	1	#NUM!
lateral cell cortex	GO:0097575	1	0	1	#NUM!	1	0	1	#NUM!
interleukin-23 receptor complex	GO:0072536	1	0	1	#NUM!	1	0	1	#NUM!
TIM23 mitochondrial import inner membrane translocase complex	GO:0005744	6	0	1	#NUM!	6	0	1	#NUM!
protein kinase 5 complex	GO:0016533	2	0	1	#NUM!	2	0	1	#NUM!
epidermal lamellar body	GO:0097209	2	0	1	#NUM!	2	0	1	#NUM!
Elg1 RFC-like complex	GO:0031391	2	0	1	#NUM!	2	0	1	#NUM!
voltage-gated sodium channel complex	GO:0001518	3	0	1	#NUM!	3	0	1	#NUM!
equatorial microtubule organizing center	GO:0000923	2	0	1	#NUM!	2	0	1	#NUM!
translation initiation ternary complex	GO:0044207	0	0	1	#VALUE!	0	0	1	#VALUE!
retromer complex	GO:0030904	7	0	1	#NUM!	7	0	1	#NUM!
clathrin-sculpted glutamate transport vesicle membrane	GO:0060203	3	0	1	#NUM!	3	0	1	#NUM!
cyclin E2-CDK2 complex	GO:0097135	2	0	1	#NUM!	2	0	1	#NUM!
classical Lewy body	GO:0097414	1	0	1	#NUM!	1	0	1	#NUM!
mitochondrion-derived vesicle	GO:0099073	1	0	1	#NUM!	1	0	1	#NUM!
postsynaptic endocytic zone	GO:0098843	2	0	1	#NUM!	2	0	1	#NUM!
asymmetric, glutamatergic, excitatory synapse	GO:0098985	1	0	1	#NUM!	1	0	1	#NUM!
postsynaptic specialization	GO:0099572	2	0	1	#NUM!	2	0	1	#NUM!
main axon	GO:0044304	3	0	1	#NUM!	3	0	1	#NUM!
respiratory chain complex IV	GO:0045277	3	0	1	#NUM!	3	0	1	#NUM!
peripheral region of growth cone	GO:0090725	1	0	1	#NUM!	1	0	1	#NUM!
zeta DNA polymerase complex	GO:0016035	1	0	1	#NUM!	1	0	1	#NUM!
host cell PML body	GO:0075341	1	0	1	#NUM!	1	0	1	#NUM!
myelin sheath abaxonal region	GO:0035748	5	0	1	#NUM!	5	0	1	#NUM!
plasma membrane respiratory chain complex I	GO:0045272	1	0	1	#NUM!	1	0	1	#NUM!
perivitelline space	GO:0098595	0	0	1	#VALUE!	0	0	1	#VALUE!
integral component of peroxisomal membrane	GO:0005779	10	1	1	0.0476912	9	1	0.575799	0.201483
subapical complex	GO:0035003	0	0	1	#VALUE!	0	0	1	#VALUE!
symbiont-containing vacuole	GO:0020003	2	0	1	#NUM!	2	0	1	#NUM!
intrinsic component of endosome membrane	GO:0031302	0	0	1	#VALUE!	0	0	1	#VALUE!
rod spherule	GO:0044317	1	0	1	#NUM!	0	0	1	#VALUE!
proximal dendrite	GO:1990635	4	0	1	#NUM!	4	0	1	#NUM!
other organism cell	GO:0044216	1	0	1	#NUM!	1	0	1	#NUM!
telomeric heterochromatin	GO:0031933	2	0	1	#NUM!	2	0	1	#NUM!
invadopodium membrane	GO:0071438	2	0	1	#NUM!	2	0	1	#NUM!
lysosomal matrix	GO:1990836	1	0	1	#NUM!	1	0	1	#NUM!
laminin-2 complex	GO:0005607	1	0	1	#NUM!	1	0	1	#NUM!
signal recognition particle receptor complex	GO:0005785	1	0	1	#NUM!	1	0	1	#NUM!
piP-body	GO:0071547	2	0	1	#NUM!	2	0	1	#NUM!
endocytic vesicle	GO:0030139	31	3	1	0.0149013	29	2	1	-0.275441
extrinsic component of Golgi membrane	GO:0090498	3	0	1	#NUM!	3	0	1	#NUM!
replication fork protection complex	GO:0031298	2	0	1	#NUM!	2	0	1	#NUM!
vacuolar membrane	GO:0005774	14	1	1	-0.288781	13	2	0.333435	0.526906
dendritic spine membrane	GO:0032591	2	0	1	#NUM!	2	0	1	#NUM!
nuclear pre-replicative complex	GO:0005656	2	0	1	#NUM!	2	0	1	#NUM!
post-spliceosomal complex	GO:0071020	1	0	1	#NUM!	1	0	1	#NUM!
4-aminobutyrate transaminase complex	GO:0032144	1	0	1	#NUM!	1	0	1	#NUM!
endosome to plasma membrane transport vesicle	GO:0070381	3	0	1	#NUM!	3	0	1	#NUM!
platelet dense granule lumen	GO:0031089	7	0	1	#NUM!	6	0	1	#NUM!
endoplasmic reticulum-plasma membrane contact site	GO:0140268	4	0	1	#NUM!	4	0	1	#NUM!
endolysosome lumen	GO:0036021	3	0	1	#NUM!	3	0	1	#NUM!
eukaryotic translation initiation factor 2 complex	GO:0005850	1	0	1	#NUM!	1	0	1	#NUM!
intracellular cyclic nucleotide activated cation channel complex	GO:0017071	1	0	1	#NUM!	1	0	1	#NUM!
mitochondrial proton-transporting ATP synthase, stator stalk	GO:0000274	1	0	1	#NUM!	1	0	1	#NUM!
protein farnesyltransferase complex	GO:0005965	1	0	1	#NUM!	1	0	1	#NUM!
MIS12/MIND type complex	GO:0000444	3	0	1	#NUM!	3	0	1	#NUM!
box C/D snoRNP complex	GO:0031428	3	0	1	#NUM!	2	0	1	#NUM!
cortical endoplasmic reticulum	GO:0032541	1	0	1	#NUM!	1	0	1	#NUM!
oligosaccharyltransferase III complex	GO:0035000	1	0	1	#NUM!	1	0	1	#NUM!
RNA polymerase I complex	GO:0005736	6	0	1	#NUM!	6	0	1	#NUM!
alveolar lamellar body	GO:0097208	2	0	1	#NUM!	2	0	1	#NUM!
cytoplasmic cyclin-dependent protein kinase holoenzyme complex	GO:0000308	1	0	1	#NUM!	1	0	1	#NUM!
alpha-beta T cell receptor complex	GO:0042105	1	0	1	#NUM!	1	0	1	#NUM!
sperm mitochondrial sheath	GO:0097226	1	0	1	#NUM!	1	0	1	#NUM!
TRAPP complex	GO:0030008	6	0	1	#NUM!	6	0	1	#NUM!
TCR signalosome	GO:0036398	1	0	1	#NUM!	1	0	1	#NUM!
U2-type spliceosomal complex	GO:0005684	5	0	1	#NUM!	5	0	1	#NUM!
discoidal high-density lipoprotein particle	GO:0034365	2	0	1	#NUM!	2	0	1	#NUM!
mitochondrial proton-transporting ATP synthase complex, coupling factor F(o)	GO:0000276	6	0	1	#NUM!	6	0	1	#NUM!
mRNA cap methyltransferase complex	GO:0031533	1	0	1	#NUM!	1	0	1	#NUM!
protein C inhibitor-coagulation factor Xa complex	GO:0097182	0	0	1	#VALUE!	0	0	1	#VALUE!
dopaminergic synapse	GO:0098691	3	0	1	#NUM!	3	0	1	#NUM!
calcium ion-transporting ATPase complex	GO:0090534	2	0	1	#NUM!	2	0	1	#NUM!
dendrite cytoplasm	GO:0032839	16	1	1	-0.422312	16	2	0.651439	0.319266
SMN-Sm protein complex	GO:0034719	14	1	1	-0.288781	14	1	1	-0.240349
guanylate cyclase complex, soluble	GO:0008074	1	0	1	#NUM!	1	0	1	#NUM!
EGO complex	GO:0034448	2	0	1	#NUM!	2	0	1	#NUM!
small ribosomal subunit	GO:0015935	11	1	1	-0.047619	11	1	1	0.000812568
checkpoint clamp complex	GO:0030896	3	0	1	#NUM!	3	0	1	#NUM!
growth hormone receptor complex	GO:0070195	1	0	1	#NUM!	1	0	1	#NUM!
RNA polymerase transcription factor SL1 complex	GO:0005668	2	0	1	#NUM!	2	0	1	#NUM!
nuclear euchromatin	GO:0005719	15	1	1	-0.357774	15	1	1	-0.309342
protein C inhibitor-TMPRSS11E complex	GO:0036025	0	0	1	#VALUE!	0	0	1	#VALUE!
interleukin-28 receptor complex	GO:0032002	0	0	1	#VALUE!	0	0	1	#VALUE!
nucleosome	GO:0000786	20	2	1	0.0476912	20	2	0.702419	0.0961227
extrinsic component of endosome membrane	GO:0031313	6	0	1	#NUM!	6	0	1	#NUM!
pseudopodium membrane	GO:0031260	0	0	1	#VALUE!	0	0	1	#VALUE!
retromer, cargo-selective complex	GO:0030906	2	0	1	#NUM!	2	0	1	#NUM!
nuclear lumen	GO:0031981	1	0	1	#NUM!	1	0	1	#NUM!
Dsl1/NZR complex	GO:0070939	2	0	1	#NUM!	2	0	1	#NUM!
extrinsic component of omegasome membrane	GO:0097629	1	0	1	#NUM!	1	0	1	#NUM!
protein C inhibitor-plasma kallikrein complex	GO:0036030	0	0	1	#VALUE!	0	0	1	#VALUE!
stereocilium bundle	GO:0032421	2	0	1	#NUM!	2	0	1	#NUM!
calcium- and calmodulin-dependent protein kinase complex	GO:0005954	2	0	1	#NUM!	2	0	1	#NUM!
syntrophin complex	GO:0016013	4	0	1	#NUM!	3	0	1	#NUM!
DNA replication factor C complex	GO:0005663	4	0	1	#NUM!	4	0	1	#NUM!
interphase microtubule organizing center	GO:0031021	1	0	1	#NUM!	1	0	1	#NUM!
dendrite terminus	GO:0044292	2	0	1	#NUM!	2	0	1	#NUM!
Barr body	GO:0001740	3	0	1	#NUM!	3	0	1	#NUM!
lumenal side of Golgi membrane	GO:0098547	1	0	1	#NUM!	1	0	1	#NUM!
transcription factor TFTC complex	GO:0033276	7	0	1	#NUM!	7	0	1	#NUM!
calcium channel complex	GO:0034704	11	1	1	-0.047619	10	1	1	0.0961227
UFD1-NPL4 complex	GO:0036501	1	0	1	#NUM!	1	0	1	#NUM!
female pronucleus	GO:0001939	6	0	1	#NUM!	6	0	1	#NUM!
ribose phosphate diphosphokinase complex	GO:0002189	4	0	1	#NUM!	4	0	1	#NUM!
SUMO activating enzyme complex	GO:0031510	3	0	1	#NUM!	3	0	1	#NUM!
plasma membrane raft	GO:0044853	15	1	1	-0.357774	15	1	1	-0.309342
BIM-BCL-xl complex	GO:0097140	1	0	1	#NUM!	1	0	1	#NUM!
laminin-3 complex	GO:0005608	1	0	1	#NUM!	1	0	1	#NUM!
nucleolar ribonuclease P complex	GO:0005655	2	0	1	#NUM!	2	0	1	#NUM!
cleavage body	GO:0071920	2	0	1	#NUM!	2	0	1	#NUM!
macropinocytic cup	GO:0070685	1	0	1	#NUM!	1	0	1	#NUM!
SCF ubiquitin ligase complex	GO:0019005	43	4	1	-0.0246295	43	3	0.794543	-0.26388
FACT complex	GO:0035101	2	0	1	#NUM!	2	0	1	#NUM!
mitochondrial respiratory chain complex IV	GO:0005751	7	0	1	#NUM!	7	0	1	#NUM!
clathrin-sculpted monoamine transport vesicle membrane	GO:0070083	3	0	1	#NUM!	3	0	1	#NUM!
neurofibrillary tangle	GO:0097418	3	0	1	#NUM!	3	0	1	#NUM!
spherical high-density lipoprotein particle	GO:0034366	2	0	1	#NUM!	2	0	1	#NUM!
peroxisomal membrane	GO:0005778	34	3	1	-0.077472	32	3	1	0.0315842
clathrin complex	GO:0071439	3	0	1	#NUM!	3	0	1	#NUM!
condensed nuclear chromosome kinetochore	GO:0000778	6	0	1	#NUM!	4	0	1	#NUM!
CURI complex	GO:0032545	2	0	1	#NUM!	2	0	1	#NUM!
DUBm complex	GO:0071819	2	0	1	#NUM!	2	0	1	#NUM!
perineuronal net	GO:0072534	2	0	1	#NUM!	2	0	1	#NUM!
RNA polymerase III complex	GO:0005666	9	0	1	#NUM!	9	0	1	#NUM!
NatC complex	GO:0031417	1	0	1	#NUM!	1	0	1	#NUM!
cytoplasmic side of late endosome membrane	GO:0098560	2	0	1	#NUM!	2	0	1	#NUM!
lamellar body	GO:0042599	5	0	1	#NUM!	5	0	1	#NUM!
VCB complex	GO:0030891	5	0	1	#NUM!	5	0	1	#NUM!
endothelial microparticle	GO:0072563	1	0	1	#NUM!	1	0	1	#NUM!
protein-lipid complex	GO:0032994	1	0	1	#NUM!	1	0	1	#NUM!
collagen type XI trimer	GO:0005592	1	0	1	#NUM!	1	0	1	#NUM!
host cell presynaptic membrane	GO:0044231	1	0	1	#NUM!	1	0	1	#NUM!
chromosome passenger complex	GO:0032133	2	0	1	#NUM!	0	0	1	#VALUE!
sex chromatin	GO:0001739	6	0	1	#NUM!	6	1	0.435366	0.606948
node of Ranvier	GO:0033268	8	0	1	#NUM!	8	0	1	#NUM!
alveolar lamellar body membrane	GO:0097233	0	0	1	#VALUE!	0	0	1	#VALUE!
oncostatin-M receptor complex	GO:0005900	2	0	1	#NUM!	2	0	1	#NUM!
mitochondrial crista	GO:0030061	3	0	1	#NUM!	3	0	1	#NUM!
TORC2 complex	GO:0031932	5	0	1	#NUM!	5	1	0.378911	0.78927
growth cone membrane	GO:0032584	2	0	1	#NUM!	2	0	1	#NUM!
cyclin/CDK positive transcription elongation factor complex	GO:0008024	4	0	1	#NUM!	4	0	1	#NUM!
U4atac snRNP	GO:0005690	2	0	1	#NUM!	2	0	1	#NUM!
interfibrillar mitochondrion	GO:1990844	1	0	1	#NUM!	1	0	1	#NUM!
ribonucleoside-diphosphate reductase complex	GO:0005971	1	0	1	#NUM!	1	0	1	#NUM!
insulin-like growth factor binding protein complex	GO:0016942	2	0	1	#NUM!	2	0	1	#NUM!
replisome	GO:0030894	1	0	1	#NUM!	1	1	0.0908353	2.39871
mitotic spindle midzone	GO:1990023	5	0	1	#NUM!	4	0	1	#NUM!
endoplasmic reticulum chaperone complex	GO:0034663	8	0	1	#NUM!	8	0	1	#NUM!
Mre11 complex	GO:0030870	2	0	1	#NUM!	2	0	1	#NUM!
BCOR complex	GO:0140261	1	0	1	#NUM!	1	0	1	#NUM!
USH2 complex	GO:1990696	1	0	1	#NUM!	1	0	1	#NUM!
TSC1-TSC2 complex	GO:0033596	2	0	1	#NUM!	2	0	1	#NUM!
cyclin D2-CDK4 complex	GO:0097129	2	0	1	#NUM!	2	0	1	#NUM!
ciliary pocket membrane	GO:0020018	2	0	1	#NUM!	2	0	1	#NUM!
transcription factor TFIIE complex	GO:0005673	2	0	1	#NUM!	2	0	1	#NUM!
ion channel complex	GO:0034702	2	0	1	#NUM!	2	0	1	#NUM!
RNA polymerase II transcription repressor complex	GO:0090571	2	0	1	#NUM!	2	0	1	#NUM!
PR-DUB complex	GO:0035517	3	0	1	#NUM!	3	0	1	#NUM!
kinesin I complex	GO:0016938	1	0	1	#NUM!	1	0	1	#NUM!
lysosomal membrane	GO:0005765	160	15	1	-0.0168474	155	12	0.671687	-0.159811
symmetric synapse	GO:0032280	1	0	1	#NUM!	1	0	1	#NUM!
plasma membrane bounded cell projection cytoplasm	GO:0032838	1	0	1	#NUM!	1	0	1	#NUM!
integrin alpha7-beta1 complex	GO:0034677	1	0	1	#NUM!	1	0	1	#NUM!
nuclear pore	GO:0005643	44	4	1	-0.047619	44	4	1	0.000812568
DBIRD complex	GO:0044609	1	0	1	#NUM!	1	0	1	#NUM!
GATOR2 complex	GO:0061700	4	0	1	#NUM!	4	0	1	#NUM!
BBSome	GO:0034464	4	0	1	#NUM!	4	0	1	#NUM!
intercellular bridge	GO:0045171	32	3	1	-0.0168474	31	3	0.75732	0.0633329
cortical microtubule plus-end	GO:1903754	1	0	1	#NUM!	1	0	1	#NUM!
MCM complex	GO:0042555	8	0	1	#NUM!	7	0	1	#NUM!
preribosome, small subunit precursor	GO:0030688	6	0	1	#NUM!	6	0	1	#NUM!
small nucleolar ribonucleoprotein complex	GO:0005732	7	0	1	#NUM!	7	0	1	#NUM!
dynactin complex	GO:0005869	7	0	1	#NUM!	7	0	1	#NUM!
inactive sex chromosome	GO:0098577	1	0	1	#NUM!	1	0	1	#NUM!
Shc-EGFR complex	GO:0070435	2	0	1	#NUM!	2	0	1	#NUM!
eukaryotic translation initiation factor 2B complex	GO:0005851	4	0	1	#NUM!	4	0	1	#NUM!
integrin alpha11-beta1 complex	GO:0034681	1	0	1	#NUM!	1	0	1	#NUM!
serine/threonine protein kinase complex	GO:1902554	1	0	1	#NUM!	1	0	1	#NUM!
replication fork	GO:0005657	14	1	1	-0.288781	12	2	0.29867	0.606948
Ndc80 complex	GO:0031262	1	0	1	#NUM!	0	0	1	#VALUE!
integral component of lysosomal membrane	GO:1905103	1	0	1	#NUM!	1	0	1	#NUM!
smooth endoplasmic reticulum membrane	GO:0030868	2	0	1	#NUM!	1	0	1	#NUM!
succinate-CoA ligase complex	GO:0042709	1	0	1	#NUM!	1	0	1	#NUM!
heterotrimeric G-protein complex	GO:0005834	18	1	1	-0.540096	18	1	1	-0.491664
RNA N6-methyladenosine methyltransferase complex	GO:0036396	4	0	1	#NUM!	4	0	1	#NUM!
presynaptic cytoskeleton	GO:0099569	1	0	1	#NUM!	1	0	1	#NUM!
serine protease inhibitor complex	GO:0097180	0	0	1	#VALUE!	0	0	1	#VALUE!
muscle myosin complex	GO:0005859	3	0	1	#NUM!	3	0	1	#NUM!
clathrin coat of coated pit	GO:0030132	4	0	1	#NUM!	4	0	1	#NUM!
ESCRT-0 complex	GO:0033565	3	0	1	#NUM!	3	0	1	#NUM!
vesicle coat	GO:0030120	1	0	1	#NUM!	1	0	1	#NUM!
katanin complex	GO:0008352	1	0	1	#NUM!	1	0	1	#NUM!
stereocilium shaft	GO:0120043	1	0	1	#NUM!	1	0	1	#NUM!
gamma-tubulin complex	GO:0000930	6	0	1	#NUM!	6	0	1	#NUM!
spindle matrix	GO:1990047	1	0	1	#NUM!	1	0	1	#NUM!
CHOP-C/EBP complex	GO:0036488	1	0	1	#NUM!	1	0	1	#NUM!
phosphatidylinositol 3-kinase complex, class III	GO:0035032	1	0	1	#NUM!	1	0	1	#NUM!
anchored component of presynaptic active zone membrane	GO:0099029	2	0	1	#NUM!	2	0	1	#NUM!
hemidesmosome	GO:0030056	4	0	1	#NUM!	4	0	1	#NUM!
NOS2-CD74 complex	GO:0035693	1	0	1	#NUM!	1	0	1	#NUM!
extrinsic component of postsynaptic membrane	GO:0098890	2	0	1	#NUM!	2	0	1	#NUM!
Elongator holoenzyme complex	GO:0033588	3	0	1	#NUM!	3	0	1	#NUM!
bicellular tight junction	GO:0005923	56	5	1	-0.0656375	53	5	0.811982	0.0378538
chylomicron remnant	GO:0034360	0	0	1	#VALUE!	0	0	1	#VALUE!
integral component of neuronal dense core vesicle membrane	GO:0099066	2	0	1	#NUM!	2	0	1	#NUM!
autosome	GO:0030849	1	0	1	#NUM!	1	0	1	#NUM!
rough endoplasmic reticulum membrane	GO:0030867	2	0	1	#NUM!	2	0	1	#NUM!
secretory granule	GO:0030141	31	3	1	0.0149013	30	2	1	-0.309342
tethering complex	GO:0099023	1	0	1	#NUM!	1	0	1	#NUM!
other organism cell membrane	GO:0044218	0	0	1	#VALUE!	0	0	1	#VALUE!
gamma-catenin-TCF7L2 complex	GO:0071665	1	0	1	#NUM!	1	0	1	#NUM!
mitochondrial envelope	GO:0005740	5	0	1	#NUM!	4	1	0.31682	1.01241
cyclin K-CDK13 complex	GO:0002945	2	0	1	#NUM!	2	0	1	#NUM!
inflammasome complex	GO:0061702	1	0	1	#NUM!	1	0	1	#NUM!
distal axon	GO:0150034	2	0	1	#NUM!	2	0	1	#NUM!
gamma DNA polymerase complex	GO:0005760	1	0	1	#NUM!	1	0	1	#NUM!
BRCA1-BARD1 complex	GO:0031436	2	0	1	#NUM!	2	0	1	#NUM!
alphav-beta3 integrin-vitronectin complex	GO:0071062	2	0	1	#NUM!	1	0	1	#NUM!
UBC13-MMS2 complex	GO:0031372	2	0	1	#NUM!	2	0	1	#NUM!
calyx of Held	GO:0044305	13	1	1	-0.214673	12	1	1	-0.0861988
IRE1-TRAF2-ASK1 complex	GO:1990604	1	0	1	#NUM!	1	0	1	#NUM!
apolipoprotein B mRNA editing enzyme complex	GO:0030895	2	0	1	#NUM!	1	0	1	#NUM!
lipopolysaccharide receptor complex	GO:0046696	4	0	1	#NUM!	4	0	1	#NUM!
NSL complex	GO:0044545	5	0	1	#NUM!	5	0	1	#NUM!
PCSK9-AnxA2 complex	GO:1990667	1	0	1	#NUM!	1	0	1	#NUM!
cyclin A1-CDK2 complex	GO:0097123	2	0	1	#NUM!	2	0	1	#NUM!
septin complex	GO:0031105	9	0	1	#NUM!	8	0	1	#NUM!
translation release factor complex	GO:0018444	2	0	1	#NUM!	2	0	1	#NUM!
eukaryotic translation initiation factor 3 complex, eIF3m	GO:0071541	6	0	1	#NUM!	6	0	1	#NUM!
anchored component of postsynaptic density membrane	GO:0099031	1	0	1	#NUM!	1	0	1	#NUM!
muscle cell projection membrane	GO:0036195	1	0	1	#NUM!	1	0	1	#NUM!
cell cortex region	GO:0099738	9	0	1	#NUM!	9	0	1	#NUM!
protein C inhibitor-coagulation factor XI complex	GO:0097183	0	0	1	#VALUE!	0	0	1	#VALUE!
collagen type IV trimer	GO:0005587	2	0	1	#NUM!	2	0	1	#NUM!
HIR complex	GO:0000417	1	0	1	#NUM!	1	0	1	#NUM!
lipid tube	GO:0060987	1	0	1	#NUM!	1	0	1	#NUM!
cytoskeleton of presynaptic active zone	GO:0048788	3	0	1	#NUM!	3	0	1	#NUM!
inhibin A complex	GO:0043512	1	0	1	#NUM!	1	0	1	#NUM!
chylomicron	GO:0042627	4	0	1	#NUM!	4	0	1	#NUM!
TAP complex	GO:0042825	2	0	1	#NUM!	1	0	1	#NUM!
collagen type VIII trimer	GO:0005591	1	0	1	#NUM!	1	0	1	#NUM!
photoreceptor cell cilium	GO:0097733	1	0	1	#NUM!	1	0	1	#NUM!
axon initial segment	GO:0043194	13	1	1	-0.214673	13	1	1	-0.166242
UBC13-UEV1A complex	GO:0035370	2	0	1	#NUM!	2	0	1	#NUM!
apoptosome	GO:0043293	1	0	1	#NUM!	1	0	1	#NUM!
inhibin-betaglycan-ActRII complex	GO:0034673	1	0	1	#NUM!	1	0	1	#NUM!
postsynaptic specialization membrane	GO:0099634	2	0	1	#NUM!	2	0	1	#NUM!
nuclear pore outer ring	GO:0031080	6	0	1	#NUM!	6	0	1	#NUM!
nucleolus organizer region	GO:0005731	1	0	1	#NUM!	1	0	1	#NUM!
MCM8-MCM9 complex	GO:0097362	2	0	1	#NUM!	2	0	1	#NUM!
delta DNA polymerase complex	GO:0043625	1	0	1	#NUM!	1	0	1	#NUM!
commitment complex	GO:0000243	4	0	1	#NUM!	4	0	1	#NUM!
GATOR1 complex	GO:1990130	1	0	1	#NUM!	1	0	1	#NUM!
serine C-palmitoyltransferase complex	GO:0017059	1	0	1	#NUM!	1	0	1	#NUM!
PAM complex, Tim23 associated import motor	GO:0001405	2	0	1	#NUM!	2	0	1	#NUM!
Smc5-Smc6 complex	GO:0030915	3	0	1	#NUM!	3	0	1	#NUM!
PCAF complex	GO:0000125	5	0	1	#NUM!	5	0	1	#NUM!
catalytic complex	GO:1902494	2	0	1	#NUM!	1	0	1	#NUM!
extrinsic component of endoplasmic reticulum membrane	GO:0042406	3	0	1	#NUM!	3	0	1	#NUM!
elastic fiber	GO:0071953	3	0	1	#NUM!	2	0	1	#NUM!
microvesicle	GO:1990742	2	0	1	#NUM!	1	0	1	#NUM!
methionine adenosyltransferase complex	GO:0048269	2	0	1	#NUM!	2	0	1	#NUM!
basal part of cell	GO:0045178	3	0	1	#NUM!	3	0	1	#NUM!
NuA3a histone acetyltransferase complex	GO:1990467	1	0	1	#NUM!	1	0	1	#NUM!
integrin alpha1-beta1 complex	GO:0034665	1	0	1	#NUM!	1	0	1	#NUM!
axonemal outer doublet	GO:0097545	0	0	1	#VALUE!	0	0	1	#VALUE!
mitotic spindle astral microtubule	GO:0061673	2	0	1	#NUM!	2	0	1	#NUM!
slit diaphragm	GO:0036057	4	0	1	#NUM!	4	0	1	#NUM!
Grb2-Sos complex	GO:0070618	1	0	1	#NUM!	1	1	0.0908353	2.39871
dynein complex	GO:0030286	10	1	1	0.0476912	10	1	1	0.0961227
THO complex part of transcription export complex	GO:0000445	5	0	1	#NUM!	5	0	1	#NUM!
ciliary inversin compartment	GO:0097543	1	0	1	#NUM!	1	0	1	#NUM!
intraciliary transport particle A	GO:0030991	3	0	1	#NUM!	3	0	1	#NUM!
cis-Golgi network membrane	GO:0033106	2	0	1	#NUM!	2	0	1	#NUM!
laminin complex	GO:0043256	3	0	1	#NUM!	3	0	1	#NUM!
cell division site	GO:0032153	3	0	1	#NUM!	2	1	0.173431	1.70556
cell body fiber	GO:0070852	3	0	1	#NUM!	3	0	1	#NUM!
NuA3b histone acetyltransferase complex	GO:1990468	1	0	1	#NUM!	1	0	1	#NUM!
BRCA2-MAGE-D1 complex	GO:0033593	1	0	1	#NUM!	1	0	1	#NUM!
presynaptic endocytic zone membrane	GO:0098835	4	0	1	#NUM!	4	0	1	#NUM!
nuclear nucleosome	GO:0000788	5	0	1	#NUM!	5	0	1	#NUM!
type III intermediate filament	GO:0045098	1	0	1	#NUM!	1	0	1	#NUM!
TRAPPIII protein complex	GO:1990072	1	0	1	#NUM!	1	0	1	#NUM!
follicle-stimulating hormone complex	GO:0016914	0	0	1	#VALUE!	0	0	1	#VALUE!
respirasome	GO:0070469	3	0	1	#NUM!	3	0	1	#NUM!
nuclear subtelomeric heterochromatin	GO:1990707	1	0	1	#NUM!	1	0	1	#NUM!
box H/ACA snoRNP complex	GO:0031429	4	0	1	#NUM!	4	0	1	#NUM!
XPC complex	GO:0071942	3	0	1	#NUM!	3	0	1	#NUM!
specific granule lumen	GO:0035580	28	2	1	-0.288781	25	0	0.162618	#NUM!
intrinsic component of external side of plasma membrane	GO:0031233	0	0	1	#VALUE!	0	0	1	#VALUE!
NatB complex	GO:0031416	1	0	1	#NUM!	1	0	1	#NUM!
protein C inhibitor-PLAT complex	GO:0036026	0	0	1	#VALUE!	0	0	1	#VALUE!
photoreceptor connecting cilium	GO:0032391	15	1	1	-0.357774	14	1	1	-0.240349
protein C inhibitor-TMPRSS7 complex	GO:0036024	0	0	1	#VALUE!	0	0	1	#VALUE!
nucleotide-excision repair factor 1 complex	GO:0000110	2	0	1	#NUM!	2	0	1	#NUM!
unconventional myosin complex	GO:0016461	5	0	1	#NUM!	5	0	1	#NUM!
perinuclear endoplasmic reticulum	GO:0097038	12	1	1	-0.13463	12	1	1	-0.0861988
interleukin-6 receptor complex	GO:0005896	2	0	1	#NUM!	2	0	1	#NUM!
late recombination nodule	GO:0005715	1	0	1	#NUM!	1	0	1	#NUM!
transcription factor AP-1 complex	GO:0035976	4	0	1	#NUM!	4	0	1	#NUM!
clathrin coat of endocytic vesicle	GO:0030128	1	0	1	#NUM!	1	0	1	#NUM!
extrinsic component of presynaptic membrane	GO:0098888	1	0	1	#NUM!	1	0	1	#NUM!
Bcl3/NF-kappaB2 complex	GO:0033257	2	0	1	#NUM!	1	0	1	#NUM!
egg coat	GO:0035805	0	0	1	#VALUE!	0	0	1	#VALUE!
box H/ACA scaRNP complex	GO:0072589	4	0	1	#NUM!	4	0	1	#NUM!
MHC class I protein complex	GO:0042612	7	0	1	#NUM!	8	1	0.533366	0.319266
Prp19 complex	GO:0000974	11	1	1	-0.047619	11	2	0.263623	0.69396
6-phosphofructo-2-kinase/fructose-2,6-biphosphatase complex	GO:0043540	1	0	1	#NUM!	1	0	1	#NUM!
CAF-1 complex	GO:0033186	2	0	1	#NUM!	2	0	1	#NUM!
TORC1 complex	GO:0031931	4	0	1	#NUM!	4	0	1	#NUM!
PeBoW complex	GO:0070545	2	0	1	#NUM!	2	0	1	#NUM!
plasma membrane proton-transporting V-type ATPase complex	GO:0033181	3	0	1	#NUM!	3	0	1	#NUM!
kinesin II complex	GO:0016939	3	0	1	#NUM!	3	0	1	#NUM!
BIM-BCL-2 complex	GO:0097141	1	0	1	#NUM!	1	0	1	#NUM!
Noc2p-Noc3p complex	GO:0030691	1	0	1	#NUM!	1	0	1	#NUM!
anchored component of postsynaptic membrane	GO:0099025	1	0	1	#NUM!	1	0	1	#NUM!
glycinergic synapse	GO:0098690	2	0	1	#NUM!	2	0	1	#NUM!
contractile ring	GO:0070938	3	0	1	#NUM!	3	0	1	#NUM!
negative cofactor 2 complex	GO:0017054	1	0	1	#NUM!	1	0	1	#NUM!
complement component C1 complex	GO:0005602	2	0	1	#NUM!	2	0	1	#NUM!
multivesicular body lumen	GO:0097486	3	0	1	#NUM!	3	0	1	#NUM!
Noc4p-Nop14p complex	GO:0030692	0	0	1	#VALUE!	0	0	1	#VALUE!
plasma membrane succinate dehydrogenase complex	GO:0045282	1	0	1	#NUM!	1	0	1	#NUM!
periciliary membrane compartment	GO:1990075	2	0	1	#NUM!	2	0	1	#NUM!
respiratory chain complex II	GO:0045273	1	0	1	#NUM!	1	0	1	#NUM!
parallel fiber to Purkinje cell synapse	GO:0098688	4	0	1	#NUM!	4	0	1	#NUM!
cytoplasmic side of endoplasmic reticulum membrane	GO:0098554	4	0	1	#NUM!	4	0	1	#NUM!
SOSS complex	GO:0070876	3	0	1	#NUM!	3	0	1	#NUM!
pyruvate kinase complex	GO:1902912	1	0	1	#NUM!	1	0	1	#NUM!
Swi5-Sfr1 complex	GO:0032798	1	0	1	#NUM!	1	0	1	#NUM!
glucosidase II complex	GO:0017177	2	0	1	#NUM!	2	0	1	#NUM!
cis-Golgi network	GO:0005801	31	3	1	0.0149013	30	3	0.750268	0.0961227
DSIF complex	GO:0032044	2	0	1	#NUM!	2	0	1	#NUM!
extrinsic component of presynaptic endocytic zone membrane	GO:0098894	2	0	1	#NUM!	2	0	1	#NUM!
plasma membrane bounded cell projection	GO:0120025	1	0	1	#NUM!	1	0	1	#NUM!
Rad17 RFC-like complex	GO:0031389	1	0	1	#NUM!	1	0	1	#NUM!
myofibril	GO:0030016	11	1	1	-0.047619	10	1	1	0.0961227
nuclear telomeric heterochromatin	GO:0005724	2	0	1	#NUM!	2	0	1	#NUM!
motile cilium	GO:0031514	30	2	1	-0.357774	28	1	0.509877	-0.933497
GARP complex	GO:0000938	2	0	1	#NUM!	2	0	1	#NUM!
brahma complex	GO:0035060	1	0	1	#NUM!	1	0	1	#NUM!
isoamylase complex	GO:0043033	1	0	1	#NUM!	1	0	1	#NUM!
synaptobrevin 2-SNAP-25-syntaxin-1a-complexin II complex	GO:0070033	2	0	1	#NUM!	2	0	1	#NUM!
supramolecular fiber	GO:0099512	1	0	1	#NUM!	1	0	1	#NUM!
npBAF complex	GO:0071564	11	1	1	-0.047619	11	1	1	0.000812568
clathrin coat of trans-Golgi network vesicle	GO:0030130	5	0	1	#NUM!	5	0	1	#NUM!
MutSalpha complex	GO:0032301	1	0	1	#NUM!	1	0	1	#NUM!
U7 snRNP	GO:0005683	6	0	1	#NUM!	6	0	1	#NUM!
amylin receptor complex 1	GO:0150056	1	0	1	#NUM!	0	0	1	#VALUE!
THO complex	GO:0000347	4	0	1	#NUM!	4	0	1	#NUM!
inward rectifying potassium channel	GO:0008282	1	0	1	#NUM!	1	0	1	#NUM!
pore complex	GO:0046930	4	0	1	#NUM!	4	0	1	#NUM!
Rad6-Rad18 complex	GO:0097505	1	0	1	#NUM!	1	0	1	#NUM!
intrinsic component of Golgi membrane	GO:0031228	0	0	1	#VALUE!	0	0	1	#VALUE!
proton-transporting ATP synthase complex, catalytic core F(1)	GO:0045261	1	0	1	#NUM!	1	0	1	#NUM!
glial limiting end-foot	GO:0097451	0	0	1	#VALUE!	0	0	1	#VALUE!
lipoprotein particle	GO:1990777	2	0	1	#NUM!	2	0	1	#NUM!
CNTFR-CLCF1 complex	GO:0097059	1	0	1	#NUM!	1	0	1	#NUM!
dentate gyrus mossy fiber	GO:0044302	1	0	1	#NUM!	1	0	1	#NUM!
EMILIN complex	GO:1990971	1	0	1	#NUM!	0	0	1	#VALUE!
Hrd1p ubiquitin ligase ERAD-L complex	GO:0000839	3	0	1	#NUM!	3	0	1	#NUM!
vacuolar proton-transporting V-type ATPase, V0 domain	GO:0000220	2	0	1	#NUM!	1	0	1	#NUM!
cytoplasmic side of early endosome membrane	GO:0098559	2	0	1	#NUM!	2	0	1	#NUM!
NURF complex	GO:0016589	3	0	1	#NUM!	3	0	1	#NUM!
myosin filament	GO:0032982	4	0	1	#NUM!	4	0	1	#NUM!
outer dense fiber	GO:0001520	2	0	1	#NUM!	3	0	1	#NUM!
U2AF	GO:0089701	3	0	1	#NUM!	3	0	1	#NUM!
CatSper complex	GO:0036128	1	0	1	#NUM!	1	0	1	#NUM!
protein C inhibitor-thrombin complex	GO:0036028	0	0	1	#VALUE!	0	0	1	#VALUE!
tRNA-splicing ligase complex	GO:0072669	3	0	1	#NUM!	3	0	1	#NUM!
mature chylomicron	GO:0034359	0	0	1	#VALUE!	0	0	1	#VALUE!
perinuclear endoplasmic reticulum lumen	GO:0099020	1	0	1	#NUM!	1	0	1	#NUM!
hyaluranon cable	GO:0036117	0	0	1	#VALUE!	0	0	1	#VALUE!
integral component of external side of plasma membrane	GO:0071575	1	0	1	#NUM!	0	0	1	#VALUE!
ESCRT III complex	GO:0000815	9	0	1	#NUM!	9	0	1	#NUM!
hexameric IgM immunoglobulin complex	GO:0071757	1	0	1	#NUM!	1	0	1	#NUM!
Golgi transport complex	GO:0017119	10	1	1	0.0476912	10	1	1	0.0961227
integrin alphav-beta5 complex	GO:0034684	1	0	1	#NUM!	1	0	1	#NUM!
BLOC-2 complex	GO:0031084	1	0	1	#NUM!	1	0	1	#NUM!
Cul4B-RING E3 ubiquitin ligase complex	GO:0031465	3	0	1	#NUM!	3	0	1	#NUM!
alphav-beta3 integrin-PKCalpha complex	GO:0035866	1	0	1	#NUM!	1	0	1	#NUM!
interleukin-13 receptor complex	GO:0005898	1	0	1	#NUM!	1	0	1	#NUM!
L-cysteine desulfurase complex	GO:1990221	1	0	1	#NUM!	1	0	1	#NUM!
nuclear RNA-directed RNA polymerase complex	GO:0031380	1	0	1	#NUM!	1	0	1	#NUM!
fibrinogen complex	GO:0005577	3	0	1	#NUM!	3	0	1	#NUM!
sperm principal piece	GO:0097228	3	0	1	#NUM!	3	0	1	#NUM!
dendritic tree	GO:0097447	1	0	1	#NUM!	1	0	1	#NUM!
rhabdomere	GO:0016028	1	0	1	#NUM!	1	0	1	#NUM!
extrinsic component of postsynaptic endosome membrane	GO:0098999	1	0	1	#NUM!	1	0	1	#NUM!
MSL complex	GO:0072487	2	0	1	#NUM!	2	0	1	#NUM!
protein kinase complex	GO:1902911	1	0	1	#NUM!	1	0	1	#NUM!
bleb	GO:0032059	8	0	1	#NUM!	8	0	1	#NUM!
cytosolic ribosome	GO:0022626	5	0	1	#NUM!	5	0	1	#NUM!
host cell surface	GO:0044228	1	0	1	#NUM!	1	0	1	#NUM!
tetraspanin-enriched microdomain	GO:0097197	4	0	1	#NUM!	2	0	1	#NUM!
neuronal dense core vesicle	GO:0098992	1	0	1	#NUM!	1	0	1	#NUM!
HAUS complex	GO:0070652	7	0	1	#NUM!	7	0	1	#NUM!
EKC/KEOPS complex	GO:0000408	4	0	1	#NUM!	4	1	0.31682	1.01241
ESCRT II complex	GO:0000814	2	0	1	#NUM!	2	0	1	#NUM!
fascia adherens	GO:0005916	8	0	1	#NUM!	7	0	1	#NUM!
RNA polymerase I core factor complex	GO:0070860	1	0	1	#NUM!	1	0	1	#NUM!
phenylalanine-tRNA ligase complex	GO:0009328	1	0	1	#NUM!	1	0	1	#NUM!
cell periphery	GO:0071944	21	2	1	-0.00109901	21	2	1	0.0473326
clathrin vesicle coat	GO:0030125	4	0	1	#NUM!	4	0	1	#NUM!
t-UTP complex	GO:0034455	2	0	1	#NUM!	2	0	1	#NUM!
pICln-Sm protein complex	GO:0034715	6	0	1	#NUM!	6	0	1	#NUM!
phosphorylase kinase complex	GO:0005964	2	0	1	#NUM!	2	0	1	#NUM!
fibrillar collagen trimer	GO:0005583	1	0	1	#NUM!	0	0	1	#VALUE!
AMPA glutamate receptor complex	GO:0032281	6	0	1	#NUM!	6	0	1	#NUM!
presynaptic actin cytoskeleton	GO:0099143	1	0	1	#NUM!	1	0	1	#NUM!
centriole	GO:0005814	86	8	1	-0.0246295	81	7	1	-0.0498312
laminin-5 complex	GO:0005610	2	0	1	#NUM!	2	0	1	#NUM!
PCNA complex	GO:0043626	1	0	1	#NUM!	1	1	0.0908353	2.39871
proton-transporting V-type ATPase complex	GO:0033176	1	0	1	#NUM!	1	0	1	#NUM!
compact myelin	GO:0043218	3	0	1	#NUM!	3	0	1	#NUM!
tricarboxylic acid cycle enzyme complex	GO:0045239	1	0	1	#NUM!	1	0	1	#NUM!
box H/ACA telomerase RNP complex	GO:0090661	4	0	1	#NUM!	4	0	1	#NUM!
Rad51C-XRCC3 complex	GO:0033065	0	0	1	#VALUE!	0	0	1	#VALUE!
kainate selective glutamate receptor complex	GO:0032983	2	0	1	#NUM!	2	0	1	#NUM!
Bcl3-Bcl10 complex	GO:0032996	1	0	1	#NUM!	1	0	1	#NUM!
microtubule end	GO:1990752	1	0	1	#NUM!	1	0	1	#NUM!
photoreceptor disc membrane	GO:0097381	2	0	1	#NUM!	2	0	1	#NUM!
extrinsic component of postsynaptic early endosome membrane	GO:0098998	1	0	1	#NUM!	1	0	1	#NUM!
organelle inner membrane	GO:0019866	1	0	1	#NUM!	0	0	1	#VALUE!
anchored component of the cytoplasmic side of the plasma membrane	GO:0098753	1	0	1	#NUM!	1	0	1	#NUM!
Schmidt-Lanterman incisure	GO:0043220	5	0	1	#NUM!	5	1	0.378911	0.78927
interleukin-2 receptor complex	GO:0005893	0	0	1	#VALUE!	0	0	1	#VALUE!
sperm annulus	GO:0097227	4	0	1	#NUM!	4	0	1	#NUM!
nuclear SCF ubiquitin ligase complex	GO:0043224	2	0	1	#NUM!	2	0	1	#NUM!
dendritic branch	GO:0044307	2	0	1	#NUM!	2	0	1	#NUM!
postsynaptic spectrin-associated cytoskeleton	GO:0099189	1	0	1	#NUM!	1	0	1	#NUM!
ribbon synapse	GO:0097470	2	0	1	#NUM!	1	0	1	#NUM!
growing cell tip	GO:0035838	1	0	1	#NUM!	1	0	1	#NUM!
Mon1-Ccz1 complex	GO:0035658	1	0	1	#NUM!	1	0	1	#NUM!
SLIK (SAGA-like) complex	GO:0046695	2	0	1	#NUM!	2	0	1	#NUM!
mitochondrial outer membrane translocase complex	GO:0005742	4	0	1	#NUM!	4	0	1	#NUM!
stereocilia ankle link complex	GO:0002142	2	0	1	#NUM!	2	0	1	#NUM!
synaptobrevin 2-SNAP-25-syntaxin-1a complex	GO:0070044	4	0	1	#NUM!	4	0	1	#NUM!
glycerol-3-phosphate dehydrogenase complex	GO:0009331	1	0	1	#NUM!	0	0	1	#VALUE!
Seh1-associated complex	GO:0035859	1	0	1	#NUM!	1	0	1	#NUM!
lumenal side of lysosomal membrane	GO:0098575	1	0	1	#NUM!	1	0	1	#NUM!
desmosome	GO:0030057	8	0	1	#NUM!	8	0	1	#NUM!
cyclin K-CDK12 complex	GO:0002944	2	0	1	#NUM!	2	0	1	#NUM!
GINS complex	GO:0000811	0	0	1	#VALUE!	0	0	1	#VALUE!
cytoplasmic vesicle lumen	GO:0060205	2	0	1	#NUM!	1	0	1	#NUM!
macrophage migration inhibitory factor receptor complex	GO:0035692	1	0	1	#NUM!	1	0	1	#NUM!
UDP-N-acetylglucosamine transferase complex	GO:0043541	1	0	1	#NUM!	1	0	1	#NUM!
NatA complex	GO:0031415	2	0	1	#NUM!	2	0	1	#NUM!
tubular endosome	GO:0097422	4	0	1	#NUM!	4	0	1	#NUM!
NLS-dependent protein nuclear import complex	GO:0042564	1	0	1	#NUM!	1	1	0.0908353	2.39871
CCR4-NOT core complex	GO:0030015	4	0	1	#NUM!	4	0	1	#NUM!
ciliary neurotrophic factor receptor complex	GO:0070110	2	0	1	#NUM!	2	0	1	#NUM!
postsynaptic density membrane	GO:0098839	6	0	1	#NUM!	5	0	1	#NUM!
cytosolic aryl hydrocarbon receptor complex	GO:0034752	1	0	1	#NUM!	1	0	1	#NUM!
pericentric heterochromatin	GO:0005721	7	0	1	#NUM!	7	0	1	#NUM!
microfibril	GO:0001527	5	0	1	#NUM!	5	0	1	#NUM!
chaperone-mediated autophagy translocation complex	GO:0061742	1	0	1	#NUM!	1	0	1	#NUM!
proteasome activator complex	GO:0008537	3	0	1	#NUM!	3	0	1	#NUM!
postsynaptic early endosome	GO:0098842	2	0	1	#NUM!	2	1	0.173431	1.70556
MHC class Ib protein complex	GO:0032398	1	0	1	#NUM!	1	0	1	#NUM!
P granule	GO:0043186	7	0	1	#NUM!	5	0	1	#NUM!
integral component of mitochondrial membrane	GO:0032592	2	0	1	#NUM!	2	0	1	#NUM!
coated vesicle	GO:0030135	2	0	1	#NUM!	2	0	1	#NUM!
microtubule minus-end	GO:0036449	3	0	1	#NUM!	3	0	1	#NUM!
U12-type spliceosomal complex	GO:0005689	22	2	1	-0.047619	22	3	0.445299	0.406278
proximal neuron projection	GO:1990769	2	0	1	#NUM!	2	0	1	#NUM!
RAVE complex	GO:0043291	2	0	1	#NUM!	2	0	1	#NUM!
Golgi medial cisterna	GO:0005797	5	0	1	#NUM!	5	0	1	#NUM!
chromocenter	GO:0010369	7	0	1	#NUM!	6	0	1	#NUM!
proton-transporting ATP synthase complex, coupling factor F(o)	GO:0045263	3	0	1	#NUM!	3	0	1	#NUM!
anchored component of synaptic vesicle membrane	GO:0098993	10	1	1	0.0476912	10	1	1	0.0961227
intrinsic component of the cytoplasmic side of the plasma membrane	GO:0031235	3	0	1	#NUM!	3	0	1	#NUM!
AP-5 adaptor complex	GO:0044599	1	0	1	#NUM!	1	0	1	#NUM!
cytoplasmic side of rough endoplasmic reticulum membrane	GO:0098556	4	0	1	#NUM!	4	0	1	#NUM!
microtubule bundle	GO:0097427	2	0	1	#NUM!	2	0	1	#NUM!
ESC/E(Z) complex	GO:0035098	6	0	1	#NUM!	6	0	1	#NUM!
pinceau fiber	GO:1990031	1	0	1	#NUM!	1	0	1	#NUM!
neuron spine	GO:0044309	5	0	1	#NUM!	5	0	1	#NUM!
SAM complex	GO:0001401	2	0	1	#NUM!	2	0	1	#NUM!
SWI/SNF complex	GO:0016514	16	1	1	-0.422312	16	1	1	-0.373881
external side of plasma membrane	GO:0009897	92	8	1	-0.0920708	84	8	0.848137	0.0473326
acetylcholine-gated channel complex	GO:0005892	4	0	1	#NUM!	2	0	1	#NUM!
terminal cisterna	GO:0014802	2	0	1	#NUM!	2	0	1	#NUM!
meiotic spindle	GO:0072687	3	0	1	#NUM!	2	0	1	#NUM!
chromaffin granule	GO:0042583	2	0	1	#NUM!	2	0	1	#NUM!
tight junction	GO:0070160	1	0	1	#NUM!	1	0	1	#NUM!
WASH complex	GO:0071203	7	0	1	#NUM!	7	0	1	#NUM!
dolichol-phosphate-mannose synthase complex	GO:0033185	1	0	1	#NUM!	1	0	1	#NUM!
histone pre-mRNA 3'end processing complex	GO:0071204	3	0	1	#NUM!	3	0	1	#NUM!
snRNA-activating protein complex	GO:0019185	1	0	1	#NUM!	0	0	1	#VALUE!
condensin complex	GO:0000796	5	0	1	#NUM!	4	0	1	#NUM!
photoreceptor inner segment membrane	GO:0060342	0	0	1	#VALUE!	0	0	1	#VALUE!
Golgi cisterna	GO:0031985	6	0	1	#NUM!	6	0	1	#NUM!
apical cortex	GO:0045179	4	0	1	#NUM!	4	0	1	#NUM!
endocytic vesicle lumen	GO:0071682	8	0	1	#NUM!	7	0	1	#NUM!
collagen type VII trimer	GO:0005590	1	0	1	#NUM!	1	0	1	#NUM!
DNA polymerase III complex	GO:0009360	1	0	1	#NUM!	1	0	1	#NUM!
MHC class I peptide loading complex	GO:0042824	4	0	1	#NUM!	3	0	1	#NUM!
MOZ/MORF histone acetyltransferase complex	GO:0070776	7	0	1	#NUM!	7	0	1	#NUM!
myelin sheath	GO:0043209	16	1	1	-0.422312	15	1	1	-0.309342
collagen type IX trimer	GO:0005594	1	0	1	#NUM!	1	0	1	#NUM!
zona pellucida receptor complex	GO:0002199	5	0	1	#NUM!	5	0	1	#NUM!
extrinsic component of postsynaptic density membrane	GO:0099147	3	0	1	#NUM!	3	0	1	#NUM!
cullin-RING ubiquitin ligase complex	GO:0031461	11	1	1	-0.047619	11	1	1	0.000812568
serine-type peptidase complex	GO:1905286	1	0	1	#NUM!	1	0	1	#NUM!
Shu complex	GO:0097196	1	0	1	#NUM!	1	0	1	#NUM!
cell-substrate junction	GO:0030055	2	0	1	#NUM!	2	0	1	#NUM!
AIP1-IRE1 complex	GO:1990597	0	0	1	#VALUE!	0	0	1	#VALUE!
inhibin B complex	GO:0043513	1	0	1	#NUM!	1	0	1	#NUM!
BRISC complex	GO:0070552	4	0	1	#NUM!	4	0	1	#NUM!
striated muscle dense body	GO:0055120	1	0	1	#NUM!	1	0	1	#NUM!
Gtr1-Gtr2 GTPase complex	GO:1990131	2	0	1	#NUM!	2	0	1	#NUM!
molybdopterin synthase complex	GO:0019008	3	0	1	#NUM!	3	0	1	#NUM!
neuronal ribonucleoprotein granule	GO:0071598	2	0	1	#NUM!	2	0	1	#NUM!
dendritic spine neck	GO:0044326	4	0	1	#NUM!	4	0	1	#NUM!
nuclear MIS12/MIND complex	GO:0000818	3	0	1	#NUM!	3	0	1	#NUM!
Cul2-RING ubiquitin ligase complex	GO:0031462	8	0	1	#NUM!	7	0	1	#NUM!
spermatoproteasome complex	GO:1990111	3	0	1	#NUM!	2	0	1	#NUM!
Dbf4-dependent protein kinase complex	GO:0031431	2	0	1	#NUM!	2	0	1	#NUM!
guanyl-nucleotide exchange factor complex	GO:0032045	4	0	1	#NUM!	4	0	1	#NUM!
collagen-containing extracellular matrix	GO:0062023	154	14	1	-0.047619	135	10	0.649026	-0.203982
PRC1 complex	GO:0035102	14	1	1	-0.288781	14	3	0.127965	0.858263
DNA recombinase complex	GO:0097519	0	0	1	#VALUE!	0	0	1	#VALUE!
histone acetyltransferase complex	GO:0000123	21	2	1	-0.00109901	21	3	0.431786	0.452798
proteasome regulatory particle, lid subcomplex	GO:0008541	6	0	1	#NUM!	6	0	1	#NUM!
trans-Golgi network transport vesicle	GO:0030140	12	1	1	-0.13463	12	1	1	-0.0861988
CBM complex	GO:0032449	3	0	1	#NUM!	2	0	1	#NUM!
NF-kappaB complex	GO:0071159	1	0	1	#NUM!	1	0	1	#NUM!
endoplasmic reticulum tubular network membrane	GO:0098826	1	0	1	#NUM!	1	0	1	#NUM!
mitochondrial degradosome	GO:0045025	1	0	1	#NUM!	1	0	1	#NUM!
chromaffin granule membrane	GO:0042584	1	0	1	#NUM!	1	0	1	#NUM!
pi-body	GO:0071546	1	0	1	#NUM!	0	0	1	#VALUE!
tumor necrosis factor receptor superfamily complex	GO:0002947	2	0	1	#NUM!	2	0	1	#NUM!
BLOC-3 complex	GO:0031085	2	0	1	#NUM!	2	0	1	#NUM!
mitochondrial respiratory chain complex II, succinate dehydrogenase complex (ubiquinone)	GO:0005749	3	0	1	#NUM!	3	0	1	#NUM!
actin filament bundle	GO:0032432	2	0	1	#NUM!	2	0	1	#NUM!
transcription factor TFIIK complex	GO:0070985	2	0	1	#NUM!	2	0	1	#NUM!
caveola	GO:0005901	35	3	1	-0.10646	34	3	1	-0.0290404
glutamyl-tRNA(Gln) amidotransferase complex	GO:0030956	2	0	1	#NUM!	2	0	1	#NUM!
m-AAA complex	GO:0005745	2	0	1	#NUM!	2	0	1	#NUM!
growth cone lamellipodium	GO:1990761	2	0	1	#NUM!	2	0	1	#NUM!
COPII-coated ER to Golgi transport vesicle	GO:0030134	23	2	1	-0.0920708	22	2	1	0.000812568
euchromatin	GO:0000791	5	0	1	#NUM!	6	2	0.0966354	1.3001
female germ cell nucleus	GO:0001674	0	0	1	#VALUE!	0	0	1	#VALUE!
nuclear pericentric heterochromatin	GO:0031618	7	0	1	#NUM!	7	0	1	#NUM!
Cul4A-RING E3 ubiquitin ligase complex	GO:0031464	9	0	1	#NUM!	9	1	0.575799	0.201483
symmetric, GABA-ergic, inhibitory synapse	GO:0098983	1	0	1	#NUM!	1	0	1	#NUM!
mitochondrial fatty acid beta-oxidation multienzyme complex	GO:0016507	1	0	1	#NUM!	1	0	1	#NUM!
basal tubulobulbar complex	GO:0061829	1	0	1	#NUM!	1	0	1	#NUM!
dense core granule membrane	GO:0032127	1	0	1	#NUM!	1	0	1	#NUM!
TEAD-2-YAP complex	GO:0071149	2	0	1	#NUM!	1	0	1	#NUM!
Sin3-type complex	GO:0070822	6	0	1	#NUM!	6	0	1	#NUM!
integrin alpha10-beta1 complex	GO:0034680	1	0	1	#NUM!	1	0	1	#NUM!
IRE1-RACK1-PP2A complex	GO:1990630	1	0	1	#NUM!	1	0	1	#NUM!
proton-transporting V-type ATPase, V0 domain	GO:0033179	5	0	1	#NUM!	5	0	1	#NUM!
potassium:proton exchanging ATPase complex	GO:0005889	0	0	1	#VALUE!	0	0	1	#VALUE!
epididymosome	GO:0098875	1	0	1	#NUM!	1	0	1	#NUM!
clathrin-sculpted gamma-aminobutyric acid transport vesicle membrane	GO:0061202	6	0	1	#NUM!	6	0	1	#NUM!
bub1-bub3 complex	GO:1990298	1	0	1	#NUM!	1	0	1	#NUM!
condensed chromosome, centromeric region	GO:0000779	6	0	1	#NUM!	4	0	1	#NUM!
plus-end kinesin complex	GO:0005873	2	0	1	#NUM!	2	0	1	#NUM!
RES complex	GO:0070274	1	0	1	#NUM!	1	0	1	#NUM!
synaptobrevin 2-SNAP-25-syntaxin-3-complexin complex	GO:0070554	1	0	1	#NUM!	1	0	1	#NUM!
low-density lipoprotein particle	GO:0034362	5	0	1	#NUM!	5	0	1	#NUM!
endolysosome	GO:0036019	0	0	1	#VALUE!	0	0	1	#VALUE!
transcription factor TFIIIC complex	GO:0000127	4	0	1	#NUM!	4	0	1	#NUM!
SNARE complex	GO:0031201	30	2	1	-0.357774	30	2	1	-0.309342
DNA ligase III-XRCC1 complex	GO:0070421	1	0	1	#NUM!	1	0	1	#NUM!
actomyosin	GO:0042641	11	1	1	-0.047619	11	1	1	0.000812568
cell-substrate adherens junction	GO:0005924	1	0	1	#NUM!	1	0	1	#NUM!
spliceosomal snRNP complex	GO:0097525	1	0	1	#NUM!	1	0	1	#NUM!
Set1C/COMPASS complex	GO:0048188	7	0	1	#NUM!	7	0	1	#NUM!
dendritic filopodium	GO:1902737	1	0	1	#NUM!	1	0	1	#NUM!
proteasome core complex, beta-subunit complex	GO:0019774	8	0	1	#NUM!	7	0	1	#NUM!
amyloid-beta complex	GO:0106003	2	0	1	#NUM!	2	0	1	#NUM!
AP-1 adaptor complex	GO:0030121	4	0	1	#NUM!	4	0	1	#NUM!
outer dynein arm	GO:0036157	0	0	1	#VALUE!	0	0	1	#VALUE!
nuclear replication fork	GO:0043596	3	0	1	#NUM!	2	1	0.173431	1.70556
dendritic spine cytoplasm	GO:0061846	1	0	1	#NUM!	1	0	1	#NUM!
I-kappaB/NF-kappaB complex	GO:0033256	2	0	1	#NUM!	2	0	1	#NUM!
NADPH oxidase complex	GO:0043020	3	0	1	#NUM!	2	0	1	#NUM!
anchored component of external side of plasma membrane	GO:0031362	8	0	1	#NUM!	8	0	1	#NUM!
tRNA methyltransferase complex	GO:0043527	1	0	1	#NUM!	1	0	1	#NUM!
intercellular canaliculus	GO:0046581	2	0	1	#NUM!	2	0	1	#NUM!
serine-type endopeptidase complex	GO:1905370	1	0	1	#NUM!	1	0	1	#NUM!
glial cytoplasmic inclusion	GO:0097409	1	0	1	#NUM!	1	0	1	#NUM!
BRCA1-A complex	GO:0070531	6	0	1	#NUM!	6	0	1	#NUM!
chiasma	GO:0005712	2	0	1	#NUM!	2	0	1	#NUM!
cortical microtubule	GO:0055028	1	0	1	#NUM!	1	0	1	#NUM!
Cul5-RING ubiquitin ligase complex	GO:0031466	5	0	1	#NUM!	4	0	1	#NUM!
extrinsic component of mitochondrial outer membrane	GO:0031315	2	0	1	#NUM!	2	0	1	#NUM!
preribosome	GO:0030684	3	0	1	#NUM!	3	0	1	#NUM!
ASTRA complex	GO:0070209	1	0	1	#NUM!	1	0	1	#NUM!
sperm head	GO:0061827	2	0	1	#NUM!	2	0	1	#NUM!
stereocilium membrane	GO:0060171	1	0	1	#NUM!	1	0	1	#NUM!
postsynaptic endocytic zone membrane	GO:0098844	3	0	1	#NUM!	3	0	1	#NUM!
spine apparatus	GO:0097444	1	0	1	#NUM!	1	0	1	#NUM!
integrin alphaM-beta2 complex	GO:0034688	1	0	1	#NUM!	1	0	1	#NUM!
insulin-like growth factor ternary complex	GO:0042567	2	0	1	#NUM!	2	0	1	#NUM!
paraspeckles	GO:0042382	6	0	1	#NUM!	6	1	0.435366	0.606948
lipid droplet	GO:0005811	34	3	1	-0.077472	31	2	1	-0.342132
central element	GO:0000801	1	0	1	#NUM!	1	0	1	#NUM!
primary dendrite	GO:0150001	1	0	1	#NUM!	1	0	1	#NUM!
other organism cytoplasm	GO:0097679	0	0	1	#VALUE!	0	0	1	#VALUE!
oligosaccharyltransferase complex	GO:0008250	8	0	1	#NUM!	6	0	1	#NUM!
protein C inhibitor-PLAU complex	GO:0036027	0	0	1	#VALUE!	0	0	1	#VALUE!
extrinsic component of synaptic membrane	GO:0099243	1	0	1	#NUM!	1	0	1	#NUM!
host cell viral assembly compartment	GO:0072517	1	0	1	#NUM!	1	0	1	#NUM!
apical ectoplasmic specialization	GO:0061831	1	0	1	#NUM!	1	0	1	#NUM!
membrane attack complex	GO:0005579	0	0	1	#VALUE!	0	0	1	#VALUE!
integrin alpha8-beta1 complex	GO:0034678	1	0	1	#NUM!	1	0	1	#NUM!
Atg1/ULK1 kinase complex	GO:1990316	2	0	1	#NUM!	2	0	1	#NUM!
PcG protein complex	GO:0031519	16	1	1	-0.422312	16	3	0.172539	0.724731
90S preribosome	GO:0030686	4	0	1	#NUM!	4	0	1	#NUM!
transcription factor TFIIF complex	GO:0005674	1	0	1	#NUM!	1	0	1	#NUM!
intracellular organelle	GO:0043229	0	0	1	#VALUE!	0	0	1	#VALUE!
nucleotide-excision repair factor 3 complex	GO:0000112	1	0	1	#NUM!	1	0	1	#NUM!
gap junction	GO:0005921	6	0	1	#NUM!	7	1	0.486696	0.452798
L-type voltage-gated calcium channel complex	GO:1990454	0	0	1	#VALUE!	0	0	1	#VALUE!
signal recognition particle	GO:0048500	3	0	1	#NUM!	3	0	1	#NUM!
signal recognition particle, endoplasmic reticulum targeting	GO:0005786	4	0	1	#NUM!	4	0	1	#NUM!
cardiac myofibril	GO:0097512	4	0	1	#NUM!	3	0	1	#NUM!
axon	GO:0030424	166	15	1	-0.0536613	164	14	0.89136	-0.0621013
Noc1p-Noc2p complex	GO:0030690	1	0	1	#NUM!	1	0	1	#NUM!
gamma-tubulin ring complex	GO:0008274	4	0	1	#NUM!	4	0	1	#NUM!
ERCC4-ERCC1 complex	GO:0070522	2	0	1	#NUM!	2	0	1	#NUM!
endoplasmic reticulum-endosome membrane contact site	GO:0140284	3	0	1	#NUM!	3	0	1	#NUM!
nuclear cap binding complex	GO:0005846	2	0	1	#NUM!	2	0	1	#NUM!
site of DNA damage	GO:0090734	12	1	1	-0.13463	12	1	1	-0.0861988
axon cytoplasm	GO:1904115	41	4	1	0.0229985	41	3	1	-0.216252
AP-type membrane coat adaptor complex	GO:0030119	3	0	1	#NUM!	3	0	1	#NUM!
longitudinal sarcoplasmic reticulum	GO:0014801	1	0	1	#NUM!	1	0	1	#NUM!
Hrd1p ubiquitin ligase complex	GO:0000836	3	0	1	#NUM!	3	0	1	#NUM!
gamma-tubulin small complex	GO:0008275	2	0	1	#NUM!	2	0	1	#NUM!
nuclear cyclin-dependent protein kinase holoenzyme complex	GO:0019908	3	0	1	#NUM!	3	0	1	#NUM!
activating signal cointegrator 1 complex	GO:0099053	3	0	1	#NUM!	3	1	0.248533	1.3001
mitochondrial proton-transporting ATP synthase complex	GO:0005753	10	1	1	0.0476912	10	0	0.614206	#NUM!
apical cytoplasm	GO:0090651	1	0	1	#NUM!	1	0	1	#NUM!
lamin filament	GO:0005638	3	0	1	#NUM!	3	0	1	#NUM!
U11/U12 snRNP	GO:0034693	1	0	1	#NUM!	1	1	0.0908353	2.39871
laminin-11 complex	GO:0043260	3	0	1	#NUM!	3	0	1	#NUM!
multi-eIF complex	GO:0043614	1	0	1	#NUM!	1	0	1	#NUM!
cuticular plate	GO:0032437	2	0	1	#NUM!	2	0	1	#NUM!
cyclin E1-CDK2 complex	GO:0097134	3	0	1	#NUM!	3	1	0.248533	1.3001
RSF complex	GO:0031213	0	0	1	#VALUE!	0	0	1	#VALUE!
immunoglobulin complex, circulating	GO:0042571	2	0	1	#NUM!	2	0	1	#NUM!
polycystin complex	GO:0002133	2	0	1	#NUM!	2	0	1	#NUM!
mucin granule	GO:0098594	1	0	1	#NUM!	1	0	1	#NUM!
apical dendrite	GO:0097440	11	1	1	-0.047619	11	1	1	0.000812568
B cell receptor complex	GO:0019815	2	0	1	#NUM!	2	0	1	#NUM!
nucleotide-excision repair complex	GO:0000109	4	0	1	#NUM!	4	1	0.31682	1.01241
TRAMP complex	GO:0031499	1	0	1	#NUM!	1	0	1	#NUM!
CRD-mediated mRNA stability complex	GO:0070937	5	0	1	#NUM!	5	0	1	#NUM!
astrocyte end-foot	GO:0097450	1	0	1	#NUM!	1	0	1	#NUM!
phosphatidylinositol 3-kinase complex, class III, type II	GO:0034272	1	0	1	#NUM!	1	0	1	#NUM!
pentameric IgM immunoglobulin complex	GO:0071756	1	0	1	#NUM!	1	0	1	#NUM!
ASAP complex	GO:0061574	4	0	1	#NUM!	4	0	1	#NUM!
sodium:potassium-exchanging ATPase complex	GO:0005890	4	0	1	#NUM!	4	0	1	#NUM!
multimeric ribonuclease P complex	GO:0030681	6	0	1	#NUM!	6	0	1	#NUM!
perichromatin fibrils	GO:0005726	4	0	1	#NUM!	4	0	1	#NUM!
granular component	GO:0001652	4	0	1	#NUM!	4	0	1	#NUM!
vesicle lumen	GO:0031983	0	0	1	#VALUE!	0	0	1	#VALUE!
mitochondrial processing peptidase complex	GO:0017087	3	0	1	#NUM!	3	0	1	#NUM!
intracellular canaliculus	GO:0046691	0	0	1	#VALUE!	0	0	1	#VALUE!
laminin-8 complex	GO:0043257	1	0	1	#NUM!	1	0	1	#NUM!
lamellipodium membrane	GO:0031258	10	1	1	0.0476912	8	0	1	#NUM!
SPOTS complex	GO:0035339	2	0	1	#NUM!	2	0	1	#NUM!
SMC loading complex	GO:0032116	1	0	1	#NUM!	1	0	1	#NUM!
nuclear RNA export factor complex	GO:0042272	1	0	1	#NUM!	1	0	1	#NUM!
condensed nuclear chromosome inner kinetochore	GO:0000941	2	0	1	#NUM!	2	0	1	#NUM!
septin ring	GO:0005940	9	0	1	#NUM!	8	0	1	#NUM!
sarcoglycan complex	GO:0016012	2	0	1	#NUM!	2	0	1	#NUM!
HOPS complex	GO:0030897	5	0	1	#NUM!	5	0	1	#NUM!
cytoplasmic chromatin	GO:0000789	1	0	1	#NUM!	1	0	1	#NUM!
6-phosphofructokinase complex	GO:0005945	3	0	1	#NUM!	3	0	1	#NUM!
procollagen-proline 4-dioxygenase complex	GO:0016222	2	0	1	#NUM!	2	0	1	#NUM!
deuterosome	GO:0098536	3	0	1	#NUM!	3	0	1	#NUM!
GTPase activator complex	GO:1902773	1	0	1	#NUM!	1	0	1	#NUM!
SAGA-type complex	GO:0070461	3	0	1	#NUM!	3	0	1	#NUM!
CHOP-ATF3 complex	GO:1990622	1	0	1	#NUM!	1	0	1	#NUM!
cytochrome complex	GO:0070069	1	0	1	#NUM!	1	0	1	#NUM!
integral component of nuclear inner membrane	GO:0005639	6	0	1	#NUM!	6	1	0.435366	0.606948
dystroglycan complex	GO:0016011	1	0	1	#NUM!	1	0	1	#NUM!
FANCM-MHF complex	GO:0071821	2	0	1	#NUM!	2	0	1	#NUM!
RNA polymerase II, holoenzyme	GO:0016591	6	0	1	#NUM!	6	0	1	#NUM!
GABA receptor complex	GO:1902710	1	0	1	#NUM!	1	0	1	#NUM!
phagophore assembly site	GO:0000407	13	1	1	-0.214673	13	1	1	-0.166242
chloride channel complex	GO:0034707	12	1	1	-0.13463	11	0	0.614169	#NUM!
glutamate-cysteine ligase complex	GO:0017109	1	0	1	#NUM!	1	0	1	#NUM!
TIM22 mitochondrial import inner membrane insertion complex	GO:0042721	1	0	1	#NUM!	1	0	1	#NUM!
inner dense plaque of desmosome	GO:0090637	1	0	1	#NUM!	1	0	1	#NUM!
PET complex	GO:1990923	1	0	1	#NUM!	0	0	1	#VALUE!
STAGA complex	GO:0030914	7	0	1	#NUM!	7	0	1	#NUM!
Scc2-Scc4 cohesin loading complex	GO:0090694	1	0	1	#NUM!	1	0	1	#NUM!
omegasome	GO:1990462	1	0	1	#NUM!	1	0	1	#NUM!
phagolysosome	GO:0032010	1	0	1	#NUM!	0	0	1	#VALUE!
histone locus body	GO:0035363	1	0	1	#NUM!	1	0	1	#NUM!
cytoplasmic dynein complex	GO:0005868	16	1	1	-0.422312	16	1	1	-0.373881
connexin complex	GO:0005922	2	0	1	#NUM!	3	0	1	#NUM!
intrinsic component of mitochondrial inner membrane	GO:0031304	1	0	1	#NUM!	1	0	1	#NUM!
inward rectifier potassium channel complex	GO:1902937	2	0	1	#NUM!	2	0	1	#NUM!
tricellular tight junction	GO:0061689	1	0	1	#NUM!	1	0	1	#NUM!
mitochondrial intermembrane space protein transporter complex	GO:0042719	2	0	1	#NUM!	2	0	1	#NUM!
EARP complex	GO:1990745	2	0	1	#NUM!	2	0	1	#NUM!
phagocytic vesicle	GO:0045335	41	4	1	0.0229985	39	4	0.777321	0.121441
synaptic cleft	GO:0043083	6	0	1	#NUM!	6	0	1	#NUM!
alphav-beta3 integrin-IGF-1-IGF1R complex	GO:0035867	1	0	1	#NUM!	1	0	1	#NUM!
Parkin-FBXW7-Cul1 ubiquitin ligase complex	GO:1990452	3	0	1	#NUM!	3	0	1	#NUM!
sex chromosome	GO:0000803	1	0	1	#NUM!	1	0	1	#NUM!
photoreceptor outer segment membrane	GO:0042622	4	0	1	#NUM!	4	0	1	#NUM!
terminal web	GO:1990357	1	0	1	#NUM!	1	0	1	#NUM!
uniplex complex	GO:1990246	0	0	1	#VALUE!	0	0	1	#VALUE!
I band	GO:0031674	10	1	1	0.0476912	11	2	0.263623	0.69396
Cdc48p-Npl4p-Vms1p AAA ATPase complex	GO:0036266	0	0	1	#VALUE!	0	0	1	#VALUE!
TEAD-1-YAP complex	GO:0071148	2	0	1	#NUM!	2	0	1	#NUM!
postsynaptic specialization, intracellular component	GO:0099091	3	0	1	#NUM!	3	0	1	#NUM!
transmembrane transporter complex	GO:1902495	1	0	1	#NUM!	1	0	1	#NUM!
H zone	GO:0031673	1	0	1	#NUM!	1	0	1	#NUM!
apical plasma membrane urothelial plaque	GO:0120001	0	0	1	#VALUE!	0	0	1	#VALUE!
intrinsic component of endoplasmic reticulum membrane	GO:0031227	3	0	1	#NUM!	3	0	1	#NUM!
phagophore assembly site membrane	GO:0034045	9	0	1	#NUM!	9	0	1	#NUM!
tertiary granule lumen	GO:1904724	25	2	1	-0.175452	23	1	0.71701	-0.736786
RSC-type complex	GO:0016586	2	0	1	#NUM!	2	0	1	#NUM!
cyclin A2-CDK2 complex	GO:0097124	3	0	1	#NUM!	3	0	1	#NUM!
vacuolar proton-transporting V-type ATPase complex	GO:0016471	9	0	1	#NUM!	8	0	1	#NUM!
nuclear meiotic cohesin complex	GO:0034991	2	0	1	#NUM!	2	0	1	#NUM!
inhibitory synapse	GO:0060077	5	0	1	#NUM!	5	0	1	#NUM!
TRAF2-GSTP1 complex	GO:0097057	1	0	1	#NUM!	1	0	1	#NUM!
spanning component of membrane	GO:0089717	1	0	1	#NUM!	1	0	1	#NUM!
COPII vesicle coat	GO:0030127	14	1	1	-0.288781	14	2	0.36768	0.452798
RNA cap binding complex	GO:0034518	3	0	1	#NUM!	3	0	1	#NUM!
amylin receptor complex 2	GO:0150057	1	0	1	#NUM!	0	0	1	#VALUE!
stereocilia ankle link	GO:0002141	2	0	1	#NUM!	2	0	1	#NUM!
integral component of organelle membrane	GO:0031301	5	0	1	#NUM!	5	0	1	#NUM!
pericentriolar material	GO:0000242	13	1	1	-0.214673	13	1	1	-0.166242
insulin receptor complex	GO:0005899	3	0	1	#NUM!	3	0	1	#NUM!
actomyosin, actin portion	GO:0042643	2	0	1	#NUM!	2	0	1	#NUM!
potassium channel complex	GO:0034705	4	0	1	#NUM!	4	0	1	#NUM!
ELL-EAF complex	GO:0032783	4	0	1	#NUM!	4	0	1	#NUM!
platelet dense granule	GO:0042827	1	0	1	#NUM!	1	0	1	#NUM!
CHRAC	GO:0008623	2	0	1	#NUM!	2	0	1	#NUM!
axonemal dynein complex	GO:0005858	1	0	1	#NUM!	1	0	1	#NUM!
male pronucleus	GO:0001940	5	0	1	#NUM!	5	0	1	#NUM!
paranodal junction	GO:0033010	5	0	1	#NUM!	5	0	1	#NUM!
inner acrosomal membrane	GO:0002079	0	0	1	#VALUE!	0	0	1	#VALUE!
granular vesicle	GO:1990005	0	0	1	#VALUE!	0	0	1	#VALUE!
synaptobrevin 2-SNAP-25-syntaxin-1a-complexin I complex	GO:0070032	4	0	1	#NUM!	4	0	1	#NUM!
axonemal microtubule	GO:0005879	2	0	1	#NUM!	2	0	1	#NUM!
MutSbeta complex	GO:0032302	2	0	1	#NUM!	2	0	1	#NUM!
cytoplasmic side of dendritic spine plasma membrane	GO:1990780	1	0	1	#NUM!	1	0	1	#NUM!
stereocilium	GO:0032420	15	1	1	-0.357774	14	2	0.36768	0.452798
hinge region between urothelial plaques of apical plasma membrane	GO:0120003	1	0	1	#NUM!	1	0	1	#NUM!
cyclin D2-CDK6 complex	GO:0097132	1	0	1	#NUM!	1	0	1	#NUM!
transport vesicle membrane	GO:0030658	17	1	1	-0.482937	16	1	1	-0.373881
axonal spine	GO:0044308	1	0	1	#NUM!	1	0	1	#NUM!
ARC complex	GO:0033167	1	0	1	#NUM!	1	0	1	#NUM!
mRNA cleavage factor complex	GO:0005849	3	0	1	#NUM!	3	1	0.248533	1.3001
Rix1 complex	GO:0097344	2	0	1	#NUM!	2	0	1	#NUM!
Lewy neurite	GO:0097462	1	0	1	#NUM!	1	0	1	#NUM!
cAMP-dependent protein kinase complex	GO:0005952	6	0	1	#NUM!	6	0	1	#NUM!
DNA-dependent protein kinase complex	GO:0070418	1	0	1	#NUM!	1	0	1	#NUM!
anchored component of postsynaptic recycling endosome membrane	GO:0099033	1	0	1	#NUM!	1	0	1	#NUM!
G protein-coupled receptor heterodimeric complex	GO:0038039	2	0	1	#NUM!	2	0	1	#NUM!
CORVET complex	GO:0033263	2	0	1	#NUM!	2	0	1	#NUM!
amylin receptor complex 3	GO:0150058	2	0	1	#NUM!	1	0	1	#NUM!
integral component of nuclear outer membrane	GO:0031309	0	0	1	#VALUE!	0	0	1	#VALUE!
mediator complex	GO:0016592	25	2	1	-0.175452	24	3	0.475486	0.319266
mismatch repair complex	GO:0032300	4	0	1	#NUM!	4	0	1	#NUM!
ciliary plasm	GO:0097014	1	0	1	#NUM!	1	0	1	#NUM!
precatalytic spliceosome	GO:0071011	1	0	1	#NUM!	1	0	1	#NUM!
insulin-like growth factor binary complex	GO:0042568	1	0	1	#NUM!	1	0	1	#NUM!
clathrin-coated vesicle	GO:0030136	36	3	1	-0.13463	35	2	0.766545	-0.463493
Derlin-1-VIMP complex	GO:0036502	1	0	1	#NUM!	1	0	1	#NUM!
ciliary tip	GO:0097542	24	2	1	-0.13463	24	2	1	-0.0861988
U4/U6 snRNP	GO:0071001	2	0	1	#NUM!	2	0	1	#NUM!
CAK-ERCC2 complex	GO:0070516	1	0	1	#NUM!	1	0	1	#NUM!
striated muscle myosin thick filament	GO:0005863	2	0	1	#NUM!	2	0	1	#NUM!
Myb complex	GO:0031523	1	0	1	#NUM!	1	0	1	#NUM!
Ski complex	GO:0055087	3	0	1	#NUM!	3	0	1	#NUM!
ryanodine receptor complex	GO:1990425	2	0	1	#NUM!	2	0	1	#NUM!
cytoplasmic side of membrane	GO:0098562	1	0	1	#NUM!	1	0	1	#NUM!
transcription factor TFIIIB complex	GO:0000126	3	0	1	#NUM!	3	0	1	#NUM!
GMP reductase complex	GO:1902560	1	0	1	#NUM!	1	0	1	#NUM!
Rb-E2F complex	GO:0035189	1	0	1	#NUM!	1	0	1	#NUM!
nuclear condensin complex	GO:0000799	2	0	1	#NUM!	1	0	1	#NUM!
cyclin B1-CDK1 complex	GO:0097125	2	0	1	#NUM!	2	0	1	#NUM!
transcription factor TFIIA complex	GO:0005672	5	0	1	#NUM!	5	0	1	#NUM!
Atg12-Atg5-Atg16 complex	GO:0034274	2	0	1	#NUM!	2	0	1	#NUM!
cytoplasmic microtubule bundle	GO:1905720	1	0	1	#NUM!	1	0	1	#NUM!
sarcomere	GO:0030017	22	2	1	-0.047619	22	2	1	0.000812568
cytoplasmic side of nuclear pore	GO:1990876	1	0	1	#NUM!	1	0	1	#NUM!
troponin complex	GO:0005861	2	0	1	#NUM!	1	0	1	#NUM!
neuron projection branch point	GO:0061845	1	0	1	#NUM!	1	0	1	#NUM!
U4 snRNP	GO:0005687	9	0	1	#NUM!	9	0	1	#NUM!
laminin-1 complex	GO:0005606	2	0	1	#NUM!	2	0	1	#NUM!
prominosome	GO:0071914	1	0	1	#NUM!	1	0	1	#NUM!
RQC complex	GO:1990112	1	0	1	#NUM!	1	0	1	#NUM!
CAAX-protein geranylgeranyltransferase complex	GO:0005953	1	0	1	#NUM!	1	0	1	#NUM!
Golgi trans cisterna	GO:0000138	7	0	1	#NUM!	7	0	1	#NUM!
collagen type I trimer	GO:0005584	1	0	1	#NUM!	1	0	1	#NUM!
angiogenin-PRI complex	GO:0032311	2	0	1	#NUM!	2	0	1	#NUM!
ATP-binding cassette (ABC) transporter complex	GO:0043190	4	0	1	#NUM!	4	0	1	#NUM!
sodium channel complex	GO:0034706	1	0	1	#NUM!	1	0	1	#NUM!
Piccolo NuA4 histone acetyltransferase complex	GO:0032777	3	0	1	#NUM!	3	0	1	#NUM!
cyclin-dependent protein kinase activating kinase holoenzyme complex	GO:0019907	3	0	1	#NUM!	3	0	1	#NUM!
collagen type VI trimer	GO:0005589	1	0	1	#NUM!	1	0	1	#NUM!
eukaryotic 80S initiation complex	GO:0033291	1	0	1	#NUM!	1	0	1	#NUM!
Tle3-Aes complex	GO:0070722	0	0	1	#VALUE!	0	0	1	#VALUE!
trans-Golgi network transport vesicle membrane	GO:0012510	1	0	1	#NUM!	1	0	1	#NUM!
GID complex	GO:0034657	3	0	1	#NUM!	3	0	1	#NUM!
retromer, tubulation complex	GO:0030905	4	0	1	#NUM!	4	0	1	#NUM!
tRNA (m1A) methyltransferase complex	GO:0031515	2	0	1	#NUM!	2	0	1	#NUM!
eukaryotic translation initiation factor 3 complex, eIF3e	GO:0071540	2	0	1	#NUM!	2	0	1	#NUM!
symbiont-containing vacuole membrane	GO:0020005	1	0	1	#NUM!	1	0	1	#NUM!
integral component of omegasome membrane	GO:0097631	1	0	1	#NUM!	1	0	1	#NUM!
endodeoxyribonuclease complex	GO:1905347	0	0	1	#VALUE!	0	0	1	#VALUE!
postsynaptic endocytic zone cytoplasmic component	GO:0099631	2	0	1	#NUM!	2	0	1	#NUM!
MutLalpha complex	GO:0032389	2	0	1	#NUM!	2	0	1	#NUM!
phosphatidylinositol 3-kinase complex, class III, type I	GO:0034271	1	0	1	#NUM!	1	0	1	#NUM!
protein C inhibitor-coagulation factor V complex	GO:0097181	0	0	1	#VALUE!	0	0	1	#VALUE!
centralspindlin complex	GO:0097149	2	0	1	#NUM!	2	0	1	#NUM!
glycosylphosphatidylinositol-N-acetylglucosaminyltransferase (GPI-GnT) complex	GO:0000506	3	0	1	#NUM!	3	0	1	#NUM!
presynaptic endosome	GO:0098830	1	0	1	#NUM!	1	0	1	#NUM!
nascent polypeptide-associated complex	GO:0005854	4	0	1	#NUM!	4	0	1	#NUM!
protein C inhibitor-KLK3 complex	GO:0036029	0	0	1	#VALUE!	0	0	1	#VALUE!
laminin-10 complex	GO:0043259	3	0	1	#NUM!	3	0	1	#NUM!
anchored component of presynaptic membrane	GO:0099026	2	0	1	#NUM!	2	0	1	#NUM!
X chromosome	GO:0000805	3	0	1	#NUM!	3	0	1	#NUM!
secretory vesicle	GO:0099503	2	0	1	#NUM!	2	0	1	#NUM!
UTP-C complex	GO:0034456	2	0	1	#NUM!	2	0	1	#NUM!
LUBAC complex	GO:0071797	3	0	1	#NUM!	2	0	1	#NUM!
integrin alpha2-beta1 complex	GO:0034666	2	0	1	#NUM!	2	0	1	#NUM!
mitotic checkpoint complex	GO:0033597	1	0	1	#NUM!	1	0	1	#NUM!
condensin core heterodimer	GO:0000797	1	0	1	#NUM!	0	0	1	#VALUE!
extrinsic component of organelle membrane	GO:0031312	1	0	1	#NUM!	1	0	1	#NUM!
presynaptic intermediate filament cytoskeleton	GO:0099182	1	0	1	#NUM!	1	0	1	#NUM!
pyruvate dehydrogenase complex	GO:0045254	4	0	1	#NUM!	4	0	1	#NUM!
transcription elongation factor complex	GO:0008023	16	1	1	-0.422312	16	1	1	-0.373881
ectoplasm	GO:0043265	0	0	1	#VALUE!	0	0	1	#VALUE!
core TFIIH complex portion of holo TFIIH complex	GO:0000438	2	0	1	#NUM!	2	0	1	#NUM!
integrin complex	GO:0008305	6	0	1	#NUM!	5	0	1	#NUM!
U2-type precatalytic spliceosome	GO:0071005	47	4	1	-0.113577	47	5	0.612877	0.157998
ACF complex	GO:0016590	1	0	1	#NUM!	1	0	1	#NUM!
mitochondrial ribonuclease P complex	GO:0030678	1	0	1	#NUM!	1	0	1	#NUM!
eukaryotic translation initiation factor 3 complex	GO:0005852	13	1	1	-0.214673	13	1	1	-0.166242
MAML1-RBP-Jkappa- ICN1 complex	GO:0002193	2	0	1	#NUM!	2	0	1	#NUM!
axon terminus	GO:0043679	21	2	1	-0.00109901	21	2	1	0.0473326
succinate-CoA ligase complex (GDP-forming)	GO:0045244	0	0	1	#VALUE!	0	0	1	#VALUE!
integrin alpha4-beta1 complex	GO:0034668	1	0	1	#NUM!	0	0	1	#VALUE!
MPP7-DLG1-LIN7 complex	GO:0097025	1	0	1	#NUM!	1	0	1	#NUM!
integral component of spine apparatus membrane	GO:0099065	1	0	1	#NUM!	1	0	1	#NUM!
condensed chromosome inner kinetochore	GO:0000939	1	0	1	#NUM!	1	0	1	#NUM!
3M complex	GO:1990393	1	0	1	#NUM!	1	0	1	#NUM!
interleukin-12 receptor complex	GO:0042022	1	0	1	#NUM!	1	0	1	#NUM!
spectrin	GO:0008091	6	0	1	#NUM!	6	0	1	#NUM!
Sin3 complex	GO:0016580	8	0	1	#NUM!	8	1	0.533366	0.319266
cardiac Troponin complex	GO:1990584	1	0	1	#NUM!	1	0	1	#NUM!
alphav-beta3 integrin-HMGB1 complex	GO:0035868	1	0	1	#NUM!	1	0	1	#NUM!
contractile fiber	GO:0043292	3	0	1	#NUM!	3	0	1	#NUM!
extrinsic component of presynaptic active zone membrane	GO:0098891	1	0	1	#NUM!	1	0	1	#NUM!
HCN channel complex	GO:0098855	2	0	1	#NUM!	2	0	1	#NUM!
mitochondrial alpha-ketoglutarate dehydrogenase complex	GO:0005947	1	0	1	#NUM!	1	0	1	#NUM!
organelle membrane contact site	GO:0044232	3	0	1	#NUM!	3	0	1	#NUM!
zymogen granule	GO:0042588	2	0	1	#NUM!	2	0	1	#NUM!
septin collar	GO:0032173	1	0	1	#NUM!	1	0	1	#NUM!
outer acrosomal membrane	GO:0002081	0	0	1	#VALUE!	0	0	1	#VALUE!
Swr1 complex	GO:0000812	8	0	1	#NUM!	8	0	1	#NUM!
multivesicular body, internal vesicle lumen	GO:0097489	1	0	1	#NUM!	1	0	1	#NUM!
acrosomal membrane	GO:0002080	5	0	1	#NUM!	4	0	1	#NUM!
small-subunit processome	GO:0032040	27	2	1	-0.252413	26	2	1	-0.166242
serine-pyruvate aminotransferase complex	GO:0005969	1	0	1	#NUM!	1	0	1	#NUM!
very-low-density lipoprotein particle	GO:0034361	5	0	1	#NUM!	5	0	1	#NUM!
membrane coat	GO:0030117	6	0	1	#NUM!	6	0	1	#NUM!
nuclear ubiquitin ligase complex	GO:0000152	2	0	1	#NUM!	2	0	1	#NUM!
proton-transporting V-type ATPase, V1 domain	GO:0033180	4	0	1	#NUM!	4	0	1	#NUM!
extrinsic component of autophagosome membrane	GO:0097635	1	0	1	#NUM!	1	0	1	#NUM!
muscle tendon junction	GO:0005927	0	0	1	#VALUE!	0	0	1	#VALUE!
F-actin capping protein complex	GO:0008290	6	0	1	#NUM!	6	0	1	#NUM!
cerebellar mossy fiber	GO:0044300	1	0	1	#NUM!	1	0	1	#NUM!
Scrib-APC-beta-catenin complex	GO:0034750	2	0	1	#NUM!	2	0	1	#NUM!
BAK complex	GO:0097145	0	0	1	#VALUE!	0	0	1	#VALUE!
proton-transporting two-sector ATPase complex, catalytic domain	GO:0033178	2	0	1	#NUM!	2	0	1	#NUM!
cholinergic synapse	GO:0098981	3	0	1	#NUM!	3	0	1	#NUM!
kinociliary basal body	GO:1902636	2	0	1	#NUM!	2	0	1	#NUM!
exocytic vesicle	GO:0070382	14	1	1	-0.288781	14	1	1	-0.240349
nuclear outer membrane-endoplasmic reticulum membrane network	GO:0042175	1	0	1	#NUM!	1	0	1	#NUM!
senescence-associated heterochromatin focus	GO:0035985	3	0	1	#NUM!	3	0	1	#NUM!
integral component of synaptic membrane	GO:0099699	3	0	1	#NUM!	3	0	1	#NUM!
dense body	GO:0097433	6	0	1	#NUM!	4	0	1	#NUM!
GAIT complex	GO:0097452	4	0	1	#NUM!	4	0	1	#NUM!
dystrophin-associated glycoprotein complex	GO:0016010	9	0	1	#NUM!	8	0	1	#NUM!
TRAPPII protein complex	GO:1990071	1	0	1	#NUM!	1	0	1	#NUM!
spanning component of plasma membrane	GO:0044214	1	0	1	#NUM!	1	0	1	#NUM!
mitochondrial permeability transition pore complex	GO:0005757	3	0	1	#NUM!	3	0	1	#NUM!
ribonuclease MRP complex	GO:0000172	4	0	1	#NUM!	4	0	1	#NUM!
dense fibrillar component	GO:0001651	2	0	1	#NUM!	2	0	1	#NUM!
clathrin coat	GO:0030118	4	0	1	#NUM!	4	0	1	#NUM!
integral component of cytoplasmic side of endoplasmic reticulum membrane	GO:0071458	4	0	1	#NUM!	4	0	1	#NUM!
PCSK9-LDLR complex	GO:1990666	1	0	1	#NUM!	1	0	1	#NUM!
cation channel complex	GO:0034703	2	0	1	#NUM!	2	0	1	#NUM!
hippocampal mossy fiber expansion	GO:1990026	1	0	1	#NUM!	1	0	1	#NUM!
Y chromosome	GO:0000806	1	0	1	#NUM!	1	0	1	#NUM!
dense core granule	GO:0031045	6	0	1	#NUM!	6	0	1	#NUM!

## Sheet: EC40-59
#EC40-59(θ=0.5)		Male				Female
Gene ontology (cellular component)	Gene ontology IDs	AllGene	Critical	P-value	Enrichment(log scale)	AllGene	Critical	P-value	Enrichment(log scale)
cytosol	GO:0005829	3070	366	4.27376e-09	0.22672	3081	354	7.03615e-08	0.21136
nucleoplasm	GO:0005654	2047	257	7.86873e-08	0.278465	2057	247	1.38824e-06	0.255457
SMAD protein complex	GO:0071141	6	6	7.22688e-07	2.35352	6	6	6.34765e-07	2.37507
nucleus	GO:0005634	2998	346	1.07614e-06	0.194257	3022	326	0.000304873	0.148296
cytoplasm	GO:0005737	2400	285	2.59799e-06	0.222784	2416	283	1.15936e-06	0.230651
transcription factor complex	GO:0005667	116	27	8.03905e-06	0.895766	117	27	6.38216e-06	0.908735
plasma membrane	GO:0005886	1561	189	0.000122906	0.242184	1552	186	6.82739e-05	0.25352
ruffle membrane	GO:0032587	58	15	0.000243888	1.00113	58	12	0.00961104	0.799536
protein-containing complex	GO:0032991	372	57	0.000254528	0.477677	378	66	3.80275e-07	0.629833
nuclear telomere cap complex	GO:0000783	8	5	0.000335363	1.88352	8	5	0.00030267	1.90507
nuclear chromosome, telomeric region	GO:0000784	61	15	0.000441468	0.950696	62	14	0.00135255	0.886996
autophagosome	GO:0005776	38	11	0.000578276	1.11383	39	10	0.00238371	1.0141
shelterin complex	GO:0070187	6	4	0.00103773	1.94805	6	4	0.000955184	1.96961
DNA repair complex	GO:1990391	4	3	0.00317724	2.06584	4	2	0.0456465	1.68193
cell projection	GO:0042995	54	12	0.00402267	0.849442	53	13	0.000878215	0.96973
beta-catenin destruction complex	GO:0030877	8	4	0.00414349	1.66037	8	3	0.0314249	1.39424
chromosome, telomeric region	GO:0000781	23	7	0.00428485	1.16394	23	7	0.00379531	1.18549
apical plasma membrane	GO:0016324	110	20	0.00452028	0.648771	106	16	0.0608959	0.484222
nuclear exosome (RNase complex)	GO:0000176	13	5	0.00514256	1.39801	13	5	0.00468276	1.41956
autophagosome membrane	GO:0000421	13	5	0.00514256	1.39801	13	5	0.00468276	1.41956
photoreceptor ribbon synapse	GO:0098684	5	3	0.00738194	1.84269	5	3	0.0069417	1.86425
Lsm1-7-Pat1 complex	GO:1990726	5	3	0.00738194	1.84269	5	2	0.0714497	1.45878
postsynaptic cytosol	GO:0099524	14	5	0.00738254	1.3239	14	5	0.00673423	1.34545
exosome (RNase complex)	GO:0000178	14	5	0.00738254	1.3239	14	5	0.00673423	1.34545
cytoplasmic vesicle	GO:0031410	124	21	0.00797267	0.57776	127	26	0.000138413	0.788982
endocytic vesicle membrane	GO:0030666	32	8	0.00855013	0.967225	34	9	0.00308319	1.04594
Grb2-EGFR complex	GO:0070436	2	2	0.00901997	2.35352	2	2	0.00863918	2.37507
transferase complex	GO:1990234	2	2	0.00901997	2.35352	2	2	0.00863918	2.37507
activin responsive factor complex	GO:0032444	2	2	0.00901997	2.35352	2	2	0.00863918	2.37507
presynaptic endocytic zone	GO:0098833	2	2	0.00901997	2.35352	2	2	0.00863918	2.37507
cortical microtubule cytoskeleton	GO:0030981	2	2	0.00901997	2.35352	2	2	0.00863918	2.37507
cytoplasmic side of apical plasma membrane	GO:0098592	2	2	0.00901997	2.35352	2	2	0.00863918	2.37507
ATF4-CREB1 transcription factor complex	GO:1990589	2	2	0.00901997	2.35352	2	2	0.00863918	2.37507
HSP90-CDC37 chaperone complex	GO:1990565	2	2	0.00901997	2.35352	2	2	0.00863918	2.37507
phosphatidylinositol 3-kinase complex, class IB	GO:0005944	2	2	0.00901997	2.35352	1	1	0.0930077	2.37507
heteromeric SMAD protein complex	GO:0071144	2	2	0.00901997	2.35352	2	2	0.00863918	2.37507
nuclear body	GO:0016604	180	28	0.00934586	0.492767	178	29	0.00244365	0.560585
cytoplasmic exosome (RNase complex)	GO:0000177	10	4	0.0106478	1.43723	10	4	0.00986799	1.45878
chaperone complex	GO:0101031	10	4	0.0106478	1.43723	10	4	0.00986799	1.45878
perinuclear region of cytoplasm	GO:0048471	434	57	0.0111176	0.323526	430	49	0.123928	0.203108
microtubule organizing center	GO:0005815	105	18	0.0114259	0.589931	105	19	0.00572536	0.665551
phosphatidylinositol 3-kinase complex	GO:0005942	16	5	0.0137279	1.19037	15	5	0.00934058	1.27646
aggresome	GO:0016235	29	7	0.0165316	0.932133	29	6	0.0472145	0.799536
extracellular exosome	GO:0070062	1113	128	0.0170687	0.190735	1121	117	0.163172	0.11527
PML body	GO:0016605	78	14	0.0178691	0.635868	78	14	0.0161867	0.657421
receptor complex	GO:0043235	93	16	0.0187262	0.593508	95	14	0.0742353	0.460253
intracellular	GO:0005622	57	11	0.0201508	0.708363	57	9	0.104431	0.529246
nuclear chromatin	GO:0000790	126	20	0.0204375	0.51297	127	20	0.0192901	0.526618
cytoplasmic vesicle membrane	GO:0030659	70	13	0.0210005	0.669973	72	11	0.0982194	0.496302
Lsm2-8 complex	GO:0120115	7	3	0.0223412	1.50622	7	2	0.132564	1.12231
semaphorin receptor complex	GO:0002116	7	3	0.0223412	1.50622	7	3	0.0210757	1.52777
invadopodium	GO:0071437	7	3	0.0223412	1.50622	7	3	0.0210757	1.52777
U6 snRNP	GO:0005688	7	3	0.0223412	1.50622	7	2	0.132564	1.12231
Wnt signalosome	GO:1990909	7	3	0.0223412	1.50622	7	3	0.0210757	1.52777
beta-catenin-TCF7L2 complex	GO:0070369	3	2	0.0253499	1.94805	3	2	0.0243147	1.96961
basal dendrite	GO:0097441	3	2	0.0253499	1.94805	3	2	0.0243147	1.96961
actin filament	GO:0005884	39	8	0.0277442	0.769399	40	8	0.0284846	0.765635
adherens junction	GO:0005912	32	7	0.0278144	0.833693	32	5	0.215382	0.518775
vesicle membrane	GO:0012506	13	4	0.0288051	1.17486	13	2	0.344229	0.50327
perikaryon	GO:0043204	67	12	0.0323348	0.633733	67	9	0.2852	0.367605
ciliary rootlet	GO:0035253	8	3	0.0332598	1.37269	7	2	0.132564	1.12231
endomembrane system	GO:0012505	45	9	0.0345819	0.744081	47	9	0.0370688	0.72215
centrosome	GO:0005813	293	38	0.0422349	0.310933	294	37	0.0516206	0.302411
COP9 signalosome	GO:0008180	9	3	0.0464388	1.25491	9	3	0.0439446	1.27646
brush border membrane	GO:0031526	15	4	0.0472476	1.03176	14	3	0.134909	0.834628
actin cap	GO:0030478	4	2	0.0475225	1.66037	3	1	0.253907	1.27646
annulate lamellae	GO:0005642	4	2	0.0475225	1.66037	4	2	0.0456465	1.68193
nuclear matrix	GO:0016363	78	13	0.0482871	0.56176	78	13	0.0310049	0.583313
nuclear inclusion body	GO:0042405	10	3	0.0617778	1.14955	10	3	0.0585489	1.1711
presynaptic cytosol	GO:0099523	10	3	0.0617778	1.14955	10	3	0.0585489	1.1711
inclusion body	GO:0016234	17	4	0.0708702	0.9066	17	4	0.0664321	0.928154
mitochondrial inner membrane	GO:0005743	179	10	0.071108	-0.531282	181	11	0.153289	-0.425529
macropinosome	GO:0044354	5	2	0.0742829	1.43723	5	2	0.0714497	1.45878
Ragulator complex	GO:0071986	5	2	0.0742829	1.43723	5	2	0.0714497	1.45878
central region of growth cone	GO:0090724	5	2	0.0742829	1.43723	5	2	0.0714497	1.45878
organelle membrane	GO:0031090	5	2	0.0742829	1.43723	5	2	0.0714497	1.45878
nonhomologous end joining complex	GO:0070419	5	2	0.0742829	1.43723	5	2	0.0714497	1.45878
activin receptor complex	GO:0048179	5	2	0.0742829	1.43723	5	2	0.0714497	1.45878
beta-catenin-TCF complex	GO:1990907	5	2	0.0742829	1.43723	5	2	0.0714497	1.45878
myelin sheath adaxonal region	GO:0035749	5	2	0.0742829	1.43723	5	2	0.0714497	1.45878
I band	GO:0031674	11	3	0.0791347	1.05424	10	1	1	0.0724875
phagocytic cup	GO:0001891	18	4	0.0845555	0.849442	17	3	0.205977	0.640472
glutamatergic synapse	GO:0098978	208	27	0.0921489	0.311818	209	27	0.070347	0.328575
postsynapse	GO:0098794	53	9	0.0926428	0.580452	54	10	0.0303509	0.688674
Cul3-RING ubiquitin ligase complex	GO:0031463	26	5	0.0943547	0.704861	26	5	0.0878101	0.726414
autophagosome lumen	GO:0034423	1	1	0.0950341	2.35352	1	1	0.0930077	2.37507
interleukin-1 receptor complex	GO:0045323	1	1	0.0950341	2.35352	1	1	0.0930077	2.37507
recycling endosome lumen	GO:0034777	1	1	0.0950341	2.35352	1	1	0.0930077	2.37507
NF-kappaB p50/p65 complex	GO:0035525	1	1	0.0950341	2.35352	1	1	0.0930077	2.37507
septin cytoskeleton	GO:0032156	1	1	0.0950341	2.35352	1	1	0.0930077	2.37507
perinuclear endoplasmic reticulum membrane	GO:1990578	1	1	0.0950341	2.35352	1	1	0.0930077	2.37507
neurofilament cytoskeleton	GO:0060053	1	1	0.0950341	2.35352	1	1	0.0930077	2.37507
ooplasm	GO:1990917	1	1	0.0950341	2.35352	1	1	0.0930077	2.37507
sumoylated E2 ligase complex	GO:1990356	1	1	0.0950341	2.35352	1	1	0.0930077	2.37507
platelet dense tubular network	GO:0031094	1	1	0.0950341	2.35352	1	1	0.0930077	2.37507
storage vacuole	GO:0000322	1	1	0.0950341	2.35352	1	1	0.0930077	2.37507
CHOP-ATF4 complex	GO:1990617	1	1	0.0950341	2.35352	1	1	0.0930077	2.37507
nuclear proteasome complex	GO:0031595	1	1	0.0950341	2.35352	1	1	0.0930077	2.37507
collagen type XII trimer	GO:0005595	1	1	0.0950341	2.35352	1	0	1	#NUM!
podosome core	GO:0061825	1	1	0.0950341	2.35352	0	0	1	#VALUE!
protein N-acetylglucosaminyltransferase complex	GO:0017122	1	1	0.0950341	2.35352	1	1	0.0930077	2.37507
Golgi cis cisterna membrane	GO:1990674	1	1	0.0950341	2.35352	1	1	0.0930077	2.37507
serotonergic synapse	GO:0099154	1	1	0.0950341	2.35352	1	1	0.0930077	2.37507
interleukin-5 receptor complex	GO:0005895	1	1	0.0950341	2.35352	1	1	0.0930077	2.37507
intrinsic component of Golgi membrane	GO:0031228	1	1	0.0950341	2.35352	0	0	1	#VALUE!
Wnt-Frizzled-LRP5/6 complex	GO:1990851	1	1	0.0950341	2.35352	1	1	0.0930077	2.37507
IPAF inflammasome complex	GO:0072557	1	1	0.0950341	2.35352	1	1	0.0930077	2.37507
centrosomal corona	GO:0031592	1	1	0.0950341	2.35352	1	1	0.0930077	2.37507
perinucleolar chromocenter	GO:0010370	1	1	0.0950341	2.35352	2	1	0.177376	1.68193
NLS-dependent protein nuclear import complex	GO:0042564	1	1	0.0950341	2.35352	1	1	0.0930077	2.37507
GET complex	GO:0043529	1	1	0.0950341	2.35352	1	1	0.0930077	2.37507
AIM2 inflammasome complex	GO:0097169	1	1	0.0950341	2.35352	1	1	0.0930077	2.37507
NLRP1 inflammasome complex	GO:0072558	1	1	0.0950341	2.35352	1	1	0.0930077	2.37507
collagen type XIV trimer	GO:0005596	1	1	0.0950341	2.35352	0	0	1	#VALUE!
bub1-bub3 complex	GO:1990298	1	1	0.0950341	2.35352	1	0	1	#NUM!
protease inhibitor complex	GO:0097179	1	1	0.0950341	2.35352	1	1	0.0930077	2.37507
9+0 non-motile cilium	GO:0097731	1	1	0.0950341	2.35352	1	1	0.0930077	2.37507
U11/U12 snRNP	GO:0034693	1	1	0.0950341	2.35352	1	1	0.0930077	2.37507
amphisome	GO:0044753	1	1	0.0950341	2.35352	1	1	0.0930077	2.37507
Holliday junction resolvase complex	GO:0048476	1	1	0.0950341	2.35352	1	1	0.0930077	2.37507
sperm head plasma membrane	GO:1990913	1	1	0.0950341	2.35352	1	1	0.0930077	2.37507
tricellular tight junction	GO:0061689	1	1	0.0950341	2.35352	1	1	0.0930077	2.37507
extrinsic component of postsynaptic specialization membrane	GO:0098892	1	1	0.0950341	2.35352	1	1	0.0930077	2.37507
meiotic spindle pole	GO:0090619	1	1	0.0950341	2.35352	0	0	1	#VALUE!
hinge region between urothelial plaques of apical plasma membrane	GO:0120003	1	1	0.0950341	2.35352	1	0	1	#NUM!
interleukin-18 receptor complex	GO:0045092	1	1	0.0950341	2.35352	1	1	0.0930077	2.37507
mitotic checkpoint complex	GO:0033597	1	1	0.0950341	2.35352	1	0	1	#NUM!
lysosome	GO:0005764	107	5	0.0960035	-0.709872	108	5	0.0962489	-0.697621
nucleolus	GO:0005730	520	60	0.103546	0.194035	526	60	0.0868504	0.204116
HFE-transferrin receptor complex	GO:1990712	6	2	0.104561	1.25491	6	2	0.10071	1.27646
autolysosome	GO:0044754	6	2	0.104561	1.25491	6	2	0.10071	1.27646
BORC complex	GO:0099078	6	2	0.104561	1.25491	6	2	0.10071	1.27646
cell projection membrane	GO:0031253	6	2	0.104561	1.25491	6	2	0.10071	1.27646
spectrin-associated cytoskeleton	GO:0014731	6	2	0.104561	1.25491	6	2	0.10071	1.27646
clathrin-coated vesicle membrane	GO:0030665	28	0	0.105058	#NUM!	27	0	0.171259	#NUM!
presynaptic membrane	GO:0042734	41	7	0.105571	0.585857	43	7	0.114513	0.559783
postsynaptic density	GO:0014069	167	22	0.108445	0.326568	167	21	0.138718	0.301601
mitochondrial respiratory chain complex I	GO:0005747	31	0	0.113088	#NUM!	31	0	0.110762	#NUM!
mitotic spindle	GO:0072686	42	7	0.113527	0.56176	40	7	0.0930253	0.632103
microtubule	GO:0005874	174	23	0.114479	0.329958	172	20	0.287073	0.22331
ciliary base	GO:0097546	20	4	0.115404	0.744081	21	4	0.124897	0.716844
chromosome	GO:0005694	79	12	0.118176	0.468978	84	14	0.034349	0.583313
U2-type prespliceosome	GO:0071004	13	3	0.119198	0.887182	13	3	0.113472	0.908735
cell cortex	GO:0005938	80	12	0.120413	0.456399	81	11	0.177822	0.378519
secretory granule membrane	GO:0030667	44	1	0.121582	-1.43067	44	1	0.121946	-1.40912
late endosome membrane	GO:0031902	61	2	0.121753	-1.06421	63	2	0.123007	-1.07491
cytosolic large ribosomal subunit	GO:0022625	49	8	0.134392	0.54114	49	7	0.21613	0.429162
early endosome	GO:0005769	134	18	0.134706	0.346051	135	17	0.178653	0.303011
specific granule	GO:0042581	7	2	0.137449	1.10076	6	1	0.443414	0.583313
platelet alpha granule membrane	GO:0031092	7	2	0.137449	1.10076	7	2	0.132564	1.12231
AP-2 adaptor complex	GO:0030122	7	2	0.137449	1.10076	7	2	0.132564	1.12231
microvillus membrane	GO:0031528	7	2	0.137449	1.10076	7	2	0.132564	1.12231
presynaptic active zone membrane	GO:0048787	7	2	0.137449	1.10076	8	2	0.166277	0.988778
nuclear origin of replication recognition complex	GO:0005664	7	2	0.137449	1.10076	7	1	0.495222	0.429162
plasma membrane raft	GO:0044853	14	3	0.141514	0.813074	15	1	1	-0.332978
postsynaptic density, intracellular component	GO:0099092	14	3	0.141514	0.813074	14	3	0.134909	0.834628
cytoplasmic ribonucleoprotein granule	GO:0036464	51	8	0.145019	0.501135	51	8	0.139248	0.522688
vesicle	GO:0031982	91	13	0.146005	0.407609	93	12	0.210638	0.32738
U12-type spliceosomal complex	GO:0005689	22	4	0.1504	0.648771	22	3	0.4526	0.382642
integral component of presynaptic membrane	GO:0099056	22	4	0.1504	0.648771	21	5	0.0397559	0.939988
mitochondrial matrix	GO:0005759	179	11	0.154045	-0.435971	179	11	0.153036	-0.414418
lamellipodium	GO:0030027	120	16	0.156249	0.338616	124	16	0.160692	0.32738
transcription factor TFIID complex	GO:0005669	23	0	0.161134	#NUM!	23	0	0.265626	#NUM!
mitochondrial large ribosomal subunit	GO:0005762	24	0	0.161849	#NUM!	24	0	0.16171	#NUM!
histone deacetylase complex	GO:0000118	25	0	0.16436	#NUM!	26	0	0.166471	#NUM!
photoreceptor inner segment	GO:0001917	15	3	0.16508	0.744081	14	2	0.379115	0.429162
spindle midzone	GO:0051233	15	3	0.16508	0.744081	14	4	0.0348663	1.12231
Golgi-associated vesicle membrane	GO:0030660	8	2	0.172179	0.967225	8	2	0.166277	0.988778
MCM complex	GO:0042555	8	2	0.172179	0.967225	8	0	1	#NUM!
early phagosome	GO:0032009	8	2	0.172179	0.967225	8	3	0.0314249	1.39424
BLOC-1 complex	GO:0031083	8	2	0.172179	0.967225	8	1	0.542214	0.295631
protein phosphatase type 1 complex	GO:0000164	8	2	0.172179	0.967225	8	1	0.542214	0.295631
apical part of cell	GO:0045177	27	5	0.17435	0.66712	27	4	0.31047	0.46553
GABA-ergic synapse	GO:0098982	27	5	0.17435	0.66712	27	5	0.0999401	0.688674
focal adhesion	GO:0005925	278	33	0.1749	0.222406	281	34	0.115136	0.263078
phagocytic vesicle membrane	GO:0030670	40	1	0.175296	-1.33536	42	2	0.428607	-0.66945
Golgi cisterna membrane	GO:0032580	40	1	0.175296	-1.33536	38	2	0.576408	-0.569366
mitochondrion	GO:0005739	639	51	0.180451	-0.17456	641	57	0.776059	-0.0449056
mitochondrial proton-transporting ATP synthase complex, catalytic core F(1)	GO:0000275	2	1	0.181048	1.66037	1	0	1	#NUM!
kinetochore microtubule	GO:0005828	2	1	0.181048	1.66037	2	1	0.177376	1.68193
Ku70:Ku80 complex	GO:0043564	2	1	0.181048	1.66037	2	1	0.177376	1.68193
CIA complex	GO:0097361	2	1	0.181048	1.66037	2	1	0.177376	1.68193
U2-type post-mRNA release spliceosomal complex	GO:0071008	2	1	0.181048	1.66037	2	1	0.177376	1.68193
intracellular ferritin complex	GO:0008043	2	1	0.181048	1.66037	2	1	0.177376	1.68193
mitotic spindle astral microtubule end	GO:1905721	2	1	0.181048	1.66037	2	1	0.177376	1.68193
cytoplasmic periphery of the nuclear pore complex	GO:1990723	2	1	0.181048	1.66037	2	1	0.177376	1.68193
membrane microdomain	GO:0098857	2	1	0.181048	1.66037	2	1	0.177376	1.68193
early phagosome membrane	GO:0036186	2	1	0.181048	1.66037	2	1	0.177376	1.68193
Dsl1/NZR complex	GO:0070939	2	1	0.181048	1.66037	2	0	1	#NUM!
microspike	GO:0044393	2	1	0.181048	1.66037	2	1	0.177376	1.68193
core-binding factor complex	GO:0016513	2	1	0.181048	1.66037	2	1	0.177376	1.68193
cytoophidium	GO:0097268	2	1	0.181048	1.66037	2	1	0.177376	1.68193
UBC13-MMS2 complex	GO:0031372	2	1	0.181048	1.66037	2	0	1	#NUM!
astral microtubule	GO:0000235	2	1	0.181048	1.66037	2	1	0.177376	1.68193
lateral loop	GO:0043219	2	1	0.181048	1.66037	2	1	0.177376	1.68193
VCP-NSFL1C complex	GO:1990730	2	1	0.181048	1.66037	2	1	0.177376	1.68193
ubiquitin conjugating enzyme complex	GO:0031371	2	1	0.181048	1.66037	2	1	0.177376	1.68193
MICOS complex	GO:0061617	2	1	0.181048	1.66037	2	1	0.177376	1.68193
phosphorylase kinase complex	GO:0005964	2	1	0.181048	1.66037	2	0	1	#NUM!
intracellular vesicle	GO:0097708	2	1	0.181048	1.66037	2	1	0.177376	1.68193
KICSTOR complex	GO:0140007	2	1	0.181048	1.66037	2	1	0.177376	1.68193
proteasome storage granule	GO:0034515	2	1	0.181048	1.66037	2	1	0.177376	1.68193
aryl hydrocarbon receptor complex	GO:0034751	2	1	0.181048	1.66037	2	1	0.177376	1.68193
protein kinase CK2 complex	GO:0005956	2	1	0.181048	1.66037	2	1	0.177376	1.68193
Rab-protein geranylgeranyltransferase complex	GO:0005968	2	1	0.181048	1.66037	2	1	0.177376	1.68193
ATF1-ATF4 transcription factor complex	GO:1990590	2	1	0.181048	1.66037	2	1	0.177376	1.68193
sperm head	GO:0061827	2	1	0.181048	1.66037	2	0	1	#NUM!
Slx1-Slx4 complex	GO:0033557	2	1	0.181048	1.66037	2	1	0.177376	1.68193
platelet dense tubular network membrane	GO:0031095	2	1	0.181048	1.66037	2	1	0.177376	1.68193
sperm fibrous sheath	GO:0035686	2	1	0.181048	1.66037	2	1	0.177376	1.68193
DNA ligase IV complex	GO:0032807	2	1	0.181048	1.66037	2	1	0.177376	1.68193
RNA nuclear export complex	GO:0042565	2	1	0.181048	1.66037	2	1	0.177376	1.68193
TRC complex	GO:0072380	2	1	0.181048	1.66037	2	1	0.177376	1.68193
signal peptidase complex	GO:0005787	2	1	0.181048	1.66037	2	1	0.177376	1.68193
NLRP3 inflammasome complex	GO:0072559	2	1	0.181048	1.66037	3	1	0.253907	1.27646
phosphatidylinositol 3-kinase complex, class IA	GO:0005943	2	1	0.181048	1.66037	2	1	0.177376	1.68193
tRNA-specific adenosine-34 deaminase complex	GO:0052718	2	1	0.181048	1.66037	2	1	0.177376	1.68193
PCNA-p21 complex	GO:0070557	2	1	0.181048	1.66037	2	1	0.177376	1.68193
Sec61 translocon complex	GO:0005784	2	1	0.181048	1.66037	2	1	0.177376	1.68193
FAR/SIN/STRIPAK complex	GO:0090443	2	1	0.181048	1.66037	2	1	0.177376	1.68193
proton-transporting ATP synthase complex	GO:0045259	2	1	0.181048	1.66037	1	0	1	#NUM!
SREBP-SCAP-Insig complex	GO:0032937	2	1	0.181048	1.66037	2	1	0.177376	1.68193
endoplasmic reticulum lumen	GO:0005788	134	8	0.181742	-0.464879	140	9	0.302525	-0.369345
transcriptionally active chromatin	GO:0035327	16	3	0.189694	0.679543	16	3	0.181351	0.701096
membrane raft	GO:0045121	112	15	0.190681	0.34307	112	14	0.2488	0.295631
presynapse	GO:0098793	63	9	0.193286	0.407609	64	9	0.191535	0.413414
ficolin-1-rich granule lumen	GO:1904813	87	12	0.193837	0.372518	88	10	0.46079	0.200321
cell leading edge	GO:0031252	30	5	0.200187	0.56176	30	6	0.0545675	0.765635
host cell	GO:0043657	46	7	0.200445	0.470788	44	7	0.184115	0.536793
cell body	GO:0044297	46	7	0.200445	0.470788	47	6	0.443374	0.316684
endolysosome membrane	GO:0036020	9	2	0.208105	0.849442	9	2	0.20123	0.870995
presynaptic active zone cytoplasmic component	GO:0098831	9	2	0.208105	0.849442	9	2	0.20123	0.870995
actin cortical patch	GO:0030479	9	2	0.208105	0.849442	8	1	0.542214	0.295631
axolemma	GO:0030673	9	2	0.208105	0.849442	9	2	0.20123	0.870995
apical junction complex	GO:0043296	9	2	0.208105	0.849442	9	2	0.20123	0.870995
dendrite membrane	GO:0032590	9	2	0.208105	0.849442	9	1	0.584837	0.177848
male germ cell nucleus	GO:0001673	9	2	0.208105	0.849442	9	2	0.20123	0.870995
early endosome membrane	GO:0031901	91	12	0.210161	0.327566	93	13	0.146433	0.407422
cytoplasmic side of plasma membrane	GO:0009898	31	5	0.211283	0.52897	31	6	0.0625743	0.732845
clathrin-coated endocytic vesicle	GO:0045334	17	3	0.215156	0.618918	17	2	0.668228	0.235006
M band	GO:0031430	17	3	0.215156	0.618918	17	2	0.668228	0.235006
sarcoplasmic reticulum membrane	GO:0033017	17	3	0.215156	0.618918	16	4	0.0546759	0.988778
dendritic spine	GO:0043197	97	13	0.218634	0.343758	97	13	0.159094	0.365311
neuronal cell body	GO:0043025	200	24	0.221228	0.233256	200	22	0.387583	0.167798
Z disc	GO:0030018	73	10	0.225567	0.365645	75	10	0.22797	0.36017
endoplasmic reticulum	GO:0005783	478	53	0.226322	0.1542	481	49	0.465898	0.0910256
intracellular membrane-bounded organelle	GO:0043231	362	41	0.231801	0.175447	359	35	0.779702	0.0470982
neuron projection	GO:0043005	172	21	0.234712	0.250547	172	19	0.424428	0.172017
clathrin-coated endocytic vesicle membrane	GO:0030669	18	3	0.241276	0.56176	18	3	0.231295	0.583313
eukaryotic translation initiation factor 4F complex	GO:0016281	10	2	0.244687	0.744081	10	2	0.2369	0.765635
MLL3/4 complex	GO:0044666	10	2	0.244687	0.744081	9	2	0.20123	0.870995
exocyst	GO:0000145	10	2	0.244687	0.744081	10	2	0.2369	0.765635
exon-exon junction complex	GO:0035145	10	2	0.244687	0.744081	10	2	0.2369	0.765635
ubiquitin ligase complex	GO:0000151	81	11	0.248472	0.356965	82	12	0.121411	0.45326
presynaptic active zone	GO:0048786	19	0	0.249034	#NUM!	19	0	0.249603	#NUM!
Cul4-RING E3 ubiquitin ligase complex	GO:0080008	19	0	0.249034	#NUM!	18	0	0.403464	#NUM!
axoneme	GO:0005930	34	5	0.250635	0.436597	34	5	0.240679	0.45815
integral component of lumenal side of endoplasmic reticulum membrane	GO:0071556	20	0	0.250761	#NUM!	20	0	0.25024	#NUM!
terminal bouton	GO:0043195	21	0	0.254884	#NUM!	21	0	0.253256	#NUM!
centriolar satellite	GO:0034451	21	0	0.254884	#NUM!	17	0	0.395845	#NUM!
ER to Golgi transport vesicle membrane	GO:0012507	38	1	0.258657	-1.28407	38	1	0.25583	-1.26251
tRNA-intron endonuclease complex	GO:0000214	3	1	0.258897	1.25491	3	1	0.253907	1.27646
extrinsic component of synaptic vesicle membrane	GO:0098850	3	1	0.258897	1.25491	3	1	0.253907	1.27646
phosphopyruvate hydratase complex	GO:0000015	3	1	0.258897	1.25491	3	1	0.253907	1.27646
polar microtubule	GO:0005827	3	1	0.258897	1.25491	3	1	0.253907	1.27646
Bcl-2 family protein complex	GO:0097136	3	1	0.258897	1.25491	3	1	0.253907	1.27646
oxoglutarate dehydrogenase complex	GO:0045252	3	1	0.258897	1.25491	3	1	0.253907	1.27646
Schwann cell microvillus	GO:0097454	3	1	0.258897	1.25491	3	1	0.253907	1.27646
hemoglobin complex	GO:0005833	3	1	0.258897	1.25491	2	0	1	#NUM!
cell tip	GO:0051286	3	1	0.258897	1.25491	3	1	0.253907	1.27646
mitochondrial pyruvate dehydrogenase complex	GO:0005967	3	1	0.258897	1.25491	3	1	0.253907	1.27646
nuclear pore cytoplasmic filaments	GO:0044614	3	1	0.258897	1.25491	3	1	0.253907	1.27646
varicosity	GO:0043196	3	1	0.258897	1.25491	3	1	0.253907	1.27646
postsynaptic endosome	GO:0098845	3	1	0.258897	1.25491	3	1	0.253907	1.27646
BAT3 complex	GO:0071818	3	1	0.258897	1.25491	3	1	0.253907	1.27646
activating signal cointegrator 1 complex	GO:0099053	3	1	0.258897	1.25491	3	0	1	#NUM!
cyclin E1-CDK2 complex	GO:0097134	3	1	0.258897	1.25491	3	0	1	#NUM!
haptoglobin-hemoglobin complex	GO:0031838	3	1	0.258897	1.25491	1	0	1	#NUM!
dendritic microtubule	GO:1901588	3	1	0.258897	1.25491	3	1	0.253907	1.27646
MMXD complex	GO:0071817	3	1	0.258897	1.25491	3	1	0.253907	1.27646
GPI-anchor transamidase complex	GO:0042765	3	1	0.258897	1.25491	3	1	0.253907	1.27646
condensed chromosome outer kinetochore	GO:0000940	3	1	0.258897	1.25491	3	1	0.253907	1.27646
elongin complex	GO:0070449	3	1	0.258897	1.25491	3	1	0.253907	1.27646
supraspliceosomal complex	GO:0044530	3	1	0.258897	1.25491	3	1	0.253907	1.27646
mRNA cleavage factor complex	GO:0005849	3	1	0.258897	1.25491	3	1	0.253907	1.27646
plasma membrane protein complex	GO:0098797	3	1	0.258897	1.25491	5	2	0.0714497	1.45878
junctional membrane complex	GO:0030314	3	1	0.258897	1.25491	3	1	0.253907	1.27646
Lewy body core	GO:1990037	3	1	0.258897	1.25491	3	1	0.253907	1.27646
AP-4 adaptor complex	GO:0030124	3	1	0.258897	1.25491	3	0	1	#NUM!
early endosome lumen	GO:0031905	3	1	0.258897	1.25491	3	1	0.253907	1.27646
messenger ribonucleoprotein complex	GO:1990124	3	1	0.258897	1.25491	3	1	0.253907	1.27646
voltage-gated potassium channel complex	GO:0008076	22	0	0.261188	#NUM!	23	1	0.717866	-0.760422
MLL1 complex	GO:0071339	22	0	0.261188	#NUM!	22	0	0.25845	#NUM!
T-tubule	GO:0030315	23	4	0.269469	0.604319	25	4	0.285173	0.542491
Prp19 complex	GO:0000974	11	2	0.281476	0.648771	11	1	1	-0.0228227
proteasome regulatory particle, base subcomplex	GO:0008540	11	2	0.281476	0.648771	11	2	0.272853	0.670324
condensed chromosome	GO:0000793	11	2	0.281476	0.648771	11	1	1	-0.0228227
NuRD complex	GO:0016581	11	2	0.281476	0.648771	11	2	0.272853	0.670324
azurophil granule lumen	GO:0035578	42	6	0.28589	0.407609	45	6	0.306079	0.36017
endosome membrane	GO:0010008	135	9	0.301199	-0.354531	135	9	0.368419	-0.332978
chromatin	GO:0000785	70	9	0.307009	0.302249	70	8	0.532311	0.206019
methylosome	GO:0034709	12	2	0.318104	0.56176	12	2	0.308728	0.583313
nuclear pore nuclear basket	GO:0044615	12	2	0.318104	0.56176	12	2	0.308728	0.583313
cortical cytoskeleton	GO:0030863	12	2	0.318104	0.56176	12	2	0.308728	0.583313
anaphase-promoting complex	GO:0005680	12	2	0.318104	0.56176	12	2	0.308728	0.583313
endoplasmic reticulum-Golgi intermediate compartment	GO:0005793	49	2	0.322024	-0.845154	50	3	0.623286	-0.438338
kinetochore	GO:0000776	50	7	0.326159	0.387406	49	8	0.130421	0.562694
nuclear membrane	GO:0031965	152	18	0.326444	0.22001	155	20	0.123505	0.32738
internode region of axon	GO:0033269	4	1	0.329356	0.967225	4	1	0.323327	0.988778
T cell receptor complex	GO:0042101	4	1	0.329356	0.967225	3	0	1	#NUM!
postsynaptic recycling endosome	GO:0098837	4	1	0.329356	0.967225	4	1	0.323327	0.988778
IkappaB kinase complex	GO:0008385	4	1	0.329356	0.967225	4	1	0.323327	0.988778
core mediator complex	GO:0070847	4	1	0.329356	0.967225	4	1	0.323327	0.988778
CCAAT-binding factor complex	GO:0016602	4	1	0.329356	0.967225	4	1	0.323327	0.988778
chylomicron	GO:0042627	4	1	0.329356	0.967225	4	1	0.323327	0.988778
astrocyte projection	GO:0097449	4	1	0.329356	0.967225	5	1	0.386297	0.765635
calcineurin complex	GO:0005955	4	1	0.329356	0.967225	4	0	1	#NUM!
muscle thin filament tropomyosin	GO:0005862	4	1	0.329356	0.967225	4	1	0.323327	0.988778
postsynaptic actin cytoskeleton	GO:0098871	4	1	0.329356	0.967225	4	1	0.323327	0.988778
nuclear stress granule	GO:0097165	4	1	0.329356	0.967225	4	1	0.323327	0.988778
sorting endosome	GO:0097443	4	1	0.329356	0.967225	4	1	0.323327	0.988778
Lewy body	GO:0097413	4	1	0.329356	0.967225	4	1	0.323327	0.988778
gamma-secretase complex	GO:0070765	4	1	0.329356	0.967225	4	1	0.323327	0.988778
eukaryotic translation elongation factor 1 complex	GO:0005853	4	1	0.329356	0.967225	4	1	0.323327	0.988778
DNA-dependent protein kinase-DNA ligase 4 complex	GO:0005958	4	1	0.329356	0.967225	4	1	0.323327	0.988778
cytosolic proteasome complex	GO:0031597	4	1	0.329356	0.967225	4	1	0.323327	0.988778
interstitial matrix	GO:0005614	4	1	0.329356	0.967225	4	1	0.323327	0.988778
Cul7-RING ubiquitin ligase complex	GO:0031467	4	1	0.329356	0.967225	4	1	0.323327	0.988778
NELF complex	GO:0032021	4	1	0.329356	0.967225	4	1	0.323327	0.988778
sperm midpiece	GO:0097225	4	1	0.329356	0.967225	5	1	0.386297	0.765635
FHF complex	GO:0070695	4	1	0.329356	0.967225	4	1	0.323327	0.988778
ELL-EAF complex	GO:0032783	4	1	0.329356	0.967225	4	1	0.323327	0.988778
pronucleus	GO:0045120	4	1	0.329356	0.967225	3	1	0.253907	1.27646
ER membrane protein complex	GO:0072546	4	1	0.329356	0.967225	4	1	0.323327	0.988778
recycling endosome membrane	GO:0055038	51	7	0.331211	0.367604	51	6	0.470793	0.235006
cytoplasmic microtubule	GO:0005881	28	4	0.333845	0.407609	27	4	0.31047	0.46553
basolateral plasma membrane	GO:0016323	80	10	0.337348	0.274078	78	12	0.0749546	0.50327
polysome	GO:0005844	29	4	0.350098	0.372518	31	3	0.762656	0.0396977
nBAF complex	GO:0071565	13	2	0.354268	0.481717	13	2	0.344229	0.50327
filopodium tip	GO:0032433	13	2	0.354268	0.481717	13	3	0.113472	0.908735
U2-type catalytic step 2 spliceosome	GO:0071007	30	1	0.357418	-1.04768	30	1	0.52059	-1.02612
rough endoplasmic reticulum	GO:0005791	31	1	0.358274	-1.08047	32	2	0.764236	-0.397516
P-body	GO:0000932	55	7	0.359554	0.292096	55	6	0.639589	0.159499
trans-Golgi network membrane	GO:0032588	56	3	0.365772	-0.57322	55	1	0.0589714	-1.63226
NuA4 histone acetyltransferase complex	GO:0035267	14	0	0.388285	#NUM!	14	0	0.633745	#NUM!
endoplasmic reticulum exit site	GO:0070971	14	0	0.388285	#NUM!	14	0	0.633745	#NUM!
integral component of synaptic vesicle membrane	GO:0030285	15	0	0.388356	#NUM!	15	0	0.388502	#NUM!
U5 snRNP	GO:0005682	15	0	0.388356	#NUM!	15	0	0.388502	#NUM!
costamere	GO:0043034	15	0	0.388356	#NUM!	15	0	0.388502	#NUM!
eukaryotic 43S preinitiation complex	GO:0016282	15	0	0.388356	#NUM!	15	0	0.388502	#NUM!
ruffle	GO:0001726	64	8	0.39014	0.274078	64	10	0.0842232	0.518775
ciliary membrane	GO:0060170	16	0	0.391708	#NUM!	17	1	1	-0.458141
Ctf18 RFC-like complex	GO:0031390	5	1	0.393124	0.744081	5	1	0.386297	0.765635
glycogen granule	GO:0042587	5	1	0.393124	0.744081	5	1	0.386297	0.765635
basal cortex	GO:0045180	5	1	0.393124	0.744081	5	2	0.0714497	1.45878
CD95 death-inducing signaling complex	GO:0031265	5	1	0.393124	0.744081	5	1	0.386297	0.765635
chromatoid body	GO:0033391	5	1	0.393124	0.744081	6	1	0.443414	0.583313
cytoplasmic side of lysosomal membrane	GO:0098574	5	1	0.393124	0.744081	5	1	0.386297	0.765635
mitochondrial envelope	GO:0005740	5	1	0.393124	0.744081	5	1	0.386297	0.765635
vacuole	GO:0005773	5	1	0.393124	0.744081	5	1	0.386297	0.765635
manchette	GO:0002177	5	1	0.393124	0.744081	5	1	0.386297	0.765635
Arp2/3 protein complex	GO:0005885	5	1	0.393124	0.744081	4	1	0.323327	0.988778
Schmidt-Lanterman incisure	GO:0043220	5	1	0.393124	0.744081	5	1	0.386297	0.765635
sarcoplasmic reticulum lumen	GO:0033018	5	1	0.393124	0.744081	5	1	0.386297	0.765635
epsilon DNA polymerase complex	GO:0008622	5	1	0.393124	0.744081	3	0	1	#NUM!
origin recognition complex	GO:0000808	5	1	0.393124	0.744081	5	1	0.386297	0.765635
mitochondrial respirasome	GO:0005746	5	1	0.393124	0.744081	5	1	0.386297	0.765635
low-density lipoprotein particle	GO:0034362	5	1	0.393124	0.744081	5	1	0.386297	0.765635
clathrin adaptor complex	GO:0030131	5	1	0.393124	0.744081	5	0	1	#NUM!
glial cell projection	GO:0097386	5	1	0.393124	0.744081	5	1	0.386297	0.765635
insulin-responsive compartment	GO:0032593	5	1	0.393124	0.744081	5	1	0.386297	0.765635
keratin filament	GO:0045095	5	1	0.393124	0.744081	3	0	1	#NUM!
R2TP complex	GO:0097255	5	1	0.393124	0.744081	5	1	0.386297	0.765635
meiotic nuclear membrane microtubule tethering complex	GO:0034993	5	1	0.393124	0.744081	4	0	1	#NUM!
transcription export complex 2	GO:0070390	5	1	0.393124	0.744081	5	1	0.386297	0.765635
ripoptosome	GO:0097342	5	1	0.393124	0.744081	5	1	0.386297	0.765635
transcription factor TFIIH core complex	GO:0000439	5	1	0.393124	0.744081	5	1	0.386297	0.765635
axon hillock	GO:0043203	5	1	0.393124	0.744081	4	1	0.323327	0.988778
nuclear envelope lumen	GO:0005641	5	1	0.393124	0.744081	5	0	1	#NUM!
very-low-density lipoprotein particle	GO:0034361	5	1	0.393124	0.744081	6	1	0.443414	0.583313
neurofilament	GO:0005883	5	1	0.393124	0.744081	5	1	0.386297	0.765635
dendrite	GO:0030425	203	23	0.394264	0.175807	208	25	0.181617	0.25641
integral component of postsynaptic density membrane	GO:0099061	17	0	0.397931	#NUM!	16	0	0.390735	#NUM!
endosome	GO:0005768	150	17	0.400662	0.176097	153	18	0.322712	0.235006
integral component of Golgi membrane	GO:0030173	18	0	0.406641	#NUM!	17	0	0.395845	#NUM!
histone methyltransferase complex	GO:0035097	19	3	0.417486	0.507692	19	3	0.413252	0.529246
basal plasma membrane	GO:0009925	19	3	0.417486	0.507692	17	2	0.668228	0.235006
Flemming body	GO:0090543	19	3	0.417486	0.507692	20	3	0.424893	0.477953
spindle pole	GO:0000922	75	9	0.428067	0.233256	73	11	0.101669	0.482508
axon cytoplasm	GO:1904115	41	2	0.428075	-0.666906	41	2	0.584456	-0.645352
endoplasmic reticulum membrane	GO:0005789	402	33	0.430831	-0.146425	400	30	0.216274	-0.215195
fibrillar center	GO:0001650	80	5	0.441353	-0.41907	83	5	0.444001	-0.43433
cell periphery	GO:0071944	21	3	0.444299	0.407609	21	2	1	0.0236973
microtubule associated complex	GO:0005875	21	3	0.444299	0.407609	21	2	1	0.0236973
axon terminus	GO:0043679	21	3	0.444299	0.407609	21	3	0.438097	0.429162
external side of plasma membrane	GO:0009897	82	10	0.445373	0.249385	84	10	0.446356	0.246841
U2-type precatalytic spliceosome	GO:0071005	47	6	0.448857	0.295131	47	4	1	-0.0887807
juxtaparanode region of axon	GO:0044224	6	1	0.450837	0.56176	6	1	0.443414	0.583313
condensed nuclear chromosome, centromeric region	GO:0000780	6	1	0.450837	0.56176	5	1	0.386297	0.765635
somatodendritic compartment	GO:0036477	6	1	0.450837	0.56176	6	1	0.443414	0.583313
integral component of presynaptic active zone membrane	GO:0099059	6	1	0.450837	0.56176	6	1	0.443414	0.583313
sex chromatin	GO:0001739	6	1	0.450837	0.56176	6	0	1	#NUM!
mitochondrial respiratory chain complex III	GO:0005750	6	1	0.450837	0.56176	6	1	0.443414	0.583313
Golgi cis cisterna	GO:0000137	6	1	0.450837	0.56176	6	1	0.443414	0.583313
death-inducing signaling complex	GO:0031264	6	1	0.450837	0.56176	6	1	0.443414	0.583313
dendritic growth cone	GO:0044294	6	1	0.450837	0.56176	6	1	0.443414	0.583313
ciliary transition fiber	GO:0097539	6	1	0.450837	0.56176	6	1	0.443414	0.583313
intrinsic component of membrane	GO:0031224	6	1	0.450837	0.56176	8	1	0.542214	0.295631
euchromatin	GO:0000791	6	1	0.450837	0.56176	5	0	1	#NUM!
proteasome regulatory particle	GO:0005838	6	1	0.450837	0.56176	6	1	0.443414	0.583313
uropod	GO:0001931	6	1	0.450837	0.56176	6	1	0.443414	0.583313
paraspeckles	GO:0042382	6	1	0.450837	0.56176	6	1	0.443414	0.583313
junctional sarcoplasmic reticulum membrane	GO:0014701	6	1	0.450837	0.56176	6	1	0.443414	0.583313
NMDA selective glutamate receptor complex	GO:0017146	6	1	0.450837	0.56176	6	1	0.443414	0.583313
paranode region of axon	GO:0033270	6	1	0.450837	0.56176	6	1	0.443414	0.583313
lateral element	GO:0000800	6	1	0.450837	0.56176	6	0	1	#NUM!
COPI-coated vesicle	GO:0030137	6	1	0.450837	0.56176	6	1	0.443414	0.583313
SCAR complex	GO:0031209	6	1	0.450837	0.56176	6	1	0.443414	0.583313
integral component of membrane	GO:0016021	845	74	0.455341	-0.0817524	843	72	0.450313	-0.0852283
axonal growth cone	GO:0044295	22	3	0.459698	0.361089	22	3	0.4526	0.382642
tertiary granule lumen	GO:1904724	22	3	0.459698	0.361089	22	1	0.715982	-0.71597
microtubule cytoskeleton	GO:0015630	91	6	0.469909	-0.365581	87	4	0.189397	-0.704541
cell surface	GO:0009986	211	23	0.474429	0.137155	215	23	0.473904	0.139929
intermediate filament	GO:0005882	23	3	0.476088	0.316637	24	2	1	-0.109834
sarcomere	GO:0030017	23	3	0.476088	0.316637	21	1	0.715326	-0.66945
transport vesicle	GO:0030133	53	3	0.480167	-0.51816	54	3	0.480432	-0.515299
extracellular region	GO:0005576	535	46	0.491765	-0.100106	551	45	0.401502	-0.13
Golgi stack	GO:0005795	24	3	0.493249	0.274078	24	3	0.484562	0.295631
specific granule lumen	GO:0035580	24	3	0.493249	0.274078	24	1	0.720849	-0.802981
flotillin complex	GO:0016600	7	1	0.503068	0.407609	7	1	0.495222	0.429162
spindle pole centrosome	GO:0031616	7	1	0.503068	0.407609	6	1	0.443414	0.583313
nuclear pore central transport channel	GO:0044613	7	1	0.503068	0.407609	7	1	0.495222	0.429162
platelet dense granule lumen	GO:0031089	7	1	0.503068	0.407609	6	0	1	#NUM!
chaperonin-containing T-complex	GO:0005832	7	1	0.503068	0.407609	7	1	0.495222	0.429162
apicolateral plasma membrane	GO:0016327	7	1	0.503068	0.407609	7	1	0.495222	0.429162
mitochondrial respiratory chain complex IV	GO:0005751	7	1	0.503068	0.407609	7	1	0.495222	0.429162
Fanconi anaemia nuclear complex	GO:0043240	7	1	0.503068	0.407609	8	1	0.542214	0.295631
PTW/PP1 phosphatase complex	GO:0072357	7	1	0.503068	0.407609	7	1	0.495222	0.429162
voltage-gated calcium channel complex	GO:0005891	7	1	0.503068	0.407609	8	1	0.542214	0.295631
ESCRT I complex	GO:0000813	7	1	0.503068	0.407609	7	1	0.495222	0.429162
prefoldin complex	GO:0016272	7	1	0.503068	0.407609	7	1	0.495222	0.429162
striated muscle thin filament	GO:0005865	7	1	0.503068	0.407609	6	0	1	#NUM!
endoplasmic reticulum tubular network	GO:0071782	7	1	0.503068	0.407609	7	1	0.495222	0.429162
proteasome core complex, alpha-subunit complex	GO:0019773	7	1	0.503068	0.407609	7	1	0.495222	0.429162
Pwp2p-containing subcomplex of 90S preribosome	GO:0034388	7	1	0.503068	0.407609	7	1	0.495222	0.429162
ribonucleoprotein granule	GO:0035770	7	1	0.503068	0.407609	7	1	0.495222	0.429162
azurophil granule membrane	GO:0035577	25	1	0.507296	-0.865357	25	1	0.724806	-0.843803
ficolin-1-rich granule membrane	GO:0101003	26	1	0.507588	-0.904577	27	2	1	-0.227617
collagen trimer	GO:0005581	27	1	0.509577	-0.942318	24	1	0.720849	-0.802981
tertiary granule membrane	GO:0070821	27	1	0.509577	-0.942318	28	2	1	-0.263985
chromosome, centromeric region	GO:0000775	27	1	0.509577	-0.942318	29	2	1	-0.299076
intercalated disc	GO:0014704	28	1	0.513125	-0.978685	28	1	0.511263	-0.957132
peroxisomal matrix	GO:0005782	28	1	0.513125	-0.978685	27	1	0.508691	-0.920764
endocytic vesicle	GO:0030139	30	4	0.524345	0.338616	31	4	0.527089	0.32738
intermediate filament cytoskeleton	GO:0045111	30	4	0.524345	0.338616	29	5	0.185161	0.617215
late endosome	GO:0005770	67	8	0.52647	0.228268	66	8	0.394195	0.264859
ciliary basal body	GO:0036064	69	8	0.534004	0.198854	71	9	0.304197	0.309617
secretory granule lumen	GO:0034774	71	8	0.543648	0.170281	74	8	0.68521	0.150449
protein-DNA complex	GO:0032993	33	4	0.549488	0.243306	32	5	0.215382	0.518775
cytoskeleton	GO:0005856	208	22	0.549886	0.107024	210	24	0.277695	0.206019
cornified envelope	GO:0001533	8	1	0.550338	0.274078	9	0	1	#NUM!
Gemini of coiled bodies	GO:0097504	8	1	0.550338	0.274078	8	1	0.542214	0.295631
anchored component of plasma membrane	GO:0046658	8	1	0.550338	0.274078	7	1	0.495222	0.429162
zonula adherens	GO:0005915	8	1	0.550338	0.274078	8	1	0.542214	0.295631
multivesicular body membrane	GO:0032585	8	1	0.550338	0.274078	8	1	0.542214	0.295631
endosome lumen	GO:0031904	8	1	0.550338	0.274078	8	0	1	#NUM!
intraciliary transport particle B	GO:0030992	8	1	0.550338	0.274078	8	1	0.542214	0.295631
Derlin-1 retrotranslocation complex	GO:0036513	8	1	0.550338	0.274078	8	1	0.542214	0.295631
SMN complex	GO:0032797	8	1	0.550338	0.274078	8	1	0.542214	0.295631
Cdc73/Paf1 complex	GO:0016593	8	1	0.550338	0.274078	8	1	0.542214	0.295631
mRNA cap binding complex	GO:0005845	8	1	0.550338	0.274078	8	1	0.542214	0.295631
XY body	GO:0001741	8	1	0.550338	0.274078	9	2	0.20123	0.870995
cell	GO:0005623	34	4	0.559583	0.213453	33	4	0.54314	0.264859
cilium	GO:0005929	79	9	0.560609	0.181296	79	10	0.325891	0.30821
platelet alpha granule lumen	GO:0031093	35	4	0.570341	0.184465	36	5	0.37876	0.400992
clathrin-coated pit	GO:0005905	35	4	0.570341	0.184465	35	5	0.37202	0.429162
Cajal body	GO:0015030	36	2	0.575212	-0.536853	36	2	0.770343	-0.515299
centriole	GO:0005814	84	6	0.575811	-0.285538	83	6	0.702566	-0.252009
cytoplasmic stress granule	GO:0010494	38	2	0.577401	-0.59092	38	2	0.576408	-0.569366
basement membrane	GO:0005604	39	2	0.580029	-0.616895	41	3	1	-0.239887
ciliary transition zone	GO:0035869	9	1	0.593117	0.156295	9	2	0.20123	0.870995
aminoacyl-tRNA synthetase multienzyme complex	GO:0017101	9	1	0.593117	0.156295	9	1	0.584837	0.177848
CD40 receptor complex	GO:0035631	9	1	0.593117	0.156295	9	2	0.20123	0.870995
transcription factor TFIIH holo complex	GO:0005675	9	1	0.593117	0.156295	9	1	0.584837	0.177848
transcription export complex	GO:0000346	9	1	0.593117	0.156295	9	1	0.584837	0.177848
filopodium membrane	GO:0031527	9	1	0.593117	0.156295	9	2	0.20123	0.870995
stereocilium tip	GO:0032426	9	1	0.593117	0.156295	9	2	0.20123	0.870995
post-mRNA release spliceosomal complex	GO:0071014	9	1	0.593117	0.156295	9	1	0.584837	0.177848
RNA polymerase II transcription factor complex	GO:0090575	43	5	0.599171	0.201757	42	6	0.278771	0.429162
COPI vesicle coat	GO:0030126	10	0	0.612856	#NUM!	10	0	0.613402	#NUM!
calcium channel complex	GO:0034704	10	0	0.612856	#NUM!	12	0	0.618363	#NUM!
nuclear transcription factor complex	GO:0044798	10	0	0.612856	#NUM!	10	0	0.613402	#NUM!
SAGA complex	GO:0000124	10	0	0.612856	#NUM!	10	0	0.613402	#NUM!
integral component of mitochondrial inner membrane	GO:0031305	10	0	0.612856	#NUM!	11	0	0.614291	#NUM!
extrinsic component of plasma membrane	GO:0019897	10	0	0.612856	#NUM!	9	0	1	#NUM!
non-motile cilium	GO:0097730	10	0	0.612856	#NUM!	10	0	0.613402	#NUM!
cell-cell contact zone	GO:0044291	10	0	0.612856	#NUM!	10	0	0.613402	#NUM!
Golgi-associated vesicle	GO:0005798	10	0	0.612856	#NUM!	11	0	0.614291	#NUM!
MHC class II protein complex	GO:0042613	10	0	0.612856	#NUM!	10	0	0.613402	#NUM!
mitochondrial small ribosomal subunit	GO:0005763	10	0	0.612856	#NUM!	10	0	0.613402	#NUM!
small ribosomal subunit	GO:0015935	11	0	0.614609	#NUM!	11	1	1	-0.0228227
nucleotide-activated protein kinase complex	GO:0031588	11	0	0.614609	#NUM!	11	1	1	-0.0228227
excitatory synapse	GO:0060076	11	0	0.614609	#NUM!	11	0	0.614291	#NUM!
RNA polymerase II, core complex	GO:0005665	11	0	0.614609	#NUM!	11	0	0.614291	#NUM!
integral component of mitochondrial outer membrane	GO:0031307	11	0	0.614609	#NUM!	11	0	0.614291	#NUM!
actomyosin	GO:0042641	11	0	0.614609	#NUM!	11	0	0.614291	#NUM!
Ada2/Gcn5/Ada3 transcription activator complex	GO:0005671	11	0	0.614609	#NUM!	11	0	0.614291	#NUM!
chloride channel complex	GO:0034707	11	0	0.614609	#NUM!	11	0	0.614291	#NUM!
preribosome, large subunit precursor	GO:0030687	11	0	0.614609	#NUM!	12	0	0.618363	#NUM!
nuclear heterochromatin	GO:0005720	12	0	0.619531	#NUM!	12	0	0.618363	#NUM!
Ino80 complex	GO:0031011	12	0	0.619531	#NUM!	12	0	0.618363	#NUM!
eukaryotic 48S preinitiation complex	GO:0033290	12	0	0.619531	#NUM!	12	0	0.618363	#NUM!
synaptic membrane	GO:0097060	12	0	0.619531	#NUM!	12	0	0.618363	#NUM!
integrator complex	GO:0032039	12	0	0.619531	#NUM!	12	0	0.618363	#NUM!
neuron projection terminus	GO:0044306	12	0	0.619531	#NUM!	12	0	0.618363	#NUM!
membrane	GO:0016020	1141	113	0.621634	0.0412466	1142	105	0.955867	-0.0115035
mitochondrial membrane	GO:0031966	50	3	0.625214	-0.459892	51	3	0.625339	-0.458141
mitochondrial ribosome	GO:0005761	13	0	0.627004	#NUM!	13	0	0.625019	#NUM!
small nuclear ribonucleoprotein complex	GO:0030532	13	0	0.627004	#NUM!	13	0	0.625019	#NUM!
integral component of postsynaptic membrane	GO:0099055	14	2	0.636499	0.407609	13	2	0.344229	0.50327
microtubule plus-end	GO:0035371	14	2	0.636499	0.407609	15	2	0.644097	0.36017
nuclear outer membrane	GO:0005640	14	2	0.636499	0.407609	13	1	1	-0.189877
PRC1 complex	GO:0035102	14	2	0.636499	0.407609	14	1	1	-0.263985
immunological synapse	GO:0001772	14	2	0.636499	0.407609	14	2	0.379115	0.429162
COPII vesicle coat	GO:0030127	14	2	0.636499	0.407609	14	1	1	-0.263985
smooth endoplasmic reticulum	GO:0005790	14	2	0.636499	0.407609	14	2	0.379115	0.429162
condensed chromosome kinetochore	GO:0000777	54	6	0.640141	0.156295	53	5	1	0.0142186
sarcolemma	GO:0042383	55	6	0.645229	0.137945	54	4	0.815173	-0.227617
proteasome accessory complex	GO:0022624	15	2	0.647564	0.338616	15	2	0.644097	0.36017
spindle microtubule	GO:0005876	15	2	0.647564	0.338616	13	2	0.344229	0.50327
mast cell granule	GO:0042629	15	2	0.647564	0.338616	13	1	1	-0.189877
endoplasmic reticulum quality control compartment	GO:0044322	15	2	0.647564	0.338616	15	2	0.644097	0.36017
dendrite cytoplasm	GO:0032839	16	2	0.659816	0.274078	16	1	1	-0.397516
myosin complex	GO:0016459	16	2	0.659816	0.274078	16	3	0.181351	0.701096
U1 snRNP	GO:0005685	16	2	0.659816	0.274078	16	2	0.655699	0.295631
PcG protein complex	GO:0031519	16	2	0.659816	0.274078	16	1	1	-0.397516
sperm flagellum	GO:0036126	16	2	0.659816	0.274078	15	2	0.644097	0.36017
hippocampal mossy fiber to CA3 synapse	GO:0098686	17	2	0.67293	0.213453	17	2	0.668228	0.235006
intrinsic component of plasma membrane	GO:0031226	18	2	0.68663	0.156295	18	2	0.681412	0.177848
nuclear inner membrane	GO:0005637	19	2	0.700687	0.102227	19	2	0.69502	0.123781
multivesicular body	GO:0005771	19	2	0.700687	0.102227	19	2	0.69502	0.123781
integral component of plasma membrane	GO:0005887	352	31	0.71001	-0.0761248	355	34	0.851353	0.0293153
sarcoplasmic reticulum	GO:0016529	20	2	0.71491	0.0509341	18	2	0.681412	0.177848
mitochondrial outer membrane	GO:0005741	89	7	0.717722	-0.189207	90	8	1	-0.0452956
mitochondrial nucleoid	GO:0042645	23	1	0.718964	-0.781975	23	1	0.717866	-0.760422
microvillus	GO:0005902	23	1	0.718964	-0.781975	23	1	0.717866	-0.760422
cortical actin cytoskeleton	GO:0030864	23	1	0.718964	-0.781975	23	2	1	-0.0672745
ciliary tip	GO:0097542	24	1	0.722559	-0.824535	24	1	0.720849	-0.802981
cell-cell junction	GO:0005911	97	10	0.72778	0.0813933	97	10	0.723705	0.102947
brush border	GO:0005903	26	3	0.732473	0.194035	26	4	0.297188	0.50327
small-subunit processome	GO:0032040	26	3	0.732473	0.194035	26	2	1	-0.189877
midbody	GO:0030496	104	11	0.735013	0.107024	102	13	0.227926	0.315049
polysomal ribosome	GO:0042788	27	3	0.738547	0.156295	27	4	0.31047	0.46553
cytosolic small ribosomal subunit	GO:0022627	28	3	0.745215	0.119927	28	4	0.324861	0.429162
Golgi lumen	GO:0005796	28	3	0.745215	0.119927	32	4	0.534645	0.295631
Golgi apparatus	GO:0005794	487	48	0.749641	0.0364561	488	50	0.467798	0.0967802
U4/U6 x U5 tri-snRNP complex	GO:0046540	29	3	0.752373	0.0848356	29	2	1	-0.299076
site of double-strand break	GO:0035861	30	3	0.759926	0.0509341	29	3	0.748035	0.106389
motile cilium	GO:0031514	31	2	0.763959	-0.387321	33	3	1	-0.0228227
collagen-containing extracellular matrix	GO:0062023	133	11	0.765148	-0.138935	141	10	0.463155	-0.271102
caveola	GO:0005901	33	2	0.765363	-0.449841	34	3	1	-0.0526757
lipid droplet	GO:0005811	33	2	0.765363	-0.449841	32	1	0.359398	-1.09066
clathrin-coated vesicle	GO:0030136	33	2	0.765363	-0.449841	35	3	1	-0.0816632
Golgi membrane	GO:0000139	313	31	0.768022	0.0413032	310	29	0.920666	0.0057961
transcriptional repressor complex	GO:0017053	36	4	0.772452	0.156295	38	6	0.16081	0.529246
stress fiber	GO:0001725	41	4	0.793892	0.0262415	42	5	0.588858	0.246841
mitochondrial intermembrane space	GO:0005758	43	3	0.794529	-0.309069	43	2	0.429513	-0.69298
peroxisome	GO:0005777	52	4	0.814885	-0.21143	51	5	0.809325	0.0526848
blood microparticle	GO:0072562	54	4	0.815524	-0.249171	54	4	0.815173	-0.227617
cell-cell adherens junction	GO:0005913	59	6	0.822789	0.0677412	58	4	0.654575	-0.299076
recycling endosome	GO:0055037	59	6	0.822789	0.0677412	60	7	0.500911	0.226638
cell junction	GO:0030054	254	25	0.827632	0.0350607	255	28	0.324717	0.166014
nuclear speck	GO:0016607	289	26	0.838191	-0.054811	291	25	0.75752	-0.0793749
spliceosomal complex	GO:0005681	72	7	0.841357	0.0227632	72	5	0.681984	-0.292156
spindle	GO:0005819	82	8	0.850542	0.0262415	80	8	0.845542	0.0724875
growth cone	GO:0030426	84	7	0.852436	-0.131387	84	7	1	-0.109834
trans-Golgi network	GO:0005802	85	7	0.852585	-0.143222	86	5	0.349368	-0.469837
postsynaptic membrane	GO:0045211	99	10	0.862328	0.0609844	99	9	1	-0.0228227
ribonucleoprotein complex	GO:1990904	105	9	0.867549	-0.103217	107	8	0.616552	-0.218315
nuclear envelope	GO:0005635	111	11	0.870044	0.0418842	110	12	0.509458	0.159499
actin cytoskeleton	GO:0015629	122	12	0.87604	0.0344048	122	9	0.532641	-0.231724
lysosomal membrane	GO:0005765	157	14	0.891167	-0.0636693	155	16	0.674012	0.104236
axon	GO:0030424	165	16	0.893232	0.0201624	166	17	0.684279	0.0962981
germinal vesicle	GO:0042585	1	0	1	#NUM!	0	0	1	#VALUE!
RecQ helicase-Topo III complex	GO:0031422	1	0	1	#NUM!	1	0	1	#NUM!
dendritic shaft	GO:0043198	21	2	1	0.00214391	20	2	0.70886	0.0724875
COPI-coated vesicle membrane	GO:0030663	2	0	1	#NUM!	2	0	1	#NUM!
postsynaptic intermediate filament cytoskeleton	GO:0099160	1	0	1	#NUM!	1	0	1	#NUM!
COPI-coated Golgi to ER transport vesicle	GO:0030142	1	0	1	#NUM!	1	0	1	#NUM!
G-protein beta/gamma-subunit complex	GO:0031680	6	0	1	#NUM!	6	0	1	#NUM!
protein phosphatase 4 complex	GO:0030289	2	0	1	#NUM!	2	0	1	#NUM!
AP-3 adaptor complex	GO:0030123	4	0	1	#NUM!	4	0	1	#NUM!
RNA polymerase I transcription factor complex	GO:0000120	2	0	1	#NUM!	2	0	1	#NUM!
condensed nuclear chromosome outer kinetochore	GO:0000942	2	0	1	#NUM!	1	0	1	#NUM!
CSF1-CSF1R complex	GO:1990682	2	0	1	#NUM!	2	0	1	#NUM!
Mpp10 complex	GO:0034457	3	0	1	#NUM!	3	0	1	#NUM!
integrin alphaL-beta2 complex	GO:0034687	1	0	1	#NUM!	1	0	1	#NUM!
interchromatin granule	GO:0035061	4	0	1	#NUM!	4	0	1	#NUM!
viral replication complex	GO:0019034	2	0	1	#NUM!	2	0	1	#NUM!
outer membrane	GO:0019867	1	0	1	#NUM!	2	0	1	#NUM!
CCR4-NOT complex	GO:0030014	8	0	1	#NUM!	8	0	1	#NUM!
subsarcolemmal mitochondrion	GO:1990843	1	0	1	#NUM!	1	0	1	#NUM!
intermediate-density lipoprotein particle	GO:0034363	2	0	1	#NUM!	2	0	1	#NUM!
extrinsic component of mitochondrial inner membrane	GO:0031314	4	0	1	#NUM!	4	0	1	#NUM!
concave side of sperm head	GO:0061830	1	0	1	#NUM!	1	0	1	#NUM!
myosin V complex	GO:0031475	1	0	1	#NUM!	1	0	1	#NUM!
kinesin complex	GO:0005871	32	3	1	-0.0136044	31	3	0.762656	0.0396977
9+2 motile cilium	GO:0097729	2	0	1	#NUM!	2	0	1	#NUM!
large ribosomal subunit	GO:0015934	3	0	1	#NUM!	3	0	1	#NUM!
kinocilium	GO:0060091	1	0	1	#NUM!	1	0	1	#NUM!
asymmetric synapse	GO:0032279	1	0	1	#NUM!	1	0	1	#NUM!
neuronal cell body membrane	GO:0032809	8	0	1	#NUM!	8	0	1	#NUM!
peroxisomal importomer complex	GO:1990429	2	0	1	#NUM!	2	0	1	#NUM!
mitochondrial proton-transporting ATP synthase, catalytic core	GO:0005754	1	0	1	#NUM!	1	0	1	#NUM!
RISC complex	GO:0016442	10	1	1	0.0509341	10	2	0.2369	0.765635
nucleotide-excision repair factor 2 complex	GO:0000111	1	0	1	#NUM!	1	0	1	#NUM!
cation-transporting ATPase complex	GO:0090533	1	0	1	#NUM!	1	0	1	#NUM!
platelet dense granule membrane	GO:0031088	2	0	1	#NUM!	2	0	1	#NUM!
integrin alpha3-beta1 complex	GO:0034667	1	0	1	#NUM!	1	0	1	#NUM!
integral component of autophagosome membrane	GO:0097637	2	0	1	#NUM!	2	0	1	#NUM!
integral component of postsynaptic specialization membrane	GO:0099060	4	0	1	#NUM!	5	0	1	#NUM!
transcriptional preinitiation complex	GO:0097550	5	0	1	#NUM!	5	0	1	#NUM!
Mis6-Sim4 complex	GO:0031511	1	0	1	#NUM!	1	0	1	#NUM!
mitotic spindle microtubule	GO:1990498	3	0	1	#NUM!	3	0	1	#NUM!
Weibel-Palade body	GO:0033093	3	0	1	#NUM!	3	0	1	#NUM!
proton-transporting two-sector ATPase complex	GO:0016469	4	0	1	#NUM!	4	0	1	#NUM!
growth cone filopodium	GO:1990812	3	0	1	#NUM!	3	0	1	#NUM!
interleukin-23 complex	GO:0070743	1	0	1	#NUM!	1	1	0.0930077	2.37507
DNA replication preinitiation complex	GO:0031261	1	0	1	#NUM!	1	0	1	#NUM!
adrenomedullin receptor complex	GO:1903143	0	0	1	#VALUE!	1	0	1	#NUM!
outer dense plaque of desmosome	GO:0090636	1	0	1	#NUM!	1	0	1	#NUM!
leading edge of lamellipodium	GO:0061851	1	0	1	#NUM!	1	1	0.0930077	2.37507
glycine cleavage complex	GO:0005960	1	0	1	#NUM!	1	0	1	#NUM!
rough endoplasmic reticulum lumen	GO:0048237	3	0	1	#NUM!	2	0	1	#NUM!
clathrin-sculpted acetylcholine transport vesicle membrane	GO:0060201	2	0	1	#NUM!	2	0	1	#NUM!
collagen type II trimer	GO:0005585	0	0	1	#VALUE!	1	1	0.0930077	2.37507
smooth muscle contractile fiber	GO:0030485	1	0	1	#NUM!	1	0	1	#NUM!
Lewy body corona	GO:1990038	1	0	1	#NUM!	1	0	1	#NUM!
dendritic spine head	GO:0044327	8	0	1	#NUM!	8	0	1	#NUM!
multivesicular body, internal vesicle	GO:0097487	0	0	1	#VALUE!	0	0	1	#VALUE!
apical tubulobulbar complex	GO:0061828	1	0	1	#NUM!	1	0	1	#NUM!
pre-snoRNP complex	GO:0070761	4	0	1	#NUM!	4	0	1	#NUM!
TRAPPI protein complex	GO:1990070	1	0	1	#NUM!	1	0	1	#NUM!
lateral cell cortex	GO:0097575	1	0	1	#NUM!	1	0	1	#NUM!
interleukin-23 receptor complex	GO:0072536	1	0	1	#NUM!	1	0	1	#NUM!
TIM23 mitochondrial import inner membrane translocase complex	GO:0005744	6	0	1	#NUM!	6	0	1	#NUM!
protein kinase 5 complex	GO:0016533	2	0	1	#NUM!	2	0	1	#NUM!
epidermal lamellar body	GO:0097209	2	0	1	#NUM!	2	0	1	#NUM!
Elg1 RFC-like complex	GO:0031391	2	0	1	#NUM!	2	0	1	#NUM!
voltage-gated sodium channel complex	GO:0001518	3	0	1	#NUM!	3	0	1	#NUM!
equatorial microtubule organizing center	GO:0000923	2	0	1	#NUM!	2	0	1	#NUM!
translation initiation ternary complex	GO:0044207	0	0	1	#VALUE!	0	0	1	#VALUE!
anchored component of membrane	GO:0031225	19	1	1	-0.59092	21	2	1	0.0236973
retromer complex	GO:0030904	7	0	1	#NUM!	7	0	1	#NUM!
clathrin-sculpted glutamate transport vesicle membrane	GO:0060203	3	0	1	#NUM!	3	0	1	#NUM!
cyclin E2-CDK2 complex	GO:0097135	2	0	1	#NUM!	2	0	1	#NUM!
classical Lewy body	GO:0097414	1	0	1	#NUM!	1	0	1	#NUM!
mitochondrion-derived vesicle	GO:0099073	1	0	1	#NUM!	1	0	1	#NUM!
postsynaptic endocytic zone	GO:0098843	2	0	1	#NUM!	2	0	1	#NUM!
asymmetric, glutamatergic, excitatory synapse	GO:0098985	1	0	1	#NUM!	1	0	1	#NUM!
postsynaptic specialization	GO:0099572	2	0	1	#NUM!	2	0	1	#NUM!
main axon	GO:0044304	3	0	1	#NUM!	3	0	1	#NUM!
respiratory chain complex IV	GO:0045277	3	0	1	#NUM!	3	0	1	#NUM!
peripheral region of growth cone	GO:0090725	1	0	1	#NUM!	1	0	1	#NUM!
zeta DNA polymerase complex	GO:0016035	1	0	1	#NUM!	1	0	1	#NUM!
host cell PML body	GO:0075341	1	0	1	#NUM!	1	0	1	#NUM!
myelin sheath abaxonal region	GO:0035748	5	0	1	#NUM!	5	0	1	#NUM!
plasma membrane respiratory chain complex I	GO:0045272	1	0	1	#NUM!	1	0	1	#NUM!
perivitelline space	GO:0098595	0	0	1	#VALUE!	0	0	1	#VALUE!
integral component of peroxisomal membrane	GO:0005779	10	1	1	0.0509341	10	1	1	0.0724875
subapical complex	GO:0035003	0	0	1	#VALUE!	0	0	1	#VALUE!
symbiont-containing vacuole	GO:0020003	2	0	1	#NUM!	2	0	1	#NUM!
intrinsic component of endosome membrane	GO:0031302	0	0	1	#VALUE!	0	0	1	#VALUE!
rod spherule	GO:0044317	1	0	1	#NUM!	1	0	1	#NUM!
proximal dendrite	GO:1990635	4	0	1	#NUM!	4	0	1	#NUM!
other organism cell	GO:0044216	1	0	1	#NUM!	1	0	1	#NUM!
telomeric heterochromatin	GO:0031933	2	0	1	#NUM!	2	0	1	#NUM!
invadopodium membrane	GO:0071438	2	0	1	#NUM!	2	0	1	#NUM!
lysosomal matrix	GO:1990836	1	0	1	#NUM!	1	0	1	#NUM!
laminin-2 complex	GO:0005607	1	0	1	#NUM!	1	0	1	#NUM!
signal recognition particle receptor complex	GO:0005785	1	0	1	#NUM!	1	0	1	#NUM!
piP-body	GO:0071547	2	0	1	#NUM!	2	0	1	#NUM!
extrinsic component of Golgi membrane	GO:0090498	3	0	1	#NUM!	3	0	1	#NUM!
replication fork protection complex	GO:0031298	1	0	1	#NUM!	1	0	1	#NUM!
vacuolar membrane	GO:0005774	14	1	1	-0.285538	14	1	1	-0.263985
dendritic spine membrane	GO:0032591	2	0	1	#NUM!	2	0	1	#NUM!
nuclear pre-replicative complex	GO:0005656	2	0	1	#NUM!	2	0	1	#NUM!
post-spliceosomal complex	GO:0071020	1	0	1	#NUM!	1	0	1	#NUM!
4-aminobutyrate transaminase complex	GO:0032144	1	0	1	#NUM!	1	0	1	#NUM!
endosome to plasma membrane transport vesicle	GO:0070381	3	0	1	#NUM!	3	0	1	#NUM!
endoplasmic reticulum-plasma membrane contact site	GO:0140268	4	0	1	#NUM!	4	0	1	#NUM!
endolysosome lumen	GO:0036021	3	0	1	#NUM!	3	0	1	#NUM!
eukaryotic translation initiation factor 2 complex	GO:0005850	1	0	1	#NUM!	1	0	1	#NUM!
intracellular cyclic nucleotide activated cation channel complex	GO:0017071	1	0	1	#NUM!	1	0	1	#NUM!
mitochondrial proton-transporting ATP synthase, stator stalk	GO:0000274	1	0	1	#NUM!	1	0	1	#NUM!
protein farnesyltransferase complex	GO:0005965	1	0	1	#NUM!	1	0	1	#NUM!
MIS12/MIND type complex	GO:0000444	3	0	1	#NUM!	3	0	1	#NUM!
box C/D snoRNP complex	GO:0031428	2	0	1	#NUM!	2	0	1	#NUM!
cortical endoplasmic reticulum	GO:0032541	1	0	1	#NUM!	1	0	1	#NUM!
oligosaccharyltransferase III complex	GO:0035000	1	0	1	#NUM!	1	0	1	#NUM!
high-density lipoprotein particle	GO:0034364	5	0	1	#NUM!	6	0	1	#NUM!
RNA polymerase I complex	GO:0005736	6	0	1	#NUM!	6	0	1	#NUM!
mitotic spindle pole	GO:0097431	15	1	1	-0.354531	15	2	0.644097	0.36017
alveolar lamellar body	GO:0097208	2	0	1	#NUM!	2	0	1	#NUM!
cytoplasmic cyclin-dependent protein kinase holoenzyme complex	GO:0000308	1	0	1	#NUM!	1	0	1	#NUM!
alpha-beta T cell receptor complex	GO:0042105	1	0	1	#NUM!	1	0	1	#NUM!
sperm mitochondrial sheath	GO:0097226	1	0	1	#NUM!	1	0	1	#NUM!
synapse	GO:0045202	135	12	1	-0.066849	136	13	0.881455	0.027367
TRAPP complex	GO:0030008	6	0	1	#NUM!	6	0	1	#NUM!
TCR signalosome	GO:0036398	1	0	1	#NUM!	1	0	1	#NUM!
U2-type spliceosomal complex	GO:0005684	5	0	1	#NUM!	5	0	1	#NUM!
discoidal high-density lipoprotein particle	GO:0034365	2	0	1	#NUM!	2	0	1	#NUM!
mitochondrial proton-transporting ATP synthase complex, coupling factor F(o)	GO:0000276	6	0	1	#NUM!	6	0	1	#NUM!
mRNA cap methyltransferase complex	GO:0031533	1	0	1	#NUM!	1	0	1	#NUM!
protein C inhibitor-coagulation factor Xa complex	GO:0097182	0	0	1	#VALUE!	0	0	1	#VALUE!
dopaminergic synapse	GO:0098691	3	0	1	#NUM!	2	0	1	#NUM!
calcium ion-transporting ATPase complex	GO:0090534	2	0	1	#NUM!	2	1	0.177376	1.68193
SMN-Sm protein complex	GO:0034719	14	1	1	-0.285538	14	1	1	-0.263985
guanylate cyclase complex, soluble	GO:0008074	1	0	1	#NUM!	1	0	1	#NUM!
EGO complex	GO:0034448	2	0	1	#NUM!	3	0	1	#NUM!
checkpoint clamp complex	GO:0030896	3	0	1	#NUM!	3	0	1	#NUM!
growth hormone receptor complex	GO:0070195	1	0	1	#NUM!	1	0	1	#NUM!
RNA polymerase transcription factor SL1 complex	GO:0005668	2	0	1	#NUM!	2	0	1	#NUM!
nuclear euchromatin	GO:0005719	15	1	1	-0.354531	15	1	1	-0.332978
protein C inhibitor-TMPRSS11E complex	GO:0036025	0	0	1	#VALUE!	0	0	1	#VALUE!
interleukin-28 receptor complex	GO:0032002	0	0	1	#VALUE!	0	0	1	#VALUE!
nucleosome	GO:0000786	19	1	1	-0.59092	20	2	0.70886	0.0724875
extrinsic component of endosome membrane	GO:0031313	6	0	1	#NUM!	6	0	1	#NUM!
pseudopodium membrane	GO:0031260	0	0	1	#VALUE!	0	0	1	#VALUE!
retromer, cargo-selective complex	GO:0030906	2	0	1	#NUM!	2	0	1	#NUM!
nuclear lumen	GO:0031981	1	0	1	#NUM!	1	0	1	#NUM!
filamentous actin	GO:0031941	14	1	1	-0.285538	14	2	0.379115	0.429162
extrinsic component of omegasome membrane	GO:0097629	1	0	1	#NUM!	1	0	1	#NUM!
protein C inhibitor-plasma kallikrein complex	GO:0036030	0	0	1	#VALUE!	0	0	1	#VALUE!
stereocilium bundle	GO:0032421	2	0	1	#NUM!	2	0	1	#NUM!
calcium- and calmodulin-dependent protein kinase complex	GO:0005954	2	0	1	#NUM!	2	0	1	#NUM!
syntrophin complex	GO:0016013	3	0	1	#NUM!	3	0	1	#NUM!
DNA replication factor C complex	GO:0005663	4	0	1	#NUM!	4	0	1	#NUM!
interphase microtubule organizing center	GO:0031021	1	0	1	#NUM!	1	0	1	#NUM!
dendrite terminus	GO:0044292	2	0	1	#NUM!	2	0	1	#NUM!
Barr body	GO:0001740	3	0	1	#NUM!	3	0	1	#NUM!
lumenal side of Golgi membrane	GO:0098547	1	0	1	#NUM!	1	0	1	#NUM!
transcription factor TFTC complex	GO:0033276	7	0	1	#NUM!	7	0	1	#NUM!
UFD1-NPL4 complex	GO:0036501	1	0	1	#NUM!	1	0	1	#NUM!
female pronucleus	GO:0001939	6	0	1	#NUM!	6	0	1	#NUM!
ribose phosphate diphosphokinase complex	GO:0002189	4	0	1	#NUM!	4	0	1	#NUM!
SUMO activating enzyme complex	GO:0031510	3	0	1	#NUM!	3	0	1	#NUM!
BIM-BCL-xl complex	GO:0097140	1	0	1	#NUM!	1	0	1	#NUM!
laminin-3 complex	GO:0005608	1	0	1	#NUM!	1	0	1	#NUM!
nucleolar ribonuclease P complex	GO:0005655	2	0	1	#NUM!	2	0	1	#NUM!
cleavage body	GO:0071920	2	0	1	#NUM!	2	0	1	#NUM!
macropinocytic cup	GO:0070685	1	0	1	#NUM!	1	0	1	#NUM!
SCF ubiquitin ligase complex	GO:0019005	43	4	1	-0.0213866	43	4	1	0.000166814
FACT complex	GO:0035101	2	0	1	#NUM!	2	0	1	#NUM!
clathrin-sculpted monoamine transport vesicle membrane	GO:0070083	3	0	1	#NUM!	3	0	1	#NUM!
neurofibrillary tangle	GO:0097418	3	0	1	#NUM!	3	0	1	#NUM!
spherical high-density lipoprotein particle	GO:0034366	2	0	1	#NUM!	2	0	1	#NUM!
peroxisomal membrane	GO:0005778	34	3	1	-0.0742291	33	4	0.54314	0.264859
clathrin complex	GO:0071439	3	0	1	#NUM!	3	0	1	#NUM!
condensed nuclear chromosome kinetochore	GO:0000778	4	0	1	#NUM!	5	0	1	#NUM!
CURI complex	GO:0032545	2	0	1	#NUM!	2	0	1	#NUM!
myosin II complex	GO:0016460	3	0	1	#NUM!	3	0	1	#NUM!
DUBm complex	GO:0071819	2	0	1	#NUM!	2	0	1	#NUM!
perineuronal net	GO:0072534	2	0	1	#NUM!	2	0	1	#NUM!
RNA polymerase III complex	GO:0005666	9	0	1	#NUM!	9	0	1	#NUM!
NatC complex	GO:0031417	1	0	1	#NUM!	1	0	1	#NUM!
cytoplasmic side of late endosome membrane	GO:0098560	2	0	1	#NUM!	2	0	1	#NUM!
lamellar body	GO:0042599	5	0	1	#NUM!	5	0	1	#NUM!
catalytic step 2 spliceosome	GO:0071013	79	7	1	-0.0700185	79	6	0.844596	-0.202616
VCB complex	GO:0030891	5	0	1	#NUM!	5	0	1	#NUM!
endothelial microparticle	GO:0072563	1	0	1	#NUM!	1	0	1	#NUM!
protein-lipid complex	GO:0032994	1	0	1	#NUM!	1	0	1	#NUM!
collagen type XI trimer	GO:0005592	1	0	1	#NUM!	1	0	1	#NUM!
host cell presynaptic membrane	GO:0044231	1	0	1	#NUM!	1	0	1	#NUM!
chromosome passenger complex	GO:0032133	1	0	1	#NUM!	0	0	1	#VALUE!
node of Ranvier	GO:0033268	8	0	1	#NUM!	8	0	1	#NUM!
alveolar lamellar body membrane	GO:0097233	0	0	1	#VALUE!	0	0	1	#VALUE!
oncostatin-M receptor complex	GO:0005900	2	0	1	#NUM!	2	0	1	#NUM!
mitochondrial crista	GO:0030061	3	0	1	#NUM!	3	0	1	#NUM!
TORC2 complex	GO:0031932	5	0	1	#NUM!	5	1	0.386297	0.765635
growth cone membrane	GO:0032584	2	0	1	#NUM!	2	0	1	#NUM!
cyclin/CDK positive transcription elongation factor complex	GO:0008024	4	0	1	#NUM!	4	0	1	#NUM!
U4atac snRNP	GO:0005690	2	0	1	#NUM!	2	0	1	#NUM!
interfibrillar mitochondrion	GO:1990844	1	0	1	#NUM!	1	0	1	#NUM!
ribonucleoside-diphosphate reductase complex	GO:0005971	1	0	1	#NUM!	1	0	1	#NUM!
insulin-like growth factor binding protein complex	GO:0016942	2	0	1	#NUM!	2	0	1	#NUM!
pseudopodium	GO:0031143	11	1	1	-0.0443761	12	3	0.0934771	0.988778
replisome	GO:0030894	1	0	1	#NUM!	1	0	1	#NUM!
mitotic spindle midzone	GO:1990023	4	0	1	#NUM!	4	0	1	#NUM!
endoplasmic reticulum chaperone complex	GO:0034663	8	0	1	#NUM!	8	0	1	#NUM!
Mre11 complex	GO:0030870	2	0	1	#NUM!	2	0	1	#NUM!
BCOR complex	GO:0140261	1	0	1	#NUM!	1	0	1	#NUM!
USH2 complex	GO:1990696	1	0	1	#NUM!	1	0	1	#NUM!
TSC1-TSC2 complex	GO:0033596	2	0	1	#NUM!	2	0	1	#NUM!
cyclin D2-CDK4 complex	GO:0097129	2	0	1	#NUM!	2	0	1	#NUM!
ciliary pocket membrane	GO:0020018	2	0	1	#NUM!	2	0	1	#NUM!
transcription factor TFIIE complex	GO:0005673	2	0	1	#NUM!	2	0	1	#NUM!
actomyosin contractile ring	GO:0005826	3	0	1	#NUM!	3	0	1	#NUM!
ion channel complex	GO:0034702	2	0	1	#NUM!	2	0	1	#NUM!
RNA polymerase II transcription repressor complex	GO:0090571	2	0	1	#NUM!	2	0	1	#NUM!
PR-DUB complex	GO:0035517	3	0	1	#NUM!	3	0	1	#NUM!
kinesin I complex	GO:0016938	1	0	1	#NUM!	1	0	1	#NUM!
symmetric synapse	GO:0032280	1	0	1	#NUM!	1	0	1	#NUM!
photoreceptor outer segment	GO:0001750	16	1	1	-0.41907	18	1	1	-0.515299
plasma membrane bounded cell projection cytoplasm	GO:0032838	1	0	1	#NUM!	1	0	1	#NUM!
integrin alpha7-beta1 complex	GO:0034677	1	0	1	#NUM!	1	0	1	#NUM!
nuclear pore	GO:0005643	45	4	1	-0.066849	43	5	0.594012	0.22331
DBIRD complex	GO:0044609	1	0	1	#NUM!	1	0	1	#NUM!
GATOR2 complex	GO:0061700	4	0	1	#NUM!	4	0	1	#NUM!
BBSome	GO:0034464	4	0	1	#NUM!	4	0	1	#NUM!
intercellular bridge	GO:0045171	30	2	1	-0.354531	32	3	1	0.00794895
mitochondria-associated endoplasmic reticulum membrane	GO:0044233	6	0	1	#NUM!	6	0	1	#NUM!
cortical microtubule plus-end	GO:1903754	1	0	1	#NUM!	1	0	1	#NUM!
preribosome, small subunit precursor	GO:0030688	6	0	1	#NUM!	8	0	1	#NUM!
small nucleolar ribonucleoprotein complex	GO:0005732	7	0	1	#NUM!	7	0	1	#NUM!
dynactin complex	GO:0005869	7	0	1	#NUM!	7	0	1	#NUM!
inactive sex chromosome	GO:0098577	1	0	1	#NUM!	1	0	1	#NUM!
Shc-EGFR complex	GO:0070435	2	0	1	#NUM!	2	0	1	#NUM!
eukaryotic translation initiation factor 2B complex	GO:0005851	4	0	1	#NUM!	4	0	1	#NUM!
integrin alpha11-beta1 complex	GO:0034681	1	0	1	#NUM!	1	0	1	#NUM!
serine/threonine protein kinase complex	GO:1902554	1	0	1	#NUM!	1	0	1	#NUM!
replication fork	GO:0005657	13	1	1	-0.21143	13	0	0.625019	#NUM!
Ndc80 complex	GO:0031262	0	0	1	#VALUE!	1	0	1	#NUM!
integral component of lysosomal membrane	GO:1905103	1	0	1	#NUM!	1	0	1	#NUM!
ribosome	GO:0005840	33	3	1	-0.0443761	33	1	0.36224	-1.12143
smooth endoplasmic reticulum membrane	GO:0030868	2	0	1	#NUM!	1	0	1	#NUM!
succinate-CoA ligase complex	GO:0042709	1	0	1	#NUM!	1	0	1	#NUM!
heterotrimeric G-protein complex	GO:0005834	18	1	1	-0.536853	18	1	1	-0.515299
RNA N6-methyladenosine methyltransferase complex	GO:0036396	4	0	1	#NUM!	4	0	1	#NUM!
cyclin-dependent protein kinase holoenzyme complex	GO:0000307	24	2	1	-0.131387	22	1	0.715982	-0.71597
presynaptic cytoskeleton	GO:0099569	1	0	1	#NUM!	1	0	1	#NUM!
serine protease inhibitor complex	GO:0097180	0	0	1	#VALUE!	0	0	1	#VALUE!
muscle myosin complex	GO:0005859	2	0	1	#NUM!	2	0	1	#NUM!
clathrin coat of coated pit	GO:0030132	4	0	1	#NUM!	4	0	1	#NUM!
ESCRT-0 complex	GO:0033565	3	0	1	#NUM!	3	0	1	#NUM!
vesicle coat	GO:0030120	1	0	1	#NUM!	1	0	1	#NUM!
katanin complex	GO:0008352	1	0	1	#NUM!	1	0	1	#NUM!
stereocilium shaft	GO:0120043	1	0	1	#NUM!	1	1	0.0930077	2.37507
gamma-tubulin complex	GO:0000930	6	0	1	#NUM!	6	0	1	#NUM!
spindle matrix	GO:1990047	1	0	1	#NUM!	1	0	1	#NUM!
CHOP-C/EBP complex	GO:0036488	1	0	1	#NUM!	1	0	1	#NUM!
phosphatidylinositol 3-kinase complex, class III	GO:0035032	1	0	1	#NUM!	1	0	1	#NUM!
Rad51B-Rad51C-Rad51D-XRCC2 complex	GO:0033063	2	0	1	#NUM!	2	0	1	#NUM!
anchored component of presynaptic active zone membrane	GO:0099029	2	0	1	#NUM!	2	0	1	#NUM!
hemidesmosome	GO:0030056	4	0	1	#NUM!	4	0	1	#NUM!
NOS2-CD74 complex	GO:0035693	1	0	1	#NUM!	1	0	1	#NUM!
extrinsic component of postsynaptic membrane	GO:0098890	2	0	1	#NUM!	2	0	1	#NUM!
Elongator holoenzyme complex	GO:0033588	3	0	1	#NUM!	3	0	1	#NUM!
bicellular tight junction	GO:0005923	53	5	1	-0.00733483	55	6	0.639589	0.159499
chylomicron remnant	GO:0034360	0	0	1	#VALUE!	0	0	1	#VALUE!
integral component of neuronal dense core vesicle membrane	GO:0099066	2	0	1	#NUM!	2	0	1	#NUM!
autosome	GO:0030849	1	0	1	#NUM!	1	0	1	#NUM!
rough endoplasmic reticulum membrane	GO:0030867	2	0	1	#NUM!	2	0	1	#NUM!
secretory granule	GO:0030141	29	2	1	-0.320629	30	2	1	-0.332978
tethering complex	GO:0099023	1	0	1	#NUM!	1	0	1	#NUM!
meiotic cohesin complex	GO:0030893	3	0	1	#NUM!	4	1	0.323327	0.988778
other organism cell membrane	GO:0044218	0	0	1	#VALUE!	0	0	1	#VALUE!
gamma-catenin-TCF7L2 complex	GO:0071665	1	0	1	#NUM!	1	0	1	#NUM!
cyclin K-CDK13 complex	GO:0002945	2	0	1	#NUM!	2	0	1	#NUM!
heterochromatin	GO:0000792	13	1	1	-0.21143	13	1	1	-0.189877
inflammasome complex	GO:0061702	1	0	1	#NUM!	1	0	1	#NUM!
distal axon	GO:0150034	2	0	1	#NUM!	2	0	1	#NUM!
gamma DNA polymerase complex	GO:0005760	1	0	1	#NUM!	1	0	1	#NUM!
BRCA1-BARD1 complex	GO:0031436	2	0	1	#NUM!	2	0	1	#NUM!
alphav-beta3 integrin-vitronectin complex	GO:0071062	1	0	1	#NUM!	0	0	1	#VALUE!
calyx of Held	GO:0044305	12	1	1	-0.131387	12	1	1	-0.109834
IRE1-TRAF2-ASK1 complex	GO:1990604	1	0	1	#NUM!	1	0	1	#NUM!
apolipoprotein B mRNA editing enzyme complex	GO:0030895	2	0	1	#NUM!	2	0	1	#NUM!
acrosomal vesicle	GO:0001669	30	2	1	-0.354531	30	5	0.194081	0.583313
lipopolysaccharide receptor complex	GO:0046696	4	0	1	#NUM!	4	0	1	#NUM!
NSL complex	GO:0044545	5	0	1	#NUM!	5	0	1	#NUM!
PCSK9-AnxA2 complex	GO:1990667	1	0	1	#NUM!	1	0	1	#NUM!
cyclin A1-CDK2 complex	GO:0097123	2	0	1	#NUM!	2	0	1	#NUM!
septin complex	GO:0031105	9	0	1	#NUM!	9	0	1	#NUM!
translation release factor complex	GO:0018444	2	0	1	#NUM!	2	0	1	#NUM!
eukaryotic translation initiation factor 3 complex, eIF3m	GO:0071541	6	0	1	#NUM!	6	0	1	#NUM!
anchored component of postsynaptic density membrane	GO:0099031	1	0	1	#NUM!	1	0	1	#NUM!
muscle cell projection membrane	GO:0036195	1	0	1	#NUM!	1	0	1	#NUM!
cell cortex region	GO:0099738	9	0	1	#NUM!	9	0	1	#NUM!
protein C inhibitor-coagulation factor XI complex	GO:0097183	0	0	1	#VALUE!	0	0	1	#VALUE!
collagen type IV trimer	GO:0005587	2	0	1	#NUM!	2	0	1	#NUM!
HIR complex	GO:0000417	1	0	1	#NUM!	1	0	1	#NUM!
lipid tube	GO:0060987	1	0	1	#NUM!	1	0	1	#NUM!
cytoskeleton of presynaptic active zone	GO:0048788	3	0	1	#NUM!	3	0	1	#NUM!
inhibin A complex	GO:0043512	1	0	1	#NUM!	1	0	1	#NUM!
TAP complex	GO:0042825	1	0	1	#NUM!	2	0	1	#NUM!
collagen type VIII trimer	GO:0005591	1	0	1	#NUM!	1	0	1	#NUM!
photoreceptor cell cilium	GO:0097733	1	0	1	#NUM!	1	0	1	#NUM!
axon initial segment	GO:0043194	13	1	1	-0.21143	13	1	1	-0.189877
UBC13-UEV1A complex	GO:0035370	2	0	1	#NUM!	2	0	1	#NUM!
apoptosome	GO:0043293	1	0	1	#NUM!	1	0	1	#NUM!
centriolar subdistal appendage	GO:0120103	6	0	1	#NUM!	6	1	0.443414	0.583313
inhibin-betaglycan-ActRII complex	GO:0034673	1	0	1	#NUM!	1	0	1	#NUM!
postsynaptic specialization membrane	GO:0099634	3	0	1	#NUM!	2	0	1	#NUM!
nuclear pore outer ring	GO:0031080	6	0	1	#NUM!	6	0	1	#NUM!
nucleolus organizer region	GO:0005731	1	0	1	#NUM!	1	0	1	#NUM!
synaptic vesicle	GO:0008021	75	7	1	-0.0180588	75	8	0.6874	0.137026
MCM8-MCM9 complex	GO:0097362	2	0	1	#NUM!	2	0	1	#NUM!
delta DNA polymerase complex	GO:0043625	1	0	1	#NUM!	1	0	1	#NUM!
commitment complex	GO:0000243	4	0	1	#NUM!	4	0	1	#NUM!
protein phosphatase type 2A complex	GO:0000159	8	0	1	#NUM!	10	0	0.613402	#NUM!
GATOR1 complex	GO:1990130	1	0	1	#NUM!	1	0	1	#NUM!
serine C-palmitoyltransferase complex	GO:0017059	1	0	1	#NUM!	1	0	1	#NUM!
PAM complex, Tim23 associated import motor	GO:0001405	2	0	1	#NUM!	2	0	1	#NUM!
microprocessor complex	GO:0070877	1	0	1	#NUM!	1	0	1	#NUM!
Smc5-Smc6 complex	GO:0030915	3	0	1	#NUM!	3	0	1	#NUM!
extracellular matrix	GO:0031012	59	5	1	-0.11458	62	6	0.826877	0.0396977
PCAF complex	GO:0000125	5	0	1	#NUM!	5	0	1	#NUM!
catalytic complex	GO:1902494	2	0	1	#NUM!	1	0	1	#NUM!
extrinsic component of endoplasmic reticulum membrane	GO:0042406	3	0	1	#NUM!	3	0	1	#NUM!
elastic fiber	GO:0071953	2	0	1	#NUM!	2	0	1	#NUM!
microvesicle	GO:1990742	1	0	1	#NUM!	1	0	1	#NUM!
methionine adenosyltransferase complex	GO:0048269	2	0	1	#NUM!	2	0	1	#NUM!
basal part of cell	GO:0045178	3	0	1	#NUM!	3	0	1	#NUM!
NuA3a histone acetyltransferase complex	GO:1990467	1	0	1	#NUM!	1	0	1	#NUM!
integrin alpha1-beta1 complex	GO:0034665	1	0	1	#NUM!	1	0	1	#NUM!
axonemal outer doublet	GO:0097545	0	0	1	#VALUE!	1	0	1	#NUM!
mitotic spindle astral microtubule	GO:0061673	2	0	1	#NUM!	2	0	1	#NUM!
slit diaphragm	GO:0036057	4	0	1	#NUM!	4	0	1	#NUM!
Grb2-Sos complex	GO:0070618	1	0	1	#NUM!	1	0	1	#NUM!
dynein complex	GO:0030286	10	1	1	0.0509341	10	1	1	0.0724875
THO complex part of transcription export complex	GO:0000445	5	0	1	#NUM!	5	0	1	#NUM!
ciliary inversin compartment	GO:0097543	0	0	1	#VALUE!	1	0	1	#NUM!
intraciliary transport particle A	GO:0030991	3	0	1	#NUM!	3	0	1	#NUM!
cis-Golgi network membrane	GO:0033106	2	0	1	#NUM!	2	0	1	#NUM!
laminin complex	GO:0043256	3	0	1	#NUM!	3	0	1	#NUM!
cell division site	GO:0032153	2	0	1	#NUM!	2	0	1	#NUM!
cell body fiber	GO:0070852	3	0	1	#NUM!	3	0	1	#NUM!
NuA3b histone acetyltransferase complex	GO:1990468	1	0	1	#NUM!	1	0	1	#NUM!
U2-type catalytic step 1 spliceosome	GO:0071006	10	1	1	0.0509341	10	1	1	0.0724875
BRCA2-MAGE-D1 complex	GO:0033593	0	0	1	#VALUE!	1	0	1	#NUM!
presynaptic endocytic zone membrane	GO:0098835	4	0	1	#NUM!	4	0	1	#NUM!
nuclear nucleosome	GO:0000788	5	0	1	#NUM!	5	0	1	#NUM!
type III intermediate filament	GO:0045098	1	0	1	#NUM!	1	0	1	#NUM!
TRAPPIII protein complex	GO:1990072	1	0	1	#NUM!	1	0	1	#NUM!
follicle-stimulating hormone complex	GO:0016914	0	0	1	#VALUE!	0	0	1	#VALUE!
respirasome	GO:0070469	3	0	1	#NUM!	3	0	1	#NUM!
nuclear subtelomeric heterochromatin	GO:1990707	1	0	1	#NUM!	1	0	1	#NUM!
box H/ACA snoRNP complex	GO:0031429	4	0	1	#NUM!	4	0	1	#NUM!
MKS complex	GO:0036038	5	0	1	#NUM!	5	1	0.386297	0.765635
XPC complex	GO:0071942	3	0	1	#NUM!	3	0	1	#NUM!
intrinsic component of external side of plasma membrane	GO:0031233	0	0	1	#VALUE!	0	0	1	#VALUE!
NatB complex	GO:0031416	1	0	1	#NUM!	1	0	1	#NUM!
protein C inhibitor-PLAT complex	GO:0036026	0	0	1	#VALUE!	0	0	1	#VALUE!
photoreceptor connecting cilium	GO:0032391	14	1	1	-0.285538	15	1	1	-0.332978
protein C inhibitor-TMPRSS7 complex	GO:0036024	0	0	1	#VALUE!	0	0	1	#VALUE!
nucleotide-excision repair factor 1 complex	GO:0000110	2	0	1	#NUM!	2	0	1	#NUM!
unconventional myosin complex	GO:0016461	5	0	1	#NUM!	5	0	1	#NUM!
perinuclear endoplasmic reticulum	GO:0097038	12	1	1	-0.131387	12	1	1	-0.109834
interleukin-6 receptor complex	GO:0005896	2	0	1	#NUM!	2	0	1	#NUM!
late recombination nodule	GO:0005715	1	0	1	#NUM!	1	0	1	#NUM!
transcription factor AP-1 complex	GO:0035976	4	0	1	#NUM!	4	0	1	#NUM!
clathrin coat of endocytic vesicle	GO:0030128	1	0	1	#NUM!	1	0	1	#NUM!
extrinsic component of presynaptic membrane	GO:0098888	1	0	1	#NUM!	1	0	1	#NUM!
Bcl3/NF-kappaB2 complex	GO:0033257	2	0	1	#NUM!	1	0	1	#NUM!
egg coat	GO:0035805	0	0	1	#VALUE!	0	0	1	#VALUE!
box H/ACA scaRNP complex	GO:0072589	4	0	1	#NUM!	4	0	1	#NUM!
MHC class I protein complex	GO:0042612	7	0	1	#NUM!	7	0	1	#NUM!
6-phosphofructo-2-kinase/fructose-2,6-biphosphatase complex	GO:0043540	0	0	1	#VALUE!	1	0	1	#NUM!
CAF-1 complex	GO:0033186	2	0	1	#NUM!	2	0	1	#NUM!
TORC1 complex	GO:0031931	4	0	1	#NUM!	4	0	1	#NUM!
PeBoW complex	GO:0070545	2	0	1	#NUM!	2	0	1	#NUM!
plasma membrane proton-transporting V-type ATPase complex	GO:0033181	3	0	1	#NUM!	3	0	1	#NUM!
kinesin II complex	GO:0016939	3	0	1	#NUM!	3	0	1	#NUM!
BIM-BCL-2 complex	GO:0097141	1	0	1	#NUM!	1	0	1	#NUM!
specific granule membrane	GO:0035579	39	3	1	-0.21143	41	3	1	-0.239887
Noc2p-Noc3p complex	GO:0030691	1	0	1	#NUM!	1	0	1	#NUM!
anchored component of postsynaptic membrane	GO:0099025	1	0	1	#NUM!	1	0	1	#NUM!
glycinergic synapse	GO:0098690	2	0	1	#NUM!	2	0	1	#NUM!
contractile ring	GO:0070938	3	0	1	#NUM!	3	0	1	#NUM!
negative cofactor 2 complex	GO:0017054	1	0	1	#NUM!	1	0	1	#NUM!
complement component C1 complex	GO:0005602	2	0	1	#NUM!	2	0	1	#NUM!
multivesicular body lumen	GO:0097486	3	0	1	#NUM!	3	0	1	#NUM!
Noc4p-Nop14p complex	GO:0030692	0	0	1	#VALUE!	0	0	1	#VALUE!
plasma membrane succinate dehydrogenase complex	GO:0045282	1	0	1	#NUM!	1	0	1	#NUM!
periciliary membrane compartment	GO:1990075	2	0	1	#NUM!	2	0	1	#NUM!
respiratory chain complex II	GO:0045273	1	0	1	#NUM!	1	0	1	#NUM!
parallel fiber to Purkinje cell synapse	GO:0098688	4	0	1	#NUM!	4	0	1	#NUM!
cytoplasmic side of endoplasmic reticulum membrane	GO:0098554	4	0	1	#NUM!	4	0	1	#NUM!
SOSS complex	GO:0070876	3	0	1	#NUM!	3	0	1	#NUM!
pyruvate kinase complex	GO:1902912	1	0	1	#NUM!	1	0	1	#NUM!
Swi5-Sfr1 complex	GO:0032798	1	0	1	#NUM!	1	0	1	#NUM!
glucosidase II complex	GO:0017177	2	0	1	#NUM!	2	0	1	#NUM!
cis-Golgi network	GO:0005801	32	3	1	-0.0136044	32	3	1	0.00794895
DSIF complex	GO:0032044	2	0	1	#NUM!	2	0	1	#NUM!
extrinsic component of presynaptic endocytic zone membrane	GO:0098894	2	0	1	#NUM!	2	0	1	#NUM!
plasma membrane bounded cell projection	GO:0120025	1	0	1	#NUM!	1	0	1	#NUM!
Rad17 RFC-like complex	GO:0031389	1	0	1	#NUM!	1	0	1	#NUM!
myofibril	GO:0030016	11	1	1	-0.0443761	11	1	1	-0.0228227
nuclear telomeric heterochromatin	GO:0005724	2	0	1	#NUM!	2	0	1	#NUM!
GARP complex	GO:0000938	2	0	1	#NUM!	2	0	1	#NUM!
brahma complex	GO:0035060	1	0	1	#NUM!	1	0	1	#NUM!
isoamylase complex	GO:0043033	1	0	1	#NUM!	1	0	1	#NUM!
synaptobrevin 2-SNAP-25-syntaxin-1a-complexin II complex	GO:0070033	2	0	1	#NUM!	2	0	1	#NUM!
supramolecular fiber	GO:0099512	1	0	1	#NUM!	1	0	1	#NUM!
tertiary granule	GO:0070820	2	0	1	#NUM!	2	0	1	#NUM!
npBAF complex	GO:0071564	11	1	1	-0.0443761	11	1	1	-0.0228227
clathrin coat of trans-Golgi network vesicle	GO:0030130	5	0	1	#NUM!	5	0	1	#NUM!
MutSalpha complex	GO:0032301	1	0	1	#NUM!	1	0	1	#NUM!
U7 snRNP	GO:0005683	6	0	1	#NUM!	6	0	1	#NUM!
amylin receptor complex 1	GO:0150056	1	0	1	#NUM!	0	0	1	#VALUE!
THO complex	GO:0000347	4	0	1	#NUM!	4	0	1	#NUM!
mRNA cleavage and polyadenylation specificity factor complex	GO:0005847	10	1	1	0.0509341	10	1	1	0.0724875
synaptic vesicle membrane	GO:0030672	34	3	1	-0.0742291	33	4	0.54314	0.264859
inward rectifying potassium channel	GO:0008282	1	0	1	#NUM!	1	0	1	#NUM!
chromatin silencing complex	GO:0005677	3	0	1	#NUM!	3	0	1	#NUM!
pore complex	GO:0046930	4	0	1	#NUM!	4	0	1	#NUM!
Rad6-Rad18 complex	GO:0097505	1	0	1	#NUM!	1	0	1	#NUM!
proton-transporting ATP synthase complex, catalytic core F(1)	GO:0045261	1	0	1	#NUM!	1	0	1	#NUM!
glial limiting end-foot	GO:0097451	0	0	1	#VALUE!	0	0	1	#VALUE!
lipoprotein particle	GO:1990777	2	0	1	#NUM!	2	0	1	#NUM!
CNTFR-CLCF1 complex	GO:0097059	1	0	1	#NUM!	1	0	1	#NUM!
dentate gyrus mossy fiber	GO:0044302	1	0	1	#NUM!	1	0	1	#NUM!
EMILIN complex	GO:1990971	0	0	1	#VALUE!	0	0	1	#VALUE!
Hrd1p ubiquitin ligase ERAD-L complex	GO:0000839	3	0	1	#NUM!	3	0	1	#NUM!
vacuolar proton-transporting V-type ATPase, V0 domain	GO:0000220	1	0	1	#NUM!	1	0	1	#NUM!
cytoplasmic side of early endosome membrane	GO:0098559	2	0	1	#NUM!	2	0	1	#NUM!
synaptonemal complex	GO:0000795	10	1	1	0.0509341	10	1	1	0.0724875
cohesin complex	GO:0008278	5	0	1	#NUM!	6	1	0.443414	0.583313
NURF complex	GO:0016589	3	0	1	#NUM!	3	0	1	#NUM!
myosin filament	GO:0032982	4	0	1	#NUM!	4	0	1	#NUM!
outer dense fiber	GO:0001520	4	0	1	#NUM!	4	1	0.323327	0.988778
HULC complex	GO:0033503	4	0	1	#NUM!	4	1	0.323327	0.988778
U2AF	GO:0089701	3	0	1	#NUM!	3	0	1	#NUM!
CatSper complex	GO:0036128	1	0	1	#NUM!	1	0	1	#NUM!
protein C inhibitor-thrombin complex	GO:0036028	0	0	1	#VALUE!	0	0	1	#VALUE!
tRNA-splicing ligase complex	GO:0072669	3	0	1	#NUM!	3	0	1	#NUM!
mature chylomicron	GO:0034359	0	0	1	#VALUE!	0	0	1	#VALUE!
perinuclear endoplasmic reticulum lumen	GO:0099020	1	0	1	#NUM!	1	0	1	#NUM!
extrinsic component of cytoplasmic side of plasma membrane	GO:0031234	40	3	1	-0.236748	45	5	0.606314	0.177848
hyaluranon cable	GO:0036117	0	0	1	#VALUE!	0	0	1	#VALUE!
integral component of external side of plasma membrane	GO:0071575	0	0	1	#VALUE!	0	0	1	#VALUE!
ESCRT III complex	GO:0000815	8	0	1	#NUM!	9	0	1	#NUM!
hexameric IgM immunoglobulin complex	GO:0071757	1	0	1	#NUM!	1	0	1	#NUM!
Golgi transport complex	GO:0017119	10	1	1	0.0509341	10	1	1	0.0724875
integrin alphav-beta5 complex	GO:0034684	1	0	1	#NUM!	1	0	1	#NUM!
BLOC-2 complex	GO:0031084	1	0	1	#NUM!	1	0	1	#NUM!
Cul4B-RING E3 ubiquitin ligase complex	GO:0031465	3	0	1	#NUM!	3	0	1	#NUM!
alphav-beta3 integrin-PKCalpha complex	GO:0035866	1	0	1	#NUM!	1	0	1	#NUM!
interleukin-13 receptor complex	GO:0005898	1	0	1	#NUM!	1	0	1	#NUM!
L-cysteine desulfurase complex	GO:1990221	1	0	1	#NUM!	1	0	1	#NUM!
nuclear RNA-directed RNA polymerase complex	GO:0031380	1	0	1	#NUM!	1	0	1	#NUM!
fibrinogen complex	GO:0005577	2	0	1	#NUM!	3	0	1	#NUM!
sperm principal piece	GO:0097228	3	0	1	#NUM!	3	0	1	#NUM!
dendritic tree	GO:0097447	1	0	1	#NUM!	1	0	1	#NUM!
rhabdomere	GO:0016028	1	0	1	#NUM!	1	0	1	#NUM!
extrinsic component of postsynaptic endosome membrane	GO:0098999	1	0	1	#NUM!	1	0	1	#NUM!
MSL complex	GO:0072487	2	0	1	#NUM!	2	0	1	#NUM!
protein kinase complex	GO:1902911	1	0	1	#NUM!	1	0	1	#NUM!
bleb	GO:0032059	8	0	1	#NUM!	8	0	1	#NUM!
cytosolic ribosome	GO:0022626	5	0	1	#NUM!	5	0	1	#NUM!
host cell surface	GO:0044228	1	0	1	#NUM!	1	0	1	#NUM!
tetraspanin-enriched microdomain	GO:0097197	4	0	1	#NUM!	4	1	0.323327	0.988778
neuronal dense core vesicle	GO:0098992	1	0	1	#NUM!	1	0	1	#NUM!
HAUS complex	GO:0070652	7	0	1	#NUM!	7	0	1	#NUM!
EKC/KEOPS complex	GO:0000408	4	0	1	#NUM!	4	1	0.323327	0.988778
ESCRT II complex	GO:0000814	2	0	1	#NUM!	2	0	1	#NUM!
fascia adherens	GO:0005916	8	0	1	#NUM!	7	1	0.495222	0.429162
RNA polymerase I core factor complex	GO:0070860	1	0	1	#NUM!	1	0	1	#NUM!
lysosomal lumen	GO:0043202	39	3	1	-0.21143	44	3	0.794784	-0.310505
phenylalanine-tRNA ligase complex	GO:0009328	1	0	1	#NUM!	1	0	1	#NUM!
melanosome	GO:0042470	71	6	1	-0.117401	71	6	1	-0.0958478
clathrin vesicle coat	GO:0030125	4	0	1	#NUM!	4	0	1	#NUM!
t-UTP complex	GO:0034455	2	0	1	#NUM!	2	0	1	#NUM!
pICln-Sm protein complex	GO:0034715	6	0	1	#NUM!	6	0	1	#NUM!
fibrillar collagen trimer	GO:0005583	1	0	1	#NUM!	1	0	1	#NUM!
AMPA glutamate receptor complex	GO:0032281	6	0	1	#NUM!	6	0	1	#NUM!
platelet alpha granule	GO:0031091	5	0	1	#NUM!	6	0	1	#NUM!
presynaptic actin cytoskeleton	GO:0099143	1	0	1	#NUM!	1	0	1	#NUM!
laminin-5 complex	GO:0005610	1	0	1	#NUM!	1	0	1	#NUM!
PCNA complex	GO:0043626	1	0	1	#NUM!	1	0	1	#NUM!
integral component of endoplasmic reticulum membrane	GO:0030176	40	3	1	-0.236748	41	4	0.78963	0.0477949
proton-transporting V-type ATPase complex	GO:0033176	1	0	1	#NUM!	1	0	1	#NUM!
compact myelin	GO:0043218	3	0	1	#NUM!	3	0	1	#NUM!
tricarboxylic acid cycle enzyme complex	GO:0045239	1	0	1	#NUM!	1	0	1	#NUM!
box H/ACA telomerase RNP complex	GO:0090661	4	0	1	#NUM!	4	0	1	#NUM!
Rad51C-XRCC3 complex	GO:0033065	0	0	1	#VALUE!	0	0	1	#VALUE!
kainate selective glutamate receptor complex	GO:0032983	2	0	1	#NUM!	2	0	1	#NUM!
Bcl3-Bcl10 complex	GO:0032996	1	0	1	#NUM!	1	0	1	#NUM!
microtubule end	GO:1990752	1	0	1	#NUM!	1	0	1	#NUM!
photoreceptor disc membrane	GO:0097381	2	0	1	#NUM!	2	0	1	#NUM!
extrinsic component of postsynaptic early endosome membrane	GO:0098998	1	0	1	#NUM!	1	0	1	#NUM!
organelle inner membrane	GO:0019866	0	0	1	#VALUE!	1	0	1	#NUM!
anchored component of the cytoplasmic side of the plasma membrane	GO:0098753	1	0	1	#NUM!	1	0	1	#NUM!
interleukin-2 receptor complex	GO:0005893	0	0	1	#VALUE!	0	0	1	#VALUE!
sperm annulus	GO:0097227	4	0	1	#NUM!	4	0	1	#NUM!
nuclear SCF ubiquitin ligase complex	GO:0043224	2	0	1	#NUM!	2	0	1	#NUM!
dendritic branch	GO:0044307	2	0	1	#NUM!	2	0	1	#NUM!
postsynaptic spectrin-associated cytoskeleton	GO:0099189	1	0	1	#NUM!	1	0	1	#NUM!
ribbon synapse	GO:0097470	1	0	1	#NUM!	1	0	1	#NUM!
growing cell tip	GO:0035838	1	0	1	#NUM!	1	0	1	#NUM!
Mon1-Ccz1 complex	GO:0035658	1	0	1	#NUM!	1	0	1	#NUM!
SLIK (SAGA-like) complex	GO:0046695	2	0	1	#NUM!	2	0	1	#NUM!
mitochondrial outer membrane translocase complex	GO:0005742	4	0	1	#NUM!	4	0	1	#NUM!
stereocilia ankle link complex	GO:0002142	2	0	1	#NUM!	2	0	1	#NUM!
synaptobrevin 2-SNAP-25-syntaxin-1a complex	GO:0070044	4	0	1	#NUM!	4	0	1	#NUM!
glycerol-3-phosphate dehydrogenase complex	GO:0009331	1	0	1	#NUM!	1	0	1	#NUM!
Seh1-associated complex	GO:0035859	1	0	1	#NUM!	1	0	1	#NUM!
lumenal side of lysosomal membrane	GO:0098575	1	0	1	#NUM!	1	0	1	#NUM!
desmosome	GO:0030057	8	0	1	#NUM!	8	0	1	#NUM!
cyclin K-CDK12 complex	GO:0002944	2	0	1	#NUM!	2	0	1	#NUM!
GINS complex	GO:0000811	0	0	1	#VALUE!	0	0	1	#VALUE!
cytoplasmic vesicle lumen	GO:0060205	1	0	1	#NUM!	1	0	1	#NUM!
macrophage migration inhibitory factor receptor complex	GO:0035692	1	0	1	#NUM!	1	0	1	#NUM!
UDP-N-acetylglucosamine transferase complex	GO:0043541	1	0	1	#NUM!	1	0	1	#NUM!
NatA complex	GO:0031415	2	0	1	#NUM!	2	0	1	#NUM!
tubular endosome	GO:0097422	4	0	1	#NUM!	4	0	1	#NUM!
CCR4-NOT core complex	GO:0030015	4	0	1	#NUM!	4	0	1	#NUM!
ciliary neurotrophic factor receptor complex	GO:0070110	2	0	1	#NUM!	2	0	1	#NUM!
Schaffer collateral - CA1 synapse	GO:0098685	48	4	1	-0.131387	49	4	1	-0.130453
postsynaptic density membrane	GO:0098839	6	0	1	#NUM!	6	0	1	#NUM!
micro-ribonucleoprotein complex	GO:0035068	9	0	1	#NUM!	9	1	0.584837	0.177848
cytosolic aryl hydrocarbon receptor complex	GO:0034752	1	0	1	#NUM!	1	0	1	#NUM!
pericentric heterochromatin	GO:0005721	7	0	1	#NUM!	7	0	1	#NUM!
microfibril	GO:0001527	5	0	1	#NUM!	5	0	1	#NUM!
chaperone-mediated autophagy translocation complex	GO:0061742	1	0	1	#NUM!	1	0	1	#NUM!
telomerase holoenzyme complex	GO:0005697	14	1	1	-0.285538	14	1	1	-0.263985
proteasome activator complex	GO:0008537	3	0	1	#NUM!	3	0	1	#NUM!
postsynaptic early endosome	GO:0098842	2	0	1	#NUM!	2	0	1	#NUM!
nuclear chromosome	GO:0000228	18	1	1	-0.536853	18	1	1	-0.515299
MHC class Ib protein complex	GO:0032398	1	0	1	#NUM!	1	0	1	#NUM!
P granule	GO:0043186	5	0	1	#NUM!	6	0	1	#NUM!
integral component of mitochondrial membrane	GO:0032592	2	0	1	#NUM!	2	0	1	#NUM!
coated vesicle	GO:0030135	2	0	1	#NUM!	2	0	1	#NUM!
microtubule minus-end	GO:0036449	3	0	1	#NUM!	3	0	1	#NUM!
proximal neuron projection	GO:1990769	2	0	1	#NUM!	2	0	1	#NUM!
RAVE complex	GO:0043291	2	0	1	#NUM!	2	0	1	#NUM!
Golgi medial cisterna	GO:0005797	5	0	1	#NUM!	5	0	1	#NUM!
chromocenter	GO:0010369	6	0	1	#NUM!	6	0	1	#NUM!
proton-transporting ATP synthase complex, coupling factor F(o)	GO:0045263	3	0	1	#NUM!	3	0	1	#NUM!
anchored component of synaptic vesicle membrane	GO:0098993	10	1	1	0.0509341	10	1	1	0.0724875
intrinsic component of the cytoplasmic side of the plasma membrane	GO:0031235	3	0	1	#NUM!	3	0	1	#NUM!
AP-5 adaptor complex	GO:0044599	1	0	1	#NUM!	1	0	1	#NUM!
cytoplasmic side of rough endoplasmic reticulum membrane	GO:0098556	4	0	1	#NUM!	4	0	1	#NUM!
microtubule bundle	GO:0097427	2	0	1	#NUM!	2	0	1	#NUM!
cytolytic granule	GO:0044194	2	0	1	#NUM!	2	0	1	#NUM!
ESC/E(Z) complex	GO:0035098	6	0	1	#NUM!	6	0	1	#NUM!
pinceau fiber	GO:1990031	1	0	1	#NUM!	1	0	1	#NUM!
neuron spine	GO:0044309	5	0	1	#NUM!	5	0	1	#NUM!
SAM complex	GO:0001401	2	0	1	#NUM!	2	0	1	#NUM!
SWI/SNF complex	GO:0016514	16	1	1	-0.41907	16	1	1	-0.397516
acetylcholine-gated channel complex	GO:0005892	2	0	1	#NUM!	2	0	1	#NUM!
terminal cisterna	GO:0014802	2	0	1	#NUM!	2	0	1	#NUM!
catenin complex	GO:0016342	11	1	1	-0.0443761	11	1	1	-0.0228227
filopodium	GO:0030175	36	3	1	-0.131387	37	4	0.773336	0.150449
meiotic spindle	GO:0072687	4	0	1	#NUM!	3	0	1	#NUM!
chromaffin granule	GO:0042583	2	0	1	#NUM!	2	0	1	#NUM!
tight junction	GO:0070160	1	0	1	#NUM!	1	0	1	#NUM!
WASH complex	GO:0071203	7	0	1	#NUM!	7	0	1	#NUM!
dolichol-phosphate-mannose synthase complex	GO:0033185	1	0	1	#NUM!	1	0	1	#NUM!
histone pre-mRNA 3'end processing complex	GO:0071204	3	0	1	#NUM!	3	0	1	#NUM!
snRNA-activating protein complex	GO:0019185	0	0	1	#VALUE!	1	0	1	#NUM!
condensin complex	GO:0000796	4	0	1	#NUM!	4	0	1	#NUM!
photoreceptor inner segment membrane	GO:0060342	0	0	1	#VALUE!	0	0	1	#VALUE!
Golgi cisterna	GO:0031985	6	0	1	#NUM!	6	0	1	#NUM!
apical cortex	GO:0045179	4	0	1	#NUM!	4	0	1	#NUM!
endocytic vesicle lumen	GO:0071682	7	0	1	#NUM!	7	0	1	#NUM!
collagen type VII trimer	GO:0005590	1	0	1	#NUM!	1	0	1	#NUM!
DNA polymerase III complex	GO:0009360	1	0	1	#NUM!	1	0	1	#NUM!
MHC class I peptide loading complex	GO:0042824	3	0	1	#NUM!	4	0	1	#NUM!
MOZ/MORF histone acetyltransferase complex	GO:0070776	7	0	1	#NUM!	7	0	1	#NUM!
CST complex	GO:1990879	1	0	1	#NUM!	2	1	0.177376	1.68193
myelin sheath	GO:0043209	15	1	1	-0.354531	15	1	1	-0.332978
proteasome complex	GO:0000502	53	5	1	-0.00733483	53	5	1	0.0142186
collagen type IX trimer	GO:0005594	1	0	1	#NUM!	1	0	1	#NUM!
zona pellucida receptor complex	GO:0002199	5	0	1	#NUM!	5	0	1	#NUM!
extrinsic component of postsynaptic density membrane	GO:0099147	3	0	1	#NUM!	3	0	1	#NUM!
cullin-RING ubiquitin ligase complex	GO:0031461	11	1	1	-0.0443761	11	1	1	-0.0228227
serine-type peptidase complex	GO:1905286	1	0	1	#NUM!	1	0	1	#NUM!
Shu complex	GO:0097196	1	0	1	#NUM!	1	0	1	#NUM!
cell-substrate junction	GO:0030055	2	0	1	#NUM!	2	0	1	#NUM!
AIP1-IRE1 complex	GO:1990597	0	0	1	#VALUE!	0	0	1	#VALUE!
inhibin B complex	GO:0043513	1	0	1	#NUM!	1	0	1	#NUM!
BRISC complex	GO:0070552	4	0	1	#NUM!	4	0	1	#NUM!
striated muscle dense body	GO:0055120	1	0	1	#NUM!	1	0	1	#NUM!
Gtr1-Gtr2 GTPase complex	GO:1990131	2	0	1	#NUM!	2	0	1	#NUM!
molybdopterin synthase complex	GO:0019008	3	0	1	#NUM!	3	0	1	#NUM!
neuronal ribonucleoprotein granule	GO:0071598	2	0	1	#NUM!	2	0	1	#NUM!
dendritic spine neck	GO:0044326	4	0	1	#NUM!	4	0	1	#NUM!
nuclear MIS12/MIND complex	GO:0000818	3	0	1	#NUM!	3	0	1	#NUM!
Cul2-RING ubiquitin ligase complex	GO:0031462	8	0	1	#NUM!	8	0	1	#NUM!
spermatoproteasome complex	GO:1990111	3	0	1	#NUM!	3	0	1	#NUM!
Dbf4-dependent protein kinase complex	GO:0031431	2	0	1	#NUM!	2	0	1	#NUM!
guanyl-nucleotide exchange factor complex	GO:0032045	4	0	1	#NUM!	4	0	1	#NUM!
extracellular vesicle	GO:1903561	29	2	1	-0.320629	31	2	1	-0.365767
DNA recombinase complex	GO:0097519	1	0	1	#NUM!	0	0	1	#VALUE!
histone acetyltransferase complex	GO:0000123	21	2	1	0.00214391	21	2	1	0.0236973
proteasome regulatory particle, lid subcomplex	GO:0008541	6	0	1	#NUM!	6	0	1	#NUM!
trans-Golgi network transport vesicle	GO:0030140	12	1	1	-0.131387	12	1	1	-0.109834
CBM complex	GO:0032449	2	0	1	#NUM!	2	0	1	#NUM!
NF-kappaB complex	GO:0071159	1	0	1	#NUM!	1	0	1	#NUM!
endoplasmic reticulum tubular network membrane	GO:0098826	1	0	1	#NUM!	1	0	1	#NUM!
GABA-A receptor complex	GO:1902711	4	0	1	#NUM!	4	0	1	#NUM!
mitochondrial degradosome	GO:0045025	1	0	1	#NUM!	1	0	1	#NUM!
chromaffin granule membrane	GO:0042584	1	0	1	#NUM!	1	0	1	#NUM!
pi-body	GO:0071546	0	0	1	#VALUE!	1	0	1	#NUM!
tumor necrosis factor receptor superfamily complex	GO:0002947	2	0	1	#NUM!	2	0	1	#NUM!
BLOC-3 complex	GO:0031085	2	0	1	#NUM!	2	1	0.177376	1.68193
mitochondrial respiratory chain complex II, succinate dehydrogenase complex (ubiquinone)	GO:0005749	3	0	1	#NUM!	3	0	1	#NUM!
actin filament bundle	GO:0032432	2	0	1	#NUM!	2	0	1	#NUM!
transcription factor TFIIK complex	GO:0070985	2	0	1	#NUM!	2	0	1	#NUM!
glutamyl-tRNA(Gln) amidotransferase complex	GO:0030956	2	0	1	#NUM!	2	0	1	#NUM!
m-AAA complex	GO:0005745	2	0	1	#NUM!	2	0	1	#NUM!
growth cone lamellipodium	GO:1990761	2	0	1	#NUM!	2	0	1	#NUM!
COPII-coated ER to Golgi transport vesicle	GO:0030134	23	2	1	-0.0888279	23	3	0.468161	0.338191
DNA replication factor A complex	GO:0005662	3	0	1	#NUM!	3	1	0.253907	1.27646
female germ cell nucleus	GO:0001674	0	0	1	#VALUE!	0	0	1	#VALUE!
nuclear pericentric heterochromatin	GO:0031618	7	0	1	#NUM!	7	0	1	#NUM!
Cul4A-RING E3 ubiquitin ligase complex	GO:0031464	9	0	1	#NUM!	9	0	1	#NUM!
symmetric, GABA-ergic, inhibitory synapse	GO:0098983	1	0	1	#NUM!	1	0	1	#NUM!
mitochondrial fatty acid beta-oxidation multienzyme complex	GO:0016507	1	0	1	#NUM!	1	0	1	#NUM!
basal tubulobulbar complex	GO:0061829	1	0	1	#NUM!	1	0	1	#NUM!
dense core granule membrane	GO:0032127	1	0	1	#NUM!	1	0	1	#NUM!
TEAD-2-YAP complex	GO:0071149	2	0	1	#NUM!	2	0	1	#NUM!
Sin3-type complex	GO:0070822	5	0	1	#NUM!	6	0	1	#NUM!
integrin alpha10-beta1 complex	GO:0034680	1	0	1	#NUM!	1	0	1	#NUM!
IRE1-RACK1-PP2A complex	GO:1990630	1	0	1	#NUM!	1	0	1	#NUM!
proton-transporting V-type ATPase, V0 domain	GO:0033179	5	0	1	#NUM!	5	0	1	#NUM!
potassium:proton exchanging ATPase complex	GO:0005889	1	0	1	#NUM!	0	0	1	#VALUE!
epididymosome	GO:0098875	1	0	1	#NUM!	1	0	1	#NUM!
clathrin-sculpted gamma-aminobutyric acid transport vesicle membrane	GO:0061202	6	0	1	#NUM!	6	0	1	#NUM!
condensed chromosome, centromeric region	GO:0000779	4	0	1	#NUM!	4	0	1	#NUM!
plus-end kinesin complex	GO:0005873	2	0	1	#NUM!	2	0	1	#NUM!
RES complex	GO:0070274	1	0	1	#NUM!	1	0	1	#NUM!
synaptobrevin 2-SNAP-25-syntaxin-3-complexin complex	GO:0070554	1	0	1	#NUM!	1	0	1	#NUM!
endolysosome	GO:0036019	0	0	1	#VALUE!	0	0	1	#VALUE!
transcription factor TFIIIC complex	GO:0000127	4	0	1	#NUM!	4	0	1	#NUM!
SNARE complex	GO:0031201	30	2	1	-0.354531	31	2	1	-0.365767
DNA ligase III-XRCC1 complex	GO:0070421	1	0	1	#NUM!	1	0	1	#NUM!
cell-substrate adherens junction	GO:0005924	1	0	1	#NUM!	1	0	1	#NUM!
spliceosomal snRNP complex	GO:0097525	1	0	1	#NUM!	1	0	1	#NUM!
Set1C/COMPASS complex	GO:0048188	8	0	1	#NUM!	7	0	1	#NUM!
dendritic filopodium	GO:1902737	1	0	1	#NUM!	1	0	1	#NUM!
proteasome core complex, beta-subunit complex	GO:0019774	8	0	1	#NUM!	8	0	1	#NUM!
amyloid-beta complex	GO:0106003	2	0	1	#NUM!	2	0	1	#NUM!
AP-1 adaptor complex	GO:0030121	4	0	1	#NUM!	4	0	1	#NUM!
outer dynein arm	GO:0036157	1	0	1	#NUM!	0	0	1	#VALUE!
nuclear replication fork	GO:0043596	3	0	1	#NUM!	3	0	1	#NUM!
rDNA heterochromatin	GO:0033553	2	0	1	#NUM!	2	0	1	#NUM!
dendritic spine cytoplasm	GO:0061846	1	0	1	#NUM!	1	0	1	#NUM!
I-kappaB/NF-kappaB complex	GO:0033256	2	0	1	#NUM!	2	0	1	#NUM!
NADPH oxidase complex	GO:0043020	2	0	1	#NUM!	2	0	1	#NUM!
anchored component of external side of plasma membrane	GO:0031362	8	0	1	#NUM!	8	0	1	#NUM!
tRNA methyltransferase complex	GO:0043527	1	0	1	#NUM!	1	0	1	#NUM!
PAS complex	GO:0070772	1	0	1	#NUM!	1	1	0.0930077	2.37507
melanosome membrane	GO:0033162	3	0	1	#NUM!	3	0	1	#NUM!
intercellular canaliculus	GO:0046581	2	0	1	#NUM!	2	0	1	#NUM!
serine-type endopeptidase complex	GO:1905370	1	0	1	#NUM!	1	0	1	#NUM!
glial cytoplasmic inclusion	GO:0097409	1	0	1	#NUM!	1	0	1	#NUM!
BRCA1-A complex	GO:0070531	6	0	1	#NUM!	6	0	1	#NUM!
chiasma	GO:0005712	2	0	1	#NUM!	2	0	1	#NUM!
cortical microtubule	GO:0055028	1	0	1	#NUM!	1	0	1	#NUM!
Cul5-RING ubiquitin ligase complex	GO:0031466	5	0	1	#NUM!	5	0	1	#NUM!
extrinsic component of mitochondrial outer membrane	GO:0031315	2	0	1	#NUM!	2	0	1	#NUM!
preribosome	GO:0030684	3	0	1	#NUM!	3	0	1	#NUM!
ASTRA complex	GO:0070209	1	0	1	#NUM!	1	0	1	#NUM!
stereocilium membrane	GO:0060171	1	0	1	#NUM!	1	0	1	#NUM!
postsynaptic endocytic zone membrane	GO:0098844	3	0	1	#NUM!	3	0	1	#NUM!
spine apparatus	GO:0097444	1	0	1	#NUM!	1	0	1	#NUM!
integrin alphaM-beta2 complex	GO:0034688	1	0	1	#NUM!	1	0	1	#NUM!
insulin-like growth factor ternary complex	GO:0042567	2	0	1	#NUM!	2	0	1	#NUM!
central element	GO:0000801	1	0	1	#NUM!	1	0	1	#NUM!
primary dendrite	GO:0150001	1	0	1	#NUM!	1	0	1	#NUM!
other organism cytoplasm	GO:0097679	0	0	1	#VALUE!	0	0	1	#VALUE!
oligosaccharyltransferase complex	GO:0008250	8	0	1	#NUM!	7	0	1	#NUM!
protein C inhibitor-PLAU complex	GO:0036027	0	0	1	#VALUE!	0	0	1	#VALUE!
extrinsic component of synaptic membrane	GO:0099243	1	0	1	#NUM!	1	0	1	#NUM!
host cell viral assembly compartment	GO:0072517	1	0	1	#NUM!	1	0	1	#NUM!
apical ectoplasmic specialization	GO:0061831	1	0	1	#NUM!	1	0	1	#NUM!
vacuolar proton-transporting V-type ATPase, V1 domain	GO:0000221	2	0	1	#NUM!	2	0	1	#NUM!
membrane attack complex	GO:0005579	0	0	1	#VALUE!	0	0	1	#VALUE!
integrin alpha8-beta1 complex	GO:0034678	1	0	1	#NUM!	1	0	1	#NUM!
Atg1/ULK1 kinase complex	GO:1990316	2	0	1	#NUM!	2	0	1	#NUM!
myosin II filament	GO:0097513	3	0	1	#NUM!	3	0	1	#NUM!
90S preribosome	GO:0030686	4	0	1	#NUM!	4	0	1	#NUM!
transcription factor TFIIF complex	GO:0005674	1	0	1	#NUM!	1	0	1	#NUM!
intracellular organelle	GO:0043229	1	0	1	#NUM!	0	0	1	#VALUE!
nucleotide-excision repair factor 3 complex	GO:0000112	1	0	1	#NUM!	1	0	1	#NUM!
A band	GO:0031672	6	0	1	#NUM!	6	1	0.443414	0.583313
gap junction	GO:0005921	6	0	1	#NUM!	6	0	1	#NUM!
L-type voltage-gated calcium channel complex	GO:1990454	0	0	1	#VALUE!	0	0	1	#VALUE!
signal recognition particle	GO:0048500	3	0	1	#NUM!	3	0	1	#NUM!
signal recognition particle, endoplasmic reticulum targeting	GO:0005786	4	0	1	#NUM!	4	0	1	#NUM!
cardiac myofibril	GO:0097512	4	0	1	#NUM!	2	0	1	#NUM!
Noc1p-Noc2p complex	GO:0030690	1	0	1	#NUM!	1	0	1	#NUM!
gamma-tubulin ring complex	GO:0008274	4	0	1	#NUM!	4	0	1	#NUM!
ERCC4-ERCC1 complex	GO:0070522	2	0	1	#NUM!	2	0	1	#NUM!
endoplasmic reticulum-endosome membrane contact site	GO:0140284	3	0	1	#NUM!	3	0	1	#NUM!
nuclear cap binding complex	GO:0005846	2	0	1	#NUM!	2	0	1	#NUM!
site of DNA damage	GO:0090734	12	1	1	-0.131387	12	1	1	-0.109834
AP-type membrane coat adaptor complex	GO:0030119	3	0	1	#NUM!	3	0	1	#NUM!
longitudinal sarcoplasmic reticulum	GO:0014801	1	0	1	#NUM!	1	0	1	#NUM!
Hrd1p ubiquitin ligase complex	GO:0000836	3	0	1	#NUM!	3	0	1	#NUM!
gamma-tubulin small complex	GO:0008275	2	0	1	#NUM!	2	0	1	#NUM!
nuclear cyclin-dependent protein kinase holoenzyme complex	GO:0019908	3	0	1	#NUM!	3	0	1	#NUM!
mitochondrial proton-transporting ATP synthase complex	GO:0005753	10	1	1	0.0509341	9	0	1	#NUM!
apical cytoplasm	GO:0090651	1	0	1	#NUM!	1	0	1	#NUM!
lamin filament	GO:0005638	3	0	1	#NUM!	3	0	1	#NUM!
laminin-11 complex	GO:0043260	2	0	1	#NUM!	2	0	1	#NUM!
multi-eIF complex	GO:0043614	1	0	1	#NUM!	1	0	1	#NUM!
cuticular plate	GO:0032437	2	0	1	#NUM!	2	0	1	#NUM!
RSF complex	GO:0031213	0	0	1	#VALUE!	0	0	1	#VALUE!
immunoglobulin complex, circulating	GO:0042571	2	0	1	#NUM!	2	0	1	#NUM!
extrinsic component of membrane	GO:0019898	33	3	1	-0.0443761	33	2	0.764779	-0.428288
polycystin complex	GO:0002133	2	0	1	#NUM!	2	0	1	#NUM!
mucin granule	GO:0098594	1	0	1	#NUM!	1	0	1	#NUM!
apical dendrite	GO:0097440	11	1	1	-0.0443761	11	1	1	-0.0228227
B cell receptor complex	GO:0019815	1	0	1	#NUM!	1	0	1	#NUM!
nucleotide-excision repair complex	GO:0000109	4	0	1	#NUM!	4	0	1	#NUM!
TRAMP complex	GO:0031499	1	0	1	#NUM!	1	0	1	#NUM!
CRD-mediated mRNA stability complex	GO:0070937	5	0	1	#NUM!	5	0	1	#NUM!
astrocyte end-foot	GO:0097450	1	0	1	#NUM!	1	0	1	#NUM!
phosphatidylinositol 3-kinase complex, class III, type II	GO:0034272	1	0	1	#NUM!	1	0	1	#NUM!
pentameric IgM immunoglobulin complex	GO:0071756	1	0	1	#NUM!	1	0	1	#NUM!
ASAP complex	GO:0061574	4	0	1	#NUM!	4	0	1	#NUM!
sodium:potassium-exchanging ATPase complex	GO:0005890	5	0	1	#NUM!	4	0	1	#NUM!
multimeric ribonuclease P complex	GO:0030681	6	0	1	#NUM!	6	0	1	#NUM!
perichromatin fibrils	GO:0005726	4	0	1	#NUM!	4	0	1	#NUM!
granular component	GO:0001652	4	0	1	#NUM!	4	0	1	#NUM!
vesicle lumen	GO:0031983	0	0	1	#VALUE!	0	0	1	#VALUE!
mitochondrial processing peptidase complex	GO:0017087	3	0	1	#NUM!	3	0	1	#NUM!
intracellular canaliculus	GO:0046691	0	0	1	#VALUE!	1	0	1	#NUM!
laminin-8 complex	GO:0043257	1	0	1	#NUM!	1	0	1	#NUM!
lamellipodium membrane	GO:0031258	9	0	1	#NUM!	10	1	1	0.0724875
SPOTS complex	GO:0035339	2	0	1	#NUM!	2	0	1	#NUM!
SMC loading complex	GO:0032116	1	0	1	#NUM!	1	0	1	#NUM!
nuclear RNA export factor complex	GO:0042272	1	0	1	#NUM!	1	0	1	#NUM!
condensed nuclear chromosome inner kinetochore	GO:0000941	1	0	1	#NUM!	2	0	1	#NUM!
septin ring	GO:0005940	9	0	1	#NUM!	9	0	1	#NUM!
sarcoglycan complex	GO:0016012	2	0	1	#NUM!	2	0	1	#NUM!
extracellular space	GO:0005615	422	40	1	-0.00260669	431	38	0.797765	-0.0534494
HOPS complex	GO:0030897	5	0	1	#NUM!	5	0	1	#NUM!
zymogen granule membrane	GO:0042589	6	0	1	#NUM!	6	0	1	#NUM!
cytoplasmic chromatin	GO:0000789	1	0	1	#NUM!	1	0	1	#NUM!
6-phosphofructokinase complex	GO:0005945	3	0	1	#NUM!	3	0	1	#NUM!
procollagen-proline 4-dioxygenase complex	GO:0016222	2	0	1	#NUM!	2	0	1	#NUM!
deuterosome	GO:0098536	2	0	1	#NUM!	2	0	1	#NUM!
GTPase activator complex	GO:1902773	1	0	1	#NUM!	1	0	1	#NUM!
SAGA-type complex	GO:0070461	3	0	1	#NUM!	3	0	1	#NUM!
CHOP-ATF3 complex	GO:1990622	1	0	1	#NUM!	1	0	1	#NUM!
U2 snRNP	GO:0005686	18	1	1	-0.536853	18	1	1	-0.515299
cytochrome complex	GO:0070069	1	0	1	#NUM!	1	0	1	#NUM!
integral component of nuclear inner membrane	GO:0005639	6	0	1	#NUM!	6	1	0.443414	0.583313
dystroglycan complex	GO:0016011	1	0	1	#NUM!	1	0	1	#NUM!
FANCM-MHF complex	GO:0071821	2	0	1	#NUM!	2	0	1	#NUM!
RNA polymerase II, holoenzyme	GO:0016591	6	0	1	#NUM!	6	0	1	#NUM!
GABA receptor complex	GO:1902710	1	0	1	#NUM!	1	0	1	#NUM!
phagophore assembly site	GO:0000407	13	1	1	-0.21143	13	1	1	-0.189877
endoplasmic reticulum-Golgi intermediate compartment membrane	GO:0033116	36	3	1	-0.131387	37	4	0.773336	0.150449
glutamate-cysteine ligase complex	GO:0017109	1	0	1	#NUM!	1	0	1	#NUM!
TIM22 mitochondrial import inner membrane insertion complex	GO:0042721	1	0	1	#NUM!	1	0	1	#NUM!
inner dense plaque of desmosome	GO:0090637	1	0	1	#NUM!	1	0	1	#NUM!
PET complex	GO:1990923	0	0	1	#VALUE!	1	0	1	#NUM!
STAGA complex	GO:0030914	7	0	1	#NUM!	7	0	1	#NUM!
Scc2-Scc4 cohesin loading complex	GO:0090694	1	0	1	#NUM!	1	0	1	#NUM!
omegasome	GO:1990462	1	0	1	#NUM!	1	0	1	#NUM!
phagolysosome	GO:0032010	0	0	1	#VALUE!	0	0	1	#VALUE!
histone locus body	GO:0035363	1	0	1	#NUM!	1	0	1	#NUM!
cytoplasmic dynein complex	GO:0005868	16	1	1	-0.41907	16	1	1	-0.397516
connexin complex	GO:0005922	1	0	1	#NUM!	2	0	1	#NUM!
intrinsic component of mitochondrial inner membrane	GO:0031304	1	0	1	#NUM!	1	0	1	#NUM!
inward rectifier potassium channel complex	GO:1902937	2	0	1	#NUM!	2	0	1	#NUM!
mitochondrial intermembrane space protein transporter complex	GO:0042719	2	0	1	#NUM!	2	0	1	#NUM!
mitochondrial inner membrane peptidase complex	GO:0042720	0	0	1	#VALUE!	1	1	0.0930077	2.37507
EARP complex	GO:1990745	2	0	1	#NUM!	2	0	1	#NUM!
podosome	GO:0002102	17	1	1	-0.479694	17	1	1	-0.458141
phagocytic vesicle	GO:0045335	39	3	1	-0.21143	38	3	1	-0.163901
alpha DNA polymerase:primase complex	GO:0005658	4	0	1	#NUM!	4	1	0.323327	0.988778
synaptic cleft	GO:0043083	5	0	1	#NUM!	5	0	1	#NUM!
alphav-beta3 integrin-IGF-1-IGF1R complex	GO:0035867	1	0	1	#NUM!	1	0	1	#NUM!
Parkin-FBXW7-Cul1 ubiquitin ligase complex	GO:1990452	3	0	1	#NUM!	3	1	0.253907	1.27646
sex chromosome	GO:0000803	1	0	1	#NUM!	1	0	1	#NUM!
photoreceptor outer segment membrane	GO:0042622	4	0	1	#NUM!	4	0	1	#NUM!
terminal web	GO:1990357	1	0	1	#NUM!	1	0	1	#NUM!
uniplex complex	GO:1990246	0	0	1	#VALUE!	1	0	1	#NUM!
Cdc48p-Npl4p-Vms1p AAA ATPase complex	GO:0036266	0	0	1	#VALUE!	0	0	1	#VALUE!
TEAD-1-YAP complex	GO:0071148	2	0	1	#NUM!	2	0	1	#NUM!
VCP-NPL4-UFD1 AAA ATPase complex	GO:0034098	5	0	1	#NUM!	5	0	1	#NUM!
postsynaptic specialization, intracellular component	GO:0099091	3	0	1	#NUM!	3	0	1	#NUM!
transmembrane transporter complex	GO:1902495	1	0	1	#NUM!	1	0	1	#NUM!
H zone	GO:0031673	1	0	1	#NUM!	1	0	1	#NUM!
apical plasma membrane urothelial plaque	GO:0120001	0	0	1	#VALUE!	0	0	1	#VALUE!
intrinsic component of endoplasmic reticulum membrane	GO:0031227	3	0	1	#NUM!	3	0	1	#NUM!
phagophore assembly site membrane	GO:0034045	9	0	1	#NUM!	9	0	1	#NUM!
RSC-type complex	GO:0016586	2	0	1	#NUM!	2	0	1	#NUM!
cyclin A2-CDK2 complex	GO:0097124	3	0	1	#NUM!	3	0	1	#NUM!
vacuolar proton-transporting V-type ATPase complex	GO:0016471	8	0	1	#NUM!	8	0	1	#NUM!
nuclear pore inner ring	GO:0044611	2	0	1	#NUM!	2	1	0.177376	1.68193
nuclear meiotic cohesin complex	GO:0034991	2	0	1	#NUM!	2	0	1	#NUM!
inhibitory synapse	GO:0060077	5	0	1	#NUM!	5	0	1	#NUM!
TRAF2-GSTP1 complex	GO:0097057	1	0	1	#NUM!	1	0	1	#NUM!
spanning component of membrane	GO:0089717	1	0	1	#NUM!	1	0	1	#NUM!
RNA cap binding complex	GO:0034518	3	0	1	#NUM!	3	0	1	#NUM!
amylin receptor complex 2	GO:0150057	1	0	1	#NUM!	0	0	1	#VALUE!
stereocilia ankle link	GO:0002141	2	0	1	#NUM!	2	0	1	#NUM!
integral component of organelle membrane	GO:0031301	5	0	1	#NUM!	4	0	1	#NUM!
pericentriolar material	GO:0000242	14	1	1	-0.285538	14	1	1	-0.263985
insulin receptor complex	GO:0005899	3	0	1	#NUM!	3	0	1	#NUM!
actomyosin, actin portion	GO:0042643	2	0	1	#NUM!	2	0	1	#NUM!
potassium channel complex	GO:0034705	4	0	1	#NUM!	5	1	0.386297	0.765635
platelet dense granule	GO:0042827	1	0	1	#NUM!	1	0	1	#NUM!
CHRAC	GO:0008623	2	0	1	#NUM!	2	0	1	#NUM!
axonemal dynein complex	GO:0005858	1	0	1	#NUM!	1	0	1	#NUM!
male pronucleus	GO:0001940	5	0	1	#NUM!	5	0	1	#NUM!
paranodal junction	GO:0033010	5	0	1	#NUM!	5	0	1	#NUM!
inner acrosomal membrane	GO:0002079	0	0	1	#VALUE!	0	0	1	#VALUE!
granular vesicle	GO:1990005	1	0	1	#NUM!	1	0	1	#NUM!
synaptobrevin 2-SNAP-25-syntaxin-1a-complexin I complex	GO:0070032	4	0	1	#NUM!	4	0	1	#NUM!
axonemal microtubule	GO:0005879	2	0	1	#NUM!	2	0	1	#NUM!
MutSbeta complex	GO:0032302	2	0	1	#NUM!	2	0	1	#NUM!
cytoplasmic side of dendritic spine plasma membrane	GO:1990780	1	0	1	#NUM!	1	0	1	#NUM!
stereocilium	GO:0032420	15	1	1	-0.354531	14	1	1	-0.263985
extrinsic component of external side of plasma membrane	GO:0031232	3	0	1	#NUM!	3	0	1	#NUM!
cyclin D2-CDK6 complex	GO:0097132	1	0	1	#NUM!	1	0	1	#NUM!
transport vesicle membrane	GO:0030658	17	1	1	-0.479694	17	1	1	-0.458141
axonal spine	GO:0044308	1	0	1	#NUM!	1	0	1	#NUM!
ARC complex	GO:0033167	1	0	1	#NUM!	1	0	1	#NUM!
Rix1 complex	GO:0097344	2	0	1	#NUM!	2	0	1	#NUM!
Lewy neurite	GO:0097462	1	0	1	#NUM!	1	0	1	#NUM!
cAMP-dependent protein kinase complex	GO:0005952	6	0	1	#NUM!	6	0	1	#NUM!
DNA-dependent protein kinase complex	GO:0070418	1	0	1	#NUM!	1	0	1	#NUM!
anchored component of postsynaptic recycling endosome membrane	GO:0099033	1	0	1	#NUM!	1	0	1	#NUM!
G protein-coupled receptor heterodimeric complex	GO:0038039	2	0	1	#NUM!	2	0	1	#NUM!
CORVET complex	GO:0033263	2	0	1	#NUM!	2	0	1	#NUM!
amylin receptor complex 3	GO:0150058	1	0	1	#NUM!	1	0	1	#NUM!
integral component of nuclear outer membrane	GO:0031309	0	0	1	#VALUE!	0	0	1	#VALUE!
mediator complex	GO:0016592	24	2	1	-0.131387	24	3	0.484562	0.295631
mismatch repair complex	GO:0032300	4	0	1	#NUM!	4	0	1	#NUM!
ciliary plasm	GO:0097014	1	0	1	#NUM!	1	0	1	#NUM!
precatalytic spliceosome	GO:0071011	1	0	1	#NUM!	1	0	1	#NUM!
insulin-like growth factor binary complex	GO:0042568	1	0	1	#NUM!	1	0	1	#NUM!
Derlin-1-VIMP complex	GO:0036502	1	0	1	#NUM!	1	0	1	#NUM!
U4/U6 snRNP	GO:0071001	2	0	1	#NUM!	2	0	1	#NUM!
CAK-ERCC2 complex	GO:0070516	1	0	1	#NUM!	1	0	1	#NUM!
nuclear lamina	GO:0005652	7	0	1	#NUM!	7	0	1	#NUM!
striated muscle myosin thick filament	GO:0005863	2	0	1	#NUM!	2	0	1	#NUM!
Myb complex	GO:0031523	1	0	1	#NUM!	1	0	1	#NUM!
Ski complex	GO:0055087	3	0	1	#NUM!	3	0	1	#NUM!
ryanodine receptor complex	GO:1990425	2	0	1	#NUM!	2	0	1	#NUM!
cytoplasmic side of membrane	GO:0098562	1	0	1	#NUM!	1	0	1	#NUM!
transcription factor TFIIIB complex	GO:0000126	3	0	1	#NUM!	3	0	1	#NUM!
GMP reductase complex	GO:1902560	1	0	1	#NUM!	1	0	1	#NUM!
Rb-E2F complex	GO:0035189	1	0	1	#NUM!	1	0	1	#NUM!
nuclear condensin complex	GO:0000799	1	0	1	#NUM!	1	0	1	#NUM!
cyclin B1-CDK1 complex	GO:0097125	2	0	1	#NUM!	1	0	1	#NUM!
transcription factor TFIIA complex	GO:0005672	5	0	1	#NUM!	4	0	1	#NUM!
Atg12-Atg5-Atg16 complex	GO:0034274	2	0	1	#NUM!	2	0	1	#NUM!
cytoplasmic microtubule bundle	GO:1905720	1	0	1	#NUM!	1	0	1	#NUM!
cytoplasmic side of nuclear pore	GO:1990876	1	0	1	#NUM!	1	0	1	#NUM!
troponin complex	GO:0005861	2	0	1	#NUM!	1	0	1	#NUM!
neuron projection branch point	GO:0061845	1	0	1	#NUM!	1	0	1	#NUM!
U4 snRNP	GO:0005687	9	0	1	#NUM!	9	0	1	#NUM!
leading edge membrane	GO:0031256	4	0	1	#NUM!	4	0	1	#NUM!
proteasome core complex	GO:0005839	16	1	1	-0.41907	16	1	1	-0.397516
laminin-1 complex	GO:0005606	2	0	1	#NUM!	2	0	1	#NUM!
prominosome	GO:0071914	1	0	1	#NUM!	1	0	1	#NUM!
RQC complex	GO:1990112	1	0	1	#NUM!	1	0	1	#NUM!
CAAX-protein geranylgeranyltransferase complex	GO:0005953	1	0	1	#NUM!	1	0	1	#NUM!
Golgi trans cisterna	GO:0000138	7	0	1	#NUM!	7	0	1	#NUM!
collagen type I trimer	GO:0005584	1	0	1	#NUM!	1	0	1	#NUM!
ATPase complex	GO:1904949	1	0	1	#NUM!	1	0	1	#NUM!
angiogenin-PRI complex	GO:0032311	2	0	1	#NUM!	2	0	1	#NUM!
ATP-binding cassette (ABC) transporter complex	GO:0043190	4	0	1	#NUM!	4	0	1	#NUM!
sodium channel complex	GO:0034706	1	0	1	#NUM!	1	0	1	#NUM!
Piccolo NuA4 histone acetyltransferase complex	GO:0032777	3	0	1	#NUM!	3	0	1	#NUM!
growth cone leading edge	GO:0061850	1	0	1	#NUM!	1	1	0.0930077	2.37507
sarcoplasm	GO:0016528	7	0	1	#NUM!	7	0	1	#NUM!
cyclin-dependent protein kinase activating kinase holoenzyme complex	GO:0019907	3	0	1	#NUM!	3	0	1	#NUM!
collagen type VI trimer	GO:0005589	1	0	1	#NUM!	1	0	1	#NUM!
eukaryotic 80S initiation complex	GO:0033291	1	0	1	#NUM!	1	0	1	#NUM!
Tle3-Aes complex	GO:0070722	0	0	1	#VALUE!	0	0	1	#VALUE!
trans-Golgi network transport vesicle membrane	GO:0012510	1	0	1	#NUM!	1	0	1	#NUM!
GID complex	GO:0034657	3	0	1	#NUM!	3	0	1	#NUM!
neuromuscular junction	GO:0031594	41	3	1	-0.261441	40	4	0.785006	0.0724875
retromer, tubulation complex	GO:0030905	4	0	1	#NUM!	4	0	1	#NUM!
tRNA (m1A) methyltransferase complex	GO:0031515	2	0	1	#NUM!	2	0	1	#NUM!
eukaryotic translation initiation factor 3 complex, eIF3e	GO:0071540	2	0	1	#NUM!	2	0	1	#NUM!
symbiont-containing vacuole membrane	GO:0020005	1	0	1	#NUM!	1	0	1	#NUM!
integral component of omegasome membrane	GO:0097631	1	0	1	#NUM!	1	0	1	#NUM!
endodeoxyribonuclease complex	GO:1905347	1	0	1	#NUM!	0	0	1	#VALUE!
postsynaptic endocytic zone cytoplasmic component	GO:0099631	2	0	1	#NUM!	2	0	1	#NUM!
MutLalpha complex	GO:0032389	2	0	1	#NUM!	2	0	1	#NUM!
phosphatidylinositol 3-kinase complex, class III, type I	GO:0034271	1	0	1	#NUM!	1	0	1	#NUM!
protein C inhibitor-coagulation factor V complex	GO:0097181	0	0	1	#VALUE!	0	0	1	#VALUE!
centralspindlin complex	GO:0097149	2	0	1	#NUM!	2	0	1	#NUM!
glycosylphosphatidylinositol-N-acetylglucosaminyltransferase (GPI-GnT) complex	GO:0000506	3	0	1	#NUM!	3	0	1	#NUM!
presynaptic endosome	GO:0098830	1	0	1	#NUM!	1	0	1	#NUM!
nascent polypeptide-associated complex	GO:0005854	4	0	1	#NUM!	4	0	1	#NUM!
protein C inhibitor-KLK3 complex	GO:0036029	0	0	1	#VALUE!	0	0	1	#VALUE!
laminin-10 complex	GO:0043259	2	0	1	#NUM!	2	0	1	#NUM!
anchored component of presynaptic membrane	GO:0099026	2	0	1	#NUM!	2	0	1	#NUM!
X chromosome	GO:0000805	3	0	1	#NUM!	3	0	1	#NUM!
secretory vesicle	GO:0099503	2	0	1	#NUM!	2	0	1	#NUM!
UTP-C complex	GO:0034456	2	0	1	#NUM!	2	0	1	#NUM!
LUBAC complex	GO:0071797	3	0	1	#NUM!	3	0	1	#NUM!
integrin alpha2-beta1 complex	GO:0034666	2	0	1	#NUM!	2	0	1	#NUM!
azurophil granule	GO:0042582	6	0	1	#NUM!	6	0	1	#NUM!
condensin core heterodimer	GO:0000797	0	0	1	#VALUE!	0	0	1	#VALUE!
extrinsic component of organelle membrane	GO:0031312	1	0	1	#NUM!	1	0	1	#NUM!
presynaptic intermediate filament cytoskeleton	GO:0099182	1	0	1	#NUM!	1	0	1	#NUM!
pyruvate dehydrogenase complex	GO:0045254	4	0	1	#NUM!	4	0	1	#NUM!
lateral plasma membrane	GO:0016328	31	3	1	0.0181443	33	2	0.764779	-0.428288
transcription elongation factor complex	GO:0008023	16	1	1	-0.41907	16	1	1	-0.397516
ectoplasm	GO:0043265	0	0	1	#VALUE!	0	0	1	#VALUE!
core TFIIH complex portion of holo TFIIH complex	GO:0000438	2	0	1	#NUM!	2	0	1	#NUM!
integrin complex	GO:0008305	5	0	1	#NUM!	5	0	1	#NUM!
cleavage furrow	GO:0032154	31	3	1	0.0181443	32	3	1	0.00794895
ACF complex	GO:0016590	1	0	1	#NUM!	1	0	1	#NUM!
mitochondrial ribonuclease P complex	GO:0030678	1	0	1	#NUM!	1	0	1	#NUM!
eukaryotic translation initiation factor 3 complex	GO:0005852	13	1	1	-0.21143	13	1	1	-0.189877
MAML1-RBP-Jkappa- ICN1 complex	GO:0002193	2	0	1	#NUM!	2	0	1	#NUM!
succinate-CoA ligase complex (GDP-forming)	GO:0045244	0	0	1	#VALUE!	0	0	1	#VALUE!
integrin alpha4-beta1 complex	GO:0034668	0	0	1	#VALUE!	0	0	1	#VALUE!
MPP7-DLG1-LIN7 complex	GO:0097025	1	0	1	#NUM!	1	0	1	#NUM!
integral component of spine apparatus membrane	GO:0099065	1	0	1	#NUM!	1	0	1	#NUM!
condensed chromosome inner kinetochore	GO:0000939	1	0	1	#NUM!	1	0	1	#NUM!
3M complex	GO:1990393	1	0	1	#NUM!	1	0	1	#NUM!
interleukin-12 receptor complex	GO:0042022	1	0	1	#NUM!	1	0	1	#NUM!
spectrin	GO:0008091	6	0	1	#NUM!	6	0	1	#NUM!
Sin3 complex	GO:0016580	8	0	1	#NUM!	8	0	1	#NUM!
cardiac Troponin complex	GO:1990584	1	0	1	#NUM!	0	0	1	#VALUE!
alphav-beta3 integrin-HMGB1 complex	GO:0035868	1	0	1	#NUM!	1	0	1	#NUM!
contractile fiber	GO:0043292	3	0	1	#NUM!	3	0	1	#NUM!
extrinsic component of presynaptic active zone membrane	GO:0098891	1	0	1	#NUM!	1	0	1	#NUM!
nuclear periphery	GO:0034399	17	1	1	-0.479694	17	2	0.668228	0.235006
HCN channel complex	GO:0098855	2	0	1	#NUM!	2	0	1	#NUM!
mitochondrial alpha-ketoglutarate dehydrogenase complex	GO:0005947	1	0	1	#NUM!	1	0	1	#NUM!
organelle membrane contact site	GO:0044232	3	0	1	#NUM!	3	0	1	#NUM!
zymogen granule	GO:0042588	2	0	1	#NUM!	2	0	1	#NUM!
septin collar	GO:0032173	1	0	1	#NUM!	1	0	1	#NUM!
outer acrosomal membrane	GO:0002081	1	0	1	#NUM!	0	0	1	#VALUE!
Swr1 complex	GO:0000812	8	0	1	#NUM!	8	0	1	#NUM!
multivesicular body, internal vesicle lumen	GO:0097489	1	0	1	#NUM!	1	0	1	#NUM!
acrosomal membrane	GO:0002080	5	0	1	#NUM!	5	0	1	#NUM!
serine-pyruvate aminotransferase complex	GO:0005969	1	0	1	#NUM!	1	0	1	#NUM!
membrane coat	GO:0030117	6	0	1	#NUM!	6	0	1	#NUM!
extrinsic component of vacuolar membrane	GO:0000306	1	0	1	#NUM!	1	1	0.0930077	2.37507
nuclear ubiquitin ligase complex	GO:0000152	2	0	1	#NUM!	2	0	1	#NUM!
proton-transporting V-type ATPase, V1 domain	GO:0033180	4	0	1	#NUM!	4	0	1	#NUM!
extrinsic component of autophagosome membrane	GO:0097635	1	0	1	#NUM!	1	0	1	#NUM!
muscle tendon junction	GO:0005927	0	0	1	#VALUE!	0	0	1	#VALUE!
F-actin capping protein complex	GO:0008290	6	0	1	#NUM!	6	0	1	#NUM!
cerebellar mossy fiber	GO:0044300	1	0	1	#NUM!	1	0	1	#NUM!
Scrib-APC-beta-catenin complex	GO:0034750	2	0	1	#NUM!	2	0	1	#NUM!
BAK complex	GO:0097145	0	0	1	#VALUE!	0	0	1	#VALUE!
proton-transporting two-sector ATPase complex, catalytic domain	GO:0033178	2	0	1	#NUM!	2	0	1	#NUM!
cholinergic synapse	GO:0098981	3	0	1	#NUM!	3	0	1	#NUM!
kinociliary basal body	GO:1902636	2	0	1	#NUM!	2	0	1	#NUM!
exocytic vesicle	GO:0070382	14	1	1	-0.285538	14	2	0.379115	0.429162
nuclear outer membrane-endoplasmic reticulum membrane network	GO:0042175	1	0	1	#NUM!	1	0	1	#NUM!
senescence-associated heterochromatin focus	GO:0035985	2	0	1	#NUM!	2	0	1	#NUM!
integral component of synaptic membrane	GO:0099699	3	0	1	#NUM!	3	0	1	#NUM!
dense body	GO:0097433	4	0	1	#NUM!	5	0	1	#NUM!
GAIT complex	GO:0097452	4	0	1	#NUM!	4	0	1	#NUM!
dystrophin-associated glycoprotein complex	GO:0016010	8	0	1	#NUM!	8	0	1	#NUM!
TRAPPII protein complex	GO:1990071	1	0	1	#NUM!	1	0	1	#NUM!
spanning component of plasma membrane	GO:0044214	1	0	1	#NUM!	1	0	1	#NUM!
mitochondrial permeability transition pore complex	GO:0005757	3	0	1	#NUM!	3	0	1	#NUM!
ribonuclease MRP complex	GO:0000172	4	0	1	#NUM!	4	0	1	#NUM!
dense fibrillar component	GO:0001651	2	0	1	#NUM!	2	0	1	#NUM!
RISC-loading complex	GO:0070578	7	0	1	#NUM!	7	1	0.495222	0.429162
clathrin coat	GO:0030118	4	0	1	#NUM!	4	0	1	#NUM!
integral component of cytoplasmic side of endoplasmic reticulum membrane	GO:0071458	4	0	1	#NUM!	4	0	1	#NUM!
PCSK9-LDLR complex	GO:1990666	1	0	1	#NUM!	1	0	1	#NUM!
cation channel complex	GO:0034703	2	0	1	#NUM!	2	0	1	#NUM!
hippocampal mossy fiber expansion	GO:1990026	1	0	1	#NUM!	1	0	1	#NUM!
Y chromosome	GO:0000806	1	0	1	#NUM!	1	0	1	#NUM!
condensed nuclear chromosome	GO:0000794	18	1	1	-0.536853	21	1	0.715326	-0.66945
dense core granule	GO:0031045	6	0	1	#NUM!	6	1	0.443414	0.583313

## Sheet: EC60-79
#EC60-79(θ=0.5)		Male				Female
Gene ontology (cellular component)	Gene ontology IDs	AllGene	Critical	P-value	Enrichment(log scale)	AllGene	Critical	P-value	Enrichment(log scale)
cytosol	GO:0005829	3047	324	9.0819e-12	0.279818	3102	357	1.99157e-10	0.249505
nucleoplasm	GO:0005654	2039	225	1.36937e-08	0.316873	2082	242	1.09754e-06	0.259425
protein-containing complex	GO:0032991	372	60	1.21119e-07	0.696438	379	66	8.83719e-08	0.66369
SMAD protein complex	GO:0071141	6	6	2.63475e-07	2.52099	6	6	5.09636e-07	2.41157
cytoplasm	GO:0005737	2383	245	1.76763e-06	0.24613	2444	280	2.88487e-07	0.24497
transcription factor complex	GO:0005667	118	25	5.30819e-06	0.969179	117	30	7.70357e-08	1.05059
nucleus	GO:0005634	2978	292	5.35827e-06	0.198734	3056	328	1.13818e-05	0.179723
autophagosome	GO:0005776	38	11	0.000132982	1.2813	39	11	0.0004494	1.14591
nuclear telomere cap complex	GO:0000783	8	5	0.000150571	2.05098	8	5	0.000254355	1.94157
shelterin complex	GO:0070187	6	4	0.000543691	2.11552	6	4	0.000829985	2.00611
ruffle membrane	GO:0032587	59	13	0.000654909	1.0084	60	15	0.000192865	1.02528
nuclear chromosome, telomeric region	GO:0000784	61	13	0.000915359	0.975063	61	14	0.000797911	0.939755
perinuclear region of cytoplasm	GO:0048471	424	52	0.00169664	0.422498	439	59	0.00137319	0.404609
plasma membrane	GO:0005886	1540	154	0.00185339	0.218403	1589	181	0.000207809	0.239208
cytoplasmic vesicle	GO:0031410	123	20	0.00213789	0.704536	130	20	0.0185583	0.539769
autophagosome membrane	GO:0000421	13	5	0.00246221	1.56548	14	4	0.0309717	1.15881
nuclear chromatin	GO:0000790	125	20	0.00247489	0.688406	131	19	0.0306853	0.480813
centrosome	GO:0005813	290	38	0.00267729	0.488693	293	40	0.00646031	0.420278
central region of growth cone	GO:0090724	5	3	0.00456864	2.01016	5	3	0.00625432	1.90075
photoreceptor ribbon synapse	GO:0098684	5	3	0.00456864	2.01016	5	3	0.00625432	1.90075
endocytic vesicle membrane	GO:0030666	34	8	0.00462345	1.07407	32	6	0.0617076	0.737595
phosphatidylinositol 3-kinase complex	GO:0005942	15	5	0.00501918	1.42238	15	4	0.0393211	1.08982
nuclear body	GO:0016604	178	25	0.00503603	0.55808	183	27	0.00851867	0.497922
microtubule organizing center	GO:0005815	104	17	0.00517682	0.70981	108	18	0.00964816	0.619812
chaperone complex	GO:0101031	10	4	0.0058603	1.6047	10	4	0.00867116	1.49528
Grb2-EGFR complex	GO:0070436	2	2	0.00645093	2.52099	2	2	0.00803071	2.41157
transferase complex	GO:1990234	2	2	0.00645093	2.52099	2	2	0.00803071	2.41157
activin responsive factor complex	GO:0032444	2	2	0.00645093	2.52099	2	2	0.00803071	2.41157
VCP-NSFL1C complex	GO:1990730	2	2	0.00645093	2.52099	2	2	0.00803071	2.41157
presynaptic endocytic zone	GO:0098833	2	2	0.00645093	2.52099	2	2	0.00803071	2.41157
cortical microtubule cytoskeleton	GO:0030981	2	2	0.00645093	2.52099	2	2	0.00803071	2.41157
cytoplasmic side of apical plasma membrane	GO:0098592	2	2	0.00645093	2.52099	2	2	0.00803071	2.41157
ATF4-CREB1 transcription factor complex	GO:1990589	2	2	0.00645093	2.52099	2	2	0.00803071	2.41157
HSP90-CDC37 chaperone complex	GO:1990565	2	2	0.00645093	2.52099	2	2	0.00803071	2.41157
heteromeric SMAD protein complex	GO:0071144	2	2	0.00645093	2.52099	2	2	0.00803071	2.41157
nuclear matrix	GO:0016363	79	13	0.0109825	0.716489	76	12	0.0434709	0.565745
actin filament	GO:0005884	40	8	0.0127918	0.91155	40	9	0.00770172	0.919917
glutamatergic synapse	GO:0098978	209	27	0.0134154	0.47449	209	28	0.0271205	0.401442
Wnt signalosome	GO:1990909	7	3	0.0141478	1.67369	6	3	0.0116786	1.71842
recycling endosome membrane	GO:0055038	50	9	0.0167778	0.806189	51	10	0.0218735	0.782331
beta-catenin-TCF7L2 complex	GO:0070369	3	2	0.018319	2.11552	3	2	0.0226557	2.00611
basal dendrite	GO:0097441	3	2	0.018319	2.11552	3	2	0.0226557	2.00611
DNA repair complex	GO:1990391	3	2	0.018319	2.11552	4	3	0.00268044	2.12389
Lewy body core	GO:1990037	3	2	0.018319	2.11552	3	2	0.0226557	2.00611
ciliary base	GO:0097546	20	5	0.0185377	1.13469	21	5	0.0346715	0.976487
beta-catenin destruction complex	GO:0030877	8	3	0.0213012	1.54016	8	4	0.00334426	1.71842
aggresome	GO:0016235	28	6	0.0215167	0.980543	30	6	0.047011	0.802133
postsynaptic cytosol	GO:0099524	14	4	0.021576	1.26822	15	4	0.0393211	1.08982
spindle midzone	GO:0051233	14	4	0.021576	1.26822	13	3	0.104316	0.945234
cytoplasmic vesicle membrane	GO:0030659	68	11	0.0220378	0.699375	72	11	0.0919471	0.532801
extracellular exosome	GO:0070062	1110	108	0.0266518	0.191004	1132	125	0.00943487	0.208144
chromosome, telomeric region	GO:0000781	23	5	0.032974	0.994931	23	5	0.0494609	0.885515
inclusion body	GO:0016234	16	4	0.0345205	1.13469	17	5	0.0142039	1.1878
annulate lamellae	GO:0005642	4	2	0.0346944	1.82784	4	2	0.0426309	1.71842
early endosome	GO:0005769	136	18	0.0362694	0.498705	136	17	0.169963	0.33213
nucleolus	GO:0005730	522	55	0.0363152	0.270653	528	56	0.179069	0.167827
cell projection	GO:0042995	54	9	0.0374469	0.729228	54	10	0.0262983	0.725172
COP9 signalosome	GO:0008180	10	3	0.0404535	1.31701	10	3	0.0534323	1.2076
nuclear inclusion body	GO:0042405	10	3	0.0404535	1.31701	10	3	0.0534323	1.2076
presynaptic cytosol	GO:0099523	10	3	0.0404535	1.31701	10	3	0.0534323	1.2076
perikaryon	GO:0043204	66	10	0.0405707	0.633918	67	10	0.087633	0.509464
presynaptic membrane	GO:0042734	41	7	0.0428313	0.753326	41	7	0.0907333	0.643909
receptor complex	GO:0043235	93	13	0.0509621	0.553338	95	11	0.364106	0.25559
Cul3-RING ubiquitin ligase complex	GO:0031463	26	5	0.0529134	0.872329	26	5	0.0776113	0.762913
PML body	GO:0016605	77	11	0.0546603	0.575078	78	11	0.111346	0.452758
macropinosome	GO:0044354	5	2	0.0547782	1.6047	5	2	0.066882	1.49528
Ragulator complex	GO:0071986	5	2	0.0547782	1.6047	5	2	0.066882	1.49528
organelle membrane	GO:0031090	5	2	0.0547782	1.6047	5	2	0.066882	1.49528
nonhomologous end joining complex	GO:0070419	5	2	0.0547782	1.6047	5	2	0.066882	1.49528
activin receptor complex	GO:0048179	5	2	0.0547782	1.6047	5	2	0.066882	1.49528
beta-catenin-TCF complex	GO:1990907	5	2	0.0547782	1.6047	5	2	0.066882	1.49528
Lsm1-7-Pat1 complex	GO:1990726	5	2	0.0547782	1.6047	5	3	0.00625432	1.90075
cytoplasmic ribonucleoprotein granule	GO:0036464	50	8	0.0591913	0.688406	51	8	0.131697	0.559187
ficolin-1-rich granule lumen	GO:1904813	86	12	0.0677709	0.551547	88	13	0.0607383	0.499184
GABA-ergic synapse	GO:0098982	28	5	0.0693712	0.798221	27	5	0.0885632	0.725172
focal adhesion	GO:0005925	280	31	0.071626	0.320185	283	33	0.11126	0.262632
postsynapse	GO:0098794	54	8	0.0756278	0.611445	54	9	0.0551554	0.619812
mitotic spindle	GO:0072686	42	7	0.0773035	0.729228	42	7	0.0966351	0.619812
HFE-transferrin receptor complex	GO:1990712	6	2	0.0778704	1.42238	6	2	0.0944837	1.31296
autolysosome	GO:0044754	6	2	0.0778704	1.42238	6	2	0.0944837	1.31296
BORC complex	GO:0099078	6	2	0.0778704	1.42238	6	2	0.0944837	1.31296
cell projection membrane	GO:0031253	6	2	0.0778704	1.42238	6	2	0.0944837	1.31296
spectrin-associated cytoskeleton	GO:0014731	6	2	0.0778704	1.42238	6	2	0.0944837	1.31296
early endosome membrane	GO:0031901	91	12	0.078622	0.495035	93	14	0.0447307	0.518029
recycling endosome lumen	GO:0034777	1	1	0.0803802	2.52099	1	1	0.0896743	2.41157
NF-kappaB p50/p65 complex	GO:0035525	1	1	0.0803802	2.52099	1	1	0.0896743	2.41157
septin cytoskeleton	GO:0032156	1	1	0.0803802	2.52099	1	1	0.0896743	2.41157
perinuclear endoplasmic reticulum membrane	GO:1990578	1	1	0.0803802	2.52099	1	1	0.0896743	2.41157
neurofilament cytoskeleton	GO:0060053	1	1	0.0803802	2.52099	1	1	0.0896743	2.41157
stereocilium shaft	GO:0120043	1	1	0.0803802	2.52099	1	0	1	#NUM!
ooplasm	GO:1990917	1	1	0.0803802	2.52099	1	1	0.0896743	2.41157
sumoylated E2 ligase complex	GO:1990356	1	1	0.0803802	2.52099	1	1	0.0896743	2.41157
platelet dense tubular network	GO:0031094	1	1	0.0803802	2.52099	1	1	0.0896743	2.41157
storage vacuole	GO:0000322	1	1	0.0803802	2.52099	1	1	0.0896743	2.41157
CHOP-ATF4 complex	GO:1990617	1	1	0.0803802	2.52099	2	2	0.00803071	2.41157
nuclear proteasome complex	GO:0031595	1	1	0.0803802	2.52099	1	1	0.0896743	2.41157
protein N-acetylglucosaminyltransferase complex	GO:0017122	1	1	0.0803802	2.52099	1	1	0.0896743	2.41157
Golgi cis cisterna membrane	GO:1990674	1	1	0.0803802	2.52099	1	1	0.0896743	2.41157
serotonergic synapse	GO:0099154	1	1	0.0803802	2.52099	1	1	0.0896743	2.41157
interleukin-5 receptor complex	GO:0005895	1	1	0.0803802	2.52099	1	1	0.0896743	2.41157
Wnt-Frizzled-LRP5/6 complex	GO:1990851	1	1	0.0803802	2.52099	1	1	0.0896743	2.41157
centrosomal corona	GO:0031592	1	1	0.0803802	2.52099	1	1	0.0896743	2.41157
NLS-dependent protein nuclear import complex	GO:0042564	1	1	0.0803802	2.52099	1	0	1	#NUM!
GET complex	GO:0043529	1	1	0.0803802	2.52099	1	1	0.0896743	2.41157
9+0 non-motile cilium	GO:0097731	1	1	0.0803802	2.52099	1	1	0.0896743	2.41157
U11/U12 snRNP	GO:0034693	1	1	0.0803802	2.52099	1	0	1	#NUM!
amphisome	GO:0044753	1	1	0.0803802	2.52099	1	1	0.0896743	2.41157
Holliday junction resolvase complex	GO:0048476	1	1	0.0803802	2.52099	1	1	0.0896743	2.41157
sperm head plasma membrane	GO:1990913	1	1	0.0803802	2.52099	1	1	0.0896743	2.41157
mitochondrial inner membrane peptidase complex	GO:0042720	1	1	0.0803802	2.52099	1	0	1	#NUM!
extrinsic component of postsynaptic specialization membrane	GO:0098892	1	1	0.0803802	2.52099	1	1	0.0896743	2.41157
ATPase complex	GO:1904949	1	1	0.0803802	2.52099	1	1	0.0896743	2.41157
growth cone leading edge	GO:0061850	1	1	0.0803802	2.52099	1	0	1	#NUM!
heterochromatin	GO:0000792	13	3	0.0806154	1.05465	13	2	0.327655	0.539769
nuclear exosome (RNase complex)	GO:0000176	13	3	0.0806154	1.05465	13	4	0.0237681	1.23292
U2-type prespliceosome	GO:0071004	13	3	0.0806154	1.05465	13	2	0.327655	0.539769
vesicle	GO:0031982	92	12	0.0815941	0.484106	91	11	0.269557	0.298607
integral component of presynaptic membrane	GO:0099056	21	4	0.0827802	0.86276	21	4	0.112964	0.753343
secretory granule lumen	GO:0034774	74	10	0.085642	0.519508	75	10	0.217465	0.396668
late endosome membrane	GO:0031902	58	1	0.0868749	-1.53946	63	2	0.121825	-1.03842
cytoplasmic side of plasma membrane	GO:0009898	30	5	0.0883316	0.729228	31	6	0.0540567	0.769344
polysome	GO:0005844	30	5	0.0883316	0.729228	29	4	0.324767	0.43057
cell leading edge	GO:0031252	30	5	0.0883316	0.729228	30	4	0.339463	0.396668
mitochondrial matrix	GO:0005759	175	8	0.0916224	-0.564357	175	9	0.0808216	-0.55599
endomembrane system	GO:0012505	46	7	0.0933677	0.638256	46	9	0.0191725	0.780155
endosome	GO:0005768	151	18	0.0935497	0.39408	157	19	0.158903	0.299765
ubiquitin ligase complex	GO:0000151	81	11	0.0945982	0.524434	82	14	0.0174521	0.643909
T-tubule	GO:0030315	22	4	0.095049	0.81624	25	5	0.0674355	0.802133
U12-type spliceosomal complex	GO:0005689	22	4	0.095049	0.81624	22	3	0.441557	0.419141
presynapse	GO:0098793	63	9	0.0958749	0.575078	64	9	0.180945	0.449913
PRC1 complex	GO:0035102	14	3	0.096717	0.980543	14	1	1	-0.227486
postsynaptic density, intracellular component	GO:0099092	14	3	0.096717	0.980543	14	4	0.0309717	1.15881
exosome (RNase complex)	GO:0000178	14	3	0.096717	0.980543	14	4	0.0309717	1.15881
endocytic vesicle	GO:0030139	31	5	0.0987219	0.696438	31	5	0.193666	0.587022
chromosome	GO:0005694	83	11	0.099275	0.500042	81	11	0.166348	0.415017
platelet alpha granule membrane	GO:0031092	7	2	0.10336	1.26822	6	1	0.431021	0.619812
AP-2 adaptor complex	GO:0030122	7	2	0.10336	1.26822	7	2	0.124642	1.15881
Lsm2-8 complex	GO:0120115	7	2	0.10336	1.26822	7	3	0.0190882	1.56427
semaphorin receptor complex	GO:0002116	7	2	0.10336	1.26822	7	2	0.124642	1.15881
microvillus membrane	GO:0031528	7	2	0.10336	1.26822	9	2	0.190013	0.907494
invadopodium	GO:0071437	7	2	0.10336	1.26822	7	3	0.0190882	1.56427
U6 snRNP	GO:0005688	7	2	0.10336	1.26822	7	3	0.0190882	1.56427
proteasome core complex, alpha-subunit complex	GO:0019773	7	2	0.10336	1.26822	7	2	0.124642	1.15881
presynaptic active zone membrane	GO:0048787	7	2	0.10336	1.26822	7	2	0.124642	1.15881
nuclear lamina	GO:0005652	7	2	0.10336	1.26822	7	2	0.124642	1.15881
stereocilium tip	GO:0032426	7	2	0.10336	1.26822	7	1	0.482084	0.465661
cytosolic large ribosomal subunit	GO:0022625	48	7	0.104675	0.595697	49	8	0.0778566	0.599193
membrane	GO:0016020	1137	105	0.109315	0.1388	1158	106	0.823135	0.0205608
kinetochore	GO:0000776	49	7	0.111101	0.575078	49	8	0.0778566	0.599193
brush border membrane	GO:0031526	15	3	0.113997	0.91155	15	2	0.638754	0.396668
microtubule plus-end	GO:0035371	15	3	0.113997	0.91155	15	2	0.638754	0.396668
Golgi apparatus	GO:0005794	483	48	0.118716	0.212172	496	46	0.807223	0.0336369
ciliary basal body	GO:0036064	69	9	0.120877	0.484106	67	9	0.195666	0.404103
Golgi lumen	GO:0005796	24	4	0.121943	0.729228	30	4	0.339463	0.396668
trans-Golgi network membrane	GO:0032588	55	1	0.128185	-1.48635	56	2	0.235334	-0.920633
Golgi-associated vesicle membrane	GO:0030660	8	2	0.130712	1.13469	8	2	0.156678	1.02528
early phagosome	GO:0032009	8	2	0.130712	1.13469	8	2	0.156678	1.02528
axolemma	GO:0030673	8	2	0.130712	1.13469	9	2	0.190013	0.907494
BLOC-1 complex	GO:0031083	8	2	0.130712	1.13469	8	2	0.156678	1.02528
Derlin-1 retrotranslocation complex	GO:0036513	8	2	0.130712	1.13469	8	2	0.156678	1.02528
PcG protein complex	GO:0031519	16	3	0.132338	0.847011	16	1	1	-0.361017
intracellular	GO:0005622	57	8	0.133693	0.557378	57	8	0.165395	0.447962
apical part of cell	GO:0045177	25	4	0.136477	0.688406	28	5	0.100271	0.688805
lysosome	GO:0005764	103	4	0.142958	-0.727447	107	4	0.0594031	-0.874963
microtubule	GO:0005874	171	19	0.15228	0.323763	174	21	0.141104	0.297039
mitochondrial proton-transporting ATP synthase complex, catalytic core F(1)	GO:0000275	2	1	0.154309	1.82784	2	1	0.171318	1.71842
kinetochore microtubule	GO:0005828	2	1	0.154309	1.82784	2	1	0.171318	1.71842
Ku70:Ku80 complex	GO:0043564	2	1	0.154309	1.82784	2	1	0.171318	1.71842
CIA complex	GO:0097361	2	1	0.154309	1.82784	2	1	0.171318	1.71842
U2-type post-mRNA release spliceosomal complex	GO:0071008	2	1	0.154309	1.82784	2	1	0.171318	1.71842
intracellular ferritin complex	GO:0008043	2	1	0.154309	1.82784	2	1	0.171318	1.71842
mitotic spindle astral microtubule end	GO:1905721	2	1	0.154309	1.82784	2	1	0.171318	1.71842
cytoplasmic periphery of the nuclear pore complex	GO:1990723	2	1	0.154309	1.82784	2	1	0.171318	1.71842
membrane microdomain	GO:0098857	2	1	0.154309	1.82784	2	1	0.171318	1.71842
early phagosome membrane	GO:0036186	2	1	0.154309	1.82784	2	1	0.171318	1.71842
ciliary pocket membrane	GO:0020018	2	1	0.154309	1.82784	2	1	0.171318	1.71842
microspike	GO:0044393	2	1	0.154309	1.82784	2	1	0.171318	1.71842
cytoophidium	GO:0097268	2	1	0.154309	1.82784	2	1	0.171318	1.71842
astral microtubule	GO:0000235	2	1	0.154309	1.82784	2	1	0.171318	1.71842
elastic fiber	GO:0071953	2	1	0.154309	1.82784	2	1	0.171318	1.71842
lateral loop	GO:0043219	2	1	0.154309	1.82784	2	1	0.171318	1.71842
ubiquitin conjugating enzyme complex	GO:0031371	2	1	0.154309	1.82784	2	1	0.171318	1.71842
MICOS complex	GO:0061617	2	1	0.154309	1.82784	2	1	0.171318	1.71842
perinucleolar chromocenter	GO:0010370	2	1	0.154309	1.82784	2	1	0.171318	1.71842
intracellular vesicle	GO:0097708	2	1	0.154309	1.82784	2	1	0.171318	1.71842
proteasome storage granule	GO:0034515	2	1	0.154309	1.82784	2	1	0.171318	1.71842
CST complex	GO:1990879	2	1	0.154309	1.82784	1	0	1	#NUM!
aryl hydrocarbon receptor complex	GO:0034751	2	1	0.154309	1.82784	2	1	0.171318	1.71842
protein kinase CK2 complex	GO:0005956	2	1	0.154309	1.82784	2	1	0.171318	1.71842
Rab-protein geranylgeranyltransferase complex	GO:0005968	2	1	0.154309	1.82784	2	1	0.171318	1.71842
BLOC-3 complex	GO:0031085	2	1	0.154309	1.82784	2	0	1	#NUM!
ATF1-ATF4 transcription factor complex	GO:1990590	2	1	0.154309	1.82784	2	1	0.171318	1.71842
rDNA heterochromatin	GO:0033553	2	1	0.154309	1.82784	2	1	0.171318	1.71842
I-kappaB/NF-kappaB complex	GO:0033256	2	1	0.154309	1.82784	2	0	1	#NUM!
Slx1-Slx4 complex	GO:0033557	2	1	0.154309	1.82784	2	1	0.171318	1.71842
platelet dense tubular network membrane	GO:0031095	2	1	0.154309	1.82784	2	1	0.171318	1.71842
sperm fibrous sheath	GO:0035686	2	1	0.154309	1.82784	2	1	0.171318	1.71842
DNA ligase IV complex	GO:0032807	2	1	0.154309	1.82784	2	1	0.171318	1.71842
RNA nuclear export complex	GO:0042565	2	1	0.154309	1.82784	2	1	0.171318	1.71842
TRC complex	GO:0072380	2	1	0.154309	1.82784	2	1	0.171318	1.71842
signal peptidase complex	GO:0005787	2	1	0.154309	1.82784	2	1	0.171318	1.71842
phosphatidylinositol 3-kinase complex, class IA	GO:0005943	2	1	0.154309	1.82784	2	1	0.171318	1.71842
tRNA-specific adenosine-34 deaminase complex	GO:0052718	2	1	0.154309	1.82784	2	1	0.171318	1.71842
phosphatidylinositol 3-kinase complex, class IB	GO:0005944	2	1	0.154309	1.82784	2	1	0.171318	1.71842
PCNA-p21 complex	GO:0070557	2	1	0.154309	1.82784	2	1	0.171318	1.71842
Sec61 translocon complex	GO:0005784	2	1	0.154309	1.82784	2	1	0.171318	1.71842
FAR/SIN/STRIPAK complex	GO:0090443	2	1	0.154309	1.82784	2	1	0.171318	1.71842
proton-transporting ATP synthase complex	GO:0045259	2	1	0.154309	1.82784	2	1	0.171318	1.71842
SREBP-SCAP-Insig complex	GO:0032937	2	1	0.154309	1.82784	2	1	0.171318	1.71842
membrane raft	GO:0045121	111	13	0.157235	0.376407	116	15	0.138888	0.366031
endolysosome membrane	GO:0036020	9	2	0.159466	1.01691	9	2	0.190013	0.907494
ciliary transition zone	GO:0035869	9	2	0.159466	1.01691	9	2	0.190013	0.907494
presynaptic active zone cytoplasmic component	GO:0098831	9	2	0.159466	1.01691	9	2	0.190013	0.907494
CD40 receptor complex	GO:0035631	9	2	0.159466	1.01691	11	4	0.0126727	1.39997
dendrite membrane	GO:0032590	9	2	0.159466	1.01691	9	1	0.570891	0.214347
male germ cell nucleus	GO:0001673	9	2	0.159466	1.01691	10	2	0.224158	0.802133
XY body	GO:0001741	9	2	0.159466	1.01691	9	2	0.190013	0.907494
mitochondrial inner membrane	GO:0005743	179	9	0.162571	-0.469174	183	11	0.189201	-0.400019
clathrin-coated vesicle membrane	GO:0030665	28	0	0.164668	#NUM!	30	1	0.515606	-0.989626
basal plasma membrane	GO:0009925	18	3	0.171719	0.729228	18	3	0.2151	0.619812
clathrin-coated endocytic vesicle membrane	GO:0030669	18	3	0.171719	0.729228	19	3	0.239657	0.565745
host cell	GO:0043657	45	6	0.172144	0.506085	46	7	0.186369	0.52884
mitochondrial respiratory chain complex I	GO:0005747	31	0	0.17276	#NUM!	31	0	0.108066	#NUM!
nuclear membrane	GO:0031965	153	17	0.173649	0.323763	156	17	0.394166	0.194929
lamellipodium	GO:0030027	122	14	0.175849	0.356024	123	15	0.202551	0.307437
adherens junction	GO:0005912	32	5	0.177758	0.66469	32	6	0.0617076	0.737595
endoplasmic reticulum-Golgi intermediate compartment	GO:0005793	50	1	0.183749	-1.39104	50	1	0.128387	-1.50045
Z disc	GO:0030018	72	9	0.184952	0.441546	76	10	0.220997	0.383423
endoplasmic reticulum	GO:0005783	466	45	0.186472	0.183465	487	51	0.219622	0.155133
postsynaptic density	GO:0014069	164	18	0.188367	0.311493	166	20	0.168133	0.295316
RISC complex	GO:0016442	10	2	0.189219	0.91155	10	1	0.609416	0.108986
eukaryotic translation initiation factor 4F complex	GO:0016281	10	2	0.189219	0.91155	10	1	0.609416	0.108986
cytoplasmic exosome (RNase complex)	GO:0000177	10	2	0.189219	0.91155	10	3	0.0534323	1.2076
exocyst	GO:0000145	10	2	0.189219	0.91155	10	2	0.224158	0.802133
exon-exon junction complex	GO:0035145	10	2	0.189219	0.91155	10	2	0.224158	0.802133
axoneme	GO:0005930	34	5	0.190829	0.604065	32	5	0.203238	0.555273
proteasome complex	GO:0000502	52	7	0.191049	0.515654	53	8	0.140383	0.520721
Flemming body	GO:0090543	19	3	0.192519	0.675161	19	3	0.239657	0.565745
integral component of membrane	GO:0016021	819	56	0.19526	-0.161745	862	75	0.849303	-0.0301958
clathrin-coated pit	GO:0005905	35	5	0.198778	0.575078	34	4	0.541709	0.271505
basolateral plasma membrane	GO:0016323	76	9	0.20409	0.387479	78	10	0.229685	0.357448
apical plasma membrane	GO:0016324	107	12	0.210397	0.333066	112	14	0.182462	0.33213
condensed nuclear chromosome	GO:0000794	20	3	0.213902	0.623868	19	2	0.685854	0.16028
extracellular region	GO:0005576	533	35	0.214713	-0.202186	559	47	0.700501	-0.0644305
Prp19 complex	GO:0000974	11	2	0.219626	0.81624	11	2	0.258701	0.706823
proteasome regulatory particle, base subcomplex	GO:0008540	11	2	0.219626	0.81624	11	2	0.258701	0.706823
filopodium tip	GO:0032433	11	2	0.219626	0.81624	12	2	0.293295	0.619812
condensed chromosome	GO:0000793	11	2	0.219626	0.81624	11	2	0.258701	0.706823
tRNA-intron endonuclease complex	GO:0000214	3	1	0.222305	1.42238	3	1	0.245649	1.31296
extrinsic component of synaptic vesicle membrane	GO:0098850	3	1	0.222305	1.42238	3	1	0.245649	1.31296
phosphopyruvate hydratase complex	GO:0000015	3	1	0.222305	1.42238	3	1	0.245649	1.31296
polar microtubule	GO:0005827	3	1	0.222305	1.42238	3	1	0.245649	1.31296
Bcl-2 family protein complex	GO:0097136	3	1	0.222305	1.42238	3	1	0.245649	1.31296
oxoglutarate dehydrogenase complex	GO:0045252	3	1	0.222305	1.42238	3	1	0.245649	1.31296
chromatin silencing complex	GO:0005677	3	1	0.222305	1.42238	3	1	0.245649	1.31296
Schwann cell microvillus	GO:0097454	3	1	0.222305	1.42238	3	1	0.245649	1.31296
actin cap	GO:0030478	3	1	0.222305	1.42238	3	1	0.245649	1.31296
cell tip	GO:0051286	3	1	0.222305	1.42238	3	1	0.245649	1.31296
mitochondrial pyruvate dehydrogenase complex	GO:0005967	3	1	0.222305	1.42238	3	1	0.245649	1.31296
nuclear pore cytoplasmic filaments	GO:0044614	3	1	0.222305	1.42238	3	1	0.245649	1.31296
varicosity	GO:0043196	3	1	0.222305	1.42238	3	1	0.245649	1.31296
postsynaptic endosome	GO:0098845	3	1	0.222305	1.42238	3	1	0.245649	1.31296
dendritic microtubule	GO:1901588	3	1	0.222305	1.42238	3	1	0.245649	1.31296
MMXD complex	GO:0071817	3	1	0.222305	1.42238	3	1	0.245649	1.31296
GPI-anchor transamidase complex	GO:0042765	3	1	0.222305	1.42238	3	1	0.245649	1.31296
condensed chromosome outer kinetochore	GO:0000940	3	1	0.222305	1.42238	4	1	0.313322	1.02528
elongin complex	GO:0070449	3	1	0.222305	1.42238	3	1	0.245649	1.31296
supraspliceosomal complex	GO:0044530	3	1	0.222305	1.42238	3	1	0.245649	1.31296
mRNA cleavage factor complex	GO:0005849	3	1	0.222305	1.42238	3	1	0.245649	1.31296
plasma membrane protein complex	GO:0098797	3	1	0.222305	1.42238	3	1	0.245649	1.31296
pronucleus	GO:0045120	3	1	0.222305	1.42238	3	1	0.245649	1.31296
early endosome lumen	GO:0031905	3	1	0.222305	1.42238	3	1	0.245649	1.31296
messenger ribonucleoprotein complex	GO:1990124	3	1	0.222305	1.42238	3	1	0.245649	1.31296
transcriptional repressor complex	GO:0017053	38	5	0.22755	0.492839	38	4	0.77252	0.16028
histone acetyltransferase complex	GO:0000123	21	3	0.235755	0.575078	21	2	0.712329	0.0601961
microtubule associated complex	GO:0005875	21	3	0.235755	0.575078	22	3	0.441557	0.419141
late endosome	GO:0005770	65	8	0.244615	0.426042	65	8	0.377762	0.316626
RNA polymerase II transcription factor complex	GO:0090575	40	5	0.250248	0.441546	45	8	0.0587753	0.68435
methylosome	GO:0034709	12	2	0.25039	0.729228	12	2	0.293295	0.619812
nuclear pore nuclear basket	GO:0044615	12	2	0.25039	0.729228	12	2	0.293295	0.619812
cortical cytoskeleton	GO:0030863	12	2	0.25039	0.729228	12	2	0.293295	0.619812
anaphase-promoting complex	GO:0005680	12	2	0.25039	0.729228	13	2	0.327655	0.539769
vesicle membrane	GO:0012506	12	2	0.25039	0.729228	15	5	0.00801086	1.31296
dendritic spine	GO:0043197	96	11	0.25214	0.354535	97	13	0.148356	0.40181
voltage-gated potassium channel complex	GO:0008076	22	0	0.252879	#NUM!	24	1	0.718673	-0.766482
MLL1 complex	GO:0071339	22	0	0.252879	#NUM!	22	0	0.254996	#NUM!
transcription factor TFIID complex	GO:0005669	23	0	0.253223	#NUM!	23	1	0.716711	-0.723923
mitochondrial nucleoid	GO:0042645	24	0	0.255348	#NUM!	23	1	0.716711	-0.723923
collagen trimer	GO:0005581	24	0	0.255348	#NUM!	27	1	0.508476	-0.884265
mitochondrial large ribosomal subunit	GO:0005762	24	0	0.255348	#NUM!	25	0	0.162545	#NUM!
secretory granule membrane	GO:0030667	44	1	0.258855	-1.2632	45	1	0.182439	-1.39509
specific granule lumen	GO:0035580	25	0	0.259124	#NUM!	25	1	0.721638	-0.807304
histone deacetylase complex	GO:0000118	25	0	0.259124	#NUM!	25	0	0.162545	#NUM!
cell body	GO:0044297	46	6	0.266531	0.484106	46	6	0.300157	0.374689
midbody	GO:0030496	102	11	0.273428	0.29391	100	13	0.157463	0.371351
cytosolic small ribosomal subunit	GO:0022627	28	4	0.279116	0.575078	28	4	0.310965	0.465661
filamentous actin	GO:0031941	13	2	0.281258	0.649186	14	1	1	-0.227486
nBAF complex	GO:0071565	13	2	0.281258	0.649186	13	2	0.327655	0.539769
spindle microtubule	GO:0005876	13	2	0.281258	0.649186	13	2	0.327655	0.539769
sperm flagellum	GO:0036126	13	2	0.281258	0.649186	13	2	0.327655	0.539769
internode region of axon	GO:0033269	4	1	0.284841	1.13469	4	1	0.313322	1.02528
postsynaptic recycling endosome	GO:0098837	4	1	0.284841	1.13469	4	1	0.313322	1.02528
IkappaB kinase complex	GO:0008385	4	1	0.284841	1.13469	5	1	0.374931	0.802133
core mediator complex	GO:0070847	4	1	0.284841	1.13469	4	1	0.313322	1.02528
CCAAT-binding factor complex	GO:0016602	4	1	0.284841	1.13469	4	1	0.313322	1.02528
meiotic cohesin complex	GO:0030893	4	1	0.284841	1.13469	3	0	1	#NUM!
astrocyte projection	GO:0097449	4	1	0.284841	1.13469	5	1	0.374931	0.802133
calcineurin complex	GO:0005955	4	1	0.284841	1.13469	4	0	1	#NUM!
muscle thin filament tropomyosin	GO:0005862	4	1	0.284841	1.13469	4	1	0.313322	1.02528
postsynaptic actin cytoskeleton	GO:0098871	4	1	0.284841	1.13469	4	1	0.313322	1.02528
Arp2/3 protein complex	GO:0005885	4	1	0.284841	1.13469	4	0	1	#NUM!
HULC complex	GO:0033503	4	1	0.284841	1.13469	5	2	0.066882	1.49528
Lewy body	GO:0097413	4	1	0.284841	1.13469	4	1	0.313322	1.02528
gamma-secretase complex	GO:0070765	4	1	0.284841	1.13469	4	1	0.313322	1.02528
eukaryotic translation elongation factor 1 complex	GO:0005853	4	1	0.284841	1.13469	4	1	0.313322	1.02528
DNA-dependent protein kinase-DNA ligase 4 complex	GO:0005958	4	1	0.284841	1.13469	4	1	0.313322	1.02528
cytosolic proteasome complex	GO:0031597	4	1	0.284841	1.13469	4	1	0.313322	1.02528
interstitial matrix	GO:0005614	4	1	0.284841	1.13469	4	1	0.313322	1.02528
Cul7-RING ubiquitin ligase complex	GO:0031467	4	1	0.284841	1.13469	4	1	0.313322	1.02528
NELF complex	GO:0032021	4	1	0.284841	1.13469	4	1	0.313322	1.02528
sperm midpiece	GO:0097225	4	1	0.284841	1.13469	4	1	0.313322	1.02528
FHF complex	GO:0070695	4	1	0.284841	1.13469	4	1	0.313322	1.02528
leading edge membrane	GO:0031256	4	1	0.284841	1.13469	4	1	0.313322	1.02528
axon hillock	GO:0043203	4	1	0.284841	1.13469	4	1	0.313322	1.02528
ER membrane protein complex	GO:0072546	4	1	0.284841	1.13469	4	1	0.313322	1.02528
cell cortex	GO:0005938	79	9	0.292801	0.348764	82	13	0.0479457	0.569801
sarcolemma	GO:0042383	51	6	0.299114	0.380922	55	6	0.631954	0.195998
cytoskeleton	GO:0005856	210	21	0.301227	0.218403	210	22	0.461081	0.155506
cell surface	GO:0009986	212	21	0.304505	0.208924	221	24	0.337645	0.191463
intercellular bridge	GO:0045171	31	4	0.309646	0.473295	30	3	0.747751	0.108986
extracellular space	GO:0005615	424	28	0.310878	-0.196541	443	36	0.606819	-0.0984795
sarcoplasmic reticulum membrane	GO:0033017	14	2	0.312015	0.575078	16	4	0.0488256	1.02528
immunological synapse	GO:0001772	14	2	0.312015	0.575078	15	2	0.638754	0.396668
smooth endoplasmic reticulum	GO:0005790	14	2	0.312015	0.575078	15	2	0.638754	0.396668
P-body	GO:0000932	53	6	0.316597	0.342455	58	8	0.241615	0.43057
transport vesicle	GO:0030133	54	2	0.319115	-0.774849	56	2	0.235334	-0.920633
mitochondrial outer membrane	GO:0005741	88	4	0.320814	-0.570055	91	8	1	-0.0198466
protein-DNA complex	GO:0032993	32	4	0.321657	0.441546	34	5	0.225373	0.494649
cell	GO:0005623	32	4	0.321657	0.441546	33	3	1	0.0136761
collagen-containing extracellular matrix	GO:0062023	132	7	0.330042	-0.415904	141	9	0.370109	-0.339964
endoplasmic reticulum lumen	GO:0005788	133	7	0.331321	-0.423451	137	7	0.130153	-0.562499
recycling endosome	GO:0055037	60	7	0.333009	0.372553	59	7	0.366381	0.279944
Ctf18 RFC-like complex	GO:0031390	5	1	0.342357	0.91155	5	0	1	#NUM!
glycogen granule	GO:0042587	5	1	0.342357	0.91155	5	1	0.374931	0.802133
basal cortex	GO:0045180	5	1	0.342357	0.91155	5	1	0.374931	0.802133
CD95 death-inducing signaling complex	GO:0031265	5	1	0.342357	0.91155	6	2	0.0944837	1.31296
cytoplasmic side of lysosomal membrane	GO:0098574	5	1	0.342357	0.91155	5	1	0.374931	0.802133
condensed nuclear chromosome, centromeric region	GO:0000780	5	1	0.342357	0.91155	5	1	0.374931	0.802133
TORC2 complex	GO:0031932	5	1	0.342357	0.91155	5	0	1	#NUM!
Golgi cis cisterna	GO:0000137	5	1	0.342357	0.91155	6	1	0.431021	0.619812
anchored component of plasma membrane	GO:0046658	5	1	0.342357	0.91155	7	1	0.482084	0.465661
vacuole	GO:0005773	5	1	0.342357	0.91155	5	1	0.374931	0.802133
manchette	GO:0002177	5	1	0.342357	0.91155	5	1	0.374931	0.802133
MKS complex	GO:0036038	5	1	0.342357	0.91155	5	1	0.374931	0.802133
striated muscle thin filament	GO:0005865	5	1	0.342357	0.91155	6	1	0.431021	0.619812
epsilon DNA polymerase complex	GO:0008622	5	1	0.342357	0.91155	4	0	1	#NUM!
origin recognition complex	GO:0000808	5	1	0.342357	0.91155	5	1	0.374931	0.802133
euchromatin	GO:0000791	5	1	0.342357	0.91155	6	0	1	#NUM!
mitochondrial respirasome	GO:0005746	5	1	0.342357	0.91155	6	1	0.431021	0.619812
glial cell projection	GO:0097386	5	1	0.342357	0.91155	5	1	0.374931	0.802133
insulin-responsive compartment	GO:0032593	5	1	0.342357	0.91155	5	1	0.374931	0.802133
VCP-NPL4-UFD1 AAA ATPase complex	GO:0034098	5	1	0.342357	0.91155	5	1	0.374931	0.802133
R2TP complex	GO:0097255	5	1	0.342357	0.91155	5	1	0.374931	0.802133
transcription export complex 2	GO:0070390	5	1	0.342357	0.91155	5	1	0.374931	0.802133
myelin sheath adaxonal region	GO:0035749	5	1	0.342357	0.91155	5	1	0.374931	0.802133
ripoptosome	GO:0097342	5	1	0.342357	0.91155	6	2	0.0944837	1.31296
transcription factor TFIIH core complex	GO:0000439	5	1	0.342357	0.91155	5	1	0.374931	0.802133
mitotic spindle pole	GO:0097431	15	2	0.342479	0.506085	14	1	1	-0.227486
proteasome accessory complex	GO:0022624	15	2	0.342479	0.506085	15	2	0.638754	0.396668
endoplasmic reticulum quality control compartment	GO:0044322	15	2	0.342479	0.506085	15	2	0.638754	0.396668
proteasome core complex	GO:0005839	15	2	0.342479	0.506085	16	3	0.167895	0.737595
ER to Golgi transport vesicle membrane	GO:0012507	38	1	0.364696	-1.1166	39	2	0.576665	-0.558843
ruffle	GO:0001726	66	7	0.369227	0.277243	66	8	0.381966	0.301358
phagocytic vesicle membrane	GO:0030670	40	1	0.372261	-1.16789	41	1	0.176084	-1.302
dendrite cytoplasm	GO:0032839	16	2	0.372499	0.441546	16	1	1	-0.361017
U1 snRNP	GO:0005685	16	2	0.372499	0.441546	16	2	0.649243	0.33213
M band	GO:0031430	16	2	0.372499	0.441546	17	3	0.191127	0.67697
transcriptionally active chromatin	GO:0035327	16	2	0.372499	0.441546	17	4	0.0594784	0.964652
azurophil granule lumen	GO:0035578	41	5	0.377453	0.416854	43	6	0.2754	0.442131
stress fiber	GO:0001725	42	5	0.383503	0.392756	41	5	0.411259	0.307437
spindle pole	GO:0000922	74	8	0.385327	0.296364	74	10	0.214498	0.410091
integral component of postsynaptic density membrane	GO:0099061	17	0	0.391855	#NUM!	16	0	0.389955	#NUM!
nucleosome	GO:0000786	17	0	0.391855	#NUM!	20	1	1	-0.584161
integral component of Golgi membrane	GO:0030173	17	0	0.391855	#NUM!	17	0	0.393232	#NUM!
anchored component of membrane	GO:0031225	18	0	0.392601	#NUM!	22	1	0.715867	-0.679471
Cul4-RING E3 ubiquitin ligase complex	GO:0080008	18	0	0.392601	#NUM!	19	0	0.407064	#NUM!
juxtaparanode region of axon	GO:0044224	6	1	0.395255	0.729228	6	1	0.431021	0.619812
spindle pole centrosome	GO:0031616	6	1	0.395255	0.729228	6	1	0.431021	0.619812
specific granule	GO:0042581	6	1	0.395255	0.729228	6	1	0.431021	0.619812
chromatoid body	GO:0033391	6	1	0.395255	0.729228	7	1	0.482084	0.465661
somatodendritic compartment	GO:0036477	6	1	0.395255	0.729228	6	1	0.431021	0.619812
integral component of presynaptic active zone membrane	GO:0099059	6	1	0.395255	0.729228	6	1	0.431021	0.619812
sex chromatin	GO:0001739	6	1	0.395255	0.729228	6	0	1	#NUM!
mitochondrial respiratory chain complex III	GO:0005750	6	1	0.395255	0.729228	7	1	0.482084	0.465661
mitochondria-associated endoplasmic reticulum membrane	GO:0044233	6	1	0.395255	0.729228	7	1	0.482084	0.465661
death-inducing signaling complex	GO:0031264	6	1	0.395255	0.729228	6	1	0.431021	0.619812
dendritic growth cone	GO:0044294	6	1	0.395255	0.729228	6	1	0.431021	0.619812
cohesin complex	GO:0008278	6	1	0.395255	0.729228	5	0	1	#NUM!
ciliary transition fiber	GO:0097539	6	1	0.395255	0.729228	6	1	0.431021	0.619812
intrinsic component of membrane	GO:0031224	6	1	0.395255	0.729228	8	1	0.528571	0.33213
proteasome regulatory particle	GO:0005838	6	1	0.395255	0.729228	6	1	0.431021	0.619812
uropod	GO:0001931	6	1	0.395255	0.729228	6	1	0.431021	0.619812
paraspeckles	GO:0042382	6	1	0.395255	0.729228	6	1	0.431021	0.619812
NMDA selective glutamate receptor complex	GO:0017146	6	1	0.395255	0.729228	6	1	0.431021	0.619812
paranode region of axon	GO:0033270	6	1	0.395255	0.729228	6	1	0.431021	0.619812
COPI-coated vesicle	GO:0030137	6	1	0.395255	0.729228	6	1	0.431021	0.619812
SCAR complex	GO:0031209	6	1	0.395255	0.729228	6	1	0.431021	0.619812
presynaptic active zone	GO:0048786	19	0	0.395602	#NUM!	19	0	0.407064	#NUM!
integral component of lumenal side of endoplasmic reticulum membrane	GO:0071556	19	0	0.395602	#NUM!	20	0	0.250408	#NUM!
centriolar satellite	GO:0034451	19	0	0.395602	#NUM!	19	0	0.407064	#NUM!
nuclear pore	GO:0005643	44	5	0.397926	0.346236	44	5	0.59149	0.23682
terminal bouton	GO:0043195	20	0	0.400619	#NUM!	21	0	0.251622	#NUM!
axonal growth cone	GO:0044295	22	3	0.415802	0.528558	22	3	0.441557	0.419141
U2-type precatalytic spliceosome	GO:0071005	47	5	0.424468	0.280278	47	5	0.608905	0.170862
neuronal cell body	GO:0043025	198	19	0.425004	0.17716	205	22	0.384249	0.179604
mitochondrial membrane	GO:0031966	49	2	0.431772	-0.677685	50	2	0.318349	-0.807304
Golgi stack	GO:0005795	24	3	0.436499	0.441546	23	3	0.455686	0.374689
flotillin complex	GO:0016600	7	1	0.443904	0.575078	7	1	0.482084	0.465661
ciliary rootlet	GO:0035253	7	1	0.443904	0.575078	7	1	0.482084	0.465661
nuclear pore central transport channel	GO:0044613	7	1	0.443904	0.575078	7	1	0.482084	0.465661
chaperonin-containing T-complex	GO:0005832	7	1	0.443904	0.575078	7	1	0.482084	0.465661
apicolateral plasma membrane	GO:0016327	7	1	0.443904	0.575078	7	1	0.482084	0.465661
PTW/PP1 phosphatase complex	GO:0072357	7	1	0.443904	0.575078	7	1	0.482084	0.465661
voltage-gated calcium channel complex	GO:0005891	7	1	0.443904	0.575078	8	1	0.528571	0.33213
ESCRT I complex	GO:0000813	7	1	0.443904	0.575078	7	1	0.482084	0.465661
prefoldin complex	GO:0016272	7	1	0.443904	0.575078	7	1	0.482084	0.465661
endoplasmic reticulum tubular network	GO:0071782	7	1	0.443904	0.575078	7	1	0.482084	0.465661
Pwp2p-containing subcomplex of 90S preribosome	GO:0034388	7	1	0.443904	0.575078	7	1	0.482084	0.465661
ribonucleoprotein granule	GO:0035770	7	1	0.443904	0.575078	7	1	0.482084	0.465661
nuclear origin of replication recognition complex	GO:0005664	7	1	0.443904	0.575078	7	1	0.482084	0.465661
RISC-loading complex	GO:0070578	7	1	0.443904	0.575078	7	0	1	#NUM!
brush border	GO:0005903	26	3	0.461284	0.361503	26	3	0.503008	0.252087
cytoplasmic microtubule	GO:0005881	26	3	0.461284	0.361503	27	2	1	-0.191118
polysomal ribosome	GO:0042788	27	3	0.474821	0.323763	27	4	0.298194	0.502029
Gemini of coiled bodies	GO:0097504	8	1	0.488645	0.441546	8	1	0.528571	0.33213
actin cortical patch	GO:0030479	8	1	0.488645	0.441546	10	2	0.224158	0.802133
protein phosphatase type 1 complex	GO:0000164	8	1	0.488645	0.441546	8	2	0.156678	1.02528
multivesicular body membrane	GO:0032585	8	1	0.488645	0.441546	8	1	0.528571	0.33213
intraciliary transport particle B	GO:0030992	8	1	0.488645	0.441546	8	1	0.528571	0.33213
SMN complex	GO:0032797	8	1	0.488645	0.441546	8	1	0.528571	0.33213
Cdc73/Paf1 complex	GO:0016593	8	1	0.488645	0.441546	8	1	0.528571	0.33213
mRNA cap binding complex	GO:0005845	8	1	0.488645	0.441546	8	1	0.528571	0.33213
acrosomal vesicle	GO:0001669	28	3	0.488939	0.287395	30	5	0.185203	0.619812
intermediate filament cytoskeleton	GO:0045111	28	3	0.488939	0.287395	29	4	0.324767	0.43057
site of double-strand break	GO:0035861	28	3	0.488939	0.287395	29	2	1	-0.262577
chromosome, centromeric region	GO:0000775	28	3	0.488939	0.287395	28	2	1	-0.227486
mitochondrion	GO:0005739	633	46	0.491869	-0.100841	641	54	0.664856	-0.062474
kinesin complex	GO:0005871	29	3	0.503517	0.252304	31	4	0.354927	0.363879
chromatin	GO:0000785	70	7	0.505786	0.218403	70	7	0.675734	0.108986
U2-type catalytic step 2 spliceosome	GO:0071007	30	1	0.510577	-0.88021	30	1	0.515606	-0.989626
melanosome	GO:0042470	71	7	0.51083	0.204218	71	7	0.679961	0.0948017
rough endoplasmic reticulum	GO:0005791	32	1	0.5129	-0.944748	33	1	0.359887	-1.08494
spindle	GO:0005819	79	8	0.528603	0.230981	79	8	0.690844	0.121565
aminoacyl-tRNA synthetase multienzyme complex	GO:0017101	9	1	0.529793	0.323763	9	1	0.570891	0.214347
transcription factor TFIIH holo complex	GO:0005675	9	1	0.529793	0.323763	9	1	0.570891	0.214347
transcription export complex	GO:0000346	9	1	0.529793	0.323763	9	1	0.570891	0.214347
micro-ribonucleoprotein complex	GO:0035068	9	1	0.529793	0.323763	9	0	1	#NUM!
apical junction complex	GO:0043296	9	1	0.529793	0.323763	9	2	0.190013	0.907494
post-mRNA release spliceosomal complex	GO:0071014	9	1	0.529793	0.323763	9	1	0.570891	0.214347
neuromuscular junction	GO:0031594	39	4	0.551291	0.24372	39	3	1	-0.153378
microtubule cytoskeleton	GO:0015630	87	5	0.552838	-0.335483	89	4	0.188002	-0.690771
integral component of endoplasmic reticulum membrane	GO:0030176	40	4	0.559585	0.218403	42	5	0.421778	0.28334
integral component of peroxisomal membrane	GO:0005779	10	1	0.567634	0.218403	10	1	0.609416	0.108986
dynein complex	GO:0030286	10	1	0.567634	0.218403	10	1	0.609416	0.108986
mRNA cleavage and polyadenylation specificity factor complex	GO:0005847	10	1	0.567634	0.218403	10	1	0.609416	0.108986
synaptonemal complex	GO:0000795	10	1	0.567634	0.218403	9	1	0.570891	0.214347
Golgi transport complex	GO:0017119	10	1	0.567634	0.218403	10	2	0.224158	0.802133
anchored component of synaptic vesicle membrane	GO:0098993	10	1	0.567634	0.218403	10	1	0.609416	0.108986
MLL3/4 complex	GO:0044666	10	1	0.567634	0.218403	9	2	0.190013	0.907494
mitochondrial proton-transporting ATP synthase complex	GO:0005753	10	1	0.567634	0.218403	10	1	0.609416	0.108986
lamellipodium membrane	GO:0031258	10	1	0.567634	0.218403	11	1	1	0.0136761
mitochondrial intermembrane space	GO:0005758	44	2	0.578883	-0.570055	43	2	0.42942	-0.656482
nuclear speck	GO:0016607	290	20	0.580845	-0.153161	292	23	0.601036	-0.129688
Schaffer collateral - CA1 synapse	GO:0098685	49	5	0.592536	0.238605	48	5	0.615787	0.149808
dendrite	GO:0030425	203	18	0.601923	0.0981535	206	21	0.535516	0.128218
small ribosomal subunit	GO:0015935	11	1	0.602435	0.123092	11	1	1	0.0136761
calcium channel complex	GO:0034704	11	1	0.602435	0.123092	11	1	1	0.0136761
pseudopodium	GO:0031143	11	1	0.602435	0.123092	11	1	1	0.0136761
nucleotide-activated protein kinase complex	GO:0031588	11	1	0.602435	0.123092	11	0	0.614213	#NUM!
perinuclear endoplasmic reticulum	GO:0097038	11	1	0.602435	0.123092	12	1	1	-0.0733353
myofibril	GO:0030016	11	1	0.602435	0.123092	11	1	1	0.0136761
npBAF complex	GO:0071564	11	1	0.602435	0.123092	11	1	1	0.0136761
catenin complex	GO:0016342	11	1	0.602435	0.123092	11	1	1	0.0136761
cullin-RING ubiquitin ligase complex	GO:0031461	11	1	0.602435	0.123092	11	1	1	0.0136761
apical dendrite	GO:0097440	11	1	0.602435	0.123092	11	1	1	0.0136761
I band	GO:0031674	11	1	0.602435	0.123092	11	1	1	0.0136761
NuRD complex	GO:0016581	11	1	0.602435	0.123092	11	2	0.258701	0.706823
integral component of plasma membrane	GO:0005887	349	25	0.61405	-0.115208	371	31	0.779617	-0.0706435
replication fork	GO:0005657	12	0	0.615951	#NUM!	13	1	1	-0.153378
nuclear heterochromatin	GO:0005720	12	0	0.615951	#NUM!	13	0	0.622177	#NUM!
excitatory synapse	GO:0060076	12	0	0.615951	#NUM!	11	0	0.614213	#NUM!
Ino80 complex	GO:0031011	12	0	0.615951	#NUM!	12	0	0.616881	#NUM!
eukaryotic 48S preinitiation complex	GO:0033290	12	0	0.615951	#NUM!	12	0	0.616881	#NUM!
synaptic membrane	GO:0097060	12	0	0.615951	#NUM!	12	0	0.616881	#NUM!
integrator complex	GO:0032039	12	0	0.615951	#NUM!	12	0	0.616881	#NUM!
neuron projection terminus	GO:0044306	12	0	0.615951	#NUM!	12	0	0.616881	#NUM!
mitochondrial ribosome	GO:0005761	13	0	0.617387	#NUM!	14	0	0.62961	#NUM!
small nuclear ribonucleoprotein complex	GO:0030532	13	0	0.617387	#NUM!	13	0	0.622177	#NUM!
NuA4 histone acetyltransferase complex	GO:0035267	14	0	0.621078	#NUM!	14	0	0.62961	#NUM!
endoplasmic reticulum exit site	GO:0070971	14	0	0.621078	#NUM!	15	0	0.389552	#NUM!
telomerase holoenzyme complex	GO:0005697	14	0	0.621078	#NUM!	14	0	0.62961	#NUM!
extracellular matrix	GO:0031012	57	3	0.624368	-0.423451	63	4	0.656569	-0.345269
integral component of synaptic vesicle membrane	GO:0030285	15	0	0.626652	#NUM!	16	0	0.389955	#NUM!
U5 snRNP	GO:0005682	15	0	0.626652	#NUM!	15	0	0.389552	#NUM!
costamere	GO:0043034	15	0	0.626652	#NUM!	15	0	0.389552	#NUM!
eukaryotic 43S preinitiation complex	GO:0016282	15	0	0.626652	#NUM!	15	0	0.389552	#NUM!
transcription elongation factor complex	GO:0008023	16	0	0.633784	#NUM!	16	1	1	-0.361017
cell junction	GO:0030054	251	22	0.636641	0.0865772	251	28	0.216231	0.218323
clathrin-coated endocytic vesicle	GO:0045334	17	2	0.642187	0.380922	17	2	0.660761	0.271505
intrinsic component of plasma membrane	GO:0031226	17	2	0.642187	0.380922	17	2	0.660761	0.271505
photoreceptor inner segment	GO:0001917	17	2	0.642187	0.380922	16	2	0.649243	0.33213
nuclear inner membrane	GO:0005637	19	2	0.661838	0.269696	19	2	0.685854	0.16028
histone methyltransferase complex	GO:0035097	19	2	0.661838	0.269696	19	3	0.239657	0.565745
multivesicular body	GO:0005771	19	2	0.661838	0.269696	19	2	0.685854	0.16028
synaptic vesicle	GO:0008021	74	7	0.664423	0.162833	75	9	0.313176	0.291308
cilium	GO:0005929	76	7	0.669832	0.136165	76	7	0.841077	0.0267482
neuron projection	GO:0043005	171	15	0.669907	0.0873743	174	18	0.501706	0.142888
sarcomere	GO:0030017	20	2	0.672677	0.218403	22	3	0.441557	0.419141
fibrillar center	GO:0001650	81	5	0.682245	-0.264024	82	5	0.440927	-0.38571
centriole	GO:0005814	81	5	0.682245	-0.264024	82	6	0.844892	-0.203388
dendritic shaft	GO:0043198	21	2	0.683965	0.169612	20	2	0.699004	0.108986
trans-Golgi network	GO:0005802	85	5	0.685863	-0.312226	84	4	0.245835	-0.632951
growth cone	GO:0030426	85	5	0.685863	-0.312226	83	6	0.70142	-0.21551
cell periphery	GO:0071944	22	2	0.69556	0.123092	22	2	1	0.0136761
endoplasmic reticulum membrane	GO:0005789	391	29	0.702767	-0.080424	412	35	0.790568	-0.0541039
COPII-coated ER to Golgi transport vesicle	GO:0030134	23	2	0.707338	0.0786407	23	2	1	-0.0307757
intermediate filament	GO:0005882	23	2	0.707338	0.0786407	25	1	0.721638	-0.807304
azurophil granule membrane	GO:0035577	25	1	0.717417	-0.697888	27	2	1	-0.191118
ficolin-1-rich granule membrane	GO:0101003	25	1	0.717417	-0.697888	28	3	0.73545	0.177979
tertiary granule membrane	GO:0070821	26	1	0.718476	-0.737109	29	2	1	-0.262577
small-subunit processome	GO:0032040	26	1	0.718476	-0.737109	27	2	1	-0.191118
ribonucleoprotein complex	GO:1990904	107	7	0.719986	-0.205931	108	7	0.4955	-0.32465
intercalated disc	GO:0014704	27	1	0.720397	-0.774849	28	1	0.509439	-0.920633
peroxisomal matrix	GO:0005782	28	1	0.7231	-0.811217	27	1	0.508476	-0.884265
nuclear envelope	GO:0005635	111	10	0.723379	0.114043	111	10	1	0.00462627
extracellular vesicle	GO:1903561	29	1	0.726505	-0.846308	29	1	0.511854	-0.955724
cis-Golgi network	GO:0005801	31	3	0.735122	0.185613	32	3	0.761701	0.0444478
caveola	GO:0005901	32	3	0.740193	0.153864	35	4	0.550466	0.242518
Golgi membrane	GO:0000139	305	26	0.746577	0.0587725	317	27	0.841217	-0.0514935
peroxisomal membrane	GO:0005778	34	3	0.751532	0.0932395	34	3	1	-0.0161769
synaptic vesicle membrane	GO:0030672	34	3	0.751532	0.0932395	35	4	0.550466	0.242518
endoplasmic reticulum-Golgi intermediate compartment membrane	GO:0033116	35	3	0.757682	0.0642519	38	4	0.77252	0.16028
lysosomal lumen	GO:0043202	36	3	0.76408	0.036081	42	4	0.787481	0.0601961
platelet alpha granule lumen	GO:0031093	36	3	0.76408	0.036081	36	4	0.559911	0.214347
basement membrane	GO:0005604	38	2	0.766128	-0.423451	40	3	1	-0.178696
axon cytoplasm	GO:1904115	40	2	0.768366	-0.474745	41	3	1	-0.203388
cell-cell adherens junction	GO:0005913	60	5	0.812939	0.036081	59	6	0.64956	0.125793
spliceosomal complex	GO:0005681	71	6	0.826154	0.0500673	72	5	0.680802	-0.255657
catalytic step 2 spliceosome	GO:0071013	78	5	0.833058	-0.226283	79	5	0.551844	-0.348439
external side of plasma membrane	GO:0009897	84	7	0.840268	0.036081	89	11	0.260351	0.32083
intracellular membrane-bounded organelle	GO:0043231	352	29	0.841071	0.0246523	366	35	0.64005	0.0642861
cell-cell junction	GO:0005911	94	8	0.847747	0.0571345	98	11	0.377369	0.224499
actin cytoskeleton	GO:0015629	117	10	0.863153	0.0613989	121	11	0.873326	0.0136761
lysosomal membrane	GO:0005765	154	11	0.880452	-0.11807	161	14	1	-0.0307757
axon	GO:0030424	162	12	0.884092	-0.081702	164	13	0.781849	-0.123346
germinal vesicle	GO:0042585	0	0	1	#VALUE!	0	0	1	#VALUE!
RecQ helicase-Topo III complex	GO:0031422	1	0	1	#NUM!	1	0	1	#NUM!
COPI-coated vesicle membrane	GO:0030663	2	0	1	#NUM!	2	0	1	#NUM!
postsynaptic intermediate filament cytoskeleton	GO:0099160	1	0	1	#NUM!	1	0	1	#NUM!
COPI-coated Golgi to ER transport vesicle	GO:0030142	1	0	1	#NUM!	1	0	1	#NUM!
G-protein beta/gamma-subunit complex	GO:0031680	6	0	1	#NUM!	6	0	1	#NUM!
protein phosphatase 4 complex	GO:0030289	2	0	1	#NUM!	2	0	1	#NUM!
autophagosome lumen	GO:0034423	1	0	1	#NUM!	1	1	0.0896743	2.41157
AP-3 adaptor complex	GO:0030123	4	0	1	#NUM!	4	0	1	#NUM!
RNA polymerase I transcription factor complex	GO:0000120	2	0	1	#NUM!	2	0	1	#NUM!
condensed nuclear chromosome outer kinetochore	GO:0000942	1	0	1	#NUM!	1	0	1	#NUM!
CSF1-CSF1R complex	GO:1990682	2	0	1	#NUM!	2	0	1	#NUM!
cornified envelope	GO:0001533	9	0	1	#NUM!	11	1	1	0.0136761
Mpp10 complex	GO:0034457	3	0	1	#NUM!	3	0	1	#NUM!
integrin alphaL-beta2 complex	GO:0034687	1	0	1	#NUM!	1	0	1	#NUM!
interchromatin granule	GO:0035061	4	0	1	#NUM!	4	0	1	#NUM!
viral replication complex	GO:0019034	2	0	1	#NUM!	2	0	1	#NUM!
outer membrane	GO:0019867	1	0	1	#NUM!	1	0	1	#NUM!
CCR4-NOT complex	GO:0030014	8	0	1	#NUM!	8	0	1	#NUM!
subsarcolemmal mitochondrion	GO:1990843	1	0	1	#NUM!	1	0	1	#NUM!
intermediate-density lipoprotein particle	GO:0034363	2	0	1	#NUM!	3	0	1	#NUM!
extrinsic component of mitochondrial inner membrane	GO:0031314	4	0	1	#NUM!	4	0	1	#NUM!
concave side of sperm head	GO:0061830	1	0	1	#NUM!	1	0	1	#NUM!
myosin V complex	GO:0031475	1	0	1	#NUM!	1	0	1	#NUM!
integral component of postsynaptic membrane	GO:0099055	14	1	1	-0.11807	13	1	1	-0.153378
9+2 motile cilium	GO:0097729	2	0	1	#NUM!	2	0	1	#NUM!
large ribosomal subunit	GO:0015934	3	0	1	#NUM!	4	0	1	#NUM!
kinocilium	GO:0060091	1	0	1	#NUM!	1	0	1	#NUM!
asymmetric synapse	GO:0032279	1	0	1	#NUM!	1	0	1	#NUM!
neuronal cell body membrane	GO:0032809	8	0	1	#NUM!	8	0	1	#NUM!
peroxisomal importomer complex	GO:1990429	2	0	1	#NUM!	2	0	1	#NUM!
mitochondrial proton-transporting ATP synthase, catalytic core	GO:0005754	1	0	1	#NUM!	1	0	1	#NUM!
nucleotide-excision repair factor 2 complex	GO:0000111	1	0	1	#NUM!	1	0	1	#NUM!
cation-transporting ATPase complex	GO:0090533	1	0	1	#NUM!	1	0	1	#NUM!
platelet dense granule membrane	GO:0031088	2	0	1	#NUM!	2	0	1	#NUM!
integrin alpha3-beta1 complex	GO:0034667	1	0	1	#NUM!	1	0	1	#NUM!
integral component of autophagosome membrane	GO:0097637	2	0	1	#NUM!	2	0	1	#NUM!
integral component of postsynaptic specialization membrane	GO:0099060	5	0	1	#NUM!	4	0	1	#NUM!
transcriptional preinitiation complex	GO:0097550	5	0	1	#NUM!	6	1	0.431021	0.619812
Mis6-Sim4 complex	GO:0031511	1	0	1	#NUM!	1	0	1	#NUM!
mitotic spindle microtubule	GO:1990498	3	0	1	#NUM!	3	0	1	#NUM!
Weibel-Palade body	GO:0033093	3	0	1	#NUM!	3	0	1	#NUM!
proton-transporting two-sector ATPase complex	GO:0016469	4	0	1	#NUM!	4	0	1	#NUM!
T cell receptor complex	GO:0042101	4	0	1	#NUM!	5	1	0.374931	0.802133
growth cone filopodium	GO:1990812	3	0	1	#NUM!	3	0	1	#NUM!
interleukin-23 complex	GO:0070743	0	0	1	#VALUE!	1	1	0.0896743	2.41157
interleukin-1 receptor complex	GO:0045323	1	0	1	#NUM!	1	1	0.0896743	2.41157
DNA replication preinitiation complex	GO:0031261	1	0	1	#NUM!	1	0	1	#NUM!
adrenomedullin receptor complex	GO:1903143	1	0	1	#NUM!	0	0	1	#VALUE!
outer dense plaque of desmosome	GO:0090636	1	0	1	#NUM!	1	0	1	#NUM!
leading edge of lamellipodium	GO:0061851	1	0	1	#NUM!	1	0	1	#NUM!
glycine cleavage complex	GO:0005960	1	0	1	#NUM!	1	0	1	#NUM!
rough endoplasmic reticulum lumen	GO:0048237	3	0	1	#NUM!	2	0	1	#NUM!
clathrin-sculpted acetylcholine transport vesicle membrane	GO:0060201	2	0	1	#NUM!	2	0	1	#NUM!
collagen type II trimer	GO:0005585	0	0	1	#VALUE!	1	0	1	#NUM!
smooth muscle contractile fiber	GO:0030485	1	0	1	#NUM!	1	0	1	#NUM!
Lewy body corona	GO:1990038	1	0	1	#NUM!	1	0	1	#NUM!
dendritic spine head	GO:0044327	8	0	1	#NUM!	8	0	1	#NUM!
multivesicular body, internal vesicle	GO:0097487	0	0	1	#VALUE!	0	0	1	#VALUE!
apical tubulobulbar complex	GO:0061828	1	0	1	#NUM!	1	0	1	#NUM!
pre-snoRNP complex	GO:0070761	4	0	1	#NUM!	4	0	1	#NUM!
TRAPPI protein complex	GO:1990070	1	0	1	#NUM!	1	0	1	#NUM!
lateral cell cortex	GO:0097575	1	0	1	#NUM!	1	0	1	#NUM!
interleukin-23 receptor complex	GO:0072536	1	0	1	#NUM!	1	0	1	#NUM!
TIM23 mitochondrial import inner membrane translocase complex	GO:0005744	5	0	1	#NUM!	6	0	1	#NUM!
protein kinase 5 complex	GO:0016533	2	0	1	#NUM!	2	0	1	#NUM!
epidermal lamellar body	GO:0097209	2	0	1	#NUM!	2	0	1	#NUM!
Elg1 RFC-like complex	GO:0031391	2	0	1	#NUM!	2	0	1	#NUM!
voltage-gated sodium channel complex	GO:0001518	2	0	1	#NUM!	3	0	1	#NUM!
equatorial microtubule organizing center	GO:0000923	2	0	1	#NUM!	2	0	1	#NUM!
translation initiation ternary complex	GO:0044207	0	0	1	#VALUE!	0	0	1	#VALUE!
retromer complex	GO:0030904	7	0	1	#NUM!	7	0	1	#NUM!
clathrin-sculpted glutamate transport vesicle membrane	GO:0060203	3	0	1	#NUM!	3	0	1	#NUM!
cyclin E2-CDK2 complex	GO:0097135	2	0	1	#NUM!	2	0	1	#NUM!
Cajal body	GO:0015030	35	2	1	-0.341213	37	2	0.769829	-0.506199
classical Lewy body	GO:0097414	1	0	1	#NUM!	1	0	1	#NUM!
mitochondrion-derived vesicle	GO:0099073	1	0	1	#NUM!	1	0	1	#NUM!
postsynaptic endocytic zone	GO:0098843	2	0	1	#NUM!	2	0	1	#NUM!
asymmetric, glutamatergic, excitatory synapse	GO:0098985	1	0	1	#NUM!	1	0	1	#NUM!
postsynaptic specialization	GO:0099572	2	0	1	#NUM!	2	0	1	#NUM!
main axon	GO:0044304	3	0	1	#NUM!	3	0	1	#NUM!
respiratory chain complex IV	GO:0045277	3	0	1	#NUM!	3	0	1	#NUM!
peripheral region of growth cone	GO:0090725	1	0	1	#NUM!	1	0	1	#NUM!
zeta DNA polymerase complex	GO:0016035	1	0	1	#NUM!	1	0	1	#NUM!
host cell PML body	GO:0075341	1	0	1	#NUM!	1	0	1	#NUM!
myelin sheath abaxonal region	GO:0035748	5	0	1	#NUM!	5	0	1	#NUM!
plasma membrane respiratory chain complex I	GO:0045272	1	0	1	#NUM!	1	0	1	#NUM!
perivitelline space	GO:0098595	1	0	1	#NUM!	1	0	1	#NUM!
subapical complex	GO:0035003	0	0	1	#VALUE!	0	0	1	#VALUE!
symbiont-containing vacuole	GO:0020003	2	0	1	#NUM!	2	0	1	#NUM!
intrinsic component of endosome membrane	GO:0031302	0	0	1	#VALUE!	0	0	1	#VALUE!
rod spherule	GO:0044317	1	0	1	#NUM!	1	0	1	#NUM!
proximal dendrite	GO:1990635	4	0	1	#NUM!	4	0	1	#NUM!
other organism cell	GO:0044216	1	0	1	#NUM!	1	0	1	#NUM!
telomeric heterochromatin	GO:0031933	2	0	1	#NUM!	2	0	1	#NUM!
invadopodium membrane	GO:0071438	2	0	1	#NUM!	3	0	1	#NUM!
lysosomal matrix	GO:1990836	1	0	1	#NUM!	1	0	1	#NUM!
laminin-2 complex	GO:0005607	1	0	1	#NUM!	1	0	1	#NUM!
signal recognition particle receptor complex	GO:0005785	1	0	1	#NUM!	1	0	1	#NUM!
piP-body	GO:0071547	2	0	1	#NUM!	2	0	1	#NUM!
extrinsic component of Golgi membrane	GO:0090498	3	0	1	#NUM!	3	0	1	#NUM!
replication fork protection complex	GO:0031298	1	0	1	#NUM!	1	0	1	#NUM!
vacuolar membrane	GO:0005774	13	1	1	-0.0439617	13	1	1	-0.153378
dendritic spine membrane	GO:0032591	2	0	1	#NUM!	2	0	1	#NUM!
nuclear pre-replicative complex	GO:0005656	2	0	1	#NUM!	2	0	1	#NUM!
post-spliceosomal complex	GO:0071020	1	0	1	#NUM!	1	0	1	#NUM!
4-aminobutyrate transaminase complex	GO:0032144	1	0	1	#NUM!	1	0	1	#NUM!
endosome to plasma membrane transport vesicle	GO:0070381	3	0	1	#NUM!	3	0	1	#NUM!
platelet dense granule lumen	GO:0031089	6	0	1	#NUM!	6	0	1	#NUM!
endoplasmic reticulum-plasma membrane contact site	GO:0140268	4	0	1	#NUM!	4	0	1	#NUM!
endolysosome lumen	GO:0036021	3	0	1	#NUM!	3	0	1	#NUM!
eukaryotic translation initiation factor 2 complex	GO:0005850	1	0	1	#NUM!	1	0	1	#NUM!
intracellular cyclic nucleotide activated cation channel complex	GO:0017071	1	0	1	#NUM!	1	0	1	#NUM!
mitochondrial proton-transporting ATP synthase, stator stalk	GO:0000274	1	0	1	#NUM!	1	0	1	#NUM!
protein farnesyltransferase complex	GO:0005965	1	0	1	#NUM!	1	0	1	#NUM!
MIS12/MIND type complex	GO:0000444	3	0	1	#NUM!	3	0	1	#NUM!
box C/D snoRNP complex	GO:0031428	2	0	1	#NUM!	3	0	1	#NUM!
cortical endoplasmic reticulum	GO:0032541	1	0	1	#NUM!	1	0	1	#NUM!
oligosaccharyltransferase III complex	GO:0035000	1	0	1	#NUM!	1	0	1	#NUM!
high-density lipoprotein particle	GO:0034364	5	0	1	#NUM!	8	1	0.528571	0.33213
RNA polymerase I complex	GO:0005736	6	0	1	#NUM!	6	0	1	#NUM!
alveolar lamellar body	GO:0097208	2	0	1	#NUM!	2	0	1	#NUM!
cytoplasmic cyclin-dependent protein kinase holoenzyme complex	GO:0000308	1	0	1	#NUM!	1	0	1	#NUM!
alpha-beta T cell receptor complex	GO:0042105	1	0	1	#NUM!	1	0	1	#NUM!
sperm mitochondrial sheath	GO:0097226	1	0	1	#NUM!	1	0	1	#NUM!
synapse	GO:0045202	139	11	1	-0.015591	137	11	0.879653	-0.110514
TRAPP complex	GO:0030008	6	0	1	#NUM!	6	0	1	#NUM!
TCR signalosome	GO:0036398	1	0	1	#NUM!	1	0	1	#NUM!
U2-type spliceosomal complex	GO:0005684	5	0	1	#NUM!	5	0	1	#NUM!
discoidal high-density lipoprotein particle	GO:0034365	2	0	1	#NUM!	2	0	1	#NUM!
mitochondrial proton-transporting ATP synthase complex, coupling factor F(o)	GO:0000276	6	0	1	#NUM!	6	0	1	#NUM!
mRNA cap methyltransferase complex	GO:0031533	1	0	1	#NUM!	1	0	1	#NUM!
protein C inhibitor-coagulation factor Xa complex	GO:0097182	0	0	1	#VALUE!	0	0	1	#VALUE!
dopaminergic synapse	GO:0098691	3	0	1	#NUM!	2	0	1	#NUM!
calcium ion-transporting ATPase complex	GO:0090534	1	0	1	#NUM!	2	0	1	#NUM!
COPI vesicle coat	GO:0030126	10	0	1	#NUM!	10	0	1	#NUM!
SMN-Sm protein complex	GO:0034719	14	1	1	-0.11807	14	1	1	-0.227486
phagocytic cup	GO:0001891	17	1	1	-0.312226	18	3	0.2151	0.619812
guanylate cyclase complex, soluble	GO:0008074	1	0	1	#NUM!	1	0	1	#NUM!
EGO complex	GO:0034448	2	0	1	#NUM!	3	0	1	#NUM!
checkpoint clamp complex	GO:0030896	3	0	1	#NUM!	3	0	1	#NUM!
growth hormone receptor complex	GO:0070195	1	0	1	#NUM!	1	0	1	#NUM!
RNA polymerase transcription factor SL1 complex	GO:0005668	2	0	1	#NUM!	2	0	1	#NUM!
nuclear euchromatin	GO:0005719	15	1	1	-0.187063	16	1	1	-0.361017
protein C inhibitor-TMPRSS11E complex	GO:0036025	0	0	1	#VALUE!	0	0	1	#VALUE!
interleukin-28 receptor complex	GO:0032002	0	0	1	#VALUE!	0	0	1	#VALUE!
extrinsic component of endosome membrane	GO:0031313	6	0	1	#NUM!	6	0	1	#NUM!
pseudopodium membrane	GO:0031260	0	0	1	#VALUE!	0	0	1	#VALUE!
retromer, cargo-selective complex	GO:0030906	2	0	1	#NUM!	2	0	1	#NUM!
nuclear lumen	GO:0031981	1	0	1	#NUM!	1	0	1	#NUM!
Dsl1/NZR complex	GO:0070939	2	0	1	#NUM!	2	0	1	#NUM!
extrinsic component of omegasome membrane	GO:0097629	1	0	1	#NUM!	1	0	1	#NUM!
protein C inhibitor-plasma kallikrein complex	GO:0036030	0	0	1	#VALUE!	0	0	1	#VALUE!
stereocilium bundle	GO:0032421	2	0	1	#NUM!	2	0	1	#NUM!
calcium- and calmodulin-dependent protein kinase complex	GO:0005954	2	0	1	#NUM!	2	0	1	#NUM!
syntrophin complex	GO:0016013	3	0	1	#NUM!	3	0	1	#NUM!
DNA replication factor C complex	GO:0005663	4	0	1	#NUM!	4	0	1	#NUM!
interphase microtubule organizing center	GO:0031021	1	0	1	#NUM!	1	0	1	#NUM!
nuclear outer membrane	GO:0005640	14	1	1	-0.11807	13	1	1	-0.153378
dendrite terminus	GO:0044292	2	0	1	#NUM!	2	0	1	#NUM!
Barr body	GO:0001740	3	0	1	#NUM!	3	0	1	#NUM!
lumenal side of Golgi membrane	GO:0098547	1	0	1	#NUM!	1	0	1	#NUM!
transcription factor TFTC complex	GO:0033276	7	0	1	#NUM!	8	0	1	#NUM!
myosin complex	GO:0016459	13	1	1	-0.0439617	14	3	0.12432	0.871126
UFD1-NPL4 complex	GO:0036501	1	0	1	#NUM!	1	0	1	#NUM!
female pronucleus	GO:0001939	6	0	1	#NUM!	6	0	1	#NUM!
ribose phosphate diphosphokinase complex	GO:0002189	4	0	1	#NUM!	4	0	1	#NUM!
SUMO activating enzyme complex	GO:0031510	3	0	1	#NUM!	3	0	1	#NUM!
plasma membrane raft	GO:0044853	15	1	1	-0.187063	16	3	0.167895	0.737595
BIM-BCL-xl complex	GO:0097140	1	0	1	#NUM!	1	0	1	#NUM!
laminin-3 complex	GO:0005608	1	0	1	#NUM!	1	0	1	#NUM!
nucleolar ribonuclease P complex	GO:0005655	2	0	1	#NUM!	2	0	1	#NUM!
cleavage body	GO:0071920	2	0	1	#NUM!	2	0	1	#NUM!
macropinocytic cup	GO:0070685	1	0	1	#NUM!	1	0	1	#NUM!
SCF ubiquitin ligase complex	GO:0019005	43	3	1	-0.1416	42	4	0.787481	0.0601961
FACT complex	GO:0035101	2	0	1	#NUM!	2	0	1	#NUM!
mitochondrial respiratory chain complex IV	GO:0005751	7	0	1	#NUM!	7	1	0.482084	0.465661
clathrin-sculpted monoamine transport vesicle membrane	GO:0070083	3	0	1	#NUM!	3	0	1	#NUM!
neurofibrillary tangle	GO:0097418	3	0	1	#NUM!	3	0	1	#NUM!
spherical high-density lipoprotein particle	GO:0034366	2	0	1	#NUM!	2	0	1	#NUM!
clathrin complex	GO:0071439	3	0	1	#NUM!	3	0	1	#NUM!
condensed nuclear chromosome kinetochore	GO:0000778	4	0	1	#NUM!	6	0	1	#NUM!
CURI complex	GO:0032545	2	0	1	#NUM!	2	0	1	#NUM!
Fanconi anaemia nuclear complex	GO:0043240	7	0	1	#NUM!	8	1	0.528571	0.33213
myosin II complex	GO:0016460	3	0	1	#NUM!	3	0	1	#NUM!
DUBm complex	GO:0071819	2	0	1	#NUM!	2	0	1	#NUM!
perineuronal net	GO:0072534	2	0	1	#NUM!	2	0	1	#NUM!
RNA polymerase III complex	GO:0005666	9	0	1	#NUM!	9	0	1	#NUM!
NatC complex	GO:0031417	1	0	1	#NUM!	1	0	1	#NUM!
cytoplasmic side of late endosome membrane	GO:0098560	2	0	1	#NUM!	2	0	1	#NUM!
lamellar body	GO:0042599	5	0	1	#NUM!	5	0	1	#NUM!
VCB complex	GO:0030891	5	0	1	#NUM!	5	0	1	#NUM!
endothelial microparticle	GO:0072563	1	0	1	#NUM!	1	0	1	#NUM!
protein-lipid complex	GO:0032994	1	0	1	#NUM!	1	0	1	#NUM!
collagen type XI trimer	GO:0005592	1	0	1	#NUM!	1	0	1	#NUM!
host cell presynaptic membrane	GO:0044231	1	0	1	#NUM!	1	0	1	#NUM!
chromosome passenger complex	GO:0032133	0	0	1	#VALUE!	0	0	1	#VALUE!
node of Ranvier	GO:0033268	8	0	1	#NUM!	8	0	1	#NUM!
alveolar lamellar body membrane	GO:0097233	0	0	1	#VALUE!	0	0	1	#VALUE!
oncostatin-M receptor complex	GO:0005900	2	0	1	#NUM!	2	0	1	#NUM!
mitochondrial crista	GO:0030061	3	0	1	#NUM!	3	0	1	#NUM!
growth cone membrane	GO:0032584	2	0	1	#NUM!	2	0	1	#NUM!
cyclin/CDK positive transcription elongation factor complex	GO:0008024	4	0	1	#NUM!	4	0	1	#NUM!
U4atac snRNP	GO:0005690	2	0	1	#NUM!	2	0	1	#NUM!
interfibrillar mitochondrion	GO:1990844	1	0	1	#NUM!	1	0	1	#NUM!
ribonucleoside-diphosphate reductase complex	GO:0005971	1	0	1	#NUM!	1	0	1	#NUM!
insulin-like growth factor binding protein complex	GO:0016942	2	0	1	#NUM!	2	0	1	#NUM!
replisome	GO:0030894	1	0	1	#NUM!	1	0	1	#NUM!
mitotic spindle midzone	GO:1990023	4	0	1	#NUM!	4	0	1	#NUM!
endoplasmic reticulum chaperone complex	GO:0034663	7	0	1	#NUM!	8	0	1	#NUM!
Mre11 complex	GO:0030870	2	0	1	#NUM!	2	0	1	#NUM!
BCOR complex	GO:0140261	1	0	1	#NUM!	1	0	1	#NUM!
USH2 complex	GO:1990696	1	0	1	#NUM!	1	0	1	#NUM!
TSC1-TSC2 complex	GO:0033596	2	0	1	#NUM!	2	0	1	#NUM!
cyclin D2-CDK4 complex	GO:0097129	2	0	1	#NUM!	2	0	1	#NUM!
transcription factor TFIIE complex	GO:0005673	2	0	1	#NUM!	2	0	1	#NUM!
actomyosin contractile ring	GO:0005826	3	0	1	#NUM!	3	0	1	#NUM!
ion channel complex	GO:0034702	3	0	1	#NUM!	2	0	1	#NUM!
RNA polymerase II transcription repressor complex	GO:0090571	2	0	1	#NUM!	2	0	1	#NUM!
PR-DUB complex	GO:0035517	3	0	1	#NUM!	3	0	1	#NUM!
kinesin I complex	GO:0016938	1	0	1	#NUM!	1	0	1	#NUM!
symmetric synapse	GO:0032280	1	0	1	#NUM!	1	0	1	#NUM!
photoreceptor outer segment	GO:0001750	19	1	1	-0.423451	18	2	0.673042	0.214347
plasma membrane bounded cell projection cytoplasm	GO:0032838	1	0	1	#NUM!	1	0	1	#NUM!
integrin alpha7-beta1 complex	GO:0034677	1	0	1	#NUM!	1	0	1	#NUM!
DBIRD complex	GO:0044609	1	0	1	#NUM!	1	0	1	#NUM!
GATOR2 complex	GO:0061700	4	0	1	#NUM!	5	0	1	#NUM!
BBSome	GO:0034464	4	0	1	#NUM!	4	0	1	#NUM!
cortical microtubule plus-end	GO:1903754	1	0	1	#NUM!	1	0	1	#NUM!
MCM complex	GO:0042555	8	0	1	#NUM!	8	0	1	#NUM!
preribosome, small subunit precursor	GO:0030688	6	0	1	#NUM!	8	0	1	#NUM!
small nucleolar ribonucleoprotein complex	GO:0005732	7	0	1	#NUM!	7	0	1	#NUM!
dynactin complex	GO:0005869	7	0	1	#NUM!	7	0	1	#NUM!
inactive sex chromosome	GO:0098577	1	0	1	#NUM!	1	0	1	#NUM!
Shc-EGFR complex	GO:0070435	2	0	1	#NUM!	2	0	1	#NUM!
eukaryotic translation initiation factor 2B complex	GO:0005851	4	0	1	#NUM!	4	0	1	#NUM!
integrin alpha11-beta1 complex	GO:0034681	1	0	1	#NUM!	1	0	1	#NUM!
serine/threonine protein kinase complex	GO:1902554	1	0	1	#NUM!	1	0	1	#NUM!
Ndc80 complex	GO:0031262	0	0	1	#VALUE!	1	0	1	#NUM!
integral component of lysosomal membrane	GO:1905103	1	0	1	#NUM!	1	0	1	#NUM!
core-binding factor complex	GO:0016513	1	0	1	#NUM!	2	0	1	#NUM!
ribosome	GO:0005840	33	2	1	-0.282373	33	4	0.53374	0.301358
smooth endoplasmic reticulum membrane	GO:0030868	2	0	1	#NUM!	1	0	1	#NUM!
succinate-CoA ligase complex	GO:0042709	1	0	1	#NUM!	1	0	1	#NUM!
heterotrimeric G-protein complex	GO:0005834	18	1	1	-0.369384	18	1	1	-0.4788
RNA N6-methyladenosine methyltransferase complex	GO:0036396	4	0	1	#NUM!	4	0	1	#NUM!
cyclin-dependent protein kinase holoenzyme complex	GO:0000307	22	1	1	-0.570055	23	1	0.716711	-0.723923
presynaptic cytoskeleton	GO:0099569	1	0	1	#NUM!	1	0	1	#NUM!
serine protease inhibitor complex	GO:0097180	0	0	1	#VALUE!	0	0	1	#VALUE!
muscle myosin complex	GO:0005859	2	0	1	#NUM!	2	0	1	#NUM!
clathrin coat of coated pit	GO:0030132	4	0	1	#NUM!	4	0	1	#NUM!
ESCRT-0 complex	GO:0033565	3	0	1	#NUM!	3	0	1	#NUM!
vesicle coat	GO:0030120	1	0	1	#NUM!	1	0	1	#NUM!
katanin complex	GO:0008352	1	0	1	#NUM!	1	0	1	#NUM!
gamma-tubulin complex	GO:0000930	6	0	1	#NUM!	6	0	1	#NUM!
spindle matrix	GO:1990047	1	0	1	#NUM!	1	0	1	#NUM!
CHOP-C/EBP complex	GO:0036488	1	0	1	#NUM!	2	1	0.171318	1.71842
phosphatidylinositol 3-kinase complex, class III	GO:0035032	1	0	1	#NUM!	1	0	1	#NUM!
Rad51B-Rad51C-Rad51D-XRCC2 complex	GO:0033063	2	0	1	#NUM!	2	0	1	#NUM!
anchored component of presynaptic active zone membrane	GO:0099029	2	0	1	#NUM!	2	0	1	#NUM!
hemidesmosome	GO:0030056	4	0	1	#NUM!	4	0	1	#NUM!
NOS2-CD74 complex	GO:0035693	1	0	1	#NUM!	1	0	1	#NUM!
extrinsic component of postsynaptic membrane	GO:0098890	2	0	1	#NUM!	2	0	1	#NUM!
Elongator holoenzyme complex	GO:0033588	3	0	1	#NUM!	3	0	1	#NUM!
bicellular tight junction	GO:0005923	55	4	1	-0.100051	54	5	0.813104	0.0320252
chylomicron remnant	GO:0034360	0	0	1	#VALUE!	1	0	1	#NUM!
integral component of neuronal dense core vesicle membrane	GO:0099066	2	0	1	#NUM!	2	0	1	#NUM!
autosome	GO:0030849	1	0	1	#NUM!	1	0	1	#NUM!
rough endoplasmic reticulum membrane	GO:0030867	2	0	1	#NUM!	2	0	1	#NUM!
secretory granule	GO:0030141	30	2	1	-0.187063	30	2	1	-0.296479
tethering complex	GO:0099023	1	0	1	#NUM!	1	0	1	#NUM!
other organism cell membrane	GO:0044218	1	0	1	#NUM!	0	0	1	#VALUE!
gamma-catenin-TCF7L2 complex	GO:0071665	1	0	1	#NUM!	1	0	1	#NUM!
mitochondrial envelope	GO:0005740	4	0	1	#NUM!	5	1	0.374931	0.802133
cyclin K-CDK13 complex	GO:0002945	2	0	1	#NUM!	2	0	1	#NUM!
inflammasome complex	GO:0061702	1	0	1	#NUM!	1	0	1	#NUM!
distal axon	GO:0150034	2	0	1	#NUM!	2	0	1	#NUM!
gamma DNA polymerase complex	GO:0005760	1	0	1	#NUM!	1	0	1	#NUM!
BRCA1-BARD1 complex	GO:0031436	2	0	1	#NUM!	2	0	1	#NUM!
alphav-beta3 integrin-vitronectin complex	GO:0071062	2	0	1	#NUM!	1	0	1	#NUM!
UBC13-MMS2 complex	GO:0031372	2	0	1	#NUM!	2	0	1	#NUM!
calyx of Held	GO:0044305	12	1	1	0.036081	12	1	1	-0.0733353
IRE1-TRAF2-ASK1 complex	GO:1990604	1	0	1	#NUM!	2	1	0.171318	1.71842
apolipoprotein B mRNA editing enzyme complex	GO:0030895	0	0	1	#VALUE!	2	0	1	#NUM!
lipopolysaccharide receptor complex	GO:0046696	4	0	1	#NUM!	4	0	1	#NUM!
NSL complex	GO:0044545	5	0	1	#NUM!	5	0	1	#NUM!
PCSK9-AnxA2 complex	GO:1990667	1	0	1	#NUM!	1	0	1	#NUM!
cyclin A1-CDK2 complex	GO:0097123	2	0	1	#NUM!	2	0	1	#NUM!
septin complex	GO:0031105	9	0	1	#NUM!	9	0	1	#NUM!
translation release factor complex	GO:0018444	2	0	1	#NUM!	2	0	1	#NUM!
eukaryotic translation initiation factor 3 complex, eIF3m	GO:0071541	6	0	1	#NUM!	6	0	1	#NUM!
anchored component of postsynaptic density membrane	GO:0099031	1	0	1	#NUM!	1	0	1	#NUM!
muscle cell projection membrane	GO:0036195	1	0	1	#NUM!	1	0	1	#NUM!
cell cortex region	GO:0099738	9	0	1	#NUM!	9	0	1	#NUM!
protein C inhibitor-coagulation factor XI complex	GO:0097183	0	0	1	#VALUE!	0	0	1	#VALUE!
collagen type IV trimer	GO:0005587	2	0	1	#NUM!	2	0	1	#NUM!
nuclear transcription factor complex	GO:0044798	10	0	1	#NUM!	10	0	1	#NUM!
HIR complex	GO:0000417	1	0	1	#NUM!	1	0	1	#NUM!
lipid tube	GO:0060987	1	0	1	#NUM!	1	0	1	#NUM!
cytoskeleton of presynaptic active zone	GO:0048788	3	0	1	#NUM!	3	0	1	#NUM!
inhibin A complex	GO:0043512	1	0	1	#NUM!	1	0	1	#NUM!
chylomicron	GO:0042627	4	0	1	#NUM!	5	0	1	#NUM!
TAP complex	GO:0042825	1	0	1	#NUM!	2	0	1	#NUM!
collagen type VIII trimer	GO:0005591	1	0	1	#NUM!	1	0	1	#NUM!
photoreceptor cell cilium	GO:0097733	1	0	1	#NUM!	1	0	1	#NUM!
axon initial segment	GO:0043194	13	1	1	-0.0439617	13	1	1	-0.153378
UBC13-UEV1A complex	GO:0035370	2	0	1	#NUM!	2	0	1	#NUM!
apoptosome	GO:0043293	1	0	1	#NUM!	1	0	1	#NUM!
centriolar subdistal appendage	GO:0120103	6	0	1	#NUM!	6	0	1	#NUM!
inhibin-betaglycan-ActRII complex	GO:0034673	1	0	1	#NUM!	1	0	1	#NUM!
postsynaptic specialization membrane	GO:0099634	2	0	1	#NUM!	2	0	1	#NUM!
nuclear pore outer ring	GO:0031080	6	0	1	#NUM!	6	0	1	#NUM!
nucleolus organizer region	GO:0005731	1	0	1	#NUM!	1	0	1	#NUM!
MCM8-MCM9 complex	GO:0097362	2	0	1	#NUM!	2	0	1	#NUM!
delta DNA polymerase complex	GO:0043625	1	0	1	#NUM!	1	0	1	#NUM!
commitment complex	GO:0000243	4	0	1	#NUM!	4	0	1	#NUM!
protein phosphatase type 2A complex	GO:0000159	11	0	1	#NUM!	8	0	1	#NUM!
GATOR1 complex	GO:1990130	1	0	1	#NUM!	1	0	1	#NUM!
serine C-palmitoyltransferase complex	GO:0017059	1	0	1	#NUM!	1	0	1	#NUM!
PAM complex, Tim23 associated import motor	GO:0001405	2	0	1	#NUM!	2	0	1	#NUM!
microprocessor complex	GO:0070877	1	0	1	#NUM!	1	0	1	#NUM!
Smc5-Smc6 complex	GO:0030915	3	0	1	#NUM!	3	0	1	#NUM!
PCAF complex	GO:0000125	5	0	1	#NUM!	5	0	1	#NUM!
catalytic complex	GO:1902494	1	0	1	#NUM!	2	0	1	#NUM!
extrinsic component of endoplasmic reticulum membrane	GO:0042406	3	0	1	#NUM!	3	0	1	#NUM!
microvesicle	GO:1990742	1	0	1	#NUM!	1	0	1	#NUM!
methionine adenosyltransferase complex	GO:0048269	2	0	1	#NUM!	2	0	1	#NUM!
basal part of cell	GO:0045178	3	0	1	#NUM!	4	1	0.313322	1.02528
NuA3a histone acetyltransferase complex	GO:1990467	1	0	1	#NUM!	1	0	1	#NUM!
integrin alpha1-beta1 complex	GO:0034665	1	0	1	#NUM!	1	0	1	#NUM!
axonemal outer doublet	GO:0097545	1	0	1	#NUM!	1	0	1	#NUM!
mitotic spindle astral microtubule	GO:0061673	2	0	1	#NUM!	2	0	1	#NUM!
slit diaphragm	GO:0036057	4	0	1	#NUM!	4	0	1	#NUM!
Grb2-Sos complex	GO:0070618	1	0	1	#NUM!	1	0	1	#NUM!
THO complex part of transcription export complex	GO:0000445	5	0	1	#NUM!	5	0	1	#NUM!
ciliary inversin compartment	GO:0097543	0	0	1	#VALUE!	1	0	1	#NUM!
intraciliary transport particle A	GO:0030991	3	0	1	#NUM!	3	0	1	#NUM!
cis-Golgi network membrane	GO:0033106	2	0	1	#NUM!	2	0	1	#NUM!
laminin complex	GO:0043256	3	0	1	#NUM!	3	0	1	#NUM!
cell division site	GO:0032153	2	0	1	#NUM!	2	1	0.171318	1.71842
cell body fiber	GO:0070852	3	0	1	#NUM!	3	0	1	#NUM!
NuA3b histone acetyltransferase complex	GO:1990468	1	0	1	#NUM!	1	0	1	#NUM!
U2-type catalytic step 1 spliceosome	GO:0071006	10	0	1	#NUM!	10	0	1	#NUM!
BRCA2-MAGE-D1 complex	GO:0033593	0	0	1	#VALUE!	1	0	1	#NUM!
presynaptic endocytic zone membrane	GO:0098835	4	0	1	#NUM!	4	0	1	#NUM!
nuclear nucleosome	GO:0000788	5	0	1	#NUM!	7	0	1	#NUM!
type III intermediate filament	GO:0045098	1	0	1	#NUM!	1	0	1	#NUM!
TRAPPIII protein complex	GO:1990072	1	0	1	#NUM!	1	0	1	#NUM!
follicle-stimulating hormone complex	GO:0016914	0	0	1	#VALUE!	0	0	1	#VALUE!
respirasome	GO:0070469	3	0	1	#NUM!	2	0	1	#NUM!
nuclear subtelomeric heterochromatin	GO:1990707	1	0	1	#NUM!	1	0	1	#NUM!
box H/ACA snoRNP complex	GO:0031429	4	0	1	#NUM!	4	0	1	#NUM!
XPC complex	GO:0071942	3	0	1	#NUM!	3	0	1	#NUM!
intrinsic component of external side of plasma membrane	GO:0031233	0	0	1	#VALUE!	0	0	1	#VALUE!
postsynaptic membrane	GO:0045211	95	7	1	-0.086979	97	9	0.858027	0.034085
NatB complex	GO:0031416	1	0	1	#NUM!	1	0	1	#NUM!
protein C inhibitor-PLAT complex	GO:0036026	0	0	1	#VALUE!	0	0	1	#VALUE!
photoreceptor connecting cilium	GO:0032391	15	1	1	-0.187063	14	1	1	-0.227486
protein C inhibitor-TMPRSS7 complex	GO:0036024	0	0	1	#VALUE!	0	0	1	#VALUE!
nucleotide-excision repair factor 1 complex	GO:0000110	2	0	1	#NUM!	2	0	1	#NUM!
unconventional myosin complex	GO:0016461	5	0	1	#NUM!	6	0	1	#NUM!
interleukin-6 receptor complex	GO:0005896	2	0	1	#NUM!	2	0	1	#NUM!
late recombination nodule	GO:0005715	1	0	1	#NUM!	1	0	1	#NUM!
transcription factor AP-1 complex	GO:0035976	4	0	1	#NUM!	5	1	0.374931	0.802133
clathrin coat of endocytic vesicle	GO:0030128	1	0	1	#NUM!	1	0	1	#NUM!
extrinsic component of presynaptic membrane	GO:0098888	1	0	1	#NUM!	1	0	1	#NUM!
Bcl3/NF-kappaB2 complex	GO:0033257	2	0	1	#NUM!	2	0	1	#NUM!
egg coat	GO:0035805	1	0	1	#NUM!	1	0	1	#NUM!
box H/ACA scaRNP complex	GO:0072589	4	0	1	#NUM!	4	0	1	#NUM!
MHC class I protein complex	GO:0042612	7	0	1	#NUM!	8	1	0.528571	0.33213
6-phosphofructo-2-kinase/fructose-2,6-biphosphatase complex	GO:0043540	0	0	1	#VALUE!	0	0	1	#VALUE!
CAF-1 complex	GO:0033186	2	0	1	#NUM!	2	0	1	#NUM!
TORC1 complex	GO:0031931	4	0	1	#NUM!	4	0	1	#NUM!
PeBoW complex	GO:0070545	2	0	1	#NUM!	2	0	1	#NUM!
plasma membrane proton-transporting V-type ATPase complex	GO:0033181	3	0	1	#NUM!	3	0	1	#NUM!
kinesin II complex	GO:0016939	3	0	1	#NUM!	3	0	1	#NUM!
BIM-BCL-2 complex	GO:0097141	1	0	1	#NUM!	1	0	1	#NUM!
specific granule membrane	GO:0035579	40	3	1	-0.0692795	40	2	0.577942	-0.584161
Noc2p-Noc3p complex	GO:0030691	1	0	1	#NUM!	1	0	1	#NUM!
anchored component of postsynaptic membrane	GO:0099025	1	0	1	#NUM!	1	0	1	#NUM!
collagen type XII trimer	GO:0005595	1	0	1	#NUM!	1	0	1	#NUM!
glycinergic synapse	GO:0098690	2	0	1	#NUM!	2	0	1	#NUM!
contractile ring	GO:0070938	3	0	1	#NUM!	3	0	1	#NUM!
negative cofactor 2 complex	GO:0017054	1	0	1	#NUM!	1	0	1	#NUM!
complement component C1 complex	GO:0005602	2	0	1	#NUM!	2	0	1	#NUM!
podosome core	GO:0061825	0	0	1	#VALUE!	0	0	1	#VALUE!
multivesicular body lumen	GO:0097486	3	0	1	#NUM!	3	0	1	#NUM!
Noc4p-Nop14p complex	GO:0030692	0	0	1	#VALUE!	0	0	1	#VALUE!
plasma membrane succinate dehydrogenase complex	GO:0045282	1	0	1	#NUM!	1	0	1	#NUM!
periciliary membrane compartment	GO:1990075	2	0	1	#NUM!	2	0	1	#NUM!
respiratory chain complex II	GO:0045273	1	0	1	#NUM!	1	0	1	#NUM!
parallel fiber to Purkinje cell synapse	GO:0098688	4	0	1	#NUM!	4	0	1	#NUM!
cytoplasmic side of endoplasmic reticulum membrane	GO:0098554	4	0	1	#NUM!	4	0	1	#NUM!
SOSS complex	GO:0070876	3	0	1	#NUM!	3	0	1	#NUM!
pyruvate kinase complex	GO:1902912	1	0	1	#NUM!	1	0	1	#NUM!
Swi5-Sfr1 complex	GO:0032798	1	0	1	#NUM!	1	0	1	#NUM!
glucosidase II complex	GO:0017177	2	0	1	#NUM!	2	0	1	#NUM!
DSIF complex	GO:0032044	2	0	1	#NUM!	2	0	1	#NUM!
extrinsic component of presynaptic endocytic zone membrane	GO:0098894	2	0	1	#NUM!	2	0	1	#NUM!
plasma membrane bounded cell projection	GO:0120025	1	0	1	#NUM!	1	0	1	#NUM!
Rad17 RFC-like complex	GO:0031389	1	0	1	#NUM!	1	0	1	#NUM!
nuclear telomeric heterochromatin	GO:0005724	2	0	1	#NUM!	2	0	1	#NUM!
motile cilium	GO:0031514	31	2	1	-0.219852	30	2	1	-0.296479
SAGA complex	GO:0000124	10	0	1	#NUM!	10	0	1	#NUM!
GARP complex	GO:0000938	2	0	1	#NUM!	2	0	1	#NUM!
brahma complex	GO:0035060	1	0	1	#NUM!	1	0	1	#NUM!
isoamylase complex	GO:0043033	1	0	1	#NUM!	1	0	1	#NUM!
synaptobrevin 2-SNAP-25-syntaxin-1a-complexin II complex	GO:0070033	2	0	1	#NUM!	2	0	1	#NUM!
supramolecular fiber	GO:0099512	1	0	1	#NUM!	1	0	1	#NUM!
tertiary granule	GO:0070820	2	0	1	#NUM!	2	0	1	#NUM!
clathrin coat of trans-Golgi network vesicle	GO:0030130	5	0	1	#NUM!	5	0	1	#NUM!
MutSalpha complex	GO:0032301	1	0	1	#NUM!	1	0	1	#NUM!
U7 snRNP	GO:0005683	6	0	1	#NUM!	6	0	1	#NUM!
amylin receptor complex 1	GO:0150056	0	0	1	#VALUE!	0	0	1	#VALUE!
THO complex	GO:0000347	4	0	1	#NUM!	4	0	1	#NUM!
blood microparticle	GO:0072562	55	4	1	-0.100051	53	4	1	-0.172426
inward rectifying potassium channel	GO:0008282	1	0	1	#NUM!	1	0	1	#NUM!
pore complex	GO:0046930	4	0	1	#NUM!	4	0	1	#NUM!
Rad6-Rad18 complex	GO:0097505	1	0	1	#NUM!	1	0	1	#NUM!
intrinsic component of Golgi membrane	GO:0031228	0	0	1	#VALUE!	1	0	1	#NUM!
proton-transporting ATP synthase complex, catalytic core F(1)	GO:0045261	1	0	1	#NUM!	1	0	1	#NUM!
glial limiting end-foot	GO:0097451	0	0	1	#VALUE!	0	0	1	#VALUE!
lipoprotein particle	GO:1990777	2	0	1	#NUM!	2	0	1	#NUM!
CNTFR-CLCF1 complex	GO:0097059	1	0	1	#NUM!	1	0	1	#NUM!
dentate gyrus mossy fiber	GO:0044302	1	0	1	#NUM!	1	0	1	#NUM!
EMILIN complex	GO:1990971	0	0	1	#VALUE!	1	0	1	#NUM!
Hrd1p ubiquitin ligase ERAD-L complex	GO:0000839	3	0	1	#NUM!	3	0	1	#NUM!
vacuolar proton-transporting V-type ATPase, V0 domain	GO:0000220	1	0	1	#NUM!	1	0	1	#NUM!
nuclear stress granule	GO:0097165	4	0	1	#NUM!	4	1	0.313322	1.02528
IPAF inflammasome complex	GO:0072557	0	0	1	#VALUE!	1	1	0.0896743	2.41157
cytoplasmic side of early endosome membrane	GO:0098559	2	0	1	#NUM!	2	0	1	#NUM!
NURF complex	GO:0016589	3	0	1	#NUM!	3	0	1	#NUM!
myosin filament	GO:0032982	4	0	1	#NUM!	4	0	1	#NUM!
outer dense fiber	GO:0001520	3	0	1	#NUM!	3	0	1	#NUM!
U2AF	GO:0089701	3	0	1	#NUM!	3	0	1	#NUM!
CatSper complex	GO:0036128	1	0	1	#NUM!	1	0	1	#NUM!
protein C inhibitor-thrombin complex	GO:0036028	0	0	1	#VALUE!	0	0	1	#VALUE!
tRNA-splicing ligase complex	GO:0072669	3	0	1	#NUM!	3	0	1	#NUM!
mature chylomicron	GO:0034359	0	0	1	#VALUE!	1	0	1	#NUM!
perinuclear endoplasmic reticulum lumen	GO:0099020	1	0	1	#NUM!	1	0	1	#NUM!
extrinsic component of cytoplasmic side of plasma membrane	GO:0031234	43	3	1	-0.1416	44	2	0.429673	-0.679471
hyaluranon cable	GO:0036117	0	0	1	#VALUE!	1	1	0.0896743	2.41157
integral component of external side of plasma membrane	GO:0071575	0	0	1	#VALUE!	1	0	1	#NUM!
ESCRT III complex	GO:0000815	8	0	1	#NUM!	8	0	1	#NUM!
hexameric IgM immunoglobulin complex	GO:0071757	1	0	1	#NUM!	1	0	1	#NUM!
integrin alphav-beta5 complex	GO:0034684	1	0	1	#NUM!	1	0	1	#NUM!
BLOC-2 complex	GO:0031084	1	0	1	#NUM!	1	0	1	#NUM!
hemoglobin complex	GO:0005833	1	0	1	#NUM!	2	0	1	#NUM!
Cul4B-RING E3 ubiquitin ligase complex	GO:0031465	3	0	1	#NUM!	3	0	1	#NUM!
alphav-beta3 integrin-PKCalpha complex	GO:0035866	1	0	1	#NUM!	1	0	1	#NUM!
integral component of mitochondrial inner membrane	GO:0031305	9	0	1	#NUM!	11	0	0.614213	#NUM!
interleukin-13 receptor complex	GO:0005898	1	0	1	#NUM!	1	0	1	#NUM!
L-cysteine desulfurase complex	GO:1990221	1	0	1	#NUM!	1	0	1	#NUM!
nuclear RNA-directed RNA polymerase complex	GO:0031380	1	0	1	#NUM!	1	0	1	#NUM!
fibrinogen complex	GO:0005577	3	0	1	#NUM!	2	0	1	#NUM!
sperm principal piece	GO:0097228	3	0	1	#NUM!	3	0	1	#NUM!
dendritic tree	GO:0097447	1	0	1	#NUM!	1	0	1	#NUM!
rhabdomere	GO:0016028	1	0	1	#NUM!	1	0	1	#NUM!
extrinsic component of postsynaptic endosome membrane	GO:0098999	1	0	1	#NUM!	1	1	0.0896743	2.41157
MSL complex	GO:0072487	2	0	1	#NUM!	2	0	1	#NUM!
protein kinase complex	GO:1902911	1	0	1	#NUM!	1	0	1	#NUM!
bleb	GO:0032059	8	0	1	#NUM!	8	0	1	#NUM!
cytosolic ribosome	GO:0022626	5	0	1	#NUM!	5	0	1	#NUM!
host cell surface	GO:0044228	1	0	1	#NUM!	1	0	1	#NUM!
tetraspanin-enriched microdomain	GO:0097197	4	0	1	#NUM!	4	0	1	#NUM!
neuronal dense core vesicle	GO:0098992	1	0	1	#NUM!	1	0	1	#NUM!
hippocampal mossy fiber to CA3 synapse	GO:0098686	18	1	1	-0.369384	17	1	1	-0.421642
sorting endosome	GO:0097443	4	0	1	#NUM!	4	0	1	#NUM!
HAUS complex	GO:0070652	7	0	1	#NUM!	7	0	1	#NUM!
EKC/KEOPS complex	GO:0000408	4	0	1	#NUM!	4	0	1	#NUM!
ESCRT II complex	GO:0000814	2	0	1	#NUM!	2	0	1	#NUM!
fascia adherens	GO:0005916	7	0	1	#NUM!	7	0	1	#NUM!
RNA polymerase I core factor complex	GO:0070860	1	0	1	#NUM!	1	0	1	#NUM!
phenylalanine-tRNA ligase complex	GO:0009328	1	0	1	#NUM!	1	0	1	#NUM!
clathrin vesicle coat	GO:0030125	4	0	1	#NUM!	4	0	1	#NUM!
t-UTP complex	GO:0034455	2	0	1	#NUM!	2	0	1	#NUM!
pICln-Sm protein complex	GO:0034715	6	0	1	#NUM!	6	0	1	#NUM!
phosphorylase kinase complex	GO:0005964	2	0	1	#NUM!	2	0	1	#NUM!
fibrillar collagen trimer	GO:0005583	0	0	1	#VALUE!	1	0	1	#NUM!
AMPA glutamate receptor complex	GO:0032281	6	0	1	#NUM!	6	0	1	#NUM!
platelet alpha granule	GO:0031091	7	0	1	#NUM!	5	0	1	#NUM!
presynaptic actin cytoskeleton	GO:0099143	1	0	1	#NUM!	1	0	1	#NUM!
laminin-5 complex	GO:0005610	2	0	1	#NUM!	2	0	1	#NUM!
PCNA complex	GO:0043626	1	0	1	#NUM!	1	0	1	#NUM!
proton-transporting V-type ATPase complex	GO:0033176	1	0	1	#NUM!	1	0	1	#NUM!
compact myelin	GO:0043218	3	0	1	#NUM!	3	0	1	#NUM!
tricarboxylic acid cycle enzyme complex	GO:0045239	1	0	1	#NUM!	1	0	1	#NUM!
box H/ACA telomerase RNP complex	GO:0090661	4	0	1	#NUM!	4	0	1	#NUM!
Rad51C-XRCC3 complex	GO:0033065	0	0	1	#VALUE!	0	0	1	#VALUE!
kainate selective glutamate receptor complex	GO:0032983	2	0	1	#NUM!	2	0	1	#NUM!
Bcl3-Bcl10 complex	GO:0032996	1	0	1	#NUM!	1	0	1	#NUM!
microtubule end	GO:1990752	1	0	1	#NUM!	1	0	1	#NUM!
photoreceptor disc membrane	GO:0097381	2	0	1	#NUM!	2	0	1	#NUM!
extrinsic component of postsynaptic early endosome membrane	GO:0098998	1	0	1	#NUM!	1	0	1	#NUM!
organelle inner membrane	GO:0019866	0	0	1	#VALUE!	0	0	1	#VALUE!
anchored component of the cytoplasmic side of the plasma membrane	GO:0098753	1	0	1	#NUM!	1	0	1	#NUM!
Schmidt-Lanterman incisure	GO:0043220	5	0	1	#NUM!	5	0	1	#NUM!
interleukin-2 receptor complex	GO:0005893	0	0	1	#VALUE!	0	0	1	#VALUE!
sperm annulus	GO:0097227	4	0	1	#NUM!	4	0	1	#NUM!
nuclear SCF ubiquitin ligase complex	GO:0043224	2	0	1	#NUM!	2	0	1	#NUM!
dendritic branch	GO:0044307	2	0	1	#NUM!	2	0	1	#NUM!
postsynaptic spectrin-associated cytoskeleton	GO:0099189	1	0	1	#NUM!	1	0	1	#NUM!
ribbon synapse	GO:0097470	1	0	1	#NUM!	1	0	1	#NUM!
sarcoplasmic reticulum lumen	GO:0033018	4	0	1	#NUM!	4	0	1	#NUM!
growing cell tip	GO:0035838	1	0	1	#NUM!	1	0	1	#NUM!
Mon1-Ccz1 complex	GO:0035658	1	0	1	#NUM!	1	0	1	#NUM!
SLIK (SAGA-like) complex	GO:0046695	2	0	1	#NUM!	2	0	1	#NUM!
mitochondrial outer membrane translocase complex	GO:0005742	4	0	1	#NUM!	4	0	1	#NUM!
stereocilia ankle link complex	GO:0002142	2	0	1	#NUM!	2	0	1	#NUM!
synaptobrevin 2-SNAP-25-syntaxin-1a complex	GO:0070044	4	0	1	#NUM!	4	0	1	#NUM!
glycerol-3-phosphate dehydrogenase complex	GO:0009331	0	0	1	#VALUE!	1	0	1	#NUM!
Seh1-associated complex	GO:0035859	1	0	1	#NUM!	1	0	1	#NUM!
lumenal side of lysosomal membrane	GO:0098575	1	0	1	#NUM!	1	0	1	#NUM!
endosome membrane	GO:0010008	130	10	1	-0.0439617	136	11	0.879374	-0.103188
desmosome	GO:0030057	8	0	1	#NUM!	8	0	1	#NUM!
cyclin K-CDK12 complex	GO:0002944	2	0	1	#NUM!	2	0	1	#NUM!
microvillus	GO:0005902	22	1	1	-0.570055	23	1	0.716711	-0.723923
GINS complex	GO:0000811	0	0	1	#VALUE!	0	0	1	#VALUE!
cytoplasmic vesicle lumen	GO:0060205	1	0	1	#NUM!	2	0	1	#NUM!
macrophage migration inhibitory factor receptor complex	GO:0035692	1	0	1	#NUM!	1	0	1	#NUM!
UDP-N-acetylglucosamine transferase complex	GO:0043541	1	0	1	#NUM!	1	0	1	#NUM!
cortical actin cytoskeleton	GO:0030864	23	1	1	-0.614507	23	1	0.716711	-0.723923
NatA complex	GO:0031415	2	0	1	#NUM!	2	0	1	#NUM!
tubular endosome	GO:0097422	4	0	1	#NUM!	4	0	1	#NUM!
CCR4-NOT core complex	GO:0030015	4	0	1	#NUM!	4	0	1	#NUM!
ciliary neurotrophic factor receptor complex	GO:0070110	2	0	1	#NUM!	2	0	1	#NUM!
postsynaptic density membrane	GO:0098839	6	0	1	#NUM!	6	0	1	#NUM!
cytosolic aryl hydrocarbon receptor complex	GO:0034752	1	0	1	#NUM!	1	0	1	#NUM!
pericentric heterochromatin	GO:0005721	7	0	1	#NUM!	7	0	1	#NUM!
microfibril	GO:0001527	5	0	1	#NUM!	5	0	1	#NUM!
KICSTOR complex	GO:0140007	2	0	1	#NUM!	2	1	0.171318	1.71842
chaperone-mediated autophagy translocation complex	GO:0061742	1	0	1	#NUM!	1	0	1	#NUM!
proteasome activator complex	GO:0008537	3	0	1	#NUM!	3	0	1	#NUM!
postsynaptic early endosome	GO:0098842	2	0	1	#NUM!	2	0	1	#NUM!
nuclear chromosome	GO:0000228	18	1	1	-0.369384	18	1	1	-0.4788
MHC class Ib protein complex	GO:0032398	1	0	1	#NUM!	1	0	1	#NUM!
condensed chromosome kinetochore	GO:0000777	52	4	1	-0.0439617	54	6	0.480388	0.214347
P granule	GO:0043186	6	0	1	#NUM!	8	0	1	#NUM!
integral component of mitochondrial membrane	GO:0032592	2	0	1	#NUM!	2	0	1	#NUM!
coated vesicle	GO:0030135	2	0	1	#NUM!	2	0	1	#NUM!
microtubule minus-end	GO:0036449	3	0	1	#NUM!	3	0	1	#NUM!
extrinsic component of plasma membrane	GO:0019897	9	0	1	#NUM!	9	0	1	#NUM!
proximal neuron projection	GO:1990769	2	0	1	#NUM!	2	0	1	#NUM!
RAVE complex	GO:0043291	2	0	1	#NUM!	2	0	1	#NUM!
mast cell granule	GO:0042629	12	1	1	0.036081	14	2	0.361544	0.465661
Golgi medial cisterna	GO:0005797	5	0	1	#NUM!	5	0	1	#NUM!
chromocenter	GO:0010369	6	0	1	#NUM!	6	0	1	#NUM!
proton-transporting ATP synthase complex, coupling factor F(o)	GO:0045263	3	0	1	#NUM!	3	0	1	#NUM!
intrinsic component of the cytoplasmic side of the plasma membrane	GO:0031235	3	0	1	#NUM!	3	0	1	#NUM!
AP-5 adaptor complex	GO:0044599	0	0	1	#VALUE!	1	0	1	#NUM!
cytoplasmic side of rough endoplasmic reticulum membrane	GO:0098556	4	0	1	#NUM!	4	0	1	#NUM!
microtubule bundle	GO:0097427	2	0	1	#NUM!	2	0	1	#NUM!
cytolytic granule	GO:0044194	2	0	1	#NUM!	2	0	1	#NUM!
ESC/E(Z) complex	GO:0035098	6	0	1	#NUM!	6	0	1	#NUM!
pinceau fiber	GO:1990031	1	0	1	#NUM!	1	0	1	#NUM!
neuron spine	GO:0044309	5	0	1	#NUM!	5	0	1	#NUM!
SAM complex	GO:0001401	2	0	1	#NUM!	2	0	1	#NUM!
SWI/SNF complex	GO:0016514	16	1	1	-0.251601	16	1	1	-0.361017
cytoplasmic stress granule	GO:0010494	37	3	1	0.00868207	38	3	1	-0.127402
acetylcholine-gated channel complex	GO:0005892	2	0	1	#NUM!	1	0	1	#NUM!
terminal cisterna	GO:0014802	2	0	1	#NUM!	2	0	1	#NUM!
filopodium	GO:0030175	36	2	1	-0.369384	36	3	1	-0.0733353
meiotic spindle	GO:0072687	2	0	1	#NUM!	2	0	1	#NUM!
chromaffin granule	GO:0042583	2	0	1	#NUM!	2	0	1	#NUM!
tight junction	GO:0070160	1	0	1	#NUM!	1	0	1	#NUM!
WASH complex	GO:0071203	7	0	1	#NUM!	7	0	1	#NUM!
dolichol-phosphate-mannose synthase complex	GO:0033185	1	0	1	#NUM!	1	0	1	#NUM!
histone pre-mRNA 3'end processing complex	GO:0071204	3	0	1	#NUM!	3	0	1	#NUM!
snRNA-activating protein complex	GO:0019185	1	0	1	#NUM!	1	0	1	#NUM!
condensin complex	GO:0000796	4	0	1	#NUM!	4	0	1	#NUM!
photoreceptor inner segment membrane	GO:0060342	0	0	1	#VALUE!	1	0	1	#NUM!
Golgi cisterna	GO:0031985	6	0	1	#NUM!	6	0	1	#NUM!
apical cortex	GO:0045179	4	0	1	#NUM!	4	0	1	#NUM!
RNA polymerase II, core complex	GO:0005665	11	0	1	#NUM!	11	0	0.614213	#NUM!
endocytic vesicle lumen	GO:0071682	8	0	1	#NUM!	8	0	1	#NUM!
collagen type VII trimer	GO:0005590	1	0	1	#NUM!	1	0	1	#NUM!
DNA polymerase III complex	GO:0009360	1	0	1	#NUM!	1	0	1	#NUM!
AIM2 inflammasome complex	GO:0097169	0	0	1	#VALUE!	2	1	0.171318	1.71842
MHC class I peptide loading complex	GO:0042824	3	0	1	#NUM!	4	0	1	#NUM!
MOZ/MORF histone acetyltransferase complex	GO:0070776	7	0	1	#NUM!	7	0	1	#NUM!
myelin sheath	GO:0043209	14	1	1	-0.11807	15	1	1	-0.296479
collagen type IX trimer	GO:0005594	1	0	1	#NUM!	1	0	1	#NUM!
zona pellucida receptor complex	GO:0002199	5	0	1	#NUM!	5	0	1	#NUM!
extrinsic component of postsynaptic density membrane	GO:0099147	3	0	1	#NUM!	3	0	1	#NUM!
serine-type peptidase complex	GO:1905286	1	0	1	#NUM!	1	0	1	#NUM!
Shu complex	GO:0097196	1	0	1	#NUM!	1	0	1	#NUM!
cell-substrate junction	GO:0030055	2	0	1	#NUM!	2	0	1	#NUM!
AIP1-IRE1 complex	GO:1990597	0	0	1	#VALUE!	1	1	0.0896743	2.41157
inhibin B complex	GO:0043513	1	0	1	#NUM!	1	0	1	#NUM!
integral component of mitochondrial outer membrane	GO:0031307	11	0	1	#NUM!	11	0	0.614213	#NUM!
BRISC complex	GO:0070552	4	0	1	#NUM!	4	0	1	#NUM!
striated muscle dense body	GO:0055120	1	0	1	#NUM!	1	0	1	#NUM!
Gtr1-Gtr2 GTPase complex	GO:1990131	2	0	1	#NUM!	2	0	1	#NUM!
molybdopterin synthase complex	GO:0019008	3	0	1	#NUM!	3	0	1	#NUM!
neuronal ribonucleoprotein granule	GO:0071598	2	0	1	#NUM!	2	0	1	#NUM!
dendritic spine neck	GO:0044326	4	0	1	#NUM!	4	0	1	#NUM!
nuclear MIS12/MIND complex	GO:0000818	3	0	1	#NUM!	3	0	1	#NUM!
filopodium membrane	GO:0031527	8	0	1	#NUM!	9	1	0.570891	0.214347
Cul2-RING ubiquitin ligase complex	GO:0031462	8	0	1	#NUM!	8	0	1	#NUM!
spermatoproteasome complex	GO:1990111	2	0	1	#NUM!	3	0	1	#NUM!
zonula adherens	GO:0005915	7	0	1	#NUM!	8	1	0.528571	0.33213
Dbf4-dependent protein kinase complex	GO:0031431	2	0	1	#NUM!	2	0	1	#NUM!
guanyl-nucleotide exchange factor complex	GO:0032045	4	0	1	#NUM!	4	0	1	#NUM!
DNA recombinase complex	GO:0097519	0	0	1	#VALUE!	0	0	1	#VALUE!
NLRP1 inflammasome complex	GO:0072558	0	0	1	#VALUE!	2	1	0.171318	1.71842
proteasome regulatory particle, lid subcomplex	GO:0008541	6	0	1	#NUM!	6	0	1	#NUM!
trans-Golgi network transport vesicle	GO:0030140	12	1	1	0.036081	12	1	1	-0.0733353
CBM complex	GO:0032449	2	0	1	#NUM!	2	0	1	#NUM!
NF-kappaB complex	GO:0071159	1	0	1	#NUM!	1	0	1	#NUM!
endoplasmic reticulum tubular network membrane	GO:0098826	1	0	1	#NUM!	1	0	1	#NUM!
GABA-A receptor complex	GO:1902711	4	0	1	#NUM!	4	0	1	#NUM!
mitochondrial degradosome	GO:0045025	1	0	1	#NUM!	1	0	1	#NUM!
chromaffin granule membrane	GO:0042584	1	0	1	#NUM!	1	0	1	#NUM!
pi-body	GO:0071546	1	0	1	#NUM!	1	0	1	#NUM!
tumor necrosis factor receptor superfamily complex	GO:0002947	2	0	1	#NUM!	2	0	1	#NUM!
mitochondrial respiratory chain complex II, succinate dehydrogenase complex (ubiquinone)	GO:0005749	3	0	1	#NUM!	3	0	1	#NUM!
actin filament bundle	GO:0032432	2	0	1	#NUM!	2	0	1	#NUM!
transcription factor TFIIK complex	GO:0070985	2	0	1	#NUM!	2	0	1	#NUM!
glutamyl-tRNA(Gln) amidotransferase complex	GO:0030956	2	0	1	#NUM!	2	0	1	#NUM!
m-AAA complex	GO:0005745	2	0	1	#NUM!	2	0	1	#NUM!
growth cone lamellipodium	GO:1990761	2	0	1	#NUM!	2	0	1	#NUM!
DNA replication factor A complex	GO:0005662	3	0	1	#NUM!	3	0	1	#NUM!
female germ cell nucleus	GO:0001674	0	0	1	#VALUE!	0	0	1	#VALUE!
nuclear pericentric heterochromatin	GO:0031618	7	0	1	#NUM!	7	0	1	#NUM!
Cul4A-RING E3 ubiquitin ligase complex	GO:0031464	9	0	1	#NUM!	9	0	1	#NUM!
symmetric, GABA-ergic, inhibitory synapse	GO:0098983	1	0	1	#NUM!	1	0	1	#NUM!
mitochondrial fatty acid beta-oxidation multienzyme complex	GO:0016507	1	0	1	#NUM!	1	0	1	#NUM!
basal tubulobulbar complex	GO:0061829	1	0	1	#NUM!	1	0	1	#NUM!
dense core granule membrane	GO:0032127	1	0	1	#NUM!	1	0	1	#NUM!
TEAD-2-YAP complex	GO:0071149	2	0	1	#NUM!	2	0	1	#NUM!
collagen type XIV trimer	GO:0005596	0	0	1	#VALUE!	0	0	1	#VALUE!
Sin3-type complex	GO:0070822	6	0	1	#NUM!	6	0	1	#NUM!
integrin alpha10-beta1 complex	GO:0034680	1	0	1	#NUM!	1	0	1	#NUM!
IRE1-RACK1-PP2A complex	GO:1990630	1	0	1	#NUM!	1	0	1	#NUM!
proton-transporting V-type ATPase, V0 domain	GO:0033179	5	0	1	#NUM!	5	0	1	#NUM!
potassium:proton exchanging ATPase complex	GO:0005889	0	0	1	#VALUE!	0	0	1	#VALUE!
epididymosome	GO:0098875	1	0	1	#NUM!	1	0	1	#NUM!
clathrin-sculpted gamma-aminobutyric acid transport vesicle membrane	GO:0061202	6	0	1	#NUM!	6	0	1	#NUM!
bub1-bub3 complex	GO:1990298	1	0	1	#NUM!	1	1	0.0896743	2.41157
condensed chromosome, centromeric region	GO:0000779	4	0	1	#NUM!	4	0	1	#NUM!
plus-end kinesin complex	GO:0005873	1	0	1	#NUM!	2	0	1	#NUM!
RES complex	GO:0070274	1	0	1	#NUM!	1	0	1	#NUM!
synaptobrevin 2-SNAP-25-syntaxin-3-complexin complex	GO:0070554	1	0	1	#NUM!	1	0	1	#NUM!
low-density lipoprotein particle	GO:0034362	5	0	1	#NUM!	6	0	1	#NUM!
clathrin adaptor complex	GO:0030131	5	0	1	#NUM!	5	0	1	#NUM!
endolysosome	GO:0036019	0	0	1	#VALUE!	0	0	1	#VALUE!
transcription factor TFIIIC complex	GO:0000127	4	0	1	#NUM!	4	0	1	#NUM!
protease inhibitor complex	GO:0097179	0	0	1	#VALUE!	1	1	0.0896743	2.41157
SNARE complex	GO:0031201	30	2	1	-0.187063	30	2	1	-0.296479
DNA ligase III-XRCC1 complex	GO:0070421	1	0	1	#NUM!	1	0	1	#NUM!
actomyosin	GO:0042641	11	0	1	#NUM!	11	0	0.614213	#NUM!
cell-substrate adherens junction	GO:0005924	1	0	1	#NUM!	1	0	1	#NUM!
spliceosomal snRNP complex	GO:0097525	1	0	1	#NUM!	1	0	1	#NUM!
non-motile cilium	GO:0097730	10	0	1	#NUM!	10	0	1	#NUM!
Set1C/COMPASS complex	GO:0048188	7	0	1	#NUM!	7	0	1	#NUM!
dendritic filopodium	GO:1902737	1	0	1	#NUM!	1	0	1	#NUM!
proteasome core complex, beta-subunit complex	GO:0019774	7	0	1	#NUM!	8	1	0.528571	0.33213
amyloid-beta complex	GO:0106003	2	0	1	#NUM!	2	0	1	#NUM!
AP-1 adaptor complex	GO:0030121	4	0	1	#NUM!	4	0	1	#NUM!
outer dynein arm	GO:0036157	0	0	1	#VALUE!	0	0	1	#VALUE!
nuclear replication fork	GO:0043596	3	0	1	#NUM!	3	0	1	#NUM!
ciliary membrane	GO:0060170	16	1	1	-0.251601	16	1	1	-0.361017
dendritic spine cytoplasm	GO:0061846	1	0	1	#NUM!	1	0	1	#NUM!
NADPH oxidase complex	GO:0043020	3	0	1	#NUM!	3	0	1	#NUM!
anchored component of external side of plasma membrane	GO:0031362	8	0	1	#NUM!	9	0	1	#NUM!
tRNA methyltransferase complex	GO:0043527	1	0	1	#NUM!	1	0	1	#NUM!
PAS complex	GO:0070772	0	0	1	#VALUE!	1	0	1	#NUM!
melanosome membrane	GO:0033162	3	0	1	#NUM!	3	0	1	#NUM!
intercellular canaliculus	GO:0046581	2	0	1	#NUM!	3	0	1	#NUM!
endosome lumen	GO:0031904	8	0	1	#NUM!	9	0	1	#NUM!
serine-type endopeptidase complex	GO:1905370	1	0	1	#NUM!	1	0	1	#NUM!
glial cytoplasmic inclusion	GO:0097409	1	0	1	#NUM!	1	0	1	#NUM!
BRCA1-A complex	GO:0070531	6	0	1	#NUM!	6	0	1	#NUM!
chiasma	GO:0005712	2	0	1	#NUM!	2	0	1	#NUM!
cortical microtubule	GO:0055028	1	0	1	#NUM!	1	0	1	#NUM!
Cul5-RING ubiquitin ligase complex	GO:0031466	5	0	1	#NUM!	5	0	1	#NUM!
extrinsic component of mitochondrial outer membrane	GO:0031315	2	0	1	#NUM!	2	0	1	#NUM!
preribosome	GO:0030684	3	0	1	#NUM!	3	0	1	#NUM!
ASTRA complex	GO:0070209	1	0	1	#NUM!	1	0	1	#NUM!
sperm head	GO:0061827	2	0	1	#NUM!	2	0	1	#NUM!
stereocilium membrane	GO:0060171	1	0	1	#NUM!	1	0	1	#NUM!
postsynaptic endocytic zone membrane	GO:0098844	3	0	1	#NUM!	3	0	1	#NUM!
spine apparatus	GO:0097444	1	0	1	#NUM!	1	0	1	#NUM!
integrin alphaM-beta2 complex	GO:0034688	1	0	1	#NUM!	1	0	1	#NUM!
insulin-like growth factor ternary complex	GO:0042567	2	0	1	#NUM!	2	0	1	#NUM!
lipid droplet	GO:0005811	30	2	1	-0.187063	34	3	1	-0.0161769
central element	GO:0000801	1	0	1	#NUM!	1	0	1	#NUM!
primary dendrite	GO:0150001	1	0	1	#NUM!	1	0	1	#NUM!
cell-cell contact zone	GO:0044291	10	0	1	#NUM!	10	0	1	#NUM!
other organism cytoplasm	GO:0097679	0	0	1	#VALUE!	0	0	1	#VALUE!
oligosaccharyltransferase complex	GO:0008250	7	0	1	#NUM!	8	0	1	#NUM!
protein C inhibitor-PLAU complex	GO:0036027	0	0	1	#VALUE!	0	0	1	#VALUE!
extrinsic component of synaptic membrane	GO:0099243	1	0	1	#NUM!	1	0	1	#NUM!
host cell viral assembly compartment	GO:0072517	1	0	1	#NUM!	1	0	1	#NUM!
apical ectoplasmic specialization	GO:0061831	1	0	1	#NUM!	1	0	1	#NUM!
vacuolar proton-transporting V-type ATPase, V1 domain	GO:0000221	2	0	1	#NUM!	2	0	1	#NUM!
membrane attack complex	GO:0005579	0	0	1	#VALUE!	0	0	1	#VALUE!
integrin alpha8-beta1 complex	GO:0034678	1	0	1	#NUM!	1	0	1	#NUM!
Atg1/ULK1 kinase complex	GO:1990316	2	0	1	#NUM!	2	0	1	#NUM!
myosin II filament	GO:0097513	3	0	1	#NUM!	3	0	1	#NUM!
90S preribosome	GO:0030686	4	0	1	#NUM!	4	0	1	#NUM!
transcription factor TFIIF complex	GO:0005674	1	0	1	#NUM!	1	0	1	#NUM!
intracellular organelle	GO:0043229	0	0	1	#VALUE!	0	0	1	#VALUE!
BAT3 complex	GO:0071818	3	0	1	#NUM!	3	1	0.245649	1.31296
nucleotide-excision repair factor 3 complex	GO:0000112	1	0	1	#NUM!	1	0	1	#NUM!
A band	GO:0031672	6	0	1	#NUM!	6	1	0.431021	0.619812
gap junction	GO:0005921	6	0	1	#NUM!	6	0	1	#NUM!
L-type voltage-gated calcium channel complex	GO:1990454	0	0	1	#VALUE!	0	0	1	#VALUE!
Ada2/Gcn5/Ada3 transcription activator complex	GO:0005671	11	0	1	#NUM!	12	0	0.616881	#NUM!
signal recognition particle	GO:0048500	3	0	1	#NUM!	3	0	1	#NUM!
signal recognition particle, endoplasmic reticulum targeting	GO:0005786	4	0	1	#NUM!	4	0	1	#NUM!
cardiac myofibril	GO:0097512	2	0	1	#NUM!	3	0	1	#NUM!
Noc1p-Noc2p complex	GO:0030690	1	0	1	#NUM!	1	0	1	#NUM!
gamma-tubulin ring complex	GO:0008274	4	0	1	#NUM!	4	0	1	#NUM!
ERCC4-ERCC1 complex	GO:0070522	2	0	1	#NUM!	2	0	1	#NUM!
endoplasmic reticulum-endosome membrane contact site	GO:0140284	3	0	1	#NUM!	3	0	1	#NUM!
nuclear cap binding complex	GO:0005846	2	0	1	#NUM!	2	0	1	#NUM!
site of DNA damage	GO:0090734	12	1	1	0.036081	12	1	1	-0.0733353
AP-type membrane coat adaptor complex	GO:0030119	2	0	1	#NUM!	3	0	1	#NUM!
longitudinal sarcoplasmic reticulum	GO:0014801	1	0	1	#NUM!	1	0	1	#NUM!
Hrd1p ubiquitin ligase complex	GO:0000836	3	0	1	#NUM!	3	0	1	#NUM!
gamma-tubulin small complex	GO:0008275	2	0	1	#NUM!	2	0	1	#NUM!
nuclear cyclin-dependent protein kinase holoenzyme complex	GO:0019908	3	0	1	#NUM!	3	0	1	#NUM!
activating signal cointegrator 1 complex	GO:0099053	3	0	1	#NUM!	3	0	1	#NUM!
apical cytoplasm	GO:0090651	1	0	1	#NUM!	1	0	1	#NUM!
lamin filament	GO:0005638	3	0	1	#NUM!	3	0	1	#NUM!
laminin-11 complex	GO:0043260	3	0	1	#NUM!	3	0	1	#NUM!
multi-eIF complex	GO:0043614	1	0	1	#NUM!	1	0	1	#NUM!
cuticular plate	GO:0032437	2	0	1	#NUM!	2	0	1	#NUM!
cyclin E1-CDK2 complex	GO:0097134	3	0	1	#NUM!	3	0	1	#NUM!
RSF complex	GO:0031213	0	0	1	#VALUE!	0	0	1	#VALUE!
immunoglobulin complex, circulating	GO:0042571	2	0	1	#NUM!	2	0	1	#NUM!
extrinsic component of membrane	GO:0019898	33	2	1	-0.282373	34	4	0.541709	0.271505
polycystin complex	GO:0002133	2	0	1	#NUM!	2	0	1	#NUM!
mucin granule	GO:0098594	1	0	1	#NUM!	1	0	1	#NUM!
B cell receptor complex	GO:0019815	1	0	1	#NUM!	1	0	1	#NUM!
nucleotide-excision repair complex	GO:0000109	4	0	1	#NUM!	4	0	1	#NUM!
junctional sarcoplasmic reticulum membrane	GO:0014701	5	0	1	#NUM!	5	0	1	#NUM!
TRAMP complex	GO:0031499	1	0	1	#NUM!	1	0	1	#NUM!
CRD-mediated mRNA stability complex	GO:0070937	5	0	1	#NUM!	5	0	1	#NUM!
astrocyte end-foot	GO:0097450	1	0	1	#NUM!	1	0	1	#NUM!
phosphatidylinositol 3-kinase complex, class III, type II	GO:0034272	1	0	1	#NUM!	1	0	1	#NUM!
pentameric IgM immunoglobulin complex	GO:0071756	1	0	1	#NUM!	1	0	1	#NUM!
ASAP complex	GO:0061574	4	0	1	#NUM!	4	0	1	#NUM!
sodium:potassium-exchanging ATPase complex	GO:0005890	4	0	1	#NUM!	4	0	1	#NUM!
multimeric ribonuclease P complex	GO:0030681	6	0	1	#NUM!	6	0	1	#NUM!
haptoglobin-hemoglobin complex	GO:0031838	2	0	1	#NUM!	1	0	1	#NUM!
perichromatin fibrils	GO:0005726	4	0	1	#NUM!	4	0	1	#NUM!
granular component	GO:0001652	4	0	1	#NUM!	4	0	1	#NUM!
vesicle lumen	GO:0031983	0	0	1	#VALUE!	1	0	1	#NUM!
mitochondrial processing peptidase complex	GO:0017087	3	0	1	#NUM!	3	0	1	#NUM!
intracellular canaliculus	GO:0046691	1	0	1	#NUM!	1	0	1	#NUM!
laminin-8 complex	GO:0043257	1	0	1	#NUM!	1	0	1	#NUM!
SPOTS complex	GO:0035339	2	0	1	#NUM!	2	0	1	#NUM!
SMC loading complex	GO:0032116	1	0	1	#NUM!	1	0	1	#NUM!
nuclear RNA export factor complex	GO:0042272	1	0	1	#NUM!	1	0	1	#NUM!
Golgi-associated vesicle	GO:0005798	11	0	1	#NUM!	9	0	1	#NUM!
condensed nuclear chromosome inner kinetochore	GO:0000941	1	0	1	#NUM!	1	0	1	#NUM!
septin ring	GO:0005940	9	0	1	#NUM!	9	0	1	#NUM!
sarcoplasmic reticulum	GO:0016529	18	1	1	-0.369384	19	2	0.685854	0.16028
sarcoglycan complex	GO:0016012	2	0	1	#NUM!	3	0	1	#NUM!
HOPS complex	GO:0030897	5	0	1	#NUM!	5	0	1	#NUM!
zymogen granule membrane	GO:0042589	6	0	1	#NUM!	6	0	1	#NUM!
cytoplasmic chromatin	GO:0000789	1	0	1	#NUM!	1	0	1	#NUM!
6-phosphofructokinase complex	GO:0005945	3	0	1	#NUM!	3	0	1	#NUM!
procollagen-proline 4-dioxygenase complex	GO:0016222	2	0	1	#NUM!	2	0	1	#NUM!
deuterosome	GO:0098536	2	0	1	#NUM!	2	0	1	#NUM!
GTPase activator complex	GO:1902773	1	0	1	#NUM!	1	0	1	#NUM!
SAGA-type complex	GO:0070461	3	0	1	#NUM!	3	0	1	#NUM!
CHOP-ATF3 complex	GO:1990622	1	0	1	#NUM!	2	1	0.171318	1.71842
U2 snRNP	GO:0005686	18	1	1	-0.369384	18	0	0.399041	#NUM!
cytochrome complex	GO:0070069	0	0	1	#VALUE!	1	0	1	#NUM!
integral component of nuclear inner membrane	GO:0005639	6	0	1	#NUM!	6	0	1	#NUM!
dystroglycan complex	GO:0016011	1	0	1	#NUM!	1	0	1	#NUM!
FANCM-MHF complex	GO:0071821	2	0	1	#NUM!	2	0	1	#NUM!
RNA polymerase II, holoenzyme	GO:0016591	6	0	1	#NUM!	6	1	0.431021	0.619812
GABA receptor complex	GO:1902710	1	0	1	#NUM!	1	0	1	#NUM!
phagophore assembly site	GO:0000407	13	1	1	-0.0439617	13	1	1	-0.153378
chloride channel complex	GO:0034707	11	0	1	#NUM!	11	0	0.614213	#NUM!
glutamate-cysteine ligase complex	GO:0017109	1	0	1	#NUM!	1	0	1	#NUM!
TIM22 mitochondrial import inner membrane insertion complex	GO:0042721	1	0	1	#NUM!	1	0	1	#NUM!
inner dense plaque of desmosome	GO:0090637	1	0	1	#NUM!	1	0	1	#NUM!
PET complex	GO:1990923	1	0	1	#NUM!	1	0	1	#NUM!
STAGA complex	GO:0030914	7	0	1	#NUM!	8	0	1	#NUM!
Scc2-Scc4 cohesin loading complex	GO:0090694	1	0	1	#NUM!	1	0	1	#NUM!
omegasome	GO:1990462	1	0	1	#NUM!	1	0	1	#NUM!
phagolysosome	GO:0032010	1	0	1	#NUM!	1	0	1	#NUM!
histone locus body	GO:0035363	1	0	1	#NUM!	1	0	1	#NUM!
cytoplasmic dynein complex	GO:0005868	16	1	1	-0.251601	16	1	1	-0.361017
connexin complex	GO:0005922	1	0	1	#NUM!	2	0	1	#NUM!
intrinsic component of mitochondrial inner membrane	GO:0031304	1	0	1	#NUM!	1	0	1	#NUM!
inward rectifier potassium channel complex	GO:1902937	2	0	1	#NUM!	2	0	1	#NUM!
tricellular tight junction	GO:0061689	1	0	1	#NUM!	1	0	1	#NUM!
mitochondrial intermembrane space protein transporter complex	GO:0042719	2	0	1	#NUM!	2	0	1	#NUM!
EARP complex	GO:1990745	2	0	1	#NUM!	2	0	1	#NUM!
podosome	GO:0002102	17	1	1	-0.312226	18	2	0.673042	0.214347
phagocytic vesicle	GO:0045335	37	3	1	0.00868207	37	1	0.251961	-1.19935
alpha DNA polymerase:primase complex	GO:0005658	4	0	1	#NUM!	4	1	0.313322	1.02528
synaptic cleft	GO:0043083	6	0	1	#NUM!	6	0	1	#NUM!
alphav-beta3 integrin-IGF-1-IGF1R complex	GO:0035867	1	0	1	#NUM!	1	0	1	#NUM!
Parkin-FBXW7-Cul1 ubiquitin ligase complex	GO:1990452	3	0	1	#NUM!	3	0	1	#NUM!
keratin filament	GO:0045095	5	0	1	#NUM!	3	1	0.245649	1.31296
sex chromosome	GO:0000803	1	0	1	#NUM!	1	0	1	#NUM!
photoreceptor outer segment membrane	GO:0042622	4	0	1	#NUM!	4	0	1	#NUM!
NLRP3 inflammasome complex	GO:0072559	1	0	1	#NUM!	4	1	0.313322	1.02528
terminal web	GO:1990357	1	0	1	#NUM!	1	0	1	#NUM!
uniplex complex	GO:1990246	0	0	1	#VALUE!	1	0	1	#NUM!
Cdc48p-Npl4p-Vms1p AAA ATPase complex	GO:0036266	0	0	1	#VALUE!	1	0	1	#NUM!
TEAD-1-YAP complex	GO:0071148	2	0	1	#NUM!	2	0	1	#NUM!
postsynaptic specialization, intracellular component	GO:0099091	3	0	1	#NUM!	3	0	1	#NUM!
transmembrane transporter complex	GO:1902495	1	0	1	#NUM!	1	0	1	#NUM!
H zone	GO:0031673	1	0	1	#NUM!	1	0	1	#NUM!
apical plasma membrane urothelial plaque	GO:0120001	0	0	1	#VALUE!	0	0	1	#VALUE!
intrinsic component of endoplasmic reticulum membrane	GO:0031227	3	0	1	#NUM!	3	0	1	#NUM!
phagophore assembly site membrane	GO:0034045	8	0	1	#NUM!	9	0	1	#NUM!
tertiary granule lumen	GO:1904724	23	1	1	-0.614507	22	1	0.715867	-0.679471
RSC-type complex	GO:0016586	2	0	1	#NUM!	2	0	1	#NUM!
cyclin A2-CDK2 complex	GO:0097124	3	0	1	#NUM!	3	0	1	#NUM!
vacuolar proton-transporting V-type ATPase complex	GO:0016471	8	0	1	#NUM!	8	0	1	#NUM!
nuclear pore inner ring	GO:0044611	2	0	1	#NUM!	2	0	1	#NUM!
nuclear meiotic cohesin complex	GO:0034991	2	0	1	#NUM!	2	0	1	#NUM!
inhibitory synapse	GO:0060077	5	0	1	#NUM!	5	0	1	#NUM!
TRAF2-GSTP1 complex	GO:0097057	1	0	1	#NUM!	2	1	0.171318	1.71842
spanning component of membrane	GO:0089717	1	0	1	#NUM!	1	0	1	#NUM!
COPII vesicle coat	GO:0030127	14	1	1	-0.11807	14	1	1	-0.227486
RNA cap binding complex	GO:0034518	3	0	1	#NUM!	3	0	1	#NUM!
amylin receptor complex 2	GO:0150057	0	0	1	#VALUE!	0	0	1	#VALUE!
meiotic spindle pole	GO:0090619	0	0	1	#VALUE!	0	0	1	#VALUE!
stereocilia ankle link	GO:0002141	2	0	1	#NUM!	2	0	1	#NUM!
integral component of organelle membrane	GO:0031301	4	0	1	#NUM!	4	0	1	#NUM!
pericentriolar material	GO:0000242	13	1	1	-0.0439617	13	1	1	-0.153378
insulin receptor complex	GO:0005899	3	0	1	#NUM!	3	0	1	#NUM!
meiotic nuclear membrane microtubule tethering complex	GO:0034993	4	0	1	#NUM!	4	0	1	#NUM!
actomyosin, actin portion	GO:0042643	2	0	1	#NUM!	2	0	1	#NUM!
potassium channel complex	GO:0034705	5	0	1	#NUM!	5	0	1	#NUM!
ELL-EAF complex	GO:0032783	4	0	1	#NUM!	4	0	1	#NUM!
platelet dense granule	GO:0042827	1	0	1	#NUM!	1	0	1	#NUM!
CHRAC	GO:0008623	2	0	1	#NUM!	2	0	1	#NUM!
axonemal dynein complex	GO:0005858	1	0	1	#NUM!	1	0	1	#NUM!
male pronucleus	GO:0001940	5	0	1	#NUM!	5	0	1	#NUM!
paranodal junction	GO:0033010	5	0	1	#NUM!	5	0	1	#NUM!
inner acrosomal membrane	GO:0002079	0	0	1	#VALUE!	0	0	1	#VALUE!
granular vesicle	GO:1990005	1	0	1	#NUM!	1	0	1	#NUM!
synaptobrevin 2-SNAP-25-syntaxin-1a-complexin I complex	GO:0070032	4	0	1	#NUM!	4	0	1	#NUM!
axonemal microtubule	GO:0005879	2	0	1	#NUM!	2	0	1	#NUM!
MutSbeta complex	GO:0032302	2	0	1	#NUM!	2	0	1	#NUM!
cytoplasmic side of dendritic spine plasma membrane	GO:1990780	1	0	1	#NUM!	1	0	1	#NUM!
MHC class II protein complex	GO:0042613	9	0	1	#NUM!	10	0	1	#NUM!
stereocilium	GO:0032420	15	1	1	-0.187063	15	2	0.638754	0.396668
extrinsic component of external side of plasma membrane	GO:0031232	4	0	1	#NUM!	2	0	1	#NUM!
hinge region between urothelial plaques of apical plasma membrane	GO:0120003	1	0	1	#NUM!	1	1	0.0896743	2.41157
cyclin D2-CDK6 complex	GO:0097132	1	0	1	#NUM!	1	0	1	#NUM!
transport vesicle membrane	GO:0030658	17	1	1	-0.312226	17	1	1	-0.421642
axonal spine	GO:0044308	1	0	1	#NUM!	1	0	1	#NUM!
ARC complex	GO:0033167	1	0	1	#NUM!	1	0	1	#NUM!
Rix1 complex	GO:0097344	2	0	1	#NUM!	2	0	1	#NUM!
Lewy neurite	GO:0097462	1	0	1	#NUM!	1	0	1	#NUM!
cAMP-dependent protein kinase complex	GO:0005952	6	0	1	#NUM!	6	0	1	#NUM!
DNA-dependent protein kinase complex	GO:0070418	1	0	1	#NUM!	1	0	1	#NUM!
anchored component of postsynaptic recycling endosome membrane	GO:0099033	1	0	1	#NUM!	1	0	1	#NUM!
G protein-coupled receptor heterodimeric complex	GO:0038039	2	0	1	#NUM!	2	0	1	#NUM!
CORVET complex	GO:0033263	2	0	1	#NUM!	2	0	1	#NUM!
amylin receptor complex 3	GO:0150058	1	0	1	#NUM!	0	0	1	#VALUE!
integral component of nuclear outer membrane	GO:0031309	0	0	1	#VALUE!	0	0	1	#VALUE!
mediator complex	GO:0016592	24	2	1	0.036081	24	3	0.470763	0.33213
mismatch repair complex	GO:0032300	4	0	1	#NUM!	4	0	1	#NUM!
ciliary plasm	GO:0097014	1	0	1	#NUM!	1	0	1	#NUM!
precatalytic spliceosome	GO:0071011	1	0	1	#NUM!	1	0	1	#NUM!
insulin-like growth factor binary complex	GO:0042568	1	0	1	#NUM!	1	0	1	#NUM!
clathrin-coated vesicle	GO:0030136	34	2	1	-0.312226	32	2	1	-0.361017
Derlin-1-VIMP complex	GO:0036502	1	0	1	#NUM!	1	0	1	#NUM!
ciliary tip	GO:0097542	24	2	1	0.036081	24	2	1	-0.0733353
U4/U6 snRNP	GO:0071001	2	0	1	#NUM!	2	0	1	#NUM!
CAK-ERCC2 complex	GO:0070516	1	0	1	#NUM!	1	0	1	#NUM!
striated muscle myosin thick filament	GO:0005863	2	0	1	#NUM!	1	0	1	#NUM!
Myb complex	GO:0031523	1	0	1	#NUM!	1	0	1	#NUM!
Ski complex	GO:0055087	3	0	1	#NUM!	3	0	1	#NUM!
ryanodine receptor complex	GO:1990425	2	0	1	#NUM!	2	0	1	#NUM!
cytoplasmic side of membrane	GO:0098562	1	0	1	#NUM!	1	0	1	#NUM!
transcription factor TFIIIB complex	GO:0000126	3	0	1	#NUM!	3	1	0.245649	1.31296
GMP reductase complex	GO:1902560	1	0	1	#NUM!	1	0	1	#NUM!
Rb-E2F complex	GO:0035189	1	0	1	#NUM!	1	0	1	#NUM!
nuclear condensin complex	GO:0000799	1	0	1	#NUM!	1	0	1	#NUM!
interleukin-18 receptor complex	GO:0045092	1	0	1	#NUM!	1	1	0.0896743	2.41157
cyclin B1-CDK1 complex	GO:0097125	1	0	1	#NUM!	1	0	1	#NUM!
transcription factor TFIIA complex	GO:0005672	5	0	1	#NUM!	4	1	0.313322	1.02528
Atg12-Atg5-Atg16 complex	GO:0034274	2	0	1	#NUM!	2	0	1	#NUM!
cytoplasmic microtubule bundle	GO:1905720	1	0	1	#NUM!	1	0	1	#NUM!
cytoplasmic side of nuclear pore	GO:1990876	1	0	1	#NUM!	1	0	1	#NUM!
junctional membrane complex	GO:0030314	2	0	1	#NUM!	2	0	1	#NUM!
troponin complex	GO:0005861	0	0	1	#VALUE!	1	0	1	#NUM!
neuron projection branch point	GO:0061845	1	0	1	#NUM!	1	0	1	#NUM!
U4 snRNP	GO:0005687	9	0	1	#NUM!	9	0	1	#NUM!
laminin-1 complex	GO:0005606	2	0	1	#NUM!	2	0	1	#NUM!
prominosome	GO:0071914	1	0	1	#NUM!	1	0	1	#NUM!
RQC complex	GO:1990112	1	0	1	#NUM!	1	0	1	#NUM!
CAAX-protein geranylgeranyltransferase complex	GO:0005953	1	0	1	#NUM!	1	0	1	#NUM!
Golgi trans cisterna	GO:0000138	7	0	1	#NUM!	7	0	1	#NUM!
collagen type I trimer	GO:0005584	1	0	1	#NUM!	1	0	1	#NUM!
angiogenin-PRI complex	GO:0032311	2	0	1	#NUM!	2	0	1	#NUM!
ATP-binding cassette (ABC) transporter complex	GO:0043190	4	0	1	#NUM!	4	0	1	#NUM!
sodium channel complex	GO:0034706	1	0	1	#NUM!	1	0	1	#NUM!
Piccolo NuA4 histone acetyltransferase complex	GO:0032777	3	0	1	#NUM!	3	0	1	#NUM!
sarcoplasm	GO:0016528	7	0	1	#NUM!	7	0	1	#NUM!
cyclin-dependent protein kinase activating kinase holoenzyme complex	GO:0019907	3	0	1	#NUM!	3	0	1	#NUM!
peroxisome	GO:0005777	52	4	1	-0.0439617	51	3	0.622701	-0.421642
collagen type VI trimer	GO:0005589	1	0	1	#NUM!	2	0	1	#NUM!
eukaryotic 80S initiation complex	GO:0033291	1	0	1	#NUM!	1	0	1	#NUM!
Tle3-Aes complex	GO:0070722	0	0	1	#VALUE!	0	0	1	#VALUE!
trans-Golgi network transport vesicle membrane	GO:0012510	1	0	1	#NUM!	1	0	1	#NUM!
Golgi cisterna membrane	GO:0032580	36	2	1	-0.369384	38	1	0.253053	-1.22601
GID complex	GO:0034657	3	0	1	#NUM!	3	0	1	#NUM!
retromer, tubulation complex	GO:0030905	4	0	1	#NUM!	4	0	1	#NUM!
tRNA (m1A) methyltransferase complex	GO:0031515	2	0	1	#NUM!	2	0	1	#NUM!
eukaryotic translation initiation factor 3 complex, eIF3e	GO:0071540	2	0	1	#NUM!	2	0	1	#NUM!
symbiont-containing vacuole membrane	GO:0020005	1	0	1	#NUM!	1	0	1	#NUM!
integral component of omegasome membrane	GO:0097631	1	0	1	#NUM!	1	0	1	#NUM!
endodeoxyribonuclease complex	GO:1905347	0	0	1	#VALUE!	0	0	1	#VALUE!
postsynaptic endocytic zone cytoplasmic component	GO:0099631	2	0	1	#NUM!	2	0	1	#NUM!
MutLalpha complex	GO:0032389	2	0	1	#NUM!	2	0	1	#NUM!
phosphatidylinositol 3-kinase complex, class III, type I	GO:0034271	1	0	1	#NUM!	1	0	1	#NUM!
protein C inhibitor-coagulation factor V complex	GO:0097181	0	0	1	#VALUE!	0	0	1	#VALUE!
centralspindlin complex	GO:0097149	2	0	1	#NUM!	2	0	1	#NUM!
glycosylphosphatidylinositol-N-acetylglucosaminyltransferase (GPI-GnT) complex	GO:0000506	3	0	1	#NUM!	3	0	1	#NUM!
presynaptic endosome	GO:0098830	1	0	1	#NUM!	1	0	1	#NUM!
nascent polypeptide-associated complex	GO:0005854	4	0	1	#NUM!	4	0	1	#NUM!
protein C inhibitor-KLK3 complex	GO:0036029	0	0	1	#VALUE!	0	0	1	#VALUE!
laminin-10 complex	GO:0043259	3	0	1	#NUM!	3	0	1	#NUM!
anchored component of presynaptic membrane	GO:0099026	2	0	1	#NUM!	2	0	1	#NUM!
X chromosome	GO:0000805	3	0	1	#NUM!	3	0	1	#NUM!
secretory vesicle	GO:0099503	2	0	1	#NUM!	2	0	1	#NUM!
UTP-C complex	GO:0034456	2	0	1	#NUM!	2	0	1	#NUM!
LUBAC complex	GO:0071797	3	0	1	#NUM!	3	0	1	#NUM!
integrin alpha2-beta1 complex	GO:0034666	2	0	1	#NUM!	2	0	1	#NUM!
azurophil granule	GO:0042582	6	0	1	#NUM!	6	0	1	#NUM!
mitotic checkpoint complex	GO:0033597	1	0	1	#NUM!	1	1	0.0896743	2.41157
condensin core heterodimer	GO:0000797	0	0	1	#VALUE!	0	0	1	#VALUE!
extrinsic component of organelle membrane	GO:0031312	1	0	1	#NUM!	1	0	1	#NUM!
presynaptic intermediate filament cytoskeleton	GO:0099182	1	0	1	#NUM!	1	0	1	#NUM!
pyruvate dehydrogenase complex	GO:0045254	4	0	1	#NUM!	4	0	1	#NUM!
lateral plasma membrane	GO:0016328	30	2	1	-0.187063	33	2	0.764636	-0.391789
nuclear envelope lumen	GO:0005641	5	0	1	#NUM!	5	1	0.374931	0.802133
ectoplasm	GO:0043265	0	0	1	#VALUE!	0	0	1	#VALUE!
core TFIIH complex portion of holo TFIIH complex	GO:0000438	2	0	1	#NUM!	2	0	1	#NUM!
integrin complex	GO:0008305	6	0	1	#NUM!	6	0	1	#NUM!
cleavage furrow	GO:0032154	31	2	1	-0.219852	32	4	0.52666	0.33213
ACF complex	GO:0016590	1	0	1	#NUM!	1	0	1	#NUM!
mitochondrial ribonuclease P complex	GO:0030678	1	0	1	#NUM!	1	0	1	#NUM!
eukaryotic translation initiation factor 3 complex	GO:0005852	13	1	1	-0.0439617	13	1	1	-0.153378
MAML1-RBP-Jkappa- ICN1 complex	GO:0002193	2	0	1	#NUM!	2	0	1	#NUM!
axon terminus	GO:0043679	21	1	1	-0.523535	21	1	1	-0.632951
succinate-CoA ligase complex (GDP-forming)	GO:0045244	0	0	1	#VALUE!	0	0	1	#VALUE!
integrin alpha4-beta1 complex	GO:0034668	0	0	1	#VALUE!	1	0	1	#NUM!
MPP7-DLG1-LIN7 complex	GO:0097025	1	0	1	#NUM!	1	0	1	#NUM!
integral component of spine apparatus membrane	GO:0099065	1	0	1	#NUM!	1	0	1	#NUM!
lateral element	GO:0000800	5	0	1	#NUM!	6	0	1	#NUM!
condensed chromosome inner kinetochore	GO:0000939	1	0	1	#NUM!	1	0	1	#NUM!
U4/U6 x U5 tri-snRNP complex	GO:0046540	29	2	1	-0.153161	29	3	0.741353	0.142888
3M complex	GO:1990393	1	0	1	#NUM!	1	0	1	#NUM!
AP-4 adaptor complex	GO:0030124	3	0	1	#NUM!	3	0	1	#NUM!
interleukin-12 receptor complex	GO:0042022	1	0	1	#NUM!	1	0	1	#NUM!
spectrin	GO:0008091	6	0	1	#NUM!	6	0	1	#NUM!
Sin3 complex	GO:0016580	8	0	1	#NUM!	8	0	1	#NUM!
cardiac Troponin complex	GO:1990584	0	0	1	#VALUE!	1	0	1	#NUM!
alphav-beta3 integrin-HMGB1 complex	GO:0035868	1	0	1	#NUM!	1	0	1	#NUM!
contractile fiber	GO:0043292	3	0	1	#NUM!	3	0	1	#NUM!
extrinsic component of presynaptic active zone membrane	GO:0098891	1	0	1	#NUM!	1	0	1	#NUM!
nuclear periphery	GO:0034399	17	1	1	-0.312226	17	1	1	-0.421642
HCN channel complex	GO:0098855	2	0	1	#NUM!	2	0	1	#NUM!
mitochondrial alpha-ketoglutarate dehydrogenase complex	GO:0005947	1	0	1	#NUM!	1	0	1	#NUM!
preribosome, large subunit precursor	GO:0030687	11	0	1	#NUM!	12	0	0.616881	#NUM!
organelle membrane contact site	GO:0044232	3	0	1	#NUM!	3	0	1	#NUM!
zymogen granule	GO:0042588	2	0	1	#NUM!	2	0	1	#NUM!
septin collar	GO:0032173	1	0	1	#NUM!	1	0	1	#NUM!
outer acrosomal membrane	GO:0002081	0	0	1	#VALUE!	0	0	1	#VALUE!
Swr1 complex	GO:0000812	8	0	1	#NUM!	8	0	1	#NUM!
multivesicular body, internal vesicle lumen	GO:0097489	1	0	1	#NUM!	1	0	1	#NUM!
acrosomal membrane	GO:0002080	4	0	1	#NUM!	4	0	1	#NUM!
serine-pyruvate aminotransferase complex	GO:0005969	1	0	1	#NUM!	1	0	1	#NUM!
very-low-density lipoprotein particle	GO:0034361	5	0	1	#NUM!	7	0	1	#NUM!
membrane coat	GO:0030117	6	0	1	#NUM!	6	0	1	#NUM!
neurofilament	GO:0005883	5	0	1	#NUM!	5	0	1	#NUM!
extrinsic component of vacuolar membrane	GO:0000306	0	0	1	#VALUE!	1	0	1	#NUM!
nuclear ubiquitin ligase complex	GO:0000152	2	0	1	#NUM!	2	0	1	#NUM!
proton-transporting V-type ATPase, V1 domain	GO:0033180	4	0	1	#NUM!	4	0	1	#NUM!
extrinsic component of autophagosome membrane	GO:0097635	1	0	1	#NUM!	1	0	1	#NUM!
muscle tendon junction	GO:0005927	0	0	1	#VALUE!	0	0	1	#VALUE!
F-actin capping protein complex	GO:0008290	6	0	1	#NUM!	6	0	1	#NUM!
cerebellar mossy fiber	GO:0044300	1	0	1	#NUM!	1	0	1	#NUM!
Scrib-APC-beta-catenin complex	GO:0034750	2	0	1	#NUM!	2	0	1	#NUM!
BAK complex	GO:0097145	0	0	1	#VALUE!	0	0	1	#VALUE!
proton-transporting two-sector ATPase complex, catalytic domain	GO:0033178	2	0	1	#NUM!	2	0	1	#NUM!
cholinergic synapse	GO:0098981	3	0	1	#NUM!	3	0	1	#NUM!
kinociliary basal body	GO:1902636	2	0	1	#NUM!	2	0	1	#NUM!
exocytic vesicle	GO:0070382	14	1	1	-0.11807	14	1	1	-0.227486
nuclear outer membrane-endoplasmic reticulum membrane network	GO:0042175	1	0	1	#NUM!	1	0	1	#NUM!
senescence-associated heterochromatin focus	GO:0035985	3	0	1	#NUM!	3	0	1	#NUM!
integral component of synaptic membrane	GO:0099699	3	0	1	#NUM!	3	0	1	#NUM!
dense body	GO:0097433	5	0	1	#NUM!	6	0	1	#NUM!
GAIT complex	GO:0097452	4	0	1	#NUM!	4	0	1	#NUM!
mitochondrial small ribosomal subunit	GO:0005763	10	0	1	#NUM!	10	0	1	#NUM!
dystrophin-associated glycoprotein complex	GO:0016010	8	0	1	#NUM!	9	0	1	#NUM!
TRAPPII protein complex	GO:1990071	1	0	1	#NUM!	1	0	1	#NUM!
spanning component of plasma membrane	GO:0044214	1	0	1	#NUM!	1	0	1	#NUM!
mitochondrial permeability transition pore complex	GO:0005757	3	0	1	#NUM!	3	0	1	#NUM!
ribonuclease MRP complex	GO:0000172	4	0	1	#NUM!	4	0	1	#NUM!
dense fibrillar component	GO:0001651	2	0	1	#NUM!	2	0	1	#NUM!
clathrin coat	GO:0030118	4	0	1	#NUM!	4	0	1	#NUM!
integral component of cytoplasmic side of endoplasmic reticulum membrane	GO:0071458	4	0	1	#NUM!	4	0	1	#NUM!
PCSK9-LDLR complex	GO:1990666	1	0	1	#NUM!	1	0	1	#NUM!
cation channel complex	GO:0034703	2	0	1	#NUM!	2	0	1	#NUM!
hippocampal mossy fiber expansion	GO:1990026	1	0	1	#NUM!	1	0	1	#NUM!
Y chromosome	GO:0000806	1	0	1	#NUM!	1	0	1	#NUM!
dense core granule	GO:0031045	6	0	1	#NUM!	6	0	1	#NUM!

## Sheet: EC80-99
#EC80-99(θ=0.5)		Male				Female
Gene ontology (cellular component)	Gene ontology IDs	AllGene	Critical	P-value	Enrichment(log scale)	AllGene	Critical	P-value	Enrichment(log scale)
nucleoplasm	GO:0005654	2071	248	1.78194e-07	0.275405	2077	238	8.56628e-07	0.265682
cytosol	GO:0005829	3090	345	2.69022e-07	0.205381	3124	346	5.81741e-09	0.23166
protein-containing complex	GO:0032991	378	65	2.98388e-07	0.637256	378	63	5.1176e-07	0.640332
transcription factor complex	GO:0005667	119	29	5.50126e-07	0.985935	120	30	8.99716e-08	1.0458
SMAD protein complex	GO:0071141	6	6	5.53772e-07	2.39776	6	6	4.50431e-07	2.43209
nucleus	GO:0005634	3042	333	5.62495e-06	0.185635	3047	316	8.45817e-05	0.165921
cytoplasm	GO:0005737	2427	274	7.90053e-06	0.21648	2441	264	2.49558e-05	0.207877
nuclear chromosome, telomeric region	GO:0000784	62	16	9.29562e-05	1.04322	62	17	1.53816e-05	1.13817
nuclear telomere cap complex	GO:0000783	8	5	0.000271663	1.92776	8	5	0.00023062	1.96209
autophagosome	GO:0005776	40	11	0.000641593	1.10678	39	11	0.000376382	1.16642
shelterin complex	GO:0070187	6	4	0.000875316	1.9923	6	4	0.000766859	2.02663
cell projection	GO:0042995	55	13	0.00103148	0.955379	55	10	0.0262196	0.727343
plasma membrane	GO:0005886	1575	176	0.00159394	0.206236	1592	175	0.000696079	0.224131
ruffle membrane	GO:0032587	59	13	0.00204966	0.885175	59	14	0.000452884	0.993611
perinuclear region of cytoplasm	GO:0048471	429	57	0.00314035	0.379357	439	57	0.00227812	0.390643
central region of growth cone	GO:0090724	5	3	0.00650613	1.88694	5	3	0.00589762	1.92127
nonhomologous end joining complex	GO:0070419	5	3	0.00650613	1.88694	5	2	0.0644359	1.5158
photoreceptor ribbon synapse	GO:0098684	5	3	0.00650613	1.88694	5	3	0.00589762	1.92127
Lsm1-7-Pat1 complex	GO:1990726	5	3	0.00650613	1.88694	5	3	0.00589762	1.92127
Grb2-EGFR complex	GO:0070436	2	2	0.0082557	2.39776	2	2	0.00770761	2.43209
transferase complex	GO:1990234	2	2	0.0082557	2.39776	2	2	0.00770761	2.43209
activin responsive factor complex	GO:0032444	2	2	0.0082557	2.39776	2	2	0.00770761	2.43209
VCP-NSFL1C complex	GO:1990730	2	2	0.0082557	2.39776	2	2	0.00770761	2.43209
presynaptic endocytic zone	GO:0098833	2	2	0.0082557	2.39776	2	2	0.00770761	2.43209
cytoplasmic side of apical plasma membrane	GO:0098592	2	2	0.0082557	2.39776	2	2	0.00770761	2.43209
ATF4-CREB1 transcription factor complex	GO:1990589	2	2	0.0082557	2.39776	2	2	0.00770761	2.43209
AIM2 inflammasome complex	GO:0097169	2	2	0.0082557	2.39776	3	1	0.241111	1.33348
DNA ligase IV complex	GO:0032807	2	2	0.0082557	2.39776	2	1	0.167998	1.73894
HSP90-CDC37 chaperone complex	GO:1990565	2	2	0.0082557	2.39776	2	2	0.00770761	2.43209
phosphatidylinositol 3-kinase complex, class IB	GO:0005944	2	2	0.0082557	2.39776	2	2	0.00770761	2.43209
heteromeric SMAD protein complex	GO:0071144	2	2	0.0082557	2.39776	2	2	0.00770761	2.43209
nuclear chromatin	GO:0000790	130	21	0.00827075	0.574751	128	19	0.0255083	0.5245
centrosome	GO:0005813	295	40	0.00947941	0.399667	294	40	0.00446118	0.437391
endocytic vesicle membrane	GO:0030666	34	8	0.00965291	0.950844	34	10	0.000478666	1.20832
endoplasmic reticulum	GO:0005783	481	60	0.0107921	0.31624	485	48	0.362075	0.119143
phosphatidylinositol 3-kinase complex	GO:0005942	16	5	0.0114435	1.23461	15	5	0.00734447	1.33348
chromosome, telomeric region	GO:0000781	22	6	0.0116073	1.09848	23	7	0.00274473	1.24251
nuclear body	GO:0016604	182	27	0.0122438	0.489593	181	28	0.00306519	0.565799
inclusion body	GO:0016234	17	5	0.0150238	1.17399	17	4	0.0558609	0.985172
microtubule organizing center	GO:0005815	105	17	0.0160773	0.577016	106	18	0.00534158	0.659024
vesicle membrane	GO:0012506	12	4	0.0185334	1.29915	13	4	0.0221939	1.25344
Lsm2-8 complex	GO:0120115	7	3	0.019818	1.55046	7	3	0.0180509	1.58479
semaphorin receptor complex	GO:0002116	7	3	0.019818	1.55046	7	2	0.120375	1.17933
U6 snRNP	GO:0005688	7	3	0.019818	1.55046	7	3	0.0180509	1.58479
Wnt signalosome	GO:1990909	7	3	0.019818	1.55046	7	2	0.120375	1.17933
actin filament	GO:0005884	39	8	0.0218818	0.813643	39	8	0.0181351	0.847971
beta-catenin-TCF7L2 complex	GO:0070369	3	2	0.0232698	1.9923	3	2	0.0217723	2.02663
basal dendrite	GO:0097441	3	2	0.0232698	1.9923	3	2	0.0217723	2.02663
Lewy body core	GO:1990037	3	2	0.0232698	1.9923	3	2	0.0217723	2.02663
nuclear exosome (RNase complex)	GO:0000176	13	4	0.0248853	1.21911	13	5	0.00364957	1.47658
cytoplasmic vesicle	GO:0031410	126	19	0.0270581	0.50592	126	20	0.00985735	0.591542
ciliary rootlet	GO:0035253	8	3	0.0295971	1.41693	8	2	0.151493	1.0458
beta-catenin destruction complex	GO:0030877	8	3	0.0295971	1.41693	8	4	0.00309944	1.73894
invadopodium	GO:0071437	8	3	0.0295971	1.41693	8	3	0.0270217	1.45126
postsynaptic cytosol	GO:0099524	14	4	0.0323951	1.145	14	4	0.0289628	1.17933
autophagosome membrane	GO:0000421	14	4	0.0323951	1.145	13	5	0.00364957	1.47658
postsynaptic density, intracellular component	GO:0099092	14	4	0.0323951	1.145	14	3	0.118682	0.891646
exosome (RNase complex)	GO:0000178	14	4	0.0323951	1.145	14	5	0.00527178	1.40247
GABA-ergic synapse	GO:0098982	28	6	0.0368071	0.857318	27	5	0.0826635	0.745692
glutamatergic synapse	GO:0098978	209	28	0.0369483	0.387633	209	29	0.0126286	0.457053
spindle midzone	GO:0051233	15	4	0.0410874	1.07601	15	4	0.036824	1.11034
COP9 signalosome	GO:0008180	9	3	0.0414543	1.29915	10	3	0.0507392	1.22812
Derlin-1 retrotranslocation complex	GO:0036513	9	3	0.0414543	1.29915	9	2	0.183938	0.928014
DNA-dependent protein kinase-DNA ligase 4 complex	GO:0005958	4	2	0.0437486	1.70462	4	1	0.307808	1.0458
DNA repair complex	GO:1990391	4	2	0.0437486	1.70462	4	3	0.00252391	2.14441
lysosome	GO:0005764	111	4	0.0441211	-0.925473	111	3	0.0171666	-1.17883
cytoplasmic ribonucleoprotein granule	GO:0036464	51	9	0.0459755	0.663162	50	8	0.0779998	0.59951
perikaryon	GO:0043204	66	11	0.0481552	0.606003	67	12	0.0148446	0.712305
nucleolus	GO:0005730	528	61	0.0492541	0.23954	535	60	0.0472117	0.244169
intermediate filament cytoskeleton	GO:0045111	30	6	0.0497534	0.788325	30	5	0.180993	0.640332
cell leading edge	GO:0031252	30	6	0.0497534	0.788325	30	6	0.043182	0.822653
nuclear inclusion body	GO:0042405	10	3	0.0553177	1.19379	10	3	0.0507392	1.22812
cytoplasmic exosome (RNase complex)	GO:0000177	10	3	0.0553177	1.19379	10	4	0.00806081	1.5158
chaperone complex	GO:0101031	10	3	0.0553177	1.19379	10	4	0.00806081	1.5158
presynaptic cytosol	GO:0099523	10	3	0.0553177	1.19379	10	3	0.0507392	1.22812
aggresome	GO:0016235	31	6	0.0571515	0.755535	29	6	0.0372041	0.856555
cytoplasmic vesicle membrane	GO:0030659	70	11	0.0598021	0.547163	71	12	0.0310099	0.654318
ribonucleoprotein complex	GO:1990904	108	4	0.0607463	-0.898074	109	6	0.304021	-0.467497
sarcoplasmic reticulum membrane	GO:0033017	17	4	0.0620288	0.950844	17	4	0.0558609	0.985172
transcriptionally active chromatin	GO:0035327	17	4	0.0620288	0.950844	16	3	0.16069	0.758115
mitochondrial matrix	GO:0005759	176	9	0.0632401	-0.575497	179	10	0.141552	-0.45271
adherens junction	GO:0005912	32	6	0.0651741	0.723786	32	6	0.0568514	0.758115
endomembrane system	GO:0012505	46	8	0.0654572	0.648563	47	9	0.019401	0.779168
early endosome membrane	GO:0031901	93	14	0.0657437	0.504221	92	12	0.139903	0.395209
membrane raft	GO:0045121	113	16	0.0682399	0.442964	116	14	0.243824	0.317558
macropinosome	GO:0044354	5	2	0.0685768	1.48147	5	2	0.0644359	1.5158
Ragulator complex	GO:0071986	5	2	0.0685768	1.48147	5	2	0.0644359	1.5158
HULC complex	GO:0033503	5	2	0.0685768	1.48147	5	2	0.0644359	1.5158
organelle membrane	GO:0031090	5	2	0.0685768	1.48147	5	2	0.0644359	1.5158
activin receptor complex	GO:0048179	5	2	0.0685768	1.48147	5	2	0.0644359	1.5158
beta-catenin-TCF complex	GO:1990907	5	2	0.0685768	1.48147	5	2	0.0644359	1.5158
PML body	GO:0016605	78	12	0.0704451	0.525961	77	11	0.101526	0.486181
apical part of cell	GO:0045177	25	5	0.0707477	0.788325	27	4	0.292016	0.522549
nuclear matrix	GO:0016363	79	12	0.0729891	0.513222	77	13	0.0227033	0.653235
phagocytic cup	GO:0001891	18	4	0.0742421	0.893685	18	3	0.206381	0.640332
chromosome	GO:0005694	81	12	0.0791046	0.48822	81	11	0.161911	0.435537
Cul3-RING ubiquitin ligase complex	GO:0031463	26	5	0.0813432	0.749104	27	5	0.0826635	0.745692
ubiquitin ligase complex	GO:0000151	82	12	0.0826703	0.47595	82	12	0.0740493	0.510279
cell cortex	GO:0005938	82	12	0.0826703	0.47595	81	11	0.161911	0.435537
focal adhesion	GO:0005925	281	34	0.0894381	0.285769	281	35	0.0314699	0.349085
autophagosome lumen	GO:0034423	1	1	0.0909211	2.39776	1	1	0.0878529	2.43209
interleukin-1 receptor complex	GO:0045323	1	1	0.0909211	2.39776	1	1	0.0878529	2.43209
collagen type II trimer	GO:0005585	1	1	0.0909211	2.39776	0	0	1	#VALUE!
recycling endosome lumen	GO:0034777	1	1	0.0909211	2.39776	1	1	0.0878529	2.43209
NF-kappaB p50/p65 complex	GO:0035525	1	1	0.0909211	2.39776	1	1	0.0878529	2.43209
septin cytoskeleton	GO:0032156	1	1	0.0909211	2.39776	1	1	0.0878529	2.43209
perinuclear endoplasmic reticulum membrane	GO:1990578	1	1	0.0909211	2.39776	1	1	0.0878529	2.43209
neurofilament cytoskeleton	GO:0060053	1	1	0.0909211	2.39776	1	1	0.0878529	2.43209
ooplasm	GO:1990917	1	1	0.0909211	2.39776	1	1	0.0878529	2.43209
sumoylated E2 ligase complex	GO:1990356	1	1	0.0909211	2.39776	1	1	0.0878529	2.43209
platelet dense tubular network	GO:0031094	1	1	0.0909211	2.39776	1	1	0.0878529	2.43209
storage vacuole	GO:0000322	1	1	0.0909211	2.39776	1	1	0.0878529	2.43209
CHOP-ATF4 complex	GO:1990617	1	1	0.0909211	2.39776	2	2	0.00770761	2.43209
nuclear proteasome complex	GO:0031595	1	1	0.0909211	2.39776	1	1	0.0878529	2.43209
protein N-acetylglucosaminyltransferase complex	GO:0017122	1	1	0.0909211	2.39776	1	1	0.0878529	2.43209
Golgi cis cisterna membrane	GO:1990674	1	1	0.0909211	2.39776	1	1	0.0878529	2.43209
serotonergic synapse	GO:0099154	1	1	0.0909211	2.39776	1	1	0.0878529	2.43209
interleukin-5 receptor complex	GO:0005895	1	1	0.0909211	2.39776	1	1	0.0878529	2.43209
intrinsic component of Golgi membrane	GO:0031228	1	1	0.0909211	2.39776	0	0	1	#VALUE!
Wnt-Frizzled-LRP5/6 complex	GO:1990851	1	1	0.0909211	2.39776	1	0	1	#NUM!
IPAF inflammasome complex	GO:0072557	1	1	0.0909211	2.39776	1	1	0.0878529	2.43209
perinucleolar chromocenter	GO:0010370	1	1	0.0909211	2.39776	2	1	0.167998	1.73894
NLS-dependent protein nuclear import complex	GO:0042564	1	1	0.0909211	2.39776	1	1	0.0878529	2.43209
GET complex	GO:0043529	1	1	0.0909211	2.39776	1	1	0.0878529	2.43209
NLRP1 inflammasome complex	GO:0072558	1	1	0.0909211	2.39776	2	1	0.167998	1.73894
collagen type XIV trimer	GO:0005596	1	1	0.0909211	2.39776	1	1	0.0878529	2.43209
protease inhibitor complex	GO:0097179	1	1	0.0909211	2.39776	1	1	0.0878529	2.43209
PAS complex	GO:0070772	1	1	0.0909211	2.39776	1	0	1	#NUM!
9+0 non-motile cilium	GO:0097731	1	1	0.0909211	2.39776	1	1	0.0878529	2.43209
amphisome	GO:0044753	1	1	0.0909211	2.39776	1	0	1	#NUM!
sperm head plasma membrane	GO:1990913	1	1	0.0909211	2.39776	1	1	0.0878529	2.43209
mitochondrial inner membrane peptidase complex	GO:0042720	1	1	0.0909211	2.39776	1	0	1	#NUM!
extrinsic component of postsynaptic specialization membrane	GO:0098892	1	1	0.0909211	2.39776	1	1	0.0878529	2.43209
interleukin-18 receptor complex	GO:0045092	1	1	0.0909211	2.39776	1	1	0.0878529	2.43209
ATPase complex	GO:1904949	1	1	0.0909211	2.39776	1	1	0.0878529	2.43209
extrinsic component of vacuolar membrane	GO:0000306	1	1	0.0909211	2.39776	1	0	1	#NUM!
presynaptic membrane	GO:0042734	41	7	0.0938296	0.630101	42	9	0.00939854	0.891646
P-body	GO:0000932	56	9	0.0952974	0.569636	58	6	0.639324	0.163408
HFE-transferrin receptor complex	GO:1990712	6	2	0.0967968	1.29915	6	2	0.0911397	1.33348
CD95 death-inducing signaling complex	GO:0031265	6	2	0.0967968	1.29915	6	1	0.424153	0.640332
autolysosome	GO:0044754	6	2	0.0967968	1.29915	6	1	0.424153	0.640332
BORC complex	GO:0099078	6	2	0.0967968	1.29915	6	2	0.0911397	1.33348
cell projection membrane	GO:0031253	6	2	0.0967968	1.29915	6	2	0.0911397	1.33348
uropod	GO:0001931	6	2	0.0967968	1.29915	6	2	0.0911397	1.33348
spectrin-associated cytoskeleton	GO:0014731	6	2	0.0967968	1.29915	6	2	0.0911397	1.33348
ripoptosome	GO:0097342	6	2	0.0967968	1.29915	6	1	0.424153	0.640332
receptor complex	GO:0043235	93	13	0.102196	0.430113	97	12	0.205323	0.342287
azurophil granule lumen	GO:0035578	43	7	0.10724	0.582473	46	6	0.292017	0.395209
U2-type prespliceosome	GO:0071004	13	3	0.107702	0.931426	13	3	0.0994566	0.965754
mitochondrial respiratory chain complex I	GO:0005747	31	0	0.108908	#NUM!	31	0	0.1072	#NUM!
ciliary base	GO:0097546	21	4	0.117361	0.739535	21	5	0.0320796	0.997007
mitochondria-associated endoplasmic reticulum membrane	GO:0044233	7	2	0.127588	1.145	6	1	0.424153	0.640332
platelet alpha granule membrane	GO:0031092	7	2	0.127588	1.145	7	2	0.120375	1.17933
anchored component of plasma membrane	GO:0046658	7	2	0.127588	1.145	7	0	1	#NUM!
proteasome core complex, alpha-subunit complex	GO:0019773	7	2	0.127588	1.145	7	2	0.120375	1.17933
presynaptic active zone membrane	GO:0048787	7	2	0.127588	1.145	7	2	0.120375	1.17933
immunological synapse	GO:0001772	14	3	0.12824	0.857318	15	3	0.139147	0.822653
microtubule cytoskeleton	GO:0015630	90	4	0.140726	-0.715753	89	3	0.0865226	-0.957933
proteasome complex	GO:0000502	53	8	0.144022	0.506912	53	7	0.226375	0.407709
brush border membrane	GO:0031526	15	3	0.150028	0.788325	16	3	0.16069	0.758115
photoreceptor inner segment	GO:0001917	15	3	0.150028	0.788325	17	3	0.183154	0.69749
T-tubule	GO:0030315	23	4	0.150898	0.648563	23	4	0.137793	0.682891
integral component of presynaptic membrane	GO:0099056	23	4	0.150898	0.648563	20	4	0.092474	0.822653
mitochondrial inner membrane	GO:0005743	183	11	0.153441	-0.413828	182	9	0.0636065	-0.574691
Golgi-associated vesicle membrane	GO:0030660	8	2	0.160252	1.01147	8	2	0.151493	1.0458
early phagosome	GO:0032009	8	2	0.160252	1.01147	8	2	0.151493	1.0458
microvillus membrane	GO:0031528	8	2	0.160252	1.01147	7	1	0.474783	0.486181
BLOC-1 complex	GO:0031083	8	2	0.160252	1.01147	8	2	0.151493	1.0458
mitochondrial large ribosomal subunit	GO:0005762	24	0	0.162083	#NUM!	25	0	0.162756	#NUM!
transcriptional repressor complex	GO:0017053	39	6	0.162432	0.525961	37	4	0.562565	0.207468
histone deacetylase complex	GO:0000118	25	0	0.162646	#NUM!	24	0	0.264219	#NUM!
basolateral plasma membrane	GO:0016323	79	11	0.163298	0.42621	81	11	0.161911	0.435537
spindle	GO:0005819	81	11	0.170141	0.401209	83	10	0.325035	0.315836
neuronal cell body	GO:0043025	202	24	0.171135	0.267549	200	19	0.70369	0.0782128
endoplasmic reticulum quality control compartment	GO:0044322	16	3	0.172888	0.723786	16	2	0.645898	0.35265
proteasome core complex	GO:0005839	16	3	0.172888	0.723786	16	2	0.645898	0.35265
mitochondrial proton-transporting ATP synthase complex, catalytic core F(1)	GO:0000275	2	1	0.173587	1.70462	1	0	1	#NUM!
Ku70:Ku80 complex	GO:0043564	2	1	0.173587	1.70462	2	1	0.167998	1.73894
CIA complex	GO:0097361	2	1	0.173587	1.70462	2	1	0.167998	1.73894
U2-type post-mRNA release spliceosomal complex	GO:0071008	2	1	0.173587	1.70462	2	1	0.167998	1.73894
intracellular ferritin complex	GO:0008043	2	1	0.173587	1.70462	2	1	0.167998	1.73894
mitotic spindle astral microtubule end	GO:1905721	2	1	0.173587	1.70462	2	1	0.167998	1.73894
cytoplasmic periphery of the nuclear pore complex	GO:1990723	2	1	0.173587	1.70462	2	1	0.167998	1.73894
membrane microdomain	GO:0098857	2	1	0.173587	1.70462	2	1	0.167998	1.73894
early phagosome membrane	GO:0036186	2	1	0.173587	1.70462	2	1	0.167998	1.73894
Dsl1/NZR complex	GO:0070939	2	1	0.173587	1.70462	2	1	0.167998	1.73894
microspike	GO:0044393	2	1	0.173587	1.70462	2	1	0.167998	1.73894
cytoophidium	GO:0097268	2	1	0.173587	1.70462	2	1	0.167998	1.73894
astral microtubule	GO:0000235	2	1	0.173587	1.70462	2	1	0.167998	1.73894
microprocessor complex	GO:0070877	2	1	0.173587	1.70462	1	0	1	#NUM!
lateral loop	GO:0043219	2	1	0.173587	1.70462	2	1	0.167998	1.73894
cortical microtubule cytoskeleton	GO:0030981	2	1	0.173587	1.70462	2	2	0.00770761	2.43209
ubiquitin conjugating enzyme complex	GO:0031371	2	1	0.173587	1.70462	2	1	0.167998	1.73894
MICOS complex	GO:0061617	2	1	0.173587	1.70462	2	1	0.167998	1.73894
intracellular vesicle	GO:0097708	2	1	0.173587	1.70462	2	1	0.167998	1.73894
KICSTOR complex	GO:0140007	2	1	0.173587	1.70462	2	1	0.167998	1.73894
proteasome storage granule	GO:0034515	2	1	0.173587	1.70462	2	1	0.167998	1.73894
CST complex	GO:1990879	2	1	0.173587	1.70462	2	1	0.167998	1.73894
aryl hydrocarbon receptor complex	GO:0034751	2	1	0.173587	1.70462	2	1	0.167998	1.73894
protein kinase CK2 complex	GO:0005956	2	1	0.173587	1.70462	2	1	0.167998	1.73894
Rab-protein geranylgeranyltransferase complex	GO:0005968	2	1	0.173587	1.70462	2	1	0.167998	1.73894
ATF1-ATF4 transcription factor complex	GO:1990590	2	1	0.173587	1.70462	2	1	0.167998	1.73894
platelet dense tubular network membrane	GO:0031095	2	1	0.173587	1.70462	2	1	0.167998	1.73894
sperm fibrous sheath	GO:0035686	2	1	0.173587	1.70462	2	1	0.167998	1.73894
B cell receptor complex	GO:0019815	2	1	0.173587	1.70462	1	0	1	#NUM!
RNA nuclear export complex	GO:0042565	2	1	0.173587	1.70462	2	1	0.167998	1.73894
TRC complex	GO:0072380	2	1	0.173587	1.70462	2	1	0.167998	1.73894
signal peptidase complex	GO:0005787	2	1	0.173587	1.70462	2	1	0.167998	1.73894
NLRP3 inflammasome complex	GO:0072559	2	1	0.173587	1.70462	4	1	0.307808	1.0458
phosphatidylinositol 3-kinase complex, class IA	GO:0005943	2	1	0.173587	1.70462	2	1	0.167998	1.73894
PCNA-p21 complex	GO:0070557	2	1	0.173587	1.70462	2	1	0.167998	1.73894
Sec61 translocon complex	GO:0005784	2	1	0.173587	1.70462	2	0	1	#NUM!
FAR/SIN/STRIPAK complex	GO:0090443	2	1	0.173587	1.70462	2	1	0.167998	1.73894
proton-transporting ATP synthase complex	GO:0045259	2	1	0.173587	1.70462	1	0	1	#NUM!
SREBP-SCAP-Insig complex	GO:0032937	2	1	0.173587	1.70462	2	1	0.167998	1.73894
clathrin-coated vesicle membrane	GO:0030665	28	0	0.173859	#NUM!	30	1	0.513549	-0.969106
phagocytic vesicle membrane	GO:0030670	42	1	0.176446	-1.33991	42	1	0.176451	-1.30558
presynapse	GO:0098793	63	9	0.180192	0.451853	64	9	0.176628	0.470433
secretory granule membrane	GO:0030667	44	1	0.180878	-1.38643	44	1	0.177899	-1.3521
ruffle	GO:0001726	64	9	0.184506	0.436104	65	8	0.275008	0.337145
cytoplasmic side of plasma membrane	GO:0009898	30	5	0.188349	0.606003	30	5	0.180993	0.640332
acrosomal vesicle	GO:0001669	30	5	0.188349	0.606003	31	6	0.0497284	0.789863
cell surface	GO:0009986	222	26	0.190739	0.253182	224	21	0.719353	0.0649676
ciliary transition zone	GO:0035869	9	2	0.194194	0.893685	9	2	0.183938	0.928014
presynaptic active zone cytoplasmic component	GO:0098831	9	2	0.194194	0.893685	9	2	0.183938	0.928014
CD40 receptor complex	GO:0035631	9	2	0.194194	0.893685	9	2	0.183938	0.928014
axolemma	GO:0030673	9	2	0.194194	0.893685	8	2	0.151493	1.0458
apical junction complex	GO:0043296	9	2	0.194194	0.893685	9	2	0.183938	0.928014
male germ cell nucleus	GO:0001673	9	2	0.194194	0.893685	9	2	0.183938	0.928014
cytosolic large ribosomal subunit	GO:0022625	48	7	0.200723	0.472472	49	6	0.44089	0.33203
postsynaptic density	GO:0014069	167	20	0.218293	0.275501	165	19	0.210039	0.270585
axoneme	GO:0005930	33	5	0.218807	0.510693	33	5	0.206945	0.545022
cell	GO:0005623	33	5	0.218807	0.510693	33	5	0.206945	0.545022
basal plasma membrane	GO:0009925	18	3	0.221124	0.606003	17	1	1	-0.401122
podosome	GO:0002102	18	3	0.221124	0.606003	18	2	0.668599	0.234867
recycling endosome membrane	GO:0055038	51	7	0.223961	0.411847	51	7	0.210415	0.446176
RISC complex	GO:0016442	10	2	0.228913	0.788325	10	2	0.217238	0.822653
eukaryotic translation initiation factor 4F complex	GO:0016281	10	2	0.228913	0.788325	10	2	0.217238	0.822653
MLL3/4 complex	GO:0044666	10	2	0.228913	0.788325	10	2	0.217238	0.822653
exocyst	GO:0000145	10	2	0.228913	0.788325	10	2	0.217238	0.822653
exon-exon junction complex	GO:0035145	10	2	0.228913	0.788325	10	3	0.0507392	1.22812
XY body	GO:0001741	10	2	0.228913	0.788325	9	2	0.183938	0.928014
endoplasmic reticulum lumen	GO:0005788	138	8	0.229656	-0.450049	144	11	0.765958	-0.139827
trans-Golgi network membrane	GO:0032588	55	2	0.234502	-0.916423	54	2	0.232398	-0.863746
extracellular exosome	GO:0070062	1118	112	0.237122	0.096965	1142	122	0.0171173	0.195576
apical plasma membrane	GO:0016324	112	14	0.242979	0.318321	112	13	0.309716	0.278542
histone methyltransferase complex	GO:0035097	19	3	0.246165	0.551936	19	2	0.680947	0.180799
tRNA-intron endonuclease complex	GO:0000214	3	1	0.248745	1.29915	3	0	1	#NUM!
extrinsic component of synaptic vesicle membrane	GO:0098850	3	1	0.248745	1.29915	3	1	0.241111	1.33348
myosin II complex	GO:0016460	3	1	0.248745	1.29915	3	1	0.241111	1.33348
phosphopyruvate hydratase complex	GO:0000015	3	1	0.248745	1.29915	3	1	0.241111	1.33348
actomyosin contractile ring	GO:0005826	3	1	0.248745	1.29915	3	1	0.241111	1.33348
polar microtubule	GO:0005827	3	1	0.248745	1.29915	3	1	0.241111	1.33348
Bcl-2 family protein complex	GO:0097136	3	1	0.248745	1.29915	3	1	0.241111	1.33348
oxoglutarate dehydrogenase complex	GO:0045252	3	1	0.248745	1.29915	3	1	0.241111	1.33348
Schwann cell microvillus	GO:0097454	3	1	0.248745	1.29915	3	1	0.241111	1.33348
U2AF	GO:0089701	3	1	0.248745	1.29915	3	0	1	#NUM!
actin cap	GO:0030478	3	1	0.248745	1.29915	3	1	0.241111	1.33348
cell tip	GO:0051286	3	1	0.248745	1.29915	3	1	0.241111	1.33348
mitochondrial pyruvate dehydrogenase complex	GO:0005967	3	1	0.248745	1.29915	3	1	0.241111	1.33348
nuclear pore cytoplasmic filaments	GO:0044614	3	1	0.248745	1.29915	3	1	0.241111	1.33348
DNA replication factor A complex	GO:0005662	3	1	0.248745	1.29915	3	1	0.241111	1.33348
postsynaptic endosome	GO:0098845	3	1	0.248745	1.29915	3	1	0.241111	1.33348
myosin II filament	GO:0097513	3	1	0.248745	1.29915	3	1	0.241111	1.33348
MMXD complex	GO:0071817	3	1	0.248745	1.29915	3	1	0.241111	1.33348
condensed chromosome outer kinetochore	GO:0000940	3	1	0.248745	1.29915	3	1	0.241111	1.33348
elongin complex	GO:0070449	3	1	0.248745	1.29915	3	1	0.241111	1.33348
supraspliceosomal complex	GO:0044530	3	1	0.248745	1.29915	3	1	0.241111	1.33348
mRNA cleavage factor complex	GO:0005849	3	1	0.248745	1.29915	3	1	0.241111	1.33348
plasma membrane protein complex	GO:0098797	3	1	0.248745	1.29915	3	1	0.241111	1.33348
junctional membrane complex	GO:0030314	3	1	0.248745	1.29915	3	1	0.241111	1.33348
pronucleus	GO:0045120	3	1	0.248745	1.29915	3	1	0.241111	1.33348
early endosome lumen	GO:0031905	3	1	0.248745	1.29915	3	1	0.241111	1.33348
messenger ribonucleoprotein complex	GO:1990124	3	1	0.248745	1.29915	3	1	0.241111	1.33348
integral component of lumenal side of endoplasmic reticulum membrane	GO:0071556	20	0	0.250193	#NUM!	19	0	0.404117	#NUM!
terminal bouton	GO:0043195	21	0	0.252078	#NUM!	22	0	0.253684	#NUM!
centriolar satellite	GO:0034451	21	0	0.252078	#NUM!	19	0	0.404117	#NUM!
ficolin-1-rich granule lumen	GO:1904813	86	11	0.253377	0.341311	88	12	0.125451	0.439661
ER to Golgi transport vesicle membrane	GO:0012507	38	1	0.253812	-1.23982	38	1	0.252558	-1.20549
Golgi cisterna membrane	GO:0032580	38	1	0.253812	-1.23982	38	2	0.770585	-0.512348
MLL1 complex	GO:0071339	22	0	0.256131	#NUM!	22	0	0.253684	#NUM!
external side of plasma membrane	GO:0009897	88	11	0.261021	0.318321	86	8	0.847299	0.0571855
transcription factor TFIID complex	GO:0005669	23	0	0.262167	#NUM!	23	0	0.258047	#NUM!
Prp19 complex	GO:0000974	11	2	0.263988	0.693015	11	2	0.250992	0.727343
proteasome regulatory particle, base subcomplex	GO:0008540	11	2	0.263988	0.693015	11	2	0.250992	0.727343
condensed chromosome	GO:0000793	11	2	0.263988	0.693015	11	2	0.250992	0.727343
NuRD complex	GO:0016581	11	2	0.263988	0.693015	11	2	0.250992	0.727343
vesicle	GO:0031982	90	11	0.270587	0.295848	92	12	0.139903	0.395209
RNA polymerase II transcription factor complex	GO:0090575	42	6	0.272303	0.451853	41	6	0.169302	0.510279
mitotic spindle	GO:0072686	42	6	0.272303	0.451853	42	6	0.264486	0.486181
extracellular matrix	GO:0031012	63	8	0.275933	0.33407	64	8	0.267874	0.35265
dendritic spine	GO:0043197	97	12	0.282414	0.307958	98	12	0.20957	0.33203
ciliary basal body	GO:0036064	69	9	0.287307	0.360881	70	10	0.131495	0.486181
brush border	GO:0005903	26	4	0.290408	0.525961	26	4	0.281356	0.560289
early endosome	GO:0005769	137	16	0.292042	0.250371	135	17	0.123392	0.36003
methylosome	GO:0034709	12	2	0.299068	0.606003	12	2	0.284865	0.640332
nuclear pore nuclear basket	GO:0044615	12	2	0.299068	0.606003	12	2	0.284865	0.640332
filopodium tip	GO:0032433	12	2	0.299068	0.606003	11	2	0.250992	0.727343
cortical cytoskeleton	GO:0030863	12	2	0.299068	0.606003	12	2	0.284865	0.640332
anaphase-promoting complex	GO:0005680	12	2	0.299068	0.606003	12	2	0.284865	0.640332
secretory granule lumen	GO:0034774	72	9	0.301069	0.318321	76	10	0.216179	0.403943
chromatin	GO:0000785	72	9	0.301069	0.318321	70	7	0.670523	0.129506
host cell	GO:0043657	46	6	0.306115	0.360881	45	6	0.28387	0.417188
cell body	GO:0044297	46	6	0.306115	0.360881	49	8	0.0725852	0.619712
cytosolic small ribosomal subunit	GO:0022627	28	4	0.316028	0.451853	28	4	0.303878	0.486181
endoplasmic reticulum-Golgi intermediate compartment	GO:0005793	48	2	0.316617	-0.780291	51	1	0.128627	-1.49973
internode region of axon	GO:0033269	4	1	0.317077	1.01147	4	1	0.307808	1.0458
postsynaptic recycling endosome	GO:0098837	4	1	0.317077	1.01147	4	1	0.307808	1.0458
IkappaB kinase complex	GO:0008385	4	1	0.317077	1.01147	5	1	0.368651	0.822653
core mediator complex	GO:0070847	4	1	0.317077	1.01147	4	1	0.307808	1.0458
CCAAT-binding factor complex	GO:0016602	4	1	0.317077	1.01147	4	1	0.307808	1.0458
mitochondrial envelope	GO:0005740	4	1	0.317077	1.01147	4	1	0.307808	1.0458
commitment complex	GO:0000243	4	1	0.317077	1.01147	4	0	1	#NUM!
astrocyte projection	GO:0097449	4	1	0.317077	1.01147	5	1	0.368651	0.822653
muscle thin filament tropomyosin	GO:0005862	4	1	0.317077	1.01147	4	1	0.307808	1.0458
postsynaptic actin cytoskeleton	GO:0098871	4	1	0.317077	1.01147	4	1	0.307808	1.0458
nuclear stress granule	GO:0097165	4	1	0.317077	1.01147	4	0	1	#NUM!
hemoglobin complex	GO:0005833	4	1	0.317077	1.01147	4	0	1	#NUM!
sorting endosome	GO:0097443	4	1	0.317077	1.01147	4	0	1	#NUM!
annulate lamellae	GO:0005642	4	1	0.317077	1.01147	4	1	0.307808	1.0458
Lewy body	GO:0097413	4	1	0.317077	1.01147	4	0	1	#NUM!
gamma-secretase complex	GO:0070765	4	1	0.317077	1.01147	4	1	0.307808	1.0458
eukaryotic translation elongation factor 1 complex	GO:0005853	4	1	0.317077	1.01147	4	1	0.307808	1.0458
cytosolic proteasome complex	GO:0031597	4	1	0.317077	1.01147	4	1	0.307808	1.0458
Cul7-RING ubiquitin ligase complex	GO:0031467	4	1	0.317077	1.01147	4	1	0.307808	1.0458
haptoglobin-hemoglobin complex	GO:0031838	4	1	0.317077	1.01147	4	0	1	#NUM!
NELF complex	GO:0032021	4	1	0.317077	1.01147	4	1	0.307808	1.0458
axon hillock	GO:0043203	4	1	0.317077	1.01147	4	1	0.307808	1.0458
ER membrane protein complex	GO:0072546	4	1	0.317077	1.01147	4	1	0.307808	1.0458
mitochondrial membrane	GO:0031966	51	2	0.322271	-0.840916	51	2	0.31874	-0.806587
polysome	GO:0005844	29	4	0.330417	0.416761	31	5	0.188556	0.607542
filamentous actin	GO:0031941	13	2	0.333862	0.525961	13	3	0.0994566	0.965754
nBAF complex	GO:0071565	13	2	0.333862	0.525961	13	2	0.318576	0.560289
postsynapse	GO:0098794	54	7	0.335928	0.354689	54	8	0.140233	0.522549
lamellipodium	GO:0030027	121	14	0.337166	0.24103	121	14	0.257838	0.275358
actin cytoskeleton	GO:0015629	122	14	0.340329	0.232799	125	13	0.522169	0.168727
intracellular	GO:0005622	57	7	0.356409	0.300622	57	9	0.0928207	0.586265
rough endoplasmic reticulum	GO:0005791	33	1	0.36052	-1.09874	33	1	0.359506	-1.06442
late endosome membrane	GO:0031902	60	3	0.367303	-0.59797	62	2	0.171615	-1.0019
myosin complex	GO:0016459	14	2	0.368132	0.451853	13	1	1	-0.132858
mast cell granule	GO:0042629	14	2	0.368132	0.451853	15	2	0.384622	0.417188
sperm flagellum	GO:0036126	14	2	0.368132	0.451853	14	2	0.351892	0.486181
smooth endoplasmic reticulum	GO:0005790	14	2	0.368132	0.451853	14	2	0.351892	0.486181
Ctf18 RFC-like complex	GO:0031390	5	1	0.379202	0.788325	5	1	0.368651	0.822653
glycogen granule	GO:0042587	5	1	0.379202	0.788325	5	1	0.368651	0.822653
basal cortex	GO:0045180	5	1	0.379202	0.788325	5	1	0.368651	0.822653
chromatoid body	GO:0033391	5	1	0.379202	0.788325	7	1	0.474783	0.486181
cytoplasmic side of lysosomal membrane	GO:0098574	5	1	0.379202	0.788325	5	1	0.368651	0.822653
condensed nuclear chromosome, centromeric region	GO:0000780	5	1	0.379202	0.788325	5	1	0.368651	0.822653
TORC2 complex	GO:0031932	5	1	0.379202	0.788325	5	1	0.368651	0.822653
vacuole	GO:0005773	5	1	0.379202	0.788325	5	1	0.368651	0.822653
manchette	GO:0002177	5	1	0.379202	0.788325	5	1	0.368651	0.822653
MKS complex	GO:0036038	5	1	0.379202	0.788325	5	1	0.368651	0.822653
sarcoplasmic reticulum lumen	GO:0033018	5	1	0.379202	0.788325	5	1	0.368651	0.822653
epsilon DNA polymerase complex	GO:0008622	5	1	0.379202	0.788325	4	0	1	#NUM!
origin recognition complex	GO:0000808	5	1	0.379202	0.788325	5	1	0.368651	0.822653
GABA-A receptor complex	GO:1902711	5	1	0.379202	0.788325	4	0	1	#NUM!
glial cell projection	GO:0097386	5	1	0.379202	0.788325	5	1	0.368651	0.822653
insulin-responsive compartment	GO:0032593	5	1	0.379202	0.788325	5	1	0.368651	0.822653
sperm midpiece	GO:0097225	5	1	0.379202	0.788325	4	0	1	#NUM!
FHF complex	GO:0070695	5	1	0.379202	0.788325	4	1	0.307808	1.0458
VCP-NPL4-UFD1 AAA ATPase complex	GO:0034098	5	1	0.379202	0.788325	5	1	0.368651	0.822653
R2TP complex	GO:0097255	5	1	0.379202	0.788325	5	1	0.368651	0.822653
transcription export complex 2	GO:0070390	5	1	0.379202	0.788325	5	1	0.368651	0.822653
myelin sheath adaxonal region	GO:0035749	5	1	0.379202	0.788325	5	1	0.368651	0.822653
transcription factor TFIIH core complex	GO:0000439	5	1	0.379202	0.788325	5	1	0.368651	0.822653
neurofilament	GO:0005883	5	1	0.379202	0.788325	5	0	1	#NUM!
midbody	GO:0030496	103	12	0.385108	0.24794	103	12	0.291761	0.282269
U5 snRNP	GO:0005682	15	0	0.389039	#NUM!	15	0	0.636039	#NUM!
costamere	GO:0043034	15	0	0.389039	#NUM!	15	0	0.636039	#NUM!
eukaryotic 43S preinitiation complex	GO:0016282	15	0	0.389039	#NUM!	15	0	0.636039	#NUM!
integral component of synaptic vesicle membrane	GO:0030285	16	0	0.390124	#NUM!	15	0	0.636039	#NUM!
endosome	GO:0005768	152	17	0.390385	0.207096	157	18	0.252006	0.266217
integral component of postsynaptic density membrane	GO:0099061	17	0	0.394087	#NUM!	17	0	0.392254	#NUM!
integral component of Golgi membrane	GO:0030173	17	0	0.394087	#NUM!	18	0	0.39707	#NUM!
U2 snRNP	GO:0005686	18	0	0.400575	#NUM!	18	1	1	-0.458281
presynaptic active zone	GO:0048786	19	0	0.409261	#NUM!	19	0	0.404117	#NUM!
spindle pole	GO:0000922	75	9	0.415132	0.277499	77	10	0.219328	0.390871
sarcoplasmic reticulum	GO:0016529	20	3	0.419842	0.500643	20	3	0.41311	0.534971
multivesicular body	GO:0005771	20	3	0.419842	0.500643	19	2	0.680947	0.180799
neuron projection	GO:0043005	174	19	0.421739	0.183146	174	19	0.340936	0.217475
Z disc	GO:0030018	77	9	0.422494	0.251182	78	10	0.223011	0.377967
basement membrane	GO:0005604	42	5	0.428045	0.269531	40	2	0.577198	-0.563641
stress fiber	GO:0001725	42	5	0.428045	0.269531	42	6	0.264486	0.486181
extrinsic component of cytoplasmic side of plasma membrane	GO:0031234	43	2	0.429136	-0.67029	42	4	0.783943	0.0807159
mitochondrial intermembrane space	GO:0005758	43	2	0.429136	-0.67029	44	2	0.429846	-0.658951
histone acetyltransferase complex	GO:0000123	21	3	0.432038	0.451853	21	2	0.706661	0.0807159
microtubule associated complex	GO:0005875	21	3	0.432038	0.451853	21	3	0.423782	0.486181
transcriptional preinitiation complex	GO:0097550	6	1	0.435683	0.606003	5	0	1	#NUM!
juxtaparanode region of axon	GO:0044224	6	1	0.435683	0.606003	6	1	0.424153	0.640332
spindle pole centrosome	GO:0031616	6	1	0.435683	0.606003	6	1	0.424153	0.640332
specific granule	GO:0042581	6	1	0.435683	0.606003	7	2	0.120375	1.17933
somatodendritic compartment	GO:0036477	6	1	0.435683	0.606003	6	1	0.424153	0.640332
integral component of presynaptic active zone membrane	GO:0099059	6	1	0.435683	0.606003	6	1	0.424153	0.640332
Golgi cis cisterna	GO:0000137	6	1	0.435683	0.606003	6	1	0.424153	0.640332
death-inducing signaling complex	GO:0031264	6	1	0.435683	0.606003	6	1	0.424153	0.640332
dendritic growth cone	GO:0044294	6	1	0.435683	0.606003	6	1	0.424153	0.640332
ciliary transition fiber	GO:0097539	6	1	0.435683	0.606003	6	1	0.424153	0.640332
mitochondrial respirasome	GO:0005746	6	1	0.435683	0.606003	6	1	0.424153	0.640332
proteasome regulatory particle	GO:0005838	6	1	0.435683	0.606003	6	1	0.424153	0.640332
paraspeckles	GO:0042382	6	1	0.435683	0.606003	6	1	0.424153	0.640332
gap junction	GO:0005921	6	1	0.435683	0.606003	6	0	1	#NUM!
junctional sarcoplasmic reticulum membrane	GO:0014701	6	1	0.435683	0.606003	6	1	0.424153	0.640332
NMDA selective glutamate receptor complex	GO:0017146	6	1	0.435683	0.606003	6	1	0.424153	0.640332
paranode region of axon	GO:0033270	6	1	0.435683	0.606003	6	1	0.424153	0.640332
COPI-coated vesicle	GO:0030137	6	1	0.435683	0.606003	6	1	0.424153	0.640332
SCAR complex	GO:0031209	6	1	0.435683	0.606003	6	1	0.424153	0.640332
fibrillar center	GO:0001650	82	5	0.440801	-0.399519	82	6	0.843895	-0.182869
U12-type spliceosomal complex	GO:0005689	22	3	0.44559	0.405333	22	4	0.121812	0.727343
axonal growth cone	GO:0044295	22	3	0.44559	0.405333	22	3	0.435888	0.439661
Schaffer collateral - CA1 synapse	GO:0098685	49	6	0.448915	0.297702	49	5	0.616033	0.149709
kinetochore	GO:0000776	50	6	0.455185	0.277499	50	7	0.203437	0.465978
sarcomere	GO:0030017	23	3	0.460264	0.360881	22	1	0.716164	-0.658951
dendrite	GO:0030425	207	22	0.460707	0.156086	208	23	0.261893	0.230047
Golgi stack	GO:0005795	24	3	0.475847	0.318321	23	3	0.449203	0.395209
mediator complex	GO:0016592	24	3	0.475847	0.318321	24	2	1	-0.0528154
flotillin complex	GO:0016600	7	1	0.487032	0.451853	7	1	0.474783	0.486181
chaperonin-containing T-complex	GO:0005832	7	1	0.487032	0.451853	7	1	0.474783	0.486181
apicolateral plasma membrane	GO:0016327	7	1	0.487032	0.451853	7	1	0.474783	0.486181
mitochondrial respiratory chain complex IV	GO:0005751	7	1	0.487032	0.451853	7	0	1	#NUM!
Fanconi anaemia nuclear complex	GO:0043240	7	1	0.487032	0.451853	7	1	0.474783	0.486181
PTW/PP1 phosphatase complex	GO:0072357	7	1	0.487032	0.451853	7	1	0.474783	0.486181
mitochondrial respiratory chain complex III	GO:0005750	7	1	0.487032	0.451853	7	1	0.474783	0.486181
AP-2 adaptor complex	GO:0030122	7	1	0.487032	0.451853	7	2	0.120375	1.17933
ESCRT I complex	GO:0000813	7	1	0.487032	0.451853	7	1	0.474783	0.486181
prefoldin complex	GO:0016272	7	1	0.487032	0.451853	7	1	0.474783	0.486181
striated muscle thin filament	GO:0005865	7	1	0.487032	0.451853	6	1	0.424153	0.640332
intrinsic component of membrane	GO:0031224	7	1	0.487032	0.451853	7	0	1	#NUM!
endoplasmic reticulum tubular network	GO:0071782	7	1	0.487032	0.451853	7	1	0.474783	0.486181
Pwp2p-containing subcomplex of 90S preribosome	GO:0034388	7	1	0.487032	0.451853	7	1	0.474783	0.486181
ribonucleoprotein granule	GO:0035770	7	1	0.487032	0.451853	7	1	0.474783	0.486181
nuclear lamina	GO:0005652	7	1	0.487032	0.451853	7	2	0.120375	1.17933
nuclear origin of replication recognition complex	GO:0005664	7	1	0.487032	0.451853	7	1	0.474783	0.486181
stereocilium tip	GO:0032426	7	1	0.487032	0.451853	7	2	0.120375	1.17933
RISC-loading complex	GO:0070578	7	1	0.487032	0.451853	7	1	0.474783	0.486181
cell-cell adherens junction	GO:0005913	60	7	0.494564	0.249328	59	8	0.241266	0.433995
microtubule	GO:0005874	171	18	0.500305	0.146471	172	21	0.131643	0.329119
tertiary granule membrane	GO:0070821	27	1	0.508371	-0.898074	29	2	1	-0.242057
ficolin-1-rich granule membrane	GO:0101003	26	1	0.508374	-0.860334	27	2	1	-0.170598
intercalated disc	GO:0014704	28	1	0.509936	-0.934442	29	1	0.510664	-0.935205
peroxisomal matrix	GO:0005782	28	1	0.509936	-0.934442	29	1	0.510664	-0.935205
integral component of plasma membrane	GO:0005887	364	29	0.512791	-0.132095	371	29	0.572487	-0.116815
extracellular vesicle	GO:1903561	29	1	0.512949	-0.969533	31	4	0.345333	0.384398
chromosome, centromeric region	GO:0000775	29	1	0.512949	-0.969533	27	2	1	-0.170598
U2-type catalytic step 2 spliceosome	GO:0071007	30	1	0.517289	-1.00343	30	1	0.513549	-0.969106
cleavage furrow	GO:0032154	32	4	0.529478	0.318321	32	4	0.522925	0.35265
Gemini of coiled bodies	GO:0097504	8	1	0.533715	0.318321	8	1	0.520967	0.35265
CCR4-NOT complex	GO:0030014	8	1	0.533715	0.318321	8	0	1	#NUM!
voltage-gated calcium channel complex	GO:0005891	8	1	0.533715	0.318321	7	1	0.474783	0.486181
MHC class I protein complex	GO:0042612	8	1	0.533715	0.318321	7	0	1	#NUM!
actin cortical patch	GO:0030479	8	1	0.533715	0.318321	8	1	0.520967	0.35265
protein phosphatase type 1 complex	GO:0000164	8	1	0.533715	0.318321	8	2	0.151493	1.0458
proteasome core complex, beta-subunit complex	GO:0019774	8	1	0.533715	0.318321	8	0	1	#NUM!
multivesicular body membrane	GO:0032585	8	1	0.533715	0.318321	8	1	0.520967	0.35265
intraciliary transport particle B	GO:0030992	8	1	0.533715	0.318321	8	1	0.520967	0.35265
SMN complex	GO:0032797	8	1	0.533715	0.318321	8	1	0.520967	0.35265
Cdc73/Paf1 complex	GO:0016593	8	1	0.533715	0.318321	8	1	0.520967	0.35265
mRNA cap binding complex	GO:0005845	8	1	0.533715	0.318321	8	1	0.520967	0.35265
Sin3 complex	GO:0016580	8	1	0.533715	0.318321	8	0	1	#NUM!
protein-DNA complex	GO:0032993	33	4	0.537095	0.28755	34	5	0.217614	0.515169
membrane	GO:0016020	1150	110	0.540169	0.0507259	1156	108	0.463536	0.0615014
synaptic vesicle	GO:0008021	74	8	0.543255	0.173139	75	10	0.153065	0.417188
Golgi lumen	GO:0005796	34	4	0.545579	0.257697	29	3	0.737971	0.163408
endosome membrane	GO:0010008	137	10	0.549641	-0.219633	136	9	0.445479	-0.283339
catalytic step 2 spliceosome	GO:0071013	78	5	0.551677	-0.349508	78	7	0.842016	0.0212925
clathrin-coated pit	GO:0005905	35	4	0.554823	0.228709	34	4	0.536404	0.292025
platelet alpha granule lumen	GO:0031093	36	4	0.564726	0.200538	38	4	0.572499	0.180799
nuclear membrane	GO:0031965	154	16	0.569954	0.133399	154	17	0.313091	0.228352
intracellular membrane-bounded organelle	GO:0043231	362	36	0.573528	0.0896375	361	33	0.775252	0.0397208
filopodium	GO:0030175	38	2	0.576134	-0.546676	36	2	0.766612	-0.458281
phagocytic vesicle	GO:0045335	38	2	0.576134	-0.546676	40	3	1	-0.158176
endolysosome membrane	GO:0036020	9	1	0.576155	0.200538	9	2	0.183938	0.928014
aminoacyl-tRNA synthetase multienzyme complex	GO:0017101	9	1	0.576155	0.200538	9	1	0.563096	0.234867
transcription factor TFIIH holo complex	GO:0005675	9	1	0.576155	0.200538	9	1	0.563096	0.234867
transcription export complex	GO:0000346	9	1	0.576155	0.200538	9	1	0.563096	0.234867
micro-ribonucleoprotein complex	GO:0035068	9	1	0.576155	0.200538	9	1	0.563096	0.234867
dendrite membrane	GO:0032590	9	1	0.576155	0.200538	9	2	0.183938	0.928014
filopodium membrane	GO:0031527	9	1	0.576155	0.200538	8	0	1	#NUM!
post-mRNA release spliceosomal complex	GO:0071014	9	1	0.576155	0.200538	9	1	0.563096	0.234867
integral component of endoplasmic reticulum membrane	GO:0030176	40	2	0.578804	-0.59797	41	2	0.578597	-0.588334
cell junction	GO:0030054	258	26	0.581007	0.1029	255	28	0.214846	0.223032
mitochondrial outer membrane	GO:0005741	92	10	0.581636	0.178559	90	8	1	0.0117231
U2-type precatalytic spliceosome	GO:0071005	47	5	0.613196	0.157053	47	6	0.300912	0.373703
COPI vesicle coat	GO:0030126	10	0	0.614175	#NUM!	10	0	1	#NUM!
nuclear transcription factor complex	GO:0044798	10	0	0.614175	#NUM!	11	0	0.614414	#NUM!
SAGA complex	GO:0000124	10	0	0.614175	#NUM!	10	0	1	#NUM!
integral component of mitochondrial inner membrane	GO:0031305	11	0	0.614175	#NUM!	11	0	0.614414	#NUM!
excitatory synapse	GO:0060076	11	0	0.614175	#NUM!	11	0	0.614414	#NUM!
extrinsic component of plasma membrane	GO:0019897	10	0	0.614175	#NUM!	11	0	0.614414	#NUM!
RNA polymerase II, core complex	GO:0005665	11	0	0.614175	#NUM!	11	0	0.614414	#NUM!
integral component of mitochondrial outer membrane	GO:0031307	11	0	0.614175	#NUM!	11	0	0.614414	#NUM!
non-motile cilium	GO:0097730	10	0	0.614175	#NUM!	10	0	1	#NUM!
cell-cell contact zone	GO:0044291	11	0	0.614175	#NUM!	10	0	1	#NUM!
Ada2/Gcn5/Ada3 transcription activator complex	GO:0005671	11	0	0.614175	#NUM!	11	0	0.614414	#NUM!
lamellipodium membrane	GO:0031258	10	0	0.614175	#NUM!	10	1	0.601525	0.129506
Golgi-associated vesicle	GO:0005798	10	0	0.614175	#NUM!	10	0	1	#NUM!
MHC class II protein complex	GO:0042613	10	0	0.614175	#NUM!	10	0	1	#NUM!
preribosome, large subunit precursor	GO:0030687	11	0	0.614175	#NUM!	12	0	0.616314	#NUM!
mitochondrial small ribosomal subunit	GO:0005763	10	0	0.614175	#NUM!	10	0	1	#NUM!
nuclear heterochromatin	GO:0005720	12	0	0.617369	#NUM!	12	0	0.616314	#NUM!
Ino80 complex	GO:0031011	12	0	0.617369	#NUM!	12	0	0.616314	#NUM!
eukaryotic 48S preinitiation complex	GO:0033290	12	0	0.617369	#NUM!	12	0	0.616314	#NUM!
synaptic membrane	GO:0097060	12	0	0.617369	#NUM!	12	0	0.616314	#NUM!
integrator complex	GO:0032039	12	0	0.617369	#NUM!	12	0	0.616314	#NUM!
neuron projection terminus	GO:0044306	12	0	0.617369	#NUM!	12	0	0.616314	#NUM!
mitochondrial ribosome	GO:0005761	13	0	0.623177	#NUM!	14	0	0.627573	#NUM!
replication fork	GO:0005657	13	0	0.623177	#NUM!	13	1	1	-0.132858
small nuclear ribonucleoprotein complex	GO:0030532	13	0	0.623177	#NUM!	13	0	0.62086	#NUM!
peroxisome	GO:0005777	52	3	0.625307	-0.454869	53	4	1	-0.151906
transport vesicle	GO:0030133	53	3	0.627819	-0.473917	55	2	0.23259	-0.882095
condensed chromosome kinetochore	GO:0000777	53	3	0.627819	-0.473917	53	6	0.464244	0.253559
endoplasmic reticulum exit site	GO:0070971	14	0	0.631097	#NUM!	14	0	0.627573	#NUM!
telomerase holoenzyme complex	GO:0005697	14	0	0.631097	#NUM!	14	0	0.627573	#NUM!
integral component of postsynaptic membrane	GO:0099055	15	2	0.640698	0.38286	13	1	1	-0.132858
proteasome accessory complex	GO:0022624	15	2	0.640698	0.38286	15	2	0.384622	0.417188
extracellular region	GO:0005576	557	47	0.645791	-0.0746549	576	47	0.645955	-0.0738689
U1 snRNP	GO:0005685	16	2	0.651609	0.318321	16	2	0.645898	0.35265
collagen-containing extracellular matrix	GO:0062023	143	11	0.660171	-0.167187	148	13	1	-0.000171711
intrinsic component of plasma membrane	GO:0031226	17	2	0.663513	0.257697	18	3	0.206381	0.640332
M band	GO:0031430	17	2	0.663513	0.257697	18	3	0.206381	0.640332
hippocampal mossy fiber to CA3 synapse	GO:0098686	17	2	0.663513	0.257697	17	2	0.65684	0.292025
late endosome	GO:0005770	66	7	0.664676	0.154018	68	7	0.664244	0.158494
nuclear chromosome	GO:0000228	18	2	0.676138	0.200538	18	2	0.668599	0.234867
clathrin-coated endocytic vesicle membrane	GO:0030669	18	2	0.676138	0.200538	18	3	0.206381	0.640332
condensed nuclear chromosome	GO:0000794	18	2	0.676138	0.200538	18	2	0.668599	0.234867
melanosome	GO:0042470	70	7	0.679702	0.0951777	71	8	0.402087	0.248853
Golgi membrane	GO:0000139	310	30	0.686746	0.0623878	315	26	0.838782	-0.0623849
nuclear inner membrane	GO:0005637	19	2	0.689257	0.146471	18	2	0.668599	0.234867
Flemming body	GO:0090543	19	2	0.689257	0.146471	19	2	0.680947	0.180799
dendritic shaft	GO:0043198	20	2	0.702674	0.0951777	21	2	0.706661	0.0807159
nucleosome	GO:0000786	20	2	0.702674	0.0951777	19	1	1	-0.512348
trans-Golgi network	GO:0005802	85	6	0.702956	-0.253129	84	4	0.244331	-0.612431
growth cone	GO:0030426	85	6	0.702956	-0.253129	84	6	0.845272	-0.206966
anchored component of membrane	GO:0031225	21	1	0.715811	-0.64676	22	2	1	0.0341959
intermediate filament	GO:0005882	21	1	0.715811	-0.64676	24	4	0.154562	0.640332
tertiary granule lumen	GO:1904724	22	1	0.715811	-0.69328	25	2	1	-0.0936374
mitochondrial nucleoid	GO:0042645	23	1	0.717045	-0.737731	23	1	0.71644	-0.703403
cyclin-dependent protein kinase holoenzyme complex	GO:0000307	23	1	0.717045	-0.737731	23	1	0.71644	-0.703403
microvillus	GO:0005902	23	1	0.717045	-0.737731	23	2	1	-0.0102558
cortical actin cytoskeleton	GO:0030864	23	1	0.717045	-0.737731	23	1	0.71644	-0.703403
mitochondrion	GO:0005739	639	55	0.719148	-0.0548085	644	53	0.662477	-0.0653156
azurophil granule membrane	GO:0035577	24	1	0.719391	-0.780291	25	1	0.720251	-0.786785
ciliary tip	GO:0097542	24	1	0.719391	-0.780291	24	1	0.717838	-0.745963
endoplasmic reticulum membrane	GO:0005789	406	39	0.722342	0.0549712	407	29	0.242678	-0.209426
cell-cell junction	GO:0005911	99	10	0.723572	0.105228	98	12	0.20957	0.33203
polysomal ribosome	GO:0042788	27	3	0.731928	0.200538	27	3	0.727696	0.234867
collagen trimer	GO:0005581	28	3	0.737573	0.164171	27	1	0.509038	-0.863746
kinesin complex	GO:0005871	29	3	0.743782	0.129079	31	4	0.345333	0.384398
site of double-strand break	GO:0035861	29	3	0.743782	0.129079	30	5	0.180993	0.640332
U4/U6 x U5 tri-snRNP complex	GO:0046540	29	3	0.743782	0.129079	29	3	0.737971	0.163408
endocytic vesicle	GO:0030139	30	3	0.750463	0.0951777	30	3	0.743939	0.129506
nuclear speck	GO:0016607	291	28	0.75472	0.056644	293	24	0.833078	-0.0700276
cis-Golgi network	GO:0005801	31	3	0.757532	0.0623878	32	3	0.757126	0.0649676
extrinsic component of membrane	GO:0019898	33	2	0.764567	-0.405598	33	2	1	-0.371269
caveola	GO:0005901	34	2	0.765261	-0.435451	34	2	0.764903	-0.401122
clathrin-coated vesicle	GO:0030136	35	2	0.766601	-0.464438	32	2	1	-0.340498
Cajal body	GO:0015030	37	2	0.771026	-0.520008	35	3	1	-0.0246446
axon	GO:0030424	162	13	0.781825	-0.124884	166	13	0.78163	-0.114947
neuromuscular junction	GO:0031594	41	4	0.785513	0.070485	41	6	0.169302	0.510279
nuclear pore	GO:0005643	44	3	0.794537	-0.287815	45	4	1	0.0117231
lysosomal lumen	GO:0043202	45	3	0.794995	-0.310287	43	3	1	-0.230497
integral component of membrane	GO:0016021	854	79	0.849707	0.0172794	857	69	0.442725	-0.0872402
Golgi apparatus	GO:0005794	491	43	0.870997	-0.0374813	497	49	0.367792	0.115321
cytoskeleton	GO:0005856	214	20	0.903782	0.027519	214	22	0.461058	0.157158
extracellular space	GO:0005615	440	39	0.931969	-0.0254503	466	42	0.86576	0.0255752
germinal vesicle	GO:0042585	0	0	1	#VALUE!	0	0	1	#VALUE!
RecQ helicase-Topo III complex	GO:0031422	1	0	1	#NUM!	1	0	1	#NUM!
COPI-coated vesicle membrane	GO:0030663	2	0	1	#NUM!	2	0	1	#NUM!
postsynaptic intermediate filament cytoskeleton	GO:0099160	1	0	1	#NUM!	1	0	1	#NUM!
COPI-coated Golgi to ER transport vesicle	GO:0030142	1	0	1	#NUM!	1	0	1	#NUM!
G-protein beta/gamma-subunit complex	GO:0031680	6	0	1	#NUM!	6	0	1	#NUM!
protein phosphatase 4 complex	GO:0030289	2	0	1	#NUM!	2	0	1	#NUM!
AP-3 adaptor complex	GO:0030123	4	0	1	#NUM!	4	0	1	#NUM!
RNA polymerase I transcription factor complex	GO:0000120	2	0	1	#NUM!	2	0	1	#NUM!
condensed nuclear chromosome outer kinetochore	GO:0000942	2	0	1	#NUM!	2	0	1	#NUM!
CSF1-CSF1R complex	GO:1990682	2	0	1	#NUM!	2	0	1	#NUM!
cornified envelope	GO:0001533	9	0	1	#NUM!	10	1	0.601525	0.129506
Mpp10 complex	GO:0034457	3	0	1	#NUM!	3	0	1	#NUM!
integrin alphaL-beta2 complex	GO:0034687	1	0	1	#NUM!	1	0	1	#NUM!
interchromatin granule	GO:0035061	4	0	1	#NUM!	4	0	1	#NUM!
viral replication complex	GO:0019034	2	0	1	#NUM!	2	0	1	#NUM!
outer membrane	GO:0019867	1	0	1	#NUM!	2	0	1	#NUM!
subsarcolemmal mitochondrion	GO:1990843	1	0	1	#NUM!	1	0	1	#NUM!
intermediate-density lipoprotein particle	GO:0034363	2	0	1	#NUM!	2	0	1	#NUM!
extrinsic component of mitochondrial inner membrane	GO:0031314	4	0	1	#NUM!	4	0	1	#NUM!
concave side of sperm head	GO:0061830	1	0	1	#NUM!	1	0	1	#NUM!
myosin V complex	GO:0031475	1	0	1	#NUM!	1	0	1	#NUM!
9+2 motile cilium	GO:0097729	1	0	1	#NUM!	2	0	1	#NUM!
large ribosomal subunit	GO:0015934	3	0	1	#NUM!	4	0	1	#NUM!
kinocilium	GO:0060091	1	0	1	#NUM!	1	0	1	#NUM!
asymmetric synapse	GO:0032279	1	0	1	#NUM!	1	0	1	#NUM!
neuronal cell body membrane	GO:0032809	8	0	1	#NUM!	8	1	0.520967	0.35265
peroxisomal importomer complex	GO:1990429	2	0	1	#NUM!	2	0	1	#NUM!
mitochondrial proton-transporting ATP synthase, catalytic core	GO:0005754	1	0	1	#NUM!	1	0	1	#NUM!
nucleotide-excision repair factor 2 complex	GO:0000111	1	0	1	#NUM!	1	0	1	#NUM!
cation-transporting ATPase complex	GO:0090533	1	0	1	#NUM!	1	0	1	#NUM!
platelet dense granule membrane	GO:0031088	2	0	1	#NUM!	2	0	1	#NUM!
integrin alpha3-beta1 complex	GO:0034667	1	0	1	#NUM!	1	0	1	#NUM!
integral component of autophagosome membrane	GO:0097637	2	0	1	#NUM!	2	0	1	#NUM!
integral component of postsynaptic specialization membrane	GO:0099060	4	0	1	#NUM!	4	0	1	#NUM!
Mis6-Sim4 complex	GO:0031511	1	0	1	#NUM!	1	0	1	#NUM!
mitotic spindle microtubule	GO:1990498	3	0	1	#NUM!	3	0	1	#NUM!
Weibel-Palade body	GO:0033093	3	0	1	#NUM!	3	0	1	#NUM!
proton-transporting two-sector ATPase complex	GO:0016469	4	0	1	#NUM!	4	0	1	#NUM!
T cell receptor complex	GO:0042101	4	0	1	#NUM!	4	0	1	#NUM!
growth cone filopodium	GO:1990812	3	0	1	#NUM!	3	0	1	#NUM!
NuA4 histone acetyltransferase complex	GO:0035267	14	1	1	-0.241295	14	0	0.627573	#NUM!
interleukin-23 complex	GO:0070743	0	0	1	#VALUE!	1	0	1	#NUM!
DNA replication preinitiation complex	GO:0031261	1	0	1	#NUM!	1	0	1	#NUM!
adrenomedullin receptor complex	GO:1903143	1	0	1	#NUM!	1	0	1	#NUM!
outer dense plaque of desmosome	GO:0090636	1	0	1	#NUM!	1	0	1	#NUM!
leading edge of lamellipodium	GO:0061851	1	0	1	#NUM!	1	0	1	#NUM!
glycine cleavage complex	GO:0005960	1	0	1	#NUM!	1	0	1	#NUM!
rough endoplasmic reticulum lumen	GO:0048237	3	0	1	#NUM!	2	0	1	#NUM!
clathrin-sculpted acetylcholine transport vesicle membrane	GO:0060201	2	0	1	#NUM!	2	0	1	#NUM!
smooth muscle contractile fiber	GO:0030485	1	0	1	#NUM!	1	0	1	#NUM!
Lewy body corona	GO:1990038	1	0	1	#NUM!	1	0	1	#NUM!
dendritic spine head	GO:0044327	8	0	1	#NUM!	8	0	1	#NUM!
multivesicular body, internal vesicle	GO:0097487	0	0	1	#VALUE!	0	0	1	#VALUE!
apical tubulobulbar complex	GO:0061828	1	0	1	#NUM!	1	0	1	#NUM!
kinetochore microtubule	GO:0005828	2	0	1	#NUM!	2	1	0.167998	1.73894
pre-snoRNP complex	GO:0070761	4	0	1	#NUM!	4	0	1	#NUM!
TRAPPI protein complex	GO:1990070	1	0	1	#NUM!	1	0	1	#NUM!
lateral cell cortex	GO:0097575	1	0	1	#NUM!	1	0	1	#NUM!
interleukin-23 receptor complex	GO:0072536	1	0	1	#NUM!	0	0	1	#VALUE!
TIM23 mitochondrial import inner membrane translocase complex	GO:0005744	6	0	1	#NUM!	6	0	1	#NUM!
protein kinase 5 complex	GO:0016533	2	0	1	#NUM!	2	0	1	#NUM!
epidermal lamellar body	GO:0097209	1	0	1	#NUM!	2	0	1	#NUM!
Elg1 RFC-like complex	GO:0031391	2	0	1	#NUM!	2	0	1	#NUM!
voltage-gated sodium channel complex	GO:0001518	2	0	1	#NUM!	3	0	1	#NUM!
equatorial microtubule organizing center	GO:0000923	2	0	1	#NUM!	2	0	1	#NUM!
translation initiation ternary complex	GO:0044207	0	0	1	#VALUE!	0	0	1	#VALUE!
retromer complex	GO:0030904	7	0	1	#NUM!	7	0	1	#NUM!
clathrin-sculpted glutamate transport vesicle membrane	GO:0060203	3	0	1	#NUM!	3	0	1	#NUM!
cyclin E2-CDK2 complex	GO:0097135	2	0	1	#NUM!	2	0	1	#NUM!
classical Lewy body	GO:0097414	1	0	1	#NUM!	1	0	1	#NUM!
mitochondrion-derived vesicle	GO:0099073	1	0	1	#NUM!	1	0	1	#NUM!
postsynaptic endocytic zone	GO:0098843	2	0	1	#NUM!	2	0	1	#NUM!
asymmetric, glutamatergic, excitatory synapse	GO:0098985	1	0	1	#NUM!	1	0	1	#NUM!
postsynaptic specialization	GO:0099572	2	0	1	#NUM!	2	0	1	#NUM!
main axon	GO:0044304	3	0	1	#NUM!	3	0	1	#NUM!
respiratory chain complex IV	GO:0045277	3	0	1	#NUM!	3	0	1	#NUM!
peripheral region of growth cone	GO:0090725	1	0	1	#NUM!	1	0	1	#NUM!
zeta DNA polymerase complex	GO:0016035	1	0	1	#NUM!	1	0	1	#NUM!
host cell PML body	GO:0075341	1	0	1	#NUM!	1	0	1	#NUM!
myelin sheath abaxonal region	GO:0035748	5	0	1	#NUM!	5	0	1	#NUM!
plasma membrane respiratory chain complex I	GO:0045272	1	0	1	#NUM!	1	0	1	#NUM!
perivitelline space	GO:0098595	0	0	1	#VALUE!	1	0	1	#NUM!
integral component of peroxisomal membrane	GO:0005779	10	1	1	0.0951777	10	1	0.601525	0.129506
subapical complex	GO:0035003	0	0	1	#VALUE!	0	0	1	#VALUE!
symbiont-containing vacuole	GO:0020003	2	0	1	#NUM!	2	0	1	#NUM!
intrinsic component of endosome membrane	GO:0031302	0	0	1	#VALUE!	0	0	1	#VALUE!
rod spherule	GO:0044317	0	0	1	#VALUE!	1	0	1	#NUM!
proximal dendrite	GO:1990635	4	0	1	#NUM!	4	0	1	#NUM!
other organism cell	GO:0044216	1	0	1	#NUM!	1	0	1	#NUM!
telomeric heterochromatin	GO:0031933	2	0	1	#NUM!	2	0	1	#NUM!
invadopodium membrane	GO:0071438	2	0	1	#NUM!	2	0	1	#NUM!
lysosomal matrix	GO:1990836	1	0	1	#NUM!	1	0	1	#NUM!
laminin-2 complex	GO:0005607	1	0	1	#NUM!	1	0	1	#NUM!
signal recognition particle receptor complex	GO:0005785	1	0	1	#NUM!	1	0	1	#NUM!
piP-body	GO:0071547	2	0	1	#NUM!	2	0	1	#NUM!
extrinsic component of Golgi membrane	GO:0090498	3	0	1	#NUM!	3	0	1	#NUM!
nuclear pore central transport channel	GO:0044613	7	0	1	#NUM!	7	0	1	#NUM!
replication fork protection complex	GO:0031298	2	0	1	#NUM!	4	2	0.0410206	1.73894
vacuolar membrane	GO:0005774	13	1	1	-0.167187	14	1	1	-0.206966
dendritic spine membrane	GO:0032591	2	0	1	#NUM!	2	0	1	#NUM!
nuclear pre-replicative complex	GO:0005656	2	0	1	#NUM!	2	0	1	#NUM!
post-spliceosomal complex	GO:0071020	1	0	1	#NUM!	1	0	1	#NUM!
4-aminobutyrate transaminase complex	GO:0032144	1	0	1	#NUM!	1	0	1	#NUM!
microtubule plus-end	GO:0035371	15	1	1	-0.310287	14	2	0.351892	0.486181
endosome to plasma membrane transport vesicle	GO:0070381	3	0	1	#NUM!	3	0	1	#NUM!
platelet dense granule lumen	GO:0031089	6	0	1	#NUM!	6	1	0.424153	0.640332
endoplasmic reticulum-plasma membrane contact site	GO:0140268	4	0	1	#NUM!	4	0	1	#NUM!
endolysosome lumen	GO:0036021	3	0	1	#NUM!	3	0	1	#NUM!
eukaryotic translation initiation factor 2 complex	GO:0005850	1	0	1	#NUM!	1	0	1	#NUM!
intracellular cyclic nucleotide activated cation channel complex	GO:0017071	1	0	1	#NUM!	1	0	1	#NUM!
mitochondrial proton-transporting ATP synthase, stator stalk	GO:0000274	1	0	1	#NUM!	1	0	1	#NUM!
protein farnesyltransferase complex	GO:0005965	1	0	1	#NUM!	1	0	1	#NUM!
MIS12/MIND type complex	GO:0000444	3	0	1	#NUM!	3	0	1	#NUM!
clathrin-coated endocytic vesicle	GO:0045334	17	1	1	-0.435451	17	2	0.65684	0.292025
box C/D snoRNP complex	GO:0031428	2	0	1	#NUM!	3	0	1	#NUM!
cortical endoplasmic reticulum	GO:0032541	1	0	1	#NUM!	1	0	1	#NUM!
oligosaccharyltransferase III complex	GO:0035000	1	0	1	#NUM!	1	0	1	#NUM!
high-density lipoprotein particle	GO:0034364	5	0	1	#NUM!	6	1	0.424153	0.640332
RNA polymerase I complex	GO:0005736	6	0	1	#NUM!	6	0	1	#NUM!
mitotic spindle pole	GO:0097431	14	1	1	-0.241295	14	1	1	-0.206966
alveolar lamellar body	GO:0097208	2	0	1	#NUM!	2	0	1	#NUM!
cytoplasmic cyclin-dependent protein kinase holoenzyme complex	GO:0000308	1	0	1	#NUM!	1	0	1	#NUM!
alpha-beta T cell receptor complex	GO:0042105	1	0	1	#NUM!	1	0	1	#NUM!
sperm mitochondrial sheath	GO:0097226	1	0	1	#NUM!	1	0	1	#NUM!
synapse	GO:0045202	136	12	1	-0.0299855	137	10	0.648058	-0.185305
TRAPP complex	GO:0030008	6	0	1	#NUM!	6	0	1	#NUM!
TCR signalosome	GO:0036398	1	0	1	#NUM!	1	0	1	#NUM!
U2-type spliceosomal complex	GO:0005684	5	0	1	#NUM!	5	0	1	#NUM!
discoidal high-density lipoprotein particle	GO:0034365	2	0	1	#NUM!	2	0	1	#NUM!
mitochondrial proton-transporting ATP synthase complex, coupling factor F(o)	GO:0000276	6	0	1	#NUM!	6	0	1	#NUM!
mRNA cap methyltransferase complex	GO:0031533	1	0	1	#NUM!	1	0	1	#NUM!
protein C inhibitor-coagulation factor Xa complex	GO:0097182	0	0	1	#VALUE!	0	0	1	#VALUE!
dopaminergic synapse	GO:0098691	3	0	1	#NUM!	2	0	1	#NUM!
calcium ion-transporting ATPase complex	GO:0090534	2	0	1	#NUM!	2	0	1	#NUM!
dendrite cytoplasm	GO:0032839	16	1	1	-0.374826	16	2	0.645898	0.35265
SMN-Sm protein complex	GO:0034719	14	1	1	-0.241295	14	1	1	-0.206966
guanylate cyclase complex, soluble	GO:0008074	1	0	1	#NUM!	1	0	1	#NUM!
EGO complex	GO:0034448	2	0	1	#NUM!	3	0	1	#NUM!
small ribosomal subunit	GO:0015935	11	1	1	-0.000132529	11	1	1	0.0341959
checkpoint clamp complex	GO:0030896	3	0	1	#NUM!	4	0	1	#NUM!
growth hormone receptor complex	GO:0070195	1	0	1	#NUM!	1	0	1	#NUM!
RNA polymerase transcription factor SL1 complex	GO:0005668	2	0	1	#NUM!	2	0	1	#NUM!
nuclear euchromatin	GO:0005719	16	1	1	-0.374826	15	1	1	-0.275959
protein C inhibitor-TMPRSS11E complex	GO:0036025	0	0	1	#VALUE!	0	0	1	#VALUE!
interleukin-28 receptor complex	GO:0032002	0	0	1	#VALUE!	1	0	1	#NUM!
extrinsic component of endosome membrane	GO:0031313	6	0	1	#NUM!	6	0	1	#NUM!
pseudopodium membrane	GO:0031260	0	0	1	#VALUE!	0	0	1	#VALUE!
retromer, cargo-selective complex	GO:0030906	2	0	1	#NUM!	2	0	1	#NUM!
nuclear lumen	GO:0031981	1	0	1	#NUM!	1	0	1	#NUM!
extrinsic component of omegasome membrane	GO:0097629	1	0	1	#NUM!	1	0	1	#NUM!
protein C inhibitor-plasma kallikrein complex	GO:0036030	0	0	1	#VALUE!	0	0	1	#VALUE!
stereocilium bundle	GO:0032421	2	0	1	#NUM!	2	0	1	#NUM!
calcium- and calmodulin-dependent protein kinase complex	GO:0005954	2	0	1	#NUM!	2	0	1	#NUM!
syntrophin complex	GO:0016013	3	0	1	#NUM!	3	0	1	#NUM!
DNA replication factor C complex	GO:0005663	4	0	1	#NUM!	4	0	1	#NUM!
interphase microtubule organizing center	GO:0031021	1	0	1	#NUM!	1	0	1	#NUM!
nuclear outer membrane	GO:0005640	13	1	1	-0.167187	13	1	1	-0.132858
dendrite terminus	GO:0044292	2	0	1	#NUM!	2	0	1	#NUM!
Barr body	GO:0001740	3	0	1	#NUM!	3	0	1	#NUM!
lumenal side of Golgi membrane	GO:0098547	1	0	1	#NUM!	1	0	1	#NUM!
transcription factor TFTC complex	GO:0033276	7	0	1	#NUM!	7	0	1	#NUM!
calcium channel complex	GO:0034704	11	1	1	-0.000132529	11	1	1	0.0341959
UFD1-NPL4 complex	GO:0036501	1	0	1	#NUM!	1	0	1	#NUM!
female pronucleus	GO:0001939	6	0	1	#NUM!	6	0	1	#NUM!
ribose phosphate diphosphokinase complex	GO:0002189	4	0	1	#NUM!	4	0	1	#NUM!
SUMO activating enzyme complex	GO:0031510	3	0	1	#NUM!	3	0	1	#NUM!
plasma membrane raft	GO:0044853	15	1	1	-0.310287	14	2	0.351892	0.486181
BIM-BCL-xl complex	GO:0097140	1	0	1	#NUM!	1	0	1	#NUM!
laminin-3 complex	GO:0005608	1	0	1	#NUM!	1	0	1	#NUM!
nucleolar ribonuclease P complex	GO:0005655	2	0	1	#NUM!	2	0	1	#NUM!
cleavage body	GO:0071920	2	0	1	#NUM!	2	0	1	#NUM!
macropinocytic cup	GO:0070685	1	0	1	#NUM!	1	0	1	#NUM!
SCF ubiquitin ligase complex	GO:0019005	42	3	1	-0.241295	42	4	0.783943	0.0807159
FACT complex	GO:0035101	2	0	1	#NUM!	2	0	1	#NUM!
clathrin-sculpted monoamine transport vesicle membrane	GO:0070083	3	0	1	#NUM!	3	0	1	#NUM!
neurofibrillary tangle	GO:0097418	3	0	1	#NUM!	3	0	1	#NUM!
spherical high-density lipoprotein particle	GO:0034366	2	0	1	#NUM!	2	0	1	#NUM!
peroxisomal membrane	GO:0005778	34	3	1	-0.0299855	34	3	1	0.00434297
clathrin complex	GO:0071439	3	0	1	#NUM!	3	0	1	#NUM!
condensed nuclear chromosome kinetochore	GO:0000778	5	0	1	#NUM!	4	0	1	#NUM!
CURI complex	GO:0032545	2	0	1	#NUM!	2	0	1	#NUM!
DUBm complex	GO:0071819	2	0	1	#NUM!	2	0	1	#NUM!
perineuronal net	GO:0072534	2	0	1	#NUM!	2	0	1	#NUM!
RNA polymerase III complex	GO:0005666	8	0	1	#NUM!	9	0	1	#NUM!
NatC complex	GO:0031417	1	0	1	#NUM!	1	0	1	#NUM!
cytoplasmic side of late endosome membrane	GO:0098560	2	0	1	#NUM!	2	0	1	#NUM!
lamellar body	GO:0042599	5	0	1	#NUM!	5	0	1	#NUM!
VCB complex	GO:0030891	5	0	1	#NUM!	5	0	1	#NUM!
endothelial microparticle	GO:0072563	1	0	1	#NUM!	1	0	1	#NUM!
protein-lipid complex	GO:0032994	1	0	1	#NUM!	1	0	1	#NUM!
collagen type XI trimer	GO:0005592	1	0	1	#NUM!	1	0	1	#NUM!
host cell presynaptic membrane	GO:0044231	1	0	1	#NUM!	1	0	1	#NUM!
chromosome passenger complex	GO:0032133	0	0	1	#VALUE!	0	0	1	#VALUE!
sex chromatin	GO:0001739	6	0	1	#NUM!	6	0	1	#NUM!
node of Ranvier	GO:0033268	8	0	1	#NUM!	8	0	1	#NUM!
alveolar lamellar body membrane	GO:0097233	0	0	1	#VALUE!	0	0	1	#VALUE!
oncostatin-M receptor complex	GO:0005900	2	0	1	#NUM!	2	0	1	#NUM!
mitochondrial crista	GO:0030061	3	0	1	#NUM!	3	0	1	#NUM!
growth cone membrane	GO:0032584	2	0	1	#NUM!	2	0	1	#NUM!
cyclin/CDK positive transcription elongation factor complex	GO:0008024	4	0	1	#NUM!	4	0	1	#NUM!
U4atac snRNP	GO:0005690	2	0	1	#NUM!	2	0	1	#NUM!
interfibrillar mitochondrion	GO:1990844	1	0	1	#NUM!	1	0	1	#NUM!
ribonucleoside-diphosphate reductase complex	GO:0005971	1	0	1	#NUM!	1	0	1	#NUM!
insulin-like growth factor binding protein complex	GO:0016942	2	0	1	#NUM!	2	0	1	#NUM!
pseudopodium	GO:0031143	12	1	1	-0.0871439	12	1	1	-0.0528154
replisome	GO:0030894	1	0	1	#NUM!	1	0	1	#NUM!
mitotic spindle midzone	GO:1990023	4	0	1	#NUM!	4	0	1	#NUM!
endoplasmic reticulum chaperone complex	GO:0034663	8	0	1	#NUM!	8	0	1	#NUM!
Mre11 complex	GO:0030870	2	0	1	#NUM!	2	0	1	#NUM!
BCOR complex	GO:0140261	1	0	1	#NUM!	1	0	1	#NUM!
USH2 complex	GO:1990696	1	0	1	#NUM!	1	0	1	#NUM!
TSC1-TSC2 complex	GO:0033596	2	0	1	#NUM!	2	0	1	#NUM!
cyclin D2-CDK4 complex	GO:0097129	2	0	1	#NUM!	2	0	1	#NUM!
ciliary pocket membrane	GO:0020018	2	0	1	#NUM!	2	0	1	#NUM!
transcription factor TFIIE complex	GO:0005673	2	0	1	#NUM!	2	0	1	#NUM!
ion channel complex	GO:0034702	2	0	1	#NUM!	2	0	1	#NUM!
RNA polymerase II transcription repressor complex	GO:0090571	2	0	1	#NUM!	2	0	1	#NUM!
PR-DUB complex	GO:0035517	3	0	1	#NUM!	3	0	1	#NUM!
kinesin I complex	GO:0016938	1	0	1	#NUM!	1	0	1	#NUM!
lysosomal membrane	GO:0005765	160	14	1	-0.0383537	157	13	1	-0.0592052
symmetric synapse	GO:0032280	1	0	1	#NUM!	1	0	1	#NUM!
photoreceptor outer segment	GO:0001750	18	1	1	-0.492609	18	2	0.668599	0.234867
plasma membrane bounded cell projection cytoplasm	GO:0032838	1	0	1	#NUM!	1	0	1	#NUM!
integrin alpha7-beta1 complex	GO:0034677	1	0	1	#NUM!	1	0	1	#NUM!
DBIRD complex	GO:0044609	1	0	1	#NUM!	1	0	1	#NUM!
GATOR2 complex	GO:0061700	4	0	1	#NUM!	5	0	1	#NUM!
BBSome	GO:0034464	4	0	1	#NUM!	4	0	1	#NUM!
intercellular bridge	GO:0045171	32	3	1	0.0306391	32	3	0.757126	0.0649676
cortical microtubule plus-end	GO:1903754	1	0	1	#NUM!	1	0	1	#NUM!
MCM complex	GO:0042555	8	0	1	#NUM!	8	0	1	#NUM!
preribosome, small subunit precursor	GO:0030688	6	0	1	#NUM!	8	0	1	#NUM!
small nucleolar ribonucleoprotein complex	GO:0005732	7	0	1	#NUM!	7	0	1	#NUM!
dynactin complex	GO:0005869	7	0	1	#NUM!	7	0	1	#NUM!
inactive sex chromosome	GO:0098577	1	0	1	#NUM!	1	0	1	#NUM!
Shc-EGFR complex	GO:0070435	2	0	1	#NUM!	2	0	1	#NUM!
eukaryotic translation initiation factor 2B complex	GO:0005851	4	0	1	#NUM!	4	0	1	#NUM!
integrin alpha11-beta1 complex	GO:0034681	1	0	1	#NUM!	1	0	1	#NUM!
serine/threonine protein kinase complex	GO:1902554	1	0	1	#NUM!	1	0	1	#NUM!
Ndc80 complex	GO:0031262	1	0	1	#NUM!	0	0	1	#VALUE!
integral component of lysosomal membrane	GO:1905103	1	0	1	#NUM!	1	0	1	#NUM!
core-binding factor complex	GO:0016513	2	0	1	#NUM!	2	0	1	#NUM!
ribosome	GO:0005840	33	3	1	-0.000132529	33	3	0.764198	0.0341959
smooth endoplasmic reticulum membrane	GO:0030868	1	0	1	#NUM!	2	0	1	#NUM!
succinate-CoA ligase complex	GO:0042709	1	0	1	#NUM!	1	0	1	#NUM!
heterotrimeric G-protein complex	GO:0005834	18	1	1	-0.492609	18	1	1	-0.458281
RNA N6-methyladenosine methyltransferase complex	GO:0036396	4	0	1	#NUM!	4	0	1	#NUM!
presynaptic cytoskeleton	GO:0099569	1	0	1	#NUM!	1	0	1	#NUM!
serine protease inhibitor complex	GO:0097180	0	0	1	#VALUE!	0	0	1	#VALUE!
muscle myosin complex	GO:0005859	3	0	1	#NUM!	4	0	1	#NUM!
spliceosomal complex	GO:0005681	71	6	1	-0.0731577	71	7	0.674189	0.115321
clathrin coat of coated pit	GO:0030132	4	0	1	#NUM!	4	0	1	#NUM!
ESCRT-0 complex	GO:0033565	3	0	1	#NUM!	3	0	1	#NUM!
vesicle coat	GO:0030120	1	0	1	#NUM!	1	0	1	#NUM!
katanin complex	GO:0008352	1	0	1	#NUM!	1	0	1	#NUM!
stereocilium shaft	GO:0120043	1	0	1	#NUM!	1	0	1	#NUM!
gamma-tubulin complex	GO:0000930	6	0	1	#NUM!	6	0	1	#NUM!
spindle matrix	GO:1990047	1	0	1	#NUM!	1	0	1	#NUM!
CHOP-C/EBP complex	GO:0036488	1	0	1	#NUM!	2	1	0.167998	1.73894
phosphatidylinositol 3-kinase complex, class III	GO:0035032	1	0	1	#NUM!	1	0	1	#NUM!
Rad51B-Rad51C-Rad51D-XRCC2 complex	GO:0033063	2	0	1	#NUM!	2	0	1	#NUM!
anchored component of presynaptic active zone membrane	GO:0099029	2	0	1	#NUM!	2	0	1	#NUM!
hemidesmosome	GO:0030056	4	0	1	#NUM!	4	0	1	#NUM!
NOS2-CD74 complex	GO:0035693	1	0	1	#NUM!	1	0	1	#NUM!
extrinsic component of postsynaptic membrane	GO:0098890	2	0	1	#NUM!	2	1	0.167998	1.73894
Elongator holoenzyme complex	GO:0033588	3	0	1	#NUM!	3	0	1	#NUM!
bicellular tight junction	GO:0005923	54	5	1	0.0182166	54	4	1	-0.170598
chylomicron remnant	GO:0034360	0	0	1	#VALUE!	0	0	1	#VALUE!
integral component of neuronal dense core vesicle membrane	GO:0099066	2	0	1	#NUM!	2	0	1	#NUM!
autosome	GO:0030849	1	0	1	#NUM!	1	0	1	#NUM!
rough endoplasmic reticulum membrane	GO:0030867	2	0	1	#NUM!	2	0	1	#NUM!
secretory granule	GO:0030141	28	2	1	-0.241295	31	4	0.345333	0.384398
tethering complex	GO:0099023	1	0	1	#NUM!	1	0	1	#NUM!
meiotic cohesin complex	GO:0030893	3	0	1	#NUM!	3	0	1	#NUM!
other organism cell membrane	GO:0044218	1	0	1	#NUM!	1	0	1	#NUM!
gamma-catenin-TCF7L2 complex	GO:0071665	1	0	1	#NUM!	1	0	1	#NUM!
cyclin K-CDK13 complex	GO:0002945	2	0	1	#NUM!	2	0	1	#NUM!
heterochromatin	GO:0000792	13	1	1	-0.167187	13	2	0.318576	0.560289
inflammasome complex	GO:0061702	1	0	1	#NUM!	1	0	1	#NUM!
distal axon	GO:0150034	2	0	1	#NUM!	2	0	1	#NUM!
gamma DNA polymerase complex	GO:0005760	1	0	1	#NUM!	1	0	1	#NUM!
BRCA1-BARD1 complex	GO:0031436	2	0	1	#NUM!	2	0	1	#NUM!
alphav-beta3 integrin-vitronectin complex	GO:0071062	2	0	1	#NUM!	1	0	1	#NUM!
recycling endosome	GO:0055037	59	5	1	-0.0703368	59	7	0.357051	0.300464
UBC13-MMS2 complex	GO:0031372	2	0	1	#NUM!	2	0	1	#NUM!
calyx of Held	GO:0044305	12	1	1	-0.0871439	12	1	1	-0.0528154
IRE1-TRAF2-ASK1 complex	GO:1990604	1	0	1	#NUM!	1	0	1	#NUM!
apolipoprotein B mRNA editing enzyme complex	GO:0030895	2	0	1	#NUM!	2	0	1	#NUM!
lipopolysaccharide receptor complex	GO:0046696	4	0	1	#NUM!	4	0	1	#NUM!
NSL complex	GO:0044545	5	0	1	#NUM!	5	0	1	#NUM!
PCSK9-AnxA2 complex	GO:1990667	1	0	1	#NUM!	1	0	1	#NUM!
cyclin A1-CDK2 complex	GO:0097123	2	0	1	#NUM!	2	0	1	#NUM!
septin complex	GO:0031105	9	0	1	#NUM!	9	0	1	#NUM!
translation release factor complex	GO:0018444	2	0	1	#NUM!	2	0	1	#NUM!
eukaryotic translation initiation factor 3 complex, eIF3m	GO:0071541	6	0	1	#NUM!	6	0	1	#NUM!
anchored component of postsynaptic density membrane	GO:0099031	1	0	1	#NUM!	1	0	1	#NUM!
muscle cell projection membrane	GO:0036195	1	0	1	#NUM!	1	0	1	#NUM!
cell cortex region	GO:0099738	9	0	1	#NUM!	9	0	1	#NUM!
protein C inhibitor-coagulation factor XI complex	GO:0097183	0	0	1	#VALUE!	0	0	1	#VALUE!
[truncated: 705 more rows]
