# Supplementary material for: Probabilistic Critical Controllability Analysis of Protein Interaction Networks Integrating Normal Brain Ageing Gene Expression Profiles
Source: Int J Mol Sci. 2021 Sep 13;22(18):9891. doi: 10.3390/ijms22189891 (PMC8465977; doi:10.3390/ijms22189891)
Supplement: Supplementary file 1 [file ijms-22-09891-s001.zip › TableS15_.xlsx]

## Sheet: SG20-39
#SG20-39(θ=0.5)		Male				Female
Gene ontology (biological process)	Gene ontology IDs	AllGene	Critical	P-value	Enrichment(log scale)	AllGene	Critical	P-value	Enrichment(log scale)
identical protein binding	GO:0042802	713	132	7.45462e-14	0.626694	715	122	2.75783e-10	0.548084
telomeric DNA binding	GO:0042162	21	11	1.14383e-06	1.66675	21	12	9.80279e-08	1.75673
transforming growth factor beta receptor, pathway-specific cytoplasmic mediator activity	GO:0030618	5	5	9.34854e-06	2.31337	5	5	9.20894e-06	2.31635
protein C-terminus binding	GO:0008022	144	31	2.5774e-05	0.777548	141	26	0.00146904	0.625682
enzyme binding	GO:0019899	241	44	5.91551e-05	0.612766	238	36	0.0078011	0.427594
I-SMAD binding	GO:0070411	9	6	5.93143e-05	1.90791	9	6	5.8299e-05	1.91088
SMAD binding	GO:0046332	35	11	0.000370252	1.15592	33	7	0.038728	0.765748
ubiquitin protein ligase binding	GO:0031625	236	40	0.000540379	0.538421	232	39	0.0007182	0.53317
tau protein binding	GO:0048156	38	11	0.000810453	1.07368	38	10	0.00298214	0.981344
G-rich strand telomeric DNA binding	GO:0098505	9	5	0.00083805	1.72559	9	6	5.8299e-05	1.91088
MAP kinase activity	GO:0004707	13	6	0.000855251	1.54018	13	6	0.000841542	1.54316
double-stranded telomeric DNA binding	GO:0003691	6	4	0.00120995	1.90791	5	3	0.00820367	1.80552
beta-catenin binding	GO:0008013	58	14	0.00122615	0.891988	57	16	8.1254e-05	1.04588
p53 binding	GO:0002039	52	13	0.00128431	0.927079	55	16	5.03873e-05	1.0816
transforming growth factor beta binding	GO:0050431	10	5	0.00154022	1.62023	10	3	0.0677174	1.11237
protein-containing complex binding	GO:0044877	173	30	0.00185223	0.561279	173	31	0.00104267	0.597041
DEAD/H-box RNA helicase binding	GO:0017151	7	4	0.00260252	1.75376	7	5	0.000163137	1.97987
protein phosphatase binding	GO:0019903	56	13	0.00264017	0.852971	55	12	0.0095528	0.793919
protein domain specific binding	GO:0019904	176	30	0.00291404	0.544087	173	29	0.00409333	0.53035
sodium channel inhibitor activity	GO:0019871	4	3	0.00357204	2.02569	4	3	0.00354099	2.02866
histone methyltransferase activity (H4-R3 specific)	GO:0044020	4	3	0.00357204	2.02569	4	3	0.00354099	2.02866
chromatin binding	GO:0003682	245	38	0.00441514	0.449702	242	36	0.0111708	0.410927
transcription factor binding	GO:0008134	228	36	0.00447028	0.467547	223	37	0.00129309	0.520092
phosphotyrosine residue binding	GO:0001784	34	9	0.0046666	0.984238	34	10	0.00118825	1.09257
protein kinase C binding	GO:0005080	34	9	0.0046666	0.984238	34	7	0.0738026	0.735895
protein kinase regulator activity	GO:0019887	8	4	0.00479963	1.62023	9	4	0.00788391	1.50542
bHLH transcription factor binding	GO:0043425	13	5	0.00611254	1.35786	12	5	0.00403699	1.44088
DNA-binding transcription activator activity, RNA polymerase II-specific	GO:0001228	192	31	0.0064439	0.489865	194	34	0.000832868	0.574848
activin binding	GO:0048185	9	4	0.00796889	1.50244	9	4	0.00788391	1.50542
transmembrane receptor protein serine/threonine kinase activity	GO:0004675	5	3	0.00827363	1.80255	5	2	0.0794116	1.40005
NF-kappaB binding	GO:0051059	25	7	0.00881731	1.04041	26	7	0.0108865	1.00416
telethonin binding	GO:0031433	2	2	0.00977344	2.31337	1	1	0.0986334	2.31635
nicotinate-nucleotide adenylyltransferase activity	GO:0004515	2	2	0.00977344	2.31337	2	1	0.187551	1.6232
anion:anion antiporter activity	GO:0015301	2	2	0.00977344	2.31337	1	1	0.0986334	2.31635
GMP binding	GO:0019002	2	2	0.00977344	2.31337	2	2	0.00971534	2.31635
thrombin-activated receptor activity	GO:0015057	2	2	0.00977344	2.31337	2	2	0.00971534	2.31635
type 1 fibroblast growth factor receptor binding	GO:0005105	2	2	0.00977344	2.31337	2	2	0.00971534	2.31635
NFAT protein binding	GO:0051525	2	2	0.00977344	2.31337	3	3	0.000955654	2.31635
signal sequence binding	GO:0005048	2	2	0.00977344	2.31337	2	2	0.00971534	2.31635
RNA polymerase II proximal promoter sequence-specific DNA binding	GO:0000978	239	36	0.0106375	0.420429	238	41	0.000340327	0.557647
collagen binding	GO:0005518	26	7	0.0110607	1.00119	28	7	0.0164846	0.930051
protein dimerization activity	GO:0046983	65	13	0.0111294	0.703936	64	13	0.00983046	0.722412
SUMO transferase activity	GO:0019789	15	5	0.0120699	1.21476	15	5	0.0119212	1.21773
phosphatidylinositol 3-kinase binding	GO:0043548	15	5	0.0120699	1.21476	15	5	0.0119212	1.21773
amino acid transmembrane transporter activity	GO:0015171	6	3	0.0153373	1.62023	8	2	0.182769	0.930051
primary miRNA binding	GO:0070878	6	3	0.0153373	1.62023	6	3	0.0152112	1.6232
transforming growth factor beta receptor activity, type I	GO:0005025	6	3	0.0153373	1.62023	6	3	0.0152112	1.6232
oxidoreductase activity, acting on the CH-OH group of donors, NAD or NADP as acceptor	GO:0016616	6	3	0.0153373	1.62023	6	3	0.0152112	1.6232
phosphatase binding	GO:0019902	34	8	0.0156309	0.866455	34	6	0.141317	0.581744
RNA polymerase II transcription factor binding	GO:0001085	34	8	0.0156309	0.866455	34	8	0.0153688	0.869426
growth factor binding	GO:0019838	22	6	0.0171691	1.01409	21	5	0.0493393	0.881261
transforming growth factor beta-activated receptor activity	GO:0005024	11	4	0.0177743	1.30177	11	3	0.0865139	1.01706
thioesterase binding	GO:0031996	11	4	0.0177743	1.30177	10	4	0.012127	1.40005
1-phosphatidylinositol-3-kinase regulator activity	GO:0046935	11	4	0.0177743	1.30177	12	3	0.107228	0.930051
protein kinase binding	GO:0019901	306	43	0.0181555	0.350989	306	40	0.0616453	0.28164
nuclear receptor activity	GO:0004879	35	8	0.0185604	0.837467	32	9	0.00292506	1.04783
RNA polymerase II distal enhancer sequence-specific DNA binding	GO:0000980	48	10	0.023752	0.744758	47	11	0.00503525	0.864093
DNA-binding transcription factor activity	GO:0003700	337	46	0.0241458	0.321932	332	50	0.00235827	0.423233
RNA polymerase II activating transcription factor binding	GO:0001102	30	7	0.0242164	0.858086	30	8	0.00704011	0.99459
E-box binding	GO:0070888	30	7	0.0242164	0.858086	27	6	0.0441102	0.812268
co-SMAD binding	GO:0070410	7	3	0.0248884	1.46608	7	3	0.0246895	1.46905
protein-arginine N-methyltransferase activity	GO:0016274	7	3	0.0248884	1.46608	7	3	0.0246895	1.46905
semaphorin receptor activity	GO:0017154	7	3	0.0248884	1.46608	7	3	0.0246895	1.46905
vascular endothelial growth factor binding	GO:0038085	7	3	0.0248884	1.46608	6	3	0.0152112	1.6232
actin-dependent ATPase activity	GO:0030898	7	3	0.0248884	1.46608	4	1	0.33997	0.930051
armadillo repeat domain binding	GO:0070016	7	3	0.0248884	1.46608	7	3	0.0246895	1.46905
epidermal growth factor receptor binding	GO:0005154	24	6	0.0261434	0.927079	24	6	0.0257996	0.930051
ribonucleoprotein complex binding	GO:0043021	24	6	0.0261434	0.927079	23	6	0.0210531	0.972611
proline-rich region binding	GO:0070064	18	5	0.0268608	1.03244	17	4	0.0791184	0.869426
nitric-oxide synthase regulator activity	GO:0030235	3	2	0.0273918	1.90791	3	2	0.0272347	1.91088
L-amino acid transmembrane transporter activity	GO:0015179	3	2	0.0273918	1.90791	4	1	0.33997	0.930051
ErbB-3 class receptor binding	GO:0043125	3	2	0.0273918	1.90791	3	2	0.0272347	1.91088
CCR5 chemokine receptor binding	GO:0031730	3	2	0.0273918	1.90791	3	2	0.0272347	1.91088
phosphothreonine residue binding	GO:0050816	3	2	0.0273918	1.90791	3	2	0.0272347	1.91088
RNA polymerase II transcription coactivator binding	GO:0001225	3	2	0.0273918	1.90791	3	2	0.0272347	1.91088
Rho GDP-dissociation inhibitor binding	GO:0051022	3	2	0.0273918	1.90791	3	2	0.0272347	1.91088
MRF binding	GO:0043426	3	2	0.0273918	1.90791	3	2	0.0272347	1.91088
purine-rich negative regulatory element binding	GO:0032422	3	2	0.0273918	1.90791	1	0	1	#NUM!
kinase activator activity	GO:0019209	3	2	0.0273918	1.90791	3	2	0.0272347	1.91088
neutral amino acid transmembrane transporter activity	GO:0015175	3	2	0.0273918	1.90791	5	1	0.40511	0.706907
5'-3' exoribonuclease activity	GO:0004534	3	2	0.0273918	1.90791	3	2	0.0272347	1.91088
JUN kinase activity	GO:0004705	3	2	0.0273918	1.90791	3	2	0.0272347	1.91088
ion channel binding	GO:0044325	73	13	0.0297056	0.587864	72	13	0.0271934	0.604629
ubiquitin-protein transferase activity	GO:0004842	180	27	0.0302187	0.416254	173	24	0.0912291	0.341108
steroid binding	GO:0005496	13	4	0.0328399	1.13472	12	4	0.0243716	1.21773
protein kinase activator activity	GO:0030295	19	5	0.0335742	0.978373	19	5	0.0331942	0.981344
type I transforming growth factor beta receptor binding	GO:0034713	8	3	0.0369416	1.33254	8	2	0.182769	0.930051
histone-arginine N-methyltransferase activity	GO:0008469	8	3	0.0369416	1.33254	8	3	0.0366548	1.33552
microfilament motor activity	GO:0000146	8	3	0.0369416	1.33254	5	1	0.40511	0.706907
leucine zipper domain binding	GO:0043522	8	3	0.0369416	1.33254	8	3	0.0366548	1.33552
disordered domain specific binding	GO:0097718	26	6	0.0377811	0.847037	26	6	0.0373031	0.850008
protein self-association	GO:0043621	33	7	0.0392755	0.762776	33	8	0.0128288	0.899279
3'-5'-exoribonuclease activity	GO:0000175	20	5	0.0412405	0.927079	19	4	0.110389	0.758201
ubiquitin binding	GO:0043130	58	11	0.0420906	0.650826	59	10	0.07692	0.541393
transporter activity	GO:0005215	21	5	0.0498796	0.878289	21	3	0.455971	0.370435
mitogen-activated protein kinase p38 binding	GO:0048273	4	2	0.0512115	1.62023	4	2	0.0509284	1.6232
Toll-like receptor binding	GO:0035325	4	2	0.0512115	1.62023	4	2	0.0509284	1.6232
RNA polymerase II intronic transcription regulatory region sequence-specific DNA binding	GO:0001162	4	2	0.0512115	1.62023	3	1	0.26771	1.21773
dipeptidyl-peptidase activity	GO:0008239	4	2	0.0512115	1.62023	3	0	1	#NUM!
protein-arginine omega-N monomethyltransferase activity	GO:0035241	4	2	0.0512115	1.62023	4	2	0.0509284	1.6232
demethylase activity	GO:0032451	4	2	0.0512115	1.62023	4	2	0.0509284	1.6232
phosphatidylinositol 3-kinase regulatory subunit binding	GO:0036312	4	2	0.0512115	1.62023	6	2	0.111512	1.21773
co-receptor binding	GO:0039706	4	2	0.0512115	1.62023	4	2	0.0509284	1.6232
syndecan binding	GO:0045545	4	2	0.0512115	1.62023	4	2	0.0509284	1.6232
phosphoserine residue binding	GO:0050815	4	2	0.0512115	1.62023	4	2	0.0509284	1.6232
phosphoric diester hydrolase activity	GO:0008081	4	2	0.0512115	1.62023	4	2	0.0509284	1.6232
ankyrin repeat binding	GO:0071532	4	2	0.0512115	1.62023	4	2	0.0509284	1.6232
cysteine-type endopeptidase activator activity involved in apoptotic process	GO:0008656	9	3	0.051428	1.21476	7	2	0.146241	1.06358
titin binding	GO:0031432	9	3	0.051428	1.21476	8	3	0.0366548	1.33552
tumor necrosis factor receptor binding	GO:0005164	15	4	0.0535349	0.991618	14	4	0.0420759	1.06358
actin filament binding	GO:0051015	110	17	0.0536693	0.446107	103	12	0.505499	0.166523
serine-type endopeptidase inhibitor activity	GO:0004867	22	5	0.0595003	0.831769	24	5	0.0808419	0.747729
protein homodimerization activity	GO:0042803	458	57	0.0622289	0.229556	459	55	0.12293	0.194628
ATPase binding	GO:0051117	55	10	0.0635737	0.608626	53	11	0.0167889	0.743949
tau-protein kinase activity	GO:0050321	16	4	0.0659943	0.927079	16	4	0.0654011	0.930051
mRNA 3'-UTR AU-rich region binding	GO:0035925	16	4	0.0659943	0.927079	16	3	0.204773	0.642369
protein serine/threonine kinase activity	GO:0004674	254	34	0.0676639	0.3024	251	35	0.0309242	0.346241
heat shock protein binding	GO:0031072	43	8	0.0681939	0.631615	43	6	0.311365	0.346905
cAMP response element binding	GO:0035497	10	3	0.0682166	1.1094	10	3	0.0677174	1.11237
histone-lysine N-methyltransferase activity	GO:0018024	10	3	0.0682166	1.1094	10	4	0.012127	1.40005
U6 snRNA binding	GO:0017070	10	3	0.0682166	1.1094	10	3	0.0677174	1.11237
double-stranded DNA binding	GO:0003690	57	10	0.0696177	0.572907	57	7	0.502261	0.219204
ephrin receptor binding	GO:0046875	23	5	0.0701007	0.787317	24	7	0.00681377	1.0842
steroid hormone receptor activity	GO:0003707	34	7	0.0741064	0.732923	32	7	0.0332342	0.79652
R-SMAD binding	GO:0070412	17	4	0.0798175	0.866455	17	4	0.0791184	0.869426
ionotropic glutamate receptor binding	GO:0035255	17	4	0.0798175	0.866455	17	4	0.0791184	0.869426
virion binding	GO:0046790	5	2	0.0798368	1.39708	6	2	0.111512	1.21773
cysteine-type endopeptidase activity involved in apoptotic signaling pathway	GO:0097199	5	2	0.0798368	1.39708	5	2	0.0794116	1.40005
ferroxidase activity	GO:0004322	5	2	0.0798368	1.39708	5	1	0.40511	0.706907
histone demethylase activity	GO:0032452	5	2	0.0798368	1.39708	5	2	0.0794116	1.40005
platelet-derived growth factor binding	GO:0048407	5	2	0.0798368	1.39708	6	2	0.111512	1.21773
importin-alpha family protein binding	GO:0061676	5	2	0.0798368	1.39708	5	2	0.0794116	1.40005
ubiquitin-like protein conjugating enzyme binding	GO:0044390	5	2	0.0798368	1.39708	6	2	0.111512	1.21773
thioredoxin peroxidase activity	GO:0008379	5	2	0.0798368	1.39708	5	1	0.40511	0.706907
acylglycerol lipase activity	GO:0047372	5	2	0.0798368	1.39708	4	1	0.33997	0.930051
neuroligin family protein binding	GO:0097109	5	2	0.0798368	1.39708	5	2	0.0794116	1.40005
ATP-dependent protein binding	GO:0043008	5	2	0.0798368	1.39708	5	2	0.0794116	1.40005
SUMO ligase activity	GO:0061665	5	2	0.0798368	1.39708	5	2	0.0794116	1.40005
SH2 domain binding	GO:0042169	24	5	0.0816683	0.744758	24	4	0.289313	0.524586
RNA polymerase II repressing transcription factor binding	GO:0001103	24	5	0.0816683	0.744758	23	4	0.27734	0.567146
protein transporter activity	GO:0008565	11	3	0.0871325	1.01409	11	3	0.0865139	1.01706
protein kinase A catalytic subunit binding	GO:0034236	11	3	0.0871325	1.01409	11	2	0.296815	0.611597
insulin-like growth factor receptor binding	GO:0005159	11	3	0.0871325	1.01409	11	3	0.0865139	1.01706
molecular adaptor activity	GO:0060090	25	5	0.0941817	0.703936	25	6	0.031207	0.889229
transcription coregulator activity	GO:0003712	52	9	0.0960147	0.559354	49	9	0.0536422	0.62175
short-chain carboxylesterase activity	GO:0034338	1	1	0.0989269	2.31337	0	0	1	#VALUE!
glycerol kinase activity	GO:0004370	1	1	0.0989269	2.31337	1	0	1	#NUM!
UTP binding	GO:0002134	1	1	0.0989269	2.31337	1	1	0.0986334	2.31635
D-lactate dehydrogenase (cytochrome) activity	GO:0004458	1	1	0.0989269	2.31337	0	0	1	#VALUE!
glial cell-derived neurotrophic factor receptor activity	GO:0016167	1	1	0.0989269	2.31337	1	1	0.0986334	2.31635
protein propionyltransferase activity	GO:0061920	1	1	0.0989269	2.31337	1	1	0.0986334	2.31635
RNA polymerase II general transcription initiation factor binding	GO:0001091	1	1	0.0989269	2.31337	1	1	0.0986334	2.31635
gamma-glutamylaminecyclotransferase activity	GO:0061929	1	1	0.0989269	2.31337	0	0	1	#VALUE!
phosphatidic acid transporter activity	GO:1990050	1	1	0.0989269	2.31337	1	1	0.0986334	2.31635
peroxisome membrane class-1 targeting sequence binding	GO:0036105	1	1	0.0989269	2.31337	1	1	0.0986334	2.31635
protein-N-terminal glutamine amidohydrolase activity	GO:0070773	1	1	0.0989269	2.31337	1	1	0.0986334	2.31635
MHC class Ib receptor activity	GO:0032394	1	1	0.0989269	2.31337	1	1	0.0986334	2.31635
eukaryotic initiation factor 4G binding	GO:0031370	1	1	0.0989269	2.31337	1	1	0.0986334	2.31635
cyclin-dependent protein kinase activating kinase activity	GO:0019912	1	1	0.0989269	2.31337	1	1	0.0986334	2.31635
interleukin-5 receptor binding	GO:0005137	1	1	0.0989269	2.31337	1	1	0.0986334	2.31635
S-methyl-5-thioadenosine phosphorylase activity	GO:0017061	1	1	0.0989269	2.31337	1	0	1	#NUM!
3'-flap endonuclease activity	GO:0048257	1	1	0.0989269	2.31337	1	1	0.0986334	2.31635
arsenite transmembrane transporter activity	GO:0015105	1	1	0.0989269	2.31337	1	1	0.0986334	2.31635
oxalate transmembrane transporter activity	GO:0019531	1	1	0.0989269	2.31337	1	1	0.0986334	2.31635
glutathione hydrolase activity	GO:0036374	1	1	0.0989269	2.31337	1	0	1	#NUM!
structural constituent of epidermis	GO:0030280	1	1	0.0989269	2.31337	1	1	0.0986334	2.31635
uridylate kinase activity	GO:0009041	1	1	0.0989269	2.31337	1	0	1	#NUM!
high molecular weight B cell growth factor receptor binding	GO:0030372	1	1	0.0989269	2.31337	1	1	0.0986334	2.31635
rRNA (uridine-N3-)-methyltransferase activity	GO:0070042	1	1	0.0989269	2.31337	0	0	1	#VALUE!
histone crotonyltransferase activity	GO:0140068	1	1	0.0989269	2.31337	1	1	0.0986334	2.31635
interleukin-1, type I receptor binding	GO:0005150	1	1	0.0989269	2.31337	1	1	0.0986334	2.31635
myosin II heavy chain binding	GO:0032038	1	1	0.0989269	2.31337	1	1	0.0986334	2.31635
histone methyltransferase activity (H2A-R3 specific)	GO:0070612	1	1	0.0989269	2.31337	1	1	0.0986334	2.31635
organic anion transmembrane transporter activity	GO:0008514	1	1	0.0989269	2.31337	1	0	1	#NUM!
1-phosphatidylinositol-3-phosphate 5-kinase activity	GO:0000285	1	1	0.0989269	2.31337	1	1	0.0986334	2.31635
deoxyhypusine synthase activity	GO:0034038	1	1	0.0989269	2.31337	1	1	0.0986334	2.31635
peptide-O-fucosyltransferase activity	GO:0046922	1	1	0.0989269	2.31337	0	0	1	#VALUE!
platelet-derived growth factor-activated receptor activity	GO:0005017	1	1	0.0989269	2.31337	1	1	0.0986334	2.31635
retinol O-fatty-acyltransferase activity	GO:0050252	1	1	0.0989269	2.31337	1	1	0.0986334	2.31635
inositol-1,3,4,5-tetrakisphosphate 3-phosphatase activity	GO:0051717	1	1	0.0989269	2.31337	1	1	0.0986334	2.31635
SUMO conjugating enzyme activity	GO:0061656	1	1	0.0989269	2.31337	1	1	0.0986334	2.31635
polyprenol reductase activity	GO:0102389	1	1	0.0989269	2.31337	1	1	0.0986334	2.31635
HLA-B specific inhibitory MHC class I receptor activity	GO:0030109	1	1	0.0989269	2.31337	0	0	1	#VALUE!
single-stranded DNA 3'-5' exodeoxyribonuclease activity	GO:0008310	1	1	0.0989269	2.31337	1	1	0.0986334	2.31635
interleukin-5 receptor activity	GO:0004914	1	1	0.0989269	2.31337	1	1	0.0986334	2.31635
histone demethylase activity (H3-R2 specific)	GO:0033746	1	1	0.0989269	2.31337	1	1	0.0986334	2.31635
CCR1 chemokine receptor binding	GO:0031726	1	1	0.0989269	2.31337	2	1	0.187551	1.6232
amino acid:sodium symporter activity	GO:0005283	1	1	0.0989269	2.31337	1	1	0.0986334	2.31635
interleukin-33 binding	GO:0002113	1	1	0.0989269	2.31337	1	1	0.0986334	2.31635
chondroitin-glucuronate 5-epimerase activity	GO:0047757	1	1	0.0989269	2.31337	1	1	0.0986334	2.31635
coreceptor activity involved in Wnt signaling pathway	GO:0071936	1	1	0.0989269	2.31337	0	0	1	#VALUE!
NEDD8 ligase activity	GO:0061663	1	1	0.0989269	2.31337	1	1	0.0986334	2.31635
inositol-1,3,4-trisphosphate 6-kinase activity	GO:0052725	1	1	0.0989269	2.31337	0	0	1	#VALUE!
ketohexokinase activity	GO:0004454	1	1	0.0989269	2.31337	1	1	0.0986334	2.31635
POZ domain binding	GO:0031208	1	1	0.0989269	2.31337	1	1	0.0986334	2.31635
type 2 fibroblast growth factor receptor binding	GO:0005111	1	1	0.0989269	2.31337	1	1	0.0986334	2.31635
phosphatidylinositol-3,4-bisphosphate 3-phosphatase activity	GO:0051800	1	1	0.0989269	2.31337	1	1	0.0986334	2.31635
BH3 domain binding	GO:0051434	1	1	0.0989269	2.31337	1	1	0.0986334	2.31635
sulfate transmembrane transporter activity	GO:0015116	1	1	0.0989269	2.31337	1	1	0.0986334	2.31635
calcium:proton antiporter activity	GO:0015369	1	1	0.0989269	2.31337	1	1	0.0986334	2.31635
type I interferon binding	GO:0019962	1	1	0.0989269	2.31337	1	0	1	#NUM!
sphingomyelin phosphodiesterase activator activity	GO:0016230	1	1	0.0989269	2.31337	1	1	0.0986334	2.31635
Ser-tRNA(Ala) hydrolase activity	GO:0002196	1	1	0.0989269	2.31337	1	1	0.0986334	2.31635
N-acetylglucosamine kinase activity	GO:0045127	1	1	0.0989269	2.31337	1	1	0.0986334	2.31635
inositol tetrakisphosphate 1-kinase activity	GO:0047325	1	1	0.0989269	2.31337	0	0	1	#VALUE!
linear polyubiquitin binding	GO:1990450	1	1	0.0989269	2.31337	1	1	0.0986334	2.31635
peptidyl-lysine 5-dioxygenase activity	GO:0070815	1	1	0.0989269	2.31337	1	1	0.0986334	2.31635
phosphatidylinositol-3,5-bisphosphate 5-phosphatase activity	GO:0043813	1	1	0.0989269	2.31337	1	1	0.0986334	2.31635
serotonin binding	GO:0051378	1	1	0.0989269	2.31337	1	1	0.0986334	2.31635
oxidative RNA demethylase activity	GO:0035515	1	1	0.0989269	2.31337	1	1	0.0986334	2.31635
intraciliary transport particle A binding	GO:0120160	1	1	0.0989269	2.31337	1	1	0.0986334	2.31635
hypoglycin A gamma-glutamyl transpeptidase activity	GO:0102953	1	1	0.0989269	2.31337	1	0	1	#NUM!
CD8 receptor binding	GO:0042610	1	1	0.0989269	2.31337	1	1	0.0986334	2.31635
type I interferon receptor activity	GO:0004905	1	1	0.0989269	2.31337	1	0	1	#NUM!
3-phosphoinositide-dependent protein kinase activity	GO:0004676	1	1	0.0989269	2.31337	1	1	0.0986334	2.31635
angiotensin type II receptor activity	GO:0004945	1	1	0.0989269	2.31337	1	1	0.0986334	2.31635
thymidylate kinase activity	GO:0004798	1	1	0.0989269	2.31337	1	0	1	#NUM!
oligopeptidase activity	GO:0070012	1	1	0.0989269	2.31337	1	1	0.0986334	2.31635
5-aminolevulinate synthase activity	GO:0003870	1	1	0.0989269	2.31337	1	0	1	#NUM!
RNA polymerase I general transcription initiation factor binding	GO:0001179	1	1	0.0989269	2.31337	0	0	1	#VALUE!
peroxisome matrix targeting signal-1 binding	GO:0005052	1	1	0.0989269	2.31337	1	1	0.0986334	2.31635
protein N-acetylglucosaminyltransferase activity	GO:0016262	1	1	0.0989269	2.31337	1	1	0.0986334	2.31635
histone methyltransferase activity (H3-R2 specific)	GO:0070611	1	1	0.0989269	2.31337	1	1	0.0986334	2.31635
site-specific endodeoxyribonuclease activity, specific for altered base	GO:0016890	1	1	0.0989269	2.31337	1	1	0.0986334	2.31635
bicarbonate transmembrane transporter activity	GO:0015106	1	1	0.0989269	2.31337	1	1	0.0986334	2.31635
oxidised low-density lipoprotein particle receptor activity	GO:0150025	1	1	0.0989269	2.31337	1	1	0.0986334	2.31635
structural constituent of presynaptic active zone	GO:0098882	1	1	0.0989269	2.31337	1	1	0.0986334	2.31635
mineralocorticoid receptor binding	GO:0031962	1	1	0.0989269	2.31337	1	1	0.0986334	2.31635
plus-end directed microfilament motor activity	GO:0060002	1	1	0.0989269	2.31337	0	0	1	#VALUE!
diacylglycerol O-acyltransferase activity	GO:0004144	1	1	0.0989269	2.31337	1	1	0.0986334	2.31635
tryptophan-tRNA ligase activity	GO:0004830	1	1	0.0989269	2.31337	1	1	0.0986334	2.31635
phospholipase activator activity	GO:0016004	1	1	0.0989269	2.31337	1	1	0.0986334	2.31635
purine ribonucleoside triphosphate binding	GO:0035639	1	1	0.0989269	2.31337	1	1	0.0986334	2.31635
histone demethylase activity (H4-R3 specific)	GO:0033749	1	1	0.0989269	2.31337	1	1	0.0986334	2.31635
CTP binding	GO:0002135	1	1	0.0989269	2.31337	1	1	0.0986334	2.31635
sedoheptulokinase activity	GO:0050277	1	1	0.0989269	2.31337	1	1	0.0986334	2.31635
cholestenone 5-alpha-reductase activity	GO:0047751	1	1	0.0989269	2.31337	1	1	0.0986334	2.31635
testosterone 6-beta-hydroxylase activity	GO:0050649	1	1	0.0989269	2.31337	1	1	0.0986334	2.31635
Toll-like receptor 2 binding	GO:0035663	1	1	0.0989269	2.31337	1	0	1	#NUM!
CXCR3 chemokine receptor binding	GO:0048248	1	1	0.0989269	2.31337	1	1	0.0986334	2.31635
retinoic acid 4-hydroxylase activity	GO:0008401	1	1	0.0989269	2.31337	1	1	0.0986334	2.31635
thyrotropin-releasing hormone receptor binding	GO:0031531	1	1	0.0989269	2.31337	1	1	0.0986334	2.31635
alcohol sulfotransferase activity	GO:0004027	1	1	0.0989269	2.31337	0	0	1	#VALUE!
monoamine transmembrane transporter activity	GO:0008504	1	1	0.0989269	2.31337	1	1	0.0986334	2.31635
phosphatidylethanolamine-translocating ATPase activity	GO:0090555	1	1	0.0989269	2.31337	1	1	0.0986334	2.31635
leukotriene C4 gamma-glutamyl transferase activity	GO:0103068	1	1	0.0989269	2.31337	1	0	1	#NUM!
aspartoacylase activity	GO:0019807	1	1	0.0989269	2.31337	0	0	1	#VALUE!
cocaine binding	GO:0019811	1	1	0.0989269	2.31337	1	1	0.0986334	2.31635
flap-structured DNA binding	GO:0070336	1	1	0.0989269	2.31337	1	1	0.0986334	2.31635
serotonin:sodium symporter activity	GO:0005335	1	1	0.0989269	2.31337	1	1	0.0986334	2.31635
G-rich single-stranded DNA binding	GO:1990955	1	1	0.0989269	2.31337	1	1	0.0986334	2.31635
(R)-2-hydroxyglutarate dehydrogenase activity	GO:0051990	1	1	0.0989269	2.31337	0	0	1	#VALUE!
GBD domain binding	GO:0032427	1	1	0.0989269	2.31337	1	1	0.0986334	2.31635
oxidoreductase activity, acting on the CH-CH group of donors, NAD or NADP as acceptor	GO:0016628	1	1	0.0989269	2.31337	1	1	0.0986334	2.31635
ceramide-translocating ATPase activity	GO:0099038	1	1	0.0989269	2.31337	1	1	0.0986334	2.31635
3-oxo-5-alpha-steroid 4-dehydrogenase activity	GO:0003865	1	1	0.0989269	2.31337	1	1	0.0986334	2.31635
carbohydrate kinase activity	GO:0019200	1	1	0.0989269	2.31337	2	1	0.187551	1.6232
inositol tetrakisphosphate 6-kinase activity	GO:0000825	1	1	0.0989269	2.31337	0	0	1	#VALUE!
2-acylglycerol O-acyltransferase activity	GO:0003846	1	1	0.0989269	2.31337	1	1	0.0986334	2.31635
histone butyryltransferase activity	GO:0140069	1	1	0.0989269	2.31337	1	1	0.0986334	2.31635
H3 histone acetyltransferase activity	GO:0010484	1	1	0.0989269	2.31337	2	1	0.187551	1.6232
secondary active sulfate transmembrane transporter activity	GO:0008271	1	1	0.0989269	2.31337	1	1	0.0986334	2.31635
sulfonylurea receptor binding	GO:0017098	1	1	0.0989269	2.31337	1	1	0.0986334	2.31635
phosphorylase activity	GO:0004645	1	1	0.0989269	2.31337	1	0	1	#NUM!
transforming growth factor beta receptor, common-partner cytoplasmic mediator activity	GO:0030616	1	1	0.0989269	2.31337	1	1	0.0986334	2.31635
peptidyltransferase activity	GO:0000048	1	1	0.0989269	2.31337	1	0	1	#NUM!
inositol-1,3,4-trisphosphate 5-kinase activity	GO:0052726	1	1	0.0989269	2.31337	0	0	1	#VALUE!
POU domain binding	GO:0070974	1	1	0.0989269	2.31337	1	1	0.0986334	2.31635
interleukin-8 binding	GO:0019959	1	1	0.0989269	2.31337	1	1	0.0986334	2.31635
L-glucuronate reductase activity	GO:0047939	1	1	0.0989269	2.31337	1	1	0.0986334	2.31635
nicotinamide-nucleotide adenylyltransferase activity	GO:0000309	1	1	0.0989269	2.31337	1	0	1	#NUM!
CD40 receptor binding	GO:0005174	1	1	0.0989269	2.31337	0	0	1	#VALUE!
dihydrolipoyllysine-residue succinyltransferase activity	GO:0004149	1	1	0.0989269	2.31337	1	1	0.0986334	2.31635
glucuronolactone reductase activity	GO:0047941	1	1	0.0989269	2.31337	1	1	0.0986334	2.31635
peptide butyryltransferase activity	GO:0140065	1	1	0.0989269	2.31337	1	1	0.0986334	2.31635
beta-glucuronidase activity	GO:0004566	1	1	0.0989269	2.31337	1	1	0.0986334	2.31635
lipoteichoic acid receptor activity	GO:0070892	1	1	0.0989269	2.31337	1	1	0.0986334	2.31635
platelet-derived growth factor beta-receptor activity	GO:0005019	1	1	0.0989269	2.31337	1	1	0.0986334	2.31635
ligase regulator activity	GO:0055103	1	1	0.0989269	2.31337	1	1	0.0986334	2.31635
nucleosome-dependent ATPase activity	GO:0070615	1	1	0.0989269	2.31337	1	1	0.0986334	2.31635
protein-N-terminal asparagine amidohydrolase activity	GO:0008418	1	1	0.0989269	2.31337	1	1	0.0986334	2.31635
histone demethylase activity (H3-K4 specific)	GO:0032453	1	1	0.0989269	2.31337	1	1	0.0986334	2.31635
protein phosphatase 2A binding	GO:0051721	12	3	0.107971	0.927079	12	3	0.107228	0.930051
enhancer binding	GO:0035326	12	3	0.107971	0.927079	12	3	0.107228	0.930051
protein tyrosine kinase binding	GO:1990782	12	3	0.107971	0.927079	12	3	0.107228	0.930051
cadherin binding involved in cell-cell adhesion	GO:0098641	12	3	0.107971	0.927079	10	1	1	0.0137603
NADH dehydrogenase (ubiquinone) activity	GO:0008137	29	0	0.109076	#NUM!	29	0	0.108812	#NUM!
phosphatidylinositol-4,5-bisphosphate binding	GO:0005546	40	7	0.10993	0.570404	38	8	0.0483138	0.758201
gamma-tubulin binding	GO:0043015	19	4	0.111314	0.755229	20	5	0.0407838	0.930051
LRR domain binding	GO:0030275	6	2	0.112086	1.21476	6	3	0.0152112	1.6232
TPR domain binding	GO:0030911	6	2	0.112086	1.21476	6	1	0.46383	0.524586
CD4 receptor binding	GO:0042609	6	2	0.112086	1.21476	6	2	0.111512	1.21773
1-phosphatidylinositol-3-kinase activity	GO:0016303	6	2	0.112086	1.21476	7	3	0.0246895	1.46905
calcium-dependent cysteine-type endopeptidase activity	GO:0004198	6	2	0.112086	1.21476	6	2	0.111512	1.21773
neurotrophin TRKA receptor binding	GO:0005168	6	2	0.112086	1.21476	6	2	0.111512	1.21773
AU-rich element binding	GO:0017091	6	2	0.112086	1.21476	6	1	0.46383	0.524586
low-density lipoprotein particle receptor activity	GO:0005041	6	2	0.112086	1.21476	6	2	0.111512	1.21773
low-density lipoprotein particle binding	GO:0030169	6	2	0.112086	1.21476	7	2	0.146241	1.06358
proteoglycan binding	GO:0043394	6	2	0.112086	1.21476	6	0	1	#NUM!
kinase binding	GO:0019900	56	9	0.117564	0.485247	55	9	0.110316	0.506237
nuclear hormone receptor binding	GO:0035257	20	4	0.128833	0.703936	20	4	0.127791	0.706907
phosphoprotein phosphatase activity	GO:0004721	20	4	0.128833	0.703936	20	4	0.127791	0.706907
ATP-dependent RNA helicase activity	GO:0004004	20	4	0.128833	0.703936	20	2	1	0.0137603
phosphatidylinositol binding	GO:0035091	46	8	0.128931	0.564174	45	7	0.204785	0.455593
transforming growth factor beta receptor binding	GO:0005160	13	3	0.130511	0.847037	13	3	0.12964	0.850008
enzyme regulator activity	GO:0030234	13	3	0.130511	0.847037	13	2	0.372022	0.444543
mitogen-activated protein kinase kinase kinase binding	GO:0031435	13	3	0.130511	0.847037	12	1	1	-0.168561
methyl-CpG binding	GO:0008327	13	3	0.130511	0.847037	13	2	0.372022	0.444543
endopeptidase activity	GO:0004175	33	6	0.133364	0.608626	32	6	0.124928	0.642369
ubiquitin conjugating enzyme activity	GO:0061631	33	6	0.133364	0.608626	33	6	0.132595	0.611597
transcription regulatory region DNA binding	GO:0044212	131	18	0.139015	0.328548	131	16	0.372751	0.213737
calmodulin binding	GO:0005516	107	15	0.143408	0.348595	100	12	0.496723	0.196082
protein heterodimerization activity	GO:0046982	269	34	0.143409	0.245023	270	38	0.0217124	0.35551
protein N-terminus binding	GO:0047485	87	13	0.144045	0.412415	87	13	0.143504	0.415387
phospholipid binding	GO:0005543	49	8	0.144252	0.500995	46	6	0.452965	0.279463
GDP-dissociation inhibitor activity	GO:0005092	7	2	0.146966	1.06061	7	3	0.0246895	1.46905
oxidoreductase activity, acting on paired donors, with incorporation or reduction of molecular oxygen, reduced flavin or flavoprotein as one donor, and incorporation of one atom of oxygen	GO:0016712	7	2	0.146966	1.06061	7	2	0.146241	1.06358
5S rRNA binding	GO:0008097	7	2	0.146966	1.06061	7	3	0.0246895	1.46905
phosphate ion binding	GO:0042301	7	2	0.146966	1.06061	6	2	0.111512	1.21773
adenyl-nucleotide exchange factor activity	GO:0000774	7	2	0.146966	1.06061	7	2	0.146241	1.06358
3',5'-cyclic-GMP phosphodiesterase activity	GO:0047555	7	2	0.146966	1.06061	7	0	1	#NUM!
ligase activity	GO:0016874	7	2	0.146966	1.06061	7	3	0.0246895	1.46905
protein-arginine omega-N asymmetric methyltransferase activity	GO:0035242	7	2	0.146966	1.06061	7	2	0.146241	1.06358
dynactin binding	GO:0034452	7	2	0.146966	1.06061	7	2	0.146241	1.06358
platelet-derived growth factor receptor binding	GO:0005161	7	2	0.146966	1.06061	8	3	0.0366548	1.33552
RNA polymerase II regulatory region sequence-specific DNA binding	GO:0000977	139	19	0.148943	0.323339	134	17	0.30328	0.251719
DNA-binding transcription factor activity, RNA polymerase II-specific	GO:0000981	679	78	0.154471	0.149461	669	83	0.0239473	0.229402
cullin family protein binding	GO:0097602	14	3	0.15452	0.772929	14	2	0.641772	0.370435
proximal promoter sequence-specific DNA binding	GO:0000987	14	3	0.15452	0.772929	15	3	0.178641	0.706907
K63-linked polyubiquitin modification-dependent protein binding	GO:0070530	14	3	0.15452	0.772929	14	3	0.153521	0.7759
glucocorticoid receptor binding	GO:0035259	14	3	0.15452	0.772929	14	3	0.153521	0.7759
microtubule plus-end binding	GO:0051010	14	3	0.15452	0.772929	15	3	0.178641	0.706907
MAP kinase kinase activity	GO:0004708	14	3	0.15452	0.772929	14	4	0.0420759	1.06358
nuclear receptor transcription coactivator activity	GO:0030374	51	8	0.15836	0.46099	48	8	0.137598	0.524586
rRNA binding	GO:0019843	24	0	0.163383	#NUM!	23	2	1	-0.126002
protein tyrosine phosphatase activity	GO:0004725	54	2	0.167286	-0.982463	53	2	0.166475	-0.960799
cadherin binding	GO:0045296	230	29	0.176253	0.24259	222	23	0.818586	0.0491622
dynein intermediate chain binding	GO:0045505	15	3	0.179766	0.703936	15	4	0.0530413	0.99459
endopeptidase inhibitor activity	GO:0004866	15	3	0.179766	0.703936	16	1	1	-0.456243
dynein complex binding	GO:0070840	15	3	0.179766	0.703936	13	2	0.372022	0.444543
electron transfer activity	GO:0009055	41	1	0.181148	-1.4002	42	2	0.431577	-0.728177
phosphatidylserine binding	GO:0001786	27	5	0.181627	0.626975	25	4	0.30282	0.483764
histone methyltransferase activity	GO:0042054	8	2	0.18364	0.927079	8	2	0.182769	0.930051
gamma-catenin binding	GO:0045295	8	2	0.18364	0.927079	8	2	0.182769	0.930051
siRNA binding	GO:0035197	8	2	0.18364	0.927079	8	0	1	#NUM!
metallocarboxypeptidase activity	GO:0004181	8	2	0.18364	0.927079	8	2	0.182769	0.930051
cAMP response element binding protein binding	GO:0008140	8	2	0.18364	0.927079	8	2	0.182769	0.930051
2-oxoglutarate-dependent dioxygenase activity	GO:0016706	8	2	0.18364	0.927079	8	3	0.0366548	1.33552
nuclease activity	GO:0004518	8	2	0.18364	0.927079	8	2	0.182769	0.930051
actinin binding	GO:0042805	8	2	0.18364	0.927079	8	2	0.182769	0.930051
steroid hydroxylase activity	GO:0008395	8	2	0.18364	0.927079	7	2	0.146241	1.06358
cysteine-type endopeptidase activity involved in apoptotic process	GO:0097153	8	2	0.18364	0.927079	8	2	0.182769	0.930051
histone kinase activity (H3-T11 specific)	GO:0035402	2	1	0.18808	1.62023	2	1	0.187551	1.6232
thrombospondin receptor activity	GO:0070053	2	1	0.18808	1.62023	2	1	0.187551	1.6232
structural molecule activity conferring elasticity	GO:0097493	2	1	0.18808	1.62023	2	1	0.187551	1.6232
estrogen receptor activity	GO:0030284	2	1	0.18808	1.62023	1	0	1	#NUM!
protein-arginine omega-N symmetric methyltransferase activity	GO:0035243	2	1	0.18808	1.62023	2	1	0.187551	1.6232
2'-5'-oligoadenylate synthetase activity	GO:0001730	2	1	0.18808	1.62023	2	1	0.187551	1.6232
FBXO family protein binding	GO:0098770	2	1	0.18808	1.62023	2	1	0.187551	1.6232
laminin receptor activity	GO:0005055	2	1	0.18808	1.62023	2	1	0.187551	1.6232
protein O-GlcNAc transferase activity	GO:0097363	2	1	0.18808	1.62023	2	1	0.187551	1.6232
UDP-glycosyltransferase activity	GO:0008194	2	1	0.18808	1.62023	2	1	0.187551	1.6232
inorganic anion exchanger activity	GO:0005452	2	1	0.18808	1.62023	1	0	1	#NUM!
apolipoprotein A-I receptor binding	GO:0034191	2	1	0.18808	1.62023	2	2	0.00971534	2.31635
5'-deoxyribose-5-phosphate lyase activity	GO:0051575	2	1	0.18808	1.62023	2	1	0.187551	1.6232
8-hydroxy-2'-deoxyguanosine DNA binding	GO:1905773	2	1	0.18808	1.62023	2	1	0.187551	1.6232
alanine-tRNA ligase activity	GO:0004813	2	1	0.18808	1.62023	2	1	0.187551	1.6232
steroid delta-isomerase activity	GO:0004769	2	1	0.18808	1.62023	2	1	0.187551	1.6232
coreceptor activity involved in canonical Wnt signaling pathway	GO:1904928	2	1	0.18808	1.62023	1	0	1	#NUM!
type 2A serotonin receptor binding	GO:0031826	2	1	0.18808	1.62023	2	1	0.187551	1.6232
phosphomannomutase activity	GO:0004615	2	1	0.18808	1.62023	1	0	1	#NUM!
keratin filament binding	GO:1990254	2	1	0.18808	1.62023	2	1	0.187551	1.6232
pyruvate dehydrogenase (acetyl-transferring) kinase activity	GO:0004740	2	1	0.18808	1.62023	2	1	0.187551	1.6232
mechanosensitive ion channel activity	GO:0008381	2	1	0.18808	1.62023	2	1	0.187551	1.6232
estrogen response element binding	GO:0034056	2	1	0.18808	1.62023	1	0	1	#NUM!
transferrin transmembrane transporter activity	GO:0033570	2	1	0.18808	1.62023	2	1	0.187551	1.6232
histone demethylase activity (H3-dimethyl-K4 specific)	GO:0034648	2	1	0.18808	1.62023	2	1	0.187551	1.6232
protein tyrosine kinase collagen receptor activity	GO:0038062	2	1	0.18808	1.62023	2	1	0.187551	1.6232
poly-pyrimidine tract binding	GO:0008187	2	1	0.18808	1.62023	2	0	1	#NUM!
vitamin D3 25-hydroxylase activity	GO:0030343	2	1	0.18808	1.62023	1	1	0.0986334	2.31635
sequence-specific single stranded DNA binding	GO:0098847	2	1	0.18808	1.62023	2	1	0.187551	1.6232
endoribonuclease activity, cleaving miRNA-paired mRNA	GO:0090624	2	1	0.18808	1.62023	2	0	1	#NUM!
peroxisome targeting sequence binding	GO:0000268	2	1	0.18808	1.62023	2	1	0.187551	1.6232
dATP binding	GO:0032564	2	1	0.18808	1.62023	2	1	0.187551	1.6232
HLH domain binding	GO:0043398	2	1	0.18808	1.62023	2	1	0.187551	1.6232
acetate-CoA ligase activity	GO:0003987	2	1	0.18808	1.62023	2	1	0.187551	1.6232
L-alanine transmembrane transporter activity	GO:0015180	2	1	0.18808	1.62023	2	1	0.187551	1.6232
chondroitin sulfate proteoglycan binding	GO:0035373	2	1	0.18808	1.62023	2	1	0.187551	1.6232
double-stranded DNA 3'-5' exodeoxyribonuclease activity	GO:0008311	2	1	0.18808	1.62023	2	1	0.187551	1.6232
allyl-alcohol dehydrogenase activity	GO:0047655	2	1	0.18808	1.62023	2	1	0.187551	1.6232
sulfate binding	GO:0043199	2	1	0.18808	1.62023	3	1	0.26771	1.21773
interleukin-1 receptor activity	GO:0004908	2	1	0.18808	1.62023	2	1	0.187551	1.6232
N-acetylglucosamine 6-O-sulfotransferase activity	GO:0001517	2	1	0.18808	1.62023	2	1	0.187551	1.6232
platelet activating factor receptor activity	GO:0004992	2	1	0.18808	1.62023	2	1	0.187551	1.6232
double-strand/single-strand DNA junction binding	GO:0000406	2	1	0.18808	1.62023	2	1	0.187551	1.6232
DNA ligase (ATP) activity	GO:0003910	2	1	0.18808	1.62023	2	1	0.187551	1.6232
magnesium ion transmembrane transporter activity	GO:0015095	2	1	0.18808	1.62023	2	1	0.187551	1.6232
phosphodiesterase I activity	GO:0004528	2	1	0.18808	1.62023	2	1	0.187551	1.6232
interleukin-33 receptor activity	GO:0002114	2	1	0.18808	1.62023	2	1	0.187551	1.6232
peptidase inhibitor activity	GO:0030414	2	1	0.18808	1.62023	2	0	1	#NUM!
rRNA methyltransferase activity	GO:0008649	2	1	0.18808	1.62023	1	0	1	#NUM!
telomeric repeat-containing RNA binding	GO:0061752	2	1	0.18808	1.62023	2	2	0.00971534	2.31635
L-aspartate:2-oxoglutarate aminotransferase activity	GO:0004069	2	1	0.18808	1.62023	2	1	0.187551	1.6232
histone-glutamine methyltransferase activity	GO:1990259	2	1	0.18808	1.62023	1	0	1	#NUM!
flavin-linked sulfhydryl oxidase activity	GO:0016971	2	1	0.18808	1.62023	2	1	0.187551	1.6232
long-chain-3-hydroxyacyl-CoA dehydrogenase activity	GO:0016509	2	1	0.18808	1.62023	2	1	0.187551	1.6232
molecular function regulator	GO:0098772	2	1	0.18808	1.62023	2	1	0.187551	1.6232
organic cation transmembrane transporter activity	GO:0015101	2	1	0.18808	1.62023	2	0	1	#NUM!
double-stranded DNA-dependent ATPase activity	GO:0033676	2	1	0.18808	1.62023	2	1	0.187551	1.6232
androgen binding	GO:0005497	2	1	0.18808	1.62023	2	1	0.187551	1.6232
N-methyltransferase activity	GO:0008170	2	1	0.18808	1.62023	2	1	0.187551	1.6232
macrophage migration inhibitory factor binding	GO:0035718	2	1	0.18808	1.62023	2	1	0.187551	1.6232
FATZ binding	GO:0051373	2	1	0.18808	1.62023	1	0	1	#NUM!
vitamin D 24-hydroxylase activity	GO:0070576	2	1	0.18808	1.62023	2	1	0.187551	1.6232
double-stranded DNA exodeoxyribonuclease activity	GO:0008309	2	1	0.18808	1.62023	2	1	0.187551	1.6232
transcription termination site sequence-specific DNA binding	GO:0001147	2	1	0.18808	1.62023	2	1	0.187551	1.6232
transferrin receptor activity	GO:0004998	2	1	0.18808	1.62023	2	1	0.187551	1.6232
TFIIB-class transcription factor binding	GO:0001093	2	1	0.18808	1.62023	2	1	0.187551	1.6232
anion transmembrane transporter activity	GO:0008509	2	1	0.18808	1.62023	1	0	1	#NUM!
spermidine binding	GO:0019809	2	1	0.18808	1.62023	2	1	0.187551	1.6232
receptor serine/threonine kinase binding	GO:0033612	2	1	0.18808	1.62023	2	1	0.187551	1.6232
deubiquitinase activator activity	GO:0035800	2	1	0.18808	1.62023	2	1	0.187551	1.6232
lysine N-acetyltransferase activity, acting on acetyl phosphate as donor	GO:0004468	2	1	0.18808	1.62023	2	1	0.187551	1.6232
T cell receptor binding	GO:0042608	2	1	0.18808	1.62023	2	1	0.187551	1.6232
histone deacetylase regulator activity	GO:0035033	2	1	0.18808	1.62023	2	1	0.187551	1.6232
toxin transmembrane transporter activity	GO:0019534	2	1	0.18808	1.62023	2	0	1	#NUM!
estrogen 2-hydroxylase activity	GO:0101021	2	1	0.18808	1.62023	2	1	0.187551	1.6232
kinase inhibitor activity	GO:0019210	2	1	0.18808	1.62023	2	1	0.187551	1.6232
brain-derived neurotrophic factor binding	GO:0048403	2	1	0.18808	1.62023	2	1	0.187551	1.6232
L-histidine transmembrane transporter activity	GO:0005290	2	1	0.18808	1.62023	2	1	0.187551	1.6232
serine-type carboxypeptidase activity	GO:0004185	2	1	0.18808	1.62023	1	0	1	#NUM!
4-alpha-hydroxytetrahydrobiopterin dehydratase activity	GO:0008124	2	1	0.18808	1.62023	2	1	0.187551	1.6232
tRNA-specific adenosine-34 deaminase activity	GO:0052717	2	1	0.18808	1.62023	2	1	0.187551	1.6232
G protein-coupled photoreceptor activity	GO:0008020	2	1	0.18808	1.62023	1	0	1	#NUM!
GPI-anchor transamidase activity	GO:0003923	2	1	0.18808	1.62023	2	1	0.187551	1.6232
phosphatidylinositol-3,4,5-trisphosphate 3-phosphatase activity	GO:0016314	2	1	0.18808	1.62023	2	1	0.187551	1.6232
transforming growth factor beta receptor, inhibitory cytoplasmic mediator activity	GO:0030617	2	1	0.18808	1.62023	2	1	0.187551	1.6232
alpha-N-acetylgalactosaminide alpha-2,6-sialyltransferase activity	GO:0001665	2	1	0.18808	1.62023	2	1	0.187551	1.6232
adenylosuccinate synthase activity	GO:0004019	2	1	0.18808	1.62023	1	1	0.0986334	2.31635
protein-glutamine gamma-glutamyltransferase activity	GO:0003810	2	1	0.18808	1.62023	2	1	0.187551	1.6232
3-keto sterol reductase activity	GO:0000253	2	1	0.18808	1.62023	1	1	0.0986334	2.31635
single-stranded DNA-dependent ATPase activity	GO:0043142	2	1	0.18808	1.62023	2	1	0.187551	1.6232
L-asparagine transmembrane transporter activity	GO:0015182	2	1	0.18808	1.62023	2	1	0.187551	1.6232
DNA ligase activity	GO:0003909	2	1	0.18808	1.62023	2	1	0.187551	1.6232
beta-tubulin binding	GO:0048487	28	5	0.190835	0.590607	28	6	0.0516444	0.7759
unfolded protein binding	GO:0051082	83	12	0.191022	0.37944	83	11	0.269008	0.2954
DNA binding	GO:0003677	748	84	0.194374	0.126787	739	86	0.0891785	0.165395
lipopolysaccharide binding	GO:0001530	16	3	0.206021	0.639397	14	1	1	-0.322712
telomerase RNA binding	GO:0070034	16	3	0.206021	0.639397	16	3	0.204773	0.642369
scavenger receptor activity	GO:0005044	16	3	0.206021	0.639397	19	4	0.110389	0.758201
actin monomer binding	GO:0003785	16	3	0.206021	0.639397	14	2	0.641772	0.370435
cytokine receptor activity	GO:0004896	16	3	0.206021	0.639397	18	2	0.696081	0.119121
ubiquitin protein ligase activity	GO:0061630	146	19	0.206115	0.274206	144	19	0.201141	0.290971
chaperone binding	GO:0051087	67	10	0.212012	0.411266	66	8	0.531083	0.206132
lipid binding	GO:0008289	68	10	0.215301	0.396451	68	9	0.309906	0.294062
laminin binding	GO:0043236	9	2	0.221415	0.809296	9	1	0.607483	0.119121
proton-transporting ATP synthase activity, rotational mechanism	GO:0046933	9	2	0.221415	0.809296	8	0	1	#NUM!
AMP binding	GO:0016208	9	2	0.221415	0.809296	9	2	0.220406	0.812268
insulin receptor substrate binding	GO:0043560	9	2	0.221415	0.809296	9	2	0.220406	0.812268
cysteine-type endopeptidase inhibitor activity	GO:0004869	9	2	0.221415	0.809296	8	1	0.564474	0.236904
peroxisome proliferator activated receptor binding	GO:0042975	9	2	0.221415	0.809296	9	2	0.220406	0.812268
ATPase activator activity	GO:0001671	17	3	0.233064	0.578773	17	2	0.681521	0.176279
guanyl-nucleotide exchange factor activity	GO:0005085	51	2	0.233659	-0.925305	51	4	0.814594	-0.229186
repressing transcription factor binding	GO:0070491	32	5	0.240237	0.457076	30	5	0.212188	0.524586
nucleic acid binding	GO:0003676	79	11	0.251234	0.341821	77	10	0.335933	0.275125
thiol-dependent ubiquitinyl hydrolase activity	GO:0036459	36	1	0.255382	-1.27015	36	1	0.255005	-1.26717
voltage-gated potassium channel activity	GO:0005249	21	0	0.259221	#NUM!	21	0	0.258826	#NUM!
protease binding	GO:0002020	56	8	0.259299	0.367463	58	6	0.825241	0.0476619
neuropilin binding	GO:0038191	10	2	0.259715	0.703936	10	3	0.0677174	1.11237
Notch binding	GO:0005112	10	2	0.259715	0.703936	10	2	0.258578	0.706907
HMG box domain binding	GO:0071837	10	2	0.259715	0.703936	10	2	0.258578	0.706907
oxygen binding	GO:0019825	10	2	0.259715	0.703936	9	2	0.220406	0.812268
protein kinase B binding	GO:0043422	10	2	0.259715	0.703936	10	2	0.258578	0.706907
RNA cap binding	GO:0000339	10	2	0.259715	0.703936	10	2	0.258578	0.706907
DNA-directed DNA polymerase activity	GO:0003887	10	2	0.259715	0.703936	11	2	0.296815	0.611597
sequence-specific double-stranded DNA binding	GO:1990837	10	2	0.259715	0.703936	9	2	0.220406	0.812268
S100 protein binding	GO:0044548	10	2	0.259715	0.703936	10	2	0.258578	0.706907
G-protein alpha-subunit binding	GO:0001965	10	2	0.259715	0.703936	10	2	0.258578	0.706907
enhancer sequence-specific DNA binding	GO:0001158	10	2	0.259715	0.703936	11	2	0.296815	0.611597
syntaxin binding	GO:0019905	38	6	0.266248	0.467547	37	6	0.173237	0.497187
androgen receptor binding	GO:0050681	38	6	0.266248	0.467547	38	6	0.265555	0.470519
death effector domain binding	GO:0035877	3	1	0.268425	1.21476	3	1	0.26771	1.21773
telomerase activity	GO:0003720	3	1	0.268425	1.21476	3	1	0.26771	1.21773
type III transforming growth factor beta receptor binding	GO:0034714	3	1	0.268425	1.21476	3	0	1	#NUM!
natural killer cell lectin-like receptor binding	GO:0046703	3	1	0.268425	1.21476	3	1	0.26771	1.21773
RNA polymerase I core binding	GO:0001042	3	1	0.268425	1.21476	2	1	0.187551	1.6232
tumor necrosis factor binding	GO:0043120	3	1	0.268425	1.21476	3	1	0.26771	1.21773
interleukin-1 binding	GO:0019966	3	1	0.268425	1.21476	3	1	0.26771	1.21773
fucosyltransferase activity	GO:0008417	3	1	0.268425	1.21476	2	1	0.187551	1.6232
high-density lipoprotein particle binding	GO:0008035	3	1	0.268425	1.21476	3	1	0.26771	1.21773
Toll-like receptor 4 binding	GO:0035662	3	1	0.268425	1.21476	4	0	1	#NUM!
tRNA methyltransferase activity	GO:0008175	3	1	0.268425	1.21476	2	0	1	#NUM!
steroid sulfotransferase activity	GO:0050294	3	1	0.268425	1.21476	1	0	1	#NUM!
P-TEFb complex binding	GO:0106140	3	1	0.268425	1.21476	3	1	0.26771	1.21773
phenylalanine 4-monooxygenase activity	GO:0004505	3	1	0.268425	1.21476	3	1	0.26771	1.21773
phosphatidylinositol 3-kinase regulator activity	GO:0035014	3	1	0.268425	1.21476	3	1	0.26771	1.21773
BMP receptor activity	GO:0098821	3	1	0.268425	1.21476	3	1	0.26771	1.21773
G protein-coupled glutamate receptor binding	GO:0035256	3	1	0.268425	1.21476	3	1	0.26771	1.21773
DNA-dependent protein kinase activity	GO:0004677	3	1	0.268425	1.21476	3	1	0.26771	1.21773
glycogen phosphorylase activity	GO:0008184	3	1	0.268425	1.21476	3	1	0.26771	1.21773
SHG alpha-glucan phosphorylase activity	GO:0102499	3	1	0.268425	1.21476	3	1	0.26771	1.21773
protein kinase C inhibitor activity	GO:0008426	3	1	0.268425	1.21476	3	1	0.26771	1.21773
Rab geranylgeranyltransferase activity	GO:0004663	3	1	0.268425	1.21476	3	1	0.26771	1.21773
sodium ion binding	GO:0031402	3	1	0.268425	1.21476	3	1	0.26771	1.21773
Rho GDP-dissociation inhibitor activity	GO:0005094	3	1	0.268425	1.21476	3	1	0.26771	1.21773
protein phosphorylated amino acid binding	GO:0045309	3	1	0.268425	1.21476	3	2	0.0272347	1.91088
transforming growth factor beta receptor activity, type II	GO:0005026	3	1	0.268425	1.21476	3	0	1	#NUM!
lipase activity	GO:0016298	3	1	0.268425	1.21476	2	0	1	#NUM!
estradiol 17-beta-dehydrogenase activity	GO:0004303	3	1	0.268425	1.21476	3	1	0.26771	1.21773
linear malto-oligosaccharide phosphorylase activity	GO:0102250	3	1	0.268425	1.21476	3	1	0.26771	1.21773
activin receptor activity, type I	GO:0016361	3	1	0.268425	1.21476	3	1	0.26771	1.21773
beta-2 adrenergic receptor binding	GO:0031698	3	1	0.268425	1.21476	3	2	0.0272347	1.91088
insulin binding	GO:0043559	3	1	0.268425	1.21476	3	1	0.26771	1.21773
L-glutamine transmembrane transporter activity	GO:0015186	3	1	0.268425	1.21476	4	1	0.33997	0.930051
histone methyltransferase activity (H3-K36 specific)	GO:0046975	3	1	0.268425	1.21476	3	1	0.26771	1.21773
phosphopyruvate hydratase activity	GO:0004634	3	1	0.268425	1.21476	3	1	0.26771	1.21773
tRNA-intron endonuclease activity	GO:0000213	3	1	0.268425	1.21476	3	1	0.26771	1.21773
kynurenine-oxoglutarate transaminase activity	GO:0016212	3	1	0.268425	1.21476	3	1	0.26771	1.21773
laminin-1 binding	GO:0043237	3	1	0.268425	1.21476	3	0	1	#NUM!
type 5 metabotropic glutamate receptor binding	GO:0031802	3	1	0.268425	1.21476	3	1	0.26771	1.21773
RNA polymerase III regulatory region DNA binding	GO:0001016	3	1	0.268425	1.21476	3	0	1	#NUM!
RNA-DNA hybrid ribonuclease activity	GO:0004523	3	1	0.268425	1.21476	3	1	0.26771	1.21773
caffeine oxidase activity	GO:0034875	3	1	0.268425	1.21476	3	1	0.26771	1.21773
diamine N-acetyltransferase activity	GO:0004145	3	1	0.268425	1.21476	3	1	0.26771	1.21773
RNA methyltransferase activity	GO:0008173	3	1	0.268425	1.21476	1	0	1	#NUM!
telomeric D-loop binding	GO:0061821	3	1	0.268425	1.21476	3	1	0.26771	1.21773
PTB domain binding	GO:0051425	3	1	0.268425	1.21476	3	1	0.26771	1.21773
telomerase inhibitor activity	GO:0010521	3	1	0.268425	1.21476	3	1	0.26771	1.21773
long-chain-enoyl-CoA hydratase activity	GO:0016508	3	1	0.268425	1.21476	4	1	0.33997	0.930051
peptidase activator activity involved in apoptotic process	GO:0016505	3	1	0.268425	1.21476	3	0	1	#NUM!
angiostatin binding	GO:0043532	3	1	0.268425	1.21476	2	0	1	#NUM!
AF-2 domain binding	GO:0050682	3	1	0.268425	1.21476	3	1	0.26771	1.21773
STAT family protein binding	GO:0097677	3	1	0.268425	1.21476	3	1	0.26771	1.21773
ribonuclease III activity	GO:0004525	3	1	0.268425	1.21476	3	0	1	#NUM!
phosphatidylcholine-translocating ATPase activity	GO:0090554	3	1	0.268425	1.21476	3	1	0.26771	1.21773
organic acid binding	GO:0043177	3	1	0.268425	1.21476	3	1	0.26771	1.21773
heparan sulfate binding	GO:1904399	3	1	0.268425	1.21476	2	1	0.187551	1.6232
fibroblast growth factor-activated receptor activity	GO:0005007	3	1	0.268425	1.21476	4	1	0.33997	0.930051
sphingolipid binding	GO:0046625	3	1	0.268425	1.21476	2	0	1	#NUM!
phospholipid scramblase activity	GO:0017128	3	1	0.268425	1.21476	4	1	0.33997	0.930051
kinetochore binding	GO:0043515	3	1	0.268425	1.21476	3	1	0.26771	1.21773
5'-flap endonuclease activity	GO:0017108	3	1	0.268425	1.21476	3	1	0.26771	1.21773
high voltage-gated calcium channel activity	GO:0008331	3	1	0.268425	1.21476	3	1	0.26771	1.21773
death domain binding	GO:0070513	3	1	0.268425	1.21476	3	1	0.26771	1.21773
exoribonuclease activity	GO:0004532	3	1	0.268425	1.21476	3	1	0.26771	1.21773
peptide-lysine-N-acetyltransferase activity	GO:0061733	3	1	0.268425	1.21476	3	1	0.26771	1.21773
transcription coactivator activity	GO:0003713	196	24	0.273331	0.213313	195	20	0.80772	0.0390781
integrin binding	GO:0005178	61	3	0.277869	-0.698888	63	5	0.831092	-0.217351
cyclin binding	GO:0030332	23	4	0.278054	0.564174	23	4	0.27734	0.567146
activating transcription factor binding	GO:0033613	23	4	0.278054	0.564174	22	3	0.472895	0.323915
ubiquitin conjugating enzyme binding	GO:0031624	24	4	0.290182	0.521614	24	4	0.289313	0.524586
cytoskeletal adaptor activity	GO:0008093	11	2	0.298067	0.608626	11	3	0.0865139	1.01706
GTPase regulator activity	GO:0030695	11	2	0.298067	0.608626	11	1	1	-0.0815499
peptide hormone binding	GO:0017046	11	2	0.298067	0.608626	11	3	0.0865139	1.01706
cytochrome-c oxidase activity	GO:0004129	11	2	0.298067	0.608626	11	1	1	-0.0815499
Ras GTPase binding	GO:0017016	11	2	0.298067	0.608626	11	3	0.0865139	1.01706
G protein-coupled receptor activity	GO:0004930	25	4	0.303838	0.480792	23	2	1	-0.126002
chromatin DNA binding	GO:0031490	43	6	0.312802	0.343933	41	6	0.290116	0.394533
structural constituent of ribosome	GO:0003735	102	13	0.315824	0.25335	97	10	0.863389	0.0442195
mRNA 3'-UTR binding	GO:0003730	46	2	0.317457	-0.822121	46	2	0.317156	-0.819149
histone deacetylase binding	GO:0042826	74	10	0.323325	0.311894	72	9	0.425748	0.236904
double-stranded RNA binding	GO:0003725	48	7	0.324969	0.388083	47	5	0.805305	0.0756357
microtubule binding	GO:0008017	146	18	0.325149	0.220139	144	18	0.260477	0.236904
ATP binding	GO:0005524	848	92	0.325245	0.0922816	836	89	0.420412	0.0763532
cell adhesion molecule binding	GO:0050839	27	4	0.334957	0.403831	26	3	0.738106	0.156861
Ral GTPase binding	GO:0017160	12	2	0.336086	0.521614	11	2	0.296815	0.611597
translation regulator activity	GO:0045182	12	2	0.336086	0.521614	12	2	0.334732	0.524586
coreceptor activity	GO:0015026	12	2	0.336086	0.521614	12	1	1	-0.168561
extracellular matrix structural constituent conferring tensile strength	GO:0030020	12	2	0.336086	0.521614	12	2	0.334732	0.524586
protein disulfide oxidoreductase activity	GO:0015035	12	2	0.336086	0.521614	12	2	0.334732	0.524586
GDP binding	GO:0019003	50	7	0.336474	0.347261	50	6	0.630446	0.196082
Rap guanyl-nucleotide exchange factor activity	GO:0017034	4	1	0.340829	0.927079	4	1	0.33997	0.930051
growth factor receptor binding	GO:0070851	4	1	0.340829	0.927079	4	2	0.0509284	1.6232
clathrin light chain binding	GO:0032051	4	1	0.340829	0.927079	4	1	0.33997	0.930051
AT DNA binding	GO:0003680	4	1	0.340829	0.927079	4	1	0.33997	0.930051
selenocysteine insertion sequence binding	GO:0035368	4	1	0.340829	0.927079	4	1	0.33997	0.930051
WD40-repeat domain binding	GO:0071987	4	1	0.340829	0.927079	4	1	0.33997	0.930051
Y-form DNA binding	GO:0000403	4	1	0.340829	0.927079	4	1	0.33997	0.930051
Arp2/3 complex binding	GO:0071933	4	1	0.340829	0.927079	4	0	1	#NUM!
S-adenosyl-L-methionine binding	GO:1904047	4	1	0.340829	0.927079	4	1	0.33997	0.930051
histone demethylase activity (H3-K36 specific)	GO:0051864	4	1	0.340829	0.927079	4	1	0.33997	0.930051
single-stranded telomeric DNA binding	GO:0043047	4	1	0.340829	0.927079	4	1	0.33997	0.930051
RING-like zinc finger domain binding	GO:0071535	4	1	0.340829	0.927079	4	2	0.0509284	1.6232
pre-mRNA 3'-splice site binding	GO:0030628	4	1	0.340829	0.927079	4	0	1	#NUM!
acetyl-CoA C-acyltransferase activity	GO:0003988	4	1	0.340829	0.927079	4	1	0.33997	0.930051
receptor antagonist activity	GO:0048019	4	1	0.340829	0.927079	3	0	1	#NUM!
histone methyltransferase activity (H3-K4 specific)	GO:0042800	4	1	0.340829	0.927079	4	1	0.33997	0.930051
3',5'-cyclic-nucleotide phosphodiesterase activity	GO:0004114	4	1	0.340829	0.927079	4	0	1	#NUM!
RNA polymerase II-specific DNA-binding transcription factor binding	GO:0061629	4	1	0.340829	0.927079	4	1	0.33997	0.930051
glucuronosyltransferase activity	GO:0015020	4	1	0.340829	0.927079	4	1	0.33997	0.930051
chloride transmembrane transporter activity	GO:0015108	4	1	0.340829	0.927079	4	1	0.33997	0.930051
estrogen 16-alpha-hydroxylase activity	GO:0101020	4	1	0.340829	0.927079	3	1	0.26771	1.21773
hydrolase activity, acting on ester bonds	GO:0016788	4	1	0.340829	0.927079	2	0	1	#NUM!
double-stranded methylated DNA binding	GO:0010385	4	1	0.340829	0.927079	4	0	1	#NUM!
ATP-dependent microtubule motor activity, minus-end-directed	GO:0008569	4	1	0.340829	0.927079	4	2	0.0509284	1.6232
5'-3' exonuclease activity	GO:0008409	4	1	0.340829	0.927079	4	1	0.33997	0.930051
single-stranded DNA endodeoxyribonuclease activity	GO:0000014	4	1	0.340829	0.927079	4	1	0.33997	0.930051
uracil DNA N-glycosylase activity	GO:0004844	4	1	0.340829	0.927079	4	1	0.33997	0.930051
exonuclease activity	GO:0004527	4	1	0.340829	0.927079	4	1	0.33997	0.930051
hyaluronic acid binding	GO:0005540	4	1	0.340829	0.927079	3	1	0.26771	1.21773
RNA-dependent ATPase activity	GO:0008186	4	1	0.340829	0.927079	4	1	0.33997	0.930051
MHC class I protein complex binding	GO:0023024	4	1	0.340829	0.927079	4	0	1	#NUM!
type II transforming growth factor beta receptor binding	GO:0005114	4	1	0.340829	0.927079	4	1	0.33997	0.930051
pre-miRNA binding	GO:0070883	4	1	0.340829	0.927079	4	0	1	#NUM!
hydrolase activity, acting on carbon-nitrogen (but not peptide) bonds, in linear amides	GO:0016811	4	1	0.340829	0.927079	2	0	1	#NUM!
aromatase activity	GO:0070330	4	1	0.340829	0.927079	3	1	0.26771	1.21773
ubiquitinyl hydrolase activity	GO:0101005	4	1	0.340829	0.927079	4	1	0.33997	0.930051
retinoid binding	GO:0005501	4	1	0.340829	0.927079	3	0	1	#NUM!
steroid hormone binding	GO:1990239	4	1	0.340829	0.927079	3	1	0.26771	1.21773
oxygen carrier activity	GO:0005344	4	1	0.340829	0.927079	4	1	0.33997	0.930051
BAT3 complex binding	GO:1904288	4	1	0.340829	0.927079	4	2	0.0509284	1.6232
beta-1 adrenergic receptor binding	GO:0031697	4	1	0.340829	0.927079	4	0	1	#NUM!
phosphatidylinositol-3,4,5-trisphosphate binding	GO:0005547	28	4	0.352059	0.367463	26	4	0.317665	0.444543
estrogen receptor binding	GO:0030331	29	1	0.35634	-1.05392	29	0	0.108812	#NUM!
SH3 domain binding	GO:0017124	85	11	0.357516	0.268618	87	11	0.364679	0.248333
transcription corepressor activity	GO:0003714	168	20	0.359919	0.185142	165	20	0.353006	0.206132
myosin binding	GO:0017022	13	2	0.373463	0.441571	13	2	0.372022	0.444543
pre-mRNA binding	GO:0036002	13	2	0.373463	0.441571	13	2	0.372022	0.444543
MHC class I protein binding	GO:0042288	13	2	0.373463	0.441571	12	1	1	-0.168561
nuclear import signal receptor activity	GO:0061608	13	2	0.373463	0.441571	13	3	0.12964	0.850008
RNA polymerase binding	GO:0070063	13	2	0.373463	0.441571	12	1	1	-0.168561
transferase activity, transferring acyl groups	GO:0016746	13	2	0.373463	0.441571	13	2	0.372022	0.444543
protein tyrosine kinase activity	GO:0004713	59	8	0.375874	0.315278	57	7	0.502261	0.219204
Rac GTPase binding	GO:0048365	34	5	0.378652	0.396451	35	5	0.38639	0.370435
peptidase activity	GO:0008233	34	5	0.378652	0.396451	34	4	0.573137	0.176279
transmembrane receptor protein tyrosine phosphatase activity	GO:0005001	14	0	0.386794	#NUM!	14	0	0.386854	#NUM!
myosin V binding	GO:0031489	14	0	0.386794	#NUM!	14	0	0.386854	#NUM!
translation factor activity, RNA binding	GO:0008135	14	0	0.386794	#NUM!	14	0	0.386854	#NUM!
proteasome binding	GO:0070628	14	0	0.386794	#NUM!	14	0	0.386854	#NUM!
histone deacetylase activity	GO:0004407	14	0	0.386794	#NUM!	14	0	0.386854	#NUM!
DNA helicase activity	GO:0003678	14	0	0.386794	#NUM!	14	1	1	-0.322712
ribosomal small subunit binding	GO:0043024	14	0	0.386794	#NUM!	14	0	0.386854	#NUM!
scaffold protein binding	GO:0097110	35	5	0.387295	0.367463	34	5	0.377897	0.399423
NADP binding	GO:0050661	15	0	0.389015	#NUM!	15	0	0.388912	#NUM!
nuclear receptor binding	GO:0016922	16	0	0.394524	#NUM!	16	0	0.394258	#NUM!
SH3/SH2 adaptor activity	GO:0005070	36	5	0.397055	0.339293	38	6	0.265555	0.470519
DNA-dependent ATPase activity	GO:0008094	17	0	0.402875	#NUM!	16	0	0.394258	#NUM!
potassium channel inhibitor activity	GO:0019870	5	1	0.406077	0.703936	5	1	0.40511	0.706907
Wnt-activated receptor activity	GO:0042813	5	1	0.406077	0.703936	4	0	1	#NUM!
cAMP-dependent protein kinase inhibitor activity	GO:0004862	5	1	0.406077	0.703936	5	0	1	#NUM!
structural constituent of myelin sheath	GO:0019911	5	1	0.406077	0.703936	5	0	1	#NUM!
MHC class II protein binding	GO:0042289	5	1	0.406077	0.703936	5	0	1	#NUM!
hydrolase activity, acting on carbon-nitrogen (but not peptide) bonds	GO:0016810	5	1	0.406077	0.703936	5	1	0.40511	0.706907
complement component C1q binding	GO:0001849	5	1	0.406077	0.703936	6	1	0.46383	0.524586
poly(G) binding	GO:0034046	5	1	0.406077	0.703936	5	1	0.40511	0.706907
vascular endothelial growth factor-activated receptor activity	GO:0005021	5	1	0.406077	0.703936	4	1	0.33997	0.930051
phospholipase activity	GO:0004620	5	1	0.406077	0.703936	5	1	0.40511	0.706907
cAMP-dependent protein kinase regulator activity	GO:0008603	5	1	0.406077	0.703936	5	0	1	#NUM!
interleukin-1 receptor binding	GO:0005149	5	1	0.406077	0.703936	4	2	0.0509284	1.6232
antiporter activity	GO:0015297	5	1	0.406077	0.703936	5	1	0.40511	0.706907
G-quadruplex RNA binding	GO:0002151	5	1	0.406077	0.703936	5	1	0.40511	0.706907
arrestin family protein binding	GO:1990763	5	1	0.406077	0.703936	5	1	0.40511	0.706907
ubiquinol-cytochrome-c reductase activity	GO:0008121	5	1	0.406077	0.703936	5	1	0.40511	0.706907
snRNA binding	GO:0017069	5	1	0.406077	0.703936	4	0	1	#NUM!
1-phosphatidylinositol-4-phosphate 5-kinase activity	GO:0016308	5	1	0.406077	0.703936	5	1	0.40511	0.706907
U4 snRNA binding	GO:0030621	5	1	0.406077	0.703936	5	1	0.40511	0.706907
O-methyltransferase activity	GO:0008171	5	1	0.406077	0.703936	3	0	1	#NUM!
small protein activating enzyme binding	GO:0044388	5	1	0.406077	0.703936	5	1	0.40511	0.706907
non-membrane spanning protein tyrosine phosphatase activity	GO:0004726	5	1	0.406077	0.703936	5	1	0.40511	0.706907
enoyl-CoA hydratase activity	GO:0004300	5	1	0.406077	0.703936	6	1	0.46383	0.524586
ion channel activity	GO:0005216	5	1	0.406077	0.703936	5	2	0.0794116	1.40005
peptide hormone receptor binding	GO:0051428	5	1	0.406077	0.703936	4	1	0.33997	0.930051
histone methyltransferase binding	GO:1990226	5	1	0.406077	0.703936	4	1	0.33997	0.930051
retinol binding	GO:0019841	5	1	0.406077	0.703936	4	0	1	#NUM!
aspartic endopeptidase activity, intramembrane cleaving	GO:0042500	5	1	0.406077	0.703936	5	1	0.40511	0.706907
G-quadruplex DNA binding	GO:0051880	5	1	0.406077	0.703936	5	1	0.40511	0.706907
lipoprotein particle binding	GO:0071813	5	1	0.406077	0.703936	5	1	0.40511	0.706907
U1 snRNA binding	GO:0030619	5	1	0.406077	0.703936	5	1	0.40511	0.706907
aminoacylase activity	GO:0004046	5	1	0.406077	0.703936	3	0	1	#NUM!
structural constituent of eye lens	GO:0005212	5	1	0.406077	0.703936	5	2	0.0794116	1.40005
insulin receptor binding	GO:0005158	18	3	0.413657	0.521614	18	3	0.413078	0.524586
SNARE binding	GO:0000149	38	5	0.419472	0.285225	38	5	0.418151	0.288197
signaling receptor binding	GO:0005102	161	19	0.421435	0.176408	160	19	0.419084	0.185611
metallopeptidase activity	GO:0008237	19	3	0.426492	0.467547	20	4	0.127791	0.706907
ATPase activity, coupled to transmembrane movement of substances	GO:0042626	19	3	0.426492	0.467547	19	2	0.710876	0.0650536
spectrin binding	GO:0030507	20	3	0.441033	0.416254	19	2	0.710876	0.0650536
growth factor activity	GO:0008083	45	6	0.446995	0.298471	48	7	0.324348	0.391055
magnesium ion binding	GO:0000287	126	15	0.449813	0.185142	122	12	1	-0.00276899
polyubiquitin modification-dependent protein binding	GO:0031593	21	3	0.456967	0.367463	21	4	0.14625	0.658117
methyltransferase activity	GO:0008168	21	3	0.456967	0.367463	20	2	1	0.0137603
glycosaminoglycan binding	GO:0005539	6	1	0.464876	0.521614	6	0	1	#NUM!
protein tyrosine kinase activator activity	GO:0030296	6	1	0.464876	0.521614	6	1	0.46383	0.524586
palmitoyltransferase activity	GO:0016409	6	1	0.464876	0.521614	6	1	0.46383	0.524586
FK506 binding	GO:0005528	6	1	0.464876	0.521614	6	1	0.46383	0.524586
proteasome-activating ATPase activity	GO:0036402	6	1	0.464876	0.521614	6	1	0.46383	0.524586
arachidonic acid epoxygenase activity	GO:0008392	6	1	0.464876	0.521614	5	1	0.40511	0.706907
endodeoxyribonuclease activity	GO:0004520	6	1	0.464876	0.521614	6	1	0.46383	0.524586
dystroglycan binding	GO:0002162	6	1	0.464876	0.521614	6	1	0.46383	0.524586
alcohol dehydrogenase (NADP+) activity	GO:0008106	6	1	0.464876	0.521614	6	1	0.46383	0.524586
CARD domain binding	GO:0050700	6	1	0.464876	0.521614	5	1	0.40511	0.706907
sialyltransferase activity	GO:0008373	6	1	0.464876	0.521614	6	1	0.46383	0.524586
class I DNA-(apurinic or apyrimidinic site) endonuclease activity	GO:0140078	6	1	0.464876	0.521614	6	1	0.46383	0.524586
signaling adaptor activity	GO:0035591	6	1	0.464876	0.521614	6	1	0.46383	0.524586
aspartic-type endopeptidase activity	GO:0004190	6	1	0.464876	0.521614	6	1	0.46383	0.524586
ubiquitin ligase inhibitor activity	GO:1990948	6	1	0.464876	0.521614	6	1	0.46383	0.524586
isomerase activity	GO:0016853	6	1	0.464876	0.521614	5	0	1	#NUM!
protein methyltransferase activity	GO:0008276	6	1	0.464876	0.521614	6	1	0.46383	0.524586
carbonate dehydratase activity	GO:0004089	6	1	0.464876	0.521614	4	0	1	#NUM!
glutathione binding	GO:0043295	6	1	0.464876	0.521614	6	1	0.46383	0.524586
phosphatase regulator activity	GO:0019208	6	1	0.464876	0.521614	6	0	1	#NUM!
potassium ion binding	GO:0030955	6	1	0.464876	0.521614	6	1	0.46383	0.524586
protein serine/threonine kinase inhibitor activity	GO:0030291	6	1	0.464876	0.521614	6	1	0.46383	0.524586
poly(A)-specific ribonuclease activity	GO:0004535	6	1	0.464876	0.521614	5	0	1	#NUM!
aldo-keto reductase (NADP) activity	GO:0004033	6	1	0.464876	0.521614	6	1	0.46383	0.524586
N-acetyltransferase activity	GO:0008080	6	1	0.464876	0.521614	6	1	0.46383	0.524586
nucleotidyltransferase activity	GO:0016779	6	1	0.464876	0.521614	6	1	0.46383	0.524586
retinal binding	GO:0016918	6	1	0.464876	0.521614	5	0	1	#NUM!
bubble DNA binding	GO:0000405	6	1	0.464876	0.521614	6	1	0.46383	0.524586
3-hydroxyacyl-CoA dehydrogenase activity	GO:0003857	6	1	0.464876	0.521614	7	1	0.516761	0.370435
anaphase-promoting complex binding	GO:0010997	6	1	0.464876	0.521614	5	1	0.40511	0.706907
voltage-gated calcium channel activity	GO:0005245	6	1	0.464876	0.521614	6	1	0.46383	0.524586
transition metal ion binding	GO:0046914	6	1	0.464876	0.521614	5	1	0.40511	0.706907
histone binding	GO:0042393	86	6	0.467255	-0.349214	86	8	1	-0.0585603
kinase activity	GO:0016301	48	6	0.470194	0.233932	50	6	0.630446	0.196082
metalloendopeptidase activity	GO:0004222	22	3	0.47401	0.320943	21	3	0.455971	0.370435
thiol-dependent ubiquitin-specific protease activity	GO:0004843	53	3	0.484047	-0.558306	52	3	0.480904	-0.536286
structural constituent of cytoskeleton	GO:0005200	54	7	0.487716	0.2703	55	8	0.251492	0.388454
protein serine/threonine/tyrosine kinase activity	GO:0004712	23	3	0.491908	0.276492	21	2	1	-0.0350299
pyridoxal phosphate binding	GO:0030170	23	3	0.491908	0.276492	24	2	1	-0.168561
Ran GTPase binding	GO:0008536	25	1	0.506648	-0.905502	26	2	1	-0.248604
cholesterol binding	GO:0015485	25	1	0.506648	-0.905502	24	0	0.163195	#NUM!
4 iron, 4 sulfur cluster binding	GO:0051539	26	1	0.508836	-0.944723	26	1	0.508662	-0.941751
monooxygenase activity	GO:0004497	7	1	0.51786	0.367463	6	1	0.46383	0.524586
acetylcholine receptor binding	GO:0033130	7	1	0.51786	0.367463	7	1	0.516761	0.370435
filamin binding	GO:0031005	7	1	0.51786	0.367463	7	1	0.516761	0.370435
histone demethylase activity (H3-K9 specific)	GO:0032454	7	1	0.51786	0.367463	7	2	0.146241	1.06358
U1 snRNP binding	GO:1990446	7	1	0.51786	0.367463	7	1	0.516761	0.370435
translation activator activity	GO:0008494	7	1	0.51786	0.367463	6	0	1	#NUM!
DNA-(apurinic or apyrimidinic site) endonuclease activity	GO:0003906	7	1	0.51786	0.367463	7	1	0.516761	0.370435
phosphatidylinositol-3-phosphatase activity	GO:0004438	7	1	0.51786	0.367463	7	1	0.516761	0.370435
alditol:NADP+ 1-oxidoreductase activity	GO:0004032	7	1	0.51786	0.367463	7	1	0.516761	0.370435
MDM2/MDM4 family protein binding	GO:0097371	7	1	0.51786	0.367463	8	1	0.564474	0.236904
NEDD8-specific protease activity	GO:0019784	7	1	0.51786	0.367463	7	1	0.516761	0.370435
retinoic acid binding	GO:0001972	7	1	0.51786	0.367463	6	0	1	#NUM!
lyase activity	GO:0016829	7	1	0.51786	0.367463	8	1	0.564474	0.236904
four-way junction DNA binding	GO:0000400	7	1	0.51786	0.367463	7	1	0.516761	0.370435
mannose binding	GO:0005537	7	1	0.51786	0.367463	7	2	0.146241	1.06358
microtubule minus-end binding	GO:0051011	7	1	0.51786	0.367463	7	1	0.516761	0.370435
acetylglucosaminyltransferase activity	GO:0008375	7	1	0.51786	0.367463	7	1	0.516761	0.370435
LIM domain binding	GO:0030274	7	1	0.51786	0.367463	7	1	0.516761	0.370435
phosphatase activity	GO:0016791	28	1	0.518114	-1.01883	27	1	0.512394	-0.979491
transmembrane signaling receptor activity	GO:0004888	29	4	0.524892	0.332372	27	6	0.0441102	0.812268
Hsp90 protein binding	GO:0051879	30	4	0.532893	0.298471	30	4	0.532175	0.301442
signaling receptor activity	GO:0038023	67	8	0.536541	0.188123	66	7	0.834616	0.0726008
kinesin binding	GO:0019894	31	4	0.541971	0.265681	29	4	0.524303	0.335344
zinc ion binding	GO:0008270	431	46	0.559765	0.0759069	422	47	0.354003	0.121488
extracellular matrix structural constituent	GO:0005201	33	4	0.562804	0.20316	33	1	0.249529	-1.18016
antigen binding	GO:0003823	8	1	0.565606	0.233932	7	0	1	#NUM!
retinoic acid receptor binding	GO:0042974	8	1	0.565606	0.233932	8	1	0.564474	0.236904
alpha-actinin binding	GO:0051393	8	1	0.565606	0.233932	8	1	0.564474	0.236904
translation repressor activity, mRNA regulatory element binding	GO:0000900	8	1	0.565606	0.233932	7	0	1	#NUM!
amino acid binding	GO:0016597	8	1	0.565606	0.233932	8	1	0.564474	0.236904
GABA receptor binding	GO:0050811	8	1	0.565606	0.233932	8	2	0.182769	0.930051
MAP-kinase scaffold activity	GO:0005078	8	1	0.565606	0.233932	8	1	0.564474	0.236904
acetyltransferase activity	GO:0016407	8	1	0.565606	0.233932	8	1	0.564474	0.236904
chondroitin sulfate binding	GO:0035374	8	1	0.565606	0.233932	7	1	0.516761	0.370435
symporter activity	GO:0015293	8	1	0.565606	0.233932	9	1	0.607483	0.119121
cargo receptor activity	GO:0038024	8	1	0.565606	0.233932	8	1	0.564474	0.236904
DNA binding, bending	GO:0008301	8	1	0.565606	0.233932	8	1	0.564474	0.236904
cell-cell adhesion mediator activity	GO:0098632	8	1	0.565606	0.233932	8	1	0.564474	0.236904
manganese ion binding	GO:0030145	36	2	0.575554	-0.576998	36	2	0.575426	-0.574026
microtubule motor activity	GO:0003777	37	2	0.577805	-0.604397	35	3	1	-0.14039
methylated histone binding	GO:0035064	37	2	0.577805	-0.604397	36	2	0.575426	-0.574026
calcium-dependent protein binding	GO:0048306	39	5	0.585384	0.25925	37	3	1	-0.19596
amyloid-beta binding	GO:0001540	40	5	0.590553	0.233932	41	4	1	-0.0109323
damaged DNA binding	GO:0003684	41	5	0.596537	0.209239	42	7	0.185214	0.524586
Rho guanyl-nucleotide exchange factor activity	GO:0005089	42	5	0.603256	0.185142	39	5	0.584882	0.262222
sequence-specific DNA binding	GO:0043565	173	19	0.605701	0.104521	169	19	0.513917	0.130886
mitogen-activated protein kinase kinase binding	GO:0031434	9	1	0.60863	0.116149	9	1	0.607483	0.119121
Ras guanyl-nucleotide exchange factor activity	GO:0005088	9	1	0.60863	0.116149	9	2	0.220406	0.812268
RNA helicase activity	GO:0003724	9	1	0.60863	0.116149	9	1	0.607483	0.119121
profilin binding	GO:0005522	9	1	0.60863	0.116149	9	1	0.607483	0.119121
GTPase inhibitor activity	GO:0005095	9	1	0.60863	0.116149	9	1	0.607483	0.119121
chemokine activity	GO:0008009	9	1	0.60863	0.116149	11	1	1	-0.0815499
phosphatidylinositol phospholipase C activity	GO:0004435	9	1	0.60863	0.116149	9	1	0.607483	0.119121
RNA polymerase II CTD heptapeptide repeat kinase activity	GO:0008353	9	1	0.60863	0.116149	9	1	0.607483	0.119121
3'-5' exonuclease activity	GO:0008408	9	1	0.60863	0.116149	9	1	0.607483	0.119121
histone methyltransferase activity (H3-K9 specific)	GO:0046974	9	1	0.60863	0.116149	9	2	0.220406	0.812268
fibroblast growth factor binding	GO:0017134	9	1	0.60863	0.116149	9	1	0.607483	0.119121
RNA 7-methylguanosine cap binding	GO:0000340	9	1	0.60863	0.116149	9	1	0.607483	0.119121
sequence-specific mRNA binding	GO:1990825	9	1	0.60863	0.116149	9	1	0.607483	0.119121
phospholipase binding	GO:0043274	9	1	0.60863	0.116149	9	1	0.607483	0.119121
transmembrane receptor protein tyrosine kinase adaptor activity	GO:0005068	9	1	0.60863	0.116149	9	1	0.607483	0.119121
pre-mRNA intronic binding	GO:0097157	9	1	0.60863	0.116149	9	1	0.607483	0.119121
alpha-catenin binding	GO:0045294	9	1	0.60863	0.116149	8	0	1	#NUM!
extracellular matrix binding	GO:0050840	10	0	0.612317	#NUM!	10	0	0.612329	#NUM!
ARF guanyl-nucleotide exchange factor activity	GO:0005086	10	0	0.612317	#NUM!	10	0	0.612329	#NUM!
protein tag	GO:0031386	10	0	0.612317	#NUM!	10	0	0.612329	#NUM!
chloride channel activity	GO:0005254	10	0	0.612317	#NUM!	11	0	0.615622	#NUM!
L-ascorbic acid binding	GO:0031418	10	0	0.612317	#NUM!	10	1	1	0.0137603
transcription corepressor binding	GO:0001222	10	0	0.612317	#NUM!	10	0	0.612329	#NUM!
ribosomal large subunit binding	GO:0043023	10	0	0.612317	#NUM!	10	0	0.612329	#NUM!
voltage-gated ion channel activity	GO:0005244	10	0	0.612317	#NUM!	9	1	0.607483	0.119121
MAP kinase tyrosine/serine/threonine phosphatase activity	GO:0017017	10	0	0.612317	#NUM!	10	0	0.612329	#NUM!
monosaccharide binding	GO:0048029	10	0	0.612317	#NUM!	10	0	0.612329	#NUM!
receptor ligand activity	GO:0048018	11	0	0.615735	#NUM!	9	0	1	#NUM!
peroxidase activity	GO:0004601	11	0	0.615735	#NUM!	11	0	0.615622	#NUM!
fatty-acyl-CoA binding	GO:0000062	11	0	0.615735	#NUM!	11	0	0.615622	#NUM!
magnesium-dependent protein serine/threonine phosphatase activity	GO:0004724	11	0	0.615735	#NUM!	11	0	0.615622	#NUM!
dioxygenase activity	GO:0051213	11	0	0.615735	#NUM!	9	1	0.607483	0.119121
nucleosomal DNA binding	GO:0031492	11	0	0.615735	#NUM!	12	0	0.622043	#NUM!
semaphorin receptor binding	GO:0030215	11	0	0.615735	#NUM!	11	1	1	-0.0815499
RNA polymerase II general transcription initiation factor activity	GO:0016251	11	0	0.615735	#NUM!	11	0	0.615622	#NUM!
NAD+ ADP-ribosyltransferase activity	GO:0003950	11	0	0.615735	#NUM!	11	0	0.615622	#NUM!
chemorepellent activity	GO:0045499	11	0	0.615735	#NUM!	11	1	1	-0.0815499
delayed rectifier potassium channel activity	GO:0005251	11	0	0.615735	#NUM!	11	0	0.615622	#NUM!
heme binding	GO:0020037	44	5	0.618595	0.138622	44	5	0.61755	0.141594
GTPase activity	GO:0003924	187	16	0.619771	-0.145146	188	15	0.456371	-0.212046
ferrous iron binding	GO:0008198	12	0	0.622278	#NUM!	12	1	1	-0.168561
2 iron, 2 sulfur cluster binding	GO:0051537	12	0	0.622278	#NUM!	12	0	0.622043	#NUM!
cyclosporin A binding	GO:0016018	12	0	0.622278	#NUM!	12	0	0.622043	#NUM!
dynein light intermediate chain binding	GO:0051959	13	0	0.631293	#NUM!	13	1	1	-0.248604
lysine-acetylated histone binding	GO:0070577	13	0	0.631293	#NUM!	13	0	0.630943	#NUM!
nucleosome binding	GO:0031491	13	0	0.631293	#NUM!	13	0	0.630943	#NUM!
ATP-dependent 3'-5' RNA helicase activity	GO:0034459	13	0	0.631293	#NUM!	13	1	1	-0.248604
fibronectin binding	GO:0001968	13	0	0.631293	#NUM!	13	0	0.630943	#NUM!
GTP binding	GO:0005525	209	18	0.637393	-0.138589	209	16	0.344717	-0.2534
GTPase activating protein binding	GO:0032794	14	2	0.642228	0.367463	14	2	0.641772	0.370435
threonine-type endopeptidase activity	GO:0004298	14	2	0.642228	0.367463	15	2	0.654063	0.301442
translation elongation factor activity	GO:0003746	14	2	0.642228	0.367463	14	2	0.641772	0.370435
glutathione transferase activity	GO:0004364	14	2	0.642228	0.367463	14	2	0.641772	0.370435
G-protein beta/gamma-subunit complex binding	GO:0031683	14	2	0.642228	0.367463	14	1	1	-0.322712
peptide antigen binding	GO:0042605	14	2	0.642228	0.367463	15	1	1	-0.391705
muscle alpha-actinin binding	GO:0051371	14	2	0.642228	0.367463	14	2	0.641772	0.370435
GTP-Rho binding	GO:0017049	14	2	0.642228	0.367463	14	3	0.153521	0.7759
Rab guanyl-nucleotide exchange factor activity	GO:0017112	15	2	0.654616	0.298471	15	0	0.388912	#NUM!
protein kinase A regulatory subunit binding	GO:0034237	15	2	0.654616	0.298471	14	2	0.641772	0.370435
ATPase activity, coupled	GO:0042623	15	2	0.654616	0.298471	14	1	1	-0.322712
catalytic activity	GO:0003824	16	2	0.668063	0.233932	15	1	1	-0.391705
calcium channel regulator activity	GO:0005246	16	2	0.668063	0.233932	16	2	0.667423	0.236904
frizzled binding	GO:0005109	16	2	0.668063	0.233932	14	2	0.641772	0.370435
ATP-dependent DNA helicase activity	GO:0004003	17	2	0.682237	0.173307	17	2	0.681521	0.176279
protein folding chaperone	GO:0044183	17	2	0.682237	0.173307	17	2	0.681521	0.176279
cytokine binding	GO:0019955	18	2	0.696863	0.116149	19	2	0.710876	0.0650536
structural constituent of nuclear pore	GO:0017056	18	2	0.696863	0.116149	18	3	0.413078	0.524586
WW domain binding	GO:0050699	18	2	0.696863	0.116149	19	1	1	-0.628094
Rab GTPase binding	GO:0017137	81	9	0.706686	0.116149	80	8	0.852091	0.0137603
cyclin-dependent protein serine/threonine kinase regulator activity	GO:0016538	19	2	0.711713	0.0620818	20	1	0.71445	-0.679387
ubiquitin-like protein ligase binding	GO:0044389	19	2	0.711713	0.0620818	19	2	0.710876	0.0650536
cysteine-type peptidase activity	GO:0008234	19	2	0.711713	0.0620818	18	2	0.696081	0.119121
calmodulin-dependent protein kinase activity	GO:0004683	19	2	0.711713	0.0620818	19	3	0.425765	0.470519
nuclear localization sequence binding	GO:0008139	20	1	0.714433	-0.682359	19	1	1	-0.628094
potassium channel regulator activity	GO:0015459	20	1	0.714433	-0.682359	20	1	0.71445	-0.679387
enzyme inhibitor activity	GO:0004857	20	1	0.714433	-0.682359	18	1	1	-0.574026
protein phosphatase regulator activity	GO:0019888	20	1	0.714433	-0.682359	19	2	0.710876	0.0650536
protein tyrosine/serine/threonine phosphatase activity	GO:0008138	21	1	0.715596	-0.731149	20	1	0.71445	-0.679387
protein kinase inhibitor activity	GO:0004860	21	1	0.715596	-0.731149	21	2	1	-0.0350299
Rho GTPase binding	GO:0017048	22	1	0.718108	-0.777669	21	1	0.715521	-0.728177
ADP binding	GO:0043531	22	1	0.718108	-0.777669	21	2	1	-0.0350299
hormone activity	GO:0005179	22	1	0.718108	-0.777669	24	2	1	-0.168561
tRNA binding	GO:0000049	23	1	0.721812	-0.822121	22	1	0.717941	-0.774697
cyclin-dependent protein serine/threonine kinase activity	GO:0004693	23	1	0.721812	-0.822121	23	1	0.721556	-0.819149
thyroid hormone receptor binding	GO:0046966	24	3	0.726557	0.233932	23	3	0.490684	0.279463
alpha-tubulin binding	GO:0043014	24	3	0.726557	0.233932	24	3	0.726216	0.236904
clathrin binding	GO:0030276	24	3	0.726557	0.233932	24	3	0.726216	0.236904
serine-type endopeptidase activity	GO:0004252	25	3	0.732198	0.19311	26	3	0.738106	0.156861
enzyme activator activity	GO:0008047	26	3	0.738602	0.153889	25	3	0.731777	0.196082
structural constituent of muscle	GO:0008307	26	3	0.738602	0.153889	27	3	0.745076	0.119121
Hsp70 protein binding	GO:0030544	26	3	0.738602	0.153889	26	2	1	-0.248604
non-membrane spanning protein tyrosine kinase activity	GO:0004715	27	3	0.745643	0.116149	28	3	0.752572	0.0827532
hydrolase activity	GO:0016787	28	3	0.753202	0.0797814	28	2	1	-0.322712
single-stranded RNA binding	GO:0003727	29	3	0.761174	0.0446901	28	3	0.752572	0.0827532
motor activity	GO:0003774	30	2	0.763431	-0.394677	28	2	1	-0.322712
tubulin binding	GO:0015631	31	2	0.763993	-0.427466	31	2	0.763938	-0.424495
protein serine/threonine phosphatase activity	GO:0004722	32	2	0.765344	-0.459215	33	2	0.767213	-0.487015
DNA-binding transcription repressor activity, RNA polymerase II-specific	GO:0001227	132	14	0.767937	0.069629	126	13	0.879682	0.0450129
transmembrane receptor protein tyrosine kinase activity	GO:0004714	35	4	0.773492	0.14432	35	4	0.773142	0.147292
G protein-coupled receptor binding	GO:0001664	35	4	0.773492	0.14432	35	2	0.574431	-0.545855
nucleotide binding	GO:0000166	36	4	0.777362	0.116149	36	4	0.776946	0.119121
cytokine activity	GO:0005125	38	4	0.786465	0.0620818	38	5	0.418151	0.288197
PDZ domain binding	GO:0030165	39	4	0.791581	0.0361064	38	5	0.418151	0.288197
cysteine-type endopeptidase activity	GO:0004197	40	3	0.793553	-0.276894	40	3	0.793578	-0.273922
translation initiation factor activity	GO:0003743	41	3	0.793864	-0.301586	38	2	0.580729	-0.628094
iron ion binding	GO:0005506	43	3	0.796048	-0.349214	40	6	0.280873	0.419225
helicase activity	GO:0004386	44	3	0.797855	-0.372204	44	3	0.797615	-0.369232
oxidoreductase activity	GO:0016491	50	4	0.814446	-0.212355	49	5	0.812141	0.033963
heparin binding	GO:0008201	56	6	0.820977	0.0797814	58	7	0.508669	0.201813
single-stranded DNA binding	GO:0003697	70	6	0.842208	-0.143362	69	8	0.546269	0.16168
metal ion binding	GO:0046872	1090	106	0.868245	-0.0171202	1086	110	0.738993	0.0265693
mRNA binding	GO:0003729	111	10	0.8732	-0.0935715	112	11	1	-0.00425819
GTPase activator activity	GO:0005096	141	13	0.887162	-0.0704369	139	12	0.773257	-0.133222
RNA binding	GO:0003723	943	94	0.906587	0.00760214	924	92	0.905503	0.00942191
calcium ion binding	GO:0005509	256	24	0.914892	-0.05375	255	23	0.747888	-0.0894239
guanosine-3',5'-bis(diphosphate) 3'-diphosphatase activity	GO:0008893	1	0	1	#NUM!	1	0	1	#NUM!
amylo-alpha-1,6-glucosidase activity	GO:0004135	1	0	1	#NUM!	1	0	1	#NUM!
GTP-dependent protein binding	GO:0030742	15	1	1	-0.394677	14	1	1	-0.322712
[3-methyl-2-oxobutanoate dehydrogenase (acetyl-transferring)] kinase activity	GO:0047323	1	0	1	#NUM!	1	0	1	#NUM!
DBD domain binding	GO:0050692	2	0	1	#NUM!	2	0	1	#NUM!
Pyrin domain binding	GO:0032090	0	0	1	#VALUE!	0	0	1	#VALUE!
betaine-aldehyde dehydrogenase activity	GO:0008802	1	0	1	#NUM!	1	0	1	#NUM!
copper ion binding	GO:0005507	23	2	1	-0.128973	24	1	0.506416	-0.861708
serine-type exopeptidase activity	GO:0070008	1	0	1	#NUM!	1	0	1	#NUM!
glutamate-5-semialdehyde dehydrogenase activity	GO:0004350	1	0	1	#NUM!	1	0	1	#NUM!
arachidonic acid binding	GO:0050544	3	0	1	#NUM!	4	0	1	#NUM!
intracellular phosphatidylinositol-3,5-bisphosphate-sensitive cation channel activity	GO:0097682	1	0	1	#NUM!	1	0	1	#NUM!
leucine binding	GO:0070728	4	0	1	#NUM!	4	1	0.33997	0.930051
TAP2 binding	GO:0046979	2	0	1	#NUM!	2	0	1	#NUM!
phospho-N-acetylmuramoyl-pentapeptide-transferase activity	GO:0008963	1	0	1	#NUM!	1	0	1	#NUM!
nucleoside diphosphate kinase activity	GO:0004550	12	1	1	-0.171533	12	0	0.622043	#NUM!
UDP-N-acetylglucosamine transmembrane transporter activity	GO:0005462	1	0	1	#NUM!	1	0	1	#NUM!
canalicular bile acid transmembrane transporter activity	GO:0015126	0	0	1	#VALUE!	0	0	1	#VALUE!
myosin-light-chain-phosphatase activity	GO:0050115	1	0	1	#NUM!	1	0	1	#NUM!
alpha-2A adrenergic receptor binding	GO:0031694	3	0	1	#NUM!	3	0	1	#NUM!
dihydropyrimidinase activity	GO:0004157	1	0	1	#NUM!	1	0	1	#NUM!
serine-tRNA ligase activity	GO:0004828	2	0	1	#NUM!	2	0	1	#NUM!
U2 snRNA binding	GO:0030620	3	0	1	#NUM!	3	0	1	#NUM!
nitrilase activity	GO:0000257	1	0	1	#NUM!	1	0	1	#NUM!
pseudouridine synthase activity	GO:0009982	3	0	1	#NUM!	4	2	0.0509284	1.6232
RNA 2'-O-methyltransferase activity	GO:0062105	1	0	1	#NUM!	1	0	1	#NUM!
JUN kinase kinase activity	GO:0008545	2	0	1	#NUM!	2	0	1	#NUM!
phospholipase inhibitor activity	GO:0004859	5	0	1	#NUM!	4	0	1	#NUM!
choline transmembrane transporter activity	GO:0015220	1	0	1	#NUM!	1	0	1	#NUM!
ribonucleoside-diphosphate reductase activity, thioredoxin disulfide as acceptor	GO:0004748	2	0	1	#NUM!	2	0	1	#NUM!
heparan sulfate sulfotransferase activity	GO:0034483	1	0	1	#NUM!	1	0	1	#NUM!
oxidoreductase activity, acting on peroxide as acceptor	GO:0016684	3	0	1	#NUM!	3	1	0.26771	1.21773
procollagen-lysine 5-dioxygenase activity	GO:0008475	2	0	1	#NUM!	2	0	1	#NUM!
arginine binding	GO:0034618	1	0	1	#NUM!	1	0	1	#NUM!
MutSalpha complex binding	GO:0032407	4	0	1	#NUM!	4	0	1	#NUM!
very long chain acyl-CoA hydrolase activity	GO:0052817	0	0	1	#VALUE!	0	0	1	#VALUE!
lysophospholipid acyltransferase activity	GO:0071617	1	0	1	#NUM!	1	1	0.0986334	2.31635
forked DNA-dependent helicase activity	GO:0061749	1	0	1	#NUM!	1	0	1	#NUM!
nicotinate phosphoribosyltransferase activity	GO:0004516	1	0	1	#NUM!	1	0	1	#NUM!
glycogen debranching enzyme activity	GO:0004133	1	0	1	#NUM!	1	0	1	#NUM!
ganglioside GM3 binding	GO:1905575	1	0	1	#NUM!	1	0	1	#NUM!
glucose binding	GO:0005536	5	0	1	#NUM!	6	0	1	#NUM!
syntaxin-1 binding	GO:0017075	15	1	1	-0.394677	15	2	0.654063	0.301442
maleylacetoacetate isomerase activity	GO:0016034	1	0	1	#NUM!	1	0	1	#NUM!
NEDD8 activating enzyme activity	GO:0019781	2	0	1	#NUM!	2	0	1	#NUM!
growth hormone receptor binding	GO:0005131	4	0	1	#NUM!	4	0	1	#NUM!
farnesyltranstransferase activity	GO:0004311	1	0	1	#NUM!	1	0	1	#NUM!
omega peptidase activity	GO:0008242	2	0	1	#NUM!	2	0	1	#NUM!
death receptor activity	GO:0005035	0	0	1	#VALUE!	0	0	1	#VALUE!
DNA topoisomerase activity	GO:0003916	1	0	1	#NUM!	1	0	1	#NUM!
L-dopa O-methyltransferase activity	GO:0102084	1	0	1	#NUM!	1	0	1	#NUM!
mRNA (adenine-N1-)-methyltransferase activity	GO:0061953	1	0	1	#NUM!	1	0	1	#NUM!
type 2 angiotensin receptor binding	GO:0031703	1	0	1	#NUM!	1	0	1	#NUM!
3-hydroxy-behenoyl-CoA dehydratase activity	GO:0102344	1	0	1	#NUM!	1	0	1	#NUM!
iron-responsive element binding	GO:0030350	2	0	1	#NUM!	2	0	1	#NUM!
voltage-gated potassium channel activity involved in bundle of His cell action potential repolarization	GO:0086087	1	0	1	#NUM!	1	0	1	#NUM!
indanol dehydrogenase activity	GO:0047718	2	0	1	#NUM!	2	0	1	#NUM!
androsterone dehydrogenase activity	GO:0047023	2	0	1	#NUM!	2	0	1	#NUM!
tubulin deacetylase activity	GO:0042903	1	0	1	#NUM!	1	0	1	#NUM!
orotidine-5'-phosphate decarboxylase activity	GO:0004590	1	0	1	#NUM!	1	0	1	#NUM!
folic acid transmembrane transporter activity	GO:0008517	2	0	1	#NUM!	2	0	1	#NUM!
RNA polymerase II core promoter sequence-specific DNA binding	GO:0000979	25	2	1	-0.212355	24	2	1	-0.168561
C-5 sterol desaturase activity	GO:0000248	1	0	1	#NUM!	1	0	1	#NUM!
transferase activity, transferring hexosyl groups	GO:0016758	1	0	1	#NUM!	1	1	0.0986334	2.31635
glycogen synthase activity, transferring glucose-1-phosphate	GO:0061547	1	0	1	#NUM!	1	0	1	#NUM!
transferrin receptor binding	GO:1990459	6	0	1	#NUM!	6	0	1	#NUM!
fructose-2,6-bisphosphate 2-phosphatase activity	GO:0004331	2	0	1	#NUM!	2	0	1	#NUM!
structural constituent of egg coat	GO:0035804	1	0	1	#NUM!	1	0	1	#NUM!
arginine transmembrane transporter activity	GO:0015181	0	0	1	#VALUE!	0	0	1	#VALUE!
phosphoprotein binding	GO:0051219	26	2	1	-0.251576	25	3	0.731777	0.196082
inositol monophosphate 1-phosphatase activity	GO:0008934	2	0	1	#NUM!	2	0	1	#NUM!
IMP dehydrogenase activity	GO:0003938	2	0	1	#NUM!	2	0	1	#NUM!
alpha-1,2-mannosyltransferase activity	GO:0000026	1	0	1	#NUM!	1	0	1	#NUM!
neurotrophin TRKC receptor binding	GO:0005170	1	0	1	#NUM!	1	0	1	#NUM!
exo-alpha-(2->8)-sialidase activity	GO:0052796	2	0	1	#NUM!	2	0	1	#NUM!
galactosylgalactosylglucosylceramide beta-D-acetylgalactosaminyltransferase activity	GO:0047273	1	0	1	#NUM!	1	0	1	#NUM!
beta-galactoside (CMP) alpha-2,3-sialyltransferase activity	GO:0003836	3	0	1	#NUM!	3	0	1	#NUM!
sphingosine-1-phosphate receptor activity	GO:0038036	1	0	1	#NUM!	1	0	1	#NUM!
peptide transmembrane transporter activity	GO:1904680	2	0	1	#NUM!	2	0	1	#NUM!
L-xylulose reductase (NADP+) activity	GO:0050038	1	0	1	#NUM!	1	0	1	#NUM!
beta-3 adrenergic receptor binding	GO:0031699	1	0	1	#NUM!	1	0	1	#NUM!
purine nucleobase transmembrane transporter activity	GO:0005345	0	0	1	#VALUE!	0	0	1	#VALUE!
flavonol 3-sulfotransferase activity	GO:0047894	3	0	1	#NUM!	2	0	1	#NUM!
vitamin D response element binding	GO:0070644	1	0	1	#NUM!	1	0	1	#NUM!
Lys63-specific deubiquitinase activity	GO:0061578	10	1	1	0.0107885	10	1	1	0.0137603
box H/ACA snoRNP complex binding	GO:0062065	1	0	1	#NUM!	0	0	1	#VALUE!
Fc-gamma receptor I complex binding	GO:0034988	2	0	1	#NUM!	2	0	1	#NUM!
carboxypeptidase activity	GO:0004180	4	0	1	#NUM!	4	0	1	#NUM!
NEDD8 transferase activity	GO:0019788	5	0	1	#NUM!	5	0	1	#NUM!
histone acetyltransferase activity (H4-K12 specific)	GO:0043997	0	0	1	#VALUE!	0	0	1	#VALUE!
sodium:proton antiporter activity involved in regulation of cardiac muscle cell membrane potential	GO:0086040	1	0	1	#NUM!	1	0	1	#NUM!
histamine N-methyltransferase activity	GO:0046539	1	0	1	#NUM!	1	0	1	#NUM!
aconitate hydratase activity	GO:0003994	3	0	1	#NUM!	3	0	1	#NUM!
four-way junction helicase activity	GO:0009378	3	0	1	#NUM!	3	0	1	#NUM!
NADP+ binding	GO:0070401	1	0	1	#NUM!	1	0	1	#NUM!
pseudophosphatase activity	GO:0001691	1	0	1	#NUM!	1	0	1	#NUM!
ferrochelatase activity	GO:0004325	1	0	1	#NUM!	1	0	1	#NUM!
sodium-independent organic anion transmembrane transporter activity	GO:0015347	2	0	1	#NUM!	3	0	1	#NUM!
phosphatidylinositol-3,4-bisphosphate binding	GO:0043325	16	1	1	-0.459215	15	2	0.654063	0.301442
NEDD8 conjugating enzyme activity	GO:0061654	1	0	1	#NUM!	1	0	1	#NUM!
oxoglutarate:malate antiporter activity	GO:0015367	1	0	1	#NUM!	1	0	1	#NUM!
insulin-like growth factor binding	GO:0005520	8	0	1	#NUM!	8	0	1	#NUM!
very-long-chain-acyl-CoA dehydrogenase activity	GO:0017099	2	0	1	#NUM!	2	0	1	#NUM!
voltage-gated calcium channel activity involved in AV node cell action potential	GO:0086056	1	0	1	#NUM!	1	0	1	#NUM!
lysophosphatidic acid phosphatase activity	GO:0052642	1	0	1	#NUM!	1	0	1	#NUM!
farnesylated protein binding	GO:0001918	1	0	1	#NUM!	0	0	1	#VALUE!
dodecenoyl-CoA delta-isomerase activity	GO:0004165	2	0	1	#NUM!	3	0	1	#NUM!
box H/ACA snoRNA binding	GO:0034513	5	0	1	#NUM!	4	0	1	#NUM!
coproporphyrinogen oxidase activity	GO:0004109	1	0	1	#NUM!	1	0	1	#NUM!
carnitine O-palmitoyltransferase activity	GO:0004095	1	0	1	#NUM!	1	0	1	#NUM!
glycine transmembrane transporter activity	GO:0015187	1	0	1	#NUM!	1	0	1	#NUM!
RNA polymerase III type 2 promoter sequence-specific DNA binding	GO:0001003	1	0	1	#NUM!	1	0	1	#NUM!
C-C chemokine binding	GO:0019957	4	0	1	#NUM!	5	1	0.40511	0.706907
clathrin heavy chain binding	GO:0032050	7	0	1	#NUM!	7	0	1	#NUM!
hydroxymethylbilane synthase activity	GO:0004418	1	0	1	#NUM!	1	0	1	#NUM!
leukotriene-A4 hydrolase activity	GO:0004463	1	0	1	#NUM!	1	0	1	#NUM!
G protein-coupled adenosine receptor activity	GO:0001609	2	0	1	#NUM!	2	0	1	#NUM!
glutamate dehydrogenase [NAD(P)+] activity	GO:0004353	2	0	1	#NUM!	2	0	1	#NUM!
protein tyrosine phosphatase activator activity	GO:0008160	1	0	1	#NUM!	1	0	1	#NUM!
leukemia inhibitory factor receptor binding	GO:0005146	0	0	1	#VALUE!	0	0	1	#VALUE!
acetylpyruvate hydrolase activity	GO:0018773	1	0	1	#NUM!	1	0	1	#NUM!
glutaminase activity	GO:0004359	2	0	1	#NUM!	2	0	1	#NUM!
molybdopterin synthase activity	GO:0030366	3	0	1	#NUM!	3	0	1	#NUM!
protein tyrosine kinase inhibitor activity	GO:0030292	3	0	1	#NUM!	3	0	1	#NUM!
8-oxo-7,8-dihydrodeoxyguanosine triphosphate pyrophosphatase activity	GO:0035539	1	0	1	#NUM!	2	1	0.187551	1.6232
chemokine binding	GO:0019956	4	0	1	#NUM!	5	1	0.40511	0.706907
cerebroside-sulfatase activity	GO:0004098	1	0	1	#NUM!	1	0	1	#NUM!
GDP-L-fucose synthase activity	GO:0050577	1	0	1	#NUM!	1	0	1	#NUM!
RNA transmembrane transporter activity	GO:0051033	1	0	1	#NUM!	1	0	1	#NUM!
L-methionine-(R)-S-oxide reductase activity	GO:0033745	2	0	1	#NUM!	2	0	1	#NUM!
brain-derived neurotrophic factor-activated receptor activity	GO:0060175	1	0	1	#NUM!	1	0	1	#NUM!
dCMP deaminase activity	GO:0004132	1	0	1	#NUM!	1	0	1	#NUM!
dUTP phosphohydrolase activity	GO:0102487	0	0	1	#VALUE!	0	0	1	#VALUE!
glycine N-acyltransferase activity	GO:0047961	1	0	1	#NUM!	1	0	1	#NUM!
(3R)-hydroxymyristoyl-[acyl-carrier-protein] dehydratase activity	GO:0008659	1	0	1	#NUM!	1	0	1	#NUM!
mitochondrial sequence-specific DNA-binding transcription factor activity	GO:0034246	1	0	1	#NUM!	1	0	1	#NUM!
phosphatidylinositol-3,5-bisphosphate phosphatase activity	GO:0106018	2	0	1	#NUM!	2	0	1	#NUM!
calmodulin-dependent cyclic-nucleotide phosphodiesterase activity	GO:0004117	1	0	1	#NUM!	1	0	1	#NUM!
[heparan sulfate]-glucosamine 3-sulfotransferase 3 activity	GO:0033872	1	0	1	#NUM!	1	0	1	#NUM!
bile acid receptor activity	GO:0038181	0	0	1	#VALUE!	0	0	1	#VALUE!
lactose synthase activity	GO:0004461	1	0	1	#NUM!	1	0	1	#NUM!
chemokine (C-C motif) ligand 5 binding	GO:0071791	0	0	1	#VALUE!	0	0	1	#VALUE!
histone acetyltransferase binding	GO:0035035	23	2	1	-0.128973	24	3	0.726216	0.236904
guanosine-diphosphatase activity	GO:0004382	1	0	1	#NUM!	1	0	1	#NUM!
phosphoglycerate mutase activity	GO:0004619	2	0	1	#NUM!	2	0	1	#NUM!
mitochondrion targeting sequence binding	GO:0030943	2	0	1	#NUM!	2	0	1	#NUM!
threonine-tRNA ligase activity	GO:0004829	3	0	1	#NUM!	3	0	1	#NUM!
oxidoreduction-driven active transmembrane transporter activity	GO:0015453	1	0	1	#NUM!	1	0	1	#NUM!
interleukin-8 receptor binding	GO:0005153	1	0	1	#NUM!	1	0	1	#NUM!
purinergic nucleotide receptor activity	GO:0001614	3	0	1	#NUM!	3	1	0.26771	1.21773
inositol hexakisphosphate 3-kinase activity	GO:0052724	1	0	1	#NUM!	1	0	1	#NUM!
gamma-glutamylcyclotransferase activity	GO:0003839	0	0	1	#VALUE!	0	0	1	#VALUE!
voltage-gated sodium channel activity involved in Purkinje myocyte action potential	GO:0086062	1	0	1	#NUM!	0	0	1	#VALUE!
cytosolic dipeptidase activity	GO:0102008	1	0	1	#NUM!	1	0	1	#NUM!
alcohol binding	GO:0043178	1	0	1	#NUM!	1	0	1	#NUM!
MutSbeta complex binding	GO:0032408	2	0	1	#NUM!	2	0	1	#NUM!
carbohydrate binding	GO:0030246	48	4	1	-0.171533	49	6	0.478053	0.216285
Fas-activated serine/threonine kinase activity	GO:0033867	1	0	1	#NUM!	1	0	1	#NUM!
flap endonuclease activity	GO:0048256	1	0	1	#NUM!	1	0	1	#NUM!
ATP-dependent 3'-5' DNA/RNA helicase activity	GO:0033681	1	0	1	#NUM!	1	0	1	#NUM!
channel regulator activity	GO:0016247	1	0	1	#NUM!	1	0	1	#NUM!
sn-1-glycerol-3-phosphate C16:0-DCA-CoA acyl transferase activity	GO:0102420	1	0	1	#NUM!	1	0	1	#NUM!
structural constituent of synapse	GO:0098918	1	0	1	#NUM!	1	0	1	#NUM!
vascular endothelial growth factor receptor 1 binding	GO:0043183	3	0	1	#NUM!	3	0	1	#NUM!
methylputrescine oxidase activity	GO:0052599	0	0	1	#VALUE!	0	0	1	#VALUE!
tRNA (guanine-N2-)-methyltransferase activity	GO:0004809	1	0	1	#NUM!	0	0	1	#VALUE!
cholestenol delta-isomerase activity	GO:0047750	1	0	1	#NUM!	1	0	1	#NUM!
low-density lipoprotein particle receptor binding	GO:0050750	16	1	1	-0.459215	16	1	1	-0.456243
GKAP/Homer scaffold activity	GO:0030160	4	0	1	#NUM!	4	0	1	#NUM!
betaine-homocysteine S-methyltransferase activity	GO:0047150	1	0	1	#NUM!	1	0	1	#NUM!
phosphatidylinositol-5-phosphate binding	GO:0010314	11	1	1	-0.0845216	11	2	0.296815	0.611597
peroxynitrite reductase activity	GO:0072541	1	0	1	#NUM!	1	0	1	#NUM!
histone pre-mRNA DCP binding	GO:0071208	3	0	1	#NUM!	3	0	1	#NUM!
endoribonuclease activity, producing 3'-phosphomonoesters	GO:0016892	1	0	1	#NUM!	1	0	1	#NUM!
biotin-protein ligase activity	GO:0018271	1	0	1	#NUM!	1	0	1	#NUM!
lactoylglutathione lyase activity	GO:0004462	1	0	1	#NUM!	1	0	1	#NUM!
GMP reductase activity	GO:0003920	1	0	1	#NUM!	1	0	1	#NUM!
interleukin-8 receptor activity	GO:0004918	0	0	1	#VALUE!	0	0	1	#VALUE!
superoxide dismutase copper chaperone activity	GO:0016532	1	0	1	#NUM!	1	0	1	#NUM!
metallochaperone activity	GO:0016530	1	0	1	#NUM!	1	0	1	#NUM!
alpha-2 macroglobulin receptor activity	GO:0016964	1	0	1	#NUM!	1	0	1	#NUM!
geranial:oxygen oxidoreductase activity	GO:0102797	1	0	1	#NUM!	1	0	1	#NUM!
peroxiredoxin activity	GO:0051920	3	0	1	#NUM!	3	0	1	#NUM!
structural constituent of postsynapse	GO:0099186	2	0	1	#NUM!	2	0	1	#NUM!
acyl-L-homoserine-lactone lactonohydrolase activity	GO:0102007	1	0	1	#NUM!	1	0	1	#NUM!
translation release factor activity	GO:0003747	2	0	1	#NUM!	2	0	1	#NUM!
heme transporter activity	GO:0015232	0	0	1	#VALUE!	0	0	1	#VALUE!
axon guidance receptor activity	GO:0008046	7	0	1	#NUM!	7	0	1	#NUM!
keratan sulfotransferase activity	GO:0045130	1	0	1	#NUM!	1	0	1	#NUM!
preribosome binding	GO:1990275	0	0	1	#VALUE!	0	0	1	#VALUE!
mu-type opioid receptor binding	GO:0031852	2	0	1	#NUM!	2	0	1	#NUM!
ferric-chelate reductase activity	GO:0000293	2	0	1	#NUM!	2	0	1	#NUM!
interleukin-16 binding	GO:0042011	1	0	1	#NUM!	1	0	1	#NUM!
propionyl-CoA C2-trimethyltridecanoyltransferase activity	GO:0050632	1	0	1	#NUM!	1	0	1	#NUM!
mitogen-activated protein kinase binding	GO:0051019	17	1	1	-0.51984	17	2	0.681521	0.176279
centromeric DNA binding	GO:0019237	5	0	1	#NUM!	5	0	1	#NUM!
calmodulin-dependent protein phosphatase activity	GO:0033192	5	0	1	#NUM!	5	0	1	#NUM!
ribosylnicotinate kinase activity	GO:0061769	1	0	1	#NUM!	1	0	1	#NUM!
modified amino acid binding	GO:0072341	2	0	1	#NUM!	2	0	1	#NUM!
extracellularly ATP-gated cation channel activity	GO:0004931	3	0	1	#NUM!	3	1	0.26771	1.21773
voltage-gated cation channel activity	GO:0022843	1	0	1	#NUM!	2	0	1	#NUM!
phosphatidylinositol 3-kinase activity	GO:0035004	3	0	1	#NUM!	4	1	0.33997	0.930051
MIT domain binding	GO:0090541	2	0	1	#NUM!	2	0	1	#NUM!
glyoxylate reductase (NADP) activity	GO:0030267	1	0	1	#NUM!	1	0	1	#NUM!
polynucleotide 3'-phosphatase activity	GO:0046403	2	0	1	#NUM!	2	1	0.187551	1.6232
calcium-induced calcium release activity	GO:0048763	3	0	1	#NUM!	3	0	1	#NUM!
bile acid transmembrane transporter activity	GO:0015125	1	0	1	#NUM!	1	0	1	#NUM!
histone deacetylase activity (H4-K16 specific)	GO:0034739	1	0	1	#NUM!	1	0	1	#NUM!
serine hydrolase activity	GO:0017171	1	0	1	#NUM!	1	0	1	#NUM!
acetyl-CoA hydrolase activity	GO:0003986	1	0	1	#NUM!	1	0	1	#NUM!
TBP-class protein binding	GO:0017025	18	1	1	-0.576998	18	1	1	-0.574026
neuropeptide receptor binding	GO:0071855	1	0	1	#NUM!	1	0	1	#NUM!
solute:proton symporter activity	GO:0015295	1	0	1	#NUM!	1	0	1	#NUM!
hydroxypyruvate isomerase activity	GO:0008903	1	0	1	#NUM!	1	0	1	#NUM!
L-alanine:2-oxoglutarate aminotransferase activity	GO:0004021	0	0	1	#VALUE!	0	0	1	#VALUE!
host cell surface receptor binding	GO:0046789	0	0	1	#VALUE!	0	0	1	#VALUE!
NAD+ binding	GO:0070403	6	0	1	#NUM!	6	0	1	#NUM!
arginase activity	GO:0004053	2	0	1	#NUM!	2	0	1	#NUM!
transmitter-gated ion channel activity involved in regulation of postsynaptic membrane potential	GO:1904315	8	0	1	#NUM!	7	0	1	#NUM!
3-hydroxyisobutyryl-CoA hydrolase activity	GO:0003860	1	0	1	#NUM!	1	0	1	#NUM!
pyrroline-5-carboxylate reductase activity	GO:0004735	2	0	1	#NUM!	1	0	1	#NUM!
fatty-acyl-CoA transmembrane transporter activity	GO:0015607	1	0	1	#NUM!	1	0	1	#NUM!
Krueppel-associated box domain binding	GO:0035851	2	0	1	#NUM!	2	0	1	#NUM!
interleukin-15 receptor activity	GO:0042010	0	0	1	#VALUE!	2	0	1	#NUM!
interleukin-1 type II receptor antagonist activity	GO:0045353	0	0	1	#VALUE!	0	0	1	#VALUE!
L-valine transaminase activity	GO:0052655	2	0	1	#NUM!	2	0	1	#NUM!
sodium:bicarbonate symporter activity	GO:0008510	1	0	1	#NUM!	1	0	1	#NUM!
ubiquitin-specific protease activity involved in negative regulation of retrograde protein transport, ER to cytosol	GO:1904265	1	0	1	#NUM!	1	0	1	#NUM!
deoxyribonuclease I activity	GO:0004530	1	0	1	#NUM!	1	0	1	#NUM!
interleukin-4 receptor activity	GO:0004913	0	0	1	#VALUE!	1	0	1	#NUM!
CTP synthase activity	GO:0003883	1	0	1	#NUM!	1	0	1	#NUM!
omega-6 fatty acid desaturase activity	GO:0045485	1	0	1	#NUM!	1	0	1	#NUM!
tropomyosin binding	GO:0005523	5	0	1	#NUM!	5	0	1	#NUM!
succinate transmembrane transporter activity	GO:0015141	0	0	1	#VALUE!	0	0	1	#VALUE!
threonine racemase activity	GO:0018114	1	0	1	#NUM!	1	0	1	#NUM!
intronic transcription regulatory region sequence-specific DNA binding	GO:0001161	2	0	1	#NUM!	2	0	1	#NUM!
poly-ADP-D-ribose binding	GO:0072572	1	0	1	#NUM!	1	0	1	#NUM!
fumarylpyruvate hydrolase activity	GO:0034545	1	0	1	#NUM!	1	0	1	#NUM!
TFIIIC-class transcription factor complex binding	GO:0001156	1	0	1	#NUM!	1	0	1	#NUM!
glucosaminylgalactosylglucosylceramide beta-galactosyltransferase activity	GO:0047275	1	0	1	#NUM!	1	0	1	#NUM!
calcitonin receptor activity	GO:0004948	0	0	1	#VALUE!	0	0	1	#VALUE!
8-oxo-dGTP phosphohydrolase activity	GO:0102490	0	0	1	#VALUE!	0	0	1	#VALUE!
DNA N-glycosylase activity	GO:0019104	6	0	1	#NUM!	6	0	1	#NUM!
RNA polymerase III general transcription initiation factor activity	GO:0000995	2	0	1	#NUM!	2	0	1	#NUM!
cyclic ADP-ribose hydrolase	GO:0061812	0	0	1	#VALUE!	0	0	1	#VALUE!
glutamine-fructose-6-phosphate transaminase (isomerizing) activity	GO:0004360	2	0	1	#NUM!	2	0	1	#NUM!
RNA polymerase II transcription corepressor binding	GO:0001226	1	0	1	#NUM!	1	0	1	#NUM!
phosphatidylinositol-3,4-bisphosphate 5-kinase activity	GO:0052812	3	0	1	#NUM!	4	1	0.33997	0.930051
amidase activity	GO:0004040	2	0	1	#NUM!	2	0	1	#NUM!
receptor tyrosine kinase binding	GO:0030971	36	3	1	-0.171533	35	5	0.38639	0.370435
N-acetylglucosamine-1-phosphodiester alpha-N-acetylglucosaminidase activity	GO:0003944	1	0	1	#NUM!	1	0	1	#NUM!
endoribonuclease activity, cleaving siRNA-paired mRNA	GO:0070551	1	0	1	#NUM!	1	0	1	#NUM!
NAD+ nucleotidase, cyclic ADP-ribose generating	GO:0061809	0	0	1	#VALUE!	0	0	1	#VALUE!
adenylylsulfate kinase activity	GO:0004020	1	0	1	#NUM!	1	0	1	#NUM!
protein-lysine 6-oxidase activity	GO:0004720	2	0	1	#NUM!	2	0	1	#NUM!
F-box domain binding	GO:1990444	1	0	1	#NUM!	1	0	1	#NUM!
protein tyrosine/threonine phosphatase activity	GO:0008330	3	0	1	#NUM!	3	0	1	#NUM!
hydrolase activity, hydrolyzing O-glycosyl compounds	GO:0004553	3	0	1	#NUM!	3	0	1	#NUM!
signal recognition particle binding	GO:0005047	3	0	1	#NUM!	3	0	1	#NUM!
myosin II binding	GO:0045159	5	0	1	#NUM!	5	1	0.40511	0.706907
asialoglycoprotein receptor activity	GO:0004873	1	0	1	#NUM!	1	0	1	#NUM!
unmethylated CpG binding	GO:0045322	1	0	1	#NUM!	1	0	1	#NUM!
integrin binding involved in cell-matrix adhesion	GO:0098640	0	0	1	#VALUE!	0	0	1	#VALUE!
receptor activator activity	GO:0030546	2	0	1	#NUM!	2	0	1	#NUM!
serine-pyruvate transaminase activity	GO:0004760	0	0	1	#VALUE!	0	0	1	#VALUE!
11-beta-hydroxysteroid dehydrogenase (NADP+) activity	GO:0070524	1	0	1	#NUM!	1	0	1	#NUM!
signaling pattern recognition receptor activity	GO:0008329	4	0	1	#NUM!	4	1	0.33997	0.930051
tRNA (cytosine-5-)-methyltransferase activity	GO:0016428	1	0	1	#NUM!	1	0	1	#NUM!
L-cystine transmembrane transporter activity	GO:0015184	0	0	1	#VALUE!	1	0	1	#NUM!
piRNA binding	GO:0034584	2	0	1	#NUM!	3	0	1	#NUM!
fucosylgalactoside 3-alpha-galactosyltransferase activity	GO:0004381	1	0	1	#NUM!	1	0	1	#NUM!
threonine synthase activity	GO:0004795	1	0	1	#NUM!	1	0	1	#NUM!
exo-alpha-(2->3)-sialidase activity	GO:0052794	2	0	1	#NUM!	2	0	1	#NUM!
beta-2-microglobulin binding	GO:0030881	2	0	1	#NUM!	2	0	1	#NUM!
argininosuccinate lyase activity	GO:0004056	1	0	1	#NUM!	1	0	1	#NUM!
VEGF-B-activated receptor activity	GO:0036327	1	0	1	#NUM!	1	0	1	#NUM!
poly(ADP-ribose) glycohydrolase activity	GO:0004649	1	0	1	#NUM!	1	0	1	#NUM!
phospholipase A2 activity consuming 1,2-dioleoylphosphatidylethanolamine)	GO:0102568	6	0	1	#NUM!	6	0	1	#NUM!
hydrolase activity, hydrolyzing N-glycosyl compounds	GO:0016799	1	0	1	#NUM!	1	0	1	#NUM!
ethanolaminephosphotransferase activity	GO:0004307	1	0	1	#NUM!	1	0	1	#NUM!
polynucleotide adenylyltransferase activity	GO:0004652	2	0	1	#NUM!	2	0	1	#NUM!
4-aminobutyrate transaminase activity	GO:0003867	1	0	1	#NUM!	1	0	1	#NUM!
2,3-diketo-5-methylthiopentyl-1-phosphate enolase activity	GO:0043715	1	0	1	#NUM!	1	0	1	#NUM!
ATPase inhibitor activity	GO:0042030	3	0	1	#NUM!	3	0	1	#NUM!
glyceraldehyde-3-phosphate dehydrogenase (NAD+) (non-phosphorylating) activity	GO:0043878	3	0	1	#NUM!	3	0	1	#NUM!
sulfate adenylyltransferase (ATP) activity	GO:0004781	1	0	1	#NUM!	1	0	1	#NUM!
glutamate-ammonia ligase activity	GO:0004356	1	0	1	#NUM!	1	0	1	#NUM!
molybdopterin cofactor binding	GO:0043546	3	0	1	#NUM!	3	0	1	#NUM!
RS domain binding	GO:0050733	4	0	1	#NUM!	4	0	1	#NUM!
biotin-[acetyl-CoA-carboxylase] ligase activity	GO:0004077	1	0	1	#NUM!	1	0	1	#NUM!
gamma-glutamyl carboxylase activity	GO:0008488	0	0	1	#VALUE!	0	0	1	#VALUE!
inositol diphosphate pentakisphosphate diphosphatase activity	GO:0052842	3	0	1	#NUM!	3	0	1	#NUM!
SUMO polymer binding	GO:0032184	5	0	1	#NUM!	5	0	1	#NUM!
nitrate reductase activity	GO:0008940	1	0	1	#NUM!	1	0	1	#NUM!
calcidiol binding	GO:1902118	0	0	1	#VALUE!	0	0	1	#VALUE!
delta-catenin binding	GO:0070097	3	0	1	#NUM!	3	0	1	#NUM!
cytoskeletal protein binding	GO:0008092	42	4	1	-0.0380016	41	4	1	-0.0109323
L-serine ammonia-lyase activity	GO:0003941	1	0	1	#NUM!	1	0	1	#NUM!
phosphatidylethanolamine binding	GO:0008429	3	0	1	#NUM!	3	0	1	#NUM!
secondary active organic cation transmembrane transporter activity	GO:0008513	0	0	1	#VALUE!	0	0	1	#VALUE!
exoribonuclease activity, producing 5'-phosphomonoesters	GO:0016896	1	0	1	#NUM!	1	0	1	#NUM!
secretin receptor activity	GO:0015055	0	0	1	#VALUE!	0	0	1	#VALUE!
oxytocin receptor binding	GO:0031855	0	0	1	#VALUE!	0	0	1	#VALUE!
D5 dopamine receptor binding	GO:0031752	2	0	1	#NUM!	2	0	1	#NUM!
DNA clamp unloader activity	GO:0061860	1	0	1	#NUM!	1	0	1	#NUM!
sphingomyelin synthase activity	GO:0033188	1	0	1	#NUM!	1	0	1	#NUM!
interleukin-2 receptor binding	GO:0005134	2	0	1	#NUM!	2	0	1	#NUM!
drug transmembrane transporter activity	GO:0015238	1	0	1	#NUM!	1	0	1	#NUM!
exodeoxyribonuclease III activity	GO:0008853	4	0	1	#NUM!	4	0	1	#NUM!
methenyltetrahydrofolate cyclohydrolase activity	GO:0004477	1	0	1	#NUM!	1	0	1	#NUM!
sodium-dependent phosphate transmembrane transporter activity	GO:0015321	0	0	1	#VALUE!	0	0	1	#VALUE!
acyl binding	GO:0000035	1	0	1	#NUM!	1	0	1	#NUM!
inorganic diphosphatase activity	GO:0004427	1	0	1	#NUM!	1	0	1	#NUM!
3-hydroxyoctanoyl-[acyl-carrier-protein] dehydratase activity	GO:0047451	1	0	1	#NUM!	1	0	1	#NUM!
translation release factor activity, codon specific	GO:0016149	1	0	1	#NUM!	1	0	1	#NUM!
ribonuclease activity	GO:0004540	6	0	1	#NUM!	6	0	1	#NUM!
nitric-oxide synthase binding	GO:0050998	10	1	1	0.0107885	9	1	0.607483	0.119121
cation binding	GO:0043169	2	0	1	#NUM!	2	0	1	#NUM!
platelet-derived growth factor alpha-receptor activity	GO:0005018	1	0	1	#NUM!	1	0	1	#NUM!
3-chloroallyl aldehyde dehydrogenase activity	GO:0004028	3	0	1	#NUM!	3	0	1	#NUM!
mevalonate kinase activity	GO:0004496	1	0	1	#NUM!	1	0	1	#NUM!
pyrimidine ribonucleotide binding	GO:0032557	1	0	1	#NUM!	1	0	1	#NUM!
cystathionine gamma-lyase activity	GO:0004123	1	0	1	#NUM!	1	0	1	#NUM!
granulocyte macrophage colony-stimulating factor receptor binding	GO:0005129	0	0	1	#VALUE!	0	0	1	#VALUE!
S-formylglutathione hydrolase activity	GO:0018738	1	0	1	#NUM!	1	0	1	#NUM!
cation channel activity	GO:0005261	2	0	1	#NUM!	2	0	1	#NUM!
glutaminyl-tRNA synthase (glutamine-hydrolyzing) activity	GO:0050567	2	0	1	#NUM!	2	0	1	#NUM!
fructokinase activity	GO:0008865	1	0	1	#NUM!	2	0	1	#NUM!
chloride channel inhibitor activity	GO:0019869	7	0	1	#NUM!	7	0	1	#NUM!
rhodopsin kinase activity	GO:0050254	1	0	1	#NUM!	1	0	1	#NUM!
cytochrome-b5 reductase activity, acting on NAD(P)H	GO:0004128	3	0	1	#NUM!	3	0	1	#NUM!
N-acylphosphatidylethanolamine-specific phospholipase D activity	GO:0070290	1	0	1	#NUM!	1	0	1	#NUM!
sterol response element binding	GO:0032810	2	0	1	#NUM!	2	0	1	#NUM!
cation transmembrane transporter activity	GO:0008324	1	0	1	#NUM!	1	0	1	#NUM!
neuregulin receptor activity	GO:0038131	1	0	1	#NUM!	1	0	1	#NUM!
interleukin-1 receptor antagonist activity	GO:0005152	1	0	1	#NUM!	0	0	1	#VALUE!
gap junction channel activity	GO:0005243	0	0	1	#VALUE!	1	0	1	#NUM!
neurotransmitter receptor activity involved in regulation of presynaptic cytosolic calcium ion concentration	GO:0099582	1	0	1	#NUM!	1	0	1	#NUM!
methylenetetrahydrofolate reductase (NAD(P)H) activity	GO:0004489	1	0	1	#NUM!	1	0	1	#NUM!
phospholipase D activator activity	GO:1990583	1	0	1	#NUM!	1	0	1	#NUM!
superoxide-generating NADPH oxidase activator activity	GO:0016176	2	0	1	#NUM!	3	1	0.26771	1.21773
L-leucine transaminase activity	GO:0052654	2	0	1	#NUM!	2	0	1	#NUM!
syntaxin-3 binding	GO:0030348	2	0	1	#NUM!	3	1	0.26771	1.21773
calcium-dependent protein serine/threonine phosphatase regulator activity	GO:0008597	2	0	1	#NUM!	2	0	1	#NUM!
modification-dependent protein binding	GO:0140030	1	0	1	#NUM!	1	0	1	#NUM!
protein deacetylase activity	GO:0033558	7	0	1	#NUM!	7	0	1	#NUM!
inositol hexakisphosphate kinase activity	GO:0000828	2	0	1	#NUM!	2	0	1	#NUM!
neuropeptide binding	GO:0042923	1	0	1	#NUM!	1	1	0.0986334	2.31635
ligand-gated ion channel activity involved in regulation of presynaptic membrane potential	GO:0099507	1	0	1	#NUM!	1	0	1	#NUM!
procollagen galactosyltransferase activity	GO:0050211	2	0	1	#NUM!	2	0	1	#NUM!
N6-isopentenyladenosine methylthiotransferase activity	GO:0035597	1	0	1	#NUM!	1	0	1	#NUM!
peptidyl-proline 4-dioxygenase activity	GO:0031545	3	0	1	#NUM!	3	1	0.26771	1.21773
ribonuclease E activity	GO:0008995	1	0	1	#NUM!	1	0	1	#NUM!
inositol-1,4-bisphosphate 1-phosphatase activity	GO:0004441	1	0	1	#NUM!	1	0	1	#NUM!
DNA replication origin binding	GO:0003688	18	1	1	-0.576998	19	3	0.425765	0.470519
methylenetetrahydrofolate dehydrogenase (NAD+) activity	GO:0004487	1	0	1	#NUM!	1	0	1	#NUM!
carbohydrate derivative binding	GO:0097367	2	0	1	#NUM!	2	0	1	#NUM!
prostaglandin-F synthase activity	GO:0047017	2	0	1	#NUM!	2	0	1	#NUM!
transmembrane transporter activity	GO:0022857	21	2	1	-0.0380016	20	2	1	0.0137603
phosphatidylcholine transporter activity	GO:0008525	5	0	1	#NUM!	5	0	1	#NUM!
UDP-xylose transmembrane transporter activity	GO:0005464	0	0	1	#VALUE!	0	0	1	#VALUE!
AF-1 domain binding	GO:0050683	1	0	1	#NUM!	1	0	1	#NUM!
cannabinoid receptor activity	GO:0004949	1	0	1	#NUM!	0	0	1	#VALUE!
S-adenosyl-L-methionine:beta-alanine N-methyltransferase activity	GO:0102707	0	0	1	#VALUE!	0	0	1	#VALUE!
dolichyl pyrophosphate Glc1Man9GlcNAc2 alpha-1,3-glucosyltransferase activity	GO:0042283	1	0	1	#NUM!	1	0	1	#NUM!
U6atac snRNA binding	GO:0030624	1	0	1	#NUM!	1	0	1	#NUM!
platelet-activating factor acetyltransferase activity	GO:0047179	2	0	1	#NUM!	2	0	1	#NUM!
bis(5'-adenosyl)-triphosphatase activity	GO:0047710	1	0	1	#NUM!	1	0	1	#NUM!
(S)-3-amino-2-methylpropionate transaminase activity	GO:0047298	1	0	1	#NUM!	1	0	1	#NUM!
steroid 7-alpha-hydroxylase activity	GO:0008387	1	0	1	#NUM!	1	0	1	#NUM!
tyrosine binding	GO:0072545	0	0	1	#VALUE!	0	0	1	#VALUE!
[heparan sulfate]-glucosamine 3-sulfotransferase 1 activity	GO:0008467	1	0	1	#NUM!	1	0	1	#NUM!
lysophosphatidic acid receptor activity	GO:0070915	1	0	1	#NUM!	1	0	1	#NUM!
extracellularly glycine-gated chloride channel activity	GO:0016934	1	0	1	#NUM!	1	0	1	#NUM!
intracellular cAMP-activated cation channel activity	GO:0005222	3	0	1	#NUM!	3	0	1	#NUM!
type 1 neuromedin U receptor binding	GO:0031839	1	0	1	#NUM!	1	0	1	#NUM!
interleukin-27 receptor binding	GO:0045523	1	0	1	#NUM!	1	0	1	#NUM!
LBD domain binding	GO:0050693	3	0	1	#NUM!	3	0	1	#NUM!
glutamate-cysteine ligase catalytic subunit binding	GO:0035226	1	0	1	#NUM!	1	0	1	#NUM!
NAD(P)H oxidase activity	GO:0016174	2	0	1	#NUM!	2	0	1	#NUM!
glycosylceramidase activity	GO:0017042	1	0	1	#NUM!	1	0	1	#NUM!
interleukin-12 receptor binding	GO:0005143	1	0	1	#NUM!	1	0	1	#NUM!
mannose-1-phosphate guanylyltransferase activity	GO:0004475	1	0	1	#NUM!	1	0	1	#NUM!
sarcosine oxidase activity	GO:0008115	1	0	1	#NUM!	1	0	1	#NUM!
gap junction channel activity involved in AV node cell-bundle of His cell electrical coupling	GO:0086077	1	0	1	#NUM!	1	0	1	#NUM!
IgA binding	GO:0019862	0	0	1	#VALUE!	0	0	1	#VALUE!
cholesterol O-acyltransferase activity	GO:0034736	2	0	1	#NUM!	2	0	1	#NUM!
collagen fibril binding	GO:0098633	1	0	1	#NUM!	1	0	1	#NUM!
glycerophosphoinositol glycerophosphodiesterase activity	GO:0047395	1	0	1	#NUM!	1	0	1	#NUM!
thyroid-stimulating hormone receptor activity	GO:0004996	1	0	1	#NUM!	1	0	1	#NUM!
RNA strand annealing activity	GO:0033592	5	0	1	#NUM!	5	0	1	#NUM!
ceramide kinase activity	GO:0001729	2	0	1	#NUM!	2	0	1	#NUM!
melatonin binding	GO:1904408	1	0	1	#NUM!	1	0	1	#NUM!
D-erythro-sphingosine kinase activity	GO:0017050	0	0	1	#VALUE!	0	0	1	#VALUE!
[protein]-3-O-(N-acetyl-D-glucosaminyl)-L-serine O-N-acetyl-alpha-D-glucosaminase activity	GO:0102167	1	0	1	#NUM!	1	0	1	#NUM!
L-ornithine transmembrane transporter activity	GO:0000064	0	0	1	#VALUE!	0	0	1	#VALUE!
phytanoyl-CoA dioxygenase activity	GO:0048244	1	0	1	#NUM!	1	0	1	#NUM!
calcium activated cation channel activity	GO:0005227	1	0	1	#NUM!	1	0	1	#NUM!
acireductone synthase activity	GO:0043874	1	0	1	#NUM!	1	0	1	#NUM!
beta-1,3-galactosyl-O-glycosyl-glycoprotein beta-1,3-N-acetylglucosaminyltransferase activity	GO:0047223	1	0	1	#NUM!	1	0	1	#NUM!
sulfurtransferase activity	GO:0016783	2	0	1	#NUM!	1	0	1	#NUM!
DNA hairpin binding	GO:0032448	1	0	1	#NUM!	1	0	1	#NUM!
adenylate cyclase binding	GO:0008179	6	0	1	#NUM!	6	0	1	#NUM!
epidermal growth factor binding	GO:0048408	2	0	1	#NUM!	2	0	1	#NUM!
aryl hydrocarbon receptor binding	GO:0017162	6	0	1	#NUM!	6	1	0.46383	0.524586
testosterone 17-beta-dehydrogenase (NADP+) activity	GO:0047045	2	0	1	#NUM!	2	0	1	#NUM!
protein adenylyltransferase activity	GO:0070733	1	0	1	#NUM!	1	0	1	#NUM!
thiamine pyrophosphate binding	GO:0030976	4	0	1	#NUM!	4	0	1	#NUM!
NAD DNA ADP-ribosyltransferase activity	GO:0140294	1	0	1	#NUM!	1	0	1	#NUM!
dimethylargininase activity	GO:0016403	1	0	1	#NUM!	1	0	1	#NUM!
voltage-gated sodium channel activity involved in bundle of His cell action potential	GO:0086061	1	0	1	#NUM!	0	0	1	#VALUE!
galactoside binding	GO:0016936	2	0	1	#NUM!	2	0	1	#NUM!
peroxisome matrix targeting signal-2 binding	GO:0005053	1	0	1	#NUM!	1	0	1	#NUM!
alpha-1,6-mannosylglycoprotein 6-beta-N-acetylglucosaminyltransferase activity	GO:0030144	1	0	1	#NUM!	1	0	1	#NUM!
acetoacetate-CoA ligase activity	GO:0030729	1	0	1	#NUM!	1	0	1	#NUM!
branched-chain-amino-acid transaminase activity	GO:0004084	2	0	1	#NUM!	2	0	1	#NUM!
voltage-gated sodium channel activity involved in cardiac muscle cell action potential	GO:0086006	1	0	1	#NUM!	0	0	1	#VALUE!
carbon monoxide binding	GO:0070025	1	0	1	#NUM!	1	0	1	#NUM!
G-protein gamma-subunit binding	GO:0031682	2	0	1	#NUM!	2	0	1	#NUM!
TIR domain binding	GO:0070976	1	0	1	#NUM!	1	0	1	#NUM!
nucleoside triphosphate adenylate kinase activity	GO:0046899	2	0	1	#NUM!	2	0	1	#NUM!
holo-[acyl-carrier-protein] synthase activity	GO:0008897	1	0	1	#NUM!	1	0	1	#NUM!
mitochondrial ribosome binding	GO:0097177	2	0	1	#NUM!	2	0	1	#NUM!
lithium ion binding	GO:0031403	1	0	1	#NUM!	1	0	1	#NUM!
acetylcholine receptor activity	GO:0015464	1	0	1	#NUM!	1	0	1	#NUM!
argininosuccinate synthase activity	GO:0004055	1	0	1	#NUM!	1	0	1	#NUM!
snRNP binding	GO:0070990	2	0	1	#NUM!	2	0	1	#NUM!
phospholipid-hydroperoxide glutathione peroxidase activity	GO:0047066	1	0	1	#NUM!	1	0	1	#NUM!
dGTP phosphohydrolase activity	GO:0102491	0	0	1	#VALUE!	0	0	1	#VALUE!
RNA lariat debranching enzyme activator activity	GO:0061632	1	0	1	#NUM!	1	0	1	#NUM!
linoleic acid epoxygenase activity	GO:0071614	1	0	1	#NUM!	1	0	1	#NUM!
erythropoietin receptor activity	GO:0004900	1	0	1	#NUM!	1	0	1	#NUM!
adenylate kinase activity	GO:0004017	6	0	1	#NUM!	6	0	1	#NUM!
sphingomyelin phosphodiesterase D activity	GO:0050290	1	0	1	#NUM!	1	0	1	#NUM!
beta-galactosyl-N-acetylglucosaminylgalactosylglucosyl-ceramide beta-1,3-acetylglucosaminyltransferase activity	GO:0008457	1	0	1	#NUM!	1	0	1	#NUM!
ubiquitin modification-dependent histone binding	GO:0061649	2	0	1	#NUM!	2	1	0.187551	1.6232
ADP-ribosylserine hydrolase activity	GO:0140292	1	0	1	#NUM!	1	0	1	#NUM!
structural constituent of postsynaptic intermediate filament cytoskeleton	GO:0099184	2	0	1	#NUM!	1	0	1	#NUM!
type 1 galanin receptor binding	GO:0031764	1	0	1	#NUM!	1	0	1	#NUM!
acid sphingomyelin phosphodiesterase activity	GO:0061750	1	0	1	#NUM!	1	0	1	#NUM!
aldehyde dehydrogenase (NAD) activity	GO:0004029	8	0	1	#NUM!	8	0	1	#NUM!
phosphatidylinositol-4-phosphate phosphatase activity	GO:0043812	1	0	1	#NUM!	1	0	1	#NUM!
D1 dopamine receptor binding	GO:0031748	7	0	1	#NUM!	7	0	1	#NUM!
ribulose-phosphate 3-epimerase activity	GO:0004750	1	0	1	#NUM!	1	0	1	#NUM!
receptor-receptor interaction	GO:0090722	1	0	1	#NUM!	1	0	1	#NUM!
3'-5' RNA helicase activity	GO:0034458	1	0	1	#NUM!	1	0	1	#NUM!
AP-3 adaptor complex binding	GO:0035651	1	0	1	#NUM!	1	0	1	#NUM!
pyrimidine nucleotide binding	GO:0019103	1	0	1	#NUM!	1	0	1	#NUM!
L-fucose mutarotase activity	GO:0036373	0	0	1	#VALUE!	0	0	1	#VALUE!
long-chain fatty acyl-CoA binding	GO:0036042	4	0	1	#NUM!	4	0	1	#NUM!
dolichol kinase activity	GO:0004168	1	0	1	#NUM!	1	0	1	#NUM!
diolein transacylation activity	GO:0051265	1	0	1	#NUM!	1	0	1	#NUM!
phosphatidylinositol bisphosphate binding	GO:1902936	2	0	1	#NUM!	2	0	1	#NUM!
SUMO-specific endopeptidase activity	GO:0070139	1	0	1	#NUM!	1	0	1	#NUM!
3-oxoacyl-[acyl-carrier-protein] reductase (NADPH) activity	GO:0004316	1	0	1	#NUM!	1	0	1	#NUM!
small molecule binding	GO:0036094	0	0	1	#VALUE!	0	0	1	#VALUE!
N-acetylneuraminate lyase activity	GO:0008747	1	0	1	#NUM!	1	0	1	#NUM!
interleukin-1, type II receptor binding	GO:0005151	0	0	1	#VALUE!	0	0	1	#VALUE!
peptide binding	GO:0042277	12	1	1	-0.171533	11	1	1	-0.0815499
phosphoserine phosphatase activity	GO:0004647	3	0	1	#NUM!	3	0	1	#NUM!
low voltage-gated calcium channel activity	GO:0008332	1	0	1	#NUM!	1	0	1	#NUM!
S-(hydroxymethyl)glutathione dehydrogenase activity	GO:0051903	2	0	1	#NUM!	2	0	1	#NUM!
testosterone dehydrogenase (NAD+) activity	GO:0047035	1	0	1	#NUM!	1	0	1	#NUM!
water channel activity	GO:0015250	1	0	1	#NUM!	1	0	1	#NUM!
oxidoreductase activity, acting on a sulfur group of donors, disulfide as acceptor	GO:0016671	1	0	1	#NUM!	1	0	1	#NUM!
neurotrophin receptor activity	GO:0005030	2	0	1	#NUM!	2	0	1	#NUM!
beta-N-acetylglucosaminidase activity	GO:0016231	1	0	1	#NUM!	1	0	1	#NUM!
NAD(P)+ nucleosidase activity	GO:0050135	0	0	1	#VALUE!	0	0	1	#VALUE!
oxidoreductase activity, acting on diphenols and related substances as donors	GO:0016679	1	0	1	#NUM!	1	0	1	#NUM!
decanoate-CoA ligase activity	GO:0102391	4	0	1	#NUM!	4	0	1	#NUM!
deaminase activity	GO:0019239	1	0	1	#NUM!	1	0	1	#NUM!
serpin family protein binding	GO:0097655	1	0	1	#NUM!	1	0	1	#NUM!
1,4-alpha-glucan branching enzyme activity (using a glucosylated glycogenin as primer for glycogen synthesis)	GO:0102752	1	0	1	#NUM!	1	0	1	#NUM!
beta-aspartyl-peptidase activity	GO:0008798	1	0	1	#NUM!	1	0	1	#NUM!
serine C-palmitoyltransferase activity	GO:0004758	1	0	1	#NUM!	1	0	1	#NUM!
dihydropyrimidine dehydrogenase (NADP+) activity	GO:0017113	1	0	1	#NUM!	1	0	1	#NUM!
fatty acid transmembrane transporter activity	GO:0015245	1	0	1	#NUM!	1	1	0.0986334	2.31635
transketolase activity	GO:0004802	1	0	1	#NUM!	1	0	1	#NUM!
SET domain binding	GO:0070984	1	0	1	#NUM!	1	0	1	#NUM!
calcitonin gene-related peptide receptor activity	GO:0001635	1	0	1	#NUM!	1	0	1	#NUM!
heparosan-N-sulfate-glucuronate 5-epimerase activity	GO:0047464	1	0	1	#NUM!	1	0	1	#NUM!
phosphopantothenoylcysteine decarboxylase activity	GO:0004633	1	0	1	#NUM!	1	0	1	#NUM!
guanosine-5'-triphosphate,3'-diphosphate diphosphatase activity	GO:0008894	1	0	1	#NUM!	1	0	1	#NUM!
vascular endothelial growth factor receptor 3 binding	GO:0043185	0	0	1	#VALUE!	0	0	1	#VALUE!
U3 snoRNA binding	GO:0034511	3	0	1	#NUM!	3	0	1	#NUM!
8-hydroxy-dADP phosphatase activity	GO:0044717	1	0	1	#NUM!	0	0	1	#VALUE!
glycerol-3-phosphate dehydrogenase [NAD+] activity	GO:0004367	1	0	1	#NUM!	1	0	1	#NUM!
adenyl deoxyribonucleotide binding	GO:0032558	1	0	1	#NUM!	1	0	1	#NUM!
translation termination factor activity	GO:0008079	1	0	1	#NUM!	1	0	1	#NUM!
hyalurononglucosaminidase activity	GO:0004415	2	0	1	#NUM!	5	1	0.40511	0.706907
acetylgalactosaminyltransferase activity	GO:0008376	6	0	1	#NUM!	7	0	1	#NUM!
phenanthrene 9,10-monooxygenase activity	GO:0018636	3	0	1	#NUM!	3	0	1	#NUM!
phospholipase C activity	GO:0004629	5	0	1	#NUM!	5	0	1	#NUM!
porin activity	GO:0015288	4	0	1	#NUM!	4	0	1	#NUM!
xenobiotic transmembrane transporting ATPase activity	GO:0008559	1	0	1	#NUM!	1	0	1	#NUM!
cob(I)yrinic acid a,c-diamide adenosyltransferase activity	GO:0008817	0	0	1	#VALUE!	0	0	1	#VALUE!
metallodipeptidase activity	GO:0070573	0	0	1	#VALUE!	0	0	1	#VALUE!
folic acid receptor activity	GO:0061714	1	0	1	#NUM!	1	0	1	#NUM!
erythropoietin receptor binding	GO:0005128	2	0	1	#NUM!	2	1	0.187551	1.6232
protein-cysteine S-palmitoyltransferase activity	GO:0019706	11	1	1	-0.0845216	10	1	1	0.0137603
ribonuclease P activity	GO:0004526	6	0	1	#NUM!	6	0	1	#NUM!
copper-dependent protein binding	GO:0032767	2	0	1	#NUM!	2	0	1	#NUM!
dolichyl-pyrophosphate Man7GlcNAc2 alpha-1,6-mannosyltransferase activity	GO:0052824	0	0	1	#VALUE!	0	0	1	#VALUE!
acyl carrier activity	GO:0000036	1	0	1	#NUM!	1	0	1	#NUM!
N-acetylglucosaminyl-proteoglycan 4-beta-glucuronosyltransferase activity	GO:0050509	1	0	1	#NUM!	1	0	1	#NUM!
inositol-1,4,5-trisphosphate 5-phosphatase activity	GO:0052658	2	0	1	#NUM!	2	0	1	#NUM!
alkylbase DNA N-glycosylase activity	GO:0003905	1	0	1	#NUM!	1	0	1	#NUM!
voltage-gated sodium channel activity involved in SA node cell action potential	GO:0086063	1	0	1	#NUM!	0	0	1	#VALUE!
riboflavin kinase activity	GO:0008531	1	0	1	#NUM!	1	0	1	#NUM!
glycerol transmembrane transporter activity	GO:0015168	1	0	1	#NUM!	1	0	1	#NUM!
inositol monophosphate 3-phosphatase activity	GO:0052832	2	0	1	#NUM!	2	0	1	#NUM!
aminoacetone:oxygen oxidoreductase(deaminating) activity	GO:0052594	0	0	1	#VALUE!	0	0	1	#VALUE!
basal RNA polymerase II transcription machinery binding	GO:0001099	1	0	1	#NUM!	1	0	1	#NUM!
fucose binding	GO:0042806	0	0	1	#VALUE!	0	0	1	#VALUE!
homogentisate 1,2-dioxygenase activity	GO:0004411	1	0	1	#NUM!	0	0	1	#VALUE!
myosin light chain kinase activity	GO:0004687	3	0	1	#NUM!	3	0	1	#NUM!
cysteine-type carboxypeptidase activity	GO:0016807	2	0	1	#NUM!	2	0	1	#NUM!
N6-threonylcarbomyladenosine methylthiotransferase activity	GO:0035598	0	0	1	#VALUE!	0	0	1	#VALUE!
endopolyphosphatase activity	GO:0000298	3	0	1	#NUM!	3	0	1	#NUM!
heme-transporting ATPase activity	GO:0015439	1	0	1	#NUM!	1	0	1	#NUM!
bradykinin receptor binding	GO:0031711	0	0	1	#VALUE!	0	0	1	#VALUE!
catalase activity	GO:0004096	2	0	1	#NUM!	2	0	1	#NUM!
NAD-dependent histone deacetylase activity (H3-K14 specific)	GO:0032041	8	0	1	#NUM!	8	0	1	#NUM!
adenosylhomocysteinase activity	GO:0004013	1	0	1	#NUM!	1	0	1	#NUM!
solute:proton antiporter activity	GO:0015299	1	0	1	#NUM!	1	0	1	#NUM!
HNK-1 sulfotransferase activity	GO:0016232	1	0	1	#NUM!	1	0	1	#NUM!
tyrosine-tRNA ligase activity	GO:0004831	0	0	1	#VALUE!	0	0	1	#VALUE!
apolipoprotein receptor binding	GO:0034190	0	0	1	#VALUE!	0	0	1	#VALUE!
small conductance calcium-activated potassium channel activity	GO:0016286	1	0	1	#NUM!	1	0	1	#NUM!
histone acetyltransferase activity	GO:0004402	22	2	1	-0.0845216	21	2	1	-0.0350299
ubiquitin-protein transferase inhibitor activity	GO:0055105	2	0	1	#NUM!	2	0	1	#NUM!
steryl-beta-glucosidase activity	GO:0050295	1	0	1	#NUM!	1	0	1	#NUM!
cuprous ion binding	GO:1903136	4	0	1	#NUM!	4	0	1	#NUM!
recombinase activity	GO:0000150	1	0	1	#NUM!	1	0	1	#NUM!
lipoprotein particle receptor binding	GO:0070325	1	0	1	#NUM!	1	0	1	#NUM!
deoxyguanosine kinase activity	GO:0004138	1	0	1	#NUM!	1	0	1	#NUM!
inhibin binding	GO:0034711	3	0	1	#NUM!	3	0	1	#NUM!
natriuretic peptide receptor activity	GO:0016941	1	0	1	#NUM!	1	0	1	#NUM!
4-hydroxyphenylpyruvate dioxygenase activity	GO:0003868	0	0	1	#VALUE!	0	0	1	#VALUE!
ribokinase activity	GO:0004747	1	0	1	#NUM!	1	0	1	#NUM!
ornithine decarboxylase activity	GO:0004586	2	0	1	#NUM!	2	0	1	#NUM!
alpha-amylase activity	GO:0004556	1	0	1	#NUM!	1	0	1	#NUM!
tumor necrosis factor receptor superfamily binding	GO:0032813	1	0	1	#NUM!	1	0	1	#NUM!
transcription coactivator binding	GO:0001223	13	1	1	-0.251576	14	1	1	-0.322712
type 2 hypocretin receptor binding	GO:0031772	1	0	1	#NUM!	1	0	1	#NUM!
H4 histone acetyltransferase activity	GO:0010485	6	0	1	#NUM!	7	0	1	#NUM!
rRNA (pseudouridine) methyltransferase activity	GO:0070037	1	0	1	#NUM!	1	1	0.0986334	2.31635
retromer complex binding	GO:1905394	2	0	1	#NUM!	2	0	1	#NUM!
lipase inhibitor activity	GO:0055102	1	0	1	#NUM!	1	0	1	#NUM!
protein phosphatase inhibitor activity	GO:0004864	16	1	1	-0.459215	16	2	0.667423	0.236904
mitochondrial proton-transporting ATP synthase complex binding	GO:0140260	1	0	1	#NUM!	1	0	1	#NUM!
guanine/thymine mispair binding	GO:0032137	2	0	1	#NUM!	2	0	1	#NUM!
3-oxo-arachidoyl-CoA synthase activity	GO:0102336	1	0	1	#NUM!	1	0	1	#NUM!
ammonium transmembrane transporter activity	GO:0008519	1	0	1	#NUM!	1	0	1	#NUM!
cholest-5-ene-3-beta,7-alpha-diol 3-beta-dehydrogenase activity	GO:0047016	0	0	1	#VALUE!	0	0	1	#VALUE!
neurotrophin binding	GO:0043121	2	0	1	#NUM!	2	0	1	#NUM!
G protein-coupled GABA receptor activity	GO:0004965	2	0	1	#NUM!	2	0	1	#NUM!
protein geranylgeranyltransferase activity	GO:0004661	1	0	1	#NUM!	1	0	1	#NUM!
methylumbelliferyl-acetate deacetylase activity	GO:0047374	1	0	1	#NUM!	1	0	1	#NUM!
guanylate cyclase activity	GO:0004383	3	0	1	#NUM!	3	0	1	#NUM!
preprotein binding	GO:0070678	1	0	1	#NUM!	1	0	1	#NUM!
inositol-1,3,4,5-tetrakisphosphate 5-phosphatase activity	GO:0052659	2	0	1	#NUM!	2	0	1	#NUM!
L-malate dehydrogenase activity	GO:0030060	3	0	1	#NUM!	3	0	1	#NUM!
protein disulfide isomerase activity	GO:0003756	7	0	1	#NUM!	7	0	1	#NUM!
type 3 galanin receptor binding	GO:0031766	1	0	1	#NUM!	1	0	1	#NUM!
single-stranded DNA-dependent ATP-dependent 3'-5' DNA helicase activity	GO:1990518	1	0	1	#NUM!	1	0	1	#NUM!
ubiquitin-specific protease activity involved in positive regulation of ERAD pathway	GO:1904454	1	0	1	#NUM!	1	0	1	#NUM!
fatty acid binding	GO:0005504	12	1	1	-0.171533	12	1	1	-0.168561
glycosylated region protein binding	GO:0140081	1	0	1	#NUM!	1	0	1	#NUM!
D-amino-acid oxidase activity	GO:0003884	2	0	1	#NUM!	0	0	1	#VALUE!
UTP:glucose-1-phosphate uridylyltransferase activity	GO:0003983	1	0	1	#NUM!	1	0	1	#NUM!
ganglioside GT1b binding	GO:1905576	1	0	1	#NUM!	1	0	1	#NUM!
insulin-activated receptor activity	GO:0005009	2	0	1	#NUM!	2	0	1	#NUM!
3-phosphoinositide-dependent protein kinase binding	GO:0043423	1	0	1	#NUM!	1	0	1	#NUM!
amine transmembrane transporter activity	GO:0005275	0	0	1	#VALUE!	0	0	1	#VALUE!
PH domain binding	GO:0042731	3	0	1	#NUM!	3	0	1	#NUM!
netrin receptor binding	GO:1990890	1	0	1	#NUM!	1	0	1	#NUM!
oligopeptide transmembrane transporter activity	GO:0035673	0	0	1	#VALUE!	0	0	1	#VALUE!
15-hydroxyprostaglandin-D dehydrogenase (NADP+) activity	GO:0047020	1	0	1	#NUM!	1	0	1	#NUM!
V2 vasopressin receptor binding	GO:0031896	1	0	1	#NUM!	1	0	1	#NUM!
[methionine synthase] reductase activity	GO:0030586	1	0	1	#NUM!	1	0	1	#NUM!
glycerone-phosphate O-acyltransferase activity	GO:0016287	1	0	1	#NUM!	1	0	1	#NUM!
acetylgalactosaminyl-O-glycosyl-glycoprotein beta-1,6-N-acetylglucosaminyltransferase activity	GO:0047225	0	0	1	#VALUE!	0	0	1	#VALUE!
1-acylglycerophosphocholine O-acyltransferase activity	GO:0047184	2	0	1	#NUM!	2	0	1	#NUM!
C-C chemokine receptor activity	GO:0016493	3	0	1	#NUM!	4	1	0.33997	0.930051
glyceraldehyde-3-phosphate dehydrogenase (NAD+) (phosphorylating) activity	GO:0004365	1	0	1	#NUM!	1	0	1	#NUM!
cyclic pyranopterin monophosphate synthase activity	GO:0061799	1	0	1	#NUM!	1	0	1	#NUM!
AMP deaminase activity	GO:0003876	1	0	1	#NUM!	1	0	1	#NUM!
poly(U)-specific exoribonuclease activity, producing 3' uridine cyclic phosphate ends	GO:1990838	1	0	1	#NUM!	1	0	1	#NUM!
phosphatidylethanolamine N-methyltransferase activity	GO:0004608	0	0	1	#VALUE!	0	0	1	#VALUE!
ribose-5-phosphate isomerase activity	GO:0004751	1	0	1	#NUM!	1	0	1	#NUM!
activin receptor activity, type II	GO:0016362	1	0	1	#NUM!	1	0	1	#NUM!
C-X-C chemokine receptor activity	GO:0016494	1	0	1	#NUM!	1	0	1	#NUM!
8-oxo-7,8-dihydroguanosine triphosphate pyrophosphatase activity	GO:0008413	1	0	1	#NUM!	2	1	0.187551	1.6232
NADH pyrophosphatase activity	GO:0035529	3	0	1	#NUM!	3	0	1	#NUM!
calcium:sodium antiporter activity	GO:0005432	1	0	1	#NUM!	1	0	1	#NUM!
acyl-CoA hydrolase activity	GO:0047617	3	0	1	#NUM!	3	0	1	#NUM!
P-P-bond-hydrolysis-driven protein transmembrane transporter activity	GO:0015450	5	0	1	#NUM!	5	0	1	#NUM!
acrosin binding	GO:0032190	1	0	1	#NUM!	1	0	1	#NUM!
alpha-mannosidase activity	GO:0004559	3	0	1	#NUM!	3	1	0.26771	1.21773
toxic substance binding	GO:0015643	6	0	1	#NUM!	5	0	1	#NUM!
IkappaB kinase activity	GO:0008384	2	0	1	#NUM!	2	0	1	#NUM!
oxidoreductase activity, oxidizing metal ions, NAD or NADP as acceptor	GO:0016723	1	0	1	#NUM!	1	0	1	#NUM!
arachidonate 5-lipoxygenase activity	GO:0004051	1	0	1	#NUM!	1	0	1	#NUM!
DNA primase activity	GO:0003896	2	0	1	#NUM!	2	0	1	#NUM!
prostaglandin E receptor activity	GO:0004957	1	0	1	#NUM!	1	0	1	#NUM!
dCTP diphosphatase activity	GO:0047840	1	0	1	#NUM!	1	0	1	#NUM!
dinucleotide insertion or deletion binding	GO:0032139	1	0	1	#NUM!	1	0	1	#NUM!
adrenergic receptor binding	GO:0031690	1	0	1	#NUM!	1	0	1	#NUM!
structural constituent of cell wall	GO:0005199	1	0	1	#NUM!	1	0	1	#NUM!
DNA nucleotidylexotransferase activity	GO:0003912	0	0	1	#VALUE!	0	0	1	#VALUE!
3-oxo-glutaryl-[acp] methyl ester reductase activity	GO:0102131	1	0	1	#NUM!	1	0	1	#NUM!
glucosylceramidase activity	GO:0004348	2	0	1	#NUM!	2	0	1	#NUM!
acetyltransferase activator activity	GO:0010698	3	0	1	#NUM!	3	0	1	#NUM!
apolipoprotein A-I binding	GO:0034186	2	0	1	#NUM!	2	0	1	#NUM!
ubiquitin-specific protease binding	GO:1990381	12	1	1	-0.171533	12	2	0.334732	0.524586
serine-type peptidase activity	GO:0008236	12	1	1	-0.171533	11	0	0.615622	#NUM!
corticotropin-releasing hormone receptor 1 binding	GO:0051430	2	0	1	#NUM!	2	1	0.187551	1.6232
glycine-gated chloride ion channel activity	GO:0022852	1	0	1	#NUM!	1	0	1	#NUM!
interleukin-3 receptor binding	GO:0005135	1	0	1	#NUM!	1	1	0.0986334	2.31635
phosphoglucomutase activity	GO:0004614	2	0	1	#NUM!	2	0	1	#NUM!
SNAP receptor activity	GO:0005484	22	2	1	-0.0845216	22	2	1	-0.0815499
lipoprotein lipase activity	GO:0004465	1	0	1	#NUM!	1	0	1	#NUM!
glucocorticoid receptor activity	GO:0004883	1	0	1	#NUM!	1	1	0.0986334	2.31635
tRNA-specific adenosine deaminase activity	GO:0008251	1	0	1	#NUM!	1	0	1	#NUM!
ganglioside galactosyltransferase activity	GO:0047915	1	0	1	#NUM!	1	0	1	#NUM!
indoleamine 2,3-dioxygenase activity	GO:0033754	0	0	1	#VALUE!	0	0	1	#VALUE!
glycine N-choloyltransferase activity	GO:0047963	0	0	1	#VALUE!	0	0	1	#VALUE!
uridine phosphorylase activity	GO:0004850	1	0	1	#NUM!	1	0	1	#NUM!
very long-chain fatty acid-CoA ligase activity	GO:0031957	4	0	1	#NUM!	4	1	0.33997	0.930051
tetrahydrobiopterin binding	GO:0034617	0	0	1	#VALUE!	0	0	1	#VALUE!
interferon-gamma receptor activity	GO:0004906	1	0	1	#NUM!	1	0	1	#NUM!
NAD-dependent histone deacetylase activity (H3-K18 specific)	GO:0097372	1	0	1	#NUM!	1	0	1	#NUM!
protein adenylylhydrolase activity	GO:0044603	1	0	1	#NUM!	1	0	1	#NUM!
3' overhang single-stranded DNA endodeoxyribonuclease activity	GO:1990599	1	0	1	#NUM!	1	0	1	#NUM!
glucose transmembrane transporter activity	GO:0005355	3	0	1	#NUM!	4	0	1	#NUM!
methionine adenosyltransferase activity	GO:0004478	1	0	1	#NUM!	1	0	1	#NUM!
peptide antigen-transporting ATPase activity	GO:0015433	2	0	1	#NUM!	2	0	1	#NUM!
leptomycin B binding	GO:1901707	1	0	1	#NUM!	1	0	1	#NUM!
methylenetetrahydrofolate dehydrogenase (NADP+) activity	GO:0004488	1	0	1	#NUM!	1	0	1	#NUM!
rDNA binding	GO:0000182	4	0	1	#NUM!	4	0	1	#NUM!
ankyrin binding	GO:0030506	13	1	1	-0.251576	12	0	0.622043	#NUM!
cysteine dioxygenase activity	GO:0017172	0	0	1	#VALUE!	0	0	1	#VALUE!
GAF domain binding	GO:0036004	1	0	1	#NUM!	1	0	1	#NUM!
phosphoribosylaminoimidazole carboxylase activity	GO:0004638	1	0	1	#NUM!	1	0	1	#NUM!
L-cysteine desulfhydrase activity	GO:0080146	1	0	1	#NUM!	1	0	1	#NUM!
3-oxo-pimeloyl-[acp] methyl ester reductase activity	GO:0102132	1	0	1	#NUM!	1	0	1	#NUM!
oligosaccharide binding	GO:0070492	2	0	1	#NUM!	1	0	1	#NUM!
malate dehydrogenase (NADP+) activity	GO:0046554	1	0	1	#NUM!	1	0	1	#NUM!
protein-glycine ligase activity, initiating	GO:0070736	1	0	1	#NUM!	1	0	1	#NUM!
benzaldehyde dehydrogenase activity	GO:0019115	1	0	1	#NUM!	1	0	1	#NUM!
proton-exporting ATPase activity, phosphorylative mechanism	GO:0008553	6	0	1	#NUM!	6	1	0.46383	0.524586
glycerol channel activity	GO:0015254	0	0	1	#VALUE!	0	0	1	#VALUE!
L-threonine ammonia-lyase activity	GO:0004794	0	0	1	#VALUE!	0	0	1	#VALUE!
iron-sulfur cluster binding	GO:0051536	8	0	1	#NUM!	8	0	1	#NUM!
water transmembrane transporter activity	GO:0005372	1	0	1	#NUM!	1	0	1	#NUM!
phosphatidylinositol phosphate binding	GO:1901981	5	0	1	#NUM!	5	0	1	#NUM!
hepatocyte growth factor-activated receptor activity	GO:0005008	1	0	1	#NUM!	1	0	1	#NUM!
potassium channel activity	GO:0005267	8	0	1	#NUM!	8	1	0.564474	0.236904
acylphosphatase activity	GO:0003998	1	0	1	#NUM!	1	0	1	#NUM!
intermembrane ceramide transfer activity	GO:0120017	1	0	1	#NUM!	1	0	1	#NUM!
phenylpyruvate tautomerase activity	GO:0050178	1	0	1	#NUM!	1	0	1	#NUM!
peptidyl-histidine dioxygenase activity	GO:0036139	1	0	1	#NUM!	1	0	1	#NUM!
glutathione dehydrogenase (ascorbate) activity	GO:0045174	2	0	1	#NUM!	2	0	1	#NUM!
quinone binding	GO:0048038	3	0	1	#NUM!	4	0	1	#NUM!
ionotropic glutamate receptor activity	GO:0004970	2	0	1	#NUM!	2	0	1	#NUM!
BMP receptor binding	GO:0070700	2	0	1	#NUM!	2	0	1	#NUM!
3'-phosphoadenosine 5'-phosphosulfate binding	GO:0050656	0	0	1	#VALUE!	0	0	1	#VALUE!
formimidoyltetrahydrofolate cyclodeaminase activity	GO:0030412	1	0	1	#NUM!	1	0	1	#NUM!
oxaloacetate decarboxylase activity	GO:0008948	1	0	1	#NUM!	1	0	1	#NUM!
1,4-alpha-glucan branching enzyme activity	GO:0003844	1	0	1	#NUM!	1	0	1	#NUM!
endogenous lipid antigen binding	GO:0030883	1	0	1	#NUM!	1	0	1	#NUM!
phosphatidylcholine-sterol O-acyltransferase activator activity	GO:0060228	2	0	1	#NUM!	2	0	1	#NUM!
ATP-dependent 3'-5' DNA helicase activity	GO:0043140	7	0	1	#NUM!	7	1	0.516761	0.370435
N-acetylglucosaminyldiphosphodolichol N-acetylglucosaminyltransferase activity	GO:0004577	1	0	1	#NUM!	1	0	1	#NUM!
FAT10 activating enzyme activity	GO:0019780	1	0	1	#NUM!	1	0	1	#NUM!
type I interferon receptor binding	GO:0005132	0	0	1	#VALUE!	0	0	1	#VALUE!
single-strand selective uracil DNA N-glycosylase activity	GO:0017065	1	0	1	#NUM!	1	0	1	#NUM!
mercury ion binding	GO:0045340	1	0	1	#NUM!	1	0	1	#NUM!
nuclear export signal receptor activity	GO:0005049	9	0	1	#NUM!	9	0	1	#NUM!
Rac guanyl-nucleotide exchange factor activity	GO:0030676	7	0	1	#NUM!	7	0	1	#NUM!
glutathione oxidoreductase activity	GO:0097573	1	0	1	#NUM!	1	0	1	#NUM!
nerve growth factor binding	GO:0048406	3	0	1	#NUM!	3	1	0.26771	1.21773
DNA-3-methylguanine glycosylase activity	GO:0052822	1	0	1	#NUM!	1	0	1	#NUM!
telomeric G-quadruplex DNA binding	GO:0061849	1	0	1	#NUM!	1	0	1	#NUM!
dopachrome isomerase activity	GO:0004167	1	0	1	#NUM!	1	0	1	#NUM!
ATP adenylyltransferase activity	GO:0003877	1	0	1	#NUM!	1	0	1	#NUM!
mRNA CDS binding	GO:1990715	2	0	1	#NUM!	2	0	1	#NUM!
glutamate formimidoyltransferase activity	GO:0030409	1	0	1	#NUM!	1	0	1	#NUM!
small ribosomal subunit rRNA binding	GO:0070181	8	0	1	#NUM!	7	0	1	#NUM!
TORC2 complex binding	GO:1904841	1	0	1	#NUM!	1	0	1	#NUM!
3-oxo-cerotoyl-CoA reductase activity	GO:0102342	1	0	1	#NUM!	1	0	1	#NUM!
peptidyl-asparagine 3-dioxygenase activity	GO:0036140	1	0	1	#NUM!	1	0	1	#NUM!
fructose-6-phosphate binding	GO:0070095	3	0	1	#NUM!	3	0	1	#NUM!
ganglioside GP1c binding	GO:1905577	1	0	1	#NUM!	1	0	1	#NUM!
myosin I binding	GO:0017024	0	0	1	#VALUE!	0	0	1	#VALUE!
calcium oxalate binding	GO:0046904	0	0	1	#VALUE!	0	0	1	#VALUE!
dolichyl pyrophosphate Man9GlcNAc2 alpha-1,3-glucosyltransferase activity	GO:0042281	1	0	1	#NUM!	1	0	1	#NUM!
S-methyl-5-thioribose-1-phosphate isomerase activity	GO:0046523	1	0	1	#NUM!	1	0	1	#NUM!
cyclic nucleotide binding	GO:0030551	2	0	1	#NUM!	2	0	1	#NUM!
pyrimidine deoxyribonucleotide binding	GO:0032556	1	0	1	#NUM!	1	0	1	#NUM!
protein-L-isoaspartate (D-aspartate) O-methyltransferase activity	GO:0004719	2	0	1	#NUM!	2	0	1	#NUM!
UDP-glucose:glycoprotein glucosyltransferase activity	GO:0003980	1	0	1	#NUM!	1	0	1	#NUM!
nucleoside-diphosphatase activity	GO:0017110	1	0	1	#NUM!	1	0	1	#NUM!
calcium-independent protein kinase C activity	GO:0004699	1	0	1	#NUM!	1	0	1	#NUM!
arginine decarboxylase activity	GO:0008792	0	0	1	#VALUE!	1	0	1	#NUM!
chloride ion binding	GO:0031404	4	0	1	#NUM!	4	0	1	#NUM!
pyrimidine-specific mismatch base pair DNA N-glycosylase activity	GO:0008263	2	0	1	#NUM!	2	0	1	#NUM!
glutamine-phenylpyruvate transaminase activity	GO:0047316	1	0	1	#NUM!	1	0	1	#NUM!
galactosyltransferase activity	GO:0008378	7	0	1	#NUM!	8	0	1	#NUM!
arachidonate-CoA ligase activity	GO:0047676	1	0	1	#NUM!	1	0	1	#NUM!
hemoglobin binding	GO:0030492	3	0	1	#NUM!	2	0	1	#NUM!
polysaccharide binding	GO:0030247	4	0	1	#NUM!	4	0	1	#NUM!
O-phospho-L-serine:2-oxoglutarate aminotransferase activity	GO:0004648	1	0	1	#NUM!	1	0	1	#NUM!
phosphatidylserine decarboxylase activity	GO:0004609	2	0	1	#NUM!	2	0	1	#NUM!
cholesterol monooxygenase (side-chain-cleaving) activity	GO:0008386	0	0	1	#VALUE!	0	0	1	#VALUE!
N6-(1,2-dicarboxyethyl)AMP AMP-lyase (fumarate-forming) activity	GO:0004018	1	0	1	#NUM!	1	0	1	#NUM!
prostaglandin-D synthase activity	GO:0004667	2	0	1	#NUM!	2	0	1	#NUM!
mediator complex binding	GO:0036033	3	0	1	#NUM!	3	0	1	#NUM!
nitric-oxide synthase activity	GO:0004517	0	0	1	#VALUE!	0	0	1	#VALUE!
interleukin-9 receptor activity	GO:0004919	1	0	1	#NUM!	1	0	1	#NUM!
death receptor agonist activity	GO:0038177	0	0	1	#VALUE!	0	0	1	#VALUE!
steroid hormone receptor binding	GO:0035258	1	0	1	#NUM!	1	0	1	#NUM!
N-acetyllactosamine synthase activity	GO:0003945	2	0	1	#NUM!	2	0	1	#NUM!
P2Y1 nucleotide receptor binding	GO:0031812	1	0	1	#NUM!	1	0	1	#NUM!
GMP synthase (glutamine-hydrolyzing) activity	GO:0003922	1	0	1	#NUM!	1	0	1	#NUM!
ceramide binding	GO:0097001	1	0	1	#NUM!	1	0	1	#NUM!
resveratrol binding	GO:1905594	1	0	1	#NUM!	1	0	1	#NUM!
BLOC-2 complex binding	GO:0036461	0	0	1	#VALUE!	0	0	1	#VALUE!
cGMP binding	GO:0030553	4	0	1	#NUM!	4	0	1	#NUM!
calcium, potassium:sodium antiporter activity	GO:0008273	1	0	1	#NUM!	1	0	1	#NUM!
MHC protein binding	GO:0042287	1	0	1	#NUM!	1	1	0.0986334	2.31635
clathrin adaptor activity	GO:0035615	6	0	1	#NUM!	6	0	1	#NUM!
phosphatidate cytidylyltransferase activity	GO:0004605	1	0	1	#NUM!	1	0	1	#NUM!
glucose:sodium symporter activity	GO:0005412	1	0	1	#NUM!	1	0	1	#NUM!
FAD binding	GO:0071949	17	1	1	-0.51984	15	1	1	-0.391705
deoxyribonuclease inhibitor activity	GO:0060703	1	0	1	#NUM!	1	0	1	#NUM!
chromatin insulator sequence binding	GO:0043035	1	0	1	#NUM!	1	0	1	#NUM!
phosphatidylcholine-sterol O-acyltransferase activity	GO:0004607	0	0	1	#VALUE!	0	0	1	#VALUE!
non-sequence-specific DNA binding, bending	GO:0044378	2	0	1	#NUM!	2	0	1	#NUM!
troponin T binding	GO:0031014	0	0	1	#VALUE!	0	0	1	#VALUE!
alpha-glucosidase activity	GO:0090599	1	0	1	#NUM!	1	0	1	#NUM!
RNA polymerase III type 3 promoter DNA binding	GO:0001032	2	0	1	#NUM!	2	0	1	#NUM!
retinoid X receptor binding	GO:0046965	10	1	1	0.0107885	9	1	0.607483	0.119121
G protein-coupled receptor kinase activity	GO:0004703	3	0	1	#NUM!	3	0	1	#NUM!
ADP-specific glucokinase activity	GO:0043843	1	0	1	#NUM!	1	0	1	#NUM!
vitamin binding	GO:0019842	1	0	1	#NUM!	1	0	1	#NUM!
Rho-dependent protein serine/threonine kinase activity	GO:0072518	1	0	1	#NUM!	1	0	1	#NUM!
fatty-acyl-CoA reductase (alcohol-forming) activity	GO:0080019	1	0	1	#NUM!	1	0	1	#NUM!
very-long-chain 3-hydroxyacyl-CoA dehydratase activity	GO:0102158	1	0	1	#NUM!	1	0	1	#NUM!
NADPH binding	GO:0070402	8	0	1	#NUM!	8	0	1	#NUM!
cobalamin binding	GO:0031419	1	0	1	#NUM!	2	0	1	#NUM!
malate transmembrane transporter activity	GO:0015140	0	0	1	#VALUE!	0	0	1	#VALUE!
benzodiazepine receptor activity	GO:0008503	2	0	1	#NUM!	2	0	1	#NUM!
NADH dehydrogenase activity	GO:0003954	2	0	1	#NUM!	2	0	1	#NUM!
2,4-dienoyl-CoA reductase (NADPH) activity	GO:0008670	1	0	1	#NUM!	1	0	1	#NUM!
aminopeptidase activity	GO:0004177	13	1	1	-0.251576	13	1	1	-0.248604
neuropeptide Y receptor binding	GO:0031841	1	0	1	#NUM!	1	0	1	#NUM!
dihydroorotate dehydrogenase activity	GO:0004152	1	0	1	#NUM!	1	0	1	#NUM!
isocitrate dehydrogenase (NADP+) activity	GO:0004450	2	0	1	#NUM!	2	0	1	#NUM!
transferase activity	GO:0016740	40	4	1	0.0107885	39	4	0.790986	0.0390781
prostaglandin transmembrane transporter activity	GO:0015132	1	0	1	#NUM!	1	0	1	#NUM!
gap junction channel activity involved in bundle of His cell-Purkinje myocyte electrical coupling	GO:0086078	1	0	1	#NUM!	1	0	1	#NUM!
lanosterol synthase activity	GO:0000250	1	0	1	#NUM!	1	0	1	#NUM!
single-strand break-containing DNA binding	GO:1990165	1	0	1	#NUM!	1	1	0.0986334	2.31635
hormone binding	GO:0042562	3	0	1	#NUM!	3	0	1	#NUM!
chitin binding	GO:0008061	0	0	1	#VALUE!	1	0	1	#NUM!
neurotransmitter receptor activity	GO:0030594	0	0	1	#VALUE!	0	0	1	#VALUE!
DNA-methyltransferase activity	GO:0009008	3	0	1	#NUM!	2	0	1	#NUM!
ethanolamine kinase activity	GO:0004305	3	0	1	#NUM!	3	0	1	#NUM!
aralkylamine N-acetyltransferase activity	GO:0004059	0	0	1	#VALUE!	0	0	1	#VALUE!
gap junction channel activity involved in cardiac conduction electrical coupling	GO:0086075	1	0	1	#NUM!	1	0	1	#NUM!
ATP-dependent 5'-3' DNA helicase activity	GO:0043141	4	0	1	#NUM!	4	0	1	#NUM!
neurexin family protein binding	GO:0042043	5	0	1	#NUM!	5	0	1	#NUM!
uridine-diphosphatase activity	GO:0045134	3	0	1	#NUM!	3	0	1	#NUM!
ribonuclease A activity	GO:0004522	1	0	1	#NUM!	1	0	1	#NUM!
anandamide amidohydrolase activity	GO:0103073	1	0	1	#NUM!	1	0	1	#NUM!
phenanthrene-9,10-epoxide hydrolase activity	GO:0019119	1	0	1	#NUM!	1	0	1	#NUM!
chemokine receptor activity	GO:0004950	1	0	1	#NUM!	2	1	0.187551	1.6232
voltage-gated potassium channel activity involved in cardiac muscle cell action potential repolarization	GO:0086008	1	0	1	#NUM!	1	0	1	#NUM!
acyl-CoA oxidase activity	GO:0003997	1	0	1	#NUM!	1	0	1	#NUM!
wide pore channel activity	GO:0022829	2	0	1	#NUM!	2	0	1	#NUM!
voltage-gated potassium channel activity involved in SA node cell action potential depolarization	GO:0086041	1	0	1	#NUM!	1	0	1	#NUM!
Tat protein binding	GO:0030957	8	0	1	#NUM!	8	1	0.564474	0.236904
sulfatide binding	GO:0120146	1	0	1	#NUM!	1	0	1	#NUM!
dopamine receptor binding	GO:0050780	1	0	1	#NUM!	1	1	0.0986334	2.31635
protein-disulfide reductase (glutathione) activity	GO:0019153	1	0	1	#NUM!	1	0	1	#NUM!
medium-chain acyl-CoA hydrolase activity	GO:0052815	1	0	1	#NUM!	1	0	1	#NUM!
alcohol dehydrogenase (NAD) activity	GO:0004022	2	0	1	#NUM!	2	0	1	#NUM!
proteoglycan sulfotransferase activity	GO:0050698	0	0	1	#VALUE!	0	0	1	#VALUE!
kainate selective glutamate receptor activity	GO:0015277	2	0	1	#NUM!	2	0	1	#NUM!
acetylcholine receptor regulator activity	GO:0030548	1	0	1	#NUM!	1	0	1	#NUM!
phosphatidylinositol-4-phosphate binding	GO:0070273	16	1	1	-0.459215	15	1	1	-0.391705
RNA polymerase core enzyme binding	GO:0043175	1	0	1	#NUM!	1	0	1	#NUM!
3'-5' DNA helicase activity	GO:0043138	2	0	1	#NUM!	2	0	1	#NUM!
complement binding	GO:0001848	1	0	1	#NUM!	1	0	1	#NUM!
vasopressin receptor activity	GO:0005000	1	0	1	#NUM!	1	0	1	#NUM!
RNA polymerase III type 1 promoter sequence-specific DNA binding	GO:0001002	1	0	1	#NUM!	1	0	1	#NUM!
1-acyl-2-lysophosphatidylserine acylhydrolase activity	GO:0052740	1	0	1	#NUM!	1	0	1	#NUM!
cardiolipin binding	GO:1901612	3	0	1	#NUM!	2	0	1	#NUM!
voltage-gated sodium channel activity	GO:0005248	6	0	1	#NUM!	5	0	1	#NUM!
oleic acid binding	GO:0070538	2	0	1	#NUM!	2	0	1	#NUM!
D4 dopamine receptor binding	GO:0031751	1	0	1	#NUM!	1	0	1	#NUM!
GABA-gated chloride ion channel activity	GO:0022851	3	0	1	#NUM!	3	0	1	#NUM!
ubiquitin-protein transferase activator activity	GO:0097027	6	0	1	#NUM!	5	0	1	#NUM!
transferase activity, transferring glycosyl groups	GO:0016757	5	0	1	#NUM!	4	0	1	#NUM!
transferase activity, transferring acyl groups other than amino-acyl groups	GO:0016747	1	0	1	#NUM!	1	0	1	#NUM!
3-oxo-cerotoyl-CoA synthase activity	GO:0102337	1	0	1	#NUM!	1	0	1	#NUM!
inositol-polyphosphate 5-phosphatase activity	GO:0004445	3	0	1	#NUM!	3	0	1	#NUM!
orcinol O-methyltransferase activity	GO:0102938	1	0	1	#NUM!	1	0	1	#NUM!
deoxyribonuclease activity	GO:0004536	1	0	1	#NUM!	1	0	1	#NUM!
alkaline phosphatase activity	GO:0004035	0	0	1	#VALUE!	0	0	1	#VALUE!
neurotransmitter transporter activity	GO:0005326	1	0	1	#NUM!	1	0	1	#NUM!
monocarboxylate:sodium symporter activity	GO:0140161	0	0	1	#VALUE!	0	0	1	#VALUE!
orotate phosphoribosyltransferase activity	GO:0004588	1	0	1	#NUM!	1	0	1	#NUM!
RNA polymerase III core binding	GO:0000994	1	0	1	#NUM!	1	0	1	#NUM!
pre-mRNA intronic pyrimidine-rich binding	GO:0097158	1	0	1	#NUM!	1	0	1	#NUM!
fibrinogen binding	GO:0070051	1	0	1	#NUM!	1	0	1	#NUM!
glycine-tRNA ligase activity	GO:0004820	1	0	1	#NUM!	1	0	1	#NUM!
hormone receptor binding	GO:0051427	1	0	1	#NUM!	1	0	1	#NUM!
sodium channel activity	GO:0005272	1	0	1	#NUM!	1	0	1	#NUM!
protein-arginine deiminase activity	GO:0004668	0	0	1	#VALUE!	0	0	1	#VALUE!
growth hormone-releasing hormone activity	GO:0016608	1	0	1	#NUM!	1	0	1	#NUM!
protein kinase activity	GO:0004672	137	13	1	-0.0416579	139	14	0.885822	0.0209288
vascular endothelial growth factor receptor binding	GO:0005172	3	0	1	#NUM!	3	0	1	#NUM!
C-rich single-stranded DNA binding	GO:1990829	1	0	1	#NUM!	2	0	1	#NUM!
cell adhesive protein binding involved in bundle of His cell-Purkinje myocyte communication	GO:0086083	3	0	1	#NUM!	3	0	1	#NUM!
oxysterol binding	GO:0008142	3	0	1	#NUM!	3	0	1	#NUM!
glycerate dehydrogenase activity	GO:0008465	1	0	1	#NUM!	1	0	1	#NUM!
NAD(P)+ transhydrogenase activity	GO:0008746	1	0	1	#NUM!	1	0	1	#NUM!
acetyl-CoA carboxylase activity	GO:0003989	1	0	1	#NUM!	1	0	1	#NUM!
dicarboxylic acid transmembrane transporter activity	GO:0005310	0	0	1	#VALUE!	0	0	1	#VALUE!
BRE binding	GO:0042835	1	0	1	#NUM!	1	0	1	#NUM!
angiotensin receptor binding	GO:0031701	2	0	1	#NUM!	2	0	1	#NUM!
MH2 domain binding	GO:0035500	1	0	1	#NUM!	1	0	1	#NUM!
interleukin-16 receptor activity	GO:0042012	1	0	1	#NUM!	1	0	1	#NUM!
G protein-coupled serotonin receptor binding	GO:0031821	4	0	1	#NUM!	4	0	1	#NUM!
aryl sulfotransferase activity	GO:0004062	5	0	1	#NUM!	3	0	1	#NUM!
voltage-gated potassium channel activity involved in atrial cardiac muscle cell action potential repolarization	GO:0086089	1	0	1	#NUM!	1	0	1	#NUM!
monosialoganglioside sialyltransferase activity	GO:0047288	2	0	1	#NUM!	2	0	1	#NUM!
molybdenum ion binding	GO:0030151	1	0	1	#NUM!	2	0	1	#NUM!
IkappaB kinase complex binding	GO:0106137	2	0	1	#NUM!	2	0	1	#NUM!
cAMP binding	GO:0030552	12	1	1	-0.171533	12	2	0.334732	0.524586
nucleic acid transmembrane transporter activity	GO:0051032	1	0	1	#NUM!	1	0	1	#NUM!
ATPase coupled ion transmembrane transporter activity	GO:0042625	2	0	1	#NUM!	2	0	1	#NUM!
RNA stem-loop binding	GO:0035613	8	0	1	#NUM!	8	0	1	#NUM!
inositol trisphosphate phosphatase activity	GO:0046030	1	0	1	#NUM!	1	0	1	#NUM!
3alpha,7alpha,12alpha-trihydroxy-5beta-cholest-24-enoyl-CoA hydratase activity	GO:0033989	1	0	1	#NUM!	1	0	1	#NUM!
core promoter binding	GO:0001047	8	0	1	#NUM!	8	1	0.564474	0.236904
antioxidant activity	GO:0016209	10	1	1	0.0107885	11	1	1	-0.0815499
prostaglandin-endoperoxide synthase activity	GO:0004666	2	0	1	#NUM!	2	0	1	#NUM!
CCR2 chemokine receptor binding	GO:0031727	0	0	1	#VALUE!	1	0	1	#NUM!
acetylcholine-gated cation-selective channel activity	GO:0022848	2	0	1	#NUM!	1	0	1	#NUM!
sulfiredoxin activity	GO:0032542	1	0	1	#NUM!	1	1	0.0986334	2.31635
UDP-sugar diphosphatase activity	GO:0008768	2	0	1	#NUM!	2	0	1	#NUM!
tumor necrosis factor-activated receptor activity	GO:0005031	3	0	1	#NUM!	3	0	1	#NUM!
CXCR5 chemokine receptor binding	GO:0031724	0	0	1	#VALUE!	0	0	1	#VALUE!
hydroxylysine kinase activity	GO:0047992	0	0	1	#VALUE!	1	0	1	#NUM!
4-aminobutyrate:2-oxoglutarate transaminase activity	GO:0034386	1	0	1	#NUM!	1	0	1	#NUM!
maltose alpha-glucosidase activity	GO:0032450	2	0	1	#NUM!	2	0	1	#NUM!
proline dipeptidase activity	GO:0102009	1	0	1	#NUM!	1	0	1	#NUM!
troponin C binding	GO:0030172	1	0	1	#NUM!	1	0	1	#NUM!
[acetyl-CoA carboxylase] kinase activity	GO:0050405	2	0	1	#NUM!	2	0	1	#NUM!
proton-transporting ATPase activity, rotational mechanism	GO:0046961	16	1	1	-0.459215	16	1	1	-0.456243
phospholipid-translocating ATPase activity	GO:0004012	1	0	1	#NUM!	1	0	1	#NUM!
exo-alpha-sialidase activity	GO:0004308	2	0	1	#NUM!	2	0	1	#NUM!
peptide receptor activity	GO:0001653	2	0	1	#NUM!	2	0	1	#NUM!
phosphatidylinositol 3-kinase catalytic subunit binding	GO:0036313	1	0	1	#NUM!	1	0	1	#NUM!
biliverdin reductase activity	GO:0004074	2	0	1	#NUM!	2	0	1	#NUM!
JUN kinase phosphatase activity	GO:0008579	1	0	1	#NUM!	1	0	1	#NUM!
actin binding	GO:0003779	149	14	1	-0.0515153	146	13	0.780204	-0.102312
arginine deiminase activity	GO:0016990	0	0	1	#VALUE!	0	0	1	#VALUE!
pre-mRNA 5'-splice site binding	GO:0030627	1	0	1	#NUM!	1	0	1	#NUM!
NAD-dependent protein deacetylase activity	GO:0034979	1	0	1	#NUM!	1	0	1	#NUM!
heptaldehyde:oxygen oxidoreductase activity	GO:0102798	1	0	1	#NUM!	1	0	1	#NUM!
vasoactive intestinal polypeptide receptor activity	GO:0004999	1	0	1	#NUM!	1	0	1	#NUM!
heme oxygenase (decyclizing) activity	GO:0004392	1	0	1	#NUM!	2	0	1	#NUM!
TAP binding	GO:0046977	1	0	1	#NUM!	1	0	1	#NUM!
pyridoxal phosphatase activity	GO:0033883	2	0	1	#NUM!	2	0	1	#NUM!
diacylglycerol kinase activity	GO:0004143	5	0	1	#NUM!	5	0	1	#NUM!
xanthine dehydrogenase activity	GO:0004854	1	0	1	#NUM!	1	0	1	#NUM!
formaldehyde dehydrogenase activity	GO:0018467	1	0	1	#NUM!	1	0	1	#NUM!
linoleoyl-CoA desaturase activity	GO:0016213	1	0	1	#NUM!	1	0	1	#NUM!
CCR6 chemokine receptor binding	GO:0031731	0	0	1	#VALUE!	1	0	1	#NUM!
denatured protein binding	GO:0031249	1	0	1	#NUM!	1	0	1	#NUM!
ubiquitin-like protein binding	GO:0032182	3	0	1	#NUM!	3	0	1	#NUM!
prostaglandin-E2 9-reductase activity	GO:0050221	1	0	1	#NUM!	1	0	1	#NUM!
protein phosphatase 2B binding	GO:0030346	3	0	1	#NUM!	3	0	1	#NUM!
cytidylate kinase activity	GO:0004127	1	0	1	#NUM!	1	0	1	#NUM!
Ral guanyl-nucleotide exchange factor activity	GO:0008321	1	0	1	#NUM!	1	0	1	#NUM!
IgG binding	GO:0019864	1	0	1	#NUM!	2	0	1	#NUM!
AP-2 adaptor complex binding	GO:0035612	6	0	1	#NUM!	6	0	1	#NUM!
metalloaminopeptidase activity	GO:0070006	6	0	1	#NUM!	6	0	1	#NUM!
biotin carboxylase activity	GO:0004075	1	0	1	#NUM!	1	0	1	#NUM!
structural constituent of chromatin	GO:0030527	1	0	1	#NUM!	1	0	1	#NUM!
RNA polymerase II transcription regulator recruiting activity	GO:0001135	1	0	1	#NUM!	0	0	1	#VALUE!
angiotensin type I receptor activity	GO:0001596	0	0	1	#VALUE!	0	0	1	#VALUE!
substance K receptor binding	GO:0031837	2	0	1	#NUM!	2	0	1	#NUM!
aspartic-type peptidase activity	GO:0070001	1	0	1	#NUM!	1	0	1	#NUM!
protein-lysine N-methyltransferase activity	GO:0016279	8	0	1	#NUM!	9	1	0.607483	0.119121
endopeptidase activator activity	GO:0061133	5	0	1	#NUM!	5	0	1	#NUM!
adenylate cyclase activity	GO:0004016	2	0	1	#NUM!	2	0	1	#NUM!
metal chelating activity	GO:0046911	1	0	1	#NUM!	1	0	1	#NUM!
alanine-glyoxylate transaminase activity	GO:0008453	0	0	1	#VALUE!	0	0	1	#VALUE!
glucoside transmembrane transporter activity	GO:0042947	1	0	1	#NUM!	1	0	1	#NUM!
polyol transmembrane transporter activity	GO:0015166	1	0	1	#NUM!	1	0	1	#NUM!
calcium-transporting ATPase activity	GO:0005388	2	0	1	#NUM!	2	0	1	#NUM!
hyaluronoglucuronidase activity	GO:0033906	0	0	1	#VALUE!	1	0	1	#NUM!
mRNA cap binding	GO:0098808	2	0	1	#NUM!	2	0	1	#NUM!
diacylglycerol binding	GO:0019992	7	0	1	#NUM!	6	0	1	#NUM!
apelin receptor binding	GO:0031704	1	0	1	#NUM!	1	0	1	#NUM!
neuropeptide hormone activity	GO:0005184	8	0	1	#NUM!	8	1	0.564474	0.236904
placental growth factor-activated receptor activity	GO:0036332	1	0	1	#NUM!	1	0	1	#NUM!
C2H2 zinc finger domain binding	GO:0070742	11	1	1	-0.0845216	11	1	1	-0.0815499
hepatocyte growth factor receptor binding	GO:0005171	1	0	1	#NUM!	1	0	1	#NUM!
ribosome binding	GO:0043022	29	2	1	-0.360775	27	2	1	-0.286344
UDP-galactose transmembrane transporter activity	GO:0005459	1	0	1	#NUM!	1	0	1	#NUM!
sphingomyelin phosphodiesterase activity	GO:0004767	3	0	1	#NUM!	3	0	1	#NUM!
alpha-2C adrenergic receptor binding	GO:0031696	2	0	1	#NUM!	2	0	1	#NUM!
very-low-density lipoprotein particle receptor binding	GO:0070326	2	0	1	#NUM!	2	0	1	#NUM!
scavenger receptor binding	GO:0005124	1	0	1	#NUM!	2	0	1	#NUM!
bis(5'-adenosyl)-pentaphosphatase activity	GO:0034432	3	0	1	#NUM!	3	0	1	#NUM!
protein membrane anchor	GO:0043495	7	0	1	#NUM!	7	1	0.516761	0.370435
progesterone receptor binding	GO:0033142	2	0	1	#NUM!	2	0	1	#NUM!
inorganic phosphate transmembrane transporter activity	GO:0005315	2	0	1	#NUM!	2	0	1	#NUM!
phosphoglycerate kinase activity	GO:0004618	1	0	1	#NUM!	1	0	1	#NUM!
8-oxo-dGDP phosphatase activity	GO:0044715	2	0	1	#NUM!	1	0	1	#NUM!
hemi-methylated DNA-binding	GO:0044729	1	0	1	#NUM!	1	0	1	#NUM!
ADP-ribosylarginine hydrolase activity	GO:0003875	1	0	1	#NUM!	1	0	1	#NUM!
lutropin-choriogonadotropic hormone receptor binding	GO:0031775	1	0	1	#NUM!	1	0	1	#NUM!
aspartic-type endopeptidase inhibitor activity	GO:0019828	2	0	1	#NUM!	2	0	1	#NUM!
nucleobase transmembrane transporter activity	GO:0015205	1	0	1	#NUM!	1	0	1	#NUM!
benzodiazepine receptor binding	GO:0030156	3	0	1	#NUM!	3	0	1	#NUM!
histone methyltransferase activity (H4-K20 specific)	GO:0042799	1	0	1	#NUM!	2	0	1	#NUM!
virus receptor activity	GO:0001618	31	3	1	-0.0220013	31	2	0.763938	-0.424495
oxygen sensor activity	GO:0019826	2	0	1	#NUM!	2	0	1	#NUM!
extracellular matrix structural constituent conferring compression resistance	GO:0030021	3	0	1	#NUM!	3	0	1	#NUM!
geranyltranstransferase activity	GO:0004337	2	0	1	#NUM!	2	0	1	#NUM!
dihydronicotinamide riboside quinone reductase activity	GO:0001512	1	0	1	#NUM!	1	0	1	#NUM!
leptin receptor activity	GO:0038021	1	0	1	#NUM!	1	0	1	#NUM!
RNA trimethylguanosine synthase activity	GO:0071164	1	0	1	#NUM!	1	0	1	#NUM!
tRNA (cytosine) methyltransferase activity	GO:0016427	1	0	1	#NUM!	1	0	1	#NUM!
phosphoribosylformylglycinamidine cyclo-ligase activity	GO:0004641	1	0	1	#NUM!	1	0	1	#NUM!
lysophosphatidic acid binding	GO:0035727	2	0	1	#NUM!	2	0	1	#NUM!
calcitonin binding	GO:0032841	0	0	1	#VALUE!	0	0	1	#VALUE!
palmitoleoyltransferase activity	GO:1990698	1	0	1	#NUM!	1	0	1	#NUM!
phosphatidylinositol-4,5-bisphosphate 4-phosphatase activity	GO:0034597	1	0	1	#NUM!	1	0	1	#NUM!
peptidase activator activity	GO:0016504	6	0	1	#NUM!	6	0	1	#NUM!
pyrophosphatase activity	GO:0016462	1	0	1	#NUM!	1	0	1	#NUM!
geranylgeranyl reductase activity	GO:0045550	1	0	1	#NUM!	1	0	1	#NUM!
L-ascorbate:sodium symporter activity	GO:0008520	1	0	1	#NUM!	1	0	1	#NUM!
ATP-dependent helicase activity	GO:0008026	5	0	1	#NUM!	5	1	0.40511	0.706907
phosphotransferase activity, for other substituted phosphate groups	GO:0016780	1	0	1	#NUM!	1	0	1	#NUM!
glycerol-3-phosphate O-acyltransferase activity	GO:0004366	1	0	1	#NUM!	1	0	1	#NUM!
GDP-dissociation inhibitor binding	GO:0051021	1	0	1	#NUM!	1	0	1	#NUM!
polynucleotide 5'-phosphatase activity	GO:0004651	1	0	1	#NUM!	1	0	1	#NUM!
phospholipase A1 activity	GO:0008970	3	0	1	#NUM!	3	0	1	#NUM!
calcium-independent phospholipase A2 activity	GO:0047499	2	0	1	#NUM!	2	0	1	#NUM!
glycogen (starch) synthase activity	GO:0004373	1	0	1	#NUM!	1	0	1	#NUM!
lysine-tRNA ligase activity	GO:0004824	1	0	1	#NUM!	1	0	1	#NUM!
ferric iron binding	GO:0008199	4	0	1	#NUM!	4	1	0.33997	0.930051
RNA polymerase III type 3 promoter sequence-specific DNA binding	GO:0001006	1	0	1	#NUM!	1	0	1	#NUM!
methylmalonate-semialdehyde dehydrogenase (acylating) activity	GO:0004491	1	0	1	#NUM!	1	0	1	#NUM!
alkyl hydroperoxide reductase activity	GO:0008785	1	0	1	#NUM!	1	0	1	#NUM!
nitrite reductase (NO-forming) activity	GO:0050421	1	0	1	#NUM!	1	0	1	#NUM!
glycogenin glucosyltransferase activity	GO:0008466	2	0	1	#NUM!	2	0	1	#NUM!
glutamate:sodium symporter activity	GO:0015501	3	0	1	#NUM!	3	0	1	#NUM!
palmitoyl-(protein) hydrolase activity	GO:0008474	4	0	1	#NUM!	4	0	1	#NUM!
GDP-mannose 3,5-epimerase activity	GO:0047918	1	0	1	#NUM!	1	0	1	#NUM!
MHC class Ib protein binding	GO:0023029	2	0	1	#NUM!	2	0	1	#NUM!
voltage-gated potassium channel activity involved in ventricular cardiac muscle cell action potential repolarization	GO:1902282	1	0	1	#NUM!	1	0	1	#NUM!
methionine adenosyltransferase regulator activity	GO:0048270	1	0	1	#NUM!	1	0	1	#NUM!
asparaginase activity	GO:0004067	1	0	1	#NUM!	1	0	1	#NUM!
RNA polymerase II regulatory region DNA binding	GO:0001012	8	0	1	#NUM!	9	0	1	#NUM!
kynurenine-glyoxylate transaminase activity	GO:0047315	1	0	1	#NUM!	1	0	1	#NUM!
opioid peptide activity	GO:0001515	1	0	1	#NUM!	0	0	1	#VALUE!
endoribonuclease inhibitor activity	GO:0060698	1	0	1	#NUM!	1	0	1	#NUM!
amylin binding	GO:0097645	1	0	1	#NUM!	1	0	1	#NUM!
nucleoside monophosphate kinase activity	GO:0050145	4	0	1	#NUM!	4	0	1	#NUM!
phosphatidylinositol phosphate 4-phosphatase activity	GO:0034596	1	0	1	#NUM!	1	0	1	#NUM!
ATP-dependent NAD(P)H-hydrate dehydratase activity	GO:0047453	1	0	1	#NUM!	1	0	1	#NUM!
nucleoside binding	GO:0001882	2	0	1	#NUM!	2	0	1	#NUM!
glycine N-benzoyltransferase activity	GO:0047962	1	0	1	#NUM!	1	0	1	#NUM!
ribonuclease inhibitor activity	GO:0008428	1	0	1	#NUM!	1	0	1	#NUM!
acetylcholine receptor inhibitor activity	GO:0030550	1	0	1	#NUM!	1	0	1	#NUM!
glutathione transmembrane transporter activity	GO:0034634	1	0	1	#NUM!	1	0	1	#NUM!
growth hormone receptor activity	GO:0004903	1	0	1	#NUM!	1	0	1	#NUM!
gamma-butyrobetaine dioxygenase activity	GO:0008336	1	0	1	#NUM!	1	0	1	#NUM!
chemoattractant activity	GO:0042056	11	1	1	-0.0845216	12	2	0.334732	0.524586
type II activin receptor binding	GO:0070699	1	0	1	#NUM!	1	0	1	#NUM!
AMP-activated protein kinase activity	GO:0004679	3	0	1	#NUM!	3	0	1	#NUM!
extracellular matrix constituent conferring elasticity	GO:0030023	2	0	1	#NUM!	2	0	1	#NUM!
histamine receptor activity	GO:0004969	1	0	1	#NUM!	1	0	1	#NUM!
histamine oxidase activity	GO:0052598	0	0	1	#VALUE!	0	0	1	#VALUE!
aspartate-tRNA(Asn) ligase activity	GO:0050560	1	0	1	#NUM!	1	0	1	#NUM!
lithocholic acid binding	GO:1902121	1	0	1	#NUM!	0	0	1	#VALUE!
NAD(P)+ transhydrogenase (B-specific) activity	GO:0003957	1	0	1	#NUM!	1	0	1	#NUM!
drug binding	GO:0008144	28	2	1	-0.325684	28	2	1	-0.322712
sphingosine N-acyltransferase activity	GO:0050291	2	0	1	#NUM!	2	0	1	#NUM!
17-alpha-hydroxyprogesterone aldolase activity	GO:0047442	0	0	1	#VALUE!	0	0	1	#VALUE!
oxidoreductase activity, acting on paired donors, with incorporation or reduction of molecular oxygen, NAD(P)H as one donor, and incorporation of one atom of oxygen	GO:0016709	4	0	1	#NUM!	4	0	1	#NUM!
L-cysteine:2-oxoglutarate aminotransferase activity	GO:0047801	1	0	1	#NUM!	1	0	1	#NUM!
succinate dehydrogenase activity	GO:0000104	1	0	1	#NUM!	1	0	1	#NUM!
L-ascorbic acid transmembrane transporter activity	GO:0015229	1	0	1	#NUM!	1	0	1	#NUM!
calcium-dependent phospholipid binding	GO:0005544	24	2	1	-0.171533	22	2	1	-0.0815499
testosterone dehydrogenase [NAD(P)] activity	GO:0030283	1	0	1	#NUM!	1	0	1	#NUM!
tRNA (guanine-N1-)-methyltransferase activity	GO:0009019	1	0	1	#NUM!	1	0	1	#NUM!
galanin receptor activity	GO:0004966	2	0	1	#NUM!	2	0	1	#NUM!
ligand-gated calcium channel activity	GO:0099604	2	0	1	#NUM!	2	0	1	#NUM!
thiamine transmembrane transporter activity	GO:0015234	2	0	1	#NUM!	2	0	1	#NUM!
glucagon receptor activity	GO:0004967	0	0	1	#VALUE!	1	1	0.0986334	2.31635
2',3'-cyclic-nucleotide 3'-phosphodiesterase activity	GO:0004113	1	0	1	#NUM!	1	0	1	#NUM!
gap junction channel activity involved in atrial cardiac muscle cell-AV node cell electrical coupling	GO:0086076	1	0	1	#NUM!	1	0	1	#NUM!
m7G(5')pppN diphosphatase activity	GO:0050072	5	0	1	#NUM!	5	0	1	#NUM!
proteinase activated receptor binding	GO:0031871	3	0	1	#NUM!	3	0	1	#NUM!
vitamin transmembrane transporter activity	GO:0090482	0	0	1	#VALUE!	0	0	1	#VALUE!
neurotransmitter:sodium symporter activity	GO:0005328	0	0	1	#VALUE!	1	0	1	#NUM!
glucuronyl-galactosyl-proteoglycan 4-alpha-N-acetylglucosaminyltransferase activity	GO:0001888	1	0	1	#NUM!	1	0	1	#NUM!
peptide-glutamate-N-acetyltransferase activity	GO:1990190	1	0	1	#NUM!	1	0	1	#NUM!
fumarate hydratase activity	GO:0004333	1	0	1	#NUM!	1	0	1	#NUM!
TAP1 binding	GO:0046978	2	0	1	#NUM!	2	0	1	#NUM!
endothelin A receptor binding	GO:0031707	1	0	1	#NUM!	1	0	1	#NUM!
oxoglutarate dehydrogenase (succinyl-transferring) activity	GO:0004591	2	0	1	#NUM!	2	0	1	#NUM!
protein binding, bridging	GO:0030674	51	5	1	-0.00901408	49	4	1	-0.189181
8-oxo-7,8-dihydroguanine DNA N-glycosylase activity	GO:0034039	2	0	1	#NUM!	2	0	1	#NUM!
protein-glycine ligase activity	GO:0070735	1	0	1	#NUM!	1	0	1	#NUM!
rRNA (guanosine-2'-O-)-methyltransferase activity	GO:0070039	0	0	1	#VALUE!	0	0	1	#VALUE!
intracellular calcium activated chloride channel activity	GO:0005229	2	0	1	#NUM!	3	0	1	#NUM!
histidine decarboxylase activity	GO:0004398	0	0	1	#VALUE!	0	0	1	#VALUE!
caspase binding	GO:0089720	5	0	1	#NUM!	5	0	1	#NUM!
NF-kappaB-inducing kinase activity	GO:0004704	2	0	1	#NUM!	2	0	1	#NUM!
ligand-activated transcription factor activity	GO:0098531	1	0	1	#NUM!	1	0	1	#NUM!
hemoglobin alpha binding	GO:0031721	1	0	1	#NUM!	1	0	1	#NUM!
lipid kinase activity	GO:0001727	2	0	1	#NUM!	2	0	1	#NUM!
neurohypophyseal hormone activity	GO:0005185	0	0	1	#VALUE!	0	0	1	#VALUE!
volume-sensitive anion channel activity	GO:0005225	2	0	1	#NUM!	3	0	1	#NUM!
N-terminal protein N-methyltransferase activity	GO:0071885	1	0	1	#NUM!	1	0	1	#NUM!
O-acyltransferase activity	GO:0008374	3	0	1	#NUM!	3	0	1	#NUM!
carboxylic acid transmembrane transporter activity	GO:0046943	0	0	1	#VALUE!	0	0	1	#VALUE!
succinate dehydrogenase (ubiquinone) activity	GO:0008177	3	0	1	#NUM!	3	0	1	#NUM!
1-alkyl-2-acetylglycerophosphocholine esterase activity	GO:0003847	2	0	1	#NUM!	2	0	1	#NUM!
phosphate ion transmembrane transporter activity	GO:0015114	1	0	1	#NUM!	1	0	1	#NUM!
peptidyl-aspartic acid 3-dioxygenase activity	GO:0062101	1	0	1	#NUM!	1	0	1	#NUM!
acid phosphatase activity	GO:0003993	3	0	1	#NUM!	3	0	1	#NUM!
hydroxyacid-oxoacid transhydrogenase activity	GO:0047988	1	0	1	#NUM!	1	0	1	#NUM!
UFM1 transferase activity	GO:0071568	1	0	1	#NUM!	1	0	1	#NUM!
voltage-gated calcium channel activity involved in positive regulation of presynaptic cytosolic calcium levels	GO:0099635	1	0	1	#NUM!	1	0	1	#NUM!
purine nucleotide binding	GO:0017076	1	0	1	#NUM!	1	0	1	#NUM!
calcium-dependent protein serine/threonine phosphatase activity	GO:0004723	2	0	1	#NUM!	2	0	1	#NUM!
cell adhesive protein binding involved in AV node cell-bundle of His cell communication	GO:0086082	1	0	1	#NUM!	1	0	1	#NUM!
glucuronosyl-N-acetylgalactosaminyl-proteoglycan 4-beta-N-acetylgalactosaminyltransferase activity	GO:0047238	1	0	1	#NUM!	1	0	1	#NUM!
potassium:proton exchanging ATPase activity	GO:0008900	0	0	1	#VALUE!	0	0	1	#VALUE!
endoribonuclease activity	GO:0004521	12	1	1	-0.171533	13	0	0.630943	#NUM!
vitamin E binding	GO:0008431	0	0	1	#VALUE!	0	0	1	#VALUE!
glucosamine 6-phosphate N-acetyltransferase activity	GO:0004343	1	0	1	#NUM!	1	0	1	#NUM!
tubulin-glutamic acid ligase activity	GO:0070740	1	0	1	#NUM!	1	0	1	#NUM!
amylase activity	GO:0016160	1	0	1	#NUM!	1	0	1	#NUM!
adrenergic receptor activity	GO:0004935	2	0	1	#NUM!	2	0	1	#NUM!
fibroblast growth factor receptor binding	GO:0005104	3	0	1	#NUM!	3	0	1	#NUM!
galactose binding	GO:0005534	1	0	1	#NUM!	1	0	1	#NUM!
DNA/RNA helicase activity	GO:0033677	1	0	1	#NUM!	1	0	1	#NUM!
1-alkylglycerophosphocholine O-acetyltransferase activity	GO:0047192	1	0	1	#NUM!	1	0	1	#NUM!
strictosidine synthase activity	GO:0016844	1	0	1	#NUM!	1	0	1	#NUM!
cupric ion binding	GO:1903135	2	0	1	#NUM!	2	0	1	#NUM!
pyruvate dehydrogenase (acetyl-transferring) activity	GO:0004739	2	0	1	#NUM!	2	0	1	#NUM!
NADPH:quinone reductase activity	GO:0003960	1	0	1	#NUM!	2	0	1	#NUM!
ubiquitin-protein transferase regulator activity	GO:0055106	2	0	1	#NUM!	2	0	1	#NUM!
melanocortin receptor activity	GO:0004977	2	0	1	#NUM!	2	1	0.187551	1.6232
intermediate filament binding	GO:0019215	3	0	1	#NUM!	3	0	1	#NUM!
proteasome regulatory particle binding	GO:1904855	1	0	1	#NUM!	1	0	1	#NUM!
glutathione synthase activity	GO:0004363	1	0	1	#NUM!	1	0	1	#NUM!
sodium-dependent L-ascorbate transmembrane transporter activity	GO:0070890	1	0	1	#NUM!	1	0	1	#NUM!
interleukin-23 receptor binding	GO:0045519	1	0	1	#NUM!	1	0	1	#NUM!
dihydroceramide kinase activity	GO:0102773	1	0	1	#NUM!	1	0	1	#NUM!
GPI-linked ephrin receptor activity	GO:0005004	4	0	1	#NUM!	4	0	1	#NUM!
phosphatidate phosphatase activity	GO:0008195	4	0	1	#NUM!	4	0	1	#NUM!
glutamate binding	GO:0016595	6	0	1	#NUM!	6	0	1	#NUM!
hydroxypyruvate reductase activity	GO:0016618	1	0	1	#NUM!	1	0	1	#NUM!
phosphotransferase activity, alcohol group as acceptor	GO:0016773	1	0	1	#NUM!	2	0	1	#NUM!
RNA-directed 5'-3' RNA polymerase activity	GO:0003968	1	0	1	#NUM!	1	0	1	#NUM!
GMP synthase activity	GO:0003921	1	0	1	#NUM!	1	0	1	#NUM!
thyroid hormone binding	GO:0070324	5	0	1	#NUM!	6	0	1	#NUM!
phosphorylase kinase regulator activity	GO:0008607	2	0	1	#NUM!	2	0	1	#NUM!
nerve growth factor receptor binding	GO:0005163	1	0	1	#NUM!	1	0	1	#NUM!
peptidyl-cysteine S-nitrosylase activity	GO:0035605	1	0	1	#NUM!	1	0	1	#NUM!
HLA-A specific activating MHC class I receptor activity	GO:0030108	1	0	1	#NUM!	1	0	1	#NUM!
6-phosphofructo-2-kinase activity	GO:0003873	1	0	1	#NUM!	1	0	1	#NUM!
DNA-3-methyladenine glycosylase activity	GO:0008725	1	0	1	#NUM!	1	0	1	#NUM!
N-acetylgalactosamine-6-phosphate deacetylase activity	GO:0047419	1	0	1	#NUM!	1	0	1	#NUM!
leptin receptor binding	GO:1990460	3	0	1	#NUM!	3	0	1	#NUM!
thymidine kinase activity	GO:0004797	0	0	1	#VALUE!	0	0	1	#VALUE!
GDP-4-dehydro-D-rhamnose reductase activity	GO:0042356	1	0	1	#NUM!	1	0	1	#NUM!
rRNA (adenine) methyltransferase activity	GO:0016433	1	0	1	#NUM!	1	0	1	#NUM!
sterol esterase activity	GO:0004771	0	0	1	#VALUE!	0	0	1	#VALUE!
ephrin receptor activity	GO:0005003	2	0	1	#NUM!	2	0	1	#NUM!
tripeptidyl-peptidase activity	GO:0008240	1	0	1	#NUM!	1	0	1	#NUM!
mannokinase activity	GO:0019158	1	0	1	#NUM!	2	0	1	#NUM!
(R)-3-amino-2-methylpropionate-pyruvate transaminase activity	GO:0047305	0	0	1	#VALUE!	0	0	1	#VALUE!
protein farnesyltransferase activity	GO:0004660	1	0	1	#NUM!	1	0	1	#NUM!
tRNA (adenine-N1-)-methyltransferase activity	GO:0016429	1	0	1	#NUM!	1	0	1	#NUM!
myosin phosphatase regulator activity	GO:0017020	1	0	1	#NUM!	1	0	1	#NUM!
histone acetyltransferase regulator activity	GO:0035034	1	0	1	#NUM!	1	0	1	#NUM!
fatty acid ligase activity	GO:0015645	0	0	1	#VALUE!	1	0	1	#NUM!
methione N-acyltransferase activity	GO:0103045	0	0	1	#VALUE!	0	0	1	#VALUE!
lysophosphatidic acid acyltransferase activity	GO:0042171	1	0	1	#NUM!	1	0	1	#NUM!
carbon dioxide transmembrane transporter activity	GO:0035379	1	0	1	#NUM!	1	0	1	#NUM!
fatty acid alpha-hydroxylase activity	GO:0080132	1	0	1	#NUM!	1	0	1	#NUM!
copper chaperone activity	GO:0016531	2	0	1	#NUM!	2	0	1	#NUM!
spermidine synthase activity	GO:0004766	1	0	1	#NUM!	1	0	1	#NUM!
sodium-exporting ATPase activity, phosphorylative mechanism	GO:0008554	0	0	1	#VALUE!	0	0	1	#VALUE!
ribosomal protein S6 kinase activity	GO:0004711	6	0	1	#NUM!	5	0	1	#NUM!
EH domain binding	GO:1990175	1	0	1	#NUM!	1	0	1	#NUM!
calcium-release channel activity	GO:0015278	3	0	1	#NUM!	3	0	1	#NUM!
riboflavin transmembrane transporter activity	GO:0032217	2	0	1	#NUM!	2	0	1	#NUM!
microfibril binding	GO:0050436	2	0	1	#NUM!	2	0	1	#NUM!
[truncated: 1,207 more rows]

## Sheet: SG40-59
#SG40-59(θ=0.5)		Male				Female
Gene ontology (biological process)	Gene ontology IDs	AllGene	Critical	P-value	Enrichment(log scale)	AllGene	Critical	P-value	Enrichment(log scale)
identical protein binding	GO:0042802	694	122	1.13569e-12	0.620906	721	128	1.12342e-11	0.574419
telomeric DNA binding	GO:0042162	21	12	6.03421e-08	1.79974	22	13	1.88657e-08	1.77694
transforming growth factor beta receptor, pathway-specific cytoplasmic mediator activity	GO:0030618	5	5	7.41893e-06	2.35936	5	5	9.84578e-06	2.30303
I-SMAD binding	GO:0070411	9	6	4.54927e-05	1.95389	10	6	0.000144052	1.7922
p53 binding	GO:0002039	54	14	0.00035451	1.00943	54	16	4.628e-05	1.08663
ubiquitin protein ligase binding	GO:0031625	235	39	0.000386332	0.563333	239	43	0.000104137	0.587765
phosphotyrosine residue binding	GO:0001784	32	10	0.000496528	1.19621	33	10	0.00101969	1.10911
tau protein binding	GO:0048156	38	11	0.00054698	1.11967	38	11	0.000884172	1.06334
MAP kinase activity	GO:0004707	13	6	0.000666819	1.58617	13	6	0.000904126	1.52984
G-rich strand telomeric DNA binding	GO:0098505	9	5	0.000675854	1.77157	9	6	6.29409e-05	1.89756
protein C-terminus binding	GO:0008022	141	26	0.000709211	0.668694	143	26	0.00264641	0.59828
histone methyltransferase activity (H4-R3 specific)	GO:0044020	3	3	0.000839694	2.35936	4	3	0.00368168	2.01535
protein phosphatase binding	GO:0019903	54	13	0.0012189	0.935322	55	15	0.00022344	1.00375
thioesterase binding	GO:0031996	10	5	0.00124706	1.66621	11	4	0.0184137	1.29143
tumor necrosis factor receptor binding	GO:0005164	15	6	0.00164904	1.44307	16	5	0.0168473	1.13988
protein-containing complex binding	GO:0044877	171	29	0.00198815	0.584989	174	30	0.00287859	0.54517
DNA-binding transcription activator activity, RNA polymerase II-specific	GO:0001228	188	31	0.00210222	0.556902	196	38	5.0796e-05	0.6625
DEAD/H-box RNA helicase binding	GO:0017151	7	4	0.00218873	1.79974	7	4	0.00270544	1.74341
beta-catenin binding	GO:0008013	58	13	0.00244041	0.863863	59	14	0.00161818	0.864548
RNA polymerase II proximal promoter sequence-specific DNA binding	GO:0000978	231	36	0.00263773	0.500458	243	45	4.24408e-05	0.616629
nitric-oxide synthase regulator activity	GO:0030235	4	3	0.00312182	2.07167	4	3	0.00368168	2.01535
sodium channel inhibitor activity	GO:0019871	4	3	0.00312182	2.07167	4	3	0.00368168	2.01535
bHLH transcription factor binding	GO:0043425	12	5	0.00333805	1.48389	13	5	0.00639078	1.34752
chromatin binding	GO:0003682	243	37	0.00338402	0.477213	244	38	0.00617323	0.443446
protein kinase C binding	GO:0005080	34	9	0.00341967	1.03022	36	7	0.0845332	0.665419
protein kinase regulator activity	GO:0019887	8	4	0.00405181	1.66621	8	4	0.00498508	1.60988
enzyme binding	GO:0019899	231	35	0.00409701	0.472287	241	36	0.0154722	0.40175
collagen binding	GO:0005518	24	7	0.00537418	1.12721	28	9	0.00113607	1.16805
RNA polymerase II activating transcription factor binding	GO:0001102	31	8	0.00672282	1.00481	30	8	0.00762429	0.981272
activin binding	GO:0048185	9	4	0.00675257	1.54843	9	4	0.00826966	1.4921
double-stranded telomeric DNA binding	GO:0003691	5	3	0.00725666	1.84853	5	3	0.00852056	1.7922
nicotinate-nucleotide adenylyltransferase activity	GO:0004515	2	2	0.00891357	2.35936	2	1	0.189934	1.60988
anion:anion antiporter activity	GO:0015301	2	2	0.00891357	2.35936	2	2	0.00997786	2.30303
GMP binding	GO:0019002	2	2	0.00891357	2.35936	2	2	0.00997786	2.30303
type 1 fibroblast growth factor receptor binding	GO:0005105	2	2	0.00891357	2.35936	2	2	0.00997786	2.30303
NFAT protein binding	GO:0051525	2	2	0.00891357	2.35936	3	3	0.000994691	2.30303
signal sequence binding	GO:0005048	2	2	0.00891357	2.35936	2	1	0.189934	1.60988
phosphatidylinositol 3-kinase binding	GO:0043548	15	5	0.00996445	1.26074	15	5	0.012597	1.20442
transforming growth factor beta binding	GO:0050431	10	4	0.0104229	1.44307	10	5	0.00161468	1.60988
histone-lysine N-methyltransferase activity	GO:0018024	10	4	0.0104229	1.44307	11	4	0.0184137	1.29143
1-phosphatidylinositol-3-kinase regulator activity	GO:0046935	10	4	0.0104229	1.44307	11	4	0.0184137	1.29143
protein dimerization activity	GO:0046983	61	12	0.0128183	0.73339	63	13	0.00962581	0.724843
E-box binding	GO:0070888	28	7	0.0131963	0.973063	29	7	0.0213153	0.881642
vascular endothelial growth factor binding	GO:0038085	6	3	0.0134996	1.66621	6	4	0.0012589	1.89756
primary miRNA binding	GO:0070878	6	3	0.0134996	1.66621	6	3	0.0157822	1.60988
oxidoreductase activity, acting on the CH-OH group of donors, NAD or NADP as acceptor	GO:0016616	6	3	0.0134996	1.66621	6	3	0.0157822	1.60988
transcription factor binding	GO:0008134	215	31	0.0169645	0.422706	222	38	0.000854894	0.537937
protein kinase binding	GO:0019901	295	40	0.018602	0.361261	309	46	0.0048068	0.398328
ephrin receptor binding	GO:0046875	24	6	0.0212889	0.973063	24	6	0.0273632	0.916734
GDP-dissociation inhibitor activity	GO:0005092	7	3	0.0219828	1.51206	7	3	0.0255898	1.45573
co-SMAD binding	GO:0070410	7	3	0.0219828	1.51206	7	3	0.0255898	1.45573
1-phosphatidylinositol-3-kinase activity	GO:0016303	7	3	0.0219828	1.51206	8	4	0.00498508	1.60988
protein-arginine N-methyltransferase activity	GO:0016274	7	3	0.0219828	1.51206	7	3	0.0255898	1.45573
semaphorin receptor activity	GO:0017154	7	3	0.0219828	1.51206	7	3	0.0255898	1.45573
histone-arginine N-methyltransferase activity	GO:0008469	7	3	0.0219828	1.51206	8	3	0.0379526	1.3222
armadillo repeat domain binding	GO:0070016	7	3	0.0219828	1.51206	8	3	0.0379526	1.3222
transcription coregulator activity	GO:0003712	49	10	0.022197	0.770122	49	9	0.0567307	0.608432
ion channel binding	GO:0044325	72	13	0.0226272	0.64764	74	14	0.0173324	0.63802
ubiquitin binding	GO:0043130	59	11	0.0234021	0.679715	59	12	0.0143462	0.710397
DNA-binding transcription factor activity	GO:0003700	320	42	0.0242266	0.328706	336	51	0.00199318	0.417743
L-amino acid transmembrane transporter activity	GO:0015179	3	2	0.0250613	1.95389	4	1	0.343835	0.916734
ErbB-3 class receptor binding	GO:0043125	3	2	0.0250613	1.95389	3	2	0.0279442	1.89756
CCR5 chemokine receptor binding	GO:0031730	3	2	0.0250613	1.95389	3	2	0.0279442	1.89756
protein-arginine omega-N monomethyltransferase activity	GO:0035241	3	2	0.0250613	1.95389	4	2	0.0522067	1.60988
magnesium ion transmembrane transporter activity	GO:0015095	3	2	0.0250613	1.95389	3	2	0.0279442	1.89756
phosphothreonine residue binding	GO:0050816	3	2	0.0250613	1.95389	3	2	0.0279442	1.89756
interleukin-1 receptor binding	GO:0005149	3	2	0.0250613	1.95389	4	2	0.0522067	1.60988
RNA polymerase II transcription coactivator binding	GO:0001225	3	2	0.0250613	1.95389	3	2	0.0279442	1.89756
Rho GDP-dissociation inhibitor binding	GO:0051022	3	2	0.0250613	1.95389	3	2	0.0279442	1.89756
MRF binding	GO:0043426	3	2	0.0250613	1.95389	3	2	0.0279442	1.89756
kinase activator activity	GO:0019209	3	2	0.0250613	1.95389	3	2	0.0279442	1.89756
demethylase activity	GO:0032451	3	2	0.0250613	1.95389	3	2	0.0279442	1.89756
neutral amino acid transmembrane transporter activity	GO:0015175	3	2	0.0250613	1.95389	4	1	0.343835	0.916734
TFIIB-class transcription factor binding	GO:0001093	3	2	0.0250613	1.95389	3	2	0.0279442	1.89756
5'-3' exoribonuclease activity	GO:0004534	3	2	0.0250613	1.95389	3	2	0.0279442	1.89756
JUN kinase activity	GO:0004705	3	2	0.0250613	1.95389	3	2	0.0279442	1.89756
exoribonuclease activity	GO:0004532	3	2	0.0250613	1.95389	3	2	0.0279442	1.89756
RNA polymerase II transcription factor binding	GO:0001085	32	7	0.0269944	0.839531	35	8	0.0196514	0.827122
protein self-association	GO:0043621	32	7	0.0269944	0.839531	32	7	0.035412	0.783202
3'-5'-exoribonuclease activity	GO:0000175	19	5	0.0281385	1.02436	20	6	0.0111081	1.09906
gamma-tubulin binding	GO:0043015	19	5	0.0281385	1.02436	19	4	0.114573	0.744884
steroid binding	GO:0005496	13	4	0.0282391	1.1807	13	5	0.00639078	1.34752
SMAD binding	GO:0046332	33	7	0.0315696	0.808759	34	9	0.00499932	0.973892
nuclear receptor activity	GO:0004879	33	7	0.0315696	0.808759	33	10	0.00101969	1.10911
RNA polymerase II distal enhancer sequence-specific DNA binding	GO:0000980	44	9	0.0322701	0.772392	47	11	0.00557179	0.850776
2-oxoglutarate-dependent dioxygenase activity	GO:0016706	8	3	0.0327414	1.37853	8	2	0.186697	0.916734
protein serine/threonine kinase activity	GO:0004674	243	33	0.0328184	0.362803	256	41	0.00196326	0.471423
kinase binding	GO:0019900	55	10	0.0353919	0.654609	55	10	0.0649532	0.59828
ATPase binding	GO:0051117	55	10	0.0353919	0.654609	57	13	0.00341404	0.824926
transforming growth factor beta receptor binding	GO:0005160	14	4	0.0366577	1.10659	14	4	0.0438958	1.05027
SUMO transferase activity	GO:0019789	14	4	0.0366577	1.10659	16	6	0.00324623	1.3222
ubiquitin-protein transferase activity	GO:0004842	170	24	0.0449106	0.401612	177	26	0.0415252	0.384975
protein domain specific binding	GO:0019904	171	24	0.0458799	0.395747	173	30	0.00277848	0.550934
mitogen-activated protein kinase p38 binding	GO:0048273	4	2	0.0470008	1.66621	4	2	0.0522067	1.60988
Toll-like receptor binding	GO:0035325	4	2	0.0470008	1.66621	4	2	0.0522067	1.60988
syndecan binding	GO:0045545	4	2	0.0470008	1.66621	4	2	0.0522067	1.60988
phosphoserine residue binding	GO:0050815	4	2	0.0470008	1.66621	4	2	0.0522067	1.60988
phosphoric diester hydrolase activity	GO:0008081	4	2	0.0470008	1.66621	4	2	0.0522067	1.60988
ankyrin repeat binding	GO:0071532	4	2	0.0470008	1.66621	4	2	0.0522067	1.60988
damaged DNA binding	GO:0003684	41	8	0.0521896	0.725226	41	8	0.0601862	0.668898
tau-protein kinase activity	GO:0050321	16	4	0.0573561	0.973063	16	4	0.0680872	0.916734
mRNA 3'-UTR AU-rich region binding	GO:0035925	16	4	0.0573561	0.973063	16	4	0.0680872	0.916734
R-SMAD binding	GO:0070412	16	4	0.0573561	0.973063	17	4	0.082283	0.856109
scavenger receptor activity	GO:0005044	16	4	0.0573561	0.973063	18	3	0.415719	0.511269
heat shock protein binding	GO:0031072	43	8	0.0592505	0.677598	43	8	0.0705783	0.62127
epidermal growth factor receptor binding	GO:0005154	23	5	0.0596154	0.833301	23	5	0.0726652	0.776972
ribonucleoprotein complex binding	GO:0043021	23	5	0.0596154	0.833301	24	5	0.0845868	0.734412
neuropilin binding	GO:0038191	10	3	0.0608699	1.15538	10	2	0.263701	0.69359
cAMP response element binding	GO:0035497	10	3	0.0608699	1.15538	10	3	0.0699746	1.09906
G-protein alpha-subunit binding	GO:0001965	10	3	0.0608699	1.15538	10	2	0.263701	0.69359
enhancer sequence-specific DNA binding	GO:0001158	10	3	0.0608699	1.15538	11	3	0.08931	1.00375
U6 snRNA binding	GO:0017070	10	3	0.0608699	1.15538	10	3	0.0699746	1.09906
protein kinase activator activity	GO:0030295	17	4	0.0696114	0.912438	19	5	0.0349193	0.968027
ionotropic glutamate receptor binding	GO:0035255	17	4	0.0696114	0.912438	17	3	0.237858	0.568427
proline-rich region binding	GO:0070064	17	4	0.0696114	0.912438	17	4	0.082283	0.856109
NF-kappaB binding	GO:0051059	24	5	0.0697014	0.790741	24	6	0.0273632	0.916734
RNA polymerase II repressing transcription factor binding	GO:0001103	24	5	0.0697014	0.790741	23	4	0.280597	0.553828
amino acid transmembrane transporter activity	GO:0015171	5	2	0.0734969	1.44307	6	2	0.114105	1.20442
ferroxidase activity	GO:0004322	5	2	0.0734969	1.44307	5	2	0.0813308	1.38674
histone demethylase activity	GO:0032452	5	2	0.0734969	1.44307	5	2	0.0813308	1.38674
importin-alpha family protein binding	GO:0061676	5	2	0.0734969	1.44307	5	2	0.0813308	1.38674
ubiquitin-like protein conjugating enzyme binding	GO:0044390	5	2	0.0734969	1.44307	5	2	0.0813308	1.38674
thioredoxin peroxidase activity	GO:0008379	5	2	0.0734969	1.44307	5	2	0.0813308	1.38674
neuroligin family protein binding	GO:0097109	5	2	0.0734969	1.44307	5	2	0.0813308	1.38674
ion channel activity	GO:0005216	5	2	0.0734969	1.44307	5	1	0.409462	0.69359
phosphatidylinositol 3-kinase regulatory subunit binding	GO:0036312	5	2	0.0734969	1.44307	6	2	0.114105	1.20442
ATP-dependent protein binding	GO:0043008	5	2	0.0734969	1.44307	5	2	0.0813308	1.38674
SUMO ligase activity	GO:0061665	5	2	0.0734969	1.44307	5	2	0.0813308	1.38674
structural constituent of eye lens	GO:0005212	5	2	0.0734969	1.44307	5	2	0.0813308	1.38674
protein transporter activity	GO:0008565	11	3	0.0780061	1.06007	11	3	0.08931	1.00375
insulin-like growth factor receptor binding	GO:0005159	11	3	0.0780061	1.06007	11	3	0.08931	1.00375
Ras GTPase binding	GO:0017016	11	3	0.0780061	1.06007	11	3	0.08931	1.00375
phosphatidylinositol-4,5-bisphosphate binding	GO:0005546	37	7	0.0800889	0.694349	39	6	0.276554	0.431226
molecular adaptor activity	GO:0060090	25	5	0.080666	0.749919	26	5	0.175625	0.65437
protein heterodimerization activity	GO:0046982	264	33	0.0858731	0.279915	270	35	0.0979414	0.259954
glycerol kinase activity	GO:0004370	1	1	0.094481	2.35936	1	1	0.0999557	2.30303
UTP binding	GO:0002134	1	1	0.094481	2.35936	1	1	0.0999557	2.30303
D-lactate dehydrogenase (cytochrome) activity	GO:0004458	1	1	0.094481	2.35936	1	1	0.0999557	2.30303
protein propionyltransferase activity	GO:0061920	1	1	0.094481	2.35936	1	1	0.0999557	2.30303
arginine transmembrane transporter activity	GO:0015181	1	1	0.094481	2.35936	0	0	1	#VALUE!
peroxisome membrane class-1 targeting sequence binding	GO:0036105	1	1	0.094481	2.35936	1	1	0.0999557	2.30303
sn-1-glycerol-3-phosphate C16:0-DCA-CoA acyl transferase activity	GO:0102420	1	1	0.094481	2.35936	1	0	1	#NUM!
protein-arginine omega-N symmetric methyltransferase activity	GO:0035243	1	1	0.094481	2.35936	2	1	0.189934	1.60988
protein-N-terminal glutamine amidohydrolase activity	GO:0070773	1	1	0.094481	2.35936	1	1	0.0999557	2.30303
eukaryotic initiation factor 4G binding	GO:0031370	1	1	0.094481	2.35936	1	1	0.0999557	2.30303
cyclin-dependent protein kinase activating kinase activity	GO:0019912	1	1	0.094481	2.35936	1	1	0.0999557	2.30303
interleukin-5 receptor binding	GO:0005137	1	1	0.094481	2.35936	1	1	0.0999557	2.30303
S-methyl-5-thioadenosine phosphorylase activity	GO:0017061	1	1	0.094481	2.35936	1	1	0.0999557	2.30303
3'-flap endonuclease activity	GO:0048257	1	1	0.094481	2.35936	1	1	0.0999557	2.30303
arsenite transmembrane transporter activity	GO:0015105	1	1	0.094481	2.35936	1	1	0.0999557	2.30303
oxalate transmembrane transporter activity	GO:0019531	1	1	0.094481	2.35936	1	1	0.0999557	2.30303
L-cystine transmembrane transporter activity	GO:0015184	1	1	0.094481	2.35936	1	0	1	#NUM!
uridylate kinase activity	GO:0009041	1	1	0.094481	2.35936	1	0	1	#NUM!
8-hydroxy-2'-deoxyguanosine DNA binding	GO:1905773	1	1	0.094481	2.35936	2	1	0.189934	1.60988
high molecular weight B cell growth factor receptor binding	GO:0030372	1	1	0.094481	2.35936	1	1	0.0999557	2.30303
telethonin binding	GO:0031433	1	1	0.094481	2.35936	1	1	0.0999557	2.30303
histone crotonyltransferase activity	GO:0140068	1	1	0.094481	2.35936	1	1	0.0999557	2.30303
L-ornithine transmembrane transporter activity	GO:0000064	1	1	0.094481	2.35936	0	0	1	#VALUE!
interleukin-1, type I receptor binding	GO:0005150	1	1	0.094481	2.35936	1	1	0.0999557	2.30303
myosin II heavy chain binding	GO:0032038	1	1	0.094481	2.35936	1	1	0.0999557	2.30303
histone methyltransferase activity (H2A-R3 specific)	GO:0070612	1	1	0.094481	2.35936	1	1	0.0999557	2.30303
organic anion transmembrane transporter activity	GO:0008514	1	1	0.094481	2.35936	1	0	1	#NUM!
1-phosphatidylinositol-3-phosphate 5-kinase activity	GO:0000285	1	1	0.094481	2.35936	1	1	0.0999557	2.30303
deoxyhypusine synthase activity	GO:0034038	1	1	0.094481	2.35936	1	1	0.0999557	2.30303
platelet-derived growth factor-activated receptor activity	GO:0005017	1	1	0.094481	2.35936	1	1	0.0999557	2.30303
erythropoietin receptor binding	GO:0005128	1	1	0.094481	2.35936	2	1	0.189934	1.60988
retinol O-fatty-acyltransferase activity	GO:0050252	1	1	0.094481	2.35936	1	1	0.0999557	2.30303
vitamin D3 25-hydroxylase activity	GO:0030343	1	1	0.094481	2.35936	2	1	0.189934	1.60988
rRNA (pseudouridine) methyltransferase activity	GO:0070037	1	1	0.094481	2.35936	1	0	1	#NUM!
inositol-1,3,4,5-tetrakisphosphate 3-phosphatase activity	GO:0051717	1	1	0.094481	2.35936	1	0	1	#NUM!
SUMO conjugating enzyme activity	GO:0061656	1	1	0.094481	2.35936	1	1	0.0999557	2.30303
polyprenol reductase activity	GO:0102389	1	1	0.094481	2.35936	1	1	0.0999557	2.30303
single-stranded DNA 3'-5' exodeoxyribonuclease activity	GO:0008310	1	1	0.094481	2.35936	1	0	1	#NUM!
interleukin-3 receptor binding	GO:0005135	1	1	0.094481	2.35936	1	1	0.0999557	2.30303
glucocorticoid receptor activity	GO:0004883	1	1	0.094481	2.35936	1	1	0.0999557	2.30303
double-stranded DNA 3'-5' exodeoxyribonuclease activity	GO:0008311	1	1	0.094481	2.35936	2	1	0.189934	1.60988
hepatocyte growth factor-activated receptor activity	GO:0005008	1	1	0.094481	2.35936	1	1	0.0999557	2.30303
3'-phosphoadenosine 5'-phosphosulfate binding	GO:0050656	1	1	0.094481	2.35936	0	0	1	#VALUE!
death receptor agonist activity	GO:0038177	1	1	0.094481	2.35936	1	1	0.0999557	2.30303
single-strand break-containing DNA binding	GO:1990165	1	1	0.094481	2.35936	1	1	0.0999557	2.30303
platelet activating factor receptor activity	GO:0004992	1	1	0.094481	2.35936	2	1	0.189934	1.60988
ribonuclease A activity	GO:0004522	1	1	0.094481	2.35936	1	0	1	#NUM!
proteoglycan sulfotransferase activity	GO:0050698	1	1	0.094481	2.35936	0	0	1	#VALUE!
histone demethylase activity (H3-R2 specific)	GO:0033746	1	1	0.094481	2.35936	1	1	0.0999557	2.30303
amino acid:sodium symporter activity	GO:0005283	1	1	0.094481	2.35936	1	1	0.0999557	2.30303
sulfiredoxin activity	GO:0032542	1	1	0.094481	2.35936	1	1	0.0999557	2.30303
chondroitin-glucuronate 5-epimerase activity	GO:0047757	1	1	0.094481	2.35936	1	1	0.0999557	2.30303
coreceptor activity involved in Wnt signaling pathway	GO:0071936	1	1	0.094481	2.35936	1	1	0.0999557	2.30303
POZ domain binding	GO:0031208	1	1	0.094481	2.35936	1	1	0.0999557	2.30303
type 2 fibroblast growth factor receptor binding	GO:0005111	1	1	0.094481	2.35936	1	1	0.0999557	2.30303
phosphatidylinositol-3,4-bisphosphate 3-phosphatase activity	GO:0051800	1	1	0.094481	2.35936	1	0	1	#NUM!
glycerol-3-phosphate O-acyltransferase activity	GO:0004366	1	1	0.094481	2.35936	1	0	1	#NUM!
phosphodiesterase I activity	GO:0004528	1	1	0.094481	2.35936	2	1	0.189934	1.60988
BH3 domain binding	GO:0051434	1	1	0.094481	2.35936	1	1	0.0999557	2.30303
sulfate transmembrane transporter activity	GO:0015116	1	1	0.094481	2.35936	1	1	0.0999557	2.30303
calcium:proton antiporter activity	GO:0015369	1	1	0.094481	2.35936	1	1	0.0999557	2.30303
sphingomyelin phosphodiesterase activator activity	GO:0016230	1	1	0.094481	2.35936	1	1	0.0999557	2.30303
Ser-tRNA(Ala) hydrolase activity	GO:0002196	1	1	0.094481	2.35936	1	1	0.0999557	2.30303
peptidase inhibitor activity	GO:0030414	1	1	0.094481	2.35936	2	0	1	#NUM!
N-acetylglucosamine kinase activity	GO:0045127	1	1	0.094481	2.35936	1	1	0.0999557	2.30303
linear polyubiquitin binding	GO:1990450	1	1	0.094481	2.35936	1	1	0.0999557	2.30303
peptidyl-lysine 5-dioxygenase activity	GO:0070815	1	1	0.094481	2.35936	1	1	0.0999557	2.30303
phosphatidylinositol-3,5-bisphosphate 5-phosphatase activity	GO:0043813	1	1	0.094481	2.35936	1	1	0.0999557	2.30303
serotonin binding	GO:0051378	1	1	0.094481	2.35936	1	1	0.0999557	2.30303
oxidative RNA demethylase activity	GO:0035515	1	1	0.094481	2.35936	1	1	0.0999557	2.30303
intraciliary transport particle A binding	GO:0120160	1	1	0.094481	2.35936	1	1	0.0999557	2.30303
galactosylceramide sulfotransferase activity	GO:0001733	1	1	0.094481	2.35936	0	0	1	#VALUE!
CD8 receptor binding	GO:0042610	1	1	0.094481	2.35936	1	1	0.0999557	2.30303
3-phosphoinositide-dependent protein kinase activity	GO:0004676	1	1	0.094481	2.35936	1	1	0.0999557	2.30303
angiotensin type II receptor activity	GO:0004945	1	1	0.094481	2.35936	1	1	0.0999557	2.30303
thymidylate kinase activity	GO:0004798	1	1	0.094481	2.35936	1	0	1	#NUM!
oligopeptidase activity	GO:0070012	1	1	0.094481	2.35936	1	1	0.0999557	2.30303
peroxisome matrix targeting signal-1 binding	GO:0005052	1	1	0.094481	2.35936	1	1	0.0999557	2.30303
DNA-3'-diphospho-5'-guanosine diphosphatase	GO:0120108	1	1	0.094481	2.35936	1	1	0.0999557	2.30303
protein N-acetylglucosaminyltransferase activity	GO:0016262	1	1	0.094481	2.35936	1	1	0.0999557	2.30303
L-lysine transmembrane transporter activity	GO:0015189	1	1	0.094481	2.35936	0	0	1	#VALUE!
histone methyltransferase activity (H3-R2 specific)	GO:0070611	1	1	0.094481	2.35936	1	1	0.0999557	2.30303
site-specific endodeoxyribonuclease activity, specific for altered base	GO:0016890	1	1	0.094481	2.35936	1	1	0.0999557	2.30303
phosphoglycolate phosphatase activity	GO:0008967	1	1	0.094481	2.35936	1	1	0.0999557	2.30303
bicarbonate transmembrane transporter activity	GO:0015106	1	1	0.094481	2.35936	1	1	0.0999557	2.30303
oxidised low-density lipoprotein particle receptor activity	GO:0150025	1	1	0.094481	2.35936	1	1	0.0999557	2.30303
structural constituent of presynaptic active zone	GO:0098882	1	1	0.094481	2.35936	1	1	0.0999557	2.30303
mineralocorticoid receptor binding	GO:0031962	1	1	0.094481	2.35936	1	1	0.0999557	2.30303
diacylglycerol O-acyltransferase activity	GO:0004144	1	1	0.094481	2.35936	1	1	0.0999557	2.30303
tryptophan-tRNA ligase activity	GO:0004830	1	1	0.094481	2.35936	1	1	0.0999557	2.30303
hedgehog receptor activity	GO:0008158	1	1	0.094481	2.35936	1	1	0.0999557	2.30303
phospholipase activator activity	GO:0016004	1	1	0.094481	2.35936	1	1	0.0999557	2.30303
arginyltransferase activity	GO:0004057	1	1	0.094481	2.35936	1	0	1	#NUM!
vitamin D 24-hydroxylase activity	GO:0070576	1	1	0.094481	2.35936	1	1	0.0999557	2.30303
histone demethylase activity (H4-R3 specific)	GO:0033749	1	1	0.094481	2.35936	1	1	0.0999557	2.30303
CTP binding	GO:0002135	1	1	0.094481	2.35936	1	1	0.0999557	2.30303
MHC class I receptor activity	GO:0032393	1	1	0.094481	2.35936	0	0	1	#VALUE!
sedoheptulokinase activity	GO:0050277	1	1	0.094481	2.35936	1	1	0.0999557	2.30303
cholestenone 5-alpha-reductase activity	GO:0047751	1	1	0.094481	2.35936	1	1	0.0999557	2.30303
thrombin-activated receptor activity	GO:0015057	1	1	0.094481	2.35936	2	2	0.00997786	2.30303
testosterone 6-beta-hydroxylase activity	GO:0050649	1	1	0.094481	2.35936	1	1	0.0999557	2.30303
Toll-like receptor 2 binding	GO:0035663	1	1	0.094481	2.35936	1	0	1	#NUM!
1-pyrroline-5-carboxylate dehydrogenase activity	GO:0003842	1	1	0.094481	2.35936	1	1	0.0999557	2.30303
CXCR3 chemokine receptor binding	GO:0048248	1	1	0.094481	2.35936	2	0	1	#NUM!
retinoic acid 4-hydroxylase activity	GO:0008401	1	1	0.094481	2.35936	1	1	0.0999557	2.30303
thyrotropin-releasing hormone receptor binding	GO:0031531	1	1	0.094481	2.35936	1	1	0.0999557	2.30303
monoamine transmembrane transporter activity	GO:0008504	1	1	0.094481	2.35936	1	1	0.0999557	2.30303
phosphatidylethanolamine-translocating ATPase activity	GO:0090555	1	1	0.094481	2.35936	1	1	0.0999557	2.30303
cocaine binding	GO:0019811	1	1	0.094481	2.35936	1	1	0.0999557	2.30303
flap-structured DNA binding	GO:0070336	1	1	0.094481	2.35936	1	1	0.0999557	2.30303
serotonin:sodium symporter activity	GO:0005335	1	1	0.094481	2.35936	1	1	0.0999557	2.30303
G-rich single-stranded DNA binding	GO:1990955	1	1	0.094481	2.35936	1	1	0.0999557	2.30303
(R)-2-hydroxyglutarate dehydrogenase activity	GO:0051990	1	1	0.094481	2.35936	1	1	0.0999557	2.30303
GBD domain binding	GO:0032427	1	1	0.094481	2.35936	1	1	0.0999557	2.30303
oxidoreductase activity, acting on the CH-CH group of donors, NAD or NADP as acceptor	GO:0016628	1	1	0.094481	2.35936	1	1	0.0999557	2.30303
pyridine N-methyltransferase activity	GO:0030760	1	1	0.094481	2.35936	1	0	1	#NUM!
estrogen 2-hydroxylase activity	GO:0101021	1	1	0.094481	2.35936	1	1	0.0999557	2.30303
ceramide-translocating ATPase activity	GO:0099038	1	1	0.094481	2.35936	1	1	0.0999557	2.30303
ubiquitin-specific protease activity involved in negative regulation of ERAD pathway	GO:1904455	1	1	0.094481	2.35936	1	1	0.0999557	2.30303
3-oxo-5-alpha-steroid 4-dehydrogenase activity	GO:0003865	1	1	0.094481	2.35936	1	1	0.0999557	2.30303
2-acylglycerol O-acyltransferase activity	GO:0003846	1	1	0.094481	2.35936	1	1	0.0999557	2.30303
histone butyryltransferase activity	GO:0140069	1	1	0.094481	2.35936	1	1	0.0999557	2.30303
H3 histone acetyltransferase activity	GO:0010484	1	1	0.094481	2.35936	1	1	0.0999557	2.30303
secondary active sulfate transmembrane transporter activity	GO:0008271	1	1	0.094481	2.35936	1	1	0.0999557	2.30303
sulfonylurea receptor binding	GO:0017098	1	1	0.094481	2.35936	1	1	0.0999557	2.30303
phosphorylase activity	GO:0004645	1	1	0.094481	2.35936	1	1	0.0999557	2.30303
transforming growth factor beta receptor, common-partner cytoplasmic mediator activity	GO:0030616	1	1	0.094481	2.35936	1	1	0.0999557	2.30303
DNA 5'-adenosine monophosphate hydrolase activity	GO:0033699	1	1	0.094481	2.35936	1	1	0.0999557	2.30303
nicotinamide-nucleotide adenylyltransferase activity	GO:0000309	1	1	0.094481	2.35936	1	0	1	#NUM!
dihydrolipoyllysine-residue succinyltransferase activity	GO:0004149	1	1	0.094481	2.35936	1	1	0.0999557	2.30303
nicotinamide N-methyltransferase activity	GO:0008112	1	1	0.094481	2.35936	1	0	1	#NUM!
protein-glutamine gamma-glutamyltransferase activity	GO:0003810	1	1	0.094481	2.35936	2	1	0.189934	1.60988
peptide butyryltransferase activity	GO:0140065	1	1	0.094481	2.35936	1	1	0.0999557	2.30303
galactose 3-O-sulfotransferase activity	GO:0050694	1	1	0.094481	2.35936	0	0	1	#VALUE!
beta-glucuronidase activity	GO:0004566	1	1	0.094481	2.35936	1	1	0.0999557	2.30303
lipoteichoic acid receptor activity	GO:0070892	1	1	0.094481	2.35936	1	1	0.0999557	2.30303
platelet-derived growth factor beta-receptor activity	GO:0005019	1	1	0.094481	2.35936	1	1	0.0999557	2.30303
ligase regulator activity	GO:0055103	1	1	0.094481	2.35936	1	1	0.0999557	2.30303
nucleosome-dependent ATPase activity	GO:0070615	1	1	0.094481	2.35936	1	1	0.0999557	2.30303
protein-N-terminal asparagine amidohydrolase activity	GO:0008418	1	1	0.094481	2.35936	1	1	0.0999557	2.30303
L-tyrosine:2-oxoglutarate aminotransferase activity	GO:0004838	1	1	0.094481	2.35936	0	0	1	#VALUE!
histone demethylase activity (H3-K4 specific)	GO:0032453	1	1	0.094481	2.35936	1	1	0.0999557	2.30303
protein phosphatase 2A binding	GO:0051721	12	3	0.0969778	0.973063	13	3	0.133573	0.836691
cAMP binding	GO:0030552	12	3	0.0969778	0.973063	12	0	0.623118	#NUM!
enhancer binding	GO:0035326	12	3	0.0969778	0.973063	12	3	0.110587	0.916734
protein tyrosine kinase binding	GO:1990782	12	3	0.0969778	0.973063	13	2	0.37851	0.431226
LRR domain binding	GO:0030275	6	2	0.103496	1.26074	6	2	0.114105	1.20442
TPR domain binding	GO:0030911	6	2	0.103496	1.26074	6	2	0.114105	1.20442
cysteine-type endopeptidase activity involved in apoptotic signaling pathway	GO:0097199	6	2	0.103496	1.26074	6	3	0.0157822	1.60988
CD4 receptor binding	GO:0042609	6	2	0.103496	1.26074	6	2	0.114105	1.20442
calcium-dependent cysteine-type endopeptidase activity	GO:0004198	6	2	0.103496	1.26074	6	2	0.114105	1.20442
neurotrophin TRKA receptor binding	GO:0005168	6	2	0.103496	1.26074	6	2	0.114105	1.20442
AU-rich element binding	GO:0017091	6	2	0.103496	1.26074	6	2	0.114105	1.20442
low-density lipoprotein particle receptor activity	GO:0005041	6	2	0.103496	1.26074	6	2	0.114105	1.20442
low-density lipoprotein particle binding	GO:0030169	6	2	0.103496	1.26074	6	2	0.114105	1.20442
four-way junction DNA binding	GO:0000400	6	2	0.103496	1.26074	7	2	0.149511	1.05027
transforming growth factor beta receptor activity, type I	GO:0005025	6	2	0.103496	1.26074	6	3	0.0157822	1.60988
protein-arginine omega-N asymmetric methyltransferase activity	GO:0035242	6	2	0.103496	1.26074	7	2	0.149511	1.05027
platelet-derived growth factor receptor binding	GO:0005161	6	2	0.103496	1.26074	9	2	0.224955	0.798951
NADH dehydrogenase (ubiquinone) activity	GO:0008137	29	0	0.10619	#NUM!	29	0	0.110049	#NUM!
protein homodimerization activity	GO:0042803	438	51	0.107953	0.208964	462	60	0.0299105	0.261808
protein tyrosine kinase activity	GO:0004713	57	9	0.108615	0.51353	58	10	0.0757763	0.54517
nuclear hormone receptor binding	GO:0035257	20	4	0.11351	0.749919	20	4	0.132502	0.69359
phosphoprotein phosphatase activity	GO:0004721	20	4	0.11351	0.749919	19	3	0.429069	0.457201
GTP binding	GO:0005525	208	13	0.117527	-0.413232	206	17	0.478598	-0.191635
muscle alpha-actinin binding	GO:0051371	13	3	0.117599	0.89302	14	3	0.158031	0.762583
mRNA 3'-UTR binding	GO:0003730	45	1	0.122103	-1.44731	46	2	0.318611	-0.832466
phosphatase binding	GO:0019902	33	6	0.122944	0.654609	34	6	0.145414	0.568427
ubiquitin conjugating enzyme activity	GO:0061631	33	6	0.122944	0.654609	33	6	0.136108	0.59828
unfolded protein binding	GO:0051082	83	12	0.127913	0.425423	83	11	0.353545	0.282083
Rac GTPase binding	GO:0048365	34	6	0.129844	0.624756	35	5	0.390526	0.357118
transporter activity	GO:0005215	21	4	0.13031	0.701129	21	4	0.151493	0.6448
chaperone binding	GO:0051087	66	10	0.133341	0.472287	65	10	0.145314	0.431226
protein N-terminus binding	GO:0047485	85	12	0.135986	0.401612	86	14	0.0670668	0.487738
histone demethylase activity (H3-K9 specific)	GO:0032454	7	2	0.136101	1.10659	7	1	0.521703	0.357118
oxidoreductase activity, acting on paired donors, with incorporation or reduction of molecular oxygen, reduced flavin or flavoprotein as one donor, and incorporation of one atom of oxygen	GO:0016712	7	2	0.136101	1.10659	7	2	0.149511	1.05027
NEDD8-specific protease activity	GO:0019784	7	2	0.136101	1.10659	7	2	0.149511	1.05027
adenyl-nucleotide exchange factor activity	GO:0000774	7	2	0.136101	1.10659	7	2	0.149511	1.05027
cysteine-type endopeptidase activator activity involved in apoptotic process	GO:0008656	7	2	0.136101	1.10659	8	2	0.186697	0.916734
leucine zipper domain binding	GO:0043522	7	2	0.136101	1.10659	8	3	0.0379526	1.3222
cysteine-type endopeptidase inhibitor activity	GO:0004869	7	2	0.136101	1.10659	7	1	0.521703	0.357118
dynactin binding	GO:0034452	7	2	0.136101	1.10659	7	2	0.149511	1.05027
titin binding	GO:0031432	7	2	0.136101	1.10659	8	3	0.0379526	1.3222
steroid hydroxylase activity	GO:0008395	7	2	0.136101	1.10659	8	2	0.186697	0.916734
androgen receptor binding	GO:0050681	35	6	0.137731	0.595768	37	6	0.26213	0.48387
proximal promoter sequence-specific DNA binding	GO:0000987	14	3	0.139674	0.818912	13	3	0.133573	0.836691
K63-linked polyubiquitin modification-dependent protein binding	GO:0070530	14	3	0.139674	0.818912	14	3	0.158031	0.762583
microtubule plus-end binding	GO:0051010	14	3	0.139674	0.818912	14	3	0.158031	0.762583
MAP kinase kinase activity	GO:0004708	14	3	0.139674	0.818912	14	4	0.0438958	1.05027
SH2 domain binding	GO:0042169	22	4	0.148063	0.654609	23	4	0.280597	0.553828
syntaxin binding	GO:0019905	37	6	0.15627	0.540198	38	6	0.26875	0.457201
DNA-directed 5'-3' RNA polymerase activity	GO:0003899	23	0	0.161214	#NUM!	23	0	0.161027	#NUM!
cholesterol binding	GO:0015485	24	0	0.161667	#NUM!	24	0	0.164086	#NUM!
dynein intermediate chain binding	GO:0045505	15	3	0.163002	0.749919	15	3	0.183719	0.69359
histone methyltransferase activity	GO:0042054	8	2	0.170554	0.973063	8	3	0.0379526	1.3222
gamma-catenin binding	GO:0045295	8	2	0.170554	0.973063	8	2	0.186697	0.916734
metallocarboxypeptidase activity	GO:0004181	8	2	0.170554	0.973063	8	3	0.0379526	1.3222
type I transforming growth factor beta receptor binding	GO:0034713	8	2	0.170554	0.973063	8	3	0.0379526	1.3222
nuclease activity	GO:0004518	8	2	0.170554	0.973063	8	1	0.569561	0.223587
DNA binding, bending	GO:0008301	8	2	0.170554	0.973063	8	2	0.186697	0.916734
cell-cell adhesion mediator activity	GO:0098632	8	2	0.170554	0.973063	9	2	0.224955	0.798951
DNA-binding transcription factor activity, RNA polymerase II-specific	GO:0000981	648	71	0.178445	0.148146	666	87	0.00781805	0.267647
histone kinase activity (H3-T11 specific)	GO:0035402	2	1	0.180048	1.66621	2	1	0.189934	1.60988
thrombospondin receptor activity	GO:0070053	2	1	0.180048	1.66621	3	1	0.270928	1.20442
structural molecule activity conferring elasticity	GO:0097493	2	1	0.180048	1.66621	2	1	0.189934	1.60988
estrogen receptor activity	GO:0030284	2	1	0.180048	1.66621	2	1	0.189934	1.60988
2'-5'-oligoadenylate synthetase activity	GO:0001730	2	1	0.180048	1.66621	2	0	1	#NUM!
RNA polymerase I core binding	GO:0001042	2	1	0.180048	1.66621	2	1	0.189934	1.60988
FBXO family protein binding	GO:0098770	2	1	0.180048	1.66621	2	1	0.189934	1.60988
laminin receptor activity	GO:0005055	2	1	0.180048	1.66621	2	1	0.189934	1.60988
protein O-GlcNAc transferase activity	GO:0097363	2	1	0.180048	1.66621	2	1	0.189934	1.60988
polynucleotide 3'-phosphatase activity	GO:0046403	2	1	0.180048	1.66621	2	1	0.189934	1.60988
UDP-glycosyltransferase activity	GO:0008194	2	1	0.180048	1.66621	2	1	0.189934	1.60988
arginase activity	GO:0004053	2	1	0.180048	1.66621	2	1	0.189934	1.60988
inorganic anion exchanger activity	GO:0005452	2	1	0.180048	1.66621	2	1	0.189934	1.60988
apolipoprotein A-I receptor binding	GO:0034191	2	1	0.180048	1.66621	2	2	0.00997786	2.30303
5'-deoxyribose-5-phosphate lyase activity	GO:0051575	2	1	0.180048	1.66621	2	1	0.189934	1.60988
alanine-tRNA ligase activity	GO:0004813	2	1	0.180048	1.66621	2	1	0.189934	1.60988
steroid delta-isomerase activity	GO:0004769	2	1	0.180048	1.66621	2	1	0.189934	1.60988
coreceptor activity involved in canonical Wnt signaling pathway	GO:1904928	2	1	0.180048	1.66621	2	1	0.189934	1.60988
type 2A serotonin receptor binding	GO:0031826	2	1	0.180048	1.66621	2	1	0.189934	1.60988
ubiquitin modification-dependent histone binding	GO:0061649	2	1	0.180048	1.66621	2	1	0.189934	1.60988
keratin filament binding	GO:1990254	2	1	0.180048	1.66621	2	1	0.189934	1.60988
pyruvate dehydrogenase (acetyl-transferring) kinase activity	GO:0004740	2	1	0.180048	1.66621	2	1	0.189934	1.60988
mechanosensitive ion channel activity	GO:0008381	2	1	0.180048	1.66621	2	1	0.189934	1.60988
estrogen response element binding	GO:0034056	2	1	0.180048	1.66621	2	1	0.189934	1.60988
histone demethylase activity (H3-dimethyl-K4 specific)	GO:0034648	2	1	0.180048	1.66621	2	1	0.189934	1.60988
protein tyrosine kinase collagen receptor activity	GO:0038062	2	1	0.180048	1.66621	2	1	0.189934	1.60988
sequence-specific single stranded DNA binding	GO:0098847	2	1	0.180048	1.66621	2	1	0.189934	1.60988
endoribonuclease activity, cleaving miRNA-paired mRNA	GO:0090624	2	1	0.180048	1.66621	2	1	0.189934	1.60988
peroxisome targeting sequence binding	GO:0000268	2	1	0.180048	1.66621	2	1	0.189934	1.60988
dATP binding	GO:0032564	2	1	0.180048	1.66621	2	1	0.189934	1.60988
HLH domain binding	GO:0043398	2	1	0.180048	1.66621	2	1	0.189934	1.60988
acetate-CoA ligase activity	GO:0003987	2	1	0.180048	1.66621	2	1	0.189934	1.60988
chondroitin sulfate proteoglycan binding	GO:0035373	2	1	0.180048	1.66621	2	1	0.189934	1.60988
non-sequence-specific DNA binding, bending	GO:0044378	2	1	0.180048	1.66621	2	1	0.189934	1.60988
chemokine receptor activity	GO:0004950	2	1	0.180048	1.66621	1	0	1	#NUM!
double-strand/single-strand DNA junction binding	GO:0000406	2	1	0.180048	1.66621	2	1	0.189934	1.60988
CCR1 chemokine receptor binding	GO:0031726	2	1	0.180048	1.66621	1	1	0.0999557	2.30303
DNA ligase (ATP) activity	GO:0003910	2	1	0.180048	1.66621	2	1	0.189934	1.60988
histone methyltransferase activity (H4-K20 specific)	GO:0042799	2	1	0.180048	1.66621	2	1	0.189934	1.60988
telomeric repeat-containing RNA binding	GO:0061752	2	1	0.180048	1.66621	2	2	0.00997786	2.30303
L-aspartate:2-oxoglutarate aminotransferase activity	GO:0004069	2	1	0.180048	1.66621	2	1	0.189934	1.60988
long-chain-3-hydroxyacyl-CoA dehydrogenase activity	GO:0016509	2	1	0.180048	1.66621	2	1	0.189934	1.60988
molecular function regulator	GO:0098772	2	1	0.180048	1.66621	2	1	0.189934	1.60988
double-stranded DNA-dependent ATPase activity	GO:0033676	2	1	0.180048	1.66621	2	1	0.189934	1.60988
N-methyltransferase activity	GO:0008170	2	1	0.180048	1.66621	2	1	0.189934	1.60988
macrophage migration inhibitory factor binding	GO:0035718	2	1	0.180048	1.66621	2	1	0.189934	1.60988
double-stranded DNA exodeoxyribonuclease activity	GO:0008309	2	1	0.180048	1.66621	2	1	0.189934	1.60988
transcription termination site sequence-specific DNA binding	GO:0001147	2	1	0.180048	1.66621	2	1	0.189934	1.60988
telomeric D-loop binding	GO:0061821	2	1	0.180048	1.66621	3	1	0.270928	1.20442
anion transmembrane transporter activity	GO:0008509	2	1	0.180048	1.66621	2	1	0.189934	1.60988
spermidine binding	GO:0019809	2	1	0.180048	1.66621	2	1	0.189934	1.60988
lysine N-acetyltransferase activity, acting on acetyl phosphate as donor	GO:0004468	2	1	0.180048	1.66621	2	1	0.189934	1.60988
T cell receptor binding	GO:0042608	2	1	0.180048	1.66621	2	1	0.189934	1.60988
histone deacetylase regulator activity	GO:0035033	2	1	0.180048	1.66621	2	1	0.189934	1.60988
kinase inhibitor activity	GO:0019210	2	1	0.180048	1.66621	2	1	0.189934	1.60988
brain-derived neurotrophic factor binding	GO:0048403	2	1	0.180048	1.66621	2	1	0.189934	1.60988
4-alpha-hydroxytetrahydrobiopterin dehydratase activity	GO:0008124	2	1	0.180048	1.66621	2	1	0.189934	1.60988
phosphatidylinositol-3,4,5-trisphosphate 3-phosphatase activity	GO:0016314	2	1	0.180048	1.66621	2	0	1	#NUM!
heparan sulfate binding	GO:1904399	2	1	0.180048	1.66621	3	1	0.270928	1.20442
lysine N-methyltransferase activity	GO:0016278	2	1	0.180048	1.66621	2	1	0.189934	1.60988
transforming growth factor beta receptor, inhibitory cytoplasmic mediator activity	GO:0030617	2	1	0.180048	1.66621	2	1	0.189934	1.60988
single-stranded DNA-dependent ATPase activity	GO:0043142	2	1	0.180048	1.66621	2	1	0.189934	1.60988
hydroxyacylglutathione hydrolase activity	GO:0004416	2	1	0.180048	1.66621	2	0	1	#NUM!
DNA ligase activity	GO:0003909	2	1	0.180048	1.66621	2	1	0.189934	1.60988
beta-tubulin binding	GO:0048487	28	5	0.180346	0.63659	28	5	0.193582	0.580262
metallopeptidase activity	GO:0008237	16	3	0.187382	0.68538	18	4	0.0978037	0.798951
telomerase RNA binding	GO:0070034	16	3	0.187382	0.68538	16	2	0.670314	0.223587
ubiquitin protein ligase activity	GO:0061630	141	18	0.188017	0.300969	143	19	0.202558	0.284622
Hsp90 protein binding	GO:0051879	29	5	0.188718	0.601499	29	5	0.204668	0.54517
phosphatidylinositol binding	GO:0035091	45	7	0.192215	0.498605	46	7	0.2185	0.420297
phospholipid binding	GO:0005543	45	7	0.192215	0.498605	47	7	0.228335	0.398791
microtubule binding	GO:0008017	143	18	0.192847	0.286884	146	18	0.328831	0.209793
endopeptidase activity	GO:0004175	30	5	0.198367	0.567597	32	4	0.555372	0.223587
Notch binding	GO:0005112	9	2	0.206216	0.855279	10	2	0.263701	0.69359
Ras guanyl-nucleotide exchange factor activity	GO:0005088	9	2	0.206216	0.855279	9	1	1	0.105804
laminin binding	GO:0043236	9	2	0.206216	0.855279	9	2	0.224955	0.798951
AMP binding	GO:0016208	9	2	0.206216	0.855279	9	2	0.224955	0.798951
amino acid binding	GO:0016597	9	2	0.206216	0.855279	8	1	0.569561	0.223587
sequence-specific double-stranded DNA binding	GO:1990837	9	2	0.206216	0.855279	9	2	0.224955	0.798951
RNA 7-methylguanosine cap binding	GO:0000340	9	2	0.206216	0.855279	9	2	0.224955	0.798951
insulin receptor substrate binding	GO:0043560	9	2	0.206216	0.855279	9	2	0.224955	0.798951
actinin binding	GO:0042805	9	2	0.206216	0.855279	9	2	0.224955	0.798951
cysteine-type endopeptidase activity involved in apoptotic process	GO:0097153	9	2	0.206216	0.855279	9	3	0.0527941	1.20442
repressing transcription factor binding	GO:0070491	31	5	0.209195	0.534808	32	5	0.244959	0.44673
ATPase activator activity	GO:0001671	17	3	0.212618	0.624756	17	3	0.237858	0.568427
nuclear receptor transcription coactivator activity	GO:0030374	48	7	0.213695	0.434066	48	8	0.140999	0.511269
protein tyrosine phosphatase activity	GO:0004725	51	2	0.230661	-0.879322	52	2	0.166164	-0.955068
peptidase activity	GO:0008233	33	5	0.233997	0.472287	34	6	0.145414	0.568427
insulin receptor binding	GO:0005158	18	3	0.238523	0.567597	18	3	0.415719	0.511269
ATPase activity, coupled to transmembrane movement of substances	GO:0042626	18	3	0.238523	0.567597	19	2	1	0.0517363
cysteine-type peptidase activity	GO:0008234	18	3	0.238523	0.567597	19	3	0.429069	0.457201
nucleic acid binding	GO:0003676	76	10	0.239624	0.331209	76	10	0.335778	0.27488
double-stranded DNA binding	GO:0003690	55	8	0.240089	0.431465	55	7	0.494861	0.241605
HMG box domain binding	GO:0071837	10	2	0.242553	0.749919	10	2	0.263701	0.69359
RNA cap binding	GO:0000339	10	2	0.242553	0.749919	10	2	0.263701	0.69359
DNA-directed DNA polymerase activity	GO:0003887	10	2	0.242553	0.749919	10	1	1	0.000443033
transmembrane receptor protein tyrosine kinase activity	GO:0004714	34	5	0.24778	0.442434	35	6	0.155719	0.53944
DNA binding	GO:0003677	713	76	0.248692	0.120609	730	83	0.191468	0.128824
oxidoreductase activity, acting on peroxide as acceptor	GO:0016684	3	1	0.257542	1.26074	3	1	0.270928	1.20442
telomerase activity	GO:0003720	3	1	0.257542	1.26074	3	0	1	#NUM!
purinergic nucleotide receptor activity	GO:0001614	3	1	0.257542	1.26074	3	0	1	#NUM!
natural killer cell lectin-like receptor binding	GO:0046703	3	1	0.257542	1.26074	3	1	0.270928	1.20442
Y-form DNA binding	GO:0000403	3	1	0.257542	1.26074	4	1	0.343835	0.916734
extracellularly ATP-gated cation channel activity	GO:0004931	3	1	0.257542	1.26074	3	0	1	#NUM!
S-adenosyl-L-methionine binding	GO:1904047	3	1	0.257542	1.26074	4	1	0.343835	0.916734
high-density lipoprotein particle binding	GO:0008035	3	1	0.257542	1.26074	3	1	0.270928	1.20442
Toll-like receptor 4 binding	GO:0035662	3	1	0.257542	1.26074	4	0	1	#NUM!
peptidyl-proline 4-dioxygenase activity	GO:0031545	3	1	0.257542	1.26074	3	0	1	#NUM!
P-TEFb complex binding	GO:0106140	3	1	0.257542	1.26074	3	1	0.270928	1.20442
phenylalanine 4-monooxygenase activity	GO:0004505	3	1	0.257542	1.26074	3	1	0.270928	1.20442
RNA polymerase II intronic transcription regulatory region sequence-specific DNA binding	GO:0001162	3	1	0.257542	1.26074	4	2	0.0522067	1.60988
phosphatidylinositol 3-kinase regulator activity	GO:0035014	3	1	0.257542	1.26074	3	1	0.270928	1.20442
BMP receptor activity	GO:0098821	3	1	0.257542	1.26074	3	1	0.270928	1.20442
G protein-coupled glutamate receptor binding	GO:0035256	3	1	0.257542	1.26074	3	1	0.270928	1.20442
sulfate binding	GO:0043199	3	1	0.257542	1.26074	3	1	0.270928	1.20442
nerve growth factor binding	GO:0048406	3	1	0.257542	1.26074	3	0	1	#NUM!
DNA-dependent protein kinase activity	GO:0004677	3	1	0.257542	1.26074	3	1	0.270928	1.20442
estrogen 16-alpha-hydroxylase activity	GO:0101020	3	1	0.257542	1.26074	3	1	0.270928	1.20442
glycogen phosphorylase activity	GO:0008184	3	1	0.257542	1.26074	3	1	0.270928	1.20442
SHG alpha-glucan phosphorylase activity	GO:0102499	3	1	0.257542	1.26074	3	1	0.270928	1.20442
protein kinase C inhibitor activity	GO:0008426	3	1	0.257542	1.26074	3	1	0.270928	1.20442
Rab geranylgeranyltransferase activity	GO:0004663	3	1	0.257542	1.26074	3	1	0.270928	1.20442
sodium ion binding	GO:0031402	3	1	0.257542	1.26074	3	1	0.270928	1.20442
Rho GDP-dissociation inhibitor activity	GO:0005094	3	1	0.257542	1.26074	3	1	0.270928	1.20442
protein phosphorylated amino acid binding	GO:0045309	3	1	0.257542	1.26074	3	1	0.270928	1.20442
linear malto-oligosaccharide phosphorylase activity	GO:0102250	3	1	0.257542	1.26074	3	1	0.270928	1.20442
activin receptor activity, type I	GO:0016361	3	1	0.257542	1.26074	3	1	0.270928	1.20442
beta-2 adrenergic receptor binding	GO:0031698	3	1	0.257542	1.26074	3	1	0.270928	1.20442
insulin binding	GO:0043559	3	1	0.257542	1.26074	3	1	0.270928	1.20442
mismatched DNA binding	GO:0030983	3	1	0.257542	1.26074	3	1	0.270928	1.20442
hyaluronic acid binding	GO:0005540	3	1	0.257542	1.26074	4	1	0.343835	0.916734
histone methyltransferase activity (H3-K36 specific)	GO:0046975	3	1	0.257542	1.26074	3	0	1	#NUM!
phosphopyruvate hydratase activity	GO:0004634	3	1	0.257542	1.26074	3	1	0.270928	1.20442
kynurenine-oxoglutarate transaminase activity	GO:0016212	3	1	0.257542	1.26074	3	1	0.270928	1.20442
laminin-1 binding	GO:0043237	3	1	0.257542	1.26074	3	1	0.270928	1.20442
type 5 metabotropic glutamate receptor binding	GO:0031802	3	1	0.257542	1.26074	3	1	0.270928	1.20442
RNA-DNA hybrid ribonuclease activity	GO:0004523	3	1	0.257542	1.26074	3	1	0.270928	1.20442
caffeine oxidase activity	GO:0034875	3	1	0.257542	1.26074	3	1	0.270928	1.20442
diamine N-acetyltransferase activity	GO:0004145	3	1	0.257542	1.26074	3	1	0.270928	1.20442
PTB domain binding	GO:0051425	3	1	0.257542	1.26074	3	1	0.270928	1.20442
telomerase inhibitor activity	GO:0010521	3	1	0.257542	1.26074	4	1	0.343835	0.916734
peptidase activator activity involved in apoptotic process	GO:0016505	3	1	0.257542	1.26074	3	0	1	#NUM!
angiostatin binding	GO:0043532	3	1	0.257542	1.26074	4	0	1	#NUM!
AF-2 domain binding	GO:0050682	3	1	0.257542	1.26074	3	1	0.270928	1.20442
STAT family protein binding	GO:0097677	3	1	0.257542	1.26074	3	1	0.270928	1.20442
phosphatidylcholine-translocating ATPase activity	GO:0090554	3	1	0.257542	1.26074	3	1	0.270928	1.20442
aromatase activity	GO:0070330	3	1	0.257542	1.26074	3	1	0.270928	1.20442
co-receptor binding	GO:0039706	3	1	0.257542	1.26074	4	2	0.0522067	1.60988
ATP-gated ion channel activity	GO:0035381	3	1	0.257542	1.26074	3	0	1	#NUM!
steroid hormone binding	GO:1990239	3	1	0.257542	1.26074	3	1	0.270928	1.20442
fibroblast growth factor-activated receptor activity	GO:0005007	3	1	0.257542	1.26074	3	1	0.270928	1.20442
phospholipid scramblase activity	GO:0017128	3	1	0.257542	1.26074	3	1	0.270928	1.20442
kinetochore binding	GO:0043515	3	1	0.257542	1.26074	3	1	0.270928	1.20442
5'-flap endonuclease activity	GO:0017108	3	1	0.257542	1.26074	3	1	0.270928	1.20442
high voltage-gated calcium channel activity	GO:0008331	3	1	0.257542	1.26074	3	1	0.270928	1.20442
death domain binding	GO:0070513	3	1	0.257542	1.26074	3	1	0.270928	1.20442
peptide-lysine-N-acetyltransferase activity	GO:0061733	3	1	0.257542	1.26074	3	1	0.270928	1.20442
electron transfer activity	GO:0009055	38	1	0.257638	-1.27823	42	2	0.433317	-0.741494
cyclin binding	GO:0030332	23	4	0.268282	0.610157	23	4	0.280597	0.553828
activating transcription factor binding	GO:0033613	23	4	0.268282	0.610157	24	4	0.293264	0.511269
chromatin DNA binding	GO:0031490	40	6	0.26854	0.462237	41	6	0.295369	0.381216
transcription corepressor activity	GO:0003714	161	19	0.277038	0.222391	168	21	0.295592	0.223587
ubiquitin conjugating enzyme binding	GO:0031624	24	4	0.278046	0.567597	24	4	0.293264	0.511269
phosphatidylinositol-5-phosphate binding	GO:0010314	11	2	0.279119	0.654609	11	2	0.302454	0.59828
Ral GTPase binding	GO:0017160	11	2	0.279119	0.654609	11	2	0.302454	0.59828
cytoskeletal adaptor activity	GO:0008093	11	2	0.279119	0.654609	11	2	0.302454	0.59828
protein kinase A catalytic subunit binding	GO:0034236	11	2	0.279119	0.654609	11	2	0.302454	0.59828
transforming growth factor beta-activated receptor activity	GO:0005024	11	2	0.279119	0.654609	11	4	0.0184137	1.29143
chemoattractant activity	GO:0042056	11	2	0.279119	0.654609	13	3	0.133573	0.836691
GTPase regulator activity	GO:0030695	11	2	0.279119	0.654609	11	2	0.302454	0.59828
RNA polymerase binding	GO:0070063	11	2	0.279119	0.654609	12	1	1	-0.181879
SUMO binding	GO:0032183	11	2	0.279119	0.654609	11	2	0.302454	0.59828
disordered domain specific binding	GO:0097718	25	4	0.289404	0.526775	26	6	0.039475	0.836691
phosphatidylserine binding	GO:0001786	25	4	0.289404	0.526775	27	5	0.183861	0.616629
phosphatidylinositol-3,4,5-trisphosphate binding	GO:0005547	26	4	0.302176	0.487555	27	6	0.0466264	0.798951
transmembrane signaling receptor activity	GO:0004888	26	4	0.302176	0.487555	26	3	0.740363	0.143544
ATP binding	GO:0005524	816	85	0.30644	0.0975938	853	94	0.299093	0.0975634
histone deacetylase binding	GO:0042826	71	9	0.310719	0.293902	72	9	0.430868	0.223587
MHC class I protein binding	GO:0042288	12	2	0.315547	0.567597	13	1	1	-0.261921
enzyme regulator activity	GO:0030234	12	2	0.315547	0.567597	13	2	0.37851	0.431226
coreceptor activity	GO:0015026	12	2	0.315547	0.567597	12	2	0.340828	0.511269
mitogen-activated protein kinase kinase kinase binding	GO:0031435	12	2	0.315547	0.567597	13	3	0.133573	0.836691
methyl-CpG binding	GO:0008327	12	2	0.315547	0.567597	13	2	0.37851	0.431226
Rap guanyl-nucleotide exchange factor activity	GO:0017034	4	1	0.327722	0.973063	4	0	1	#NUM!
leucine binding	GO:0070728	4	1	0.327722	0.973063	4	1	0.343835	0.916734
growth factor receptor binding	GO:0070851	4	1	0.327722	0.973063	4	1	0.343835	0.916734
death effector domain binding	GO:0035877	4	1	0.327722	0.973063	4	2	0.0522067	1.60988
clathrin light chain binding	GO:0032051	4	1	0.327722	0.973063	4	1	0.343835	0.916734
AT DNA binding	GO:0003680	4	1	0.327722	0.973063	4	1	0.343835	0.916734
selenocysteine insertion sequence binding	GO:0035368	4	1	0.327722	0.973063	4	1	0.343835	0.916734
WD40-repeat domain binding	GO:0071987	4	1	0.327722	0.973063	4	1	0.343835	0.916734
phosphatidylinositol 3-kinase activity	GO:0035004	4	1	0.327722	0.973063	5	2	0.0813308	1.38674
Arp2/3 complex binding	GO:0071933	4	1	0.327722	0.973063	5	0	1	#NUM!
phosphatidylinositol-3,4-bisphosphate 5-kinase activity	GO:0052812	4	1	0.327722	0.973063	4	1	0.343835	0.916734
histone demethylase activity (H3-K36 specific)	GO:0051864	4	1	0.327722	0.973063	4	1	0.343835	0.916734
single-stranded telomeric DNA binding	GO:0043047	4	1	0.327722	0.973063	4	1	0.343835	0.916734
virion binding	GO:0046790	4	1	0.327722	0.973063	5	2	0.0813308	1.38674
RING-like zinc finger domain binding	GO:0071535	4	1	0.327722	0.973063	4	1	0.343835	0.916734
acetyl-CoA C-acyltransferase activity	GO:0003988	4	1	0.327722	0.973063	4	1	0.343835	0.916734
C-C chemokine receptor activity	GO:0016493	4	1	0.327722	0.973063	3	0	1	#NUM!
platelet-derived growth factor binding	GO:0048407	4	1	0.327722	0.973063	6	3	0.0157822	1.60988
glucuronosyltransferase activity	GO:0015020	4	1	0.327722	0.973063	4	1	0.343835	0.916734
chloride transmembrane transporter activity	GO:0015108	4	1	0.327722	0.973063	4	1	0.343835	0.916734
vascular endothelial growth factor-activated receptor activity	GO:0005021	4	1	0.327722	0.973063	4	2	0.0522067	1.60988
ATP-dependent microtubule motor activity, minus-end-directed	GO:0008569	4	1	0.327722	0.973063	4	1	0.343835	0.916734
5'-3' exonuclease activity	GO:0008409	4	1	0.327722	0.973063	4	1	0.343835	0.916734
single-stranded DNA endodeoxyribonuclease activity	GO:0000014	4	1	0.327722	0.973063	4	1	0.343835	0.916734
uracil DNA N-glycosylase activity	GO:0004844	4	1	0.327722	0.973063	4	1	0.343835	0.916734
exonuclease activity	GO:0004527	4	1	0.327722	0.973063	4	1	0.343835	0.916734
RNA-dependent ATPase activity	GO:0008186	4	1	0.327722	0.973063	4	1	0.343835	0.916734
acylglycerol lipase activity	GO:0047372	4	1	0.327722	0.973063	4	1	0.343835	0.916734
3',5'-cyclic-AMP phosphodiesterase activity	GO:0004115	4	1	0.327722	0.973063	4	0	1	#NUM!
MHC class I protein complex binding	GO:0023024	4	1	0.327722	0.973063	4	0	1	#NUM!
type II transforming growth factor beta receptor binding	GO:0005114	4	1	0.327722	0.973063	4	1	0.343835	0.916734
supercoiled DNA binding	GO:0097100	4	1	0.327722	0.973063	4	1	0.343835	0.916734
long-chain-enoyl-CoA hydratase activity	GO:0016508	4	1	0.327722	0.973063	4	1	0.343835	0.916734
peptide hormone receptor binding	GO:0051428	4	1	0.327722	0.973063	4	1	0.343835	0.916734
histone methyltransferase binding	GO:1990226	4	1	0.327722	0.973063	4	1	0.343835	0.916734
phosphatidylinositol-4,5-bisphosphate 3-kinase activity	GO:0046934	4	1	0.327722	0.973063	4	1	0.343835	0.916734
ubiquitinyl hydrolase activity	GO:0101005	4	1	0.327722	0.973063	4	1	0.343835	0.916734
G-quadruplex DNA binding	GO:0051880	4	1	0.327722	0.973063	6	1	0.468533	0.511269
BAT3 complex binding	GO:1904288	4	1	0.327722	0.973063	4	2	0.0522067	1.60988
heparin binding	GO:0008201	54	7	0.348824	0.316283	58	5	1	-0.147977
histone binding	GO:0042393	85	5	0.349001	-0.473856	87	7	0.718069	-0.21697
myosin binding	GO:0017022	13	2	0.351537	0.487555	13	2	0.37851	0.431226
nuclear import signal receptor activity	GO:0061608	13	2	0.351537	0.487555	13	2	0.37851	0.431226
glutathione transferase activity	GO:0004364	13	2	0.351537	0.487555	14	2	0.643841	0.357118
dynein complex binding	GO:0070840	13	2	0.351537	0.487555	13	2	0.37851	0.431226
transferase activity, transferring acyl groups	GO:0016746	13	2	0.351537	0.487555	13	2	0.37851	0.431226
GTP-Rho binding	GO:0017049	13	2	0.351537	0.487555	14	3	0.158031	0.762583
death receptor binding	GO:0005123	13	2	0.351537	0.487555	14	2	0.643841	0.357118
frizzled binding	GO:0005109	13	2	0.351537	0.487555	15	2	0.656566	0.288125
tubulin binding	GO:0015631	30	1	0.357443	-1.04184	31	2	0.764221	-0.437812
ATPase activity	GO:0016887	92	11	0.370872	0.235464	95	13	0.226583	0.314101
SH3/SH2 adaptor activity	GO:0005070	36	5	0.382668	0.385276	38	5	0.424149	0.27488
receptor tyrosine kinase binding	GO:0030971	36	5	0.382668	0.385276	35	4	0.774747	0.133974
calmodulin binding	GO:0005516	100	12	0.38649	0.239093	104	17	0.0453767	0.491851
cullin family protein binding	GO:0097602	14	2	0.386848	0.413447	14	3	0.158031	0.762583
GTPase activating protein binding	GO:0032794	14	2	0.386848	0.413447	14	2	0.643841	0.357118
lipopolysaccharide binding	GO:0001530	14	2	0.386848	0.413447	16	3	0.210403	0.629052
transcription coactivator binding	GO:0001223	14	2	0.386848	0.413447	14	2	0.643841	0.357118
glucocorticoid receptor binding	GO:0035259	14	2	0.386848	0.413447	14	3	0.158031	0.762583
translation elongation factor activity	GO:0003746	14	2	0.386848	0.413447	14	2	0.643841	0.357118
phosphatidylinositol-3,5-bisphosphate binding	GO:0080025	14	2	0.386848	0.413447	14	2	0.643841	0.357118
G-protein beta/gamma-subunit complex binding	GO:0031683	14	2	0.386848	0.413447	14	2	0.643841	0.357118
Wnt-protein binding	GO:0017147	14	2	0.386848	0.413447	15	2	0.656566	0.288125
DNA-dependent ATPase activity	GO:0008094	15	0	0.388288	#NUM!	16	0	0.395486	#NUM!
NADP binding	GO:0050661	15	0	0.388288	#NUM!	15	0	0.389407	#NUM!
C-C chemokine binding	GO:0019957	5	1	0.391279	0.749919	4	0	1	#NUM!
chemokine binding	GO:0019956	5	1	0.391279	0.749919	5	0	1	#NUM!
potassium channel inhibitor activity	GO:0019870	5	1	0.391279	0.749919	5	1	0.409462	0.69359
Wnt-activated receptor activity	GO:0042813	5	1	0.391279	0.749919	5	1	0.409462	0.69359
arachidonic acid epoxygenase activity	GO:0008392	5	1	0.391279	0.749919	6	1	0.468533	0.511269
cAMP-dependent protein kinase inhibitor activity	GO:0004862	5	1	0.391279	0.749919	5	0	1	#NUM!
phosphatidylcholine transporter activity	GO:0008525	5	1	0.391279	0.749919	5	0	1	#NUM!
structural constituent of myelin sheath	GO:0019911	5	1	0.391279	0.749919	5	0	1	#NUM!
hydrolase activity, acting on carbon-nitrogen (but not peptide) bonds	GO:0016810	5	1	0.391279	0.749919	5	1	0.409462	0.69359
complement component C1q binding	GO:0001849	5	1	0.391279	0.749919	5	1	0.409462	0.69359
CARD domain binding	GO:0050700	5	1	0.391279	0.749919	6	1	0.468533	0.511269
poly(G) binding	GO:0034046	5	1	0.391279	0.749919	5	1	0.409462	0.69359
phospholipase activity	GO:0004620	5	1	0.391279	0.749919	5	1	0.409462	0.69359
class I DNA-(apurinic or apyrimidinic site) endonuclease activity	GO:0140078	5	1	0.391279	0.749919	6	1	0.468533	0.511269
cAMP-dependent protein kinase regulator activity	GO:0008603	5	1	0.391279	0.749919	5	0	1	#NUM!
m7G(5')pppN diphosphatase activity	GO:0050072	5	1	0.391279	0.749919	5	1	0.409462	0.69359
G-quadruplex RNA binding	GO:0002151	5	1	0.391279	0.749919	5	1	0.409462	0.69359
arrestin family protein binding	GO:1990763	5	1	0.391279	0.749919	5	1	0.409462	0.69359
ubiquinol-cytochrome-c reductase activity	GO:0008121	5	1	0.391279	0.749919	5	1	0.409462	0.69359
1-phosphatidylinositol-4-phosphate 3-kinase activity	GO:0035005	5	1	0.391279	0.749919	6	2	0.114105	1.20442
1-phosphatidylinositol-4-phosphate 5-kinase activity	GO:0016308	5	1	0.391279	0.749919	5	1	0.409462	0.69359
U4 snRNA binding	GO:0030621	5	1	0.391279	0.749919	5	1	0.409462	0.69359
small protein activating enzyme binding	GO:0044388	5	1	0.391279	0.749919	5	1	0.409462	0.69359
non-membrane spanning protein tyrosine phosphatase activity	GO:0004726	5	1	0.391279	0.749919	5	1	0.409462	0.69359
proteoglycan binding	GO:0043394	5	1	0.391279	0.749919	6	2	0.114105	1.20442
poly(A)-specific ribonuclease activity	GO:0004535	5	1	0.391279	0.749919	6	2	0.114105	1.20442
aspartic endopeptidase activity, intramembrane cleaving	GO:0042500	5	1	0.391279	0.749919	5	1	0.409462	0.69359
NADP-retinol dehydrogenase activity	GO:0052650	5	1	0.391279	0.749919	5	1	0.409462	0.69359
bubble DNA binding	GO:0000405	5	1	0.391279	0.749919	6	1	0.468533	0.511269
transmembrane receptor protein serine/threonine kinase activity	GO:0004675	5	1	0.391279	0.749919	5	3	0.00852056	1.7922
anaphase-promoting complex binding	GO:0010997	5	1	0.391279	0.749919	6	0	1	#NUM!
lipoprotein particle binding	GO:0071813	5	1	0.391279	0.749919	5	1	0.409462	0.69359
U1 snRNA binding	GO:0030619	5	1	0.391279	0.749919	5	1	0.409462	0.69359
transition metal ion binding	GO:0046914	5	1	0.391279	0.749919	6	1	0.468533	0.511269
protein kinase A binding	GO:0051018	16	0	0.391334	#NUM!	16	1	1	-0.469561
nuclear receptor binding	GO:0016922	16	0	0.391334	#NUM!	16	0	0.395486	#NUM!
SNARE binding	GO:0000149	38	5	0.400834	0.331209	38	5	0.424149	0.27488
iron ion binding	GO:0005506	38	5	0.400834	0.331209	42	4	1	-0.0483471
phosphatidylinositol-3-phosphate binding	GO:0032266	19	3	0.416229	0.51353	20	3	0.444095	0.405908
amyloid-beta binding	GO:0001540	40	5	0.422534	0.279915	41	4	1	-0.0242496
serine-type endopeptidase inhibitor activity	GO:0004867	20	3	0.428611	0.462237	21	4	0.151493	0.6448
spectrin binding	GO:0030507	20	3	0.428611	0.462237	21	4	0.151493	0.6448
ATP-dependent RNA helicase activity	GO:0004004	20	3	0.428611	0.462237	20	4	0.132502	0.69359
transcription regulatory region DNA binding	GO:0044212	123	14	0.436281	0.18623	127	20	0.0358314	0.454573
carbohydrate binding	GO:0030246	45	2	0.436743	-0.754158	49	5	1	0.0206457
kinase activity	GO:0016301	46	6	0.441472	0.322475	50	7	0.339844	0.336915
growth factor binding	GO:0019838	21	3	0.442518	0.413447	21	6	0.0142674	1.05027
GTPase activity	GO:0003924	188	14	0.446421	-0.238028	186	16	0.619844	-0.15013
SH3 domain binding	GO:0017124	83	10	0.446549	0.243101	85	10	0.58326	0.162962
double-stranded RNA binding	GO:0003725	47	6	0.447095	0.300969	47	5	0.807237	0.0623184
monooxygenase activity	GO:0004497	6	1	0.448835	0.567597	6	1	0.468533	0.511269
protein tyrosine kinase activator activity	GO:0030296	6	1	0.448835	0.567597	6	1	0.468533	0.511269
palmitoyltransferase activity	GO:0016409	6	1	0.448835	0.567597	6	1	0.468533	0.511269
FK506 binding	GO:0005528	6	1	0.448835	0.567597	6	1	0.468533	0.511269
proteasome-activating ATPase activity	GO:0036402	6	1	0.448835	0.567597	6	1	0.468533	0.511269
endodeoxyribonuclease activity	GO:0004520	6	1	0.448835	0.567597	6	1	0.468533	0.511269
ribonuclease activity	GO:0004540	6	1	0.448835	0.567597	6	0	1	#NUM!
aryl hydrocarbon receptor binding	GO:0017162	6	1	0.448835	0.567597	6	1	0.468533	0.511269
aldehyde dehydrogenase (NAD) activity	GO:0004029	6	1	0.448835	0.567597	6	1	0.468533	0.511269
dystroglycan binding	GO:0002162	6	1	0.448835	0.567597	6	1	0.468533	0.511269
proton-exporting ATPase activity, phosphorylative mechanism	GO:0008553	6	1	0.448835	0.567597	6	1	0.468533	0.511269
DNA-(apurinic or apyrimidinic site) endonuclease activity	GO:0003906	6	1	0.448835	0.567597	7	1	0.521703	0.357118
5S rRNA binding	GO:0008097	6	1	0.448835	0.567597	7	3	0.0255898	1.45573
signaling adaptor activity	GO:0035591	6	1	0.448835	0.567597	7	1	0.521703	0.357118
aspartic-type endopeptidase activity	GO:0004190	6	1	0.448835	0.567597	6	1	0.468533	0.511269
ubiquitin ligase inhibitor activity	GO:1990948	6	1	0.448835	0.567597	6	1	0.468533	0.511269
protein methyltransferase activity	GO:0008276	6	1	0.448835	0.567597	6	1	0.468533	0.511269
glutathione binding	GO:0043295	6	1	0.448835	0.567597	6	1	0.468533	0.511269
RAGE receptor binding	GO:0050786	6	1	0.448835	0.567597	8	1	0.569561	0.223587
phosphatase regulator activity	GO:0019208	6	1	0.448835	0.567597	6	0	1	#NUM!
enoyl-CoA hydratase activity	GO:0004300	6	1	0.448835	0.567597	6	1	0.468533	0.511269
potassium ion binding	GO:0030955	6	1	0.448835	0.567597	6	1	0.468533	0.511269
protein serine/threonine kinase inhibitor activity	GO:0030291	6	1	0.448835	0.567597	6	1	0.468533	0.511269
phosphate ion binding	GO:0042301	6	1	0.448835	0.567597	7	3	0.0255898	1.45573
N-acetyltransferase activity	GO:0008080	6	1	0.448835	0.567597	6	1	0.468533	0.511269
microtubule minus-end binding	GO:0051011	6	1	0.448835	0.567597	7	1	0.521703	0.357118
voltage-gated calcium channel activity	GO:0005245	6	1	0.448835	0.567597	6	1	0.468533	0.511269
transcription coactivator activity	GO:0003713	191	21	0.450678	0.151606	197	21	0.717852	0.0643468
RNA polymerase II regulatory region sequence-specific DNA binding	GO:0000977	133	15	0.453111	0.177058	132	20	0.0554375	0.415958
protein binding, bridging	GO:0030674	48	6	0.453548	0.279915	51	6	0.637653	0.162962
protein serine/threonine/tyrosine kinase activity	GO:0004712	22	3	0.45768	0.366927	22	4	0.269651	0.59828
thyroid hormone receptor binding	GO:0046966	22	3	0.45768	0.366927	22	2	1	-0.0948671
polyubiquitin modification-dependent protein binding	GO:0031593	22	3	0.45768	0.366927	22	4	0.269651	0.59828
serine-type endopeptidase activity	GO:0004252	23	3	0.473854	0.322475	27	2	1	-0.299662
alpha-tubulin binding	GO:0043014	24	3	0.490817	0.279915	24	3	0.727774	0.223587
pyridoxal phosphate binding	GO:0030170	24	3	0.490817	0.279915	23	4	0.280597	0.553828
clathrin binding	GO:0030276	24	3	0.490817	0.279915	24	2	1	-0.181879
acetylcholine receptor binding	GO:0033130	7	1	0.500958	0.413447	7	1	0.521703	0.357118
oxygen binding	GO:0019825	7	1	0.500958	0.413447	9	2	0.224955	0.798951
alpha-actinin binding	GO:0051393	7	1	0.500958	0.413447	8	1	0.569561	0.223587
filamin binding	GO:0031005	7	1	0.500958	0.413447	8	1	0.569561	0.223587
U1 snRNP binding	GO:1990446	7	1	0.500958	0.413447	7	1	0.521703	0.357118
cAMP response element binding protein binding	GO:0008140	7	1	0.500958	0.413447	8	2	0.186697	0.916734
chemokine activity	GO:0008009	7	1	0.500958	0.413447	9	0	0.612319	#NUM!
phosphatidylinositol-3-phosphatase activity	GO:0004438	7	1	0.500958	0.413447	6	0	1	#NUM!
lyase activity	GO:0016829	7	1	0.500958	0.413447	8	2	0.186697	0.916734
3',5'-cyclic-GMP phosphodiesterase activity	GO:0047555	7	1	0.500958	0.413447	7	1	0.521703	0.357118
chondroitin sulfate binding	GO:0035374	7	1	0.500958	0.413447	8	1	0.569561	0.223587
ligase activity	GO:0016874	7	1	0.500958	0.413447	7	2	0.149511	1.05027
acetylglucosaminyltransferase activity	GO:0008375	7	1	0.500958	0.413447	7	1	0.521703	0.357118
phospholipid transporter activity	GO:0005548	7	1	0.500958	0.413447	7	0	1	#NUM!
3-hydroxyacyl-CoA dehydrogenase activity	GO:0003857	7	1	0.500958	0.413447	7	1	0.521703	0.357118
LIM domain binding	GO:0030274	7	1	0.500958	0.413447	7	1	0.521703	0.357118
phosphatase activity	GO:0016791	25	1	0.507429	-0.859519	27	1	0.513867	-0.992809
4 iron, 4 sulfur cluster binding	GO:0051539	26	1	0.507451	-0.89874	26	0	0.103824	#NUM!
Ran GTPase binding	GO:0008536	26	1	0.507451	-0.89874	26	1	0.509498	-0.955068
motor activity	GO:0003774	28	1	0.512454	-0.972848	29	2	0.763403	-0.371121
virus receptor activity	GO:0001618	28	1	0.512454	-0.972848	31	3	1	-0.0323468
estrogen receptor binding	GO:0030331	29	1	0.517164	-1.00794	29	2	0.763403	-0.371121
structural molecule activity	GO:0005198	65	4	0.520448	-0.428736	65	3	0.208521	-0.772747
extracellular matrix structural constituent	GO:0005201	30	4	0.523165	0.344454	34	4	0.771168	0.162962
lipid binding	GO:0008289	67	8	0.525124	0.234106	69	8	0.684432	0.148363
steroid hormone receptor activity	GO:0003707	31	4	0.530327	0.311664	31	7	0.0301732	0.814951
scaffold protein binding	GO:0097110	33	4	0.547623	0.249144	35	5	0.390526	0.357118
cytokine activity	GO:0005125	33	4	0.547623	0.249144	38	5	0.424149	0.27488
retinoic acid receptor binding	GO:0042974	8	1	0.548158	0.279915	8	1	0.569561	0.223587
retinoid X receptor binding	GO:0046965	8	1	0.548158	0.279915	8	1	0.569561	0.223587
core promoter binding	GO:0001047	8	1	0.548158	0.279915	8	1	0.569561	0.223587
phosphatidylinositol phospholipase C activity	GO:0004435	8	1	0.548158	0.279915	9	1	1	0.105804
phosphatidylcholine binding	GO:0031210	8	1	0.548158	0.279915	8	0	1	#NUM!
GABA receptor binding	GO:0050811	8	1	0.548158	0.279915	8	1	0.569561	0.223587
histone methyltransferase activity (H3-K9 specific)	GO:0046974	8	1	0.548158	0.279915	9	3	0.0527941	1.20442
MDM2/MDM4 family protein binding	GO:0097371	8	1	0.548158	0.279915	7	1	0.521703	0.357118
fibroblast growth factor binding	GO:0017134	8	1	0.548158	0.279915	9	1	1	0.105804
MAP-kinase scaffold activity	GO:0005078	8	1	0.548158	0.279915	8	1	0.569561	0.223587
acetyltransferase activity	GO:0016407	8	1	0.548158	0.279915	8	1	0.569561	0.223587
cargo receptor activity	GO:0038024	8	1	0.548158	0.279915	8	0	1	#NUM!
G protein-coupled receptor binding	GO:0001664	34	4	0.557516	0.219291	35	3	1	-0.153708
actin binding	GO:0003779	143	11	0.563475	-0.205592	147	12	0.577198	-0.202498
methylated histone binding	GO:0035064	36	2	0.575215	-0.531015	37	2	0.578759	-0.614743
growth factor activity	GO:0008083	41	5	0.586847	0.255223	49	7	0.33308	0.357118
mitogen-activated protein kinase kinase binding	GO:0031434	9	1	0.590901	0.162132	9	1	1	0.105804
nitric-oxide synthase binding	GO:0050998	9	1	0.590901	0.162132	10	1	1	0.000443033
RNA helicase activity	GO:0003724	9	1	0.590901	0.162132	9	1	1	0.105804
profilin binding	GO:0005522	9	1	0.590901	0.162132	9	1	1	0.105804
antioxidant activity	GO:0016209	9	1	0.590901	0.162132	9	1	1	0.105804
protein kinase B binding	GO:0043422	9	1	0.590901	0.162132	10	2	0.263701	0.69359
GTPase inhibitor activity	GO:0005095	9	1	0.590901	0.162132	9	1	1	0.105804
protein-lysine N-methyltransferase activity	GO:0016279	9	1	0.590901	0.162132	9	2	0.224955	0.798951
proton-transporting ATP synthase activity, rotational mechanism	GO:0046933	9	1	0.590901	0.162132	9	0	0.612319	#NUM!
RNA polymerase II CTD heptapeptide repeat kinase activity	GO:0008353	9	1	0.590901	0.162132	9	1	1	0.105804
3'-5' exonuclease activity	GO:0008408	9	1	0.590901	0.162132	9	1	1	0.105804
phospholipase binding	GO:0043274	9	1	0.590901	0.162132	9	1	1	0.105804
transmembrane receptor protein tyrosine kinase adaptor activity	GO:0005068	9	1	0.590901	0.162132	9	1	1	0.105804
pre-mRNA intronic binding	GO:0097157	9	1	0.590901	0.162132	9	1	1	0.105804
peroxisome proliferator activated receptor binding	GO:0042975	9	1	0.590901	0.162132	9	2	0.224955	0.798951
ARF guanyl-nucleotide exchange factor activity	GO:0005086	10	0	0.612947	#NUM!	10	1	1	0.000443033
protein tag	GO:0031386	10	0	0.612947	#NUM!	10	1	1	0.000443033
chloride channel activity	GO:0005254	10	0	0.612947	#NUM!	11	0	0.616151	#NUM!
S100 protein binding	GO:0044548	10	0	0.612947	#NUM!	10	2	0.263701	0.69359
transcription corepressor binding	GO:0001222	10	0	0.612947	#NUM!	10	1	1	0.000443033
2 iron, 2 sulfur cluster binding	GO:0051537	10	0	0.612947	#NUM!	12	0	0.623118	#NUM!
ribosomal large subunit binding	GO:0043023	10	0	0.612947	#NUM!	10	0	0.612293	#NUM!
delayed rectifier potassium channel activity	GO:0005251	10	0	0.612947	#NUM!	11	0	0.616151	#NUM!
MAP kinase tyrosine/serine/threonine phosphatase activity	GO:0017017	10	0	0.612947	#NUM!	9	0	0.612319	#NUM!
monosaccharide binding	GO:0048029	10	0	0.612947	#NUM!	10	0	0.612293	#NUM!
fatty-acyl-CoA binding	GO:0000062	11	0	0.614464	#NUM!	11	0	0.616151	#NUM!
magnesium-dependent protein serine/threonine phosphatase activity	GO:0004724	11	0	0.614464	#NUM!	11	0	0.616151	#NUM!
C2H2 zinc finger domain binding	GO:0070742	11	0	0.614464	#NUM!	11	1	1	-0.0948671
ATP-dependent 3'-5' RNA helicase activity	GO:0034459	11	0	0.614464	#NUM!	13	0	0.632534	#NUM!
RNA polymerase II general transcription initiation factor activity	GO:0016251	11	0	0.614464	#NUM!	11	0	0.616151	#NUM!
NAD+ ADP-ribosyltransferase activity	GO:0003950	11	0	0.614464	#NUM!	11	0	0.616151	#NUM!
dynein light intermediate chain binding	GO:0051959	12	0	0.619155	#NUM!	13	0	0.632534	#NUM!
ankyrin binding	GO:0030506	12	0	0.619155	#NUM!	13	1	1	-0.261921
ferrous iron binding	GO:0008198	12	0	0.619155	#NUM!	13	1	1	-0.261921
nucleosomal DNA binding	GO:0031492	12	0	0.619155	#NUM!	12	0	0.623118	#NUM!
vitamin D receptor binding	GO:0042809	12	0	0.619155	#NUM!	12	0	0.623118	#NUM!
guanyl-nucleotide exchange factor activity	GO:0005085	49	3	0.622497	-0.433851	52	3	0.482413	-0.549603
oxidoreductase activity	GO:0016491	49	3	0.622497	-0.433851	49	5	1	0.0206457
transmembrane receptor protein tyrosine phosphatase activity	GO:0005001	13	0	0.626407	#NUM!	14	0	0.386615	#NUM!
lysine-acetylated histone binding	GO:0070577	13	0	0.626407	#NUM!	13	0	0.632534	#NUM!
nucleosome binding	GO:0031491	13	0	0.626407	#NUM!	13	0	0.632534	#NUM!
fibronectin binding	GO:0001968	13	0	0.626407	#NUM!	13	0	0.632534	#NUM!
DNA helicase activity	GO:0003678	13	0	0.626407	#NUM!	14	0	0.386615	#NUM!
cytokine receptor activity	GO:0004896	13	0	0.626407	#NUM!	17	2	0.684754	0.162962
myosin V binding	GO:0031489	14	0	0.635696	#NUM!	14	0	0.386615	#NUM!
translation factor activity, RNA binding	GO:0008135	14	0	0.635696	#NUM!	14	0	0.386615	#NUM!
protein kinase A regulatory subunit binding	GO:0034237	14	0	0.635696	#NUM!	14	1	1	-0.336029
proteasome binding	GO:0070628	14	0	0.635696	#NUM!	14	0	0.386615	#NUM!
histone deacetylase activity	GO:0004407	14	0	0.635696	#NUM!	14	0	0.386615	#NUM!
ribosomal small subunit binding	GO:0043024	14	0	0.635696	#NUM!	14	0	0.386615	#NUM!
phosphatidylinositol-3,4-bisphosphate binding	GO:0043325	15	2	0.646572	0.344454	15	3	0.183719	0.69359
Rab guanyl-nucleotide exchange factor activity	GO:0017112	15	2	0.646572	0.344454	15	1	1	-0.405022
endopeptidase inhibitor activity	GO:0004866	15	2	0.646572	0.344454	14	1	1	-0.336029
actin monomer binding	GO:0003785	15	2	0.646572	0.344454	15	2	0.656566	0.288125
structural constituent of cytoskeleton	GO:0005200	56	6	0.648856	0.125765	54	5	1	-0.076518
protein kinase activity	GO:0004672	133	14	0.652479	0.108065	141	16	0.569908	0.126857
ATP-dependent DNA helicase activity	GO:0004003	16	2	0.658653	0.279915	17	2	0.684754	0.162962
calcium channel regulator activity	GO:0005246	16	2	0.658653	0.279915	16	2	0.670314	0.223587
GTPase activator activity	GO:0005096	136	14	0.658767	0.0857593	142	13	0.887368	-0.0878496
RNA binding	GO:0003723	910	82	0.669113	-0.0473685	930	91	0.859926	-0.021297
WW domain binding	GO:0050699	17	2	0.671613	0.219291	17	2	0.684754	0.162962
protein folding chaperone	GO:0044183	17	2	0.671613	0.219291	17	2	0.684754	0.162962
single-stranded DNA binding	GO:0003697	66	7	0.673137	0.115612	67	8	0.53993	0.177777
structural constituent of nuclear pore	GO:0017056	18	2	0.68518	0.162132	17	3	0.237858	0.568427
TBP-class protein binding	GO:0017025	19	2	0.699123	0.108065	19	2	1	0.0517363
potassium channel regulator activity	GO:0015459	19	2	0.699123	0.108065	21	3	0.46048	0.357118
metalloendopeptidase activity	GO:0004222	19	2	0.699123	0.108065	23	3	0.496214	0.266146
protein serine/threonine kinase activator activity	GO:0043539	19	2	0.699123	0.108065	19	1	0.714417	-0.641411
calmodulin-dependent protein kinase activity	GO:0004683	19	2	0.699123	0.108065	19	3	0.429069	0.457201
Rab GTPase binding	GO:0017137	78	8	0.700107	0.0820896	81	8	1	-0.0119795
methyltransferase activity	GO:0008168	20	2	0.713249	0.0567718	21	3	0.46048	0.357118
14-3-3 protein binding	GO:0071889	20	2	0.713249	0.0567718	21	2	1	-0.0483471
G protein-coupled receptor activity	GO:0004930	21	1	0.715118	-0.685166	23	3	0.496214	0.266146
ADP binding	GO:0043531	21	1	0.715118	-0.685166	22	2	1	-0.0948671
hormone activity	GO:0005179	21	1	0.715118	-0.685166	22	2	1	-0.0948671
Rho GTPase binding	GO:0017048	22	1	0.716237	-0.731686	22	1	0.718719	-0.788014
flavin adenine dinucleotide binding	GO:0050660	22	1	0.716237	-0.731686	24	3	0.727774	0.223587
voltage-gated potassium channel activity	GO:0005249	22	1	0.716237	-0.731686	21	1	0.715887	-0.741494
cyclin-dependent protein serine/threonine kinase activity	GO:0004693	23	1	0.718579	-0.776137	23	1	0.722733	-0.832466
zinc ion binding	GO:0008270	404	40	0.725587	0.0468215	424	51	0.154847	0.18512
structural constituent of ribosome	GO:0003735	97	10	0.726338	0.087231	96	10	0.863601	0.041265
Hsp70 protein binding	GO:0030544	25	3	0.726397	0.239093	25	3	0.733697	0.182765
peptidyl-prolyl cis-trans isomerase activity	GO:0003755	25	3	0.726397	0.239093	27	2	1	-0.299662
phosphoprotein binding	GO:0051219	26	3	0.731618	0.199873	26	3	0.740363	0.143544
non-membrane spanning protein tyrosine kinase activity	GO:0004715	26	3	0.731618	0.199873	27	3	0.747645	0.105804
single-stranded RNA binding	GO:0003727	27	3	0.737553	0.162132	28	4	0.519755	0.357118
kinesin binding	GO:0019894	28	3	0.744093	0.125765	29	3	1	0.0343446
drug binding	GO:0008144	28	3	0.744093	0.125765	27	3	0.747645	0.105804
magnesium ion binding	GO:0000287	117	12	0.749034	0.0820896	127	17	0.229498	0.292054
DNA-binding transcription repressor activity, RNA polymerase II-specific	GO:0001227	124	10	0.755897	-0.15834	125	13	0.879988	0.0396637
protein serine/threonine phosphatase activity	GO:0004722	31	2	0.763981	-0.381483	33	1	0.24916	-1.19348
promoter-specific chromatin binding	GO:1990841	32	2	0.764169	-0.413232	32	4	0.555372	0.223587
nucleotide binding	GO:0000166	36	4	0.771777	0.162132	36	3	1	-0.181879
heme binding	GO:0020037	36	4	0.771777	0.162132	45	4	1	-0.11734
transferase activity	GO:0016740	37	4	0.77512	0.134733	41	4	1	-0.0242496
PDZ domain binding	GO:0030165	37	4	0.77512	0.134733	39	3	0.793516	-0.261921
transcription regulatory region sequence-specific DNA binding	GO:0000976	38	4	0.778931	0.108065	39	7	0.104923	0.585377
signaling receptor binding	GO:0005102	153	13	0.780504	-0.106132	158	17	0.688311	0.0736464
Rho guanyl-nucleotide exchange factor activity	GO:0005089	40	4	0.78775	0.0567718	41	4	1	-0.0242496
cysteine-type endopeptidase activity	GO:0004197	41	4	0.792657	0.0320792	41	5	0.599165	0.198894
cytoskeletal protein binding	GO:0008092	43	3	0.794343	-0.303231	43	3	0.7967	-0.35956
cadherin binding	GO:0045296	220	19	0.814254	-0.0898317	222	23	0.820132	0.035845
integrin binding	GO:0005178	56	4	0.817071	-0.2797	62	5	0.830861	-0.214668
actin filament binding	GO:0051015	101	10	0.863365	0.0468215	104	13	0.407614	0.223587
sequence-specific DNA binding	GO:0043565	165	16	0.892616	0.0260001	167	22	0.189424	0.276077
calcium ion binding	GO:0005509	242	23	0.911201	0.00591337	260	24	0.752115	-0.0795997
metal ion binding	GO:0046872	1048	98	0.954062	-0.0103145	1095	107	0.825884	-0.0226527
guanosine-3',5'-bis(diphosphate) 3'-diphosphatase activity	GO:0008893	1	0	1	#NUM!	1	0	1	#NUM!
amylo-alpha-1,6-glucosidase activity	GO:0004135	1	0	1	#NUM!	1	0	1	#NUM!
GTP-dependent protein binding	GO:0030742	14	1	1	-0.2797	15	0	0.389407	#NUM!
[3-methyl-2-oxobutanoate dehydrogenase (acetyl-transferring)] kinase activity	GO:0047323	1	0	1	#NUM!	1	0	1	#NUM!
DBD domain binding	GO:0050692	2	0	1	#NUM!	2	0	1	#NUM!
Pyrin domain binding	GO:0032090	0	0	1	#VALUE!	0	0	1	#VALUE!
betaine-aldehyde dehydrogenase activity	GO:0008802	1	0	1	#NUM!	1	0	1	#NUM!
copper ion binding	GO:0005507	23	2	1	-0.0829902	23	2	1	-0.139319
serine-type exopeptidase activity	GO:0070008	1	0	1	#NUM!	1	0	1	#NUM!
glutamate-5-semialdehyde dehydrogenase activity	GO:0004350	1	0	1	#NUM!	1	0	1	#NUM!
arachidonic acid binding	GO:0050544	3	0	1	#NUM!	4	0	1	#NUM!
intracellular phosphatidylinositol-3,5-bisphosphate-sensitive cation channel activity	GO:0097682	1	0	1	#NUM!	1	0	1	#NUM!
TAP2 binding	GO:0046979	1	0	1	#NUM!	2	0	1	#NUM!
phospho-N-acetylmuramoyl-pentapeptide-transferase activity	GO:0008963	1	0	1	#NUM!	1	0	1	#NUM!
nucleoside diphosphate kinase activity	GO:0004550	12	1	1	-0.12555	12	0	0.623118	#NUM!
UDP-N-acetylglucosamine transmembrane transporter activity	GO:0005462	1	0	1	#NUM!	1	0	1	#NUM!
canalicular bile acid transmembrane transporter activity	GO:0015126	0	0	1	#VALUE!	0	0	1	#VALUE!
antigen binding	GO:0003823	6	0	1	#NUM!	7	1	0.521703	0.357118
myosin-light-chain-phosphatase activity	GO:0050115	1	0	1	#NUM!	1	0	1	#NUM!
alpha-2A adrenergic receptor binding	GO:0031694	3	0	1	#NUM!	3	0	1	#NUM!
dihydropyrimidinase activity	GO:0004157	1	0	1	#NUM!	1	0	1	#NUM!
serine-tRNA ligase activity	GO:0004828	2	0	1	#NUM!	2	0	1	#NUM!
U2 snRNA binding	GO:0030620	3	0	1	#NUM!	3	0	1	#NUM!
nitrilase activity	GO:0000257	1	0	1	#NUM!	1	0	1	#NUM!
pseudouridine synthase activity	GO:0009982	3	0	1	#NUM!	5	1	0.409462	0.69359
RNA 2'-O-methyltransferase activity	GO:0062105	1	0	1	#NUM!	1	0	1	#NUM!
JUN kinase kinase activity	GO:0008545	2	0	1	#NUM!	2	0	1	#NUM!
short-chain carboxylesterase activity	GO:0034338	0	0	1	#VALUE!	0	0	1	#VALUE!
phospholipase inhibitor activity	GO:0004859	4	0	1	#NUM!	5	0	1	#NUM!
choline transmembrane transporter activity	GO:0015220	1	0	1	#NUM!	1	0	1	#NUM!
ribonucleoside-diphosphate reductase activity, thioredoxin disulfide as acceptor	GO:0004748	2	0	1	#NUM!	2	0	1	#NUM!
heparan sulfate sulfotransferase activity	GO:0034483	0	0	1	#VALUE!	1	0	1	#NUM!
procollagen-lysine 5-dioxygenase activity	GO:0008475	2	0	1	#NUM!	2	0	1	#NUM!
arginine binding	GO:0034618	1	0	1	#NUM!	1	0	1	#NUM!
MutSalpha complex binding	GO:0032407	4	0	1	#NUM!	4	0	1	#NUM!
very long chain acyl-CoA hydrolase activity	GO:0052817	0	0	1	#VALUE!	0	0	1	#VALUE!
lysophospholipid acyltransferase activity	GO:0071617	1	0	1	#NUM!	1	0	1	#NUM!
forked DNA-dependent helicase activity	GO:0061749	0	0	1	#VALUE!	1	0	1	#NUM!
nicotinate phosphoribosyltransferase activity	GO:0004516	1	0	1	#NUM!	1	0	1	#NUM!
glycogen debranching enzyme activity	GO:0004133	1	0	1	#NUM!	1	0	1	#NUM!
ganglioside GM3 binding	GO:1905575	1	0	1	#NUM!	1	0	1	#NUM!
glucose binding	GO:0005536	5	0	1	#NUM!	5	0	1	#NUM!
syntaxin-1 binding	GO:0017075	15	1	1	-0.348693	15	1	1	-0.405022
maleylacetoacetate isomerase activity	GO:0016034	1	0	1	#NUM!	1	0	1	#NUM!
NEDD8 activating enzyme activity	GO:0019781	2	0	1	#NUM!	2	0	1	#NUM!
growth hormone receptor binding	GO:0005131	4	0	1	#NUM!	4	0	1	#NUM!
farnesyltranstransferase activity	GO:0004311	1	0	1	#NUM!	1	0	1	#NUM!
omega peptidase activity	GO:0008242	2	0	1	#NUM!	2	0	1	#NUM!
death receptor activity	GO:0005035	0	0	1	#VALUE!	0	0	1	#VALUE!
DNA topoisomerase activity	GO:0003916	1	0	1	#NUM!	1	0	1	#NUM!
glial cell-derived neurotrophic factor receptor activity	GO:0016167	0	0	1	#VALUE!	1	1	0.0999557	2.30303
L-dopa O-methyltransferase activity	GO:0102084	1	0	1	#NUM!	1	0	1	#NUM!
mRNA (adenine-N1-)-methyltransferase activity	GO:0061953	1	0	1	#NUM!	1	0	1	#NUM!
type 2 angiotensin receptor binding	GO:0031703	1	0	1	#NUM!	1	0	1	#NUM!
3-hydroxy-behenoyl-CoA dehydratase activity	GO:0102344	1	0	1	#NUM!	1	0	1	#NUM!
iron-responsive element binding	GO:0030350	2	0	1	#NUM!	2	0	1	#NUM!
tRNA binding	GO:0000049	20	1	1	-0.636375	25	1	0.506808	-0.915848
voltage-gated potassium channel activity involved in bundle of His cell action potential repolarization	GO:0086087	0	0	1	#VALUE!	1	0	1	#NUM!
indanol dehydrogenase activity	GO:0047718	2	0	1	#NUM!	2	0	1	#NUM!
androsterone dehydrogenase activity	GO:0047023	2	0	1	#NUM!	2	0	1	#NUM!
tubulin deacetylase activity	GO:0042903	1	0	1	#NUM!	1	0	1	#NUM!
orotidine-5'-phosphate decarboxylase activity	GO:0004590	1	0	1	#NUM!	1	0	1	#NUM!
folic acid transmembrane transporter activity	GO:0008517	2	0	1	#NUM!	2	0	1	#NUM!
RNA polymerase II core promoter sequence-specific DNA binding	GO:0000979	24	2	1	-0.12555	25	1	0.506808	-0.915848
C-5 sterol desaturase activity	GO:0000248	1	0	1	#NUM!	1	0	1	#NUM!
transferase activity, transferring hexosyl groups	GO:0016758	1	0	1	#NUM!	1	0	1	#NUM!
glycogen synthase activity, transferring glucose-1-phosphate	GO:0061547	1	0	1	#NUM!	1	0	1	#NUM!
transferrin receptor binding	GO:1990459	6	0	1	#NUM!	6	0	1	#NUM!
fructose-2,6-bisphosphate 2-phosphatase activity	GO:0004331	1	0	1	#NUM!	2	0	1	#NUM!
structural constituent of egg coat	GO:0035804	1	0	1	#NUM!	1	0	1	#NUM!
inositol monophosphate 1-phosphatase activity	GO:0008934	0	0	1	#VALUE!	2	0	1	#NUM!
IMP dehydrogenase activity	GO:0003938	2	0	1	#NUM!	2	0	1	#NUM!
alpha-1,2-mannosyltransferase activity	GO:0000026	1	0	1	#NUM!	0	0	1	#VALUE!
neurotrophin TRKC receptor binding	GO:0005170	1	0	1	#NUM!	1	0	1	#NUM!
exo-alpha-(2->8)-sialidase activity	GO:0052796	2	0	1	#NUM!	2	0	1	#NUM!
galactosylgalactosylglucosylceramide beta-D-acetylgalactosaminyltransferase activity	GO:0047273	1	0	1	#NUM!	1	0	1	#NUM!
type III transforming growth factor beta receptor binding	GO:0034714	3	0	1	#NUM!	3	1	0.270928	1.20442
beta-galactoside (CMP) alpha-2,3-sialyltransferase activity	GO:0003836	3	0	1	#NUM!	3	0	1	#NUM!
sphingosine-1-phosphate receptor activity	GO:0038036	1	0	1	#NUM!	1	0	1	#NUM!
peptide transmembrane transporter activity	GO:1904680	1	0	1	#NUM!	2	0	1	#NUM!
L-xylulose reductase (NADP+) activity	GO:0050038	1	0	1	#NUM!	1	0	1	#NUM!
beta-3 adrenergic receptor binding	GO:0031699	1	0	1	#NUM!	1	0	1	#NUM!
purine nucleobase transmembrane transporter activity	GO:0005345	0	0	1	#VALUE!	0	0	1	#VALUE!
flavonol 3-sulfotransferase activity	GO:0047894	2	0	1	#NUM!	2	0	1	#NUM!
vitamin D response element binding	GO:0070644	1	0	1	#NUM!	1	0	1	#NUM!
Lys63-specific deubiquitinase activity	GO:0061578	10	1	1	0.0567718	10	1	1	0.000443033
box H/ACA snoRNP complex binding	GO:0062065	0	0	1	#VALUE!	0	0	1	#VALUE!
Fc-gamma receptor I complex binding	GO:0034988	1	0	1	#NUM!	1	0	1	#NUM!
carboxypeptidase activity	GO:0004180	4	0	1	#NUM!	4	0	1	#NUM!
NEDD8 transferase activity	GO:0019788	5	0	1	#NUM!	5	0	1	#NUM!
histone acetyltransferase activity (H4-K12 specific)	GO:0043997	0	0	1	#VALUE!	0	0	1	#VALUE!
RNA polymerase II general transcription initiation factor binding	GO:0001091	1	0	1	#NUM!	1	1	0.0999557	2.30303
sodium:proton antiporter activity involved in regulation of cardiac muscle cell membrane potential	GO:0086040	1	0	1	#NUM!	1	0	1	#NUM!
histamine N-methyltransferase activity	GO:0046539	1	0	1	#NUM!	1	0	1	#NUM!
aconitate hydratase activity	GO:0003994	3	0	1	#NUM!	3	0	1	#NUM!
four-way junction helicase activity	GO:0009378	2	0	1	#NUM!	3	0	1	#NUM!
NADP+ binding	GO:0070401	1	0	1	#NUM!	1	0	1	#NUM!
glycosaminoglycan binding	GO:0005539	6	0	1	#NUM!	7	1	0.521703	0.357118
pseudophosphatase activity	GO:0001691	1	0	1	#NUM!	1	0	1	#NUM!
ferrochelatase activity	GO:0004325	1	0	1	#NUM!	1	0	1	#NUM!
sodium-independent organic anion transmembrane transporter activity	GO:0015347	3	0	1	#NUM!	2	0	1	#NUM!
NEDD8 conjugating enzyme activity	GO:0061654	1	0	1	#NUM!	1	0	1	#NUM!
cyclin-dependent protein serine/threonine kinase regulator activity	GO:0016538	18	1	1	-0.531015	19	2	1	0.0517363
gamma-glutamylaminecyclotransferase activity	GO:0061929	0	0	1	#VALUE!	1	1	0.0999557	2.30303
oxoglutarate:malate antiporter activity	GO:0015367	1	0	1	#NUM!	1	0	1	#NUM!
insulin-like growth factor binding	GO:0005520	8	0	1	#NUM!	8	0	1	#NUM!
very-long-chain-acyl-CoA dehydrogenase activity	GO:0017099	2	0	1	#NUM!	2	0	1	#NUM!
voltage-gated calcium channel activity involved in AV node cell action potential	GO:0086056	1	0	1	#NUM!	1	0	1	#NUM!
lysophosphatidic acid phosphatase activity	GO:0052642	1	0	1	#NUM!	1	0	1	#NUM!
farnesylated protein binding	GO:0001918	1	0	1	#NUM!	1	0	1	#NUM!
dodecenoyl-CoA delta-isomerase activity	GO:0004165	3	0	1	#NUM!	3	0	1	#NUM!
box H/ACA snoRNA binding	GO:0034513	4	0	1	#NUM!	4	0	1	#NUM!
coproporphyrinogen oxidase activity	GO:0004109	1	0	1	#NUM!	1	0	1	#NUM!
carnitine O-palmitoyltransferase activity	GO:0004095	1	0	1	#NUM!	1	0	1	#NUM!
phosphatidic acid transporter activity	GO:1990050	0	0	1	#VALUE!	1	1	0.0999557	2.30303
glycine transmembrane transporter activity	GO:0015187	1	0	1	#NUM!	1	0	1	#NUM!
RNA polymerase III type 2 promoter sequence-specific DNA binding	GO:0001003	1	0	1	#NUM!	1	0	1	#NUM!
clathrin heavy chain binding	GO:0032050	7	0	1	#NUM!	7	0	1	#NUM!
hydroxymethylbilane synthase activity	GO:0004418	1	0	1	#NUM!	1	0	1	#NUM!
leukotriene-A4 hydrolase activity	GO:0004463	1	0	1	#NUM!	1	0	1	#NUM!
G protein-coupled adenosine receptor activity	GO:0001609	2	0	1	#NUM!	2	0	1	#NUM!
glutamate dehydrogenase [NAD(P)+] activity	GO:0004353	2	0	1	#NUM!	2	0	1	#NUM!
protein tyrosine phosphatase activator activity	GO:0008160	1	0	1	#NUM!	2	0	1	#NUM!
leukemia inhibitory factor receptor binding	GO:0005146	0	0	1	#VALUE!	0	0	1	#VALUE!
acetylpyruvate hydrolase activity	GO:0018773	1	0	1	#NUM!	1	0	1	#NUM!
glutaminase activity	GO:0004359	2	0	1	#NUM!	2	0	1	#NUM!
molybdopterin synthase activity	GO:0030366	3	0	1	#NUM!	3	0	1	#NUM!
protein tyrosine kinase inhibitor activity	GO:0030292	3	0	1	#NUM!	3	0	1	#NUM!
8-oxo-7,8-dihydrodeoxyguanosine triphosphate pyrophosphatase activity	GO:0035539	1	0	1	#NUM!	1	0	1	#NUM!
cerebroside-sulfatase activity	GO:0004098	0	0	1	#VALUE!	0	0	1	#VALUE!
GDP-L-fucose synthase activity	GO:0050577	1	0	1	#NUM!	1	0	1	#NUM!
RNA transmembrane transporter activity	GO:0051033	1	0	1	#NUM!	1	0	1	#NUM!
L-methionine-(R)-S-oxide reductase activity	GO:0033745	2	0	1	#NUM!	2	0	1	#NUM!
brain-derived neurotrophic factor-activated receptor activity	GO:0060175	1	0	1	#NUM!	1	0	1	#NUM!
dCMP deaminase activity	GO:0004132	1	0	1	#NUM!	1	0	1	#NUM!
dUTP phosphohydrolase activity	GO:0102487	0	0	1	#VALUE!	1	1	0.0999557	2.30303
glycine N-acyltransferase activity	GO:0047961	1	0	1	#NUM!	1	0	1	#NUM!
(3R)-hydroxymyristoyl-[acyl-carrier-protein] dehydratase activity	GO:0008659	1	0	1	#NUM!	1	0	1	#NUM!
mitochondrial sequence-specific DNA-binding transcription factor activity	GO:0034246	1	0	1	#NUM!	1	0	1	#NUM!
phosphatidylinositol-3,5-bisphosphate phosphatase activity	GO:0106018	2	0	1	#NUM!	1	0	1	#NUM!
calmodulin-dependent cyclic-nucleotide phosphodiesterase activity	GO:0004117	1	0	1	#NUM!	1	0	1	#NUM!
[heparan sulfate]-glucosamine 3-sulfotransferase 3 activity	GO:0033872	0	0	1	#VALUE!	1	0	1	#NUM!
bile acid receptor activity	GO:0038181	0	0	1	#VALUE!	0	0	1	#VALUE!
protein tyrosine/serine/threonine phosphatase activity	GO:0008138	19	1	1	-0.585082	19	0	0.249405	#NUM!
lactose synthase activity	GO:0004461	1	0	1	#NUM!	1	0	1	#NUM!
chemokine (C-C motif) ligand 5 binding	GO:0071791	0	0	1	#VALUE!	0	0	1	#VALUE!
receptor ligand activity	GO:0048018	8	0	1	#NUM!	9	0	0.612319	#NUM!
histone acetyltransferase binding	GO:0035035	22	2	1	-0.0385384	24	3	0.727774	0.223587
guanosine-diphosphatase activity	GO:0004382	1	0	1	#NUM!	1	0	1	#NUM!
phosphoglycerate mutase activity	GO:0004619	2	0	1	#NUM!	2	0	1	#NUM!
mitochondrion targeting sequence binding	GO:0030943	2	0	1	#NUM!	2	0	1	#NUM!
threonine-tRNA ligase activity	GO:0004829	3	0	1	#NUM!	3	0	1	#NUM!
oxidoreduction-driven active transmembrane transporter activity	GO:0015453	1	0	1	#NUM!	1	0	1	#NUM!
interleukin-8 receptor binding	GO:0005153	0	0	1	#VALUE!	1	0	1	#NUM!
inositol hexakisphosphate 3-kinase activity	GO:0052724	1	0	1	#NUM!	1	0	1	#NUM!
gamma-glutamylcyclotransferase activity	GO:0003839	0	0	1	#VALUE!	0	0	1	#VALUE!
voltage-gated sodium channel activity involved in Purkinje myocyte action potential	GO:0086062	0	0	1	#VALUE!	1	0	1	#NUM!
cytosolic dipeptidase activity	GO:0102008	1	0	1	#NUM!	1	0	1	#NUM!
alcohol binding	GO:0043178	1	0	1	#NUM!	1	0	1	#NUM!
MutSbeta complex binding	GO:0032408	2	0	1	#NUM!	2	0	1	#NUM!
Fas-activated serine/threonine kinase activity	GO:0033867	1	0	1	#NUM!	1	0	1	#NUM!
flap endonuclease activity	GO:0048256	1	0	1	#NUM!	1	0	1	#NUM!
ATP-dependent 3'-5' DNA/RNA helicase activity	GO:0033681	1	0	1	#NUM!	1	0	1	#NUM!
channel regulator activity	GO:0016247	1	0	1	#NUM!	1	0	1	#NUM!
structural constituent of synapse	GO:0098918	1	0	1	#NUM!	1	0	1	#NUM!
vascular endothelial growth factor receptor 1 binding	GO:0043183	3	0	1	#NUM!	3	0	1	#NUM!
methylputrescine oxidase activity	GO:0052599	0	0	1	#VALUE!	0	0	1	#VALUE!
tRNA (guanine-N2-)-methyltransferase activity	GO:0004809	0	0	1	#VALUE!	1	0	1	#NUM!
cholestenol delta-isomerase activity	GO:0047750	1	0	1	#NUM!	2	0	1	#NUM!
low-density lipoprotein particle receptor binding	GO:0050750	16	1	1	-0.413232	17	1	1	-0.530185
GKAP/Homer scaffold activity	GO:0030160	4	0	1	#NUM!	4	0	1	#NUM!
betaine-homocysteine S-methyltransferase activity	GO:0047150	1	0	1	#NUM!	0	0	1	#VALUE!
peroxynitrite reductase activity	GO:0072541	1	0	1	#NUM!	1	0	1	#NUM!
histone pre-mRNA DCP binding	GO:0071208	3	0	1	#NUM!	3	0	1	#NUM!
endoribonuclease activity, producing 3'-phosphomonoesters	GO:0016892	1	0	1	#NUM!	1	0	1	#NUM!
biotin-protein ligase activity	GO:0018271	1	0	1	#NUM!	1	0	1	#NUM!
lactoylglutathione lyase activity	GO:0004462	1	0	1	#NUM!	1	0	1	#NUM!
GMP reductase activity	GO:0003920	1	0	1	#NUM!	1	0	1	#NUM!
interleukin-8 receptor activity	GO:0004918	0	0	1	#VALUE!	0	0	1	#VALUE!
superoxide dismutase copper chaperone activity	GO:0016532	1	0	1	#NUM!	1	0	1	#NUM!
metallochaperone activity	GO:0016530	1	0	1	#NUM!	1	0	1	#NUM!
alpha-2 macroglobulin receptor activity	GO:0016964	1	0	1	#NUM!	1	0	1	#NUM!
geranial:oxygen oxidoreductase activity	GO:0102797	0	0	1	#VALUE!	1	0	1	#NUM!
peroxiredoxin activity	GO:0051920	3	0	1	#NUM!	3	0	1	#NUM!
structural constituent of postsynapse	GO:0099186	2	0	1	#NUM!	2	0	1	#NUM!
MHC class Ib receptor activity	GO:0032394	0	0	1	#VALUE!	0	0	1	#VALUE!
acyl-L-homoserine-lactone lactonohydrolase activity	GO:0102007	1	0	1	#NUM!	1	0	1	#NUM!
translation release factor activity	GO:0003747	2	0	1	#NUM!	2	0	1	#NUM!
heme transporter activity	GO:0015232	0	0	1	#VALUE!	0	0	1	#VALUE!
axon guidance receptor activity	GO:0008046	7	0	1	#NUM!	7	0	1	#NUM!
keratan sulfotransferase activity	GO:0045130	1	0	1	#NUM!	1	0	1	#NUM!
preribosome binding	GO:1990275	0	0	1	#VALUE!	0	0	1	#VALUE!
siRNA binding	GO:0035197	8	0	1	#NUM!	8	1	0.569561	0.223587
mu-type opioid receptor binding	GO:0031852	2	0	1	#NUM!	2	0	1	#NUM!
ferric-chelate reductase activity	GO:0000293	2	0	1	#NUM!	2	0	1	#NUM!
interleukin-16 binding	GO:0042011	1	0	1	#NUM!	1	0	1	#NUM!
propionyl-CoA C2-trimethyltridecanoyltransferase activity	GO:0050632	1	0	1	#NUM!	1	0	1	#NUM!
mitogen-activated protein kinase binding	GO:0051019	16	1	1	-0.413232	17	2	0.684754	0.162962
centromeric DNA binding	GO:0019237	5	0	1	#NUM!	5	0	1	#NUM!
calmodulin-dependent protein phosphatase activity	GO:0033192	5	0	1	#NUM!	5	0	1	#NUM!
ribosylnicotinate kinase activity	GO:0061769	1	0	1	#NUM!	1	0	1	#NUM!
modified amino acid binding	GO:0072341	2	0	1	#NUM!	2	0	1	#NUM!
voltage-gated cation channel activity	GO:0022843	1	0	1	#NUM!	2	0	1	#NUM!
MIT domain binding	GO:0090541	2	0	1	#NUM!	2	0	1	#NUM!
glyoxylate reductase (NADP) activity	GO:0030267	1	0	1	#NUM!	1	0	1	#NUM!
calcium-induced calcium release activity	GO:0048763	3	0	1	#NUM!	3	0	1	#NUM!
bile acid transmembrane transporter activity	GO:0015125	1	0	1	#NUM!	1	0	1	#NUM!
histone deacetylase activity (H4-K16 specific)	GO:0034739	1	0	1	#NUM!	1	0	1	#NUM!
serine hydrolase activity	GO:0017171	1	0	1	#NUM!	1	0	1	#NUM!
acetyl-CoA hydrolase activity	GO:0003986	1	0	1	#NUM!	1	0	1	#NUM!
neuropeptide receptor binding	GO:0071855	1	0	1	#NUM!	0	0	1	#VALUE!
solute:proton symporter activity	GO:0015295	1	0	1	#NUM!	1	0	1	#NUM!
hydroxypyruvate isomerase activity	GO:0008903	1	0	1	#NUM!	1	0	1	#NUM!
L-alanine:2-oxoglutarate aminotransferase activity	GO:0004021	0	0	1	#VALUE!	0	0	1	#VALUE!
host cell surface receptor binding	GO:0046789	0	0	1	#VALUE!	0	0	1	#VALUE!
NAD+ binding	GO:0070403	6	0	1	#NUM!	6	0	1	#NUM!
transmitter-gated ion channel activity involved in regulation of postsynaptic membrane potential	GO:1904315	7	0	1	#NUM!	7	0	1	#NUM!
3-hydroxyisobutyryl-CoA hydrolase activity	GO:0003860	1	0	1	#NUM!	1	0	1	#NUM!
pyrroline-5-carboxylate reductase activity	GO:0004735	2	0	1	#NUM!	2	0	1	#NUM!
fatty-acyl-CoA transmembrane transporter activity	GO:0015607	1	0	1	#NUM!	1	0	1	#NUM!
Krueppel-associated box domain binding	GO:0035851	2	0	1	#NUM!	2	0	1	#NUM!
tumor necrosis factor binding	GO:0043120	2	0	1	#NUM!	3	0	1	#NUM!
interleukin-15 receptor activity	GO:0042010	0	0	1	#VALUE!	1	0	1	#NUM!
interleukin-1 type II receptor antagonist activity	GO:0045353	0	0	1	#VALUE!	0	0	1	#VALUE!
L-valine transaminase activity	GO:0052655	2	0	1	#NUM!	2	0	1	#NUM!
sodium:bicarbonate symporter activity	GO:0008510	1	0	1	#NUM!	1	0	1	#NUM!
extracellular matrix binding	GO:0050840	9	0	1	#NUM!	10	0	0.612293	#NUM!
ubiquitin-specific protease activity involved in negative regulation of retrograde protein transport, ER to cytosol	GO:1904265	1	0	1	#NUM!	1	0	1	#NUM!
deoxyribonuclease I activity	GO:0004530	1	0	1	#NUM!	1	0	1	#NUM!
interleukin-4 receptor activity	GO:0004913	0	0	1	#VALUE!	1	0	1	#NUM!
CTP synthase activity	GO:0003883	1	0	1	#NUM!	1	0	1	#NUM!
omega-6 fatty acid desaturase activity	GO:0045485	1	0	1	#NUM!	1	0	1	#NUM!
ubiquitin-like protein ligase binding	GO:0044389	19	1	1	-0.585082	19	3	0.429069	0.457201
tropomyosin binding	GO:0005523	5	0	1	#NUM!	5	0	1	#NUM!
succinate transmembrane transporter activity	GO:0015141	0	0	1	#VALUE!	0	0	1	#VALUE!
threonine racemase activity	GO:0018114	1	0	1	#NUM!	1	0	1	#NUM!
intronic transcription regulatory region sequence-specific DNA binding	GO:0001161	2	0	1	#NUM!	3	0	1	#NUM!
poly-ADP-D-ribose binding	GO:0072572	1	0	1	#NUM!	1	0	1	#NUM!
fumarylpyruvate hydrolase activity	GO:0034545	1	0	1	#NUM!	1	0	1	#NUM!
TFIIIC-class transcription factor complex binding	GO:0001156	1	0	1	#NUM!	1	0	1	#NUM!
glucosaminylgalactosylglucosylceramide beta-galactosyltransferase activity	GO:0047275	1	0	1	#NUM!	1	0	1	#NUM!
interleukin-1 binding	GO:0019966	3	0	1	#NUM!	3	0	1	#NUM!
calcitonin receptor activity	GO:0004948	0	0	1	#VALUE!	0	0	1	#VALUE!
8-oxo-dGTP phosphohydrolase activity	GO:0102490	0	0	1	#VALUE!	1	1	0.0999557	2.30303
DNA N-glycosylase activity	GO:0019104	6	0	1	#NUM!	6	0	1	#NUM!
RNA polymerase III general transcription initiation factor activity	GO:0000995	2	0	1	#NUM!	2	0	1	#NUM!
cyclic ADP-ribose hydrolase	GO:0061812	0	0	1	#VALUE!	0	0	1	#VALUE!
glutamine-fructose-6-phosphate transaminase (isomerizing) activity	GO:0004360	2	0	1	#NUM!	2	0	1	#NUM!
RNA polymerase II transcription corepressor binding	GO:0001226	1	0	1	#NUM!	1	0	1	#NUM!
amidase activity	GO:0004040	2	0	1	#NUM!	2	0	1	#NUM!
N-acetylglucosamine-1-phosphodiester alpha-N-acetylglucosaminidase activity	GO:0003944	1	0	1	#NUM!	1	0	1	#NUM!
endoribonuclease activity, cleaving siRNA-paired mRNA	GO:0070551	1	0	1	#NUM!	1	0	1	#NUM!
NAD+ nucleotidase, cyclic ADP-ribose generating	GO:0061809	0	0	1	#VALUE!	0	0	1	#VALUE!
adenylylsulfate kinase activity	GO:0004020	1	0	1	#NUM!	1	0	1	#NUM!
protein-lysine 6-oxidase activity	GO:0004720	2	0	1	#NUM!	2	0	1	#NUM!
F-box domain binding	GO:1990444	1	0	1	#NUM!	1	0	1	#NUM!
protein tyrosine/threonine phosphatase activity	GO:0008330	3	0	1	#NUM!	3	0	1	#NUM!
fucosyltransferase activity	GO:0008417	1	0	1	#NUM!	2	0	1	#NUM!
hydrolase activity, hydrolyzing O-glycosyl compounds	GO:0004553	3	0	1	#NUM!	3	0	1	#NUM!
enzyme activator activity	GO:0008047	24	2	1	-0.12555	26	2	1	-0.261921
signal recognition particle binding	GO:0005047	3	0	1	#NUM!	3	0	1	#NUM!
myosin II binding	GO:0045159	5	0	1	#NUM!	5	0	1	#NUM!
asialoglycoprotein receptor activity	GO:0004873	1	0	1	#NUM!	1	0	1	#NUM!
unmethylated CpG binding	GO:0045322	1	0	1	#NUM!	1	0	1	#NUM!
integrin binding involved in cell-matrix adhesion	GO:0098640	0	0	1	#VALUE!	0	0	1	#VALUE!
receptor activator activity	GO:0030546	2	0	1	#NUM!	2	0	1	#NUM!
serine-pyruvate transaminase activity	GO:0004760	0	0	1	#VALUE!	0	0	1	#VALUE!
11-beta-hydroxysteroid dehydrogenase (NADP+) activity	GO:0070524	1	0	1	#NUM!	1	0	1	#NUM!
signaling pattern recognition receptor activity	GO:0008329	4	0	1	#NUM!	4	1	0.343835	0.916734
tRNA (cytosine-5-)-methyltransferase activity	GO:0016428	1	0	1	#NUM!	1	0	1	#NUM!
piRNA binding	GO:0034584	1	0	1	#NUM!	2	0	1	#NUM!
fucosylgalactoside 3-alpha-galactosyltransferase activity	GO:0004381	1	0	1	#NUM!	1	0	1	#NUM!
threonine synthase activity	GO:0004795	1	0	1	#NUM!	1	0	1	#NUM!
glutathione hydrolase activity	GO:0036374	1	0	1	#NUM!	1	0	1	#NUM!
exo-alpha-(2->3)-sialidase activity	GO:0052794	2	0	1	#NUM!	2	0	1	#NUM!
beta-2-microglobulin binding	GO:0030881	2	0	1	#NUM!	2	0	1	#NUM!
argininosuccinate lyase activity	GO:0004056	1	0	1	#NUM!	1	0	1	#NUM!
VEGF-B-activated receptor activity	GO:0036327	1	0	1	#NUM!	1	1	0.0999557	2.30303
poly(ADP-ribose) glycohydrolase activity	GO:0004649	1	0	1	#NUM!	1	0	1	#NUM!
phospholipase A2 activity consuming 1,2-dioleoylphosphatidylethanolamine)	GO:0102568	5	0	1	#NUM!	6	0	1	#NUM!
hydrolase activity, hydrolyzing N-glycosyl compounds	GO:0016799	1	0	1	#NUM!	1	0	1	#NUM!
ethanolaminephosphotransferase activity	GO:0004307	1	0	1	#NUM!	1	0	1	#NUM!
polynucleotide adenylyltransferase activity	GO:0004652	2	0	1	#NUM!	3	0	1	#NUM!
4-aminobutyrate transaminase activity	GO:0003867	1	0	1	#NUM!	1	0	1	#NUM!
2,3-diketo-5-methylthiopentyl-1-phosphate enolase activity	GO:0043715	1	0	1	#NUM!	1	0	1	#NUM!
ATPase inhibitor activity	GO:0042030	3	0	1	#NUM!	3	0	1	#NUM!
glyceraldehyde-3-phosphate dehydrogenase (NAD+) (non-phosphorylating) activity	GO:0043878	3	0	1	#NUM!	3	0	1	#NUM!
peroxidase activity	GO:0004601	9	0	1	#NUM!	11	0	0.616151	#NUM!
structural constituent of epidermis	GO:0030280	1	0	1	#NUM!	1	0	1	#NUM!
sulfate adenylyltransferase (ATP) activity	GO:0004781	1	0	1	#NUM!	1	0	1	#NUM!
glutamate-ammonia ligase activity	GO:0004356	1	0	1	#NUM!	1	0	1	#NUM!
molybdopterin cofactor binding	GO:0043546	2	0	1	#NUM!	3	0	1	#NUM!
tRNA methyltransferase activity	GO:0008175	2	0	1	#NUM!	2	0	1	#NUM!
RS domain binding	GO:0050733	4	0	1	#NUM!	4	0	1	#NUM!
biotin-[acetyl-CoA-carboxylase] ligase activity	GO:0004077	1	0	1	#NUM!	1	0	1	#NUM!
gamma-glutamyl carboxylase activity	GO:0008488	0	0	1	#VALUE!	0	0	1	#VALUE!
inositol diphosphate pentakisphosphate diphosphatase activity	GO:0052842	3	0	1	#NUM!	3	0	1	#NUM!
SUMO polymer binding	GO:0032184	5	0	1	#NUM!	5	0	1	#NUM!
nitrate reductase activity	GO:0008940	1	0	1	#NUM!	1	0	1	#NUM!
calcidiol binding	GO:1902118	0	0	1	#VALUE!	0	0	1	#VALUE!
delta-catenin binding	GO:0070097	3	0	1	#NUM!	3	0	1	#NUM!
L-serine ammonia-lyase activity	GO:0003941	1	0	1	#NUM!	1	0	1	#NUM!
phosphatidylethanolamine binding	GO:0008429	3	0	1	#NUM!	3	0	1	#NUM!
secondary active organic cation transmembrane transporter activity	GO:0008513	0	0	1	#VALUE!	0	0	1	#VALUE!
exoribonuclease activity, producing 5'-phosphomonoesters	GO:0016896	1	0	1	#NUM!	1	0	1	#NUM!
secretin receptor activity	GO:0015055	0	0	1	#VALUE!	0	0	1	#VALUE!
oxytocin receptor binding	GO:0031855	0	0	1	#VALUE!	0	0	1	#VALUE!
D5 dopamine receptor binding	GO:0031752	2	0	1	#NUM!	2	0	1	#NUM!
DNA clamp unloader activity	GO:0061860	1	0	1	#NUM!	1	0	1	#NUM!
sphingomyelin synthase activity	GO:0033188	1	0	1	#NUM!	1	0	1	#NUM!
interleukin-2 receptor binding	GO:0005134	2	0	1	#NUM!	2	0	1	#NUM!
drug transmembrane transporter activity	GO:0015238	1	0	1	#NUM!	1	0	1	#NUM!
exodeoxyribonuclease III activity	GO:0008853	4	0	1	#NUM!	4	0	1	#NUM!
methenyltetrahydrofolate cyclohydrolase activity	GO:0004477	1	0	1	#NUM!	1	0	1	#NUM!
sodium-dependent phosphate transmembrane transporter activity	GO:0015321	0	0	1	#VALUE!	0	0	1	#VALUE!
acyl binding	GO:0000035	1	0	1	#NUM!	1	0	1	#NUM!
inorganic diphosphatase activity	GO:0004427	1	0	1	#NUM!	1	0	1	#NUM!
3-hydroxyoctanoyl-[acyl-carrier-protein] dehydratase activity	GO:0047451	1	0	1	#NUM!	1	0	1	#NUM!
translation release factor activity, codon specific	GO:0016149	1	0	1	#NUM!	1	0	1	#NUM!
cation binding	GO:0043169	2	0	1	#NUM!	2	0	1	#NUM!
platelet-derived growth factor alpha-receptor activity	GO:0005018	1	0	1	#NUM!	1	0	1	#NUM!
3-chloroallyl aldehyde dehydrogenase activity	GO:0004028	1	0	1	#NUM!	1	0	1	#NUM!
mevalonate kinase activity	GO:0004496	1	0	1	#NUM!	1	0	1	#NUM!
pyrimidine ribonucleotide binding	GO:0032557	1	0	1	#NUM!	1	0	1	#NUM!
cystathionine gamma-lyase activity	GO:0004123	1	0	1	#NUM!	1	0	1	#NUM!
granulocyte macrophage colony-stimulating factor receptor binding	GO:0005129	0	0	1	#VALUE!	0	0	1	#VALUE!
S-formylglutathione hydrolase activity	GO:0018738	1	0	1	#NUM!	1	0	1	#NUM!
cation channel activity	GO:0005261	2	0	1	#NUM!	2	0	1	#NUM!
glutaminyl-tRNA synthase (glutamine-hydrolyzing) activity	GO:0050567	2	0	1	#NUM!	2	0	1	#NUM!
fructokinase activity	GO:0008865	1	0	1	#NUM!	1	0	1	#NUM!
chloride channel inhibitor activity	GO:0019869	7	0	1	#NUM!	7	0	1	#NUM!
rhodopsin kinase activity	GO:0050254	1	0	1	#NUM!	1	0	1	#NUM!
cytochrome-b5 reductase activity, acting on NAD(P)H	GO:0004128	3	0	1	#NUM!	3	0	1	#NUM!
N-acylphosphatidylethanolamine-specific phospholipase D activity	GO:0070290	1	0	1	#NUM!	1	0	1	#NUM!
sterol response element binding	GO:0032810	2	0	1	#NUM!	2	0	1	#NUM!
cation transmembrane transporter activity	GO:0008324	1	0	1	#NUM!	1	0	1	#NUM!
neuregulin receptor activity	GO:0038131	1	0	1	#NUM!	1	0	1	#NUM!
interleukin-1 receptor antagonist activity	GO:0005152	0	0	1	#VALUE!	0	0	1	#VALUE!
gap junction channel activity	GO:0005243	0	0	1	#VALUE!	1	0	1	#NUM!
neurotransmitter receptor activity involved in regulation of presynaptic cytosolic calcium ion concentration	GO:0099582	1	0	1	#NUM!	1	0	1	#NUM!
methylenetetrahydrofolate reductase (NAD(P)H) activity	GO:0004489	1	0	1	#NUM!	1	0	1	#NUM!
phospholipase D activator activity	GO:1990583	1	0	1	#NUM!	1	0	1	#NUM!
rRNA (uridine-N3-)-methyltransferase activity	GO:0070042	0	0	1	#VALUE!	0	0	1	#VALUE!
superoxide-generating NADPH oxidase activator activity	GO:0016176	2	0	1	#NUM!	3	1	0.270928	1.20442
protein kinase inhibitor activity	GO:0004860	20	1	1	-0.636375	22	1	0.718719	-0.788014
L-leucine transaminase activity	GO:0052654	2	0	1	#NUM!	2	0	1	#NUM!
syntaxin-3 binding	GO:0030348	2	0	1	#NUM!	2	0	1	#NUM!
calcium-dependent protein serine/threonine phosphatase regulator activity	GO:0008597	2	0	1	#NUM!	2	0	1	#NUM!
modification-dependent protein binding	GO:0140030	1	0	1	#NUM!	1	0	1	#NUM!
protein deacetylase activity	GO:0033558	7	0	1	#NUM!	7	0	1	#NUM!
inositol hexakisphosphate kinase activity	GO:0000828	2	0	1	#NUM!	2	0	1	#NUM!
neuropeptide binding	GO:0042923	1	0	1	#NUM!	1	0	1	#NUM!
ligand-gated ion channel activity involved in regulation of presynaptic membrane potential	GO:0099507	1	0	1	#NUM!	1	0	1	#NUM!
procollagen galactosyltransferase activity	GO:0050211	2	0	1	#NUM!	2	0	1	#NUM!
N6-isopentenyladenosine methylthiotransferase activity	GO:0035597	1	0	1	#NUM!	1	0	1	#NUM!
ribonuclease E activity	GO:0008995	1	0	1	#NUM!	1	0	1	#NUM!
inositol-1,4-bisphosphate 1-phosphatase activity	GO:0004441	1	0	1	#NUM!	1	0	1	#NUM!
DNA replication origin binding	GO:0003688	17	1	1	-0.473856	18	1	1	-0.587344
methylenetetrahydrofolate dehydrogenase (NAD+) activity	GO:0004487	1	0	1	#NUM!	1	0	1	#NUM!
carbohydrate derivative binding	GO:0097367	2	0	1	#NUM!	2	0	1	#NUM!
prostaglandin-F synthase activity	GO:0047017	2	0	1	#NUM!	2	0	1	#NUM!
transmembrane transporter activity	GO:0022857	21	2	1	0.00798162	20	1	0.714398	-0.692704
UDP-xylose transmembrane transporter activity	GO:0005464	0	0	1	#VALUE!	0	0	1	#VALUE!
AF-1 domain binding	GO:0050683	1	0	1	#NUM!	1	0	1	#NUM!
cannabinoid receptor activity	GO:0004949	0	0	1	#VALUE!	0	0	1	#VALUE!
S-adenosyl-L-methionine:beta-alanine N-methyltransferase activity	GO:0102707	0	0	1	#VALUE!	0	0	1	#VALUE!
dolichyl pyrophosphate Glc1Man9GlcNAc2 alpha-1,3-glucosyltransferase activity	GO:0042283	1	0	1	#NUM!	1	0	1	#NUM!
U6atac snRNA binding	GO:0030624	1	0	1	#NUM!	1	0	1	#NUM!
platelet-activating factor acetyltransferase activity	GO:0047179	2	0	1	#NUM!	2	0	1	#NUM!
bis(5'-adenosyl)-triphosphatase activity	GO:0047710	1	0	1	#NUM!	1	0	1	#NUM!
(S)-3-amino-2-methylpropionate transaminase activity	GO:0047298	1	0	1	#NUM!	1	0	1	#NUM!
steroid 7-alpha-hydroxylase activity	GO:0008387	1	0	1	#NUM!	1	0	1	#NUM!
tyrosine binding	GO:0072545	0	0	1	#VALUE!	0	0	1	#VALUE!
[heparan sulfate]-glucosamine 3-sulfotransferase 1 activity	GO:0008467	0	0	1	#VALUE!	1	0	1	#NUM!
lysophosphatidic acid receptor activity	GO:0070915	1	0	1	#NUM!	1	0	1	#NUM!
extracellularly glycine-gated chloride channel activity	GO:0016934	1	0	1	#NUM!	1	0	1	#NUM!
intracellular cAMP-activated cation channel activity	GO:0005222	3	0	1	#NUM!	3	0	1	#NUM!
type 1 neuromedin U receptor binding	GO:0031839	1	0	1	#NUM!	1	0	1	#NUM!
interleukin-27 receptor binding	GO:0045523	1	0	1	#NUM!	1	0	1	#NUM!
LBD domain binding	GO:0050693	3	0	1	#NUM!	3	0	1	#NUM!
glutamate-cysteine ligase catalytic subunit binding	GO:0035226	1	0	1	#NUM!	1	0	1	#NUM!
NAD(P)H oxidase activity	GO:0016174	2	0	1	#NUM!	2	0	1	#NUM!
glycosylceramidase activity	GO:0017042	1	0	1	#NUM!	1	0	1	#NUM!
interleukin-12 receptor binding	GO:0005143	1	0	1	#NUM!	1	0	1	#NUM!
mannose-1-phosphate guanylyltransferase activity	GO:0004475	1	0	1	#NUM!	1	0	1	#NUM!
sarcosine oxidase activity	GO:0008115	1	0	1	#NUM!	1	0	1	#NUM!
gap junction channel activity involved in AV node cell-bundle of His cell electrical coupling	GO:0086077	1	0	1	#NUM!	1	0	1	#NUM!
IgA binding	GO:0019862	0	0	1	#VALUE!	0	0	1	#VALUE!
cholesterol O-acyltransferase activity	GO:0034736	2	0	1	#NUM!	2	0	1	#NUM!
collagen fibril binding	GO:0098633	0	0	1	#VALUE!	1	0	1	#NUM!
glycerophosphoinositol glycerophosphodiesterase activity	GO:0047395	1	0	1	#NUM!	1	0	1	#NUM!
thyroid-stimulating hormone receptor activity	GO:0004996	1	0	1	#NUM!	1	0	1	#NUM!
RNA strand annealing activity	GO:0033592	5	0	1	#NUM!	5	0	1	#NUM!
ceramide kinase activity	GO:0001729	2	0	1	#NUM!	2	0	1	#NUM!
melatonin binding	GO:1904408	1	0	1	#NUM!	1	0	1	#NUM!
D-erythro-sphingosine kinase activity	GO:0017050	0	0	1	#VALUE!	0	0	1	#VALUE!
[protein]-3-O-(N-acetyl-D-glucosaminyl)-L-serine O-N-acetyl-alpha-D-glucosaminase activity	GO:0102167	1	0	1	#NUM!	1	0	1	#NUM!
phytanoyl-CoA dioxygenase activity	GO:0048244	1	0	1	#NUM!	1	0	1	#NUM!
calcium activated cation channel activity	GO:0005227	1	0	1	#NUM!	1	0	1	#NUM!
acireductone synthase activity	GO:0043874	1	0	1	#NUM!	1	0	1	#NUM!
beta-1,3-galactosyl-O-glycosyl-glycoprotein beta-1,3-N-acetylglucosaminyltransferase activity	GO:0047223	1	0	1	#NUM!	1	0	1	#NUM!
sulfurtransferase activity	GO:0016783	1	0	1	#NUM!	2	0	1	#NUM!
DNA hairpin binding	GO:0032448	1	0	1	#NUM!	1	0	1	#NUM!
adenylate cyclase binding	GO:0008179	6	0	1	#NUM!	6	0	1	#NUM!
epidermal growth factor binding	GO:0048408	2	0	1	#NUM!	2	0	1	#NUM!
catalytic activity	GO:0003824	14	1	1	-0.2797	18	2	0.699609	0.105804
testosterone 17-beta-dehydrogenase (NADP+) activity	GO:0047045	2	0	1	#NUM!	2	0	1	#NUM!
protein adenylyltransferase activity	GO:0070733	1	0	1	#NUM!	1	0	1	#NUM!
thiamine pyrophosphate binding	GO:0030976	4	0	1	#NUM!	4	0	1	#NUM!
NAD DNA ADP-ribosyltransferase activity	GO:0140294	1	0	1	#NUM!	1	0	1	#NUM!
dimethylargininase activity	GO:0016403	1	0	1	#NUM!	1	0	1	#NUM!
voltage-gated sodium channel activity involved in bundle of His cell action potential	GO:0086061	0	0	1	#VALUE!	1	0	1	#NUM!
galactoside binding	GO:0016936	1	0	1	#NUM!	1	0	1	#NUM!
peroxisome matrix targeting signal-2 binding	GO:0005053	1	0	1	#NUM!	1	0	1	#NUM!
alpha-1,6-mannosylglycoprotein 6-beta-N-acetylglucosaminyltransferase activity	GO:0030144	1	0	1	#NUM!	1	0	1	#NUM!
acetoacetate-CoA ligase activity	GO:0030729	1	0	1	#NUM!	1	0	1	#NUM!
threonine-type endopeptidase activity	GO:0004298	14	1	1	-0.2797	15	1	1	-0.405022
branched-chain-amino-acid transaminase activity	GO:0004084	2	0	1	#NUM!	2	0	1	#NUM!
voltage-gated sodium channel activity involved in cardiac muscle cell action potential	GO:0086006	0	0	1	#VALUE!	1	0	1	#NUM!
carbon monoxide binding	GO:0070025	1	0	1	#NUM!	1	0	1	#NUM!
G-protein gamma-subunit binding	GO:0031682	2	0	1	#NUM!	2	0	1	#NUM!
TIR domain binding	GO:0070976	1	0	1	#NUM!	1	0	1	#NUM!
nucleoside triphosphate adenylate kinase activity	GO:0046899	2	0	1	#NUM!	2	0	1	#NUM!
holo-[acyl-carrier-protein] synthase activity	GO:0008897	1	0	1	#NUM!	1	0	1	#NUM!
mitochondrial ribosome binding	GO:0097177	2	0	1	#NUM!	2	0	1	#NUM!
lithium ion binding	GO:0031403	0	0	1	#VALUE!	1	0	1	#NUM!
acetylcholine receptor activity	GO:0015464	1	0	1	#NUM!	2	0	1	#NUM!
argininosuccinate synthase activity	GO:0004055	1	0	1	#NUM!	1	0	1	#NUM!
snRNP binding	GO:0070990	2	0	1	#NUM!	2	0	1	#NUM!
phospholipid-hydroperoxide glutathione peroxidase activity	GO:0047066	1	0	1	#NUM!	1	0	1	#NUM!
dGTP phosphohydrolase activity	GO:0102491	0	0	1	#VALUE!	1	1	0.0999557	2.30303
RNA lariat debranching enzyme activator activity	GO:0061632	1	0	1	#NUM!	1	0	1	#NUM!
linoleic acid epoxygenase activity	GO:0071614	1	0	1	#NUM!	1	0	1	#NUM!
erythropoietin receptor activity	GO:0004900	1	0	1	#NUM!	1	0	1	#NUM!
adenylate kinase activity	GO:0004017	6	0	1	#NUM!	6	0	1	#NUM!
sphingomyelin phosphodiesterase D activity	GO:0050290	1	0	1	#NUM!	1	0	1	#NUM!
beta-galactosyl-N-acetylglucosaminylgalactosylglucosyl-ceramide beta-1,3-acetylglucosaminyltransferase activity	GO:0008457	1	0	1	#NUM!	1	0	1	#NUM!
steroid sulfotransferase activity	GO:0050294	1	0	1	#NUM!	1	0	1	#NUM!
ADP-ribosylserine hydrolase activity	GO:0140292	1	0	1	#NUM!	1	0	1	#NUM!
structural constituent of postsynaptic intermediate filament cytoskeleton	GO:0099184	1	0	1	#NUM!	1	0	1	#NUM!
type 1 galanin receptor binding	GO:0031764	1	0	1	#NUM!	1	0	1	#NUM!
acid sphingomyelin phosphodiesterase activity	GO:0061750	1	0	1	#NUM!	1	0	1	#NUM!
phosphatidylinositol-4-phosphate phosphatase activity	GO:0043812	1	0	1	#NUM!	1	0	1	#NUM!
D1 dopamine receptor binding	GO:0031748	7	0	1	#NUM!	7	0	1	#NUM!
ribulose-phosphate 3-epimerase activity	GO:0004750	1	0	1	#NUM!	1	0	1	#NUM!
receptor-receptor interaction	GO:0090722	1	0	1	#NUM!	1	0	1	#NUM!
3'-5' RNA helicase activity	GO:0034458	1	0	1	#NUM!	1	0	1	#NUM!
AP-3 adaptor complex binding	GO:0035651	1	0	1	#NUM!	1	0	1	#NUM!
pyrimidine nucleotide binding	GO:0019103	0	0	1	#VALUE!	1	0	1	#NUM!
L-fucose mutarotase activity	GO:0036373	0	0	1	#VALUE!	0	0	1	#VALUE!
phosphomannomutase activity	GO:0004615	1	0	1	#NUM!	2	1	0.189934	1.60988
long-chain fatty acyl-CoA binding	GO:0036042	4	0	1	#NUM!	4	0	1	#NUM!
dolichol kinase activity	GO:0004168	1	0	1	#NUM!	1	0	1	#NUM!
diolein transacylation activity	GO:0051265	1	0	1	#NUM!	1	0	1	#NUM!
phosphatidylinositol bisphosphate binding	GO:1902936	3	0	1	#NUM!	2	0	1	#NUM!
SUMO-specific endopeptidase activity	GO:0070139	1	0	1	#NUM!	1	0	1	#NUM!
3-oxoacyl-[acyl-carrier-protein] reductase (NADPH) activity	GO:0004316	1	0	1	#NUM!	1	0	1	#NUM!
nuclear localization sequence binding	GO:0008139	19	1	1	-0.585082	19	1	0.714417	-0.641411
small molecule binding	GO:0036094	0	0	1	#VALUE!	0	0	1	#VALUE!
N-acetylneuraminate lyase activity	GO:0008747	1	0	1	#NUM!	1	0	1	#NUM!
interleukin-1, type II receptor binding	GO:0005151	0	0	1	#VALUE!	0	0	1	#VALUE!
peptide binding	GO:0042277	12	1	1	-0.12555	12	1	1	-0.181879
phosphoserine phosphatase activity	GO:0004647	3	0	1	#NUM!	3	0	1	#NUM!
low voltage-gated calcium channel activity	GO:0008332	1	0	1	#NUM!	1	0	1	#NUM!
S-(hydroxymethyl)glutathione dehydrogenase activity	GO:0051903	2	0	1	#NUM!	2	0	1	#NUM!
testosterone dehydrogenase (NAD+) activity	GO:0047035	1	0	1	#NUM!	1	0	1	#NUM!
water channel activity	GO:0015250	1	0	1	#NUM!	1	0	1	#NUM!
oxidoreductase activity, acting on a sulfur group of donors, disulfide as acceptor	GO:0016671	1	0	1	#NUM!	1	0	1	#NUM!
neurotrophin receptor activity	GO:0005030	2	0	1	#NUM!	2	0	1	#NUM!
beta-N-acetylglucosaminidase activity	GO:0016231	1	0	1	#NUM!	1	0	1	#NUM!
NAD(P)+ nucleosidase activity	GO:0050135	0	0	1	#VALUE!	0	0	1	#VALUE!
oxidoreductase activity, acting on diphenols and related substances as donors	GO:0016679	0	0	1	#VALUE!	0	0	1	#VALUE!
decanoate-CoA ligase activity	GO:0102391	4	0	1	#NUM!	4	0	1	#NUM!
deaminase activity	GO:0019239	1	0	1	#NUM!	1	0	1	#NUM!
serpin family protein binding	GO:0097655	1	0	1	#NUM!	1	0	1	#NUM!
peptide-O-fucosyltransferase activity	GO:0046922	0	0	1	#VALUE!	0	0	1	#VALUE!
1,4-alpha-glucan branching enzyme activity (using a glucosylated glycogenin as primer for glycogen synthesis)	GO:0102752	1	0	1	#NUM!	1	0	1	#NUM!
beta-aspartyl-peptidase activity	GO:0008798	1	0	1	#NUM!	1	0	1	#NUM!
serine C-palmitoyltransferase activity	GO:0004758	1	0	1	#NUM!	1	0	1	#NUM!
dihydropyrimidine dehydrogenase (NADP+) activity	GO:0017113	1	0	1	#NUM!	1	0	1	#NUM!
fatty acid transmembrane transporter activity	GO:0015245	1	0	1	#NUM!	1	0	1	#NUM!
transketolase activity	GO:0004802	1	0	1	#NUM!	1	0	1	#NUM!
SET domain binding	GO:0070984	1	0	1	#NUM!	1	0	1	#NUM!
calcitonin gene-related peptide receptor activity	GO:0001635	1	0	1	#NUM!	1	0	1	#NUM!
heparosan-N-sulfate-glucuronate 5-epimerase activity	GO:0047464	1	0	1	#NUM!	1	0	1	#NUM!
phosphopantothenoylcysteine decarboxylase activity	GO:0004633	1	0	1	#NUM!	0	0	1	#VALUE!
guanosine-5'-triphosphate,3'-diphosphate diphosphatase activity	GO:0008894	1	0	1	#NUM!	1	0	1	#NUM!
vascular endothelial growth factor receptor 3 binding	GO:0043185	0	0	1	#VALUE!	1	0	1	#NUM!
U3 snoRNA binding	GO:0034511	2	0	1	#NUM!	3	0	1	#NUM!
transferrin transmembrane transporter activity	GO:0033570	1	0	1	#NUM!	2	1	0.189934	1.60988
8-hydroxy-dADP phosphatase activity	GO:0044717	1	0	1	#NUM!	0	0	1	#VALUE!
glycerol-3-phosphate dehydrogenase [NAD+] activity	GO:0004367	0	0	1	#VALUE!	0	0	1	#VALUE!
adenyl deoxyribonucleotide binding	GO:0032558	1	0	1	#NUM!	1	0	1	#NUM!
translation termination factor activity	GO:0008079	1	0	1	#NUM!	1	0	1	#NUM!
hyalurononglucosaminidase activity	GO:0004415	2	0	1	#NUM!	2	0	1	#NUM!
acetylgalactosaminyltransferase activity	GO:0008376	6	0	1	#NUM!	8	0	1	#NUM!
phenanthrene 9,10-monooxygenase activity	GO:0018636	3	0	1	#NUM!	3	0	1	#NUM!
phospholipase C activity	GO:0004629	5	0	1	#NUM!	5	0	1	#NUM!
porin activity	GO:0015288	4	0	1	#NUM!	4	0	1	#NUM!
xenobiotic transmembrane transporting ATPase activity	GO:0008559	1	0	1	#NUM!	1	0	1	#NUM!
cob(I)yrinic acid a,c-diamide adenosyltransferase activity	GO:0008817	0	0	1	#VALUE!	0	0	1	#VALUE!
pre-mRNA 3'-splice site binding	GO:0030628	4	0	1	#NUM!	4	0	1	#NUM!
metallodipeptidase activity	GO:0070573	0	0	1	#VALUE!	0	0	1	#VALUE!
folic acid receptor activity	GO:0061714	1	0	1	#NUM!	1	0	1	#NUM!
protein-cysteine S-palmitoyltransferase activity	GO:0019706	10	1	1	0.0567718	10	1	1	0.000443033
ribonuclease P activity	GO:0004526	6	0	1	#NUM!	6	0	1	#NUM!
translation activator activity	GO:0008494	5	0	1	#NUM!	5	0	1	#NUM!
copper-dependent protein binding	GO:0032767	2	0	1	#NUM!	2	0	1	#NUM!
dolichyl-pyrophosphate Man7GlcNAc2 alpha-1,6-mannosyltransferase activity	GO:0052824	0	0	1	#VALUE!	0	0	1	#VALUE!
acyl carrier activity	GO:0000036	1	0	1	#NUM!	1	0	1	#NUM!
N-acetylglucosaminyl-proteoglycan 4-beta-glucuronosyltransferase activity	GO:0050509	1	0	1	#NUM!	1	0	1	#NUM!
inositol-1,4,5-trisphosphate 5-phosphatase activity	GO:0052658	2	0	1	#NUM!	2	0	1	#NUM!
alkylbase DNA N-glycosylase activity	GO:0003905	1	0	1	#NUM!	1	0	1	#NUM!
voltage-gated sodium channel activity involved in SA node cell action potential	GO:0086063	0	0	1	#VALUE!	1	0	1	#NUM!
riboflavin kinase activity	GO:0008531	1	0	1	#NUM!	1	0	1	#NUM!
glycerol transmembrane transporter activity	GO:0015168	1	0	1	#NUM!	1	0	1	#NUM!
inositol monophosphate 3-phosphatase activity	GO:0052832	0	0	1	#VALUE!	2	0	1	#NUM!
aminoacetone:oxygen oxidoreductase(deaminating) activity	GO:0052594	0	0	1	#VALUE!	0	0	1	#VALUE!
basal RNA polymerase II transcription machinery binding	GO:0001099	1	0	1	#NUM!	1	0	1	#NUM!
fucose binding	GO:0042806	0	0	1	#VALUE!	0	0	1	#VALUE!
homogentisate 1,2-dioxygenase activity	GO:0004411	1	0	1	#NUM!	0	0	1	#VALUE!
poly-pyrimidine tract binding	GO:0008187	2	0	1	#NUM!	2	0	1	#NUM!
myosin light chain kinase activity	GO:0004687	3	0	1	#NUM!	3	0	1	#NUM!
cysteine-type carboxypeptidase activity	GO:0016807	2	0	1	#NUM!	2	0	1	#NUM!
N6-threonylcarbomyladenosine methylthiotransferase activity	GO:0035598	0	0	1	#VALUE!	0	0	1	#VALUE!
endopolyphosphatase activity	GO:0000298	3	0	1	#NUM!	3	0	1	#NUM!
heme-transporting ATPase activity	GO:0015439	1	0	1	#NUM!	1	0	1	#NUM!
MHC class II protein binding	GO:0042289	4	0	1	#NUM!	5	1	0.409462	0.69359
bradykinin receptor binding	GO:0031711	0	0	1	#VALUE!	0	0	1	#VALUE!
catalase activity	GO:0004096	1	0	1	#NUM!	2	0	1	#NUM!
NAD-dependent histone deacetylase activity (H3-K14 specific)	GO:0032041	8	0	1	#NUM!	9	0	0.612319	#NUM!
adenosylhomocysteinase activity	GO:0004013	1	0	1	#NUM!	1	0	1	#NUM!
solute:proton antiporter activity	GO:0015299	1	0	1	#NUM!	1	0	1	#NUM!
HNK-1 sulfotransferase activity	GO:0016232	1	0	1	#NUM!	1	0	1	#NUM!
tyrosine-tRNA ligase activity	GO:0004831	0	0	1	#VALUE!	0	0	1	#VALUE!
apolipoprotein receptor binding	GO:0034190	0	0	1	#VALUE!	0	0	1	#VALUE!
small conductance calcium-activated potassium channel activity	GO:0016286	1	0	1	#NUM!	1	0	1	#NUM!
receptor antagonist activity	GO:0048019	3	0	1	#NUM!	3	0	1	#NUM!
histone acetyltransferase activity	GO:0004402	21	2	1	0.00798162	21	2	1	-0.0483471
ubiquitin-protein transferase inhibitor activity	GO:0055105	2	0	1	#NUM!	2	0	1	#NUM!
steryl-beta-glucosidase activity	GO:0050295	1	0	1	#NUM!	1	0	1	#NUM!
cuprous ion binding	GO:1903136	4	0	1	#NUM!	4	0	1	#NUM!
recombinase activity	GO:0000150	1	0	1	#NUM!	1	0	1	#NUM!
lipoprotein particle receptor binding	GO:0070325	1	0	1	#NUM!	1	0	1	#NUM!
deoxyguanosine kinase activity	GO:0004138	1	0	1	#NUM!	1	0	1	#NUM!
inhibin binding	GO:0034711	3	0	1	#NUM!	3	0	1	#NUM!
translation repressor activity, mRNA regulatory element binding	GO:0000900	7	0	1	#NUM!	7	0	1	#NUM!
natriuretic peptide receptor activity	GO:0016941	1	0	1	#NUM!	1	0	1	#NUM!
4-hydroxyphenylpyruvate dioxygenase activity	GO:0003868	0	0	1	#VALUE!	0	0	1	#VALUE!
ribokinase activity	GO:0004747	1	0	1	#NUM!	1	0	1	#NUM!
ornithine decarboxylase activity	GO:0004586	2	0	1	#NUM!	2	0	1	#NUM!
alpha-amylase activity	GO:0004556	1	0	1	#NUM!	1	0	1	#NUM!
tumor necrosis factor receptor superfamily binding	GO:0032813	1	0	1	#NUM!	1	0	1	#NUM!
type 2 hypocretin receptor binding	GO:0031772	1	0	1	#NUM!	1	0	1	#NUM!
H4 histone acetyltransferase activity	GO:0010485	6	0	1	#NUM!	6	0	1	#NUM!
retromer complex binding	GO:1905394	2	0	1	#NUM!	2	0	1	#NUM!
lipase inhibitor activity	GO:0055102	1	0	1	#NUM!	1	0	1	#NUM!
protein phosphatase inhibitor activity	GO:0004864	16	1	1	-0.413232	16	2	0.670314	0.223587
mitochondrial proton-transporting ATP synthase complex binding	GO:0140260	1	0	1	#NUM!	1	0	1	#NUM!
histone methyltransferase activity (H3-K4 specific)	GO:0042800	4	0	1	#NUM!	4	1	0.343835	0.916734
guanine/thymine mispair binding	GO:0032137	2	0	1	#NUM!	2	0	1	#NUM!
3-oxo-arachidoyl-CoA synthase activity	GO:0102336	1	0	1	#NUM!	1	0	1	#NUM!
ammonium transmembrane transporter activity	GO:0008519	1	0	1	#NUM!	1	0	1	#NUM!
cholest-5-ene-3-beta,7-alpha-diol 3-beta-dehydrogenase activity	GO:0047016	0	0	1	#VALUE!	0	0	1	#VALUE!
neurotrophin binding	GO:0043121	2	0	1	#NUM!	2	0	1	#NUM!
G protein-coupled GABA receptor activity	GO:0004965	2	0	1	#NUM!	2	0	1	#NUM!
protein geranylgeranyltransferase activity	GO:0004661	1	0	1	#NUM!	1	0	1	#NUM!
methylumbelliferyl-acetate deacetylase activity	GO:0047374	1	0	1	#NUM!	2	0	1	#NUM!
guanylate cyclase activity	GO:0004383	3	0	1	#NUM!	3	0	1	#NUM!
preprotein binding	GO:0070678	1	0	1	#NUM!	1	0	1	#NUM!
inositol-1,3,4,5-tetrakisphosphate 5-phosphatase activity	GO:0052659	2	0	1	#NUM!	2	0	1	#NUM!
L-malate dehydrogenase activity	GO:0030060	3	0	1	#NUM!	3	0	1	#NUM!
protein disulfide isomerase activity	GO:0003756	7	0	1	#NUM!	7	0	1	#NUM!
type 3 galanin receptor binding	GO:0031766	1	0	1	#NUM!	1	0	1	#NUM!
single-stranded DNA-dependent ATP-dependent 3'-5' DNA helicase activity	GO:1990518	1	0	1	#NUM!	1	0	1	#NUM!
ubiquitin-specific protease activity involved in positive regulation of ERAD pathway	GO:1904454	1	0	1	#NUM!	1	0	1	#NUM!
fatty acid binding	GO:0005504	11	1	1	-0.0385384	11	1	1	-0.0948671
glycosylated region protein binding	GO:0140081	1	0	1	#NUM!	1	0	1	#NUM!
D-amino-acid oxidase activity	GO:0003884	1	0	1	#NUM!	1	0	1	#NUM!
UTP:glucose-1-phosphate uridylyltransferase activity	GO:0003983	1	0	1	#NUM!	1	0	1	#NUM!
ganglioside GT1b binding	GO:1905576	1	0	1	#NUM!	1	0	1	#NUM!
insulin-activated receptor activity	GO:0005009	2	0	1	#NUM!	2	0	1	#NUM!
cell adhesion molecule binding	GO:0050839	26	2	1	-0.205592	26	3	0.740363	0.143544
3-phosphoinositide-dependent protein kinase binding	GO:0043423	1	0	1	#NUM!	1	0	1	#NUM!
amine transmembrane transporter activity	GO:0005275	0	0	1	#VALUE!	0	0	1	#VALUE!
PH domain binding	GO:0042731	3	0	1	#NUM!	3	0	1	#NUM!
netrin receptor binding	GO:1990890	1	0	1	#NUM!	1	0	1	#NUM!
oligopeptide transmembrane transporter activity	GO:0035673	0	0	1	#VALUE!	0	0	1	#VALUE!
15-hydroxyprostaglandin-D dehydrogenase (NADP+) activity	GO:0047020	1	0	1	#NUM!	1	0	1	#NUM!
V2 vasopressin receptor binding	GO:0031896	1	0	1	#NUM!	1	0	1	#NUM!
[methionine synthase] reductase activity	GO:0030586	1	0	1	#NUM!	1	0	1	#NUM!
glycerone-phosphate O-acyltransferase activity	GO:0016287	1	0	1	#NUM!	1	0	1	#NUM!
acetylgalactosaminyl-O-glycosyl-glycoprotein beta-1,6-N-acetylglucosaminyltransferase activity	GO:0047225	0	0	1	#VALUE!	0	0	1	#VALUE!
1-acylglycerophosphocholine O-acyltransferase activity	GO:0047184	2	0	1	#NUM!	2	0	1	#NUM!
glyceraldehyde-3-phosphate dehydrogenase (NAD+) (phosphorylating) activity	GO:0004365	1	0	1	#NUM!	1	0	1	#NUM!
cyclic pyranopterin monophosphate synthase activity	GO:0061799	1	0	1	#NUM!	1	0	1	#NUM!
AMP deaminase activity	GO:0003876	1	0	1	#NUM!	1	0	1	#NUM!
poly(U)-specific exoribonuclease activity, producing 3' uridine cyclic phosphate ends	GO:1990838	1	0	1	#NUM!	1	0	1	#NUM!
phosphatidylethanolamine N-methyltransferase activity	GO:0004608	0	0	1	#VALUE!	0	0	1	#VALUE!
ribose-5-phosphate isomerase activity	GO:0004751	1	0	1	#NUM!	1	0	1	#NUM!
activin receptor activity, type II	GO:0016362	1	0	1	#NUM!	1	0	1	#NUM!
C-X-C chemokine receptor activity	GO:0016494	1	0	1	#NUM!	1	0	1	#NUM!
8-oxo-7,8-dihydroguanosine triphosphate pyrophosphatase activity	GO:0008413	1	0	1	#NUM!	1	0	1	#NUM!
HLA-B specific inhibitory MHC class I receptor activity	GO:0030109	1	0	1	#NUM!	0	0	1	#VALUE!
NADH pyrophosphatase activity	GO:0035529	3	0	1	#NUM!	3	0	1	#NUM!
calcium:sodium antiporter activity	GO:0005432	1	0	1	#NUM!	1	0	1	#NUM!
acyl-CoA hydrolase activity	GO:0047617	3	0	1	#NUM!	3	0	1	#NUM!
P-P-bond-hydrolysis-driven protein transmembrane transporter activity	GO:0015450	5	0	1	#NUM!	5	0	1	#NUM!
acrosin binding	GO:0032190	1	0	1	#NUM!	1	0	1	#NUM!
alpha-mannosidase activity	GO:0004559	2	0	1	#NUM!	3	0	1	#NUM!
toxic substance binding	GO:0015643	5	0	1	#NUM!	5	0	1	#NUM!
IkappaB kinase activity	GO:0008384	2	0	1	#NUM!	2	0	1	#NUM!
oxidoreductase activity, oxidizing metal ions, NAD or NADP as acceptor	GO:0016723	1	0	1	#NUM!	1	0	1	#NUM!
L-alanine transmembrane transporter activity	GO:0015180	1	0	1	#NUM!	2	1	0.189934	1.60988
arachidonate 5-lipoxygenase activity	GO:0004051	1	0	1	#NUM!	1	0	1	#NUM!
DNA primase activity	GO:0003896	2	0	1	#NUM!	2	0	1	#NUM!
prostaglandin E receptor activity	GO:0004957	1	0	1	#NUM!	1	0	1	#NUM!
dCTP diphosphatase activity	GO:0047840	1	0	1	#NUM!	1	0	1	#NUM!
dinucleotide insertion or deletion binding	GO:0032139	1	0	1	#NUM!	1	0	1	#NUM!
adrenergic receptor binding	GO:0031690	1	0	1	#NUM!	1	0	1	#NUM!
structural constituent of cell wall	GO:0005199	1	0	1	#NUM!	1	0	1	#NUM!
DNA nucleotidylexotransferase activity	GO:0003912	0	0	1	#VALUE!	0	0	1	#VALUE!
3-oxo-glutaryl-[acp] methyl ester reductase activity	GO:0102131	1	0	1	#NUM!	1	0	1	#NUM!
glucosylceramidase activity	GO:0004348	2	0	1	#NUM!	2	0	1	#NUM!
structural constituent of muscle	GO:0008307	24	2	1	-0.12555	28	3	0.755426	0.0694359
acetyltransferase activator activity	GO:0010698	3	0	1	#NUM!	3	0	1	#NUM!
apolipoprotein A-I binding	GO:0034186	2	0	1	#NUM!	2	0	1	#NUM!
ubiquitin-specific protease binding	GO:1990381	12	1	1	-0.12555	12	1	1	-0.181879
serine-type peptidase activity	GO:0008236	12	1	1	-0.12555	12	1	1	-0.181879
corticotropin-releasing hormone receptor 1 binding	GO:0051430	2	0	1	#NUM!	2	1	0.189934	1.60988
glycine-gated chloride ion channel activity	GO:0022852	1	0	1	#NUM!	1	0	1	#NUM!
phosphoglucomutase activity	GO:0004614	2	0	1	#NUM!	2	0	1	#NUM!
SNAP receptor activity	GO:0005484	22	2	1	-0.0385384	22	2	1	-0.0948671
lipoprotein lipase activity	GO:0004465	1	0	1	#NUM!	1	0	1	#NUM!
tRNA-specific adenosine deaminase activity	GO:0008251	1	0	1	#NUM!	1	0	1	#NUM!
ganglioside galactosyltransferase activity	GO:0047915	1	0	1	#NUM!	1	0	1	#NUM!
microtubule motor activity	GO:0003777	36	3	1	-0.12555	37	2	0.578759	-0.614743
indoleamine 2,3-dioxygenase activity	GO:0033754	0	0	1	#VALUE!	0	0	1	#VALUE!
glycine N-choloyltransferase activity	GO:0047963	0	0	1	#VALUE!	0	0	1	#VALUE!
3',5'-cyclic-nucleotide phosphodiesterase activity	GO:0004114	4	0	1	#NUM!	4	1	0.343835	0.916734
uridine phosphorylase activity	GO:0004850	1	0	1	#NUM!	1	0	1	#NUM!
very long-chain fatty acid-CoA ligase activity	GO:0031957	4	0	1	#NUM!	4	0	1	#NUM!
tetrahydrobiopterin binding	GO:0034617	0	0	1	#VALUE!	0	0	1	#VALUE!
interferon-gamma receptor activity	GO:0004906	1	0	1	#NUM!	1	0	1	#NUM!
NAD-dependent histone deacetylase activity (H3-K18 specific)	GO:0097372	1	0	1	#NUM!	1	0	1	#NUM!
protein adenylylhydrolase activity	GO:0044603	1	0	1	#NUM!	1	0	1	#NUM!
translation regulator activity	GO:0045182	12	1	1	-0.12555	12	1	1	-0.181879
3' overhang single-stranded DNA endodeoxyribonuclease activity	GO:1990599	1	0	1	#NUM!	1	0	1	#NUM!
glucose transmembrane transporter activity	GO:0005355	3	0	1	#NUM!	3	0	1	#NUM!
methionine adenosyltransferase activity	GO:0004478	1	0	1	#NUM!	1	0	1	#NUM!
peptide antigen-transporting ATPase activity	GO:0015433	1	0	1	#NUM!	2	0	1	#NUM!
leptomycin B binding	GO:1901707	0	0	1	#VALUE!	1	0	1	#NUM!
methylenetetrahydrofolate dehydrogenase (NADP+) activity	GO:0004488	1	0	1	#NUM!	1	0	1	#NUM!
rDNA binding	GO:0000182	4	0	1	#NUM!	4	0	1	#NUM!
cysteine dioxygenase activity	GO:0017172	0	0	1	#VALUE!	0	0	1	#VALUE!
GAF domain binding	GO:0036004	1	0	1	#NUM!	1	0	1	#NUM!
phosphoribosylaminoimidazole carboxylase activity	GO:0004638	1	0	1	#NUM!	1	0	1	#NUM!
L-cysteine desulfhydrase activity	GO:0080146	1	0	1	#NUM!	1	0	1	#NUM!
3-oxo-pimeloyl-[acp] methyl ester reductase activity	GO:0102132	1	0	1	#NUM!	1	0	1	#NUM!
oligosaccharide binding	GO:0070492	1	0	1	#NUM!	1	0	1	#NUM!
malate dehydrogenase (NADP+) activity	GO:0046554	1	0	1	#NUM!	1	0	1	#NUM!
protein-glycine ligase activity, initiating	GO:0070736	1	0	1	#NUM!	1	0	1	#NUM!
benzaldehyde dehydrogenase activity	GO:0019115	1	0	1	#NUM!	1	0	1	#NUM!
glycerol channel activity	GO:0015254	0	0	1	#VALUE!	0	0	1	#VALUE!
L-threonine ammonia-lyase activity	GO:0004794	0	0	1	#VALUE!	0	0	1	#VALUE!
iron-sulfur cluster binding	GO:0051536	8	0	1	#NUM!	8	0	1	#NUM!
water transmembrane transporter activity	GO:0005372	1	0	1	#NUM!	1	0	1	#NUM!
phosphatidylinositol phosphate binding	GO:1901981	5	0	1	#NUM!	5	0	1	#NUM!
potassium channel activity	GO:0005267	9	0	1	#NUM!	8	0	1	#NUM!
acylphosphatase activity	GO:0003998	1	0	1	#NUM!	1	0	1	#NUM!
intermembrane ceramide transfer activity	GO:0120017	1	0	1	#NUM!	1	0	1	#NUM!
alcohol dehydrogenase (NADP+) activity	GO:0008106	5	0	1	#NUM!	5	1	0.409462	0.69359
allyl-alcohol dehydrogenase activity	GO:0047655	2	0	1	#NUM!	2	1	0.189934	1.60988
phenylpyruvate tautomerase activity	GO:0050178	1	0	1	#NUM!	1	0	1	#NUM!
peptidyl-histidine dioxygenase activity	GO:0036139	1	0	1	#NUM!	1	0	1	#NUM!
glutathione dehydrogenase (ascorbate) activity	GO:0045174	2	0	1	#NUM!	2	0	1	#NUM!
quinone binding	GO:0048038	3	0	1	#NUM!	3	0	1	#NUM!
ionotropic glutamate receptor activity	GO:0004970	2	0	1	#NUM!	2	0	1	#NUM!
BMP receptor binding	GO:0070700	2	0	1	#NUM!	2	0	1	#NUM!
formimidoyltetrahydrofolate cyclodeaminase activity	GO:0030412	1	0	1	#NUM!	1	0	1	#NUM!
oxaloacetate decarboxylase activity	GO:0008948	1	0	1	#NUM!	1	0	1	#NUM!
1,4-alpha-glucan branching enzyme activity	GO:0003844	1	0	1	#NUM!	1	0	1	#NUM!
endogenous lipid antigen binding	GO:0030883	1	0	1	#NUM!	1	0	1	#NUM!
phosphatidylcholine-sterol O-acyltransferase activator activity	GO:0060228	2	0	1	#NUM!	2	0	1	#NUM!
ATP-dependent 3'-5' DNA helicase activity	GO:0043140	6	0	1	#NUM!	7	0	1	#NUM!
N-acetylglucosaminyldiphosphodolichol N-acetylglucosaminyltransferase activity	GO:0004577	1	0	1	#NUM!	1	0	1	#NUM!
FAT10 activating enzyme activity	GO:0019780	1	0	1	#NUM!	1	0	1	#NUM!
type I interferon receptor binding	GO:0005132	0	0	1	#VALUE!	0	0	1	#VALUE!
single-strand selective uracil DNA N-glycosylase activity	GO:0017065	1	0	1	#NUM!	1	0	1	#NUM!
mercury ion binding	GO:0045340	1	0	1	#NUM!	1	0	1	#NUM!
nuclear export signal receptor activity	GO:0005049	9	0	1	#NUM!	9	0	0.612319	#NUM!
RNA polymerase II-specific DNA-binding transcription factor binding	GO:0061629	2	0	1	#NUM!	4	1	0.343835	0.916734
Rac guanyl-nucleotide exchange factor activity	GO:0030676	7	0	1	#NUM!	7	0	1	#NUM!
glutathione oxidoreductase activity	GO:0097573	1	0	1	#NUM!	1	0	1	#NUM!
DNA-3-methylguanine glycosylase activity	GO:0052822	1	0	1	#NUM!	1	0	1	#NUM!
telomeric G-quadruplex DNA binding	GO:0061849	0	0	1	#VALUE!	1	0	1	#NUM!
dopachrome isomerase activity	GO:0004167	1	0	1	#NUM!	1	0	1	#NUM!
interleukin-1 receptor activity	GO:0004908	1	0	1	#NUM!	2	1	0.189934	1.60988
ATP adenylyltransferase activity	GO:0003877	1	0	1	#NUM!	1	0	1	#NUM!
mRNA CDS binding	GO:1990715	2	0	1	#NUM!	2	0	1	#NUM!
glutamate formimidoyltransferase activity	GO:0030409	1	0	1	#NUM!	1	0	1	#NUM!
small ribosomal subunit rRNA binding	GO:0070181	7	0	1	#NUM!	7	0	1	#NUM!
TORC2 complex binding	GO:1904841	1	0	1	#NUM!	1	0	1	#NUM!
3-oxo-cerotoyl-CoA reductase activity	GO:0102342	1	0	1	#NUM!	1	0	1	#NUM!
peptidyl-asparagine 3-dioxygenase activity	GO:0036140	1	0	1	#NUM!	1	0	1	#NUM!
fructose-6-phosphate binding	GO:0070095	3	0	1	#NUM!	3	0	1	#NUM!
ganglioside GP1c binding	GO:1905577	1	0	1	#NUM!	1	0	1	#NUM!
myosin I binding	GO:0017024	0	0	1	#VALUE!	0	0	1	#VALUE!
calcium oxalate binding	GO:0046904	0	0	1	#VALUE!	0	0	1	#VALUE!
dolichyl pyrophosphate Man9GlcNAc2 alpha-1,3-glucosyltransferase activity	GO:0042281	1	0	1	#NUM!	1	0	1	#NUM!
S-methyl-5-thioribose-1-phosphate isomerase activity	GO:0046523	1	0	1	#NUM!	1	0	1	#NUM!
cyclic nucleotide binding	GO:0030551	2	0	1	#NUM!	2	0	1	#NUM!
pyrimidine deoxyribonucleotide binding	GO:0032556	1	0	1	#NUM!	1	0	1	#NUM!
protein-L-isoaspartate (D-aspartate) O-methyltransferase activity	GO:0004719	2	0	1	#NUM!	2	0	1	#NUM!
UDP-glucose:glycoprotein glucosyltransferase activity	GO:0003980	1	0	1	#NUM!	1	0	1	#NUM!
nucleoside-diphosphatase activity	GO:0017110	1	0	1	#NUM!	3	1	0.270928	1.20442
calcium-independent protein kinase C activity	GO:0004699	1	0	1	#NUM!	1	0	1	#NUM!
N-acetylglucosamine 6-O-sulfotransferase activity	GO:0001517	2	0	1	#NUM!	2	0	1	#NUM!
arginine decarboxylase activity	GO:0008792	1	0	1	#NUM!	1	0	1	#NUM!
chloride ion binding	GO:0031404	4	0	1	#NUM!	4	0	1	#NUM!
pyrimidine-specific mismatch base pair DNA N-glycosylase activity	GO:0008263	2	0	1	#NUM!	2	0	1	#NUM!
glutamine-phenylpyruvate transaminase activity	GO:0047316	1	0	1	#NUM!	1	0	1	#NUM!
galactosyltransferase activity	GO:0008378	7	0	1	#NUM!	8	0	1	#NUM!
arachidonate-CoA ligase activity	GO:0047676	1	0	1	#NUM!	1	0	1	#NUM!
hemoglobin binding	GO:0030492	2	0	1	#NUM!	1	0	1	#NUM!
polysaccharide binding	GO:0030247	3	0	1	#NUM!	4	0	1	#NUM!
O-phospho-L-serine:2-oxoglutarate aminotransferase activity	GO:0004648	1	0	1	#NUM!	1	0	1	#NUM!
phosphatidylserine decarboxylase activity	GO:0004609	2	0	1	#NUM!	2	0	1	#NUM!
cholesterol monooxygenase (side-chain-cleaving) activity	GO:0008386	0	0	1	#VALUE!	0	0	1	#VALUE!
N6-(1,2-dicarboxyethyl)AMP AMP-lyase (fumarate-forming) activity	GO:0004018	1	0	1	#NUM!	1	0	1	#NUM!
prostaglandin-D synthase activity	GO:0004667	1	0	1	#NUM!	2	0	1	#NUM!
mediator complex binding	GO:0036033	3	0	1	#NUM!	4	1	0.343835	0.916734
nitric-oxide synthase activity	GO:0004517	0	0	1	#VALUE!	0	0	1	#VALUE!
interleukin-9 receptor activity	GO:0004919	1	0	1	#NUM!	1	0	1	#NUM!
steroid hormone receptor binding	GO:0035258	1	0	1	#NUM!	1	0	1	#NUM!
N-acetyllactosamine synthase activity	GO:0003945	2	0	1	#NUM!	2	0	1	#NUM!
P2Y1 nucleotide receptor binding	GO:0031812	1	0	1	#NUM!	1	0	1	#NUM!
GMP synthase (glutamine-hydrolyzing) activity	GO:0003922	1	0	1	#NUM!	1	0	1	#NUM!
ceramide binding	GO:0097001	2	0	1	#NUM!	1	0	1	#NUM!
resveratrol binding	GO:1905594	1	0	1	#NUM!	1	0	1	#NUM!
BLOC-2 complex binding	GO:0036461	0	0	1	#VALUE!	0	0	1	#VALUE!
cGMP binding	GO:0030553	4	0	1	#NUM!	4	0	1	#NUM!
calcium, potassium:sodium antiporter activity	GO:0008273	0	0	1	#VALUE!	0	0	1	#VALUE!
MHC protein binding	GO:0042287	1	0	1	#NUM!	1	1	0.0999557	2.30303
clathrin adaptor activity	GO:0035615	6	0	1	#NUM!	6	0	1	#NUM!
phosphatidate cytidylyltransferase activity	GO:0004605	1	0	1	#NUM!	1	0	1	#NUM!
glucose:sodium symporter activity	GO:0005412	1	0	1	#NUM!	1	0	1	#NUM!
FAD binding	GO:0071949	15	1	1	-0.348693	16	1	1	-0.469561
deoxyribonuclease inhibitor activity	GO:0060703	1	0	1	#NUM!	1	0	1	#NUM!
chromatin insulator sequence binding	GO:0043035	1	0	1	#NUM!	1	0	1	#NUM!
phosphatidylcholine-sterol O-acyltransferase activity	GO:0004607	0	0	1	#VALUE!	0	0	1	#VALUE!
troponin T binding	GO:0031014	0	0	1	#VALUE!	0	0	1	#VALUE!
alpha-glucosidase activity	GO:0090599	1	0	1	#NUM!	1	0	1	#NUM!
RNA polymerase III type 3 promoter DNA binding	GO:0001032	2	0	1	#NUM!	2	0	1	#NUM!
G protein-coupled receptor kinase activity	GO:0004703	3	0	1	#NUM!	3	0	1	#NUM!
ADP-specific glucokinase activity	GO:0043843	1	0	1	#NUM!	1	0	1	#NUM!
vitamin binding	GO:0019842	1	0	1	#NUM!	1	0	1	#NUM!
Rho-dependent protein serine/threonine kinase activity	GO:0072518	1	0	1	#NUM!	1	0	1	#NUM!
fatty-acyl-CoA reductase (alcohol-forming) activity	GO:0080019	1	0	1	#NUM!	1	0	1	#NUM!
very-long-chain 3-hydroxyacyl-CoA dehydratase activity	GO:0102158	1	0	1	#NUM!	1	0	1	#NUM!
NADPH binding	GO:0070402	7	0	1	#NUM!	8	0	1	#NUM!
cobalamin binding	GO:0031419	1	0	1	#NUM!	2	0	1	#NUM!
malate transmembrane transporter activity	GO:0015140	0	0	1	#VALUE!	0	0	1	#VALUE!
benzodiazepine receptor activity	GO:0008503	2	0	1	#NUM!	2	0	1	#NUM!
sialyltransferase activity	GO:0008373	5	0	1	#NUM!	6	1	0.468533	0.511269
NADH dehydrogenase activity	GO:0003954	2	0	1	#NUM!	2	0	1	#NUM!
2,4-dienoyl-CoA reductase (NADPH) activity	GO:0008670	1	0	1	#NUM!	1	0	1	#NUM!
aminopeptidase activity	GO:0004177	13	1	1	-0.205592	13	1	1	-0.261921
neuropeptide Y receptor binding	GO:0031841	1	0	1	#NUM!	1	0	1	#NUM!
dihydroorotate dehydrogenase activity	GO:0004152	1	0	1	#NUM!	1	0	1	#NUM!
isocitrate dehydrogenase (NADP+) activity	GO:0004450	2	0	1	#NUM!	2	0	1	#NUM!
prostaglandin transmembrane transporter activity	GO:0015132	1	0	1	#NUM!	1	0	1	#NUM!
calcium-dependent protein binding	GO:0048306	37	3	1	-0.152949	38	3	1	-0.235946
gap junction channel activity involved in bundle of His cell-Purkinje myocyte electrical coupling	GO:0086078	1	0	1	#NUM!	1	0	1	#NUM!
lanosterol synthase activity	GO:0000250	1	0	1	#NUM!	1	1	0.0999557	2.30303
hormone binding	GO:0042562	3	0	1	#NUM!	3	0	1	#NUM!
chitin binding	GO:0008061	1	0	1	#NUM!	1	0	1	#NUM!
neurotransmitter receptor activity	GO:0030594	0	0	1	#VALUE!	0	0	1	#VALUE!
DNA-methyltransferase activity	GO:0009008	2	0	1	#NUM!	3	0	1	#NUM!
ethanolamine kinase activity	GO:0004305	3	0	1	#NUM!	3	0	1	#NUM!
aralkylamine N-acetyltransferase activity	GO:0004059	0	0	1	#VALUE!	0	0	1	#VALUE!
gap junction channel activity involved in cardiac conduction electrical coupling	GO:0086075	1	0	1	#NUM!	1	0	1	#NUM!
ATP-dependent 5'-3' DNA helicase activity	GO:0043141	4	0	1	#NUM!	5	0	1	#NUM!
neurexin family protein binding	GO:0042043	5	0	1	#NUM!	6	1	0.468533	0.511269
uridine-diphosphatase activity	GO:0045134	3	0	1	#NUM!	3	0	1	#NUM!
anandamide amidohydrolase activity	GO:0103073	1	0	1	#NUM!	1	0	1	#NUM!
phenanthrene-9,10-epoxide hydrolase activity	GO:0019119	1	0	1	#NUM!	1	0	1	#NUM!
voltage-gated potassium channel activity involved in cardiac muscle cell action potential repolarization	GO:0086008	1	0	1	#NUM!	1	0	1	#NUM!
acyl-CoA oxidase activity	GO:0003997	1	0	1	#NUM!	1	0	1	#NUM!
wide pore channel activity	GO:0022829	2	0	1	#NUM!	2	0	1	#NUM!
voltage-gated potassium channel activity involved in SA node cell action potential depolarization	GO:0086041	1	0	1	#NUM!	1	0	1	#NUM!
Tat protein binding	GO:0030957	8	0	1	#NUM!	8	0	1	#NUM!
sulfatide binding	GO:0120146	1	0	1	#NUM!	1	0	1	#NUM!
dopamine receptor binding	GO:0050780	1	0	1	#NUM!	1	0	1	#NUM!
protein-disulfide reductase (glutathione) activity	GO:0019153	1	0	1	#NUM!	1	0	1	#NUM!
medium-chain acyl-CoA hydrolase activity	GO:0052815	1	0	1	#NUM!	1	0	1	#NUM!
alcohol dehydrogenase (NAD) activity	GO:0004022	2	0	1	#NUM!	2	0	1	#NUM!
kainate selective glutamate receptor activity	GO:0015277	2	0	1	#NUM!	2	0	1	#NUM!
acetylcholine receptor regulator activity	GO:0030548	1	0	1	#NUM!	1	0	1	#NUM!
phosphatidylinositol-4-phosphate binding	GO:0070273	15	1	1	-0.348693	16	1	1	-0.469561
RNA polymerase core enzyme binding	GO:0043175	1	0	1	#NUM!	1	0	1	#NUM!
3'-5' DNA helicase activity	GO:0043138	2	0	1	#NUM!	2	0	1	#NUM!
complement binding	GO:0001848	1	0	1	#NUM!	2	0	1	#NUM!
vasopressin receptor activity	GO:0005000	1	0	1	#NUM!	1	0	1	#NUM!
RNA polymerase III type 1 promoter sequence-specific DNA binding	GO:0001002	1	0	1	#NUM!	1	0	1	#NUM!
1-acyl-2-lysophosphatidylserine acylhydrolase activity	GO:0052740	1	0	1	#NUM!	1	0	1	#NUM!
cardiolipin binding	GO:1901612	2	0	1	#NUM!	3	0	1	#NUM!
voltage-gated sodium channel activity	GO:0005248	5	0	1	#NUM!	6	0	1	#NUM!
oleic acid binding	GO:0070538	2	0	1	#NUM!	2	0	1	#NUM!
D4 dopamine receptor binding	GO:0031751	1	0	1	#NUM!	1	0	1	#NUM!
GABA-gated chloride ion channel activity	GO:0022851	3	0	1	#NUM!	3	0	1	#NUM!
ubiquitin-protein transferase activator activity	GO:0097027	6	0	1	#NUM!	6	0	1	#NUM!
transferase activity, transferring glycosyl groups	GO:0016757	4	0	1	#NUM!	5	0	1	#NUM!
interleukin-5 receptor activity	GO:0004914	0	0	1	#VALUE!	0	0	1	#VALUE!
transferase activity, transferring acyl groups other than amino-acyl groups	GO:0016747	1	0	1	#NUM!	1	0	1	#NUM!
3-oxo-cerotoyl-CoA synthase activity	GO:0102337	1	0	1	#NUM!	1	0	1	#NUM!
inositol-polyphosphate 5-phosphatase activity	GO:0004445	3	0	1	#NUM!	3	0	1	#NUM!
orcinol O-methyltransferase activity	GO:0102938	1	0	1	#NUM!	1	0	1	#NUM!
deoxyribonuclease activity	GO:0004536	1	0	1	#NUM!	1	0	1	#NUM!
alkaline phosphatase activity	GO:0004035	0	0	1	#VALUE!	0	0	1	#VALUE!
neurotransmitter transporter activity	GO:0005326	1	0	1	#NUM!	1	0	1	#NUM!
monocarboxylate:sodium symporter activity	GO:0140161	0	0	1	#VALUE!	0	0	1	#VALUE!
orotate phosphoribosyltransferase activity	GO:0004588	1	0	1	#NUM!	1	0	1	#NUM!
RNA polymerase III core binding	GO:0000994	1	0	1	#NUM!	1	0	1	#NUM!
pre-mRNA intronic pyrimidine-rich binding	GO:0097158	1	0	1	#NUM!	1	0	1	#NUM!
fibrinogen binding	GO:0070051	1	0	1	#NUM!	1	0	1	#NUM!
glycine-tRNA ligase activity	GO:0004820	1	0	1	#NUM!	1	0	1	#NUM!
hydrolase activity, acting on ester bonds	GO:0016788	4	0	1	#NUM!	4	0	1	#NUM!
hormone receptor binding	GO:0051427	1	0	1	#NUM!	0	0	1	#VALUE!
sodium channel activity	GO:0005272	1	0	1	#NUM!	1	0	1	#NUM!
protein-arginine deiminase activity	GO:0004668	0	0	1	#VALUE!	0	0	1	#VALUE!
growth hormone-releasing hormone activity	GO:0016608	1	0	1	#NUM!	1	0	1	#NUM!
vascular endothelial growth factor receptor binding	GO:0005172	3	0	1	#NUM!	4	0	1	#NUM!
C-rich single-stranded DNA binding	GO:1990829	1	0	1	#NUM!	2	0	1	#NUM!
cell adhesive protein binding involved in bundle of His cell-Purkinje myocyte communication	GO:0086083	3	0	1	#NUM!	3	0	1	#NUM!
oxysterol binding	GO:0008142	3	0	1	#NUM!	3	0	1	#NUM!
glycerate dehydrogenase activity	GO:0008465	1	0	1	#NUM!	1	0	1	#NUM!
NAD(P)+ transhydrogenase activity	GO:0008746	1	0	1	#NUM!	1	0	1	#NUM!
acetyl-CoA carboxylase activity	GO:0003989	1	0	1	#NUM!	1	0	1	#NUM!
dicarboxylic acid transmembrane transporter activity	GO:0005310	0	0	1	#VALUE!	0	0	1	#VALUE!
BRE binding	GO:0042835	1	0	1	#NUM!	1	0	1	#NUM!
angiotensin receptor binding	GO:0031701	2	0	1	#NUM!	2	0	1	#NUM!
MH2 domain binding	GO:0035500	1	0	1	#NUM!	1	0	1	#NUM!
interleukin-16 receptor activity	GO:0042012	1	0	1	#NUM!	1	0	1	#NUM!
G protein-coupled serotonin receptor binding	GO:0031821	4	0	1	#NUM!	4	0	1	#NUM!
aryl sulfotransferase activity	GO:0004062	3	0	1	#NUM!	5	0	1	#NUM!
voltage-gated potassium channel activity involved in atrial cardiac muscle cell action potential repolarization	GO:0086089	0	0	1	#VALUE!	1	0	1	#NUM!
monosialoganglioside sialyltransferase activity	GO:0047288	2	0	1	#NUM!	2	0	1	#NUM!
molybdenum ion binding	GO:0030151	1	0	1	#NUM!	2	1	0.189934	1.60988
IkappaB kinase complex binding	GO:0106137	2	0	1	#NUM!	2	0	1	#NUM!
nucleic acid transmembrane transporter activity	GO:0051032	1	0	1	#NUM!	1	0	1	#NUM!
ATPase coupled ion transmembrane transporter activity	GO:0042625	2	0	1	#NUM!	2	0	1	#NUM!
RNA stem-loop binding	GO:0035613	8	0	1	#NUM!	8	0	1	#NUM!
inositol trisphosphate phosphatase activity	GO:0046030	1	0	1	#NUM!	1	0	1	#NUM!
3alpha,7alpha,12alpha-trihydroxy-5beta-cholest-24-enoyl-CoA hydratase activity	GO:0033989	1	0	1	#NUM!	1	0	1	#NUM!
prostaglandin-endoperoxide synthase activity	GO:0004666	2	0	1	#NUM!	2	0	1	#NUM!
interleukin-33 binding	GO:0002113	0	0	1	#VALUE!	1	1	0.0999557	2.30303
CCR2 chemokine receptor binding	GO:0031727	1	0	1	#NUM!	0	0	1	#VALUE!
acetylcholine-gated cation-selective channel activity	GO:0022848	1	0	1	#NUM!	2	0	1	#NUM!
dipeptidyl-peptidase activity	GO:0008239	2	0	1	#NUM!	3	0	1	#NUM!
double-stranded methylated DNA binding	GO:0010385	4	0	1	#NUM!	4	0	1	#NUM!
UDP-sugar diphosphatase activity	GO:0008768	2	0	1	#NUM!	2	0	1	#NUM!
tumor necrosis factor-activated receptor activity	GO:0005031	2	0	1	#NUM!	3	0	1	#NUM!
CXCR5 chemokine receptor binding	GO:0031724	0	0	1	#VALUE!	0	0	1	#VALUE!
hydroxylysine kinase activity	GO:0047992	0	0	1	#VALUE!	1	0	1	#NUM!
4-aminobutyrate:2-oxoglutarate transaminase activity	GO:0034386	1	0	1	#NUM!	1	0	1	#NUM!
maltose alpha-glucosidase activity	GO:0032450	2	0	1	#NUM!	2	0	1	#NUM!
proline dipeptidase activity	GO:0102009	1	0	1	#NUM!	1	0	1	#NUM!
troponin C binding	GO:0030172	1	0	1	#NUM!	1	0	1	#NUM!
[acetyl-CoA carboxylase] kinase activity	GO:0050405	2	0	1	#NUM!	2	0	1	#NUM!
proton-transporting ATPase activity, rotational mechanism	GO:0046961	16	1	1	-0.413232	17	1	1	-0.530185
phospholipid-translocating ATPase activity	GO:0004012	1	0	1	#NUM!	1	0	1	#NUM!
exo-alpha-sialidase activity	GO:0004308	2	0	1	#NUM!	2	0	1	#NUM!
peptide receptor activity	GO:0001653	2	0	1	#NUM!	2	0	1	#NUM!
phosphatidylinositol 3-kinase catalytic subunit binding	GO:0036313	1	0	1	#NUM!	1	0	1	#NUM!
biliverdin reductase activity	GO:0004074	2	0	1	#NUM!	2	0	1	#NUM!
JUN kinase phosphatase activity	GO:0008579	1	0	1	#NUM!	1	0	1	#NUM!
arginine deiminase activity	GO:0016990	0	0	1	#VALUE!	0	0	1	#VALUE!
pre-mRNA 5'-splice site binding	GO:0030627	1	0	1	#NUM!	1	0	1	#NUM!
NAD-dependent protein deacetylase activity	GO:0034979	1	0	1	#NUM!	1	0	1	#NUM!
heptaldehyde:oxygen oxidoreductase activity	GO:0102798	0	0	1	#VALUE!	1	0	1	#NUM!
vasoactive intestinal polypeptide receptor activity	GO:0004999	1	0	1	#NUM!	1	0	1	#NUM!
heme oxygenase (decyclizing) activity	GO:0004392	1	0	1	#NUM!	2	0	1	#NUM!
TAP binding	GO:0046977	1	0	1	#NUM!	1	0	1	#NUM!
pyridoxal phosphatase activity	GO:0033883	2	0	1	#NUM!	2	0	1	#NUM!
diacylglycerol kinase activity	GO:0004143	5	0	1	#NUM!	5	0	1	#NUM!
xanthine dehydrogenase activity	GO:0004854	0	0	1	#VALUE!	1	0	1	#NUM!
formaldehyde dehydrogenase activity	GO:0018467	1	0	1	#NUM!	1	0	1	#NUM!
linoleoyl-CoA desaturase activity	GO:0016213	1	0	1	#NUM!	1	0	1	#NUM!
CCR6 chemokine receptor binding	GO:0031731	0	0	1	#VALUE!	0	0	1	#VALUE!
denatured protein binding	GO:0031249	1	0	1	#NUM!	1	0	1	#NUM!
ubiquitin-like protein binding	GO:0032182	3	0	1	#NUM!	3	0	1	#NUM!
prostaglandin-E2 9-reductase activity	GO:0050221	1	0	1	#NUM!	1	0	1	#NUM!
protein phosphatase 2B binding	GO:0030346	3	0	1	#NUM!	3	0	1	#NUM!
cytidylate kinase activity	GO:0004127	1	0	1	#NUM!	1	0	1	#NUM!
Ral guanyl-nucleotide exchange factor activity	GO:0008321	1	0	1	#NUM!	1	0	1	#NUM!
IgG binding	GO:0019864	1	0	1	#NUM!	2	1	0.189934	1.60988
AP-2 adaptor complex binding	GO:0035612	6	0	1	#NUM!	6	0	1	#NUM!
metalloaminopeptidase activity	GO:0070006	6	0	1	#NUM!	6	0	1	#NUM!
biotin carboxylase activity	GO:0004075	1	0	1	#NUM!	1	0	1	#NUM!
structural constituent of chromatin	GO:0030527	1	0	1	#NUM!	1	0	1	#NUM!
RNA polymerase II transcription regulator recruiting activity	GO:0001135	1	0	1	#NUM!	1	0	1	#NUM!
angiotensin type I receptor activity	GO:0001596	0	0	1	#VALUE!	0	0	1	#VALUE!
NEDD8 ligase activity	GO:0061663	1	0	1	#NUM!	1	1	0.0999557	2.30303
substance K receptor binding	GO:0031837	2	0	1	#NUM!	2	0	1	#NUM!
aspartic-type peptidase activity	GO:0070001	1	0	1	#NUM!	1	0	1	#NUM!
inositol-1,3,4-trisphosphate 6-kinase activity	GO:0052725	0	0	1	#VALUE!	1	1	0.0999557	2.30303
ketohexokinase activity	GO:0004454	0	0	1	#VALUE!	0	0	1	#VALUE!
endopeptidase activator activity	GO:0061133	5	0	1	#NUM!	5	0	1	#NUM!
adenylate cyclase activity	GO:0004016	2	0	1	#NUM!	2	0	1	#NUM!
metal chelating activity	GO:0046911	1	0	1	#NUM!	1	0	1	#NUM!
alanine-glyoxylate transaminase activity	GO:0008453	0	0	1	#VALUE!	0	0	1	#VALUE!
glucoside transmembrane transporter activity	GO:0042947	1	0	1	#NUM!	1	0	1	#NUM!
polyol transmembrane transporter activity	GO:0015166	1	0	1	#NUM!	1	0	1	#NUM!
calcium-transporting ATPase activity	GO:0005388	2	0	1	#NUM!	2	0	1	#NUM!
hyaluronoglucuronidase activity	GO:0033906	0	0	1	#VALUE!	0	0	1	#VALUE!
mRNA cap binding	GO:0098808	2	0	1	#NUM!	2	0	1	#NUM!
diacylglycerol binding	GO:0019992	6	0	1	#NUM!	7	0	1	#NUM!
apelin receptor binding	GO:0031704	1	0	1	#NUM!	1	0	1	#NUM!
neuropeptide hormone activity	GO:0005184	7	0	1	#NUM!	7	1	0.521703	0.357118
placental growth factor-activated receptor activity	GO:0036332	1	0	1	#NUM!	1	1	0.0999557	2.30303
hepatocyte growth factor receptor binding	GO:0005171	1	0	1	#NUM!	1	0	1	#NUM!
ribosome binding	GO:0043022	27	2	1	-0.243333	27	2	1	-0.299662
UDP-galactose transmembrane transporter activity	GO:0005459	1	0	1	#NUM!	1	0	1	#NUM!
sphingomyelin phosphodiesterase activity	GO:0004767	3	0	1	#NUM!	3	0	1	#NUM!
alpha-2C adrenergic receptor binding	GO:0031696	2	0	1	#NUM!	2	0	1	#NUM!
very-low-density lipoprotein particle receptor binding	GO:0070326	2	0	1	#NUM!	2	0	1	#NUM!
scavenger receptor binding	GO:0005124	1	0	1	#NUM!	1	0	1	#NUM!
bis(5'-adenosyl)-pentaphosphatase activity	GO:0034432	3	0	1	#NUM!	3	0	1	#NUM!
protein membrane anchor	GO:0043495	7	0	1	#NUM!	7	1	0.521703	0.357118
progesterone receptor binding	GO:0033142	2	0	1	#NUM!	2	0	1	#NUM!
inorganic phosphate transmembrane transporter activity	GO:0005315	2	0	1	#NUM!	2	0	1	#NUM!
phosphoglycerate kinase activity	GO:0004618	1	0	1	#NUM!	1	0	1	#NUM!
8-oxo-dGDP phosphatase activity	GO:0044715	2	0	1	#NUM!	1	0	1	#NUM!
hemi-methylated DNA-binding	GO:0044729	1	0	1	#NUM!	1	0	1	#NUM!
ADP-ribosylarginine hydrolase activity	GO:0003875	1	0	1	#NUM!	1	0	1	#NUM!
lutropin-choriogonadotropic hormone receptor binding	GO:0031775	1	0	1	#NUM!	1	0	1	#NUM!
aspartic-type endopeptidase inhibitor activity	GO:0019828	2	0	1	#NUM!	2	0	1	#NUM!
nucleobase transmembrane transporter activity	GO:0015205	1	0	1	#NUM!	1	0	1	#NUM!
benzodiazepine receptor binding	GO:0030156	2	0	1	#NUM!	3	0	1	#NUM!
oxygen sensor activity	GO:0019826	2	0	1	#NUM!	2	0	1	#NUM!
extracellular matrix structural constituent conferring compression resistance	GO:0030021	3	0	1	#NUM!	5	0	1	#NUM!
geranyltranstransferase activity	GO:0004337	2	0	1	#NUM!	2	0	1	#NUM!
dihydronicotinamide riboside quinone reductase activity	GO:0001512	1	0	1	#NUM!	1	0	1	#NUM!
leptin receptor activity	GO:0038021	1	0	1	#NUM!	1	0	1	#NUM!
RNA trimethylguanosine synthase activity	GO:0071164	1	0	1	#NUM!	1	0	1	#NUM!
tRNA (cytosine) methyltransferase activity	GO:0016427	1	0	1	#NUM!	1	0	1	#NUM!
phosphoribosylformylglycinamidine cyclo-ligase activity	GO:0004641	1	0	1	#NUM!	1	0	1	#NUM!
lysophosphatidic acid binding	GO:0035727	2	0	1	#NUM!	2	0	1	#NUM!
calcitonin binding	GO:0032841	0	0	1	#VALUE!	0	0	1	#VALUE!
palmitoleoyltransferase activity	GO:1990698	1	0	1	#NUM!	1	0	1	#NUM!
phosphatidylinositol-4,5-bisphosphate 4-phosphatase activity	GO:0034597	1	0	1	#NUM!	1	0	1	#NUM!
peptidase activator activity	GO:0016504	6	0	1	#NUM!	6	0	1	#NUM!
pre-mRNA binding	GO:0036002	13	1	1	-0.205592	13	3	0.133573	0.836691
pyrophosphatase activity	GO:0016462	1	0	1	#NUM!	1	0	1	#NUM!
geranylgeranyl reductase activity	GO:0045550	1	0	1	#NUM!	1	0	1	#NUM!
L-ascorbate:sodium symporter activity	GO:0008520	1	0	1	#NUM!	1	0	1	#NUM!
ATP-dependent helicase activity	GO:0008026	4	0	1	#NUM!	5	0	1	#NUM!
phosphotransferase activity, for other substituted phosphate groups	GO:0016780	1	0	1	#NUM!	1	0	1	#NUM!
GDP-dissociation inhibitor binding	GO:0051021	1	0	1	#NUM!	1	0	1	#NUM!
polynucleotide 5'-phosphatase activity	GO:0004651	1	0	1	#NUM!	1	0	1	#NUM!
phospholipase A1 activity	GO:0008970	3	0	1	#NUM!	3	0	1	#NUM!
calcium-independent phospholipase A2 activity	GO:0047499	2	0	1	#NUM!	2	0	1	#NUM!
glycogen (starch) synthase activity	GO:0004373	1	0	1	#NUM!	1	0	1	#NUM!
lysine-tRNA ligase activity	GO:0004824	1	0	1	#NUM!	1	0	1	#NUM!
ferric iron binding	GO:0008199	4	0	1	#NUM!	4	1	0.343835	0.916734
RNA polymerase III type 3 promoter sequence-specific DNA binding	GO:0001006	1	0	1	#NUM!	1	0	1	#NUM!
methylmalonate-semialdehyde dehydrogenase (acylating) activity	GO:0004491	1	0	1	#NUM!	1	0	1	#NUM!
alkyl hydroperoxide reductase activity	GO:0008785	1	0	1	#NUM!	1	0	1	#NUM!
nitrite reductase (NO-forming) activity	GO:0050421	1	0	1	#NUM!	1	0	1	#NUM!
glycogenin glucosyltransferase activity	GO:0008466	2	0	1	#NUM!	2	0	1	#NUM!
glutamate:sodium symporter activity	GO:0015501	3	0	1	#NUM!	3	0	1	#NUM!
isomerase activity	GO:0016853	5	0	1	#NUM!	6	1	0.468533	0.511269
interleukin-33 receptor activity	GO:0002114	1	0	1	#NUM!	2	1	0.189934	1.60988
palmitoyl-(protein) hydrolase activity	GO:0008474	4	0	1	#NUM!	4	1	0.343835	0.916734
GDP-mannose 3,5-epimerase activity	GO:0047918	1	0	1	#NUM!	1	0	1	#NUM!
MHC class Ib protein binding	GO:0023029	1	0	1	#NUM!	2	0	1	#NUM!
voltage-gated potassium channel activity involved in ventricular cardiac muscle cell action potential repolarization	GO:1902282	1	0	1	#NUM!	1	0	1	#NUM!
methionine adenosyltransferase regulator activity	GO:0048270	1	0	1	#NUM!	1	0	1	#NUM!
asparaginase activity	GO:0004067	1	0	1	#NUM!	1	0	1	#NUM!
RNA polymerase II regulatory region DNA binding	GO:0001012	8	0	1	#NUM!	9	0	0.612319	#NUM!
kynurenine-glyoxylate transaminase activity	GO:0047315	1	0	1	#NUM!	1	0	1	#NUM!
opioid peptide activity	GO:0001515	0	0	1	#VALUE!	0	0	1	#VALUE!
endoribonuclease inhibitor activity	GO:0060698	1	0	1	#NUM!	1	0	1	#NUM!
amylin binding	GO:0097645	1	0	1	#NUM!	1	0	1	#NUM!
nucleoside monophosphate kinase activity	GO:0050145	4	0	1	#NUM!	4	0	1	#NUM!
phosphatidylinositol phosphate 4-phosphatase activity	GO:0034596	1	0	1	#NUM!	1	0	1	#NUM!
ATP-dependent NAD(P)H-hydrate dehydratase activity	GO:0047453	1	0	1	#NUM!	1	0	1	#NUM!
nucleoside binding	GO:0001882	2	0	1	#NUM!	2	0	1	#NUM!
glycine N-benzoyltransferase activity	GO:0047962	1	0	1	#NUM!	1	0	1	#NUM!
ribonuclease inhibitor activity	GO:0008428	1	0	1	#NUM!	1	0	1	#NUM!
acetylcholine receptor inhibitor activity	GO:0030550	1	0	1	#NUM!	1	0	1	#NUM!
glutathione transmembrane transporter activity	GO:0034634	1	0	1	#NUM!	1	0	1	#NUM!
dioxygenase activity	GO:0051213	10	1	1	0.0567718	10	0	0.612293	#NUM!
growth hormone receptor activity	GO:0004903	1	0	1	#NUM!	1	0	1	#NUM!
gamma-butyrobetaine dioxygenase activity	GO:0008336	1	0	1	#NUM!	1	0	1	#NUM!
type II activin receptor binding	GO:0070699	1	0	1	#NUM!	1	0	1	#NUM!
type I interferon binding	GO:0019962	0	0	1	#VALUE!	1	1	0.0999557	2.30303
AMP-activated protein kinase activity	GO:0004679	3	0	1	#NUM!	3	0	1	#NUM!
extracellular matrix constituent conferring elasticity	GO:0030023	2	0	1	#NUM!	2	0	1	#NUM!
cytokine binding	GO:0019955	16	1	1	-0.413232	18	1	1	-0.587344
histamine receptor activity	GO:0004969	1	0	1	#NUM!	1	0	1	#NUM!
histamine oxidase activity	GO:0052598	0	0	1	#VALUE!	0	0	1	#VALUE!
aspartate-tRNA(Asn) ligase activity	GO:0050560	1	0	1	#NUM!	1	0	1	#NUM!
lithocholic acid binding	GO:1902121	0	0	1	#VALUE!	0	0	1	#VALUE!
NAD(P)+ transhydrogenase (B-specific) activity	GO:0003957	1	0	1	#NUM!	1	0	1	#NUM!
sphingosine N-acyltransferase activity	GO:0050291	2	0	1	#NUM!	2	0	1	#NUM!
17-alpha-hydroxyprogesterone aldolase activity	GO:0047442	0	0	1	#VALUE!	0	0	1	#VALUE!
oxidoreductase activity, acting on paired donors, with incorporation or reduction of molecular oxygen, NAD(P)H as one donor, and incorporation of one atom of oxygen	GO:0016709	3	0	1	#NUM!	4	0	1	#NUM!
L-cysteine:2-oxoglutarate aminotransferase activity	GO:0047801	1	0	1	#NUM!	1	0	1	#NUM!
succinate dehydrogenase activity	GO:0000104	1	0	1	#NUM!	1	0	1	#NUM!
L-ascorbic acid transmembrane transporter activity	GO:0015229	1	0	1	#NUM!	1	0	1	#NUM!
calcium-dependent phospholipid binding	GO:0005544	22	2	1	-0.0385384	22	2	1	-0.0948671
testosterone dehydrogenase [NAD(P)] activity	GO:0030283	1	0	1	#NUM!	1	0	1	#NUM!
tRNA (guanine-N1-)-methyltransferase activity	GO:0009019	1	0	1	#NUM!	1	0	1	#NUM!
galanin receptor activity	GO:0004966	2	0	1	#NUM!	2	0	1	#NUM!
ligand-gated calcium channel activity	GO:0099604	2	0	1	#NUM!	2	0	1	#NUM!
thiamine transmembrane transporter activity	GO:0015234	2	0	1	#NUM!	2	0	1	#NUM!
glucagon receptor activity	GO:0004967	0	0	1	#VALUE!	0	0	1	#VALUE!
2',3'-cyclic-nucleotide 3'-phosphodiesterase activity	GO:0004113	1	0	1	#NUM!	1	0	1	#NUM!
gap junction channel activity involved in atrial cardiac muscle cell-AV node cell electrical coupling	GO:0086076	1	0	1	#NUM!	1	0	1	#NUM!
proteinase activated receptor binding	GO:0031871	3	0	1	#NUM!	3	0	1	#NUM!
vitamin transmembrane transporter activity	GO:0090482	0	0	1	#VALUE!	0	0	1	#VALUE!
neurotransmitter:sodium symporter activity	GO:0005328	0	0	1	#VALUE!	0	0	1	#VALUE!
glucuronyl-galactosyl-proteoglycan 4-alpha-N-acetylglucosaminyltransferase activity	GO:0001888	1	0	1	#NUM!	1	0	1	#NUM!
peptide-glutamate-N-acetyltransferase activity	GO:1990190	1	0	1	#NUM!	1	0	1	#NUM!
fumarate hydratase activity	GO:0004333	1	0	1	#NUM!	1	0	1	#NUM!
TAP1 binding	GO:0046978	1	0	1	#NUM!	2	0	1	#NUM!
endothelin A receptor binding	GO:0031707	1	0	1	#NUM!	1	0	1	#NUM!
oxoglutarate dehydrogenase (succinyl-transferring) activity	GO:0004591	2	0	1	#NUM!	2	0	1	#NUM!
8-oxo-7,8-dihydroguanine DNA N-glycosylase activity	GO:0034039	2	0	1	#NUM!	2	0	1	#NUM!
protein-glycine ligase activity	GO:0070735	1	0	1	#NUM!	1	0	1	#NUM!
rRNA (guanosine-2'-O-)-methyltransferase activity	GO:0070039	0	0	1	#VALUE!	0	0	1	#VALUE!
intracellular calcium activated chloride channel activity	GO:0005229	3	0	1	#NUM!	2	0	1	#NUM!
histidine decarboxylase activity	GO:0004398	0	0	1	#VALUE!	0	0	1	#VALUE!
caspase binding	GO:0089720	5	0	1	#NUM!	5	0	1	#NUM!
NF-kappaB-inducing kinase activity	GO:0004704	1	0	1	#NUM!	2	0	1	#NUM!
ligand-activated transcription factor activity	GO:0098531	1	0	1	#NUM!	1	0	1	#NUM!
antiporter activity	GO:0015297	4	0	1	#NUM!	5	1	0.409462	0.69359
hemoglobin alpha binding	GO:0031721	1	0	1	#NUM!	1	0	1	#NUM!
lipid kinase activity	GO:0001727	2	0	1	#NUM!	2	0	1	#NUM!
neurohypophyseal hormone activity	GO:0005185	0	0	1	#VALUE!	0	0	1	#VALUE!
volume-sensitive anion channel activity	GO:0005225	2	0	1	#NUM!	2	0	1	#NUM!
N-terminal protein N-methyltransferase activity	GO:0071885	1	0	1	#NUM!	1	0	1	#NUM!
O-acyltransferase activity	GO:0008374	3	0	1	#NUM!	3	0	1	#NUM!
carboxylic acid transmembrane transporter activity	GO:0046943	0	0	1	#VALUE!	0	0	1	#VALUE!
succinate dehydrogenase (ubiquinone) activity	GO:0008177	3	0	1	#NUM!	3	0	1	#NUM!
1-alkyl-2-acetylglycerophosphocholine esterase activity	GO:0003847	2	0	1	#NUM!	2	0	1	#NUM!
phosphate ion transmembrane transporter activity	GO:0015114	1	0	1	#NUM!	1	0	1	#NUM!
peptidyl-aspartic acid 3-dioxygenase activity	GO:0062101	1	0	1	#NUM!	1	0	1	#NUM!
acid phosphatase activity	GO:0003993	3	0	1	#NUM!	3	0	1	#NUM!
hydroxyacid-oxoacid transhydrogenase activity	GO:0047988	1	0	1	#NUM!	1	0	1	#NUM!
UFM1 transferase activity	GO:0071568	1	0	1	#NUM!	1	0	1	#NUM!
voltage-gated calcium channel activity involved in positive regulation of presynaptic cytosolic calcium levels	GO:0099635	1	0	1	#NUM!	1	0	1	#NUM!
purine nucleotide binding	GO:0017076	1	0	1	#NUM!	1	0	1	#NUM!
calcium-dependent protein serine/threonine phosphatase activity	GO:0004723	2	0	1	#NUM!	2	1	0.189934	1.60988
cell adhesive protein binding involved in AV node cell-bundle of His cell communication	GO:0086082	1	0	1	#NUM!	1	0	1	#NUM!
glucuronosyl-N-acetylgalactosaminyl-proteoglycan 4-beta-N-acetylgalactosaminyltransferase activity	GO:0047238	1	0	1	#NUM!	1	0	1	#NUM!
potassium:proton exchanging ATPase activity	GO:0008900	1	0	1	#NUM!	1	0	1	#NUM!
endoribonuclease activity	GO:0004521	11	1	1	-0.0385384	12	1	1	-0.181879
vitamin E binding	GO:0008431	0	0	1	#VALUE!	0	0	1	#VALUE!
glucosamine 6-phosphate N-acetyltransferase activity	GO:0004343	1	0	1	#NUM!	1	0	1	#NUM!
tubulin-glutamic acid ligase activity	GO:0070740	1	0	1	#NUM!	1	0	1	#NUM!
amylase activity	GO:0016160	1	0	1	#NUM!	1	0	1	#NUM!
adrenergic receptor activity	GO:0004935	2	0	1	#NUM!	2	0	1	#NUM!
fibroblast growth factor receptor binding	GO:0005104	3	0	1	#NUM!	3	0	1	#NUM!
galactose binding	GO:0005534	1	0	1	#NUM!	1	0	1	#NUM!
DNA/RNA helicase activity	GO:0033677	1	0	1	#NUM!	1	0	1	#NUM!
1-alkylglycerophosphocholine O-acetyltransferase activity	GO:0047192	1	0	1	#NUM!	1	0	1	#NUM!
strictosidine synthase activity	GO:0016844	1	0	1	#NUM!	1	0	1	#NUM!
cupric ion binding	GO:1903135	2	0	1	#NUM!	2	0	1	#NUM!
inositol tetrakisphosphate 1-kinase activity	GO:0047325	0	0	1	#VALUE!	1	1	0.0999557	2.30303
pyruvate dehydrogenase (acetyl-transferring) activity	GO:0004739	2	0	1	#NUM!	2	0	1	#NUM!
NADPH:quinone reductase activity	GO:0003960	1	0	1	#NUM!	1	0	1	#NUM!
ubiquitin-protein transferase regulator activity	GO:0055106	2	0	1	#NUM!	2	0	1	#NUM!
GDP binding	GO:0019003	50	4	1	-0.166372	50	5	1	0.000443033
rRNA binding	GO:0019843	23	2	1	-0.0829902	22	1	0.718719	-0.788014
melanocortin receptor activity	GO:0004977	2	0	1	#NUM!	2	0	1	#NUM!
intermediate filament binding	GO:0019215	3	0	1	#NUM!	3	0	1	#NUM!
proteasome regulatory particle binding	GO:1904855	1	0	1	#NUM!	1	0	1	#NUM!
rRNA methyltransferase activity	GO:0008649	1	0	1	#NUM!	1	0	1	#NUM!
glutathione synthase activity	GO:0004363	1	0	1	#NUM!	1	0	1	#NUM!
sodium-dependent L-ascorbate transmembrane transporter activity	GO:0070890	1	0	1	#NUM!	1	0	1	#NUM!
interleukin-23 receptor binding	GO:0045519	1	0	1	#NUM!	1	0	1	#NUM!
dihydroceramide kinase activity	GO:0102773	1	0	1	#NUM!	1	0	1	#NUM!
GPI-linked ephrin receptor activity	GO:0005004	4	0	1	#NUM!	4	0	1	#NUM!
phosphatidate phosphatase activity	GO:0008195	4	0	1	#NUM!	4	0	1	#NUM!
glutamate binding	GO:0016595	6	0	1	#NUM!	6	0	1	#NUM!
hydroxypyruvate reductase activity	GO:0016618	1	0	1	#NUM!	1	0	1	#NUM!
phosphotransferase activity, alcohol group as acceptor	GO:0016773	1	0	1	#NUM!	1	0	1	#NUM!
RNA-directed 5'-3' RNA polymerase activity	GO:0003968	1	0	1	#NUM!	1	0	1	#NUM!
GMP synthase activity	GO:0003921	1	0	1	#NUM!	1	0	1	#NUM!
thyroid hormone binding	GO:0070324	5	0	1	#NUM!	6	0	1	#NUM!
phosphorylase kinase regulator activity	GO:0008607	2	0	1	#NUM!	2	0	1	#NUM!
nerve growth factor receptor binding	GO:0005163	1	0	1	#NUM!	1	0	1	#NUM!
peptidyl-cysteine S-nitrosylase activity	GO:0035605	1	0	1	#NUM!	1	0	1	#NUM!
HLA-A specific activating MHC class I receptor activity	GO:0030108	1	0	1	#NUM!	1	0	1	#NUM!
6-phosphofructo-2-kinase activity	GO:0003873	0	0	1	#VALUE!	1	0	1	#NUM!
DNA-3-methyladenine glycosylase activity	GO:0008725	1	0	1	#NUM!	1	0	1	#NUM!
N-acetylgalactosamine-6-phosphate deacetylase activity	GO:0047419	0	0	1	#VALUE!	0	0	1	#VALUE!
leptin receptor binding	GO:1990460	3	0	1	#NUM!	3	0	1	#NUM!
thymidine kinase activity	GO:0004797	0	0	1	#VALUE!	0	0	1	#VALUE!
GDP-4-dehydro-D-rhamnose reductase activity	GO:0042356	1	0	1	#NUM!	1	0	1	#NUM!
rRNA (adenine) methyltransferase activity	GO:0016433	1	0	1	#NUM!	1	0	1	#NUM!
sterol esterase activity	GO:0004771	0	0	1	#VALUE!	2	0	1	#NUM!
ephrin receptor activity	GO:0005003	2	0	1	#NUM!	2	0	1	#NUM!
tripeptidyl-peptidase activity	GO:0008240	1	0	1	#NUM!	1	0	1	#NUM!
mannokinase activity	GO:0019158	1	0	1	#NUM!	1	0	1	#NUM!
(R)-3-amino-2-methylpropionate-pyruvate transaminase activity	GO:0047305	0	0	1	#VALUE!	0	0	1	#VALUE!
protein farnesyltransferase activity	GO:0004660	1	0	1	#NUM!	1	0	1	#NUM!
tRNA (adenine-N1-)-methyltransferase activity	GO:0016429	1	0	1	#NUM!	1	0	1	#NUM!
myosin phosphatase regulator activity	GO:0017020	1	0	1	#NUM!	1	0	1	#NUM!
histone acetyltransferase regulator activity	GO:0035034	1	0	1	#NUM!	1	0	1	#NUM!
fatty acid ligase activity	GO:0015645	0	0	1	#VALUE!	1	0	1	#NUM!
methione N-acyltransferase activity	GO:0103045	0	0	1	#VALUE!	0	0	1	#VALUE!
lysophosphatidic acid acyltransferase activity	GO:0042171	1	0	1	#NUM!	1	0	1	#NUM!
carbon dioxide transmembrane transporter activity	GO:0035379	1	0	1	#NUM!	1	0	1	#NUM!
carbonate dehydratase activity	GO:0004089	4	0	1	#NUM!	6	2	0.114105	1.20442
fatty acid alpha-hydroxylase activity	GO:0080132	1	0	1	#NUM!	1	0	1	#NUM!
copper chaperone activity	GO:0016531	2	0	1	#NUM!	2	0	1	#NUM!
spermidine synthase activity	GO:0004766	1	0	1	#NUM!	1	0	1	#NUM!
sodium-exporting ATPase activity, phosphorylative mechanism	GO:0008554	0	0	1	#VALUE!	0	0	1	#VALUE!
ribosomal protein S6 kinase activity	GO:0004711	6	0	1	#NUM!	6	0	1	#NUM!
EH domain binding	GO:1990175	1	0	1	#NUM!	1	0	1	#NUM!
calcium-release channel activity	GO:0015278	3	0	1	#NUM!	3	0	1	#NUM!
riboflavin transmembrane transporter activity	GO:0032217	2	0	1	#NUM!	2	0	1	#NUM!
microfibril binding	GO:0050436	2	0	1	#NUM!	2	0	1	#NUM!
neurotrophin TRKB receptor binding	GO:0005169	1	0	1	#NUM!	1	0	1	#NUM!
U2 snRNP binding	GO:1990447	1	0	1	#NUM!	1	0	1	#NUM!
amidinotransferase activity	GO:0015067	1	0	1	#NUM!	1	1	0.0999557	2.30303
sodium:phosphate symporter activity	GO:0005436	1	0	1	#NUM!	1	0	1	#NUM!
transforming growth factor beta receptor activity, type II	GO:0005026	3	0	1	#NUM!	3	1	0.270928	1.20442
hypoglycin A gamma-glutamyl transpeptidase activity	GO:0102953	1	0	1	#NUM!	1	0	1	#NUM!
cAMP-dependent protein kinase activity	GO:0004691	6	0	1	#NUM!	6	0	1	#NUM!
flavonoid 3'-monooxygenase activity	GO:0016711	0	0	1	#VALUE!	0	0	1	#VALUE!
arachidonic acid omega-hydroxylase activity	GO:0052869	0	0	1	#VALUE!	0	0	1	#VALUE!
NMDA glutamate receptor activity	GO:0004972	4	0	1	#NUM!	4	0	1	#NUM!
carbonyl reductase (NADPH) activity	GO:0004090	2	0	1	#NUM!	4	0	1	#NUM!
long-chain fatty acid binding	GO:0036041	3	0	1	#NUM!	3	0	1	#NUM!
ribosylnicotinamide kinase activity	GO:0050262	1	0	1	#NUM!	1	0	1	#NUM!
oxidoreductase activity, acting on single donors with incorporation of molecular oxygen, incorporation of two atoms of oxygen	GO:0016702	4	0	1	#NUM!	4	0	1	#NUM!
interferon-gamma receptor binding	GO:0005133	1	0	1	#NUM!	1	0	1	#NUM!
ATP-dependent microtubule motor activity, plus-end-directed	GO:0008574	8	0	1	#NUM!	8	0	1	#NUM!
lipase activity	GO:0016298	2	0	1	#NUM!	2	0	1	#NUM!
phosphatidylinositol transporter activity	GO:0008526	6	0	1	#NUM!	6	0	1	#NUM!
aquacobalamin reductase (NADPH) activity	GO:0050444	1	0	1	#NUM!	1	0	1	#NUM!
voltage-gated anion channel activity	GO:0008308	3	0	1	#NUM!	3	0	1	#NUM!
DNA/DNA annealing activity	GO:1990814	1	0	1	#NUM!	1	0	1	#NUM!
oxidative phosphorylation uncoupler activity	GO:0017077	0	0	1	#VALUE!	0	0	1	#VALUE!
type I interferon receptor activity	GO:0004905	0	0	1	#VALUE!	1	1	0.0999557	2.30303
MAP kinase phosphatase activity	GO:0033549	2	0	1	#NUM!	2	0	1	#NUM!
exogenous protein binding	GO:0140272	1	0	1	#NUM!	0	0	1	#VALUE!
protein C-terminal leucine carboxyl O-methyltransferase activity	GO:0018423	1	0	1	#NUM!	1	0	1	#NUM!
deoxyribonucleoside 5'-monophosphate N-glycosidase activity	GO:0070694	1	0	1	#NUM!	1	0	1	#NUM!
galactokinase activity	GO:0004335	0	0	1	#VALUE!	0	0	1	#VALUE!
inositol-3-phosphate synthase activity	GO:0004512	1	0	1	#NUM!	1	0	1	#NUM!
oxidoreductase activity, acting on other nitrogenous compounds as donors	GO:0016661	1	0	1	#NUM!	1	0	1	#NUM!
heteroduplex DNA loop binding	GO:0000404	1	0	1	#NUM!	1	0	1	#NUM!
phenylethanolamine N-methyltransferase activity	GO:0004603	0	0	1	#VALUE!	0	0	1	#VALUE!
C5L2 anaphylatoxin chemotactic receptor binding	GO:0031715	1	0	1	#NUM!	1	0	1	#NUM!
NAD(P)H dehydrogenase (quinone) activity	GO:0003955	1	0	1	#NUM!	1	0	1	#NUM!
squalene synthase activity	GO:0051996	1	0	1	#NUM!	1	0	1	#NUM!
NAD-dependent histone deacetylase activity (H4-K16 specific)	GO:0046970	0	0	1	#VALUE!	0	0	1	#VALUE!
histone-glutamine methyltransferase activity	GO:1990259	1	0	1	#NUM!	1	0	1	#NUM!
rRNA (guanine) methyltransferase activity	GO:0016435	2	0	1	#NUM!	2	0	1	#NUM!
UTP-activated nucleotide receptor activity	GO:0045030	0	0	1	#VALUE!	0	0	1	#VALUE!
flavin-linked sulfhydryl oxidase activity	GO:0016971	2	0	1	#NUM!	2	1	0.189934	1.60988
ribonuclease P RNA binding	GO:0033204	6	0	1	#NUM!	6	0	1	#NUM!
deacetylase activity	GO:0019213	2	0	1	#NUM!	2	0	1	#NUM!
talin binding	GO:1990147	1	0	1	#NUM!	1	0	1	#NUM!
oxidoreductase activity, acting on NAD(P)H, quinone or similar compound as acceptor	GO:0016655	6	0	1	#NUM!	6	0	1	#NUM!
apolipoprotein receptor activity	GO:0030226	1	0	1	#NUM!	1	0	1	#NUM!
fatty acid peroxidase activity	GO:0047888	0	0	1	#VALUE!	0	0	1	#VALUE!
transcription cofactor binding	GO:0001221	5	0	1	#NUM!	5	0	1	#NUM!
calcium-dependent protein kinase inhibitor activity	GO:0008427	1	0	1	#NUM!	1	0	1	#NUM!
[truncated: 1,207 more rows]

## Sheet: SG60-79
#SG60-79(θ=0.5)		Male				Female
Gene ontology (biological process)	Gene ontology IDs	AllGene	Critical	P-value	Enrichment(log scale)	AllGene	Critical	P-value	Enrichment(log scale)
identical protein binding	GO:0042802	729	123	7.45227e-11	0.560892	733	126	1.09421e-11	0.582483
telomeric DNA binding	GO:0042162	21	11	8.71159e-07	1.69375	20	10	4.71009e-06	1.6502
transforming growth factor beta receptor, pathway-specific cytoplasmic mediator activity	GO:0030618	5	5	8.1655e-06	2.34038	5	5	8.04513e-06	2.34335
DNA-binding transcription activator activity, RNA polymerase II-specific	GO:0001228	201	38	4.44341e-05	0.674663	207	35	0.000730478	0.565976
protein phosphatase binding	GO:0019903	56	16	4.79747e-05	1.08762	58	16	7.39837e-05	1.05549
G-rich strand telomeric DNA binding	GO:0098505	9	6	5.07928e-05	1.93492	8	4	0.00429941	1.6502
I-SMAD binding	GO:0070411	9	6	5.07928e-05	1.93492	10	6	0.000114702	1.83252
ubiquitin protein ligase binding	GO:0031625	237	41	0.000180193	0.585893	239	41	0.000193083	0.580455
beta-catenin binding	GO:0008013	58	15	0.000280183	0.987989	60	15	0.000404385	0.957052
RNA polymerase II proximal promoter sequence-specific DNA binding	GO:0000978	247	41	0.000406357	0.544565	256	41	0.00104984	0.511741
transcription factor binding	GO:0008134	224	38	0.000474977	0.566321	230	39	0.000362489	0.568829
MAP kinase activity	GO:0004707	13	6	0.000739482	1.56719	13	7	7.45631e-05	1.72431
protein C-terminus binding	GO:0008022	147	27	0.000942168	0.645786	145	26	0.00150799	0.624709
protein domain specific binding	GO:0019904	173	30	0.00147804	0.588287	176	31	0.00100076	0.60685
protein-containing complex binding	GO:0044877	176	30	0.0017005	0.571095	174	32	0.000337703	0.650027
DNA-binding transcription factor activity	GO:0003700	339	50	0.00177822	0.426404	342	50	0.00242601	0.420559
SUMO transferase activity	GO:0019789	15	6	0.00182264	1.42409	16	6	0.00264098	1.36252
DEAD/H-box RNA helicase binding	GO:0017151	7	4	0.00235159	1.78077	7	4	0.00232553	1.78373
tau protein binding	GO:0048156	38	10	0.00249672	1.00538	38	10	0.00244224	1.00835
SMAD binding	GO:0046332	33	9	0.00312402	1.0411	35	8	0.0157049	0.86744
sodium channel inhibitor activity	GO:0019871	4	3	0.0033008	2.0527	4	3	0.0032723	2.05566
histone methyltransferase activity (H4-R3 specific)	GO:0044020	4	3	0.0033008	2.0527	4	3	0.0032723	2.05566
phosphoserine residue binding	GO:0050815	4	3	0.0033008	2.0527	4	3	0.0032723	2.05566
bHLH transcription factor binding	GO:0043425	12	5	0.00363201	1.46491	14	5	0.00770357	1.31373
phosphotyrosine residue binding	GO:0001784	34	9	0.00389365	1.01125	34	10	0.000963602	1.11957
RNA polymerase II distal enhancer sequence-specific DNA binding	GO:0000980	47	11	0.00419157	0.888129	48	11	0.00486619	0.870041
primary miRNA binding	GO:0070878	8	4	0.00434653	1.64723	7	3	0.0229582	1.49605
E-box binding	GO:0070888	29	8	0.00487103	1.05253	30	7	0.0208658	0.888059
p53 binding	GO:0002039	55	12	0.00522358	0.817955	54	12	0.00435797	0.839269
protein kinase binding	GO:0019901	311	45	0.0055745	0.407251	312	47	0.00154925	0.450491
protein dimerization activity	GO:0046983	68	14	0.00562475	0.759931	68	12	0.0352878	0.608746
collagen binding	GO:0005518	30	8	0.00609443	1.01863	29	8	0.00478337	1.05549
protein kinase regulator activity	GO:0019887	9	4	0.00723259	1.52945	8	4	0.00429941	1.6502
activin binding	GO:0048185	9	4	0.00723259	1.52945	9	4	0.00715588	1.53242
double-stranded telomeric DNA binding	GO:0003691	5	3	0.00766149	1.82956	5	3	0.00759706	1.83252
transmembrane receptor protein serine/threonine kinase activity	GO:0004675	5	3	0.00766149	1.82956	5	2	0.0756514	1.42706
nicotinate-nucleotide adenylyltransferase activity	GO:0004515	2	2	0.00925928	2.34038	2	1	0.182807	1.6502
GMP binding	GO:0019002	2	2	0.00925928	2.34038	2	2	0.00920451	2.34335
telomeric repeat-containing RNA binding	GO:0061752	2	2	0.00925928	2.34038	2	1	0.182807	1.6502
angiotensin type II receptor activity	GO:0004945	2	2	0.00925928	2.34038	1	1	0.0960058	2.34335
type 1 fibroblast growth factor receptor binding	GO:0005105	2	2	0.00925928	2.34038	2	2	0.00920451	2.34335
NFAT protein binding	GO:0051525	2	2	0.00925928	2.34038	4	4	8.42596e-05	2.34335
3'-5'-exoribonuclease activity	GO:0000175	20	6	0.00929541	1.13641	20	6	0.00916419	1.13937
phosphatidylinositol 3-kinase binding	GO:0043548	15	5	0.0107904	1.24177	15	5	0.010658	1.24473
transforming growth factor beta binding	GO:0050431	10	4	0.0111468	1.42409	11	3	0.0810879	1.04406
thioesterase binding	GO:0031996	10	4	0.0111468	1.42409	11	5	0.00226876	1.55489
protein heterodimerization activity	GO:0046982	273	39	0.0115396	0.394471	275	39	0.0118376	0.390137
phosphatase binding	GO:0019902	34	8	0.0134164	0.893462	34	7	0.0395176	0.762896
transforming growth factor beta receptor activity, type I	GO:0005025	6	3	0.0142322	1.64723	6	3	0.0141156	1.6502
oxidoreductase activity, acting on the CH-OH group of donors, NAD or NADP as acceptor	GO:0016616	6	3	0.0142322	1.64723	6	3	0.0141156	1.6502
tumor necrosis factor receptor binding	GO:0005164	16	5	0.0144762	1.17723	15	5	0.010658	1.24473
growth factor binding	GO:0019838	22	6	0.0151605	1.0411	22	4	0.154445	0.638598
transforming growth factor beta-activated receptor activity	GO:0005024	11	4	0.0162026	1.32878	11	3	0.0810879	1.04406
enzyme binding	GO:0019899	235	34	0.0173735	0.407156	246	35	0.0152483	0.393363
histone-lysine N-methyltransferase activity	GO:0018024	12	4	0.0224879	1.24177	11	2	0.285614	0.638598
1-phosphatidylinositol-3-kinase regulator activity	GO:0046935	12	4	0.0224879	1.24177	11	4	0.0160383	1.33175
protein homodimerization activity	GO:0042803	470	60	0.0229097	0.281993	469	63	0.0055788	0.335879
co-SMAD binding	GO:0070410	7	3	0.0231426	1.49308	9	4	0.00715588	1.53242
protein-arginine N-methyltransferase activity	GO:0016274	7	3	0.0231426	1.49308	7	3	0.0229582	1.49605
semaphorin receptor activity	GO:0017154	7	3	0.0231426	1.49308	7	2	0.139804	1.09058
vascular endothelial growth factor binding	GO:0038085	7	3	0.0231426	1.49308	7	2	0.139804	1.09058
cysteine-type endopeptidase activator activity involved in apoptotic process	GO:0008656	7	3	0.0231426	1.49308	7	3	0.0229582	1.49605
ligase activity	GO:0016874	7	3	0.0231426	1.49308	7	3	0.0229582	1.49605
armadillo repeat domain binding	GO:0070016	7	3	0.0231426	1.49308	8	3	0.0341535	1.36252
ephrin receptor binding	GO:0046875	24	6	0.0231897	0.954087	24	7	0.00587658	1.1112
ion channel binding	GO:0044325	72	13	0.0243999	0.628665	71	11	0.102147	0.478562
ubiquitin binding	GO:0043130	59	11	0.0259091	0.660739	60	11	0.0427363	0.646897
nitric-oxide synthase regulator activity	GO:0030235	3	2	0.0259995	1.93492	4	3	0.0032723	2.05566
ErbB-3 class receptor binding	GO:0043125	3	2	0.0259995	1.93492	3	2	0.025851	1.93788
magnesium ion transmembrane transporter activity	GO:0015095	3	2	0.0259995	1.93492	2	1	0.182807	1.6502
phosphothreonine residue binding	GO:0050816	3	2	0.0259995	1.93492	3	2	0.025851	1.93788
protein phosphorylated amino acid binding	GO:0045309	3	2	0.0259995	1.93492	3	2	0.025851	1.93788
RNA polymerase II transcription coactivator binding	GO:0001225	3	2	0.0259995	1.93492	3	2	0.025851	1.93788
Rho GDP-dissociation inhibitor binding	GO:0051022	3	2	0.0259995	1.93492	3	2	0.025851	1.93788
MRF binding	GO:0043426	3	2	0.0259995	1.93492	3	2	0.025851	1.93788
kinase activator activity	GO:0019209	3	2	0.0259995	1.93492	3	2	0.025851	1.93788
demethylase activity	GO:0032451	3	2	0.0259995	1.93492	3	2	0.025851	1.93788
telomerase inhibitor activity	GO:0010521	3	2	0.0259995	1.93492	3	2	0.025851	1.93788
5'-3' exoribonuclease activity	GO:0004534	3	2	0.0259995	1.93492	3	2	0.025851	1.93788
JUN kinase activity	GO:0004705	3	2	0.0259995	1.93492	3	2	0.025851	1.93788
alpha-N-acetylgalactosaminide alpha-2,6-sialyltransferase activity	GO:0001665	3	2	0.0259995	1.93492	3	2	0.025851	1.93788
ubiquitin-protein transferase activity	GO:0004842	176	26	0.0266924	0.427994	179	26	0.0285332	0.414057
ribonucleoprotein complex binding	GO:0043021	25	6	0.0281058	0.913265	24	5	0.0736967	0.774731
RNA polymerase II activating transcription factor binding	GO:0001102	32	7	0.0296162	0.820556	31	7	0.0247916	0.85527
nuclear receptor activity	GO:0004879	32	7	0.0296162	0.820556	36	7	0.078135	0.705738
protein kinase activator activity	GO:0030295	19	5	0.0302826	1.00538	18	4	0.087076	0.839269
2-oxoglutarate-dependent dioxygenase activity	GO:0016706	8	3	0.0344202	1.35955	7	1	0.506805	0.397436
type I transforming growth factor beta receptor binding	GO:0034713	8	3	0.0344202	1.35955	8	2	0.175021	0.957052
histone-arginine N-methyltransferase activity	GO:0008469	8	3	0.0344202	1.35955	8	3	0.0341535	1.36252
leucine zipper domain binding	GO:0043522	8	3	0.0344202	1.35955	8	3	0.0341535	1.36252
endopeptidase activity	GO:0004175	33	7	0.034581	0.789784	33	6	0.126271	0.638598
protein self-association	GO:0043621	34	7	0.0400681	0.759931	35	7	0.0744307	0.733909
ubiquitin protein ligase activity	GO:0061630	143	21	0.0444618	0.422059	146	21	0.0628253	0.404262
DNA-binding transcription factor activity, RNA polymerase II-specific	GO:0000981	677	80	0.046441	0.204737	694	79	0.102578	0.170322
chromatin binding	GO:0003682	247	33	0.047784	0.327501	252	34	0.0380731	0.340278
amino acid transmembrane transporter activity	GO:0015171	9	3	0.048014	1.24177	9	1	0.597052	0.146122
transcription coregulator activity	GO:0003712	49	9	0.0486812	0.645786	49	7	0.229681	0.397436
mitogen-activated protein kinase p38 binding	GO:0048273	4	2	0.0486983	1.64723	4	2	0.0484297	1.6502
Toll-like receptor binding	GO:0035325	4	2	0.0486983	1.64723	4	1	0.332237	0.957052
RNA polymerase II intronic transcription regulatory region sequence-specific DNA binding	GO:0001162	4	2	0.0486983	1.64723	4	1	0.332237	0.957052
CCR5 chemokine receptor binding	GO:0031730	4	2	0.0486983	1.64723	4	2	0.0484297	1.6502
protein-arginine omega-N monomethyltransferase activity	GO:0035241	4	2	0.0486983	1.64723	4	2	0.0484297	1.6502
co-receptor binding	GO:0039706	4	2	0.0486983	1.64723	4	2	0.0484297	1.6502
syndecan binding	GO:0045545	4	2	0.0486983	1.64723	4	2	0.0484297	1.6502
BAT3 complex binding	GO:1904288	4	2	0.0486983	1.64723	4	2	0.0484297	1.6502
phosphoric diester hydrolase activity	GO:0008081	4	2	0.0486983	1.64723	4	2	0.0484297	1.6502
ankyrin repeat binding	GO:0071532	4	2	0.0486983	1.64723	4	2	0.0484297	1.6502
transforming growth factor beta receptor binding	GO:0005160	15	4	0.0492174	1.01863	14	4	0.0386018	1.09058
protein serine/threonine kinase activity	GO:0004674	254	34	0.0500032	0.329408	252	36	0.015873	0.397436
Hsp90 protein binding	GO:0051879	29	6	0.0543854	0.764845	29	4	0.354922	0.362345
tau-protein kinase activity	GO:0050321	16	4	0.0607978	0.954087	16	4	0.0602502	0.957052
kinase binding	GO:0019900	56	10	0.062756	0.617615	58	9	0.119946	0.480128
NF-kappaB binding	GO:0051059	23	5	0.0637739	0.814325	26	5	0.0975539	0.694688
neuropilin binding	GO:0038191	10	3	0.0638143	1.13641	10	3	0.0633471	1.13937
cAMP response element binding	GO:0035497	10	3	0.0638143	1.13641	10	3	0.0633471	1.13937
U6 snRNA binding	GO:0017070	10	3	0.0638143	1.13641	10	3	0.0633471	1.13937
R-SMAD binding	GO:0070412	17	4	0.0736833	0.893462	18	4	0.087076	0.839269
calcium channel regulator activity	GO:0005246	17	4	0.0736833	0.893462	18	4	0.087076	0.839269
proline-rich region binding	GO:0070064	17	4	0.0736833	0.893462	17	4	0.0730358	0.896428
epidermal growth factor receptor binding	GO:0005154	24	5	0.074454	0.771765	24	6	0.0228848	0.957052
RNA polymerase II repressing transcription factor binding	GO:0001103	24	5	0.074454	0.771765	24	3	0.497463	0.263905
RNA polymerase II transcription factor binding	GO:0001085	35	7	0.0747338	0.730943	37	8	0.0217383	0.81187
histone demethylase activity	GO:0032452	5	2	0.0760561	1.42409	5	2	0.0756514	1.42706
importin-alpha family protein binding	GO:0061676	5	2	0.0760561	1.42409	5	2	0.0756514	1.42706
ubiquitin-like protein conjugating enzyme binding	GO:0044390	5	2	0.0760561	1.42409	6	3	0.0141156	1.6502
thioredoxin peroxidase activity	GO:0008379	5	2	0.0760561	1.42409	5	2	0.0756514	1.42706
acylglycerol lipase activity	GO:0047372	5	2	0.0760561	1.42409	4	1	0.332237	0.957052
neuroligin family protein binding	GO:0097109	5	2	0.0760561	1.42409	5	2	0.0756514	1.42706
actin-dependent ATPase activity	GO:0030898	5	2	0.0760561	1.42409	4	1	0.332237	0.957052
ATP-dependent protein binding	GO:0043008	5	2	0.0760561	1.42409	5	2	0.0756514	1.42706
SUMO ligase activity	GO:0061665	5	2	0.0760561	1.42409	5	2	0.0756514	1.42706
protein transporter activity	GO:0008565	11	3	0.0816687	1.0411	11	2	0.285614	0.638598
cytoskeletal adaptor activity	GO:0008093	11	3	0.0816687	1.0411	11	2	0.285614	0.638598
enhancer sequence-specific DNA binding	GO:0001158	11	3	0.0816687	1.0411	12	4	0.022265	1.24473
Ras GTPase binding	GO:0017016	11	3	0.0816687	1.0411	11	3	0.0810879	1.04406
molecular adaptor activity	GO:0060090	25	5	0.086041	0.730943	26	6	0.0332361	0.87701
activating transcription factor binding	GO:0033613	25	5	0.086041	0.730943	26	4	0.307697	0.471544
short-chain carboxylesterase activity	GO:0034338	1	1	0.0962909	2.34038	0	0	1	#VALUE!
UTP binding	GO:0002134	1	1	0.0962909	2.34038	1	1	0.0960058	2.34335
lysophospholipid acyltransferase activity	GO:0071617	1	1	0.0962909	2.34038	1	1	0.0960058	2.34335
D-lactate dehydrogenase (cytochrome) activity	GO:0004458	1	1	0.0962909	2.34038	1	1	0.0960058	2.34335
glial cell-derived neurotrophic factor receptor activity	GO:0016167	1	1	0.0962909	2.34038	1	1	0.0960058	2.34335
protein propionyltransferase activity	GO:0061920	1	1	0.0962909	2.34038	1	1	0.0960058	2.34335
arginine transmembrane transporter activity	GO:0015181	1	1	0.0962909	2.34038	1	1	0.0960058	2.34335
gamma-glutamylaminecyclotransferase activity	GO:0061929	1	1	0.0962909	2.34038	1	1	0.0960058	2.34335
phosphatidic acid transporter activity	GO:1990050	1	1	0.0962909	2.34038	1	1	0.0960058	2.34335
peroxisome membrane class-1 targeting sequence binding	GO:0036105	1	1	0.0962909	2.34038	1	1	0.0960058	2.34335
protein-N-terminal glutamine amidohydrolase activity	GO:0070773	1	1	0.0962909	2.34038	1	1	0.0960058	2.34335
eukaryotic initiation factor 4G binding	GO:0031370	1	1	0.0962909	2.34038	1	1	0.0960058	2.34335
cyclin-dependent protein kinase activating kinase activity	GO:0019912	1	1	0.0962909	2.34038	1	1	0.0960058	2.34335
interleukin-5 receptor binding	GO:0005137	1	1	0.0962909	2.34038	1	1	0.0960058	2.34335
S-methyl-5-thioadenosine phosphorylase activity	GO:0017061	1	1	0.0962909	2.34038	1	0	1	#NUM!
3'-flap endonuclease activity	GO:0048257	1	1	0.0962909	2.34038	1	1	0.0960058	2.34335
host cell surface receptor binding	GO:0046789	1	1	0.0962909	2.34038	0	0	1	#VALUE!
arsenite transmembrane transporter activity	GO:0015105	1	1	0.0962909	2.34038	1	1	0.0960058	2.34335
oxalate transmembrane transporter activity	GO:0019531	1	1	0.0962909	2.34038	1	0	1	#NUM!
high molecular weight B cell growth factor receptor binding	GO:0030372	1	1	0.0962909	2.34038	1	1	0.0960058	2.34335
histone crotonyltransferase activity	GO:0140068	1	1	0.0962909	2.34038	1	1	0.0960058	2.34335
L-ornithine transmembrane transporter activity	GO:0000064	1	1	0.0962909	2.34038	1	1	0.0960058	2.34335
myosin II heavy chain binding	GO:0032038	1	1	0.0962909	2.34038	1	1	0.0960058	2.34335
histone methyltransferase activity (H2A-R3 specific)	GO:0070612	1	1	0.0962909	2.34038	1	1	0.0960058	2.34335
1-phosphatidylinositol-3-phosphate 5-kinase activity	GO:0000285	1	1	0.0962909	2.34038	1	1	0.0960058	2.34335
deoxyhypusine synthase activity	GO:0034038	1	1	0.0962909	2.34038	1	1	0.0960058	2.34335
platelet-derived growth factor-activated receptor activity	GO:0005017	1	1	0.0962909	2.34038	1	1	0.0960058	2.34335
bradykinin receptor binding	GO:0031711	1	1	0.0962909	2.34038	0	0	1	#VALUE!
SUMO conjugating enzyme activity	GO:0061656	1	1	0.0962909	2.34038	1	1	0.0960058	2.34335
polyprenol reductase activity	GO:0102389	1	1	0.0962909	2.34038	1	1	0.0960058	2.34335
interleukin-3 receptor binding	GO:0005135	1	1	0.0962909	2.34038	1	1	0.0960058	2.34335
glucocorticoid receptor activity	GO:0004883	1	1	0.0962909	2.34038	1	0	1	#NUM!
hepatocyte growth factor-activated receptor activity	GO:0005008	1	1	0.0962909	2.34038	1	1	0.0960058	2.34335
death receptor agonist activity	GO:0038177	1	1	0.0962909	2.34038	0	0	1	#VALUE!
interleukin-5 receptor activity	GO:0004914	1	1	0.0962909	2.34038	0	0	1	#VALUE!
histone demethylase activity (H3-R2 specific)	GO:0033746	1	1	0.0962909	2.34038	1	1	0.0960058	2.34335
amino acid:sodium symporter activity	GO:0005283	1	1	0.0962909	2.34038	1	0	1	#NUM!
interleukin-33 binding	GO:0002113	1	1	0.0962909	2.34038	1	1	0.0960058	2.34335
chondroitin-glucuronate 5-epimerase activity	GO:0047757	1	1	0.0962909	2.34038	1	1	0.0960058	2.34335
coreceptor activity involved in Wnt signaling pathway	GO:0071936	1	1	0.0962909	2.34038	1	1	0.0960058	2.34335
angiotensin type I receptor activity	GO:0001596	1	1	0.0962909	2.34038	0	0	1	#VALUE!
NEDD8 ligase activity	GO:0061663	1	1	0.0962909	2.34038	1	1	0.0960058	2.34335
POZ domain binding	GO:0031208	1	1	0.0962909	2.34038	1	1	0.0960058	2.34335
type 2 fibroblast growth factor receptor binding	GO:0005111	1	1	0.0962909	2.34038	1	1	0.0960058	2.34335
BH3 domain binding	GO:0051434	1	1	0.0962909	2.34038	1	1	0.0960058	2.34335
sulfate transmembrane transporter activity	GO:0015116	1	1	0.0962909	2.34038	1	0	1	#NUM!
calcium:proton antiporter activity	GO:0015369	1	1	0.0962909	2.34038	1	1	0.0960058	2.34335
sphingomyelin phosphodiesterase activator activity	GO:0016230	1	1	0.0962909	2.34038	1	1	0.0960058	2.34335
Ser-tRNA(Ala) hydrolase activity	GO:0002196	1	1	0.0962909	2.34038	1	1	0.0960058	2.34335
N-acetylglucosamine kinase activity	GO:0045127	1	1	0.0962909	2.34038	1	1	0.0960058	2.34335
linear polyubiquitin binding	GO:1990450	1	1	0.0962909	2.34038	1	1	0.0960058	2.34335
peptidyl-lysine 5-dioxygenase activity	GO:0070815	1	1	0.0962909	2.34038	1	1	0.0960058	2.34335
phosphatidylinositol-3,5-bisphosphate 5-phosphatase activity	GO:0043813	1	1	0.0962909	2.34038	1	1	0.0960058	2.34335
oxidative RNA demethylase activity	GO:0035515	1	1	0.0962909	2.34038	1	1	0.0960058	2.34335
intraciliary transport particle A binding	GO:0120160	1	1	0.0962909	2.34038	1	1	0.0960058	2.34335
amidinotransferase activity	GO:0015067	1	1	0.0962909	2.34038	1	1	0.0960058	2.34335
CD8 receptor binding	GO:0042610	1	1	0.0962909	2.34038	1	1	0.0960058	2.34335
3-phosphoinositide-dependent protein kinase activity	GO:0004676	1	1	0.0962909	2.34038	1	1	0.0960058	2.34335
oligopeptidase activity	GO:0070012	1	1	0.0962909	2.34038	1	1	0.0960058	2.34335
corticotropin-releasing hormone receptor 2 binding	GO:0051431	1	1	0.0962909	2.34038	0	0	1	#VALUE!
peroxisome matrix targeting signal-1 binding	GO:0005052	1	1	0.0962909	2.34038	1	1	0.0960058	2.34335
molybdenum cofactor sulfurtransferase activity	GO:0102867	1	1	0.0962909	2.34038	1	1	0.0960058	2.34335
2-acylglycerol-3-phosphate O-acyltransferase activity	GO:0047144	1	1	0.0962909	2.34038	1	1	0.0960058	2.34335
protein N-acetylglucosaminyltransferase activity	GO:0016262	1	1	0.0962909	2.34038	1	1	0.0960058	2.34335
L-lysine transmembrane transporter activity	GO:0015189	1	1	0.0962909	2.34038	1	1	0.0960058	2.34335
histone methyltransferase activity (H3-R2 specific)	GO:0070611	1	1	0.0962909	2.34038	1	1	0.0960058	2.34335
site-specific endodeoxyribonuclease activity, specific for altered base	GO:0016890	1	1	0.0962909	2.34038	1	1	0.0960058	2.34335
Mo-molybdopterin cofactor sulfurase activity	GO:0008265	1	1	0.0962909	2.34038	1	1	0.0960058	2.34335
bicarbonate transmembrane transporter activity	GO:0015106	1	1	0.0962909	2.34038	1	0	1	#NUM!
oxidised low-density lipoprotein particle receptor activity	GO:0150025	1	1	0.0962909	2.34038	1	1	0.0960058	2.34335
structural constituent of presynaptic active zone	GO:0098882	1	1	0.0962909	2.34038	1	1	0.0960058	2.34335
mineralocorticoid receptor binding	GO:0031962	1	1	0.0962909	2.34038	1	1	0.0960058	2.34335
plus-end directed microfilament motor activity	GO:0060002	1	1	0.0962909	2.34038	0	0	1	#VALUE!
tryptophan-tRNA ligase activity	GO:0004830	1	1	0.0962909	2.34038	1	1	0.0960058	2.34335
hedgehog receptor activity	GO:0008158	1	1	0.0962909	2.34038	1	1	0.0960058	2.34335
5-oxoprolinase (ATP-hydrolyzing) activity	GO:0017168	1	1	0.0962909	2.34038	1	1	0.0960058	2.34335
arginyltransferase activity	GO:0004057	1	1	0.0962909	2.34038	1	1	0.0960058	2.34335
histone demethylase activity (H4-R3 specific)	GO:0033749	1	1	0.0962909	2.34038	1	1	0.0960058	2.34335
glycine amidinotransferase activity	GO:0015068	1	1	0.0962909	2.34038	1	1	0.0960058	2.34335
CTP binding	GO:0002135	1	1	0.0962909	2.34038	1	1	0.0960058	2.34335
MHC class I receptor activity	GO:0032393	1	1	0.0962909	2.34038	1	1	0.0960058	2.34335
sedoheptulokinase activity	GO:0050277	1	1	0.0962909	2.34038	1	1	0.0960058	2.34335
cholestenone 5-alpha-reductase activity	GO:0047751	1	1	0.0962909	2.34038	1	1	0.0960058	2.34335
thrombin-activated receptor activity	GO:0015057	1	1	0.0962909	2.34038	3	2	0.025851	1.93788
CXCR3 chemokine receptor binding	GO:0048248	1	1	0.0962909	2.34038	1	1	0.0960058	2.34335
thyrotropin-releasing hormone receptor binding	GO:0031531	1	1	0.0962909	2.34038	1	1	0.0960058	2.34335
monoamine transmembrane transporter activity	GO:0008504	1	1	0.0962909	2.34038	1	1	0.0960058	2.34335
phosphatidylethanolamine-translocating ATPase activity	GO:0090555	1	1	0.0962909	2.34038	1	1	0.0960058	2.34335
interleukin-18 receptor binding	GO:0045515	1	1	0.0962909	2.34038	1	1	0.0960058	2.34335
sodium-dependent multivitamin transmembrane transporter activity	GO:0008523	1	1	0.0962909	2.34038	1	1	0.0960058	2.34335
hyaluronan synthase activity	GO:0050501	1	1	0.0962909	2.34038	1	1	0.0960058	2.34335
cocaine binding	GO:0019811	1	1	0.0962909	2.34038	1	1	0.0960058	2.34335
flap-structured DNA binding	GO:0070336	1	1	0.0962909	2.34038	1	0	1	#NUM!
serotonin:sodium symporter activity	GO:0005335	1	1	0.0962909	2.34038	1	1	0.0960058	2.34335
G-rich single-stranded DNA binding	GO:1990955	1	1	0.0962909	2.34038	1	1	0.0960058	2.34335
(R)-2-hydroxyglutarate dehydrogenase activity	GO:0051990	1	1	0.0962909	2.34038	1	1	0.0960058	2.34335
GBD domain binding	GO:0032427	1	1	0.0962909	2.34038	1	1	0.0960058	2.34335
oxidoreductase activity, acting on the CH-CH group of donors, NAD or NADP as acceptor	GO:0016628	1	1	0.0962909	2.34038	1	1	0.0960058	2.34335
ceramide-translocating ATPase activity	GO:0099038	1	1	0.0962909	2.34038	1	1	0.0960058	2.34335
3-oxo-5-alpha-steroid 4-dehydrogenase activity	GO:0003865	1	1	0.0962909	2.34038	1	1	0.0960058	2.34335
histone butyryltransferase activity	GO:0140069	1	1	0.0962909	2.34038	1	1	0.0960058	2.34335
secondary active sulfate transmembrane transporter activity	GO:0008271	1	1	0.0962909	2.34038	1	0	1	#NUM!
sulfonylurea receptor binding	GO:0017098	1	1	0.0962909	2.34038	1	1	0.0960058	2.34335
phosphorylase activity	GO:0004645	1	1	0.0962909	2.34038	1	0	1	#NUM!
transforming growth factor beta receptor, common-partner cytoplasmic mediator activity	GO:0030616	1	1	0.0962909	2.34038	1	1	0.0960058	2.34335
interleukin-8 binding	GO:0019959	1	1	0.0962909	2.34038	1	1	0.0960058	2.34335
nicotinamide-nucleotide adenylyltransferase activity	GO:0000309	1	1	0.0962909	2.34038	1	0	1	#NUM!
dihydrolipoyllysine-residue succinyltransferase activity	GO:0004149	1	1	0.0962909	2.34038	1	1	0.0960058	2.34335
aminoacyl-tRNA hydrolase activity	GO:0004045	1	1	0.0962909	2.34038	0	0	1	#VALUE!
peptide butyryltransferase activity	GO:0140065	1	1	0.0962909	2.34038	1	1	0.0960058	2.34335
beta-glucuronidase activity	GO:0004566	1	1	0.0962909	2.34038	1	1	0.0960058	2.34335
lipoteichoic acid receptor activity	GO:0070892	1	1	0.0962909	2.34038	1	1	0.0960058	2.34335
platelet-derived growth factor beta-receptor activity	GO:0005019	1	1	0.0962909	2.34038	1	1	0.0960058	2.34335
ligase regulator activity	GO:0055103	1	1	0.0962909	2.34038	1	1	0.0960058	2.34335
corticotropin-releasing hormone activity	GO:0017045	1	1	0.0962909	2.34038	0	0	1	#VALUE!
nucleosome-dependent ATPase activity	GO:0070615	1	1	0.0962909	2.34038	1	1	0.0960058	2.34335
protein-N-terminal asparagine amidohydrolase activity	GO:0008418	1	1	0.0962909	2.34038	1	1	0.0960058	2.34335
L-tyrosine:2-oxoglutarate aminotransferase activity	GO:0004838	1	1	0.0962909	2.34038	1	1	0.0960058	2.34335
histone demethylase activity (H3-K4 specific)	GO:0032453	1	1	0.0962909	2.34038	1	1	0.0960058	2.34335
serine-type endopeptidase inhibitor activity	GO:0004867	26	5	0.0985121	0.691723	26	4	0.307697	0.471544
disordered domain specific binding	GO:0097718	26	5	0.0985121	0.691723	26	7	0.00943311	1.03116
lipid binding	GO:0008289	70	11	0.0991416	0.489781	69	9	0.304786	0.306465
enhancer binding	GO:0035326	12	3	0.101396	0.954087	13	3	0.121972	0.87701
protein N-terminus binding	GO:0047485	88	13	0.101915	0.427994	87	13	0.0974915	0.442388
estrogen receptor binding	GO:0030331	28	0	0.105165	#NUM!	31	1	0.358554	-1.09064
LRR domain binding	GO:0030275	6	2	0.106968	1.24177	6	2	0.106419	1.24473
TPR domain binding	GO:0030911	6	2	0.106968	1.24177	6	2	0.106419	1.24473
virion binding	GO:0046790	6	2	0.106968	1.24177	5	2	0.0756514	1.42706
cysteine-type endopeptidase activity involved in apoptotic signaling pathway	GO:0097199	6	2	0.106968	1.24177	5	2	0.0756514	1.42706
CD4 receptor binding	GO:0042609	6	2	0.106968	1.24177	6	2	0.106419	1.24473
calcium-dependent cysteine-type endopeptidase activity	GO:0004198	6	2	0.106968	1.24177	6	2	0.106419	1.24473
neurotrophin TRKA receptor binding	GO:0005168	6	2	0.106968	1.24177	6	3	0.0141156	1.6502
platelet-derived growth factor binding	GO:0048407	6	2	0.106968	1.24177	6	2	0.106419	1.24473
low-density lipoprotein particle receptor activity	GO:0005041	6	2	0.106968	1.24177	6	1	0.454376	0.551587
carbonate dehydratase activity	GO:0004089	6	2	0.106968	1.24177	5	1	0.396383	0.733909
poly(A)-specific ribonuclease activity	GO:0004535	6	2	0.106968	1.24177	6	2	0.106419	1.24473
ion channel activity	GO:0005216	6	2	0.106968	1.24177	6	2	0.106419	1.24473
phosphatidylinositol 3-kinase regulatory subunit binding	GO:0036312	6	2	0.106968	1.24177	6	2	0.106419	1.24473
NADH dehydrogenase (ubiquinone) activity	GO:0008137	29	0	0.107119	#NUM!	29	0	0.106955	#NUM!
ATPase binding	GO:0051117	56	9	0.108795	0.512254	57	10	0.0647926	0.60288
phosphatidylinositol-4,5-bisphosphate binding	GO:0005546	41	7	0.109549	0.572719	41	6	0.280627	0.421534
gamma-tubulin binding	GO:0043015	20	4	0.119648	0.730943	19	4	0.102312	0.785202
electron transfer activity	GO:0009055	43	1	0.121132	-1.42082	43	1	0.121188	-1.41785
protein phosphatase 2A binding	GO:0051721	13	3	0.122795	0.874044	13	3	0.121972	0.87701
pre-mRNA binding	GO:0036002	13	3	0.122795	0.874044	13	2	0.359075	0.471544
nucleic acid binding	GO:0003676	80	12	0.122904	0.443261	78	12	0.0832252	0.471544
ubiquitin conjugating enzyme activity	GO:0061631	33	6	0.126917	0.635633	33	5	0.241046	0.456277
calmodulin binding	GO:0005516	106	15	0.132088	0.384992	102	14	0.17233	0.357431
spectrin binding	GO:0030507	21	4	0.137169	0.682153	20	1	0.714909	-0.652386
potassium channel regulator activity	GO:0015459	21	4	0.137169	0.682153	21	3	0.447343	0.397436
transporter activity	GO:0005215	21	4	0.137169	0.682153	22	3	0.463165	0.350916
glycosaminoglycan binding	GO:0005539	7	2	0.140498	1.08762	6	0	1	#NUM!
histone demethylase activity (H3-K9 specific)	GO:0032454	7	2	0.140498	1.08762	7	1	0.506805	0.397436
GDP-dissociation inhibitor activity	GO:0005092	7	2	0.140498	1.08762	7	2	0.139804	1.09058
1-phosphatidylinositol-3-kinase activity	GO:0016303	7	2	0.140498	1.08762	8	4	0.00429941	1.6502
sialyltransferase activity	GO:0008373	7	2	0.140498	1.08762	7	2	0.139804	1.09058
5S rRNA binding	GO:0008097	7	2	0.140498	1.08762	6	2	0.106419	1.24473
low-density lipoprotein particle binding	GO:0030169	7	2	0.140498	1.08762	6	1	0.454376	0.551587
phosphate ion binding	GO:0042301	7	2	0.140498	1.08762	7	2	0.139804	1.09058
four-way junction DNA binding	GO:0000400	7	2	0.140498	1.08762	7	2	0.139804	1.09058
protein-arginine omega-N asymmetric methyltransferase activity	GO:0035242	7	2	0.140498	1.08762	7	2	0.139804	1.09058
dynactin binding	GO:0034452	7	2	0.140498	1.08762	7	2	0.139804	1.09058
titin binding	GO:0031432	7	2	0.140498	1.08762	8	3	0.0341535	1.36252
cullin family protein binding	GO:0097602	14	3	0.145656	0.799936	14	3	0.144709	0.802902
proximal promoter sequence-specific DNA binding	GO:0000987	14	3	0.145656	0.799936	14	3	0.144709	0.802902
K63-linked polyubiquitin modification-dependent protein binding	GO:0070530	14	3	0.145656	0.799936	14	3	0.144709	0.802902
glucocorticoid receptor binding	GO:0035259	14	3	0.145656	0.799936	14	3	0.144709	0.802902
microtubule plus-end binding	GO:0051010	14	3	0.145656	0.799936	14	3	0.144709	0.802902
dynein complex binding	GO:0070840	14	3	0.145656	0.799936	13	2	0.359075	0.471544
MAP kinase kinase activity	GO:0004708	14	3	0.145656	0.799936	14	5	0.00770357	1.31373
GTP-Rho binding	GO:0017049	14	3	0.145656	0.799936	14	3	0.144709	0.802902
protein kinase C binding	GO:0005080	36	6	0.152917	0.548622	36	6	0.151895	0.551587
polyubiquitin modification-dependent protein binding	GO:0031593	22	4	0.155648	0.635633	22	4	0.154445	0.638598
ADP binding	GO:0043531	22	4	0.155648	0.635633	23	3	0.479946	0.306465
DNA-directed 5'-3' RNA polymerase activity	GO:0003899	23	0	0.160814	#NUM!	23	0	0.16086	#NUM!
cyclin-dependent protein serine/threonine kinase activity	GO:0004693	23	0	0.160814	#NUM!	23	0	0.16086	#NUM!
cholesterol binding	GO:0015485	24	0	0.162119	#NUM!	24	0	0.162029	#NUM!
androgen receptor binding	GO:0050681	37	6	0.163428	0.521223	39	5	0.4181	0.289223
dynein intermediate chain binding	GO:0045505	15	3	0.169766	0.730943	15	3	0.168696	0.733909
lipopolysaccharide binding	GO:0001530	15	3	0.169766	0.730943	14	3	0.144709	0.802902
4 iron, 4 sulfur cluster binding	GO:0051539	26	0	0.170053	#NUM!	26	0	0.169685	#NUM!
protein tyrosine phosphatase activity	GO:0004725	57	2	0.170626	-1.00952	55	2	0.167333	-0.970839
protein tyrosine kinase activity	GO:0004713	58	9	0.173417	0.477163	59	9	0.176347	0.463034
gamma-catenin binding	GO:0045295	8	2	0.175858	0.954087	8	2	0.175021	0.957052
cAMP response element binding protein binding	GO:0008140	8	2	0.175858	0.954087	8	2	0.175021	0.957052
lyase activity	GO:0016829	8	2	0.175858	0.954087	8	2	0.175021	0.957052
nuclease activity	GO:0004518	8	2	0.175858	0.954087	8	2	0.175021	0.957052
actinin binding	GO:0042805	8	2	0.175858	0.954087	9	2	0.211411	0.839269
phosphatidylinositol-3,4,5-trisphosphate binding	GO:0005547	27	5	0.176462	0.653982	27	4	0.322448	0.433804
histone kinase activity (H3-T11 specific)	GO:0035402	2	1	0.183323	1.64723	2	1	0.182807	1.6502
thrombospondin receptor activity	GO:0070053	2	1	0.183323	1.64723	2	1	0.182807	1.6502
structural molecule activity conferring elasticity	GO:0097493	2	1	0.183323	1.64723	2	1	0.182807	1.6502
protein-arginine omega-N symmetric methyltransferase activity	GO:0035243	2	1	0.183323	1.64723	2	1	0.182807	1.6502
RNA polymerase I core binding	GO:0001042	2	1	0.183323	1.64723	2	1	0.182807	1.6502
FBXO family protein binding	GO:0098770	2	1	0.183323	1.64723	2	1	0.182807	1.6502
laminin receptor activity	GO:0005055	2	1	0.183323	1.64723	2	1	0.182807	1.6502
protein O-GlcNAc transferase activity	GO:0097363	2	1	0.183323	1.64723	2	1	0.182807	1.6502
UDP-glycosyltransferase activity	GO:0008194	2	1	0.183323	1.64723	2	1	0.182807	1.6502
polynucleotide adenylyltransferase activity	GO:0004652	2	1	0.183323	1.64723	3	0	1	#NUM!
apolipoprotein A-I receptor binding	GO:0034191	2	1	0.183323	1.64723	2	1	0.182807	1.6502
5'-deoxyribose-5-phosphate lyase activity	GO:0051575	2	1	0.183323	1.64723	2	1	0.182807	1.6502
8-hydroxy-2'-deoxyguanosine DNA binding	GO:1905773	2	1	0.183323	1.64723	2	1	0.182807	1.6502
alanine-tRNA ligase activity	GO:0004813	2	1	0.183323	1.64723	2	1	0.182807	1.6502
steroid delta-isomerase activity	GO:0004769	2	1	0.183323	1.64723	2	1	0.182807	1.6502
coreceptor activity involved in canonical Wnt signaling pathway	GO:1904928	2	1	0.183323	1.64723	2	1	0.182807	1.6502
telethonin binding	GO:0031433	2	1	0.183323	1.64723	2	1	0.182807	1.6502
type 2A serotonin receptor binding	GO:0031826	2	1	0.183323	1.64723	2	1	0.182807	1.6502
interleukin-1, type I receptor binding	GO:0005150	2	1	0.183323	1.64723	1	0	1	#NUM!
pyruvate dehydrogenase (acetyl-transferring) kinase activity	GO:0004740	2	1	0.183323	1.64723	2	1	0.182807	1.6502
mechanosensitive ion channel activity	GO:0008381	2	1	0.183323	1.64723	2	1	0.182807	1.6502
transferrin transmembrane transporter activity	GO:0033570	2	1	0.183323	1.64723	2	1	0.182807	1.6502
histone demethylase activity (H3-dimethyl-K4 specific)	GO:0034648	2	1	0.183323	1.64723	2	1	0.182807	1.6502
erythropoietin receptor binding	GO:0005128	2	1	0.183323	1.64723	1	1	0.0960058	2.34335
poly-pyrimidine tract binding	GO:0008187	2	1	0.183323	1.64723	2	0	1	#NUM!
natriuretic peptide receptor activity	GO:0016941	2	1	0.183323	1.64723	1	0	1	#NUM!
sequence-specific single stranded DNA binding	GO:0098847	2	1	0.183323	1.64723	2	1	0.182807	1.6502
endoribonuclease activity, cleaving miRNA-paired mRNA	GO:0090624	2	1	0.183323	1.64723	2	0	1	#NUM!
peroxisome targeting sequence binding	GO:0000268	2	1	0.183323	1.64723	2	1	0.182807	1.6502
dATP binding	GO:0032564	2	1	0.183323	1.64723	3	1	0.261285	1.24473
HLH domain binding	GO:0043398	2	1	0.183323	1.64723	2	1	0.182807	1.6502
acetate-CoA ligase activity	GO:0003987	2	1	0.183323	1.64723	2	1	0.182807	1.6502
L-alanine transmembrane transporter activity	GO:0015180	2	1	0.183323	1.64723	2	0	1	#NUM!
corticotropin-releasing hormone receptor 1 binding	GO:0051430	2	1	0.183323	1.64723	1	0	1	#NUM!
chondroitin sulfate proteoglycan binding	GO:0035373	2	1	0.183323	1.64723	2	1	0.182807	1.6502
double-stranded DNA 3'-5' exodeoxyribonuclease activity	GO:0008311	2	1	0.183323	1.64723	2	1	0.182807	1.6502
oligosaccharide binding	GO:0070492	2	1	0.183323	1.64723	1	0	1	#NUM!
sulfate binding	GO:0043199	2	1	0.183323	1.64723	3	1	0.261285	1.24473
interleukin-1 receptor activity	GO:0004908	2	1	0.183323	1.64723	2	1	0.182807	1.6502
N-acetylglucosamine 6-O-sulfotransferase activity	GO:0001517	2	1	0.183323	1.64723	2	0	1	#NUM!
anion:anion antiporter activity	GO:0015301	2	1	0.183323	1.64723	3	1	0.261285	1.24473
non-sequence-specific DNA binding, bending	GO:0044378	2	1	0.183323	1.64723	2	1	0.182807	1.6502
platelet activating factor receptor activity	GO:0004992	2	1	0.183323	1.64723	2	1	0.182807	1.6502
double-strand/single-strand DNA junction binding	GO:0000406	2	1	0.183323	1.64723	2	0	1	#NUM!
CCR1 chemokine receptor binding	GO:0031726	2	1	0.183323	1.64723	2	1	0.182807	1.6502
molybdenum ion binding	GO:0030151	2	1	0.183323	1.64723	2	1	0.182807	1.6502
DNA ligase (ATP) activity	GO:0003910	2	1	0.183323	1.64723	2	1	0.182807	1.6502
phosphodiesterase I activity	GO:0004528	2	1	0.183323	1.64723	2	1	0.182807	1.6502
interleukin-33 receptor activity	GO:0002114	2	1	0.183323	1.64723	2	1	0.182807	1.6502
calcium-dependent protein serine/threonine phosphatase activity	GO:0004723	2	1	0.183323	1.64723	2	1	0.182807	1.6502
serotonin binding	GO:0051378	2	1	0.183323	1.64723	2	1	0.182807	1.6502
long-chain-3-hydroxyacyl-CoA dehydrogenase activity	GO:0016509	2	1	0.183323	1.64723	2	1	0.182807	1.6502
molecular function regulator	GO:0098772	2	1	0.183323	1.64723	2	1	0.182807	1.6502
eukaryotic initiation factor eIF2 binding	GO:0071074	2	1	0.183323	1.64723	2	1	0.182807	1.6502
double-stranded DNA-dependent ATPase activity	GO:0033676	2	1	0.183323	1.64723	2	1	0.182807	1.6502
peptidoglycan binding	GO:0042834	2	1	0.183323	1.64723	1	0	1	#NUM!
N-methyltransferase activity	GO:0008170	2	1	0.183323	1.64723	2	1	0.182807	1.6502
phospholipase activator activity	GO:0016004	2	1	0.183323	1.64723	2	1	0.182807	1.6502
macrophage migration inhibitory factor binding	GO:0035718	2	1	0.183323	1.64723	2	1	0.182807	1.6502
double-stranded DNA exodeoxyribonuclease activity	GO:0008309	2	1	0.183323	1.64723	2	1	0.182807	1.6502
transcription termination site sequence-specific DNA binding	GO:0001147	2	1	0.183323	1.64723	2	1	0.182807	1.6502
transferrin receptor activity	GO:0004998	2	1	0.183323	1.64723	2	1	0.182807	1.6502
TFIIB-class transcription factor binding	GO:0001093	2	1	0.183323	1.64723	3	2	0.025851	1.93788
spermidine binding	GO:0019809	2	1	0.183323	1.64723	2	0	1	#NUM!
receptor serine/threonine kinase binding	GO:0033612	2	1	0.183323	1.64723	2	1	0.182807	1.6502
deubiquitinase activator activity	GO:0035800	2	1	0.183323	1.64723	2	2	0.00920451	2.34335
lysine N-acetyltransferase activity, acting on acetyl phosphate as donor	GO:0004468	2	1	0.183323	1.64723	2	1	0.182807	1.6502
ferric-chelate reductase (NADPH) activity	GO:0052851	2	1	0.183323	1.64723	2	1	0.182807	1.6502
T cell receptor binding	GO:0042608	2	1	0.183323	1.64723	3	1	0.261285	1.24473
histone deacetylase regulator activity	GO:0035033	2	1	0.183323	1.64723	2	1	0.182807	1.6502
kinase inhibitor activity	GO:0019210	2	1	0.183323	1.64723	2	1	0.182807	1.6502
H3 histone acetyltransferase activity	GO:0010484	2	1	0.183323	1.64723	2	1	0.182807	1.6502
cupric reductase activity	GO:0008823	2	1	0.183323	1.64723	2	1	0.182807	1.6502
brain-derived neurotrophic factor binding	GO:0048403	2	1	0.183323	1.64723	2	1	0.182807	1.6502
L-histidine transmembrane transporter activity	GO:0005290	2	1	0.183323	1.64723	2	0	1	#NUM!
4-alpha-hydroxytetrahydrobiopterin dehydratase activity	GO:0008124	2	1	0.183323	1.64723	2	1	0.182807	1.6502
tRNA-specific adenosine-34 deaminase activity	GO:0052717	2	1	0.183323	1.64723	2	1	0.182807	1.6502
GPI-anchor transamidase activity	GO:0003923	2	1	0.183323	1.64723	1	0	1	#NUM!
transforming growth factor beta receptor, inhibitory cytoplasmic mediator activity	GO:0030617	2	1	0.183323	1.64723	2	1	0.182807	1.6502
signal sequence binding	GO:0005048	2	1	0.183323	1.64723	2	2	0.00920451	2.34335
adenylosuccinate synthase activity	GO:0004019	2	1	0.183323	1.64723	2	1	0.182807	1.6502
protein-glutamine gamma-glutamyltransferase activity	GO:0003810	2	1	0.183323	1.64723	2	1	0.182807	1.6502
3-keto sterol reductase activity	GO:0000253	2	1	0.183323	1.64723	2	1	0.182807	1.6502
single-stranded DNA-dependent ATPase activity	GO:0043142	2	1	0.183323	1.64723	2	1	0.182807	1.6502
hydroxyacylglutathione hydrolase activity	GO:0004416	2	1	0.183323	1.64723	2	1	0.182807	1.6502
L-asparagine transmembrane transporter activity	GO:0015182	2	1	0.183323	1.64723	2	0	1	#NUM!
DNA ligase activity	GO:0003909	2	1	0.183323	1.64723	2	1	0.182807	1.6502
transmembrane signaling receptor activity	GO:0004888	28	5	0.184356	0.617615	31	3	1	0.00797166
beta-tubulin binding	GO:0048487	28	5	0.184356	0.617615	28	6	0.0462159	0.802902
threonine-type endopeptidase activity	GO:0004298	16	3	0.194912	0.666405	15	2	0.649263	0.328444
mRNA 3'-UTR AU-rich region binding	GO:0035925	16	3	0.194912	0.666405	16	3	0.193722	0.66937
telomerase RNA binding	GO:0070034	16	3	0.194912	0.666405	16	3	0.193722	0.66937
frizzled binding	GO:0005109	16	3	0.194912	0.666405	16	2	0.661822	0.263905
DNA binding	GO:0003677	741	81	0.21017	0.12683	746	77	0.469395	0.0724264
Notch binding	GO:0005112	9	2	0.212384	0.836304	9	2	0.211411	0.839269
histone methyltransferase activity	GO:0042054	9	2	0.212384	0.836304	8	2	0.175021	0.957052
metallocarboxypeptidase activity	GO:0004181	9	2	0.212384	0.836304	9	2	0.211411	0.839269
core promoter binding	GO:0001047	9	2	0.212384	0.836304	8	0	1	#NUM!
protein kinase B binding	GO:0043422	9	2	0.212384	0.836304	10	3	0.0633471	1.13937
AMP binding	GO:0016208	9	2	0.212384	0.836304	10	2	0.248427	0.733909
sequence-specific double-stranded DNA binding	GO:1990837	9	2	0.212384	0.836304	9	2	0.211411	0.839269
histone methyltransferase activity (H3-K9 specific)	GO:0046974	9	2	0.212384	0.836304	9	2	0.211411	0.839269
insulin receptor substrate binding	GO:0043560	9	2	0.212384	0.836304	9	2	0.211411	0.839269
platelet-derived growth factor receptor binding	GO:0005161	9	2	0.212384	0.836304	9	2	0.211411	0.839269
cysteine-type endopeptidase activity involved in apoptotic process	GO:0097153	9	2	0.212384	0.836304	8	2	0.175021	0.957052
DNA binding, bending	GO:0008301	9	2	0.212384	0.836304	9	2	0.211411	0.839269
peroxisome proliferator activated receptor binding	GO:0042975	9	2	0.212384	0.836304	9	2	0.211411	0.839269
histone deacetylase binding	GO:0042826	71	10	0.22033	0.380287	76	10	0.323139	0.315198
ionotropic glutamate receptor binding	GO:0035255	17	3	0.22089	0.60578	17	3	0.219583	0.608746
nuclear receptor transcription coactivator activity	GO:0030374	48	7	0.221458	0.415091	50	7	0.328287	0.377234
steroid hormone receptor activity	GO:0003707	32	5	0.22865	0.484083	35	5	0.379001	0.397436
repressing transcription factor binding	GO:0070491	33	5	0.242385	0.453312	33	5	0.241046	0.456277
insulin receptor binding	GO:0005158	18	3	0.247502	0.548622	18	3	0.246085	0.551587
HMG box domain binding	GO:0071837	10	2	0.249527	0.730943	11	2	0.285614	0.638598
RNA cap binding	GO:0000339	10	2	0.249527	0.730943	10	2	0.248427	0.733909
G-protein alpha-subunit binding	GO:0001965	10	2	0.249527	0.730943	10	3	0.0633471	1.13937
1-acylglycerol-3-phosphate O-acyltransferase activity	GO:0003841	10	2	0.249527	0.730943	10	2	0.248427	0.733909
thiol-dependent ubiquitinyl hydrolase activity	GO:0036459	36	1	0.252707	-1.24314	36	1	0.252498	-1.24017
microtubule binding	GO:0008017	145	18	0.253721	0.254019	146	19	0.155688	0.304179
methylated histone binding	GO:0035064	37	1	0.256078	-1.27054	37	1	0.255714	-1.26757
syntaxin binding	GO:0019905	38	6	0.260727	0.494555	37	7	0.0826638	0.678339
type III transforming growth factor beta receptor binding	GO:0034714	3	1	0.261984	1.24177	3	0	1	#NUM!
natural killer cell lectin-like receptor binding	GO:0046703	3	1	0.261984	1.24177	3	1	0.261285	1.24473
tumor necrosis factor binding	GO:0043120	3	1	0.261984	1.24177	3	1	0.261285	1.24473
interleukin-1 binding	GO:0019966	3	1	0.261984	1.24177	3	1	0.261285	1.24473
protein-lysine 6-oxidase activity	GO:0004720	3	1	0.261984	1.24177	2	1	0.182807	1.6502
high-density lipoprotein particle binding	GO:0008035	3	1	0.261984	1.24177	3	1	0.261285	1.24473
superoxide-generating NADPH oxidase activator activity	GO:0016176	3	1	0.261984	1.24177	3	1	0.261285	1.24473
syntaxin-3 binding	GO:0030348	3	1	0.261984	1.24177	3	1	0.261285	1.24473
peptidyl-proline 4-dioxygenase activity	GO:0031545	3	1	0.261984	1.24177	3	0	1	#NUM!
P-TEFb complex binding	GO:0106140	3	1	0.261984	1.24177	3	1	0.261285	1.24473
phenylalanine 4-monooxygenase activity	GO:0004505	3	1	0.261984	1.24177	3	1	0.261285	1.24473
hyalurononglucosaminidase activity	GO:0004415	3	1	0.261984	1.24177	3	1	0.261285	1.24473
phosphatidylinositol 3-kinase regulator activity	GO:0035014	3	1	0.261984	1.24177	3	1	0.261285	1.24473
BMP receptor activity	GO:0098821	3	1	0.261984	1.24177	3	1	0.261285	1.24473
G protein-coupled glutamate receptor binding	GO:0035256	3	1	0.261984	1.24177	3	1	0.261285	1.24473
nerve growth factor binding	GO:0048406	3	1	0.261984	1.24177	3	1	0.261285	1.24473
DNA-dependent protein kinase activity	GO:0004677	3	1	0.261984	1.24177	3	1	0.261285	1.24473
glycogen phosphorylase activity	GO:0008184	3	1	0.261984	1.24177	3	1	0.261285	1.24473
peptide receptor activity	GO:0001653	3	1	0.261984	1.24177	2	0	1	#NUM!
SHG alpha-glucan phosphorylase activity	GO:0102499	3	1	0.261984	1.24177	3	1	0.261285	1.24473
protein phosphatase 2B binding	GO:0030346	3	1	0.261984	1.24177	3	1	0.261285	1.24473
Rab geranylgeranyltransferase activity	GO:0004663	3	1	0.261984	1.24177	3	1	0.261285	1.24473
sodium ion binding	GO:0031402	3	1	0.261984	1.24177	3	1	0.261285	1.24473
Rho GDP-dissociation inhibitor activity	GO:0005094	3	1	0.261984	1.24177	3	1	0.261285	1.24473
transforming growth factor beta receptor activity, type II	GO:0005026	3	1	0.261984	1.24177	3	0	1	#NUM!
lipase activity	GO:0016298	3	1	0.261984	1.24177	2	0	1	#NUM!
estradiol 17-beta-dehydrogenase activity	GO:0004303	3	1	0.261984	1.24177	3	1	0.261285	1.24473
linear malto-oligosaccharide phosphorylase activity	GO:0102250	3	1	0.261984	1.24177	3	1	0.261285	1.24473
activin receptor activity, type I	GO:0016361	3	1	0.261984	1.24177	3	1	0.261285	1.24473
beta-2 adrenergic receptor binding	GO:0031698	3	1	0.261984	1.24177	3	1	0.261285	1.24473
insulin binding	GO:0043559	3	1	0.261984	1.24177	3	1	0.261285	1.24473
hyaluronic acid binding	GO:0005540	3	1	0.261984	1.24177	3	0	1	#NUM!
histone methyltransferase activity (H3-K36 specific)	GO:0046975	3	1	0.261984	1.24177	3	0	1	#NUM!
phosphopyruvate hydratase activity	GO:0004634	3	1	0.261984	1.24177	3	1	0.261285	1.24473
tRNA-intron endonuclease activity	GO:0000213	3	1	0.261984	1.24177	3	1	0.261285	1.24473
type 5 metabotropic glutamate receptor binding	GO:0031802	3	1	0.261984	1.24177	3	1	0.261285	1.24473
RNA-DNA hybrid ribonuclease activity	GO:0004523	3	1	0.261984	1.24177	3	1	0.261285	1.24473
calcium-activated potassium channel activity	GO:0015269	3	1	0.261984	1.24177	3	1	0.261285	1.24473
diamine N-acetyltransferase activity	GO:0004145	3	1	0.261984	1.24177	3	0	1	#NUM!
telomeric D-loop binding	GO:0061821	3	1	0.261984	1.24177	3	1	0.261285	1.24473
PTB domain binding	GO:0051425	3	1	0.261984	1.24177	3	1	0.261285	1.24473
angiostatin binding	GO:0043532	3	1	0.261984	1.24177	4	1	0.332237	0.957052
creatine kinase activity	GO:0004111	3	1	0.261984	1.24177	3	1	0.261285	1.24473
AF-2 domain binding	GO:0050682	3	1	0.261984	1.24177	3	1	0.261285	1.24473
STAT family protein binding	GO:0097677	3	1	0.261984	1.24177	3	1	0.261285	1.24473
phosphatidylcholine-translocating ATPase activity	GO:0090554	3	1	0.261984	1.24177	3	1	0.261285	1.24473
histone methyltransferase activity (H3-K27 specific)	GO:0046976	3	1	0.261984	1.24177	2	1	0.182807	1.6502
steroid hormone binding	GO:1990239	3	1	0.261984	1.24177	3	0	1	#NUM!
heparan sulfate binding	GO:1904399	3	1	0.261984	1.24177	3	1	0.261285	1.24473
phospholipid scramblase activity	GO:0017128	3	1	0.261984	1.24177	4	1	0.332237	0.957052
kinetochore binding	GO:0043515	3	1	0.261984	1.24177	3	1	0.261285	1.24473
5'-flap endonuclease activity	GO:0017108	3	1	0.261984	1.24177	3	1	0.261285	1.24473
high voltage-gated calcium channel activity	GO:0008331	3	1	0.261984	1.24177	3	1	0.261285	1.24473
death domain binding	GO:0070513	3	1	0.261984	1.24177	3	1	0.261285	1.24473
exoribonuclease activity	GO:0004532	3	1	0.261984	1.24177	3	2	0.025851	1.93788
peptide-lysine-N-acetyltransferase activity	GO:0061733	3	1	0.261984	1.24177	4	1	0.332237	0.957052
protein tyrosine/serine/threonine phosphatase activity	GO:0008138	22	0	0.263064	#NUM!	20	0	0.25112	#NUM!
double-stranded DNA binding	GO:0003690	58	8	0.263182	0.35938	59	6	0.824019	0.0575686
heparin binding	GO:0008201	59	8	0.270841	0.342285	61	5	1	-0.158089
cyclin binding	GO:0030332	23	4	0.27203	0.591182	23	4	0.271422	0.594147
chromatin DNA binding	GO:0031490	41	6	0.281597	0.418569	44	6	0.309867	0.350916
SH2 domain binding	GO:0042169	24	4	0.282761	0.548622	24	4	0.282002	0.551587
ubiquitin conjugating enzyme binding	GO:0031624	24	4	0.282761	0.548622	24	3	0.497463	0.263905
Ral GTPase binding	GO:0017160	11	2	0.286829	0.635633	11	2	0.285614	0.638598
insulin-like growth factor receptor binding	GO:0005159	11	2	0.286829	0.635633	11	3	0.0810879	1.04406
C2H2 zinc finger domain binding	GO:0070742	11	2	0.286829	0.635633	11	1	1	-0.0545487
steroid binding	GO:0005496	11	2	0.286829	0.635633	12	3	0.100696	0.957052
SUMO binding	GO:0032183	11	2	0.286829	0.635633	11	0	0.614809	#NUM!
transcription regulatory region DNA binding	GO:0044212	129	16	0.289595	0.253158	138	18	0.186434	0.306465
damaged DNA binding	GO:0003684	42	6	0.290608	0.394471	42	5	0.595479	0.215115
heat shock protein binding	GO:0031072	43	6	0.300521	0.370941	43	6	0.299264	0.373906
phosphatidylserine binding	GO:0001786	26	4	0.308747	0.468579	27	5	0.175954	0.656948
mRNA 3'-UTR binding	GO:0003730	46	2	0.315695	-0.795113	47	2	0.317237	-0.813654
oxidoreductase activity	GO:0016491	48	2	0.320322	-0.837672	49	4	1	-0.162179
peptide hormone binding	GO:0017046	12	2	0.323916	0.548622	11	1	1	-0.0545487
protein tyrosine kinase binding	GO:1990782	12	2	0.323916	0.548622	12	2	0.322598	0.551587
mitogen-activated protein kinase kinase kinase binding	GO:0031435	12	2	0.323916	0.548622	13	3	0.121972	0.87701
Rap guanyl-nucleotide exchange factor activity	GO:0017034	4	1	0.333079	0.954087	4	0	1	#NUM!
growth factor receptor binding	GO:0070851	4	1	0.333079	0.954087	4	1	0.332237	0.957052
death effector domain binding	GO:0035877	4	1	0.333079	0.954087	3	1	0.261285	1.24473
clathrin light chain binding	GO:0032051	4	1	0.333079	0.954087	4	1	0.332237	0.957052
selenocysteine insertion sequence binding	GO:0035368	4	1	0.333079	0.954087	4	1	0.332237	0.957052
WD40-repeat domain binding	GO:0071987	4	1	0.333079	0.954087	4	1	0.332237	0.957052
Y-form DNA binding	GO:0000403	4	1	0.333079	0.954087	4	0	1	#NUM!
L-amino acid transmembrane transporter activity	GO:0015179	4	1	0.333079	0.954087	4	1	0.332237	0.957052
histone demethylase activity (H3-K36 specific)	GO:0051864	4	1	0.333079	0.954087	4	1	0.332237	0.957052
single-stranded telomeric DNA binding	GO:0043047	4	1	0.333079	0.954087	4	1	0.332237	0.957052
RING-like zinc finger domain binding	GO:0071535	4	1	0.333079	0.954087	4	1	0.332237	0.957052
pre-mRNA 3'-splice site binding	GO:0030628	4	1	0.333079	0.954087	4	0	1	#NUM!
acetyl-CoA C-acyltransferase activity	GO:0003988	4	1	0.333079	0.954087	4	1	0.332237	0.957052
guanylate cyclase activity	GO:0004383	4	1	0.333079	0.954087	3	0	1	#NUM!
glucuronosyltransferase activity	GO:0015020	4	1	0.333079	0.954087	4	1	0.332237	0.957052
hormone binding	GO:0042562	4	1	0.333079	0.954087	3	0	1	#NUM!
chloride transmembrane transporter activity	GO:0015108	4	1	0.333079	0.954087	4	0	1	#NUM!
GABA-gated chloride ion channel activity	GO:0022851	4	1	0.333079	0.954087	4	0	1	#NUM!
ATP-dependent microtubule motor activity, minus-end-directed	GO:0008569	4	1	0.333079	0.954087	4	1	0.332237	0.957052
5'-3' exonuclease activity	GO:0008409	4	1	0.333079	0.954087	4	1	0.332237	0.957052
single-stranded DNA endodeoxyribonuclease activity	GO:0000014	4	1	0.333079	0.954087	4	0	1	#NUM!
uracil DNA N-glycosylase activity	GO:0004844	4	1	0.333079	0.954087	4	1	0.332237	0.957052
exonuclease activity	GO:0004527	4	1	0.333079	0.954087	4	1	0.332237	0.957052
L-glutamine transmembrane transporter activity	GO:0015186	4	1	0.333079	0.954087	4	0	1	#NUM!
RNA-dependent ATPase activity	GO:0008186	4	1	0.333079	0.954087	4	1	0.332237	0.957052
MHC class I protein complex binding	GO:0023024	4	1	0.333079	0.954087	4	0	1	#NUM!
type II transforming growth factor beta receptor binding	GO:0005114	4	1	0.333079	0.954087	4	1	0.332237	0.957052
pre-miRNA binding	GO:0070883	4	1	0.333079	0.954087	4	1	0.332237	0.957052
supercoiled DNA binding	GO:0097100	4	1	0.333079	0.954087	4	1	0.332237	0.957052
long-chain-enoyl-CoA hydratase activity	GO:0016508	4	1	0.333079	0.954087	4	1	0.332237	0.957052
peptide hormone receptor binding	GO:0051428	4	1	0.333079	0.954087	4	1	0.332237	0.957052
histone methyltransferase binding	GO:1990226	4	1	0.333079	0.954087	4	1	0.332237	0.957052
protein antigen binding	GO:1990405	4	1	0.333079	0.954087	5	0	1	#NUM!
NADP-retinol dehydrogenase activity	GO:0052650	4	1	0.333079	0.954087	4	0	1	#NUM!
ubiquitinyl hydrolase activity	GO:0101005	4	1	0.333079	0.954087	4	1	0.332237	0.957052
retinoid binding	GO:0005501	4	1	0.333079	0.954087	3	0	1	#NUM!
fibroblast growth factor-activated receptor activity	GO:0005007	4	1	0.333079	0.954087	3	1	0.261285	1.24473
beta-1 adrenergic receptor binding	GO:0031697	4	1	0.333079	0.954087	4	0	1	#NUM!
single-stranded RNA binding	GO:0003727	28	4	0.33956	0.394471	27	2	1	-0.259343
histone binding	GO:0042393	85	5	0.351477	-0.492832	87	5	0.272656	-0.513124
transcription corepressor activity	GO:0003714	170	20	0.355113	0.200315	169	19	0.428879	0.157887
myosin binding	GO:0017022	13	2	0.360483	0.468579	13	2	0.359075	0.471544
MHC class I protein binding	GO:0042288	13	2	0.360483	0.468579	12	2	0.322598	0.551587
nuclear import signal receptor activity	GO:0061608	13	2	0.360483	0.468579	13	1	1	-0.221603
MHC class II protein complex binding	GO:0023026	13	2	0.360483	0.468579	12	2	0.322598	0.551587
enzyme regulator activity	GO:0030234	13	2	0.360483	0.468579	13	3	0.121972	0.87701
calcium channel activity	GO:0005262	13	2	0.360483	0.468579	11	1	1	-0.0545487
methyl-CpG binding	GO:0008327	13	2	0.360483	0.468579	13	2	0.359075	0.471544
structural constituent of cytoskeleton	GO:0005200	56	3	0.365354	-0.586358	53	1	0.0583086	-1.62695
protein serine/threonine phosphatase activity	GO:0004722	33	1	0.366462	-1.15613	33	1	0.366015	-1.15316
peptidase activity	GO:0008233	34	5	0.372472	0.423459	33	4	0.552638	0.233133
Rac GTPase binding	GO:0048365	35	5	0.379751	0.394471	34	5	0.371872	0.426424
ATP binding	GO:0005524	852	89	0.385209	0.0814312	850	89	0.351294	0.0867466
transmembrane receptor protein tyrosine phosphatase activity	GO:0005001	14	0	0.387641	#NUM!	14	0	0.387767	#NUM!
myosin V binding	GO:0031489	14	0	0.387641	#NUM!	14	0	0.387767	#NUM!
protein kinase A regulatory subunit binding	GO:0034237	14	0	0.387641	#NUM!	14	1	1	-0.295711
proteasome binding	GO:0070628	14	0	0.387641	#NUM!	14	0	0.387767	#NUM!
histone deacetylase activity	GO:0004407	14	0	0.387641	#NUM!	14	0	0.387767	#NUM!
DNA helicase activity	GO:0003678	14	0	0.387641	#NUM!	14	0	0.387767	#NUM!
ribosomal small subunit binding	GO:0043024	14	0	0.387641	#NUM!	14	0	0.387767	#NUM!
scaffold protein binding	GO:0097110	36	5	0.388189	0.3663	35	6	0.142396	0.579758
translation factor activity, RNA binding	GO:0008135	15	0	0.388402	#NUM!	14	0	0.387767	#NUM!
NADP binding	GO:0050661	16	0	0.39245	#NUM!	15	1	1	-0.364704
protein kinase A binding	GO:0051018	16	0	0.39245	#NUM!	16	1	1	-0.429242
nuclear receptor binding	GO:0016922	16	0	0.39245	#NUM!	17	0	0.399017	#NUM!
AT DNA binding	GO:0003680	5	1	0.397335	0.730943	5	1	0.396383	0.733909
potassium channel inhibitor activity	GO:0019870	5	1	0.397335	0.730943	5	1	0.396383	0.733909
Wnt-activated receptor activity	GO:0042813	5	1	0.397335	0.730943	5	1	0.396383	0.733909
S-adenosyl-L-methionine binding	GO:1904047	5	1	0.397335	0.730943	5	1	0.396383	0.733909
hydrolase activity, acting on carbon-nitrogen (but not peptide) bonds	GO:0016810	5	1	0.397335	0.730943	5	1	0.396383	0.733909
ferroxidase activity	GO:0004322	5	1	0.397335	0.730943	5	1	0.396383	0.733909
poly(G) binding	GO:0034046	5	1	0.397335	0.730943	5	1	0.396383	0.733909
vascular endothelial growth factor-activated receptor activity	GO:0005021	5	1	0.397335	0.730943	5	0	1	#NUM!
phospholipase activity	GO:0004620	5	1	0.397335	0.730943	5	1	0.396383	0.733909
antiporter activity	GO:0015297	5	1	0.397335	0.730943	5	0	1	#NUM!
G-quadruplex RNA binding	GO:0002151	5	1	0.397335	0.730943	5	1	0.396383	0.733909
arrestin family protein binding	GO:1990763	5	1	0.397335	0.730943	6	1	0.454376	0.551587
ubiquinol-cytochrome-c reductase activity	GO:0008121	5	1	0.397335	0.730943	5	1	0.396383	0.733909
snRNA binding	GO:0017069	5	1	0.397335	0.730943	5	1	0.396383	0.733909
1-phosphatidylinositol-4-phosphate 5-kinase activity	GO:0016308	5	1	0.397335	0.730943	5	1	0.396383	0.733909
U4 snRNA binding	GO:0030621	5	1	0.397335	0.730943	5	1	0.396383	0.733909
small protein activating enzyme binding	GO:0044388	5	1	0.397335	0.730943	5	1	0.396383	0.733909
non-membrane spanning protein tyrosine phosphatase activity	GO:0004726	5	1	0.397335	0.730943	5	1	0.396383	0.733909
microfilament motor activity	GO:0000146	5	1	0.397335	0.730943	5	1	0.396383	0.733909
neutral amino acid transmembrane transporter activity	GO:0015175	5	1	0.397335	0.730943	5	1	0.396383	0.733909
retinol binding	GO:0019841	5	1	0.397335	0.730943	4	0	1	#NUM!
aspartic endopeptidase activity, intramembrane cleaving	GO:0042500	5	1	0.397335	0.730943	5	1	0.396383	0.733909
G protein-coupled peptide receptor activity	GO:0008528	5	1	0.397335	0.730943	5	0	1	#NUM!
GABA-A receptor activity	GO:0004890	5	1	0.397335	0.730943	5	0	1	#NUM!
G-quadruplex DNA binding	GO:0051880	5	1	0.397335	0.730943	5	1	0.396383	0.733909
lipoprotein particle binding	GO:0071813	5	1	0.397335	0.730943	5	1	0.396383	0.733909
U1 snRNA binding	GO:0030619	5	1	0.397335	0.730943	5	0	1	#NUM!
SH3/SH2 adaptor activity	GO:0005070	37	5	0.397679	0.338901	36	5	0.387294	0.369266
MAP kinase kinase kinase activity	GO:0004709	17	0	0.399362	#NUM!	16	0	0.392261	#NUM!
actin binding	GO:0003779	150	11	0.40152	-0.272359	150	13	0.780507	-0.102339
SNARE binding	GO:0000149	38	5	0.408117	0.312233	38	5	0.406947	0.315198
ubiquitin-like protein ligase binding	GO:0044389	19	3	0.420241	0.494555	19	3	0.419596	0.49752
scavenger receptor activity	GO:0005044	19	3	0.420241	0.494555	20	5	0.0368651	0.957052
signaling receptor binding	GO:0005102	168	19	0.427536	0.160856	166	16	1	0.00394751
nuclear hormone receptor binding	GO:0035257	20	3	0.433513	0.443261	20	3	0.432729	0.446227
phosphoprotein phosphatase activity	GO:0004721	20	3	0.433513	0.443261	21	3	0.447343	0.397436
miRNA binding	GO:0035198	20	3	0.433513	0.443261	20	1	0.714909	-0.652386
helicase activity	GO:0004386	44	2	0.435763	-0.750661	44	3	0.795889	-0.342231
phosphatidylinositol binding	GO:0035091	45	6	0.440458	0.325478	46	8	0.0784222	0.594147
phospholipid binding	GO:0005543	46	6	0.446093	0.303499	47	7	0.211479	0.439109
protein serine/threonine/tyrosine kinase activity	GO:0004712	21	3	0.448258	0.394471	22	3	0.463165	0.350916
protein kinase inhibitor activity	GO:0004860	21	3	0.448258	0.394471	22	2	1	-0.0545487
metallopeptidase activity	GO:0008237	21	3	0.448258	0.394471	20	3	0.432729	0.446227
phosphatidylinositol-3-phosphate binding	GO:0032266	21	3	0.448258	0.394471	21	2	1	-0.00802869
14-3-3 protein binding	GO:0071889	21	3	0.448258	0.394471	20	3	0.432729	0.446227
protein tyrosine kinase activator activity	GO:0030296	6	1	0.455408	0.548622	6	1	0.454376	0.551587
palmitoyltransferase activity	GO:0016409	6	1	0.455408	0.548622	6	1	0.454376	0.551587
FK506 binding	GO:0005528	6	1	0.455408	0.548622	6	1	0.454376	0.551587
proteasome-activating ATPase activity	GO:0036402	6	1	0.455408	0.548622	6	1	0.454376	0.551587
endodeoxyribonuclease activity	GO:0004520	6	1	0.455408	0.548622	6	1	0.454376	0.551587
complement component C1q binding	GO:0001849	6	1	0.455408	0.548622	5	1	0.396383	0.733909
dystroglycan binding	GO:0002162	6	1	0.455408	0.548622	6	1	0.454376	0.551587
proton-exporting ATPase activity, phosphorylative mechanism	GO:0008553	6	1	0.455408	0.548622	6	0	1	#NUM!
AU-rich element binding	GO:0017091	6	1	0.455408	0.548622	6	1	0.454376	0.551587
class I DNA-(apurinic or apyrimidinic site) endonuclease activity	GO:0140078	6	1	0.455408	0.548622	6	1	0.454376	0.551587
signaling adaptor activity	GO:0035591	6	1	0.455408	0.548622	7	1	0.506805	0.397436
aspartic-type endopeptidase activity	GO:0004190	6	1	0.455408	0.548622	5	1	0.396383	0.733909
ubiquitin ligase inhibitor activity	GO:1990948	6	1	0.455408	0.548622	6	1	0.454376	0.551587
ferric iron binding	GO:0008199	6	1	0.455408	0.548622	4	1	0.332237	0.957052
protein methyltransferase activity	GO:0008276	6	1	0.455408	0.548622	6	1	0.454376	0.551587
glutathione binding	GO:0043295	6	1	0.455408	0.548622	6	1	0.454376	0.551587
K48-linked polyubiquitin modification-dependent protein binding	GO:0036435	6	1	0.455408	0.548622	5	1	0.396383	0.733909
enoyl-CoA hydratase activity	GO:0004300	6	1	0.455408	0.548622	6	1	0.454376	0.551587
potassium ion binding	GO:0030955	6	1	0.455408	0.548622	6	1	0.454376	0.551587
protein serine/threonine kinase inhibitor activity	GO:0030291	6	1	0.455408	0.548622	6	1	0.454376	0.551587
N-acetyltransferase activity	GO:0008080	6	1	0.455408	0.548622	6	0	1	#NUM!
retinal binding	GO:0016918	6	1	0.455408	0.548622	5	0	1	#NUM!
bubble DNA binding	GO:0000405	6	1	0.455408	0.548622	6	1	0.454376	0.551587
voltage-gated calcium channel activity	GO:0005245	6	1	0.455408	0.548622	6	1	0.454376	0.551587
transition metal ion binding	GO:0046914	6	1	0.455408	0.548622	7	1	0.506805	0.397436
SH3 domain binding	GO:0017124	85	10	0.459984	0.200315	86	10	0.463697	0.191584
kinase activity	GO:0016301	49	6	0.467957	0.240321	50	7	0.328287	0.377234
protein binding, bridging	GO:0030674	50	6	0.476677	0.220118	51	6	0.629533	0.20328
thiol-dependent ubiquitin-specific protease activity	GO:0004843	53	3	0.4809	-0.531298	53	3	0.480668	-0.528333
hormone activity	GO:0005179	23	3	0.481095	0.303499	21	1	0.715148	-0.701176
ATPase activity	GO:0016887	95	11	0.483511	0.1844	95	12	0.293114	0.274376
cadherin binding	GO:0045296	229	25	0.493826	0.125535	226	24	0.566386	0.100865
alpha-tubulin binding	GO:0043014	24	3	0.498713	0.26094	24	4	0.282002	0.551587
Hsp70 protein binding	GO:0030544	24	3	0.498713	0.26094	25	3	0.728269	0.223083
copper ion binding	GO:0005507	25	1	0.506835	-0.878494	25	2	1	-0.182382
Ran GTPase binding	GO:0008536	25	1	0.506835	-0.878494	26	2	1	-0.221603
flavin adenine dinucleotide binding	GO:0050660	25	1	0.506835	-0.878494	24	1	0.723444	-0.834707
acetylcholine receptor binding	GO:0033130	7	1	0.507893	0.394471	7	1	0.506805	0.397436
transmitter-gated ion channel activity involved in regulation of postsynaptic membrane potential	GO:1904315	7	1	0.507893	0.394471	8	0	1	#NUM!
U1 snRNP binding	GO:1990446	7	1	0.507893	0.394471	7	0	1	#NUM!
DNA-(apurinic or apyrimidinic site) endonuclease activity	GO:0003906	7	1	0.507893	0.394471	7	1	0.506805	0.397436
CARD domain binding	GO:0050700	7	1	0.507893	0.394471	7	1	0.506805	0.397436
protein membrane anchor	GO:0043495	7	1	0.507893	0.394471	7	1	0.506805	0.397436
NEDD8-specific protease activity	GO:0019784	7	1	0.507893	0.394471	7	1	0.506805	0.397436
adenyl-nucleotide exchange factor activity	GO:0000774	7	1	0.507893	0.394471	7	1	0.506805	0.397436
retinoic acid binding	GO:0001972	7	1	0.507893	0.394471	6	0	1	#NUM!
mannose binding	GO:0005537	7	1	0.507893	0.394471	7	1	0.506805	0.397436
microtubule minus-end binding	GO:0051011	7	1	0.507893	0.394471	7	1	0.506805	0.397436
acetylglucosaminyltransferase activity	GO:0008375	7	1	0.507893	0.394471	7	1	0.506805	0.397436
3-hydroxyacyl-CoA dehydrogenase activity	GO:0003857	7	1	0.507893	0.394471	7	1	0.506805	0.397436
LIM domain binding	GO:0030274	7	1	0.507893	0.394471	7	1	0.506805	0.397436
sequence-specific DNA binding	GO:0043565	172	19	0.512207	0.137326	183	22	0.252417	0.224903
phosphatase activity	GO:0016791	29	1	0.520046	-1.02691	27	1	0.510133	-0.95249
kinesin binding	GO:0019894	30	4	0.526872	0.325478	30	4	0.526269	0.328444
GTPase activity	GO:0003924	188	15	0.530332	-0.18801	189	15	0.530627	-0.19035
magnesium ion binding	GO:0000287	124	14	0.53724	0.159157	128	14	0.546553	0.130374
retinoic acid receptor binding	GO:0042974	8	1	0.555327	0.26094	9	1	0.597052	0.146122
alpha-actinin binding	GO:0051393	8	1	0.555327	0.26094	9	1	0.597052	0.146122
filamin binding	GO:0031005	8	1	0.555327	0.26094	8	1	0.554203	0.263905
retinoid X receptor binding	GO:0046965	8	1	0.555327	0.26094	11	1	1	-0.0545487
neuropeptide hormone activity	GO:0005184	8	1	0.555327	0.26094	6	1	0.454376	0.551587
RAGE receptor binding	GO:0050786	8	1	0.555327	0.26094	9	1	0.597052	0.146122
GABA receptor binding	GO:0050811	8	1	0.555327	0.26094	8	1	0.554203	0.263905
MDM2/MDM4 family protein binding	GO:0097371	8	1	0.555327	0.26094	8	1	0.554203	0.263905
MAP-kinase scaffold activity	GO:0005078	8	1	0.555327	0.26094	8	1	0.554203	0.263905
acetyltransferase activity	GO:0016407	8	1	0.555327	0.26094	8	1	0.554203	0.263905
chondroitin sulfate binding	GO:0035374	8	1	0.555327	0.26094	8	1	0.554203	0.263905
cell-cell adhesion mediator activity	GO:0098632	8	1	0.555327	0.26094	8	1	0.554203	0.263905
RNA polymerase II regulatory region sequence-specific DNA binding	GO:0000977	137	15	0.558873	0.128451	139	17	0.306381	0.242086
microtubule motor activity	GO:0003777	36	2	0.575003	-0.54999	37	2	0.575993	-0.574424
translation initiation factor activity	GO:0003743	39	2	0.581447	-0.630033	39	4	0.785925	0.0660793
transcription regulatory region sequence-specific DNA binding	GO:0000976	40	5	0.585534	0.26094	44	5	0.608741	0.168595
Rho guanyl-nucleotide exchange factor activity	GO:0005089	42	5	0.596185	0.21215	41	5	0.589877	0.239212
siRNA binding	GO:0035197	9	1	0.598195	0.143157	9	1	0.597052	0.146122
mitogen-activated protein kinase kinase binding	GO:0031434	9	1	0.598195	0.143157	9	1	0.597052	0.146122
nitric-oxide synthase binding	GO:0050998	9	1	0.598195	0.143157	9	1	0.597052	0.146122
Ras guanyl-nucleotide exchange factor activity	GO:0005088	9	1	0.598195	0.143157	9	0	1	#NUM!
RNA helicase activity	GO:0003724	9	1	0.598195	0.143157	9	1	0.597052	0.146122
profilin binding	GO:0005522	9	1	0.598195	0.143157	9	1	0.597052	0.146122
GTPase inhibitor activity	GO:0005095	9	1	0.598195	0.143157	9	1	0.597052	0.146122
laminin binding	GO:0043236	9	1	0.598195	0.143157	9	1	0.597052	0.146122
proton-transporting ATP synthase activity, rotational mechanism	GO:0046933	9	1	0.598195	0.143157	9	1	0.597052	0.146122
RNA polymerase II CTD heptapeptide repeat kinase activity	GO:0008353	9	1	0.598195	0.143157	9	1	0.597052	0.146122
amino acid binding	GO:0016597	9	1	0.598195	0.143157	9	2	0.211411	0.839269
3'-5' exonuclease activity	GO:0008408	9	1	0.598195	0.143157	9	1	0.597052	0.146122
fibroblast growth factor binding	GO:0017134	9	1	0.598195	0.143157	8	1	0.554203	0.263905
RNA 7-methylguanosine cap binding	GO:0000340	9	1	0.598195	0.143157	9	2	0.211411	0.839269
sequence-specific mRNA binding	GO:1990825	9	1	0.598195	0.143157	9	1	0.597052	0.146122
cysteine-type endopeptidase inhibitor activity	GO:0004869	9	1	0.598195	0.143157	11	1	1	-0.0545487
phospholipase binding	GO:0043274	9	1	0.598195	0.143157	9	1	0.597052	0.146122
symporter activity	GO:0015293	9	1	0.598195	0.143157	8	0	1	#NUM!
transmembrane receptor protein tyrosine kinase adaptor activity	GO:0005068	9	1	0.598195	0.143157	9	1	0.597052	0.146122
pre-mRNA intronic binding	GO:0097157	9	1	0.598195	0.143157	9	1	0.597052	0.146122
receptor ligand activity	GO:0048018	10	0	0.612591	#NUM!	10	0	0.61264	#NUM!
ARF guanyl-nucleotide exchange factor activity	GO:0005086	10	0	0.612591	#NUM!	10	0	0.61264	#NUM!
ribosomal large subunit binding	GO:0043023	10	0	0.612591	#NUM!	10	0	0.61264	#NUM!
voltage-gated ion channel activity	GO:0005244	10	0	0.612591	#NUM!	10	0	0.61264	#NUM!
delayed rectifier potassium channel activity	GO:0005251	10	0	0.612591	#NUM!	9	0	1	#NUM!
MAP kinase tyrosine/serine/threonine phosphatase activity	GO:0017017	10	0	0.612591	#NUM!	10	0	0.61264	#NUM!
monosaccharide binding	GO:0048029	10	0	0.612591	#NUM!	10	0	0.61264	#NUM!
zinc ion binding	GO:0008270	429	44	0.612921	0.0631141	435	46	0.450166	0.0966419
fatty-acyl-CoA binding	GO:0000062	11	0	0.614882	#NUM!	11	0	0.614809	#NUM!
magnesium-dependent protein serine/threonine phosphatase activity	GO:0004724	11	0	0.614882	#NUM!	11	0	0.614809	#NUM!
nucleosomal DNA binding	GO:0031492	11	0	0.614882	#NUM!	13	0	0.628	#NUM!
chloride channel activity	GO:0005254	11	0	0.614882	#NUM!	11	0	0.614809	#NUM!
DNA-directed DNA polymerase activity	GO:0003887	11	0	0.614882	#NUM!	10	0	0.61264	#NUM!
RNA polymerase II general transcription initiation factor activity	GO:0016251	11	0	0.614882	#NUM!	11	0	0.614809	#NUM!
NAD+ ADP-ribosyltransferase activity	GO:0003950	11	0	0.614882	#NUM!	11	0	0.614809	#NUM!
nucleoside diphosphate kinase activity	GO:0004550	12	0	0.62033	#NUM!	12	0	0.620138	#NUM!
peroxidase activity	GO:0004601	12	0	0.62033	#NUM!	11	0	0.614809	#NUM!
cAMP binding	GO:0030552	12	0	0.62033	#NUM!	12	0	0.620138	#NUM!
nucleosome binding	GO:0031491	12	0	0.62033	#NUM!	13	0	0.628	#NUM!
2 iron, 2 sulfur cluster binding	GO:0051537	12	0	0.62033	#NUM!	12	0	0.620138	#NUM!
vitamin D receptor binding	GO:0042809	12	0	0.62033	#NUM!	12	0	0.620138	#NUM!
heme binding	GO:0020037	49	3	0.624066	-0.452827	47	6	0.451699	0.284958
dynein light intermediate chain binding	GO:0051959	13	0	0.628305	#NUM!	13	0	0.628	#NUM!
lysine-acetylated histone binding	GO:0070577	13	0	0.628305	#NUM!	13	0	0.628	#NUM!
ATP-dependent 3'-5' RNA helicase activity	GO:0034459	13	0	0.628305	#NUM!	12	0	0.620138	#NUM!
fibronectin binding	GO:0001968	13	0	0.628305	#NUM!	13	1	1	-0.221603
GTPase activating protein binding	GO:0032794	14	2	0.638272	0.394471	14	2	0.63786	0.397436
translation elongation factor activity	GO:0003746	14	2	0.638272	0.394471	14	2	0.63786	0.397436
chemoattractant activity	GO:0042056	14	2	0.638272	0.394471	14	2	0.63786	0.397436
glutathione transferase activity	GO:0004364	14	2	0.638272	0.394471	14	2	0.63786	0.397436
G-protein beta/gamma-subunit complex binding	GO:0031683	14	2	0.638272	0.394471	14	2	0.63786	0.397436
protein kinase C activity	GO:0004697	14	2	0.638272	0.394471	14	2	0.63786	0.397436
muscle alpha-actinin binding	GO:0051371	14	2	0.638272	0.394471	15	3	0.168696	0.733909
Wnt-protein binding	GO:0017147	14	2	0.638272	0.394471	15	2	0.649263	0.328444
poly(A) binding	GO:0008143	15	2	0.649773	0.325478	15	1	1	-0.364704
death receptor binding	GO:0005123	15	2	0.649773	0.325478	13	1	1	-0.221603
phosphatidylinositol-3,4-bisphosphate binding	GO:0043325	16	2	0.662421	0.26094	16	2	0.661822	0.263905
catalytic activity	GO:0003824	16	2	0.662421	0.26094	17	2	0.675211	0.20328
protein phosphatase inhibitor activity	GO:0004864	16	2	0.662421	0.26094	16	2	0.661822	0.263905
actin monomer binding	GO:0003785	16	2	0.662421	0.26094	14	2	0.63786	0.397436
calcium ion binding	GO:0005509	261	27	0.668724	0.0716978	271	28	0.673566	0.0734323
syntaxin-1 binding	GO:0017075	17	2	0.675888	0.200315	17	2	0.675211	0.20328
Rab guanyl-nucleotide exchange factor activity	GO:0017112	17	2	0.675888	0.200315	16	1	1	-0.429242
ATP-dependent DNA helicase activity	GO:0004003	17	2	0.675888	0.200315	17	2	0.675211	0.20328
ATPase activator activity	GO:0001671	17	2	0.675888	0.200315	17	2	0.675211	0.20328
structural constituent of nuclear pore	GO:0017056	17	2	0.675888	0.200315	18	3	0.246085	0.551587
protein folding chaperone	GO:0044183	17	2	0.675888	0.200315	17	2	0.675211	0.20328
cytokine receptor activity	GO:0004896	17	2	0.675888	0.200315	17	2	0.675211	0.20328
FAD binding	GO:0071949	18	2	0.689899	0.143157	18	2	0.689153	0.146122
cytokine binding	GO:0019955	18	2	0.689899	0.143157	18	1	1	-0.547025
WW domain binding	GO:0050699	18	2	0.689899	0.143157	18	3	0.246085	0.551587
receptor signaling complex adaptor activity	GO:0030159	18	2	0.689899	0.143157	19	2	0.703419	0.0920548
metal ion binding	GO:0046872	1093	101	0.695492	-0.0411796	1104	101	0.61595	-0.0482281
nuclear localization sequence binding	GO:0008139	19	2	0.704225	0.0890896	19	1	1	-0.601092
poly(U) RNA binding	GO:0008266	19	2	0.704225	0.0890896	19	1	1	-0.601092
ATPase activity, coupled to transmembrane movement of substances	GO:0042626	19	2	0.704225	0.0890896	19	2	0.703419	0.0920548
cysteine-type peptidase activity	GO:0008234	19	2	0.704225	0.0890896	19	2	0.703419	0.0920548
calmodulin-dependent protein kinase activity	GO:0004683	19	2	0.704225	0.0890896	19	3	0.419596	0.49752
transcription coactivator activity	GO:0003713	195	20	0.712521	0.0631141	201	22	0.467785	0.131084
unfolded protein binding	GO:0051082	86	9	0.714236	0.0832586	84	10	0.454509	0.215115
cyclin-dependent protein serine/threonine kinase regulator activity	GO:0016538	20	1	0.714838	-0.655351	20	1	0.714909	-0.652386
protein serine/threonine kinase activator activity	GO:0043539	20	1	0.714838	-0.655351	20	2	1	0.0407615
voltage-gated potassium channel activity	GO:0005249	21	1	0.715166	-0.704141	21	1	0.715148	-0.701176
Rho GTPase binding	GO:0017048	22	1	0.716853	-0.750661	22	2	1	-0.0545487
rRNA binding	GO:0019843	23	1	0.719753	-0.795113	22	0	0.262612	#NUM!
tRNA binding	GO:0000049	24	1	0.723724	-0.837672	24	1	0.723444	-0.834707
structural constituent of ribosome	GO:0003735	97	10	0.730731	0.0682555	96	10	0.727505	0.0815835
phosphoprotein binding	GO:0051219	26	3	0.734341	0.180897	26	3	0.733903	0.183862
GTPase binding	GO:0051020	26	3	0.734341	0.180897	26	1	0.507672	-0.91475
[truncated: 2,409 more rows]

## Sheet: SG80-99
#SG80-99(θ=0.5)		Male				Female
[truncated: 3,206 more rows]
