# Supplementary material for: Probabilistic Critical Controllability Analysis of Protein Interaction Networks Integrating Normal Brain Ageing Gene Expression Profiles
Source: Int J Mol Sci. 2021 Sep 13;22(18):9891. doi: 10.3390/ijms22189891 (PMC8465977; doi:10.3390/ijms22189891)
Supplement: Supplementary file 1 [file ijms-22-09891-s001.zip › TableS16_.xlsx]

## Sheet: PCG20-39
#PCG20-39(θ=0.5)		Male				Female
Gene ontology (biological process)	Gene ontology IDs	AllGene	Critical	P-value	Enrichment(log scale)	AllGene	Critical	P-value	Enrichment(log scale)
identical protein binding	GO:0042802	715	126	2.97522e-14	0.655913	719	128	3.75455e-15	0.676806
telomeric DNA binding	GO:0042162	22	12	8.4699e-08	1.78578	20	12	1.73393e-08	1.89181
transforming growth factor beta receptor, pathway-specific cytoplasmic mediator activity	GO:0030618	5	5	6.30515e-06	2.39191	5	5	5.97403e-06	2.40264
I-SMAD binding	GO:0070411	9	6	3.77397e-05	1.98645	10	6	8.18867e-05	1.89181
RNA polymerase II proximal promoter sequence-specific DNA binding	GO:0000978	250	42	7.90578e-05	0.608122	241	37	0.00122953	0.528758
protein C-terminus binding	GO:0008022	144	28	0.000101431	0.754305	144	28	8.82961e-05	0.765029
DNA-binding transcription activator activity, RNA polymerase II-specific	GO:0001228	197	35	0.00012563	0.664058	195	33	0.0003395	0.626145
p53 binding	GO:0002039	54	14	0.000253281	1.04199	52	13	0.000552378	1.01634
tau protein binding	GO:0048156	38	11	0.000413928	1.15222	38	12	8.08134e-05	1.24996
MAP kinase activity	GO:0004707	13	6	0.000559272	1.61872	13	7	5.06812e-05	1.7836
G-rich strand telomeric DNA binding	GO:0098505	9	5	0.000580597	1.80413	8	4	0.00345402	1.70949
protein-containing complex binding	GO:0044877	174	30	0.000701175	0.634056	174	30	0.000442839	0.64478
protein domain specific binding	GO:0019904	176	30	0.00076838	0.622627	176	27	0.00704964	0.52799
enzyme binding	GO:0019899	242	38	0.000870932	0.540562	243	37	0.00133471	0.520494
ubiquitin protein ligase binding	GO:0031625	238	37	0.0012078	0.530561	241	44	5.24548e-06	0.70203
transcription factor binding	GO:0008134	224	35	0.00135953	0.535616	224	35	0.00122719	0.546339
DNA-binding transcription factor activity	GO:0003700	340	48	0.00193172	0.434169	331	43	0.0137506	0.361719
DEAD/H-box RNA helicase binding	GO:0017151	7	4	0.00193653	1.8323	7	4	0.00185954	1.84302
SMAD binding	GO:0046332	33	9	0.0021891	1.09263	34	8	0.00936341	0.955718
RNA polymerase II distal enhancer sequence-specific DNA binding	GO:0000980	46	11	0.00233656	0.961168	45	9	0.0175882	0.7932
phosphotyrosine residue binding	GO:0001784	34	9	0.00274067	1.06278	34	12	2.29582e-05	1.36118
nitric-oxide synthase regulator activity	GO:0030235	4	3	0.0028383	2.10423	3	2	0.023048	1.99717
L-amino acid transmembrane transporter activity	GO:0015179	4	3	0.0028383	2.10423	4	1	0.315754	1.01634
sodium channel inhibitor activity	GO:0019871	4	3	0.0028383	2.10423	4	3	0.00275034	2.11496
neutral amino acid transmembrane transporter activity	GO:0015175	4	3	0.0028383	2.10423	5	1	0.3777	0.7932
histone methyltransferase activity (H4-R3 specific)	GO:0044020	4	3	0.0028383	2.10423	4	3	0.00275034	2.11496
bHLH transcription factor binding	GO:0043425	12	5	0.00289036	1.51645	13	5	0.00414775	1.44713
protein kinase regulator activity	GO:0019887	8	4	0.00359405	1.69877	10	4	0.00894452	1.48635
protein heterodimerization activity	GO:0046982	276	39	0.00535541	0.435075	273	39	0.00349201	0.456727
beta-catenin binding	GO:0008013	58	12	0.005417	0.816377	58	14	0.000503173	0.981252
activin binding	GO:0048185	9	4	0.0060048	1.58098	8	4	0.00345402	1.70949
double-stranded telomeric DNA binding	GO:0003691	5	3	0.00661348	1.88109	5	3	0.00641354	1.89181
chromatin binding	GO:0003682	251	36	0.00695276	0.44998	241	32	0.028821	0.383576
protein kinase binding	GO:0019901	308	42	0.00817267	0.399484	310	44	0.0022358	0.450255
telethonin binding	GO:0031433	2	2	0.00835176	2.39191	2	1	0.172784	1.70949
nicotinate-nucleotide adenylyltransferase activity	GO:0004515	2	2	0.00835176	2.39191	2	1	0.172784	1.70949
GMP binding	GO:0019002	2	2	0.00835176	2.39191	2	2	0.00817428	2.40264
telomeric repeat-containing RNA binding	GO:0061752	2	2	0.00835176	2.39191	2	1	0.172784	1.70949
deubiquitinase activator activity	GO:0035800	2	2	0.00835176	2.39191	2	2	0.00817428	2.40264
type 1 fibroblast growth factor receptor binding	GO:0005105	2	2	0.00835176	2.39191	2	1	0.172784	1.70949
signal sequence binding	GO:0005048	2	2	0.00835176	2.39191	2	1	0.172784	1.70949
phosphatidylinositol 3-kinase binding	GO:0043548	15	5	0.00869541	1.2933	15	5	0.00831031	1.30403
protein homodimerization activity	GO:0042803	455	58	0.00879732	0.332059	463	59	0.00553811	0.342448
transforming growth factor beta binding	GO:0050431	10	4	0.00929191	1.47562	10	3	0.0546312	1.19866
ubiquitin binding	GO:0043130	60	12	0.0102696	0.782476	60	9	0.111809	0.505517
E-box binding	GO:0070888	28	7	0.011135	1.00562	29	8	0.00331126	1.11478
collagen binding	GO:0005518	28	7	0.011135	1.00562	28	8	0.00259984	1.14987
SUMO transferase activity	GO:0019789	16	5	0.0117139	1.22876	16	6	0.00194314	1.42181
platelet-derived growth factor binding	GO:0048407	6	3	0.0123324	1.69877	6	2	0.0959664	1.30403
ubiquitin-like protein conjugating enzyme binding	GO:0044390	6	3	0.0123324	1.69877	6	2	0.0959664	1.30403
primary miRNA binding	GO:0070878	6	3	0.0123324	1.69877	6	3	0.0119688	1.70949
transforming growth factor beta receptor activity, type I	GO:0005025	6	3	0.0123324	1.69877	6	3	0.0119688	1.70949
oxidoreductase activity, acting on the CH-OH group of donors, NAD or NADP as acceptor	GO:0016616	6	3	0.0123324	1.69877	6	3	0.0119688	1.70949
thioesterase binding	GO:0031996	11	4	0.0135604	1.38031	11	5	0.00173538	1.61418
protein dimerization activity	GO:0046983	65	12	0.0154952	0.702433	66	14	0.00195098	0.85204
DNA-binding transcription factor activity, RNA polymerase II-specific	GO:0000981	685	80	0.0174765	0.244522	668	68	0.286468	0.117857
ribonucleoprotein complex binding	GO:0043021	24	6	0.0183829	1.00562	23	5	0.0510548	0.876581
amino acid transmembrane transporter activity	GO:0015171	7	3	0.0201293	1.54462	9	2	0.192702	0.89856
co-SMAD binding	GO:0070410	7	3	0.0201293	1.54462	7	3	0.0195507	1.55534
protein-arginine N-methyltransferase activity	GO:0016274	7	3	0.0201293	1.54462	7	3	0.0195507	1.55534
armadillo repeat domain binding	GO:0070016	7	3	0.0201293	1.54462	8	3	0.0292087	1.42181
molecular adaptor activity	GO:0060090	25	6	0.0223723	0.964797	26	6	0.0256629	0.9363
RNA polymerase II activating transcription factor binding	GO:0001102	32	7	0.0230173	0.872088	30	8	0.00416494	1.08088
protein self-association	GO:0043621	32	7	0.0230173	0.872088	32	8	0.00637039	1.01634
RNA polymerase II intronic transcription regulatory region sequence-specific DNA binding	GO:0001162	3	2	0.0235321	1.98645	4	1	0.315754	1.01634
ErbB-3 class receptor binding	GO:0043125	3	2	0.0235321	1.98645	3	2	0.023048	1.99717
CCR5 chemokine receptor binding	GO:0031730	3	2	0.0235321	1.98645	3	2	0.023048	1.99717
phosphothreonine residue binding	GO:0050816	3	2	0.0235321	1.98645	3	2	0.023048	1.99717
RNA polymerase II transcription coactivator binding	GO:0001225	3	2	0.0235321	1.98645	3	2	0.023048	1.99717
Rho GDP-dissociation inhibitor binding	GO:0051022	3	2	0.0235321	1.98645	3	2	0.023048	1.99717
MRF binding	GO:0043426	3	2	0.0235321	1.98645	3	2	0.023048	1.99717
kinase activator activity	GO:0019209	3	2	0.0235321	1.98645	3	2	0.023048	1.99717
TFIIB-class transcription factor binding	GO:0001093	3	2	0.0235321	1.98645	2	1	0.172784	1.70949
5'-3' exoribonuclease activity	GO:0004534	3	2	0.0235321	1.98645	3	2	0.023048	1.99717
JUN kinase activity	GO:0004705	3	2	0.0235321	1.98645	3	2	0.023048	1.99717
exoribonuclease activity	GO:0004532	3	2	0.0235321	1.98645	3	2	0.023048	1.99717
3'-5'-exoribonuclease activity	GO:0000175	19	5	0.0248051	1.05691	20	6	0.0068763	1.19866
protein kinase activator activity	GO:0030295	19	5	0.0248051	1.05691	18	5	0.0188954	1.1217
steroid binding	GO:0005496	13	4	0.0253614	1.21326	11	4	0.013064	1.39104
disordered domain specific binding	GO:0097718	26	6	0.0269057	0.925577	26	5	0.0799678	0.753979
nuclear receptor activity	GO:0004879	33	7	0.026988	0.841316	32	7	0.0218223	0.882812
electron transfer activity	GO:0009055	41	0	0.0296465	#NUM!	41	0	0.0484166	#NUM!
1-phosphatidylinositol-3-kinase activity	GO:0016303	8	3	0.0300504	1.41108	8	4	0.00345402	1.70949
histone-arginine N-methyltransferase activity	GO:0008469	8	3	0.0300504	1.41108	8	3	0.0292087	1.42181
leucine zipper domain binding	GO:0043522	8	3	0.0300504	1.41108	8	3	0.0292087	1.42181
kinase binding	GO:0019900	56	10	0.0332825	0.669147	58	9	0.102003	0.539419
ATPase binding	GO:0051117	56	10	0.0332825	0.669147	54	10	0.0271154	0.716238
ubiquitin-protein transferase activity	GO:0004842	178	25	0.033562	0.429006	178	26	0.0160899	0.47895
RNA polymerase II transcription factor binding	GO:0001085	35	7	0.0362708	0.782476	35	8	0.0112024	0.926731
protein kinase C binding	GO:0005080	35	7	0.0362708	0.782476	35	7	0.0344748	0.7932
ion channel binding	GO:0044325	74	12	0.0417744	0.572755	73	13	0.0207994	0.677127
tumor necrosis factor receptor binding	GO:0005164	15	4	0.0418404	1.07016	15	5	0.00831031	1.30403
platelet-derived growth factor receptor binding	GO:0005161	9	3	0.0420732	1.2933	8	2	0.158974	1.01634
mitogen-activated protein kinase p38 binding	GO:0048273	4	2	0.0442259	1.69877	4	2	0.0433457	1.70949
Toll-like receptor binding	GO:0035325	4	2	0.0442259	1.69877	4	1	0.315754	1.01634
RING-like zinc finger domain binding	GO:0071535	4	2	0.0442259	1.69877	4	1	0.315754	1.01634
protein-arginine omega-N monomethyltransferase activity	GO:0035241	4	2	0.0442259	1.69877	4	2	0.0433457	1.70949
demethylase activity	GO:0032451	4	2	0.0442259	1.69877	3	2	0.023048	1.99717
telomerase inhibitor activity	GO:0010521	4	2	0.0442259	1.69877	3	1	0.247652	1.30403
co-receptor binding	GO:0039706	4	2	0.0442259	1.69877	4	2	0.0433457	1.70949
syndecan binding	GO:0045545	4	2	0.0442259	1.69877	4	2	0.0433457	1.70949
phosphoserine residue binding	GO:0050815	4	2	0.0442259	1.69877	4	2	0.0433457	1.70949
BAT3 complex binding	GO:1904288	4	2	0.0442259	1.69877	4	2	0.0433457	1.70949
phosphoric diester hydrolase activity	GO:0008081	4	2	0.0442259	1.69877	4	2	0.0433457	1.70949
ankyrin repeat binding	GO:0071532	4	2	0.0442259	1.69877	4	2	0.0433457	1.70949
tau-protein kinase activity	GO:0050321	16	4	0.0518825	1.00562	16	4	0.0501805	1.01634
mRNA 3'-UTR AU-rich region binding	GO:0035925	16	4	0.0518825	1.00562	16	3	0.171092	0.728661
telomerase RNA binding	GO:0070034	16	4	0.0518825	1.00562	16	2	0.650738	0.323196
cAMP response element binding	GO:0035497	10	3	0.0561223	1.18794	10	3	0.0546312	1.19866
U6 snRNA binding	GO:0017070	10	3	0.0561223	1.18794	10	3	0.0546312	1.19866
ubiquitin protein ligase activity	GO:0061630	146	20	0.0590111	0.404039	144	21	0.0264929	0.477347
SH2 domain binding	GO:0042169	24	5	0.062202	0.823298	24	3	0.473993	0.323196
ephrin receptor binding	GO:0046875	24	5	0.062202	0.823298	24	6	0.0175044	1.01634
R-SMAD binding	GO:0070412	17	4	0.0631164	0.944995	17	4	0.0610926	0.955718
ionotropic glutamate receptor binding	GO:0035255	17	4	0.0631164	0.944995	17	3	0.194663	0.668036
proline-rich region binding	GO:0070064	17	4	0.0631164	0.944995	17	4	0.0610926	0.955718
ferroxidase activity	GO:0004322	5	2	0.0693009	1.47562	5	1	0.3777	0.7932
histone demethylase activity	GO:0032452	5	2	0.0693009	1.47562	5	2	0.0679672	1.48635
importin-alpha family protein binding	GO:0061676	5	2	0.0693009	1.47562	5	2	0.0679672	1.48635
thioredoxin peroxidase activity	GO:0008379	5	2	0.0693009	1.47562	5	2	0.0679672	1.48635
neuroligin family protein binding	GO:0097109	5	2	0.0693009	1.47562	5	2	0.0679672	1.48635
actin-dependent ATPase activity	GO:0030898	5	2	0.0693009	1.47562	6	2	0.0959664	1.30403
phosphatidylinositol 3-kinase regulatory subunit binding	GO:0036312	5	2	0.0693009	1.47562	6	2	0.0959664	1.30403
transmembrane receptor protein serine/threonine kinase activity	GO:0004675	5	2	0.0693009	1.47562	5	2	0.0679672	1.48635
ATP-dependent protein binding	GO:0043008	5	2	0.0693009	1.47562	5	2	0.0679672	1.48635
SUMO ligase activity	GO:0061665	5	2	0.0693009	1.47562	5	2	0.0679672	1.48635
protein transporter activity	GO:0008565	11	3	0.0720829	1.09263	11	3	0.0702189	1.10335
Ral GTPase binding	GO:0017160	11	3	0.0720829	1.09263	11	2	0.262109	0.697889
transforming growth factor beta-activated receptor activity	GO:0005024	11	3	0.0720829	1.09263	11	3	0.0702189	1.10335
insulin-like growth factor receptor binding	GO:0005159	11	3	0.0720829	1.09263	10	3	0.0546312	1.19866
histone-lysine N-methyltransferase activity	GO:0018024	11	3	0.0720829	1.09263	10	3	0.0546312	1.19866
protein tyrosine kinase binding	GO:1990782	11	3	0.0720829	1.09263	12	2	0.297021	0.610878
Ras GTPase binding	GO:0017016	11	3	0.0720829	1.09263	11	3	0.0702189	1.10335
epidermal growth factor receptor binding	GO:0005154	25	5	0.0721594	0.782476	23	5	0.0510548	0.876581
NF-kappaB binding	GO:0051059	25	5	0.0721594	0.782476	24	4	0.269024	0.610878
phospholipid binding	GO:0005543	48	8	0.0772751	0.600154	48	7	0.19914	0.477347
metallopeptidase activity	GO:0008237	19	4	0.0890374	0.833769	19	3	0.243838	0.556811
gamma-tubulin binding	GO:0043015	19	4	0.0890374	0.833769	19	4	0.0863127	0.844493
scavenger receptor activity	GO:0005044	19	4	0.0890374	0.833769	18	2	0.675018	0.205413
enhancer binding	GO:0035326	12	3	0.0898121	1.00562	12	3	0.0875524	1.01634
1-phosphatidylinositol-3-kinase regulator activity	GO:0046935	12	3	0.0898121	1.00562	11	4	0.013064	1.39104
glycerol kinase activity	GO:0004370	1	1	0.0914545	2.39191	1	0	1	#NUM!
UTP binding	GO:0002134	1	1	0.0914545	2.39191	1	1	0.090479	2.40264
D-lactate dehydrogenase (cytochrome) activity	GO:0004458	1	1	0.0914545	2.39191	0	0	1	#VALUE!
glial cell-derived neurotrophic factor receptor activity	GO:0016167	1	1	0.0914545	2.39191	1	1	0.090479	2.40264
protein propionyltransferase activity	GO:0061920	1	1	0.0914545	2.39191	1	1	0.090479	2.40264
phosphatidic acid transporter activity	GO:1990050	1	1	0.0914545	2.39191	1	1	0.090479	2.40264
peroxisome membrane class-1 targeting sequence binding	GO:0036105	1	1	0.0914545	2.39191	1	1	0.090479	2.40264
protein-N-terminal glutamine amidohydrolase activity	GO:0070773	1	1	0.0914545	2.39191	1	1	0.090479	2.40264
eukaryotic initiation factor 4G binding	GO:0031370	1	1	0.0914545	2.39191	1	1	0.090479	2.40264
cyclin-dependent protein kinase activating kinase activity	GO:0019912	1	1	0.0914545	2.39191	1	1	0.090479	2.40264
interleukin-5 receptor binding	GO:0005137	1	1	0.0914545	2.39191	1	1	0.090479	2.40264
S-methyl-5-thioadenosine phosphorylase activity	GO:0017061	1	1	0.0914545	2.39191	1	1	0.090479	2.40264
3'-flap endonuclease activity	GO:0048257	1	1	0.0914545	2.39191	1	1	0.090479	2.40264
arsenite transmembrane transporter activity	GO:0015105	1	1	0.0914545	2.39191	1	1	0.090479	2.40264
oxalate transmembrane transporter activity	GO:0019531	1	1	0.0914545	2.39191	1	1	0.090479	2.40264
L-cystine transmembrane transporter activity	GO:0015184	1	1	0.0914545	2.39191	1	0	1	#NUM!
structural constituent of epidermis	GO:0030280	1	1	0.0914545	2.39191	1	1	0.090479	2.40264
high molecular weight B cell growth factor receptor binding	GO:0030372	1	1	0.0914545	2.39191	1	1	0.090479	2.40264
rRNA (uridine-N3-)-methyltransferase activity	GO:0070042	1	1	0.0914545	2.39191	1	1	0.090479	2.40264
histone crotonyltransferase activity	GO:0140068	1	1	0.0914545	2.39191	1	1	0.090479	2.40264
interleukin-1, type I receptor binding	GO:0005150	1	1	0.0914545	2.39191	1	0	1	#NUM!
myosin II heavy chain binding	GO:0032038	1	1	0.0914545	2.39191	1	0	1	#NUM!
histone methyltransferase activity (H2A-R3 specific)	GO:0070612	1	1	0.0914545	2.39191	1	1	0.090479	2.40264
1-phosphatidylinositol-3-phosphate 5-kinase activity	GO:0000285	1	1	0.0914545	2.39191	1	1	0.090479	2.40264
deoxyhypusine synthase activity	GO:0034038	1	1	0.0914545	2.39191	1	1	0.090479	2.40264
platelet-derived growth factor-activated receptor activity	GO:0005017	1	1	0.0914545	2.39191	1	1	0.090479	2.40264
rRNA (pseudouridine) methyltransferase activity	GO:0070037	1	1	0.0914545	2.39191	1	0	1	#NUM!
inositol-1,3,4,5-tetrakisphosphate 3-phosphatase activity	GO:0051717	1	1	0.0914545	2.39191	1	0	1	#NUM!
netrin receptor binding	GO:1990890	1	1	0.0914545	2.39191	1	0	1	#NUM!
SUMO conjugating enzyme activity	GO:0061656	1	1	0.0914545	2.39191	1	1	0.090479	2.40264
polyprenol reductase activity	GO:0102389	1	1	0.0914545	2.39191	1	1	0.090479	2.40264
interleukin-3 receptor binding	GO:0005135	1	1	0.0914545	2.39191	1	1	0.090479	2.40264
glucocorticoid receptor activity	GO:0004883	1	1	0.0914545	2.39191	1	1	0.090479	2.40264
3'-phosphoadenosine 5'-phosphosulfate binding	GO:0050656	1	1	0.0914545	2.39191	0	0	1	#VALUE!
single-strand break-containing DNA binding	GO:1990165	1	1	0.0914545	2.39191	1	0	1	#NUM!
platelet activating factor receptor activity	GO:0004992	1	1	0.0914545	2.39191	2	1	0.172784	1.70949
proteoglycan sulfotransferase activity	GO:0050698	1	1	0.0914545	2.39191	0	0	1	#VALUE!
histone demethylase activity (H3-R2 specific)	GO:0033746	1	1	0.0914545	2.39191	1	1	0.090479	2.40264
CCR1 chemokine receptor binding	GO:0031726	1	1	0.0914545	2.39191	1	1	0.090479	2.40264
amino acid:sodium symporter activity	GO:0005283	1	1	0.0914545	2.39191	1	1	0.090479	2.40264
interleukin-33 binding	GO:0002113	1	1	0.0914545	2.39191	1	1	0.090479	2.40264
chondroitin-glucuronate 5-epimerase activity	GO:0047757	1	1	0.0914545	2.39191	1	1	0.090479	2.40264
coreceptor activity involved in Wnt signaling pathway	GO:0071936	1	1	0.0914545	2.39191	1	1	0.090479	2.40264
NEDD8 ligase activity	GO:0061663	1	1	0.0914545	2.39191	1	1	0.090479	2.40264
inositol-1,3,4-trisphosphate 6-kinase activity	GO:0052725	1	1	0.0914545	2.39191	1	1	0.090479	2.40264
ketohexokinase activity	GO:0004454	1	1	0.0914545	2.39191	0	0	1	#VALUE!
POZ domain binding	GO:0031208	1	1	0.0914545	2.39191	1	1	0.090479	2.40264
type 2 fibroblast growth factor receptor binding	GO:0005111	1	1	0.0914545	2.39191	1	0	1	#NUM!
phosphatidylinositol-3,4-bisphosphate 3-phosphatase activity	GO:0051800	1	1	0.0914545	2.39191	1	0	1	#NUM!
BH3 domain binding	GO:0051434	1	1	0.0914545	2.39191	1	1	0.090479	2.40264
sulfate transmembrane transporter activity	GO:0015116	1	1	0.0914545	2.39191	1	1	0.090479	2.40264
calcium:proton antiporter activity	GO:0015369	1	1	0.0914545	2.39191	1	1	0.090479	2.40264
sphingomyelin phosphodiesterase activator activity	GO:0016230	1	1	0.0914545	2.39191	1	1	0.090479	2.40264
Ser-tRNA(Ala) hydrolase activity	GO:0002196	1	1	0.0914545	2.39191	1	1	0.090479	2.40264
N-acetylglucosamine kinase activity	GO:0045127	1	1	0.0914545	2.39191	1	1	0.090479	2.40264
inositol tetrakisphosphate 1-kinase activity	GO:0047325	1	1	0.0914545	2.39191	1	1	0.090479	2.40264
linear polyubiquitin binding	GO:1990450	1	1	0.0914545	2.39191	1	1	0.090479	2.40264
peptidyl-lysine 5-dioxygenase activity	GO:0070815	1	1	0.0914545	2.39191	1	1	0.090479	2.40264
phosphatidylinositol-3,5-bisphosphate 5-phosphatase activity	GO:0043813	1	1	0.0914545	2.39191	1	1	0.090479	2.40264
serotonin binding	GO:0051378	1	1	0.0914545	2.39191	1	1	0.090479	2.40264
oxidative RNA demethylase activity	GO:0035515	1	1	0.0914545	2.39191	1	1	0.090479	2.40264
intraciliary transport particle A binding	GO:0120160	1	1	0.0914545	2.39191	1	1	0.090479	2.40264
galactosylceramide sulfotransferase activity	GO:0001733	1	1	0.0914545	2.39191	0	0	1	#VALUE!
CD8 receptor binding	GO:0042610	1	1	0.0914545	2.39191	1	1	0.090479	2.40264
3-phosphoinositide-dependent protein kinase activity	GO:0004676	1	1	0.0914545	2.39191	1	1	0.090479	2.40264
angiotensin type II receptor activity	GO:0004945	1	1	0.0914545	2.39191	1	1	0.090479	2.40264
oligopeptidase activity	GO:0070012	1	1	0.0914545	2.39191	1	1	0.090479	2.40264
peroxisome matrix targeting signal-1 binding	GO:0005052	1	1	0.0914545	2.39191	1	1	0.090479	2.40264
butyryl-CoA dehydrogenase activity	GO:0004085	1	1	0.0914545	2.39191	1	0	1	#NUM!
GTP diphosphatase activity	GO:0036219	1	1	0.0914545	2.39191	1	0	1	#NUM!
DNA-3'-diphospho-5'-guanosine diphosphatase	GO:0120108	1	1	0.0914545	2.39191	1	0	1	#NUM!
protein N-acetylglucosaminyltransferase activity	GO:0016262	1	1	0.0914545	2.39191	1	1	0.090479	2.40264
histone methyltransferase activity (H3-R2 specific)	GO:0070611	1	1	0.0914545	2.39191	1	1	0.090479	2.40264
site-specific endodeoxyribonuclease activity, specific for altered base	GO:0016890	1	1	0.0914545	2.39191	1	1	0.090479	2.40264
phosphoglycolate phosphatase activity	GO:0008967	1	1	0.0914545	2.39191	1	0	1	#NUM!
bicarbonate transmembrane transporter activity	GO:0015106	1	1	0.0914545	2.39191	1	1	0.090479	2.40264
oxidised low-density lipoprotein particle receptor activity	GO:0150025	1	1	0.0914545	2.39191	1	1	0.090479	2.40264
structural constituent of presynaptic active zone	GO:0098882	1	1	0.0914545	2.39191	1	1	0.090479	2.40264
mineralocorticoid receptor binding	GO:0031962	1	1	0.0914545	2.39191	1	1	0.090479	2.40264
plus-end directed microfilament motor activity	GO:0060002	1	1	0.0914545	2.39191	2	1	0.172784	1.70949
tryptophan-tRNA ligase activity	GO:0004830	1	1	0.0914545	2.39191	1	1	0.090479	2.40264
hedgehog receptor activity	GO:0008158	1	1	0.0914545	2.39191	1	1	0.090479	2.40264
phospholipase activator activity	GO:0016004	1	1	0.0914545	2.39191	1	1	0.090479	2.40264
histone demethylase activity (H4-R3 specific)	GO:0033749	1	1	0.0914545	2.39191	1	1	0.090479	2.40264
CTP binding	GO:0002135	1	1	0.0914545	2.39191	1	1	0.090479	2.40264
sedoheptulokinase activity	GO:0050277	1	1	0.0914545	2.39191	1	1	0.090479	2.40264
carbohydrate response element binding	GO:0035538	1	1	0.0914545	2.39191	1	0	1	#NUM!
cholestenone 5-alpha-reductase activity	GO:0047751	1	1	0.0914545	2.39191	1	1	0.090479	2.40264
testosterone 6-beta-hydroxylase activity	GO:0050649	1	1	0.0914545	2.39191	1	1	0.090479	2.40264
tRNA (adenine-N6-)-methyltransferase activity	GO:0016430	1	1	0.0914545	2.39191	0	0	1	#VALUE!
CXCR3 chemokine receptor binding	GO:0048248	1	1	0.0914545	2.39191	1	0	1	#NUM!
retinoic acid 4-hydroxylase activity	GO:0008401	1	1	0.0914545	2.39191	1	1	0.090479	2.40264
thyrotropin-releasing hormone receptor binding	GO:0031531	1	1	0.0914545	2.39191	1	1	0.090479	2.40264
monoamine transmembrane transporter activity	GO:0008504	1	1	0.0914545	2.39191	1	1	0.090479	2.40264
interleukin-18 receptor binding	GO:0045515	1	1	0.0914545	2.39191	1	1	0.090479	2.40264
sodium-dependent multivitamin transmembrane transporter activity	GO:0008523	1	1	0.0914545	2.39191	1	0	1	#NUM!
cocaine binding	GO:0019811	1	1	0.0914545	2.39191	1	1	0.090479	2.40264
flap-structured DNA binding	GO:0070336	1	1	0.0914545	2.39191	1	1	0.090479	2.40264
serotonin:sodium symporter activity	GO:0005335	1	1	0.0914545	2.39191	1	1	0.090479	2.40264
G-rich single-stranded DNA binding	GO:1990955	1	1	0.0914545	2.39191	1	1	0.090479	2.40264
(R)-2-hydroxyglutarate dehydrogenase activity	GO:0051990	1	1	0.0914545	2.39191	0	0	1	#VALUE!
GBD domain binding	GO:0032427	1	1	0.0914545	2.39191	1	1	0.090479	2.40264
oxidoreductase activity, acting on the CH-CH group of donors, NAD or NADP as acceptor	GO:0016628	1	1	0.0914545	2.39191	1	1	0.090479	2.40264
3-oxo-5-alpha-steroid 4-dehydrogenase activity	GO:0003865	1	1	0.0914545	2.39191	1	1	0.090479	2.40264
carbohydrate kinase activity	GO:0019200	1	1	0.0914545	2.39191	0	0	1	#VALUE!
inositol tetrakisphosphate 6-kinase activity	GO:0000825	1	1	0.0914545	2.39191	1	1	0.090479	2.40264
histone butyryltransferase activity	GO:0140069	1	1	0.0914545	2.39191	1	1	0.090479	2.40264
H3 histone acetyltransferase activity	GO:0010484	1	1	0.0914545	2.39191	1	1	0.090479	2.40264
secondary active sulfate transmembrane transporter activity	GO:0008271	1	1	0.0914545	2.39191	1	1	0.090479	2.40264
sulfonylurea receptor binding	GO:0017098	1	1	0.0914545	2.39191	1	1	0.090479	2.40264
phosphorylase activity	GO:0004645	1	1	0.0914545	2.39191	1	1	0.090479	2.40264
transforming growth factor beta receptor, common-partner cytoplasmic mediator activity	GO:0030616	1	1	0.0914545	2.39191	1	1	0.090479	2.40264
inositol-1,3,4-trisphosphate 5-kinase activity	GO:0052726	1	1	0.0914545	2.39191	1	1	0.090479	2.40264
DNA 5'-adenosine monophosphate hydrolase activity	GO:0033699	1	1	0.0914545	2.39191	1	0	1	#NUM!
interleukin-8 binding	GO:0019959	1	1	0.0914545	2.39191	1	0	1	#NUM!
nicotinamide-nucleotide adenylyltransferase activity	GO:0000309	1	1	0.0914545	2.39191	1	0	1	#NUM!
CD40 receptor binding	GO:0005174	1	1	0.0914545	2.39191	1	1	0.090479	2.40264
dihydrolipoyllysine-residue succinyltransferase activity	GO:0004149	1	1	0.0914545	2.39191	1	1	0.090479	2.40264
malate dehydrogenase activity	GO:0016615	1	1	0.0914545	2.39191	0	0	1	#VALUE!
peptide butyryltransferase activity	GO:0140065	1	1	0.0914545	2.39191	1	1	0.090479	2.40264
galactose 3-O-sulfotransferase activity	GO:0050694	1	1	0.0914545	2.39191	0	0	1	#VALUE!
beta-glucuronidase activity	GO:0004566	1	1	0.0914545	2.39191	1	1	0.090479	2.40264
lipoteichoic acid receptor activity	GO:0070892	1	1	0.0914545	2.39191	1	1	0.090479	2.40264
platelet-derived growth factor beta-receptor activity	GO:0005019	1	1	0.0914545	2.39191	1	1	0.090479	2.40264
ligase regulator activity	GO:0055103	1	1	0.0914545	2.39191	1	1	0.090479	2.40264
nucleosome-dependent ATPase activity	GO:0070615	1	1	0.0914545	2.39191	1	1	0.090479	2.40264
ATP diphosphatase activity	GO:0047693	1	1	0.0914545	2.39191	1	0	1	#NUM!
protein-N-terminal asparagine amidohydrolase activity	GO:0008418	1	1	0.0914545	2.39191	1	1	0.090479	2.40264
L-tyrosine:2-oxoglutarate aminotransferase activity	GO:0004838	1	1	0.0914545	2.39191	1	1	0.090479	2.40264
histone demethylase activity (H3-K4 specific)	GO:0032453	1	1	0.0914545	2.39191	1	1	0.090479	2.40264
protein serine/threonine kinase activity	GO:0004674	253	31	0.0942267	0.292511	256	36	0.00727483	0.440979
phosphatidylserine binding	GO:0001786	27	5	0.0945082	0.705515	27	6	0.030555	0.89856
protein phosphatase binding	GO:0019903	56	9	0.0962646	0.563787	56	15	9.07742e-05	1.08534
LRR domain binding	GO:0030275	6	2	0.0977852	1.2933	6	2	0.0959664	1.30403
TPR domain binding	GO:0030911	6	2	0.0977852	1.2933	6	2	0.0959664	1.30403
virion binding	GO:0046790	6	2	0.0977852	1.2933	5	1	0.3777	0.7932
cysteine-type endopeptidase activity involved in apoptotic signaling pathway	GO:0097199	6	2	0.0977852	1.2933	6	2	0.0959664	1.30403
CD4 receptor binding	GO:0042609	6	2	0.0977852	1.2933	5	2	0.0679672	1.48635
calcium-dependent cysteine-type endopeptidase activity	GO:0004198	6	2	0.0977852	1.2933	6	2	0.0959664	1.30403
neurotrophin TRKA receptor binding	GO:0005168	6	2	0.0977852	1.2933	6	2	0.0959664	1.30403
AU-rich element binding	GO:0017091	6	2	0.0977852	1.2933	6	1	0.434047	0.610878
low-density lipoprotein particle receptor activity	GO:0005041	6	2	0.0977852	1.2933	6	1	0.434047	0.610878
nuclear hormone receptor binding	GO:0035257	20	4	0.103632	0.782476	20	3	0.418763	0.505517
phosphoprotein phosphatase activity	GO:0004721	20	4	0.103632	0.782476	20	4	0.100535	0.7932
NADH dehydrogenase (ubiquinone) activity	GO:0008137	29	0	0.105582	#NUM!	29	0	0.105601	#NUM!
heat shock protein binding	GO:0031072	43	7	0.108958	0.576624	43	7	0.105686	0.587347
protein phosphatase 2A binding	GO:0051721	13	3	0.109147	0.925577	13	3	0.106477	0.9363
transforming growth factor beta receptor binding	GO:0005160	13	3	0.109147	0.925577	13	3	0.106477	0.9363
pre-mRNA binding	GO:0036002	13	3	0.109147	0.925577	13	2	0.331665	0.530835
ubiquitin conjugating enzyme activity	GO:0061631	33	6	0.117349	0.687166	33	5	0.216936	0.515568
GDP-dissociation inhibitor activity	GO:0005092	7	2	0.128848	1.13915	7	2	0.126533	1.14987
oxidoreductase activity, acting on paired donors, with incorporation or reduction of molecular oxygen, reduced flavin or flavoprotein as one donor, and incorporation of one atom of oxygen	GO:0016712	7	2	0.128848	1.13915	8	2	0.158974	1.01634
5S rRNA binding	GO:0008097	7	2	0.128848	1.13915	7	2	0.126533	1.14987
semaphorin receptor activity	GO:0017154	7	2	0.128848	1.13915	7	3	0.0195507	1.55534
vascular endothelial growth factor binding	GO:0038085	7	2	0.128848	1.13915	7	3	0.0195507	1.55534
low-density lipoprotein particle binding	GO:0030169	7	2	0.128848	1.13915	7	1	0.485299	0.456727
phosphate ion binding	GO:0042301	7	2	0.128848	1.13915	7	2	0.126533	1.14987
adenyl-nucleotide exchange factor activity	GO:0000774	7	2	0.128848	1.13915	7	2	0.126533	1.14987
ligase activity	GO:0016874	7	2	0.128848	1.13915	7	3	0.0195507	1.55534
protein-arginine omega-N asymmetric methyltransferase activity	GO:0035242	7	2	0.128848	1.13915	7	2	0.126533	1.14987
dynactin binding	GO:0034452	7	2	0.128848	1.13915	7	2	0.126533	1.14987
anaphase-promoting complex binding	GO:0010997	7	2	0.128848	1.13915	5	0	1	#NUM!
Rac GTPase binding	GO:0048365	35	6	0.129508	0.628325	35	6	0.127105	0.639049
cullin family protein binding	GO:0097602	14	3	0.129914	0.851469	14	3	0.126824	0.862192
K63-linked polyubiquitin modification-dependent protein binding	GO:0070530	14	3	0.129914	0.851469	14	3	0.126824	0.862192
glucocorticoid receptor binding	GO:0035259	14	3	0.129914	0.851469	14	3	0.126824	0.862192
muscle alpha-actinin binding	GO:0051371	14	3	0.129914	0.851469	14	2	0.365805	0.456727
MAP kinase kinase activity	GO:0004708	14	3	0.129914	0.851469	14	5	0.00597817	1.37302
protein N-terminus binding	GO:0047485	87	12	0.133206	0.410912	87	12	0.129815	0.421636
serine-type endopeptidase inhibitor activity	GO:0004867	22	4	0.135785	0.687166	20	3	0.418763	0.505517
polyubiquitin modification-dependent protein binding	GO:0031593	22	4	0.135785	0.687166	22	5	0.0430395	0.921033
metalloendopeptidase activity	GO:0004222	22	4	0.135785	0.687166	22	3	0.444097	0.410207
growth factor binding	GO:0019838	22	4	0.135785	0.687166	22	5	0.0430395	0.921033
dynein intermediate chain binding	GO:0045505	15	3	0.151933	0.782476	15	3	0.148421	0.7932
proximal promoter sequence-specific DNA binding	GO:0000987	15	3	0.151933	0.782476	13	3	0.106477	0.9363
microtubule plus-end binding	GO:0051010	15	3	0.151933	0.782476	14	3	0.126824	0.862192
peptide antigen binding	GO:0042605	15	3	0.151933	0.782476	14	0	0.630531	#NUM!
cyclin binding	GO:0030332	23	4	0.153198	0.642714	23	4	0.148944	0.653438
activating transcription factor binding	GO:0033613	23	4	0.153198	0.642714	25	4	0.278258	0.570056
syntaxin binding	GO:0019905	38	6	0.154603	0.546087	38	7	0.0781736	0.710961
histone methyltransferase activity	GO:0042054	8	2	0.16178	1.00562	8	2	0.158974	1.01634
gamma-catenin binding	GO:0045295	8	2	0.16178	1.00562	8	2	0.158974	1.01634
metallocarboxypeptidase activity	GO:0004181	8	2	0.16178	1.00562	9	2	0.192702	0.89856
cAMP response element binding protein binding	GO:0008140	8	2	0.16178	1.00562	8	2	0.158974	1.01634
2-oxoglutarate-dependent dioxygenase activity	GO:0016706	8	2	0.16178	1.00562	8	2	0.158974	1.01634
type I transforming growth factor beta receptor binding	GO:0034713	8	2	0.16178	1.00562	8	2	0.158974	1.01634
titin binding	GO:0031432	8	2	0.16178	1.00562	7	2	0.126533	1.14987
steroid hydroxylase activity	GO:0008395	8	2	0.16178	1.00562	8	2	0.158974	1.01634
cell-cell adhesion mediator activity	GO:0098632	8	2	0.16178	1.00562	8	1	0.531917	0.323196
cholesterol binding	GO:0015485	24	0	0.161869	#NUM!	24	0	0.162151	#NUM!
4 iron, 4 sulfur cluster binding	GO:0051539	26	0	0.165145	#NUM!	26	0	0.164505	#NUM!
actin filament binding	GO:0051015	106	14	0.170562	0.367532	104	10	0.862521	0.0608316
histone kinase activity (H3-T11 specific)	GO:0035402	2	1	0.174557	1.69877	2	1	0.172784	1.70949
Fc-gamma receptor I complex binding	GO:0034988	2	1	0.174557	1.69877	2	0	1	#NUM!
8-oxo-7,8-dihydrodeoxyguanosine triphosphate pyrophosphatase activity	GO:0035539	2	1	0.174557	1.69877	2	0	1	#NUM!
thrombospondin receptor activity	GO:0070053	2	1	0.174557	1.69877	2	1	0.172784	1.70949
structural molecule activity conferring elasticity	GO:0097493	2	1	0.174557	1.69877	2	1	0.172784	1.70949
estrogen receptor activity	GO:0030284	2	1	0.174557	1.69877	1	0	1	#NUM!
protein-arginine omega-N symmetric methyltransferase activity	GO:0035243	2	1	0.174557	1.69877	2	1	0.172784	1.70949
2'-5'-oligoadenylate synthetase activity	GO:0001730	2	1	0.174557	1.69877	2	0	1	#NUM!
RNA polymerase I core binding	GO:0001042	2	1	0.174557	1.69877	2	1	0.172784	1.70949
FBXO family protein binding	GO:0098770	2	1	0.174557	1.69877	2	1	0.172784	1.70949
mu-type opioid receptor binding	GO:0031852	2	1	0.174557	1.69877	2	0	1	#NUM!
laminin receptor activity	GO:0005055	2	1	0.174557	1.69877	2	1	0.172784	1.70949
protein O-GlcNAc transferase activity	GO:0097363	2	1	0.174557	1.69877	2	1	0.172784	1.70949
polynucleotide 3'-phosphatase activity	GO:0046403	2	1	0.174557	1.69877	2	0	1	#NUM!
UDP-glycosyltransferase activity	GO:0008194	2	1	0.174557	1.69877	2	1	0.172784	1.70949
apolipoprotein A-I receptor binding	GO:0034191	2	1	0.174557	1.69877	2	1	0.172784	1.70949
5'-deoxyribose-5-phosphate lyase activity	GO:0051575	2	1	0.174557	1.69877	2	1	0.172784	1.70949
8-hydroxy-2'-deoxyguanosine DNA binding	GO:1905773	2	1	0.174557	1.69877	2	1	0.172784	1.70949
alanine-tRNA ligase activity	GO:0004813	2	1	0.174557	1.69877	2	1	0.172784	1.70949
steroid delta-isomerase activity	GO:0004769	2	1	0.174557	1.69877	2	1	0.172784	1.70949
gap junction channel activity	GO:0005243	2	1	0.174557	1.69877	0	0	1	#VALUE!
coreceptor activity involved in canonical Wnt signaling pathway	GO:1904928	2	1	0.174557	1.69877	2	1	0.172784	1.70949
type 2A serotonin receptor binding	GO:0031826	2	1	0.174557	1.69877	2	1	0.172784	1.70949
phosphomannomutase activity	GO:0004615	2	1	0.174557	1.69877	1	0	1	#NUM!
keratin filament binding	GO:1990254	2	1	0.174557	1.69877	2	0	1	#NUM!
pyruvate dehydrogenase (acetyl-transferring) kinase activity	GO:0004740	2	1	0.174557	1.69877	2	1	0.172784	1.70949
mechanosensitive ion channel activity	GO:0008381	2	1	0.174557	1.69877	2	1	0.172784	1.70949
estrogen response element binding	GO:0034056	2	1	0.174557	1.69877	1	0	1	#NUM!
transferrin transmembrane transporter activity	GO:0033570	2	1	0.174557	1.69877	2	1	0.172784	1.70949
histone demethylase activity (H3-dimethyl-K4 specific)	GO:0034648	2	1	0.174557	1.69877	2	1	0.172784	1.70949
protein tyrosine kinase collagen receptor activity	GO:0038062	2	1	0.174557	1.69877	2	1	0.172784	1.70949
erythropoietin receptor binding	GO:0005128	2	1	0.174557	1.69877	1	1	0.090479	2.40264
vitamin D3 25-hydroxylase activity	GO:0030343	2	1	0.174557	1.69877	1	1	0.090479	2.40264
sequence-specific single stranded DNA binding	GO:0098847	2	1	0.174557	1.69877	2	1	0.172784	1.70949
endoribonuclease activity, cleaving miRNA-paired mRNA	GO:0090624	2	1	0.174557	1.69877	2	0	1	#NUM!
peroxisome targeting sequence binding	GO:0000268	2	1	0.174557	1.69877	2	1	0.172784	1.70949
dATP binding	GO:0032564	2	1	0.174557	1.69877	2	1	0.172784	1.70949
HLH domain binding	GO:0043398	2	1	0.174557	1.69877	2	1	0.172784	1.70949
acetate-CoA ligase activity	GO:0003987	2	1	0.174557	1.69877	2	1	0.172784	1.70949
8-oxo-7,8-dihydroguanosine triphosphate pyrophosphatase activity	GO:0008413	2	1	0.174557	1.69877	2	0	1	#NUM!
L-alanine transmembrane transporter activity	GO:0015180	2	1	0.174557	1.69877	2	0	1	#NUM!
chondroitin sulfate proteoglycan binding	GO:0035373	2	1	0.174557	1.69877	2	1	0.172784	1.70949
double-stranded DNA 3'-5' exodeoxyribonuclease activity	GO:0008311	2	1	0.174557	1.69877	2	1	0.172784	1.70949
interleukin-1 receptor activity	GO:0004908	2	1	0.174557	1.69877	2	1	0.172784	1.70949
anion:anion antiporter activity	GO:0015301	2	1	0.174557	1.69877	2	1	0.172784	1.70949
chemokine receptor activity	GO:0004950	2	1	0.174557	1.69877	1	0	1	#NUM!
double-strand/single-strand DNA junction binding	GO:0000406	2	1	0.174557	1.69877	2	1	0.172784	1.70949
DNA ligase (ATP) activity	GO:0003910	2	1	0.174557	1.69877	2	1	0.172784	1.70949
magnesium ion transmembrane transporter activity	GO:0015095	2	1	0.174557	1.69877	2	1	0.172784	1.70949
phosphodiesterase I activity	GO:0004528	2	1	0.174557	1.69877	2	1	0.172784	1.70949
interleukin-33 receptor activity	GO:0002114	2	1	0.174557	1.69877	2	1	0.172784	1.70949
calcium-dependent protein serine/threonine phosphatase activity	GO:0004723	2	1	0.174557	1.69877	2	0	1	#NUM!
L-aspartate:2-oxoglutarate aminotransferase activity	GO:0004069	2	1	0.174557	1.69877	2	1	0.172784	1.70949
long-chain-3-hydroxyacyl-CoA dehydrogenase activity	GO:0016509	2	1	0.174557	1.69877	2	1	0.172784	1.70949
5-aminolevulinate synthase activity	GO:0003870	2	1	0.174557	1.69877	1	0	1	#NUM!
molecular function regulator	GO:0098772	2	1	0.174557	1.69877	2	1	0.172784	1.70949
organic cation transmembrane transporter activity	GO:0015101	2	1	0.174557	1.69877	2	0	1	#NUM!
double-stranded DNA-dependent ATPase activity	GO:0033676	2	1	0.174557	1.69877	2	1	0.172784	1.70949
N-methyltransferase activity	GO:0008170	2	1	0.174557	1.69877	2	1	0.172784	1.70949
macrophage migration inhibitory factor binding	GO:0035718	2	1	0.174557	1.69877	2	1	0.172784	1.70949
FATZ binding	GO:0051373	2	1	0.174557	1.69877	2	0	1	#NUM!
vitamin D 24-hydroxylase activity	GO:0070576	2	1	0.174557	1.69877	1	1	0.090479	2.40264
double-stranded DNA exodeoxyribonuclease activity	GO:0008309	2	1	0.174557	1.69877	2	1	0.172784	1.70949
transcription termination site sequence-specific DNA binding	GO:0001147	2	1	0.174557	1.69877	2	1	0.172784	1.70949
thrombin-activated receptor activity	GO:0015057	2	1	0.174557	1.69877	2	2	0.00817428	2.40264
transferrin receptor activity	GO:0004998	2	1	0.174557	1.69877	2	1	0.172784	1.70949
spermidine binding	GO:0019809	2	1	0.174557	1.69877	2	1	0.172784	1.70949
receptor serine/threonine kinase binding	GO:0033612	2	1	0.174557	1.69877	2	1	0.172784	1.70949
lysine N-acetyltransferase activity, acting on acetyl phosphate as donor	GO:0004468	2	1	0.174557	1.69877	2	1	0.172784	1.70949
T cell receptor binding	GO:0042608	2	1	0.174557	1.69877	2	1	0.172784	1.70949
histone deacetylase regulator activity	GO:0035033	2	1	0.174557	1.69877	2	1	0.172784	1.70949
toxin transmembrane transporter activity	GO:0019534	2	1	0.174557	1.69877	2	0	1	#NUM!
estrogen 2-hydroxylase activity	GO:0101021	2	1	0.174557	1.69877	1	1	0.090479	2.40264
histone methyltransferase activity (H3-K27 specific)	GO:0046976	2	1	0.174557	1.69877	2	1	0.172784	1.70949
kinase inhibitor activity	GO:0019210	2	1	0.174557	1.69877	1	1	0.090479	2.40264
brain-derived neurotrophic factor binding	GO:0048403	2	1	0.174557	1.69877	2	1	0.172784	1.70949
L-histidine transmembrane transporter activity	GO:0005290	2	1	0.174557	1.69877	2	0	1	#NUM!
NFAT protein binding	GO:0051525	2	1	0.174557	1.69877	2	1	0.172784	1.70949
4-alpha-hydroxytetrahydrobiopterin dehydratase activity	GO:0008124	2	1	0.174557	1.69877	2	1	0.172784	1.70949
tRNA-specific adenosine-34 deaminase activity	GO:0052717	2	1	0.174557	1.69877	2	0	1	#NUM!
myristoyl-CoA hydrolase activity	GO:0102991	2	1	0.174557	1.69877	1	0	1	#NUM!
phosphatidylinositol-3,4,5-trisphosphate 3-phosphatase activity	GO:0016314	2	1	0.174557	1.69877	2	0	1	#NUM!
transforming growth factor beta receptor, inhibitory cytoplasmic mediator activity	GO:0030617	2	1	0.174557	1.69877	2	1	0.172784	1.70949
adenylosuccinate synthase activity	GO:0004019	2	1	0.174557	1.69877	2	1	0.172784	1.70949
protein-glutamine gamma-glutamyltransferase activity	GO:0003810	2	1	0.174557	1.69877	2	1	0.172784	1.70949
3-keto sterol reductase activity	GO:0000253	2	1	0.174557	1.69877	1	1	0.090479	2.40264
single-stranded DNA-dependent ATPase activity	GO:0043142	2	1	0.174557	1.69877	2	1	0.172784	1.70949
L-asparagine transmembrane transporter activity	GO:0015182	2	1	0.174557	1.69877	2	0	1	#NUM!
DNA ligase activity	GO:0003909	2	1	0.174557	1.69877	2	1	0.172784	1.70949
beta-tubulin binding	GO:0048487	28	5	0.174666	0.669147	28	5	0.103193	0.679871
DNA binding	GO:0003677	744	78	0.178146	0.136582	739	73	0.414709	0.0877989
Hsp90 protein binding	GO:0051879	30	5	0.189685	0.600154	29	6	0.0420722	0.827101
repressing transcription factor binding	GO:0070491	30	5	0.189685	0.600154	33	4	0.535802	0.292424
phosphatidylinositol binding	GO:0035091	46	7	0.190214	0.509183	47	8	0.0691705	0.631931
microtubule binding	GO:0008017	147	18	0.191741	0.291853	144	19	0.103657	0.377263
double-stranded RNA binding	GO:0003725	47	7	0.195891	0.487676	47	2	0.437691	-0.754363
Notch binding	GO:0005112	9	2	0.195982	0.887836	9	2	0.192702	0.89856
AMP binding	GO:0016208	9	2	0.195982	0.887836	9	2	0.192702	0.89856
amino acid binding	GO:0016597	9	2	0.195982	0.887836	9	2	0.192702	0.89856
sequence-specific double-stranded DNA binding	GO:1990837	9	2	0.195982	0.887836	9	2	0.192702	0.89856
histone methyltransferase activity (H3-K9 specific)	GO:0046974	9	2	0.195982	0.887836	9	2	0.192702	0.89856
RNA 7-methylguanosine cap binding	GO:0000340	9	2	0.195982	0.887836	9	2	0.192702	0.89856
insulin receptor substrate binding	GO:0043560	9	2	0.195982	0.887836	9	2	0.192702	0.89856
actinin binding	GO:0042805	9	2	0.195982	0.887836	8	2	0.158974	1.01634
cysteine-type endopeptidase activity involved in apoptotic process	GO:0097153	9	2	0.195982	0.887836	9	2	0.192702	0.89856
peroxisome proliferator activated receptor binding	GO:0042975	9	2	0.195982	0.887836	9	2	0.192702	0.89856
endopeptidase activity	GO:0004175	32	5	0.209469	0.535616	34	5	0.228858	0.485715
histone deacetylase binding	GO:0042826	73	10	0.215145	0.404039	72	8	0.532738	0.205413
DNA replication origin binding	GO:0003688	18	3	0.223698	0.600154	19	2	0.688033	0.151346
insulin receptor binding	GO:0005158	18	3	0.223698	0.600154	18	3	0.218965	0.610878
structural constituent of nuclear pore	GO:0017056	18	3	0.223698	0.600154	19	2	0.688033	0.151346
transcription coregulator activity	GO:0003712	51	7	0.226408	0.405998	50	8	0.129489	0.570056
RNA cap binding	GO:0000339	10	2	0.230947	0.782476	10	2	0.22722	0.7932
S100 protein binding	GO:0044548	10	2	0.230947	0.782476	10	0	1	#NUM!
G-protein alpha-subunit binding	GO:0001965	10	2	0.230947	0.782476	10	3	0.0546312	1.19866
cyclin-dependent protein serine/threonine kinase inhibitor activity	GO:0004861	10	2	0.230947	0.782476	10	1	0.612885	0.100052
protein tyrosine phosphatase activity	GO:0004725	54	2	0.232886	-0.903923	55	1	0.0585965	-1.6047
phosphatase binding	GO:0019902	34	5	0.233305	0.474991	34	6	0.12096	0.668036
G protein-coupled receptor binding	GO:0001664	35	5	0.246526	0.446004	35	3	1	-0.0540983
scaffold protein binding	GO:0097110	35	5	0.246526	0.446004	34	6	0.12096	0.668036
unfolded protein binding	GO:0051082	84	11	0.248581	0.358992	84	9	0.564592	0.169045
telomerase activity	GO:0003720	3	1	0.25007	1.2933	3	0	1	#NUM!
natural killer cell lectin-like receptor binding	GO:0046703	3	1	0.25007	1.2933	3	1	0.247652	1.30403
tumor necrosis factor binding	GO:0043120	3	1	0.25007	1.2933	3	0	1	#NUM!
interleukin-1 binding	GO:0019966	3	1	0.25007	1.2933	3	0	1	#NUM!
protein-lysine 6-oxidase activity	GO:0004720	3	1	0.25007	1.2933	3	1	0.247652	1.30403
high-density lipoprotein particle binding	GO:0008035	3	1	0.25007	1.2933	3	1	0.247652	1.30403
superoxide-generating NADPH oxidase activator activity	GO:0016176	3	1	0.25007	1.2933	4	2	0.0433457	1.70949
P-TEFb complex binding	GO:0106140	3	1	0.25007	1.2933	3	1	0.247652	1.30403
phenylalanine 4-monooxygenase activity	GO:0004505	3	1	0.25007	1.2933	3	1	0.247652	1.30403
phosphatidylinositol 3-kinase regulator activity	GO:0035014	3	1	0.25007	1.2933	3	1	0.247652	1.30403
BMP receptor activity	GO:0098821	3	1	0.25007	1.2933	3	1	0.247652	1.30403
sulfate binding	GO:0043199	3	1	0.25007	1.2933	3	1	0.247652	1.30403
DNA-dependent protein kinase activity	GO:0004677	3	1	0.25007	1.2933	3	1	0.247652	1.30403
glycogen phosphorylase activity	GO:0008184	3	1	0.25007	1.2933	3	1	0.247652	1.30403
SHG alpha-glucan phosphorylase activity	GO:0102499	3	1	0.25007	1.2933	3	1	0.247652	1.30403
protein kinase C inhibitor activity	GO:0008426	3	1	0.25007	1.2933	3	1	0.247652	1.30403
Rab geranylgeranyltransferase activity	GO:0004663	3	1	0.25007	1.2933	3	1	0.247652	1.30403
sodium ion binding	GO:0031402	3	1	0.25007	1.2933	3	1	0.247652	1.30403
Rho GDP-dissociation inhibitor activity	GO:0005094	3	1	0.25007	1.2933	3	1	0.247652	1.30403
protein phosphorylated amino acid binding	GO:0045309	3	1	0.25007	1.2933	3	2	0.023048	1.99717
estradiol 17-beta-dehydrogenase activity	GO:0004303	3	1	0.25007	1.2933	3	1	0.247652	1.30403
linear malto-oligosaccharide phosphorylase activity	GO:0102250	3	1	0.25007	1.2933	3	1	0.247652	1.30403
activin receptor activity, type I	GO:0016361	3	1	0.25007	1.2933	3	1	0.247652	1.30403
beta-2 adrenergic receptor binding	GO:0031698	3	1	0.25007	1.2933	3	1	0.247652	1.30403
insulin binding	GO:0043559	3	1	0.25007	1.2933	3	1	0.247652	1.30403
L-glutamine transmembrane transporter activity	GO:0015186	3	1	0.25007	1.2933	4	0	1	#NUM!
mismatched DNA binding	GO:0030983	3	1	0.25007	1.2933	3	0	1	#NUM!
phosphopyruvate hydratase activity	GO:0004634	3	1	0.25007	1.2933	3	1	0.247652	1.30403
kynurenine-oxoglutarate transaminase activity	GO:0016212	3	1	0.25007	1.2933	3	1	0.247652	1.30403
type 5 metabotropic glutamate receptor binding	GO:0031802	3	1	0.25007	1.2933	3	1	0.247652	1.30403
RNA polymerase III regulatory region DNA binding	GO:0001016	3	1	0.25007	1.2933	3	1	0.247652	1.30403
RNA-DNA hybrid ribonuclease activity	GO:0004523	3	1	0.25007	1.2933	3	1	0.247652	1.30403
caffeine oxidase activity	GO:0034875	3	1	0.25007	1.2933	3	1	0.247652	1.30403
diamine N-acetyltransferase activity	GO:0004145	3	1	0.25007	1.2933	3	1	0.247652	1.30403
telomeric D-loop binding	GO:0061821	3	1	0.25007	1.2933	3	1	0.247652	1.30403
PTB domain binding	GO:0051425	3	1	0.25007	1.2933	3	0	1	#NUM!
AF-2 domain binding	GO:0050682	3	1	0.25007	1.2933	3	1	0.247652	1.30403
STAT family protein binding	GO:0097677	3	1	0.25007	1.2933	3	1	0.247652	1.30403
steroid hormone binding	GO:1990239	3	1	0.25007	1.2933	3	1	0.247652	1.30403
heparan sulfate binding	GO:1904399	3	1	0.25007	1.2933	3	1	0.247652	1.30403
sphingolipid binding	GO:0046625	3	1	0.25007	1.2933	3	1	0.247652	1.30403
phospholipid scramblase activity	GO:0017128	3	1	0.25007	1.2933	3	1	0.247652	1.30403
kinetochore binding	GO:0043515	3	1	0.25007	1.2933	4	1	0.315754	1.01634
5'-flap endonuclease activity	GO:0017108	3	1	0.25007	1.2933	3	1	0.247652	1.30403
high voltage-gated calcium channel activity	GO:0008331	3	1	0.25007	1.2933	3	1	0.247652	1.30403
acyl-CoA dehydrogenase activity	GO:0003995	3	1	0.25007	1.2933	3	0	1	#NUM!
death domain binding	GO:0070513	3	1	0.25007	1.2933	3	1	0.247652	1.30403
peptide-lysine-N-acetyltransferase activity	GO:0061733	3	1	0.25007	1.2933	3	1	0.247652	1.30403
thiol-dependent ubiquitinyl hydrolase activity	GO:0036459	36	1	0.251306	-1.19161	36	3	1	-0.0822692
SH3 domain binding	GO:0017124	85	11	0.251397	0.347158	85	12	0.123479	0.444893
methylated histone binding	GO:0035064	37	1	0.252077	-1.219	37	2	0.770528	-0.515133
voltage-gated potassium channel activity	GO:0005249	22	0	0.256607	#NUM!	21	1	1	-0.641885
DNA-directed 5'-3' RNA polymerase activity	GO:0003899	23	0	0.262934	#NUM!	23	0	0.261423	#NUM!
cyclin-dependent protein serine/threonine kinase activity	GO:0004693	23	0	0.262934	#NUM!	23	0	0.261423	#NUM!
HMG box domain binding	GO:0071837	11	2	0.26625	0.687166	10	2	0.22722	0.7932
protein kinase A catalytic subunit binding	GO:0034236	11	2	0.26625	0.687166	11	1	1	0.00474215
peptide hormone binding	GO:0017046	11	2	0.26625	0.687166	11	2	0.262109	0.697889
SUMO binding	GO:0032183	11	2	0.26625	0.687166	11	1	1	0.00474215
enhancer sequence-specific DNA binding	GO:0001158	11	2	0.26625	0.687166	11	3	0.0702189	1.10335
G protein-coupled receptor activity	GO:0004930	24	4	0.271064	0.600154	26	5	0.0799678	0.753979
pyridoxal phosphate binding	GO:0030170	24	4	0.271064	0.600154	25	4	0.278258	0.570056
RNA polymerase II repressing transcription factor binding	GO:0001103	24	4	0.271064	0.600154	23	3	0.458584	0.365756
RNA polymerase II regulatory region sequence-specific DNA binding	GO:0000977	136	16	0.290989	0.251848	132	11	0.878883	-0.0822692
lipid binding	GO:0008289	70	9	0.292772	0.340643	70	9	0.289717	0.351367
ubiquitin-specific protease binding	GO:1990381	12	2	0.301537	0.600154	12	2	0.297021	0.610878
translation regulator activity	GO:0045182	12	2	0.301537	0.600154	13	2	0.331665	0.530835
RNA polymerase binding	GO:0070063	12	2	0.301537	0.600154	12	1	1	-0.0822692
cyclosporin A binding	GO:0016018	12	2	0.301537	0.600154	12	0	0.617154	#NUM!
GTPase activator activity	GO:0005096	144	9	0.304114	-0.380675	139	12	1	-0.0469299
phosphatidylinositol-3,4,5-trisphosphate binding	GO:0005547	27	4	0.304538	0.482371	28	5	0.103193	0.679871
single-stranded RNA binding	GO:0003727	27	4	0.304538	0.482371	28	2	1	-0.23642
transcription coactivator activity	GO:0003713	197	22	0.314997	0.199753	195	22	0.255138	0.22068
mRNA 3'-UTR binding	GO:0003730	47	2	0.316279	-0.765087	46	3	0.795626	-0.327392
Rap guanyl-nucleotide exchange factor activity	GO:0017034	4	1	0.318684	1.00562	4	1	0.315754	1.01634
growth factor receptor binding	GO:0070851	4	1	0.318684	1.00562	4	1	0.315754	1.01634
death effector domain binding	GO:0035877	4	1	0.318684	1.00562	4	1	0.315754	1.01634
clathrin light chain binding	GO:0032051	4	1	0.318684	1.00562	4	1	0.315754	1.01634
AT DNA binding	GO:0003680	4	1	0.318684	1.00562	4	1	0.315754	1.01634
selenocysteine insertion sequence binding	GO:0035368	4	1	0.318684	1.00562	4	1	0.315754	1.01634
WD40-repeat domain binding	GO:0071987	4	1	0.318684	1.00562	4	1	0.315754	1.01634
Y-form DNA binding	GO:0000403	4	1	0.318684	1.00562	4	1	0.315754	1.01634
Arp2/3 complex binding	GO:0071933	4	1	0.318684	1.00562	4	0	1	#NUM!
S-adenosyl-L-methionine binding	GO:1904047	4	1	0.318684	1.00562	4	1	0.315754	1.01634
histone demethylase activity (H3-K36 specific)	GO:0051864	4	1	0.318684	1.00562	4	1	0.315754	1.01634
single-stranded telomeric DNA binding	GO:0043047	4	1	0.318684	1.00562	4	1	0.315754	1.01634
acetyl-CoA C-acyltransferase activity	GO:0003988	4	1	0.318684	1.00562	4	1	0.315754	1.01634
MHC class II protein binding	GO:0042289	4	1	0.318684	1.00562	5	0	1	#NUM!
C-C chemokine receptor activity	GO:0016493	4	1	0.318684	1.00562	3	0	1	#NUM!
3',5'-cyclic-nucleotide phosphodiesterase activity	GO:0004114	4	1	0.318684	1.00562	4	1	0.315754	1.01634
glucuronosyltransferase activity	GO:0015020	4	1	0.318684	1.00562	4	1	0.315754	1.01634
mediator complex binding	GO:0036033	4	1	0.318684	1.00562	4	1	0.315754	1.01634
chloride transmembrane transporter activity	GO:0015108	4	1	0.318684	1.00562	4	1	0.315754	1.01634
estrogen 16-alpha-hydroxylase activity	GO:0101020	4	1	0.318684	1.00562	3	1	0.247652	1.30403
ATP-dependent microtubule motor activity, minus-end-directed	GO:0008569	4	1	0.318684	1.00562	4	1	0.315754	1.01634
ferric iron binding	GO:0008199	4	1	0.318684	1.00562	4	1	0.315754	1.01634
interleukin-1 receptor binding	GO:0005149	4	1	0.318684	1.00562	4	0	1	#NUM!
5'-3' exonuclease activity	GO:0008409	4	1	0.318684	1.00562	4	1	0.315754	1.01634
single-stranded DNA endodeoxyribonuclease activity	GO:0000014	4	1	0.318684	1.00562	4	1	0.315754	1.01634
lipase activity	GO:0016298	4	1	0.318684	1.00562	2	0	1	#NUM!
uracil DNA N-glycosylase activity	GO:0004844	4	1	0.318684	1.00562	4	1	0.315754	1.01634
exonuclease activity	GO:0004527	4	1	0.318684	1.00562	4	1	0.315754	1.01634
RNA-dependent ATPase activity	GO:0008186	4	1	0.318684	1.00562	4	1	0.315754	1.01634
acylglycerol lipase activity	GO:0047372	4	1	0.318684	1.00562	4	1	0.315754	1.01634
type II transforming growth factor beta receptor binding	GO:0005114	4	1	0.318684	1.00562	4	1	0.315754	1.01634
pre-miRNA binding	GO:0070883	4	1	0.318684	1.00562	4	1	0.315754	1.01634
long-chain-enoyl-CoA hydratase activity	GO:0016508	4	1	0.318684	1.00562	4	1	0.315754	1.01634
peptide hormone receptor binding	GO:0051428	4	1	0.318684	1.00562	4	1	0.315754	1.01634
histone methyltransferase binding	GO:1990226	4	1	0.318684	1.00562	4	1	0.315754	1.01634
aromatase activity	GO:0070330	4	1	0.318684	1.00562	3	1	0.247652	1.30403
triglyceride lipase activity	GO:0004806	4	1	0.318684	1.00562	4	0	1	#NUM!
ubiquitinyl hydrolase activity	GO:0101005	4	1	0.318684	1.00562	4	1	0.315754	1.01634
fibroblast growth factor-activated receptor activity	GO:0005007	4	1	0.318684	1.00562	3	1	0.247652	1.30403
myosin binding	GO:0017022	13	2	0.336517	0.520112	13	2	0.331665	0.530835
chemoattractant activity	GO:0042056	13	2	0.336517	0.520112	13	4	0.024472	1.22398
nuclear import signal receptor activity	GO:0061608	13	2	0.336517	0.520112	13	2	0.331665	0.530835
small GTPase binding	GO:0031267	13	2	0.336517	0.520112	12	1	1	-0.0822692
mitogen-activated protein kinase kinase kinase binding	GO:0031435	13	2	0.336517	0.520112	13	3	0.106477	0.9363
methyl-CpG binding	GO:0008327	13	2	0.336517	0.520112	13	2	0.331665	0.530835
transcription corepressor activity	GO:0003714	167	19	0.339409	0.218359	167	17	0.584453	0.117857
kinesin binding	GO:0019894	30	4	0.348323	0.377011	30	3	0.74946	0.100052
double-stranded DNA binding	GO:0003690	56	7	0.351045	0.312472	57	6	0.641948	0.151346
GTPase activating protein binding	GO:0032794	14	2	0.370951	0.446004	14	2	0.365805	0.456727
lipopolysaccharide binding	GO:0001530	14	2	0.370951	0.446004	15	2	0.639973	0.387734
translation elongation factor activity	GO:0003746	14	2	0.370951	0.446004	14	2	0.365805	0.456727
glutathione transferase activity	GO:0004364	14	2	0.370951	0.446004	14	2	0.365805	0.456727
GTP-Rho binding	GO:0017049	14	2	0.370951	0.446004	14	3	0.126824	0.862192
ATPase activity	GO:0016887	95	11	0.371372	0.235932	94	12	0.203737	0.344249
ATP binding	GO:0005524	852	85	0.373764	0.0869785	856	90	0.111147	0.150177
C-C chemokine binding	GO:0019957	5	1	0.38103	0.782476	4	0	1	#NUM!
potassium channel inhibitor activity	GO:0019870	5	1	0.38103	0.782476	5	1	0.3777	0.7932
phosphatidylinositol 3-kinase activity	GO:0035004	5	1	0.38103	0.782476	5	2	0.0679672	1.48635
Wnt-activated receptor activity	GO:0042813	5	1	0.38103	0.782476	5	1	0.3777	0.7932
hydrolase activity, acting on carbon-nitrogen (but not peptide) bonds	GO:0016810	5	1	0.38103	0.782476	5	1	0.3777	0.7932
poly(G) binding	GO:0034046	5	1	0.38103	0.782476	5	1	0.3777	0.7932
ATP-dependent helicase activity	GO:0008026	5	1	0.38103	0.782476	5	0	1	#NUM!
m7G(5')pppN diphosphatase activity	GO:0050072	5	1	0.38103	0.782476	5	1	0.3777	0.7932
antiporter activity	GO:0015297	5	1	0.38103	0.782476	5	0	1	#NUM!
G-quadruplex RNA binding	GO:0002151	5	1	0.38103	0.782476	5	1	0.3777	0.7932
transcription cofactor binding	GO:0001221	5	1	0.38103	0.782476	5	0	1	#NUM!
ubiquinol-cytochrome-c reductase activity	GO:0008121	5	1	0.38103	0.782476	5	1	0.3777	0.7932
1-phosphatidylinositol-4-phosphate 5-kinase activity	GO:0016308	5	1	0.38103	0.782476	5	1	0.3777	0.7932
K48-linked polyubiquitin modification-dependent protein binding	GO:0036435	5	1	0.38103	0.782476	5	1	0.3777	0.7932
U4 snRNA binding	GO:0030621	5	1	0.38103	0.782476	5	1	0.3777	0.7932
hyaluronic acid binding	GO:0005540	5	1	0.38103	0.782476	4	0	1	#NUM!
small protein activating enzyme binding	GO:0044388	5	1	0.38103	0.782476	5	1	0.3777	0.7932
palmitoyl-CoA hydrolase activity	GO:0016290	5	1	0.38103	0.782476	4	0	1	#NUM!
non-membrane spanning protein tyrosine phosphatase activity	GO:0004726	5	1	0.38103	0.782476	5	1	0.3777	0.7932
poly(A)-specific ribonuclease activity	GO:0004535	5	1	0.38103	0.782476	6	2	0.0959664	1.30403
ion channel activity	GO:0005216	5	1	0.38103	0.782476	6	1	0.434047	0.610878
aspartic endopeptidase activity, intramembrane cleaving	GO:0042500	5	1	0.38103	0.782476	5	1	0.3777	0.7932
nucleotidyltransferase activity	GO:0016779	5	1	0.38103	0.782476	6	1	0.434047	0.610878
lipoprotein particle binding	GO:0071813	5	1	0.38103	0.782476	5	1	0.3777	0.7932
U1 snRNA binding	GO:0030619	5	1	0.38103	0.782476	5	2	0.0679672	1.48635
structural constituent of eye lens	GO:0005212	5	1	0.38103	0.782476	5	1	0.3777	0.7932
SH3/SH2 adaptor activity	GO:0005070	37	5	0.381851	0.390434	38	6	0.150915	0.556811
androgen receptor binding	GO:0050681	37	5	0.381851	0.390434	38	5	0.386712	0.374489
chaperone binding	GO:0051087	65	8	0.382734	0.296968	67	8	0.389604	0.277386
NADP binding	GO:0050661	15	0	0.388812	#NUM!	15	0	0.389145	#NUM!
calmodulin binding	GO:0005516	104	12	0.389456	0.23243	106	14	0.168463	0.378256
phosphatidylinositol-4,5-bisphosphate binding	GO:0005546	38	5	0.389925	0.363766	39	6	0.160498	0.530835
PDZ domain binding	GO:0030165	38	5	0.389925	0.363766	38	3	1	-0.136336
SNARE binding	GO:0000149	38	5	0.389925	0.363766	38	6	0.150915	0.556811
DNA-dependent ATPase activity	GO:0008094	16	0	0.39019	#NUM!	16	0	0.389987	#NUM!
Rab guanyl-nucleotide exchange factor activity	GO:0017112	16	0	0.39019	#NUM!	15	0	0.389145	#NUM!
proton-transporting ATPase activity, rotational mechanism	GO:0046961	16	0	0.39019	#NUM!	16	1	1	-0.369951
MAP kinase kinase kinase activity	GO:0004709	16	0	0.39019	#NUM!	17	0	0.393705	#NUM!
nuclear receptor binding	GO:0016922	16	0	0.39019	#NUM!	16	0	0.389987	#NUM!
cytokine binding	GO:0019955	17	0	0.394445	#NUM!	18	3	0.218965	0.610878
cadherin binding	GO:0045296	222	24	0.406031	0.16729	223	21	0.812393	0.0399881
Rho guanyl-nucleotide exchange factor activity	GO:0005089	40	5	0.408796	0.312472	40	4	0.780513	0.100052
damaged DNA binding	GO:0003684	41	5	0.419418	0.28778	41	7	0.0926169	0.634976
miRNA binding	GO:0035198	20	3	0.42105	0.494794	20	1	1	-0.593095
spectrin binding	GO:0030507	21	3	0.433508	0.446004	21	3	0.430745	0.456727
nucleic acid binding	GO:0003676	79	9	0.434129	0.219691	77	11	0.109673	0.456727
protein tyrosine kinase activator activity	GO:0030296	6	1	0.437679	0.600154	6	2	0.0959664	1.30403
chemokine binding	GO:0019956	6	1	0.437679	0.600154	5	0	1	#NUM!
palmitoyltransferase activity	GO:0016409	6	1	0.437679	0.600154	6	1	0.434047	0.610878
FK506 binding	GO:0005528	6	1	0.437679	0.600154	6	1	0.434047	0.610878
proteasome-activating ATPase activity	GO:0036402	6	1	0.437679	0.600154	6	1	0.434047	0.610878
arachidonic acid epoxygenase activity	GO:0008392	6	1	0.437679	0.600154	6	1	0.434047	0.610878
endodeoxyribonuclease activity	GO:0004520	6	1	0.437679	0.600154	6	1	0.434047	0.610878
complement component C1q binding	GO:0001849	6	1	0.437679	0.600154	6	1	0.434047	0.610878
dystroglycan binding	GO:0002162	6	1	0.437679	0.600154	6	1	0.434047	0.610878
phospholipase activity	GO:0004620	6	1	0.437679	0.600154	5	1	0.3777	0.7932
class I DNA-(apurinic or apyrimidinic site) endonuclease activity	GO:0140078	6	1	0.437679	0.600154	6	1	0.434047	0.610878
signaling adaptor activity	GO:0035591	6	1	0.437679	0.600154	7	1	0.485299	0.456727
aspartic-type endopeptidase activity	GO:0004190	6	1	0.437679	0.600154	6	1	0.434047	0.610878
ubiquitin ligase inhibitor activity	GO:1990948	6	1	0.437679	0.600154	6	1	0.434047	0.610878
isomerase activity	GO:0016853	6	1	0.437679	0.600154	6	1	0.434047	0.610878
protein methyltransferase activity	GO:0008276	6	1	0.437679	0.600154	6	1	0.434047	0.610878
caspase binding	GO:0089720	6	1	0.437679	0.600154	5	0	1	#NUM!
glutathione binding	GO:0043295	6	1	0.437679	0.600154	6	1	0.434047	0.610878
arrestin family protein binding	GO:1990763	6	1	0.437679	0.600154	6	1	0.434047	0.610878
phosphatidylinositol-3-phosphatase activity	GO:0004438	6	1	0.437679	0.600154	7	0	1	#NUM!
1-phosphatidylinositol-4-phosphate 3-kinase activity	GO:0035005	6	1	0.437679	0.600154	6	2	0.0959664	1.30403
enoyl-CoA hydratase activity	GO:0004300	6	1	0.437679	0.600154	6	1	0.434047	0.610878
microfilament motor activity	GO:0000146	6	1	0.437679	0.600154	6	1	0.434047	0.610878
proteoglycan binding	GO:0043394	6	1	0.437679	0.600154	6	0	1	#NUM!
potassium ion binding	GO:0030955	6	1	0.437679	0.600154	6	1	0.434047	0.610878
protein serine/threonine kinase inhibitor activity	GO:0030291	6	1	0.437679	0.600154	6	1	0.434047	0.610878
N-acetyltransferase activity	GO:0008080	6	1	0.437679	0.600154	6	1	0.434047	0.610878
G-quadruplex DNA binding	GO:0051880	6	1	0.437679	0.600154	5	1	0.3777	0.7932
bubble DNA binding	GO:0000405	6	1	0.437679	0.600154	6	1	0.434047	0.610878
voltage-gated calcium channel activity	GO:0005245	6	1	0.437679	0.600154	6	1	0.434047	0.610878
transition metal ion binding	GO:0046914	6	1	0.437679	0.600154	5	1	0.3777	0.7932
nuclear receptor transcription coactivator activity	GO:0030374	48	6	0.444634	0.312472	48	6	0.442171	0.323196
copper ion binding	GO:0005507	24	3	0.478018	0.312472	25	1	0.722283	-0.816238
alpha-tubulin binding	GO:0043014	24	3	0.478018	0.312472	24	3	0.473993	0.323196
ubiquitin conjugating enzyme binding	GO:0031624	24	3	0.478018	0.312472	23	2	1	-0.0397096
transmembrane signaling receptor activity	GO:0004888	24	3	0.478018	0.312472	26	4	0.288961	0.530835
clathrin binding	GO:0030276	24	3	0.478018	0.312472	24	2	1	-0.0822692
thiol-dependent ubiquitin-specific protease activity	GO:0004843	53	3	0.479931	-0.479766	53	5	0.811276	0.0417834
monooxygenase activity	GO:0004497	7	1	0.489151	0.446004	6	1	0.434047	0.610878
acetylcholine receptor binding	GO:0033130	7	1	0.489151	0.446004	7	1	0.485299	0.456727
histone demethylase activity (H3-K9 specific)	GO:0032454	7	1	0.489151	0.446004	7	1	0.485299	0.456727
U1 snRNP binding	GO:1990446	7	1	0.489151	0.446004	7	1	0.485299	0.456727
ATP-dependent 3'-5' DNA helicase activity	GO:0043140	7	1	0.489151	0.446004	7	0	1	#NUM!
DNA-(apurinic or apyrimidinic site) endonuclease activity	GO:0003906	7	1	0.489151	0.446004	7	1	0.485299	0.456727
CARD domain binding	GO:0050700	7	1	0.489151	0.446004	6	1	0.434047	0.610878
ubiquitin-protein transferase activator activity	GO:0097027	7	1	0.489151	0.446004	5	0	1	#NUM!
protein membrane anchor	GO:0043495	7	1	0.489151	0.446004	7	1	0.485299	0.456727
NEDD8-specific protease activity	GO:0019784	7	1	0.489151	0.446004	7	2	0.126533	1.14987
cysteine-type endopeptidase activator activity involved in apoptotic process	GO:0008656	7	1	0.489151	0.446004	8	1	0.531917	0.323196
four-way junction DNA binding	GO:0000400	7	1	0.489151	0.446004	7	2	0.126533	1.14987
mannose binding	GO:0005537	7	1	0.489151	0.446004	6	0	1	#NUM!
microtubule minus-end binding	GO:0051011	7	1	0.489151	0.446004	7	1	0.485299	0.456727
3',5'-cyclic-GMP phosphodiesterase activity	GO:0047555	7	1	0.489151	0.446004	7	1	0.485299	0.456727
symporter activity	GO:0015293	7	1	0.489151	0.446004	8	0	1	#NUM!
acetylglucosaminyltransferase activity	GO:0008375	7	1	0.489151	0.446004	7	1	0.485299	0.456727
3-hydroxyacyl-CoA dehydrogenase activity	GO:0003857	7	1	0.489151	0.446004	7	1	0.485299	0.456727
LIM domain binding	GO:0030274	7	1	0.489151	0.446004	7	1	0.485299	0.456727
protein tyrosine kinase activity	GO:0004713	61	7	0.500942	0.22695	63	8	0.273471	0.338944
Ran GTPase binding	GO:0008536	26	1	0.508061	-0.866183	26	1	0.726373	-0.855459
drug binding	GO:0008144	28	1	0.510137	-0.940291	28	2	1	-0.23642
phosphatase activity	GO:0016791	28	1	0.510137	-0.940291	28	2	1	-0.23642
estrogen receptor binding	GO:0030331	29	1	0.513406	-0.975382	29	0	0.105601	#NUM!
steroid hormone receptor activity	GO:0003707	31	4	0.523795	0.344221	31	5	0.195983	0.578088
structural molecule activity	GO:0005198	69	4	0.525183	-0.455898	67	4	0.520136	-0.415761
antigen binding	GO:0003823	8	1	0.535919	0.312472	7	1	0.485299	0.456727
retinoic acid receptor binding	GO:0042974	8	1	0.535919	0.312472	8	1	0.531917	0.323196
siRNA binding	GO:0035197	8	1	0.535919	0.312472	8	1	0.531917	0.323196
alpha-actinin binding	GO:0051393	8	1	0.535919	0.312472	7	1	0.485299	0.456727
filamin binding	GO:0031005	8	1	0.535919	0.312472	7	1	0.485299	0.456727
retinoid X receptor binding	GO:0046965	8	1	0.535919	0.312472	9	1	0.574319	0.205413
core promoter binding	GO:0001047	8	1	0.535919	0.312472	9	1	0.574319	0.205413
GABA receptor binding	GO:0050811	8	1	0.535919	0.312472	8	1	0.531917	0.323196
MAP-kinase scaffold activity	GO:0005078	8	1	0.535919	0.312472	8	1	0.531917	0.323196
acetyltransferase activity	GO:0016407	8	1	0.535919	0.312472	8	1	0.531917	0.323196
cysteine-type endopeptidase inhibitor activity	GO:0004869	8	1	0.535919	0.312472	8	1	0.531917	0.323196
chondroitin sulfate binding	GO:0035374	8	1	0.535919	0.312472	8	1	0.531917	0.323196
nuclease activity	GO:0004518	8	1	0.535919	0.312472	8	1	0.531917	0.323196
cargo receptor activity	GO:0038024	8	1	0.535919	0.312472	8	0	1	#NUM!
DNA binding, bending	GO:0008301	8	1	0.535919	0.312472	8	2	0.158974	1.01634
zinc ion binding	GO:0008270	421	42	0.541003	0.0869506	422	45	0.253859	0.164295
GTP binding	GO:0005525	210	16	0.542349	-0.182605	212	18	0.903076	-0.0635771
receptor tyrosine kinase binding	GO:0030971	34	4	0.547226	0.251848	34	5	0.228858	0.485715
cytokine activity	GO:0005125	36	4	0.56678	0.194689	34	3	1	-0.0251108
microtubule motor activity	GO:0003777	38	2	0.576029	-0.552525	36	2	0.768148	-0.487734
histone binding	GO:0042393	87	6	0.576197	-0.282235	86	7	1	-0.1058
translation initiation factor activity	GO:0003743	39	2	0.577118	-0.578501	38	3	1	-0.136336
mitogen-activated protein kinase kinase binding	GO:0031434	9	1	0.578411	0.194689	9	1	0.574319	0.205413
Ras guanyl-nucleotide exchange factor activity	GO:0005088	9	1	0.578411	0.194689	9	1	0.574319	0.205413
RNA helicase activity	GO:0003724	9	1	0.578411	0.194689	9	1	0.574319	0.205413
profilin binding	GO:0005522	9	1	0.578411	0.194689	9	1	0.574319	0.205413
GTPase inhibitor activity	GO:0005095	9	1	0.578411	0.194689	9	1	0.574319	0.205413
laminin binding	GO:0043236	9	1	0.578411	0.194689	9	1	0.574319	0.205413
protein-lysine N-methyltransferase activity	GO:0016279	9	1	0.578411	0.194689	8	1	0.531917	0.323196
chemokine activity	GO:0008009	9	1	0.578411	0.194689	10	0	1	#NUM!
phosphatidylinositol phospholipase C activity	GO:0004435	9	1	0.578411	0.194689	9	1	0.574319	0.205413
RNA polymerase II CTD heptapeptide repeat kinase activity	GO:0008353	9	1	0.578411	0.194689	9	1	0.574319	0.205413
3'-5' exonuclease activity	GO:0008408	9	1	0.578411	0.194689	9	1	0.574319	0.205413
sequence-specific mRNA binding	GO:1990825	9	1	0.578411	0.194689	9	1	0.574319	0.205413
phospholipase binding	GO:0043274	9	1	0.578411	0.194689	9	1	0.574319	0.205413
transmembrane receptor protein tyrosine kinase adaptor activity	GO:0005068	9	1	0.578411	0.194689	9	1	0.574319	0.205413
pre-mRNA intronic binding	GO:0097157	9	1	0.578411	0.194689	9	1	0.574319	0.205413
snoRNA binding	GO:0030515	9	1	0.578411	0.194689	8	0	1	#NUM!
RNA binding	GO:0003723	927	80	0.581834	-0.0580131	923	89	0.49712	0.0636446
chromatin DNA binding	GO:0031490	42	5	0.585861	0.263682	39	5	0.395245	0.348514
GTPase activity	GO:0003924	190	15	0.611294	-0.14706	190	14	0.52028	-0.205329
ARF guanyl-nucleotide exchange factor activity	GO:0005086	10	0	0.613929	#NUM!	10	0	1	#NUM!
protein tag	GO:0031386	10	0	0.613929	#NUM!	10	1	0.612885	0.100052
vinculin binding	GO:0017166	10	0	0.613929	#NUM!	10	1	0.612885	0.100052
L-ascorbic acid binding	GO:0031418	10	0	0.613929	#NUM!	10	0	1	#NUM!
transcription corepressor binding	GO:0001222	10	0	0.613929	#NUM!	10	1	0.612885	0.100052
ribosomal large subunit binding	GO:0043023	10	0	0.613929	#NUM!	10	0	1	#NUM!
voltage-gated ion channel activity	GO:0005244	10	0	0.613929	#NUM!	10	0	1	#NUM!
MAP kinase tyrosine/serine/threonine phosphatase activity	GO:0017017	10	0	0.613929	#NUM!	10	0	1	#NUM!
monosaccharide binding	GO:0048029	10	0	0.613929	#NUM!	10	0	1	#NUM!
extracellular matrix binding	GO:0050840	11	0	0.614155	#NUM!	11	0	0.614146	#NUM!
peroxidase activity	GO:0004601	11	0	0.614155	#NUM!	10	0	1	#NUM!
fatty-acyl-CoA binding	GO:0000062	11	0	0.614155	#NUM!	11	0	0.614146	#NUM!
magnesium-dependent protein serine/threonine phosphatase activity	GO:0004724	11	0	0.614155	#NUM!	11	0	0.614146	#NUM!
dioxygenase activity	GO:0051213	11	0	0.614155	#NUM!	10	0	1	#NUM!
chloride channel activity	GO:0005254	11	0	0.614155	#NUM!	11	0	0.614146	#NUM!
coreceptor activity	GO:0015026	11	0	0.614155	#NUM!	12	1	1	-0.0822692
semaphorin receptor binding	GO:0030215	11	0	0.614155	#NUM!	11	1	1	0.00474215
RNA polymerase II general transcription initiation factor activity	GO:0016251	11	0	0.614155	#NUM!	11	0	0.614146	#NUM!
NAD+ ADP-ribosyltransferase activity	GO:0003950	11	0	0.614155	#NUM!	10	0	1	#NUM!
chemorepellent activity	GO:0045499	11	0	0.614155	#NUM!	11	1	1	0.00474215
delayed rectifier potassium channel activity	GO:0005251	11	0	0.614155	#NUM!	10	0	1	#NUM!
growth factor activity	GO:0008083	47	5	0.615023	0.151204	44	3	0.794474	-0.28294
nucleoside diphosphate kinase activity	GO:0004550	12	0	0.617574	#NUM!	12	0	0.617154	#NUM!
fatty acid binding	GO:0005504	12	0	0.617574	#NUM!	12	0	0.617154	#NUM!
cAMP binding	GO:0030552	12	0	0.617574	#NUM!	12	0	0.617154	#NUM!
nucleosomal DNA binding	GO:0031492	12	0	0.617574	#NUM!	12	0	0.617154	#NUM!
2 iron, 2 sulfur cluster binding	GO:0051537	12	0	0.617574	#NUM!	12	0	0.617154	#NUM!
vitamin D receptor binding	GO:0042809	12	0	0.617574	#NUM!	12	0	0.617154	#NUM!
carbohydrate binding	GO:0030246	48	3	0.621446	-0.380675	49	3	0.62154	-0.390571
oxidoreductase activity	GO:0016491	50	3	0.622253	-0.421497	49	3	0.62154	-0.390571
dynein light intermediate chain binding	GO:0051959	13	0	0.6236	#NUM!	11	0	0.614146	#NUM!
lysine-acetylated histone binding	GO:0070577	13	0	0.6236	#NUM!	13	0	0.622781	#NUM!
nucleosome binding	GO:0031491	13	0	0.6236	#NUM!	13	0	0.622781	#NUM!
ATP-dependent 3'-5' RNA helicase activity	GO:0034459	13	0	0.6236	#NUM!	13	0	0.622781	#NUM!
fibronectin binding	GO:0001968	13	0	0.6236	#NUM!	13	0	0.622781	#NUM!
guanyl-nucleotide exchange factor activity	GO:0005085	51	3	0.623702	-0.4413	52	4	1	-0.162312
serine-type peptidase activity	GO:0008236	14	0	0.631729	#NUM!	13	1	1	-0.162312
transmembrane receptor protein tyrosine phosphatase activity	GO:0005001	14	0	0.631729	#NUM!	14	0	0.630531	#NUM!
myosin V binding	GO:0031489	14	0	0.631729	#NUM!	14	0	0.630531	#NUM!
translation factor activity, RNA binding	GO:0008135	14	0	0.631729	#NUM!	15	0	0.389145	#NUM!
proteasome binding	GO:0070628	14	0	0.631729	#NUM!	14	1	1	-0.23642
histone deacetylase activity	GO:0004407	14	0	0.631729	#NUM!	14	0	0.630531	#NUM!
ribosomal small subunit binding	GO:0043024	14	0	0.631729	#NUM!	14	0	0.630531	#NUM!
structural constituent of cytoskeleton	GO:0005200	55	6	0.635657	0.17634	54	6	0.629987	0.205413
endopeptidase inhibitor activity	GO:0004866	15	2	0.641526	0.377011	15	0	0.389145	#NUM!
actin monomer binding	GO:0003785	15	2	0.641526	0.377011	14	1	1	-0.23642
frizzled binding	GO:0005109	15	2	0.641526	0.377011	15	3	0.148421	0.7932
catalytic activity	GO:0003824	16	2	0.652618	0.312472	17	2	0.66251	0.262571
protein phosphatase inhibitor activity	GO:0004864	16	2	0.652618	0.312472	16	2	0.650738	0.323196
calcium channel regulator activity	GO:0005246	16	2	0.652618	0.312472	17	3	0.194663	0.668036
heparin binding	GO:0008201	60	4	0.654747	-0.316136	58	4	0.816918	-0.271511
integrin binding	GO:0005178	62	4	0.656442	-0.348926	63	5	1	-0.131059
signaling receptor activity	GO:0038023	65	7	0.662693	0.163437	68	7	0.670161	0.12904
ATP-dependent DNA helicase activity	GO:0004003	17	2	0.664687	0.251848	17	2	0.66251	0.262571
ATPase activator activity	GO:0001671	17	2	0.664687	0.251848	17	2	0.66251	0.262571
protein folding chaperone	GO:0044183	17	2	0.664687	0.251848	17	2	0.66251	0.262571
actin binding	GO:0003779	150	15	0.667841	0.0893287	146	11	0.660852	-0.183074
single-stranded DNA binding	GO:0003697	68	7	0.67282	0.118316	67	4	0.520136	-0.415761
metal ion binding	GO:0046872	1102	97	0.689991	-0.0382572	1089	93	0.564212	-0.0577782
TBP-class protein binding	GO:0017025	19	2	0.690711	0.140622	18	1	1	-0.487734
ubiquitin-like protein ligase binding	GO:0044389	19	2	0.690711	0.140622	19	3	0.243838	0.556811
cysteine-type peptidase activity	GO:0008234	19	2	0.690711	0.140622	19	3	0.243838	0.556811
enzyme inhibitor activity	GO:0004857	19	2	0.690711	0.140622	19	1	1	-0.541802
phosphatidylinositol-3-phosphate binding	GO:0032266	19	2	0.690711	0.140622	20	2	0.701361	0.100052
mRNA 5'-UTR binding	GO:0048027	19	2	0.690711	0.140622	19	2	0.688033	0.151346
calmodulin-dependent protein kinase activity	GO:0004683	19	2	0.690711	0.140622	19	3	0.243838	0.556811
potassium channel regulator activity	GO:0015459	20	2	0.704243	0.0893287	20	2	0.701361	0.100052
methyltransferase activity	GO:0008168	20	2	0.704243	0.0893287	20	2	0.701361	0.100052
protein serine/threonine kinase activator activity	GO:0043539	20	2	0.704243	0.0893287	20	2	0.701361	0.100052
14-3-3 protein binding	GO:0071889	20	2	0.704243	0.0893287	21	2	0.714838	0.0512622
ATP-dependent RNA helicase activity	GO:0004004	20	2	0.704243	0.0893287	20	3	0.418763	0.505517
protein kinase inhibitor activity	GO:0004860	21	1	0.715615	-0.652609	20	2	0.701361	0.100052
transmembrane transporter activity	GO:0022857	21	1	0.715615	-0.652609	21	2	0.714838	0.0512622
protein tyrosine/serine/threonine phosphatase activity	GO:0008138	22	1	0.715782	-0.699129	21	0	0.251817	#NUM!
tRNA binding	GO:0000049	23	1	0.717182	-0.74358	23	1	0.716864	-0.732857
structural constituent of ribosome	GO:0003735	97	10	0.7212	0.119788	96	10	0.590987	0.140874
hormone activity	GO:0005179	25	1	0.723191	-0.826962	21	2	0.714838	0.0512622
phosphoprotein binding	GO:0051219	26	3	0.727562	0.23243	25	2	1	-0.123091
cell adhesion molecule binding	GO:0050839	26	3	0.727562	0.23243	26	2	1	-0.162312
Hsp70 protein binding	GO:0030544	26	3	0.727562	0.23243	25	3	0.490132	0.282374
GTPase binding	GO:0051020	26	3	0.727562	0.23243	26	2	1	-0.162312
peptidyl-prolyl cis-trans isomerase activity	GO:0003755	27	3	0.732692	0.194689	27	2	1	-0.200052
non-membrane spanning protein tyrosine kinase activity	GO:0004715	28	3	0.738477	0.158322	29	3	0.742874	0.133954
hydrolase activity	GO:0016787	28	3	0.738477	0.158322	29	3	0.742874	0.133954
transcription regulatory region DNA binding	GO:0044212	130	13	0.757692	0.0893287	129	17	0.118378	0.376038
protein serine/threonine phosphatase activity	GO:0004722	33	2	0.76453	-0.411447	31	2	1	-0.338203
protein kinase activity	GO:0004672	138	11	0.765244	-0.137445	143	13	1	0.00474215
manganese ion binding	GO:0030145	35	2	0.76684	-0.470287	36	2	0.768148	-0.487734
transmembrane receptor protein tyrosine kinase activity	GO:0004714	37	4	0.771532	0.16729	36	5	0.372594	0.428556
calcium-dependent protein binding	GO:0048306	38	4	0.774649	0.140622	37	4	0.573258	0.178014
amyloid-beta binding	GO:0001540	41	4	0.786498	0.0646361	40	4	0.780513	0.100052
sequence-specific DNA binding	GO:0043565	174	17	0.7893	0.0660718	167	15	1	-0.00730618
cytoskeletal protein binding	GO:0008092	42	4	0.791128	0.0405385	42	4	0.789076	0.0512622
heme binding	GO:0020037	45	3	0.795073	-0.316136	44	2	0.429704	-0.688405
kinase activity	GO:0016301	50	5	0.803958	0.0893287	49	7	0.205942	0.456727
mRNA binding	GO:0003729	108	10	0.86745	0.0123676	110	10	1	0.00474215
magnesium ion binding	GO:0000287	125	12	0.875045	0.0485067	126	14	0.430893	0.205413
signaling receptor binding	GO:0005102	163	14	0.891227	-0.0627791	157	15	0.778457	0.0544418
calcium ion binding	GO:0005509	259	24	0.912536	0.0131396	253	26	0.501821	0.127344
guanosine-3',5'-bis(diphosphate) 3'-diphosphatase activity	GO:0008893	1	0	1	#NUM!	1	0	1	#NUM!
amylo-alpha-1,6-glucosidase activity	GO:0004135	1	0	1	#NUM!	1	0	1	#NUM!
GTP-dependent protein binding	GO:0030742	14	1	1	-0.247144	15	1	1	-0.305413
[3-methyl-2-oxobutanoate dehydrogenase (acetyl-transferring)] kinase activity	GO:0047323	1	0	1	#NUM!	1	0	1	#NUM!
DBD domain binding	GO:0050692	2	0	1	#NUM!	2	0	1	#NUM!
protein serine/threonine/tyrosine kinase activity	GO:0004712	24	2	1	-0.0929929	24	4	0.269024	0.610878
Pyrin domain binding	GO:0032090	0	0	1	#VALUE!	0	0	1	#VALUE!
betaine-aldehyde dehydrogenase activity	GO:0008802	1	0	1	#NUM!	1	0	1	#NUM!
serine-type exopeptidase activity	GO:0070008	1	0	1	#NUM!	1	0	1	#NUM!
glutamate-5-semialdehyde dehydrogenase activity	GO:0004350	1	0	1	#NUM!	1	0	1	#NUM!
arachidonic acid binding	GO:0050544	3	0	1	#NUM!	4	0	1	#NUM!
intracellular phosphatidylinositol-3,5-bisphosphate-sensitive cation channel activity	GO:0097682	1	0	1	#NUM!	1	0	1	#NUM!
leucine binding	GO:0070728	4	0	1	#NUM!	4	0	1	#NUM!
TAP2 binding	GO:0046979	2	0	1	#NUM!	2	0	1	#NUM!
phospho-N-acetylmuramoyl-pentapeptide-transferase activity	GO:0008963	1	0	1	#NUM!	1	0	1	#NUM!
UDP-N-acetylglucosamine transmembrane transporter activity	GO:0005462	1	0	1	#NUM!	1	0	1	#NUM!
canalicular bile acid transmembrane transporter activity	GO:0015126	0	0	1	#VALUE!	0	0	1	#VALUE!
myosin-light-chain-phosphatase activity	GO:0050115	1	0	1	#NUM!	1	0	1	#NUM!
alpha-2A adrenergic receptor binding	GO:0031694	3	0	1	#NUM!	3	0	1	#NUM!
dihydropyrimidinase activity	GO:0004157	1	0	1	#NUM!	1	0	1	#NUM!
serine-tRNA ligase activity	GO:0004828	2	0	1	#NUM!	2	0	1	#NUM!
U2 snRNA binding	GO:0030620	3	0	1	#NUM!	3	1	0.247652	1.30403
nitrilase activity	GO:0000257	1	0	1	#NUM!	1	0	1	#NUM!
pseudouridine synthase activity	GO:0009982	4	0	1	#NUM!	4	0	1	#NUM!
RNA 2'-O-methyltransferase activity	GO:0062105	1	0	1	#NUM!	1	0	1	#NUM!
JUN kinase kinase activity	GO:0008545	2	0	1	#NUM!	2	0	1	#NUM!
short-chain carboxylesterase activity	GO:0034338	0	0	1	#VALUE!	0	0	1	#VALUE!
phospholipase inhibitor activity	GO:0004859	4	0	1	#NUM!	5	0	1	#NUM!
choline transmembrane transporter activity	GO:0015220	1	0	1	#NUM!	1	0	1	#NUM!
ribonucleoside-diphosphate reductase activity, thioredoxin disulfide as acceptor	GO:0004748	2	0	1	#NUM!	2	0	1	#NUM!
heparan sulfate sulfotransferase activity	GO:0034483	1	0	1	#NUM!	0	0	1	#VALUE!
oxidoreductase activity, acting on peroxide as acceptor	GO:0016684	3	0	1	#NUM!	3	0	1	#NUM!
procollagen-lysine 5-dioxygenase activity	GO:0008475	2	0	1	#NUM!	2	0	1	#NUM!
arginine binding	GO:0034618	1	0	1	#NUM!	1	0	1	#NUM!
MutSalpha complex binding	GO:0032407	4	0	1	#NUM!	4	0	1	#NUM!
very long chain acyl-CoA hydrolase activity	GO:0052817	0	0	1	#VALUE!	0	0	1	#VALUE!
lysophospholipid acyltransferase activity	GO:0071617	1	0	1	#NUM!	1	1	0.090479	2.40264
forked DNA-dependent helicase activity	GO:0061749	1	0	1	#NUM!	1	0	1	#NUM!
nicotinate phosphoribosyltransferase activity	GO:0004516	1	0	1	#NUM!	1	0	1	#NUM!
glycogen debranching enzyme activity	GO:0004133	1	0	1	#NUM!	1	0	1	#NUM!
ganglioside GM3 binding	GO:1905575	1	0	1	#NUM!	1	0	1	#NUM!
glucose binding	GO:0005536	5	0	1	#NUM!	6	0	1	#NUM!
syntaxin-1 binding	GO:0017075	14	1	1	-0.247144	16	1	1	-0.369951
maleylacetoacetate isomerase activity	GO:0016034	1	0	1	#NUM!	1	0	1	#NUM!
nucleotide binding	GO:0000166	37	3	1	-0.120392	36	3	1	-0.0822692
NEDD8 activating enzyme activity	GO:0019781	2	0	1	#NUM!	2	0	1	#NUM!
growth hormone receptor binding	GO:0005131	4	0	1	#NUM!	4	0	1	#NUM!
farnesyltranstransferase activity	GO:0004311	1	0	1	#NUM!	1	0	1	#NUM!
omega peptidase activity	GO:0008242	2	0	1	#NUM!	2	0	1	#NUM!
death receptor activity	GO:0005035	0	0	1	#VALUE!	0	0	1	#VALUE!
DNA topoisomerase activity	GO:0003916	1	0	1	#NUM!	1	0	1	#NUM!
neuropilin binding	GO:0038191	10	1	1	0.0893287	10	3	0.0546312	1.19866
L-dopa O-methyltransferase activity	GO:0102084	1	0	1	#NUM!	1	0	1	#NUM!
mRNA (adenine-N1-)-methyltransferase activity	GO:0061953	1	0	1	#NUM!	1	0	1	#NUM!
type 2 angiotensin receptor binding	GO:0031703	1	0	1	#NUM!	1	0	1	#NUM!
3-hydroxy-behenoyl-CoA dehydratase activity	GO:0102344	1	0	1	#NUM!	1	0	1	#NUM!
iron-responsive element binding	GO:0030350	2	0	1	#NUM!	2	0	1	#NUM!
voltage-gated potassium channel activity involved in bundle of His cell action potential repolarization	GO:0086087	1	0	1	#NUM!	0	0	1	#VALUE!
indanol dehydrogenase activity	GO:0047718	2	0	1	#NUM!	2	0	1	#NUM!
androsterone dehydrogenase activity	GO:0047023	2	0	1	#NUM!	2	0	1	#NUM!
tubulin deacetylase activity	GO:0042903	1	0	1	#NUM!	1	0	1	#NUM!
orotidine-5'-phosphate decarboxylase activity	GO:0004590	1	0	1	#NUM!	1	0	1	#NUM!
folic acid transmembrane transporter activity	GO:0008517	2	0	1	#NUM!	2	0	1	#NUM!
RNA polymerase II core promoter sequence-specific DNA binding	GO:0000979	25	2	1	-0.133815	24	2	1	-0.0822692
C-5 sterol desaturase activity	GO:0000248	1	0	1	#NUM!	1	0	1	#NUM!
transferase activity, transferring hexosyl groups	GO:0016758	1	0	1	#NUM!	1	0	1	#NUM!
glycogen synthase activity, transferring glucose-1-phosphate	GO:0061547	1	0	1	#NUM!	1	0	1	#NUM!
transferrin receptor binding	GO:1990459	6	0	1	#NUM!	6	0	1	#NUM!
fructose-2,6-bisphosphate 2-phosphatase activity	GO:0004331	2	0	1	#NUM!	3	0	1	#NUM!
structural constituent of egg coat	GO:0035804	1	0	1	#NUM!	1	0	1	#NUM!
arginine transmembrane transporter activity	GO:0015181	0	0	1	#VALUE!	1	1	0.090479	2.40264
inositol monophosphate 1-phosphatase activity	GO:0008934	0	0	1	#VALUE!	2	0	1	#NUM!
IMP dehydrogenase activity	GO:0003938	2	0	1	#NUM!	2	0	1	#NUM!
alpha-1,2-mannosyltransferase activity	GO:0000026	0	0	1	#VALUE!	0	0	1	#VALUE!
neurotrophin TRKC receptor binding	GO:0005170	1	0	1	#NUM!	1	0	1	#NUM!
exo-alpha-(2->8)-sialidase activity	GO:0052796	2	0	1	#NUM!	2	0	1	#NUM!
galactosylgalactosylglucosylceramide beta-D-acetylgalactosaminyltransferase activity	GO:0047273	1	0	1	#NUM!	1	0	1	#NUM!
type III transforming growth factor beta receptor binding	GO:0034714	3	0	1	#NUM!	3	0	1	#NUM!
beta-galactoside (CMP) alpha-2,3-sialyltransferase activity	GO:0003836	3	0	1	#NUM!	3	0	1	#NUM!
sphingosine-1-phosphate receptor activity	GO:0038036	1	0	1	#NUM!	1	0	1	#NUM!
peptide transmembrane transporter activity	GO:1904680	2	0	1	#NUM!	2	0	1	#NUM!
L-xylulose reductase (NADP+) activity	GO:0050038	1	0	1	#NUM!	1	0	1	#NUM!
beta-3 adrenergic receptor binding	GO:0031699	1	0	1	#NUM!	1	0	1	#NUM!
purine nucleobase transmembrane transporter activity	GO:0005345	0	0	1	#VALUE!	0	0	1	#VALUE!
flavonol 3-sulfotransferase activity	GO:0047894	2	0	1	#NUM!	1	0	1	#NUM!
vitamin D response element binding	GO:0070644	1	0	1	#NUM!	1	0	1	#NUM!
Lys63-specific deubiquitinase activity	GO:0061578	10	1	1	0.0893287	10	1	0.612885	0.100052
box H/ACA snoRNP complex binding	GO:0062065	0	0	1	#VALUE!	0	0	1	#VALUE!
carboxypeptidase activity	GO:0004180	4	0	1	#NUM!	4	0	1	#NUM!
NEDD8 transferase activity	GO:0019788	5	0	1	#NUM!	5	0	1	#NUM!
histone acetyltransferase activity (H4-K12 specific)	GO:0043997	0	0	1	#VALUE!	0	0	1	#VALUE!
RNA polymerase II general transcription initiation factor binding	GO:0001091	1	0	1	#NUM!	1	1	0.090479	2.40264
sodium:proton antiporter activity involved in regulation of cardiac muscle cell membrane potential	GO:0086040	1	0	1	#NUM!	1	0	1	#NUM!
histamine N-methyltransferase activity	GO:0046539	1	0	1	#NUM!	1	0	1	#NUM!
aconitate hydratase activity	GO:0003994	3	0	1	#NUM!	3	0	1	#NUM!
four-way junction helicase activity	GO:0009378	3	0	1	#NUM!	3	0	1	#NUM!
NADP+ binding	GO:0070401	1	0	1	#NUM!	1	0	1	#NUM!
glycosaminoglycan binding	GO:0005539	7	0	1	#NUM!	6	0	1	#NUM!
pseudophosphatase activity	GO:0001691	1	0	1	#NUM!	1	0	1	#NUM!
ferrochelatase activity	GO:0004325	1	0	1	#NUM!	1	0	1	#NUM!
sodium-independent organic anion transmembrane transporter activity	GO:0015347	2	0	1	#NUM!	2	0	1	#NUM!
phosphatidylinositol-3,4-bisphosphate binding	GO:0043325	15	1	1	-0.316136	15	2	0.639973	0.387734
NEDD8 conjugating enzyme activity	GO:0061654	1	0	1	#NUM!	1	0	1	#NUM!
cyclin-dependent protein serine/threonine kinase regulator activity	GO:0016538	20	1	1	-0.603818	20	1	1	-0.593095
gamma-glutamylaminecyclotransferase activity	GO:0061929	0	0	1	#VALUE!	0	0	1	#VALUE!
oxoglutarate:malate antiporter activity	GO:0015367	1	0	1	#NUM!	1	0	1	#NUM!
insulin-like growth factor binding	GO:0005520	8	0	1	#NUM!	8	0	1	#NUM!
very-long-chain-acyl-CoA dehydrogenase activity	GO:0017099	2	0	1	#NUM!	2	0	1	#NUM!
voltage-gated calcium channel activity involved in AV node cell action potential	GO:0086056	1	0	1	#NUM!	1	0	1	#NUM!
lysophosphatidic acid phosphatase activity	GO:0052642	1	0	1	#NUM!	1	0	1	#NUM!
farnesylated protein binding	GO:0001918	1	0	1	#NUM!	0	0	1	#VALUE!
dodecenoyl-CoA delta-isomerase activity	GO:0004165	3	0	1	#NUM!	3	0	1	#NUM!
box H/ACA snoRNA binding	GO:0034513	4	0	1	#NUM!	4	0	1	#NUM!
coproporphyrinogen oxidase activity	GO:0004109	1	0	1	#NUM!	1	0	1	#NUM!
carnitine O-palmitoyltransferase activity	GO:0004095	1	0	1	#NUM!	1	0	1	#NUM!
glycine transmembrane transporter activity	GO:0015187	1	0	1	#NUM!	1	0	1	#NUM!
RNA polymerase III type 2 promoter sequence-specific DNA binding	GO:0001003	1	0	1	#NUM!	1	0	1	#NUM!
clathrin heavy chain binding	GO:0032050	7	0	1	#NUM!	7	0	1	#NUM!
hydroxymethylbilane synthase activity	GO:0004418	1	0	1	#NUM!	1	0	1	#NUM!
leukotriene-A4 hydrolase activity	GO:0004463	1	0	1	#NUM!	1	0	1	#NUM!
G protein-coupled adenosine receptor activity	GO:0001609	2	0	1	#NUM!	2	0	1	#NUM!
glutamate dehydrogenase [NAD(P)+] activity	GO:0004353	2	0	1	#NUM!	2	0	1	#NUM!
protein tyrosine phosphatase activator activity	GO:0008160	2	0	1	#NUM!	2	0	1	#NUM!
leukemia inhibitory factor receptor binding	GO:0005146	0	0	1	#VALUE!	0	0	1	#VALUE!
acetylpyruvate hydrolase activity	GO:0018773	1	0	1	#NUM!	1	0	1	#NUM!
glutaminase activity	GO:0004359	2	0	1	#NUM!	2	0	1	#NUM!
molybdopterin synthase activity	GO:0030366	3	0	1	#NUM!	3	0	1	#NUM!
protein tyrosine kinase inhibitor activity	GO:0030292	3	0	1	#NUM!	3	0	1	#NUM!
cerebroside-sulfatase activity	GO:0004098	1	0	1	#NUM!	1	0	1	#NUM!
GDP-L-fucose synthase activity	GO:0050577	1	0	1	#NUM!	1	0	1	#NUM!
RNA transmembrane transporter activity	GO:0051033	1	0	1	#NUM!	1	0	1	#NUM!
L-methionine-(R)-S-oxide reductase activity	GO:0033745	2	0	1	#NUM!	2	0	1	#NUM!
brain-derived neurotrophic factor-activated receptor activity	GO:0060175	1	0	1	#NUM!	1	0	1	#NUM!
dCMP deaminase activity	GO:0004132	1	0	1	#NUM!	1	0	1	#NUM!
dUTP phosphohydrolase activity	GO:0102487	0	0	1	#VALUE!	0	0	1	#VALUE!
glycine N-acyltransferase activity	GO:0047961	1	0	1	#NUM!	1	0	1	#NUM!
(3R)-hydroxymyristoyl-[acyl-carrier-protein] dehydratase activity	GO:0008659	1	0	1	#NUM!	1	0	1	#NUM!
mitochondrial sequence-specific DNA-binding transcription factor activity	GO:0034246	1	0	1	#NUM!	1	0	1	#NUM!
phosphatidylinositol-3,5-bisphosphate phosphatase activity	GO:0106018	1	0	1	#NUM!	2	0	1	#NUM!
calmodulin-dependent cyclic-nucleotide phosphodiesterase activity	GO:0004117	1	0	1	#NUM!	1	0	1	#NUM!
[heparan sulfate]-glucosamine 3-sulfotransferase 3 activity	GO:0033872	1	0	1	#NUM!	0	0	1	#VALUE!
bile acid receptor activity	GO:0038181	0	0	1	#VALUE!	0	0	1	#VALUE!
lactose synthase activity	GO:0004461	1	0	1	#NUM!	1	0	1	#NUM!
chemokine (C-C motif) ligand 5 binding	GO:0071791	0	0	1	#VALUE!	0	0	1	#VALUE!
receptor ligand activity	GO:0048018	9	0	1	#NUM!	9	0	1	#NUM!
histone acetyltransferase binding	GO:0035035	23	2	1	-0.0504333	23	2	1	-0.0397096
guanosine-diphosphatase activity	GO:0004382	1	0	1	#NUM!	1	0	1	#NUM!
phosphoglycerate mutase activity	GO:0004619	2	0	1	#NUM!	2	0	1	#NUM!
mitochondrion targeting sequence binding	GO:0030943	2	0	1	#NUM!	2	0	1	#NUM!
threonine-tRNA ligase activity	GO:0004829	3	0	1	#NUM!	3	0	1	#NUM!
oxidoreduction-driven active transmembrane transporter activity	GO:0015453	1	0	1	#NUM!	1	0	1	#NUM!
interleukin-8 receptor binding	GO:0005153	1	0	1	#NUM!	1	0	1	#NUM!
purinergic nucleotide receptor activity	GO:0001614	3	0	1	#NUM!	3	0	1	#NUM!
inositol hexakisphosphate 3-kinase activity	GO:0052724	1	0	1	#NUM!	1	0	1	#NUM!
gamma-glutamylcyclotransferase activity	GO:0003839	0	0	1	#VALUE!	0	0	1	#VALUE!
voltage-gated sodium channel activity involved in Purkinje myocyte action potential	GO:0086062	1	0	1	#NUM!	1	0	1	#NUM!
cytosolic dipeptidase activity	GO:0102008	1	0	1	#NUM!	1	0	1	#NUM!
alcohol binding	GO:0043178	1	0	1	#NUM!	1	0	1	#NUM!
MutSbeta complex binding	GO:0032408	2	0	1	#NUM!	2	0	1	#NUM!
Fas-activated serine/threonine kinase activity	GO:0033867	1	0	1	#NUM!	1	0	1	#NUM!
flap endonuclease activity	GO:0048256	1	0	1	#NUM!	1	0	1	#NUM!
ATP-dependent 3'-5' DNA/RNA helicase activity	GO:0033681	1	0	1	#NUM!	1	0	1	#NUM!
channel regulator activity	GO:0016247	1	0	1	#NUM!	1	0	1	#NUM!
sn-1-glycerol-3-phosphate C16:0-DCA-CoA acyl transferase activity	GO:0102420	1	0	1	#NUM!	1	0	1	#NUM!
structural constituent of synapse	GO:0098918	1	0	1	#NUM!	1	0	1	#NUM!
vascular endothelial growth factor receptor 1 binding	GO:0043183	3	0	1	#NUM!	3	0	1	#NUM!
methylputrescine oxidase activity	GO:0052599	0	0	1	#VALUE!	0	0	1	#VALUE!
tRNA (guanine-N2-)-methyltransferase activity	GO:0004809	1	0	1	#NUM!	1	0	1	#NUM!
cholestenol delta-isomerase activity	GO:0047750	1	0	1	#NUM!	1	0	1	#NUM!
low-density lipoprotein particle receptor binding	GO:0050750	17	1	1	-0.4413	16	1	1	-0.369951
GKAP/Homer scaffold activity	GO:0030160	4	0	1	#NUM!	4	0	1	#NUM!
betaine-homocysteine S-methyltransferase activity	GO:0047150	0	0	1	#VALUE!	0	0	1	#VALUE!
phosphatidylinositol-5-phosphate binding	GO:0010314	11	1	1	-0.00598149	11	1	1	0.00474215
peroxynitrite reductase activity	GO:0072541	1	0	1	#NUM!	1	0	1	#NUM!
histone pre-mRNA DCP binding	GO:0071208	3	0	1	#NUM!	3	0	1	#NUM!
endoribonuclease activity, producing 3'-phosphomonoesters	GO:0016892	1	0	1	#NUM!	1	0	1	#NUM!
biotin-protein ligase activity	GO:0018271	1	0	1	#NUM!	1	0	1	#NUM!
lactoylglutathione lyase activity	GO:0004462	1	0	1	#NUM!	1	0	1	#NUM!
GMP reductase activity	GO:0003920	1	0	1	#NUM!	1	0	1	#NUM!
interleukin-8 receptor activity	GO:0004918	0	0	1	#VALUE!	0	0	1	#VALUE!
superoxide dismutase copper chaperone activity	GO:0016532	1	0	1	#NUM!	1	0	1	#NUM!
metallochaperone activity	GO:0016530	1	0	1	#NUM!	1	0	1	#NUM!
alpha-2 macroglobulin receptor activity	GO:0016964	1	0	1	#NUM!	1	0	1	#NUM!
geranial:oxygen oxidoreductase activity	GO:0102797	1	0	1	#NUM!	1	0	1	#NUM!
peroxiredoxin activity	GO:0051920	3	0	1	#NUM!	3	0	1	#NUM!
structural constituent of postsynapse	GO:0099186	2	0	1	#NUM!	2	0	1	#NUM!
MHC class Ib receptor activity	GO:0032394	0	0	1	#VALUE!	0	0	1	#VALUE!
acyl-L-homoserine-lactone lactonohydrolase activity	GO:0102007	1	0	1	#NUM!	1	0	1	#NUM!
translation release factor activity	GO:0003747	2	0	1	#NUM!	2	0	1	#NUM!
heme transporter activity	GO:0015232	0	0	1	#VALUE!	0	0	1	#VALUE!
axon guidance receptor activity	GO:0008046	7	0	1	#NUM!	7	0	1	#NUM!
keratan sulfotransferase activity	GO:0045130	1	0	1	#NUM!	1	0	1	#NUM!
preribosome binding	GO:1990275	0	0	1	#VALUE!	0	0	1	#VALUE!
ferric-chelate reductase activity	GO:0000293	2	0	1	#NUM!	2	0	1	#NUM!
interleukin-16 binding	GO:0042011	0	0	1	#VALUE!	1	0	1	#NUM!
propionyl-CoA C2-trimethyltridecanoyltransferase activity	GO:0050632	1	0	1	#NUM!	1	0	1	#NUM!
mitogen-activated protein kinase binding	GO:0051019	16	1	1	-0.380675	17	3	0.194663	0.668036
centromeric DNA binding	GO:0019237	5	0	1	#NUM!	5	0	1	#NUM!
calmodulin-dependent protein phosphatase activity	GO:0033192	5	0	1	#NUM!	5	0	1	#NUM!
ribosylnicotinate kinase activity	GO:0061769	1	0	1	#NUM!	1	0	1	#NUM!
modified amino acid binding	GO:0072341	2	0	1	#NUM!	2	0	1	#NUM!
extracellularly ATP-gated cation channel activity	GO:0004931	3	0	1	#NUM!	3	0	1	#NUM!
voltage-gated cation channel activity	GO:0022843	1	0	1	#NUM!	2	0	1	#NUM!
MIT domain binding	GO:0090541	2	0	1	#NUM!	2	0	1	#NUM!
glyoxylate reductase (NADP) activity	GO:0030267	1	0	1	#NUM!	1	0	1	#NUM!
calcium-induced calcium release activity	GO:0048763	3	0	1	#NUM!	3	0	1	#NUM!
bile acid transmembrane transporter activity	GO:0015125	1	0	1	#NUM!	1	0	1	#NUM!
histone deacetylase activity (H4-K16 specific)	GO:0034739	1	0	1	#NUM!	1	0	1	#NUM!
serine hydrolase activity	GO:0017171	1	0	1	#NUM!	1	0	1	#NUM!
acetyl-CoA hydrolase activity	GO:0003986	1	0	1	#NUM!	1	0	1	#NUM!
neuropeptide receptor binding	GO:0071855	1	0	1	#NUM!	0	0	1	#VALUE!
solute:proton symporter activity	GO:0015295	1	0	1	#NUM!	1	0	1	#NUM!
hydroxypyruvate isomerase activity	GO:0008903	1	0	1	#NUM!	1	0	1	#NUM!
L-alanine:2-oxoglutarate aminotransferase activity	GO:0004021	0	0	1	#VALUE!	0	0	1	#VALUE!
host cell surface receptor binding	GO:0046789	0	0	1	#VALUE!	0	0	1	#VALUE!
NAD+ binding	GO:0070403	6	0	1	#NUM!	6	0	1	#NUM!
arginase activity	GO:0004053	2	0	1	#NUM!	2	0	1	#NUM!
transmitter-gated ion channel activity involved in regulation of postsynaptic membrane potential	GO:1904315	7	0	1	#NUM!	6	0	1	#NUM!
3-hydroxyisobutyryl-CoA hydrolase activity	GO:0003860	1	0	1	#NUM!	1	0	1	#NUM!
pyrroline-5-carboxylate reductase activity	GO:0004735	2	0	1	#NUM!	2	0	1	#NUM!
fatty-acyl-CoA transmembrane transporter activity	GO:0015607	1	0	1	#NUM!	1	0	1	#NUM!
Krueppel-associated box domain binding	GO:0035851	2	0	1	#NUM!	2	0	1	#NUM!
interleukin-15 receptor activity	GO:0042010	1	0	1	#NUM!	2	0	1	#NUM!
interleukin-1 type II receptor antagonist activity	GO:0045353	0	0	1	#VALUE!	0	0	1	#VALUE!
L-valine transaminase activity	GO:0052655	2	0	1	#NUM!	2	0	1	#NUM!
sodium:bicarbonate symporter activity	GO:0008510	1	0	1	#NUM!	1	0	1	#NUM!
ubiquitin-specific protease activity involved in negative regulation of retrograde protein transport, ER to cytosol	GO:1904265	1	0	1	#NUM!	1	0	1	#NUM!
deoxyribonuclease I activity	GO:0004530	1	0	1	#NUM!	1	0	1	#NUM!
interleukin-4 receptor activity	GO:0004913	0	0	1	#VALUE!	0	0	1	#VALUE!
CTP synthase activity	GO:0003883	1	0	1	#NUM!	1	0	1	#NUM!
inorganic anion exchanger activity	GO:0005452	2	0	1	#NUM!	2	0	1	#NUM!
omega-6 fatty acid desaturase activity	GO:0045485	1	0	1	#NUM!	1	0	1	#NUM!
tropomyosin binding	GO:0005523	6	0	1	#NUM!	5	0	1	#NUM!
succinate transmembrane transporter activity	GO:0015141	0	0	1	#VALUE!	0	0	1	#VALUE!
threonine racemase activity	GO:0018114	1	0	1	#NUM!	1	0	1	#NUM!
intronic transcription regulatory region sequence-specific DNA binding	GO:0001161	2	0	1	#NUM!	2	0	1	#NUM!
poly-ADP-D-ribose binding	GO:0072572	1	0	1	#NUM!	1	0	1	#NUM!
fumarylpyruvate hydrolase activity	GO:0034545	1	0	1	#NUM!	1	0	1	#NUM!
TFIIIC-class transcription factor complex binding	GO:0001156	1	0	1	#NUM!	1	0	1	#NUM!
glucosaminylgalactosylglucosylceramide beta-galactosyltransferase activity	GO:0047275	1	0	1	#NUM!	1	0	1	#NUM!
calcitonin receptor activity	GO:0004948	0	0	1	#VALUE!	0	0	1	#VALUE!
8-oxo-dGTP phosphohydrolase activity	GO:0102490	0	0	1	#VALUE!	0	0	1	#VALUE!
DNA N-glycosylase activity	GO:0019104	6	0	1	#NUM!	6	0	1	#NUM!
RNA polymerase III general transcription initiation factor activity	GO:0000995	2	0	1	#NUM!	2	0	1	#NUM!
cyclic ADP-ribose hydrolase	GO:0061812	0	0	1	#VALUE!	0	0	1	#VALUE!
glutamine-fructose-6-phosphate transaminase (isomerizing) activity	GO:0004360	2	0	1	#NUM!	2	0	1	#NUM!
RNA polymerase II transcription corepressor binding	GO:0001226	1	0	1	#NUM!	1	0	1	#NUM!
thyroid hormone receptor binding	GO:0046966	22	2	1	-0.00598149	23	0	0.261423	#NUM!
phosphatidylinositol-3,4-bisphosphate 5-kinase activity	GO:0052812	4	0	1	#NUM!	4	1	0.315754	1.01634
amidase activity	GO:0004040	2	0	1	#NUM!	2	0	1	#NUM!
tubulin binding	GO:0015631	31	2	1	-0.348926	31	1	0.358701	-1.03135
N-acetylglucosamine-1-phosphodiester alpha-N-acetylglucosaminidase activity	GO:0003944	1	0	1	#NUM!	1	0	1	#NUM!
endoribonuclease activity, cleaving siRNA-paired mRNA	GO:0070551	1	0	1	#NUM!	1	0	1	#NUM!
NAD+ nucleotidase, cyclic ADP-ribose generating	GO:0061809	0	0	1	#VALUE!	0	0	1	#VALUE!
adenylylsulfate kinase activity	GO:0004020	1	0	1	#NUM!	1	0	1	#NUM!
oxygen binding	GO:0019825	10	1	1	0.0893287	9	1	0.574319	0.205413
F-box domain binding	GO:1990444	1	0	1	#NUM!	1	0	1	#NUM!
protein tyrosine/threonine phosphatase activity	GO:0008330	3	0	1	#NUM!	3	0	1	#NUM!
fucosyltransferase activity	GO:0008417	2	0	1	#NUM!	2	0	1	#NUM!
hydrolase activity, hydrolyzing O-glycosyl compounds	GO:0004553	3	0	1	#NUM!	3	0	1	#NUM!
enzyme activator activity	GO:0008047	25	2	1	-0.133815	25	2	1	-0.123091
signal recognition particle binding	GO:0005047	3	0	1	#NUM!	3	0	1	#NUM!
myosin II binding	GO:0045159	5	0	1	#NUM!	5	0	1	#NUM!
asialoglycoprotein receptor activity	GO:0004873	1	0	1	#NUM!	1	0	1	#NUM!
Toll-like receptor 4 binding	GO:0035662	3	0	1	#NUM!	4	0	1	#NUM!
unmethylated CpG binding	GO:0045322	1	0	1	#NUM!	1	0	1	#NUM!
integrin binding involved in cell-matrix adhesion	GO:0098640	0	0	1	#VALUE!	0	0	1	#VALUE!
receptor activator activity	GO:0030546	2	0	1	#NUM!	2	0	1	#NUM!
serine-pyruvate transaminase activity	GO:0004760	0	0	1	#VALUE!	0	0	1	#VALUE!
11-beta-hydroxysteroid dehydrogenase (NADP+) activity	GO:0070524	1	0	1	#NUM!	1	0	1	#NUM!
signaling pattern recognition receptor activity	GO:0008329	4	0	1	#NUM!	4	0	1	#NUM!
tRNA (cytosine-5-)-methyltransferase activity	GO:0016428	1	0	1	#NUM!	1	0	1	#NUM!
piRNA binding	GO:0034584	1	0	1	#NUM!	3	0	1	#NUM!
fucosylgalactoside 3-alpha-galactosyltransferase activity	GO:0004381	1	0	1	#NUM!	0	0	1	#VALUE!
threonine synthase activity	GO:0004795	1	0	1	#NUM!	1	0	1	#NUM!
cAMP-dependent protein kinase inhibitor activity	GO:0004862	5	0	1	#NUM!	5	0	1	#NUM!
glutathione hydrolase activity	GO:0036374	1	0	1	#NUM!	1	0	1	#NUM!
exo-alpha-(2->3)-sialidase activity	GO:0052794	2	0	1	#NUM!	2	0	1	#NUM!
beta-2-microglobulin binding	GO:0030881	2	0	1	#NUM!	2	0	1	#NUM!
argininosuccinate lyase activity	GO:0004056	1	0	1	#NUM!	1	0	1	#NUM!
VEGF-B-activated receptor activity	GO:0036327	1	0	1	#NUM!	1	0	1	#NUM!
poly(ADP-ribose) glycohydrolase activity	GO:0004649	1	0	1	#NUM!	1	0	1	#NUM!
phospholipase A2 activity consuming 1,2-dioleoylphosphatidylethanolamine)	GO:0102568	6	0	1	#NUM!	6	0	1	#NUM!
hydrolase activity, hydrolyzing N-glycosyl compounds	GO:0016799	1	0	1	#NUM!	1	0	1	#NUM!
ethanolaminephosphotransferase activity	GO:0004307	1	0	1	#NUM!	1	0	1	#NUM!
polynucleotide adenylyltransferase activity	GO:0004652	3	0	1	#NUM!	2	0	1	#NUM!
4-aminobutyrate transaminase activity	GO:0003867	1	0	1	#NUM!	1	0	1	#NUM!
2,3-diketo-5-methylthiopentyl-1-phosphate enolase activity	GO:0043715	1	0	1	#NUM!	1	0	1	#NUM!
ATPase inhibitor activity	GO:0042030	3	0	1	#NUM!	3	0	1	#NUM!
glyceraldehyde-3-phosphate dehydrogenase (NAD+) (non-phosphorylating) activity	GO:0043878	3	0	1	#NUM!	3	0	1	#NUM!
sulfate adenylyltransferase (ATP) activity	GO:0004781	1	0	1	#NUM!	1	0	1	#NUM!
glutamate-ammonia ligase activity	GO:0004356	1	0	1	#NUM!	1	0	1	#NUM!
molybdopterin cofactor binding	GO:0043546	3	0	1	#NUM!	3	0	1	#NUM!
tRNA methyltransferase activity	GO:0008175	3	0	1	#NUM!	3	0	1	#NUM!
RS domain binding	GO:0050733	4	0	1	#NUM!	4	0	1	#NUM!
biotin-[acetyl-CoA-carboxylase] ligase activity	GO:0004077	1	0	1	#NUM!	1	0	1	#NUM!
gamma-glutamyl carboxylase activity	GO:0008488	0	0	1	#VALUE!	0	0	1	#VALUE!
inositol diphosphate pentakisphosphate diphosphatase activity	GO:0052842	3	0	1	#NUM!	3	0	1	#NUM!
SUMO polymer binding	GO:0032184	5	0	1	#NUM!	5	0	1	#NUM!
nitrate reductase activity	GO:0008940	1	0	1	#NUM!	1	0	1	#NUM!
calcidiol binding	GO:1902118	0	0	1	#VALUE!	0	0	1	#VALUE!
delta-catenin binding	GO:0070097	3	0	1	#NUM!	3	0	1	#NUM!
L-serine ammonia-lyase activity	GO:0003941	1	0	1	#NUM!	1	0	1	#NUM!
phosphatidylethanolamine binding	GO:0008429	3	0	1	#NUM!	4	1	0.315754	1.01634
secondary active organic cation transmembrane transporter activity	GO:0008513	0	0	1	#VALUE!	0	0	1	#VALUE!
exoribonuclease activity, producing 5'-phosphomonoesters	GO:0016896	1	0	1	#NUM!	1	0	1	#NUM!
secretin receptor activity	GO:0015055	0	0	1	#VALUE!	0	0	1	#VALUE!
oxytocin receptor binding	GO:0031855	0	0	1	#VALUE!	0	0	1	#VALUE!
D5 dopamine receptor binding	GO:0031752	2	0	1	#NUM!	2	0	1	#NUM!
DNA clamp unloader activity	GO:0061860	1	0	1	#NUM!	1	0	1	#NUM!
sphingomyelin synthase activity	GO:0033188	1	0	1	#NUM!	1	0	1	#NUM!
interleukin-2 receptor binding	GO:0005134	2	0	1	#NUM!	2	0	1	#NUM!
drug transmembrane transporter activity	GO:0015238	1	0	1	#NUM!	1	0	1	#NUM!
uridylate kinase activity	GO:0009041	1	0	1	#NUM!	1	0	1	#NUM!
exodeoxyribonuclease III activity	GO:0008853	4	0	1	#NUM!	4	0	1	#NUM!
methenyltetrahydrofolate cyclohydrolase activity	GO:0004477	1	0	1	#NUM!	1	0	1	#NUM!
sodium-dependent phosphate transmembrane transporter activity	GO:0015321	0	0	1	#VALUE!	0	0	1	#VALUE!
acyl binding	GO:0000035	1	0	1	#NUM!	1	0	1	#NUM!
inorganic diphosphatase activity	GO:0004427	1	0	1	#NUM!	1	0	1	#NUM!
3-hydroxyoctanoyl-[acyl-carrier-protein] dehydratase activity	GO:0047451	1	0	1	#NUM!	1	0	1	#NUM!
translation release factor activity, codon specific	GO:0016149	1	0	1	#NUM!	1	0	1	#NUM!
ribonuclease activity	GO:0004540	6	0	1	#NUM!	6	0	1	#NUM!
nitric-oxide synthase binding	GO:0050998	10	1	1	0.0893287	10	2	0.22722	0.7932
cation binding	GO:0043169	2	0	1	#NUM!	2	0	1	#NUM!
platelet-derived growth factor alpha-receptor activity	GO:0005018	1	0	1	#NUM!	1	0	1	#NUM!
3-chloroallyl aldehyde dehydrogenase activity	GO:0004028	2	0	1	#NUM!	1	0	1	#NUM!
mevalonate kinase activity	GO:0004496	1	0	1	#NUM!	1	0	1	#NUM!
pyrimidine ribonucleotide binding	GO:0032557	1	0	1	#NUM!	1	0	1	#NUM!
cystathionine gamma-lyase activity	GO:0004123	1	0	1	#NUM!	1	0	1	#NUM!
granulocyte macrophage colony-stimulating factor receptor binding	GO:0005129	0	0	1	#VALUE!	0	0	1	#VALUE!
S-formylglutathione hydrolase activity	GO:0018738	1	0	1	#NUM!	1	0	1	#NUM!
cation channel activity	GO:0005261	2	0	1	#NUM!	2	0	1	#NUM!
glutaminyl-tRNA synthase (glutamine-hydrolyzing) activity	GO:0050567	2	0	1	#NUM!	2	0	1	#NUM!
fructokinase activity	GO:0008865	1	0	1	#NUM!	2	0	1	#NUM!
chloride channel inhibitor activity	GO:0019869	7	0	1	#NUM!	7	0	1	#NUM!
rhodopsin kinase activity	GO:0050254	1	0	1	#NUM!	1	0	1	#NUM!
cytochrome-b5 reductase activity, acting on NAD(P)H	GO:0004128	3	0	1	#NUM!	3	0	1	#NUM!
N-acylphosphatidylethanolamine-specific phospholipase D activity	GO:0070290	1	0	1	#NUM!	1	0	1	#NUM!
sterol response element binding	GO:0032810	2	0	1	#NUM!	2	0	1	#NUM!
cation transmembrane transporter activity	GO:0008324	1	0	1	#NUM!	1	0	1	#NUM!
Rho GTPase binding	GO:0017048	21	2	1	0.0405385	21	1	1	-0.641885
cytoskeletal adaptor activity	GO:0008093	11	1	1	-0.00598149	11	3	0.0702189	1.10335
neuregulin receptor activity	GO:0038131	1	0	1	#NUM!	1	1	0.090479	2.40264
interleukin-1 receptor antagonist activity	GO:0005152	0	0	1	#VALUE!	0	0	1	#VALUE!
neurotransmitter receptor activity involved in regulation of presynaptic cytosolic calcium ion concentration	GO:0099582	1	0	1	#NUM!	1	0	1	#NUM!
methylenetetrahydrofolate reductase (NAD(P)H) activity	GO:0004489	1	0	1	#NUM!	1	0	1	#NUM!
phospholipase D activator activity	GO:1990583	1	0	1	#NUM!	1	0	1	#NUM!
L-leucine transaminase activity	GO:0052654	2	0	1	#NUM!	2	0	1	#NUM!
syntaxin-3 binding	GO:0030348	2	0	1	#NUM!	2	0	1	#NUM!
calcium-dependent protein serine/threonine phosphatase regulator activity	GO:0008597	2	0	1	#NUM!	2	0	1	#NUM!
modification-dependent protein binding	GO:0140030	1	0	1	#NUM!	1	0	1	#NUM!
protein deacetylase activity	GO:0033558	7	0	1	#NUM!	7	0	1	#NUM!
inositol hexakisphosphate kinase activity	GO:0000828	2	0	1	#NUM!	2	0	1	#NUM!
neuropeptide binding	GO:0042923	1	0	1	#NUM!	1	0	1	#NUM!
ligand-gated ion channel activity involved in regulation of presynaptic membrane potential	GO:0099507	1	0	1	#NUM!	1	0	1	#NUM!
procollagen galactosyltransferase activity	GO:0050211	2	0	1	#NUM!	2	0	1	#NUM!
N6-isopentenyladenosine methylthiotransferase activity	GO:0035597	1	0	1	#NUM!	1	0	1	#NUM!
peptidyl-proline 4-dioxygenase activity	GO:0031545	3	0	1	#NUM!	3	0	1	#NUM!
ribonuclease E activity	GO:0008995	1	0	1	#NUM!	1	0	1	#NUM!
inositol-1,4-bisphosphate 1-phosphatase activity	GO:0004441	1	0	1	#NUM!	1	0	1	#NUM!
methylenetetrahydrofolate dehydrogenase (NAD+) activity	GO:0004487	1	0	1	#NUM!	1	0	1	#NUM!
carbohydrate derivative binding	GO:0097367	2	0	1	#NUM!	2	0	1	#NUM!
prostaglandin-F synthase activity	GO:0047017	2	0	1	#NUM!	2	0	1	#NUM!
phosphatidylcholine transporter activity	GO:0008525	5	0	1	#NUM!	5	0	1	#NUM!
UDP-xylose transmembrane transporter activity	GO:0005464	0	0	1	#VALUE!	0	0	1	#VALUE!
AF-1 domain binding	GO:0050683	1	0	1	#NUM!	1	0	1	#NUM!
cannabinoid receptor activity	GO:0004949	1	0	1	#NUM!	1	0	1	#NUM!
S-adenosyl-L-methionine:beta-alanine N-methyltransferase activity	GO:0102707	1	0	1	#NUM!	0	0	1	#VALUE!
dolichyl pyrophosphate Glc1Man9GlcNAc2 alpha-1,3-glucosyltransferase activity	GO:0042283	1	0	1	#NUM!	1	0	1	#NUM!
U6atac snRNA binding	GO:0030624	1	0	1	#NUM!	1	0	1	#NUM!
platelet-activating factor acetyltransferase activity	GO:0047179	2	0	1	#NUM!	2	0	1	#NUM!
bis(5'-adenosyl)-triphosphatase activity	GO:0047710	1	0	1	#NUM!	1	0	1	#NUM!
(S)-3-amino-2-methylpropionate transaminase activity	GO:0047298	1	0	1	#NUM!	1	0	1	#NUM!
steroid 7-alpha-hydroxylase activity	GO:0008387	1	0	1	#NUM!	1	0	1	#NUM!
tyrosine binding	GO:0072545	0	0	1	#VALUE!	0	0	1	#VALUE!
[heparan sulfate]-glucosamine 3-sulfotransferase 1 activity	GO:0008467	1	0	1	#NUM!	0	0	1	#VALUE!
lysophosphatidic acid receptor activity	GO:0070915	1	0	1	#NUM!	1	0	1	#NUM!
extracellularly glycine-gated chloride channel activity	GO:0016934	1	0	1	#NUM!	0	0	1	#VALUE!
intracellular cAMP-activated cation channel activity	GO:0005222	3	0	1	#NUM!	3	0	1	#NUM!
type 1 neuromedin U receptor binding	GO:0031839	1	0	1	#NUM!	1	0	1	#NUM!
interleukin-27 receptor binding	GO:0045523	1	0	1	#NUM!	1	0	1	#NUM!
LBD domain binding	GO:0050693	3	0	1	#NUM!	3	0	1	#NUM!
glutamate-cysteine ligase catalytic subunit binding	GO:0035226	1	0	1	#NUM!	1	0	1	#NUM!
NAD(P)H oxidase activity	GO:0016174	2	0	1	#NUM!	2	0	1	#NUM!
glycosylceramidase activity	GO:0017042	1	0	1	#NUM!	1	0	1	#NUM!
interleukin-12 receptor binding	GO:0005143	1	0	1	#NUM!	1	0	1	#NUM!
mannose-1-phosphate guanylyltransferase activity	GO:0004475	1	0	1	#NUM!	1	0	1	#NUM!
sarcosine oxidase activity	GO:0008115	1	0	1	#NUM!	1	0	1	#NUM!
gap junction channel activity involved in AV node cell-bundle of His cell electrical coupling	GO:0086077	1	0	1	#NUM!	1	0	1	#NUM!
IgA binding	GO:0019862	0	0	1	#VALUE!	0	0	1	#VALUE!
cholesterol O-acyltransferase activity	GO:0034736	2	0	1	#NUM!	2	0	1	#NUM!
collagen fibril binding	GO:0098633	1	0	1	#NUM!	1	0	1	#NUM!
glycerophosphoinositol glycerophosphodiesterase activity	GO:0047395	1	0	1	#NUM!	1	0	1	#NUM!
thyroid-stimulating hormone receptor activity	GO:0004996	1	0	1	#NUM!	1	0	1	#NUM!
RNA strand annealing activity	GO:0033592	5	0	1	#NUM!	5	0	1	#NUM!
ceramide kinase activity	GO:0001729	2	0	1	#NUM!	2	0	1	#NUM!
melatonin binding	GO:1904408	1	0	1	#NUM!	1	0	1	#NUM!
D-erythro-sphingosine kinase activity	GO:0017050	0	0	1	#VALUE!	0	0	1	#VALUE!
[protein]-3-O-(N-acetyl-D-glucosaminyl)-L-serine O-N-acetyl-alpha-D-glucosaminase activity	GO:0102167	1	0	1	#NUM!	1	0	1	#NUM!
L-ornithine transmembrane transporter activity	GO:0000064	0	0	1	#VALUE!	1	1	0.090479	2.40264
phytanoyl-CoA dioxygenase activity	GO:0048244	1	0	1	#NUM!	1	0	1	#NUM!
calcium activated cation channel activity	GO:0005227	1	0	1	#NUM!	1	0	1	#NUM!
acireductone synthase activity	GO:0043874	1	0	1	#NUM!	1	0	1	#NUM!
beta-1,3-galactosyl-O-glycosyl-glycoprotein beta-1,3-N-acetylglucosaminyltransferase activity	GO:0047223	1	0	1	#NUM!	1	0	1	#NUM!
structural constituent of myelin sheath	GO:0019911	5	0	1	#NUM!	5	0	1	#NUM!
sulfurtransferase activity	GO:0016783	2	0	1	#NUM!	2	0	1	#NUM!
DNA hairpin binding	GO:0032448	1	0	1	#NUM!	1	0	1	#NUM!
adenylate cyclase binding	GO:0008179	6	0	1	#NUM!	6	0	1	#NUM!
epidermal growth factor binding	GO:0048408	2	0	1	#NUM!	2	0	1	#NUM!
aryl hydrocarbon receptor binding	GO:0017162	6	0	1	#NUM!	6	0	1	#NUM!
testosterone 17-beta-dehydrogenase (NADP+) activity	GO:0047045	2	0	1	#NUM!	2	0	1	#NUM!
protein adenylyltransferase activity	GO:0070733	1	0	1	#NUM!	1	0	1	#NUM!
thiamine pyrophosphate binding	GO:0030976	4	0	1	#NUM!	4	0	1	#NUM!
NAD DNA ADP-ribosyltransferase activity	GO:0140294	1	0	1	#NUM!	1	0	1	#NUM!
dimethylargininase activity	GO:0016403	1	0	1	#NUM!	1	0	1	#NUM!
voltage-gated sodium channel activity involved in bundle of His cell action potential	GO:0086061	1	0	1	#NUM!	1	0	1	#NUM!
galactoside binding	GO:0016936	2	0	1	#NUM!	2	0	1	#NUM!
peroxisome matrix targeting signal-2 binding	GO:0005053	1	0	1	#NUM!	1	0	1	#NUM!
alpha-1,6-mannosylglycoprotein 6-beta-N-acetylglucosaminyltransferase activity	GO:0030144	1	0	1	#NUM!	1	0	1	#NUM!
acetoacetate-CoA ligase activity	GO:0030729	1	0	1	#NUM!	1	0	1	#NUM!
threonine-type endopeptidase activity	GO:0004298	14	1	1	-0.247144	15	1	1	-0.305413
branched-chain-amino-acid transaminase activity	GO:0004084	2	0	1	#NUM!	2	0	1	#NUM!
voltage-gated sodium channel activity involved in cardiac muscle cell action potential	GO:0086006	1	0	1	#NUM!	1	0	1	#NUM!
carbon monoxide binding	GO:0070025	1	0	1	#NUM!	1	0	1	#NUM!
G-protein gamma-subunit binding	GO:0031682	2	0	1	#NUM!	2	0	1	#NUM!
TIR domain binding	GO:0070976	1	0	1	#NUM!	1	0	1	#NUM!
nucleoside triphosphate adenylate kinase activity	GO:0046899	2	0	1	#NUM!	2	0	1	#NUM!
holo-[acyl-carrier-protein] synthase activity	GO:0008897	1	0	1	#NUM!	1	0	1	#NUM!
mitochondrial ribosome binding	GO:0097177	2	0	1	#NUM!	2	0	1	#NUM!
lithium ion binding	GO:0031403	0	0	1	#VALUE!	1	0	1	#NUM!
acetylcholine receptor activity	GO:0015464	2	0	1	#NUM!	1	0	1	#NUM!
argininosuccinate synthase activity	GO:0004055	1	0	1	#NUM!	1	0	1	#NUM!
snRNP binding	GO:0070990	2	0	1	#NUM!	2	0	1	#NUM!
phospholipid-hydroperoxide glutathione peroxidase activity	GO:0047066	1	0	1	#NUM!	1	0	1	#NUM!
dGTP phosphohydrolase activity	GO:0102491	0	0	1	#VALUE!	0	0	1	#VALUE!
RNA lariat debranching enzyme activator activity	GO:0061632	1	0	1	#NUM!	1	0	1	#NUM!
linoleic acid epoxygenase activity	GO:0071614	1	0	1	#NUM!	1	0	1	#NUM!
erythropoietin receptor activity	GO:0004900	1	0	1	#NUM!	1	0	1	#NUM!
adenylate kinase activity	GO:0004017	6	0	1	#NUM!	6	0	1	#NUM!
sphingomyelin phosphodiesterase D activity	GO:0050290	1	0	1	#NUM!	1	0	1	#NUM!
beta-galactosyl-N-acetylglucosaminylgalactosylglucosyl-ceramide beta-1,3-acetylglucosaminyltransferase activity	GO:0008457	1	0	1	#NUM!	1	0	1	#NUM!
ubiquitin modification-dependent histone binding	GO:0061649	2	0	1	#NUM!	2	1	0.172784	1.70949
steroid sulfotransferase activity	GO:0050294	1	0	1	#NUM!	0	0	1	#VALUE!
ADP-ribosylserine hydrolase activity	GO:0140292	1	0	1	#NUM!	1	0	1	#NUM!
structural constituent of postsynaptic intermediate filament cytoskeleton	GO:0099184	1	0	1	#NUM!	1	0	1	#NUM!
type 1 galanin receptor binding	GO:0031764	1	0	1	#NUM!	1	0	1	#NUM!
acid sphingomyelin phosphodiesterase activity	GO:0061750	1	0	1	#NUM!	1	0	1	#NUM!
aldehyde dehydrogenase (NAD) activity	GO:0004029	7	0	1	#NUM!	6	0	1	#NUM!
phosphatidylinositol-4-phosphate phosphatase activity	GO:0043812	1	0	1	#NUM!	1	0	1	#NUM!
D1 dopamine receptor binding	GO:0031748	7	0	1	#NUM!	7	0	1	#NUM!
ribulose-phosphate 3-epimerase activity	GO:0004750	1	0	1	#NUM!	1	0	1	#NUM!
receptor-receptor interaction	GO:0090722	1	0	1	#NUM!	1	0	1	#NUM!
3'-5' RNA helicase activity	GO:0034458	1	0	1	#NUM!	1	0	1	#NUM!
AP-3 adaptor complex binding	GO:0035651	1	0	1	#NUM!	1	0	1	#NUM!
pyrimidine nucleotide binding	GO:0019103	1	0	1	#NUM!	1	0	1	#NUM!
L-fucose mutarotase activity	GO:0036373	0	0	1	#VALUE!	0	0	1	#VALUE!
organic anion transmembrane transporter activity	GO:0008514	1	0	1	#NUM!	1	0	1	#NUM!
long-chain fatty acyl-CoA binding	GO:0036042	4	0	1	#NUM!	4	0	1	#NUM!
dolichol kinase activity	GO:0004168	1	0	1	#NUM!	1	0	1	#NUM!
diolein transacylation activity	GO:0051265	1	0	1	#NUM!	1	0	1	#NUM!
phosphatidylinositol bisphosphate binding	GO:1902936	2	0	1	#NUM!	2	0	1	#NUM!
SUMO-specific endopeptidase activity	GO:0070139	1	0	1	#NUM!	1	0	1	#NUM!
3-oxoacyl-[acyl-carrier-protein] reductase (NADPH) activity	GO:0004316	1	0	1	#NUM!	1	0	1	#NUM!
nuclear localization sequence binding	GO:0008139	19	1	1	-0.552525	19	1	1	-0.541802
small molecule binding	GO:0036094	0	0	1	#VALUE!	0	0	1	#VALUE!
N-acetylneuraminate lyase activity	GO:0008747	1	0	1	#NUM!	1	0	1	#NUM!
interleukin-1, type II receptor binding	GO:0005151	0	0	1	#VALUE!	0	0	1	#VALUE!
peptide binding	GO:0042277	12	1	1	-0.0929929	12	1	1	-0.0822692
phosphoserine phosphatase activity	GO:0004647	3	0	1	#NUM!	3	0	1	#NUM!
low voltage-gated calcium channel activity	GO:0008332	1	0	1	#NUM!	1	0	1	#NUM!
S-(hydroxymethyl)glutathione dehydrogenase activity	GO:0051903	2	0	1	#NUM!	2	0	1	#NUM!
testosterone dehydrogenase (NAD+) activity	GO:0047035	1	0	1	#NUM!	1	0	1	#NUM!
water channel activity	GO:0015250	1	0	1	#NUM!	1	0	1	#NUM!
oxidoreductase activity, acting on a sulfur group of donors, disulfide as acceptor	GO:0016671	1	0	1	#NUM!	1	0	1	#NUM!
neurotrophin receptor activity	GO:0005030	2	0	1	#NUM!	2	0	1	#NUM!
beta-N-acetylglucosaminidase activity	GO:0016231	1	0	1	#NUM!	1	0	1	#NUM!
NAD(P)+ nucleosidase activity	GO:0050135	0	0	1	#VALUE!	0	0	1	#VALUE!
oxidoreductase activity, acting on diphenols and related substances as donors	GO:0016679	1	0	1	#NUM!	0	0	1	#VALUE!
decanoate-CoA ligase activity	GO:0102391	4	0	1	#NUM!	4	0	1	#NUM!
deaminase activity	GO:0019239	1	0	1	#NUM!	1	0	1	#NUM!
serpin family protein binding	GO:0097655	1	0	1	#NUM!	1	0	1	#NUM!
peptide-O-fucosyltransferase activity	GO:0046922	0	0	1	#VALUE!	0	0	1	#VALUE!
1,4-alpha-glucan branching enzyme activity (using a glucosylated glycogenin as primer for glycogen synthesis)	GO:0102752	1	0	1	#NUM!	1	0	1	#NUM!
beta-aspartyl-peptidase activity	GO:0008798	1	0	1	#NUM!	1	0	1	#NUM!
serine C-palmitoyltransferase activity	GO:0004758	1	0	1	#NUM!	1	0	1	#NUM!
dihydropyrimidine dehydrogenase (NADP+) activity	GO:0017113	1	0	1	#NUM!	1	0	1	#NUM!
fatty acid transmembrane transporter activity	GO:0015245	1	0	1	#NUM!	1	0	1	#NUM!
transketolase activity	GO:0004802	2	0	1	#NUM!	1	0	1	#NUM!
SET domain binding	GO:0070984	1	0	1	#NUM!	1	0	1	#NUM!
calcitonin gene-related peptide receptor activity	GO:0001635	1	0	1	#NUM!	1	0	1	#NUM!
heparosan-N-sulfate-glucuronate 5-epimerase activity	GO:0047464	1	0	1	#NUM!	1	0	1	#NUM!
phosphopantothenoylcysteine decarboxylase activity	GO:0004633	1	0	1	#NUM!	1	0	1	#NUM!
guanosine-5'-triphosphate,3'-diphosphate diphosphatase activity	GO:0008894	1	0	1	#NUM!	1	0	1	#NUM!
vascular endothelial growth factor receptor 3 binding	GO:0043185	1	0	1	#NUM!	0	0	1	#VALUE!
U3 snoRNA binding	GO:0034511	2	0	1	#NUM!	3	0	1	#NUM!
8-hydroxy-dADP phosphatase activity	GO:0044717	1	0	1	#NUM!	0	0	1	#VALUE!
glycerol-3-phosphate dehydrogenase [NAD+] activity	GO:0004367	1	0	1	#NUM!	1	0	1	#NUM!
adenyl deoxyribonucleotide binding	GO:0032558	1	0	1	#NUM!	1	0	1	#NUM!
translation termination factor activity	GO:0008079	1	0	1	#NUM!	1	0	1	#NUM!
hyalurononglucosaminidase activity	GO:0004415	4	0	1	#NUM!	3	1	0.247652	1.30403
acetylgalactosaminyltransferase activity	GO:0008376	7	0	1	#NUM!	7	0	1	#NUM!
phenanthrene 9,10-monooxygenase activity	GO:0018636	3	0	1	#NUM!	3	0	1	#NUM!
phospholipase C activity	GO:0004629	5	0	1	#NUM!	5	0	1	#NUM!
porin activity	GO:0015288	4	0	1	#NUM!	4	0	1	#NUM!
xenobiotic transmembrane transporting ATPase activity	GO:0008559	1	0	1	#NUM!	1	0	1	#NUM!
cob(I)yrinic acid a,c-diamide adenosyltransferase activity	GO:0008817	0	0	1	#VALUE!	0	0	1	#VALUE!
pre-mRNA 3'-splice site binding	GO:0030628	4	0	1	#NUM!	4	1	0.315754	1.01634
metallodipeptidase activity	GO:0070573	0	0	1	#VALUE!	0	0	1	#VALUE!
folic acid receptor activity	GO:0061714	1	0	1	#NUM!	1	0	1	#NUM!
protein-cysteine S-palmitoyltransferase activity	GO:0019706	10	1	1	0.0893287	10	1	0.612885	0.100052
ribonuclease P activity	GO:0004526	6	0	1	#NUM!	6	0	1	#NUM!
translation activator activity	GO:0008494	6	0	1	#NUM!	6	0	1	#NUM!
copper-dependent protein binding	GO:0032767	2	0	1	#NUM!	2	0	1	#NUM!
dolichyl-pyrophosphate Man7GlcNAc2 alpha-1,6-mannosyltransferase activity	GO:0052824	0	0	1	#VALUE!	0	0	1	#VALUE!
acyl carrier activity	GO:0000036	1	0	1	#NUM!	1	0	1	#NUM!
N-acetylglucosaminyl-proteoglycan 4-beta-glucuronosyltransferase activity	GO:0050509	1	0	1	#NUM!	1	0	1	#NUM!
inositol-1,4,5-trisphosphate 5-phosphatase activity	GO:0052658	2	0	1	#NUM!	1	0	1	#NUM!
alkylbase DNA N-glycosylase activity	GO:0003905	1	0	1	#NUM!	1	0	1	#NUM!
voltage-gated sodium channel activity involved in SA node cell action potential	GO:0086063	1	0	1	#NUM!	1	0	1	#NUM!
riboflavin kinase activity	GO:0008531	1	0	1	#NUM!	1	0	1	#NUM!
glycerol transmembrane transporter activity	GO:0015168	1	0	1	#NUM!	1	0	1	#NUM!
inositol monophosphate 3-phosphatase activity	GO:0052832	0	0	1	#VALUE!	2	0	1	#NUM!
aminoacetone:oxygen oxidoreductase(deaminating) activity	GO:0052594	0	0	1	#VALUE!	0	0	1	#VALUE!
basal RNA polymerase II transcription machinery binding	GO:0001099	1	0	1	#NUM!	1	0	1	#NUM!
fucose binding	GO:0042806	0	0	1	#VALUE!	0	0	1	#VALUE!
homogentisate 1,2-dioxygenase activity	GO:0004411	0	0	1	#VALUE!	1	0	1	#NUM!
poly-pyrimidine tract binding	GO:0008187	2	0	1	#NUM!	2	1	0.172784	1.70949
myosin light chain kinase activity	GO:0004687	3	0	1	#NUM!	3	0	1	#NUM!
cysteine-type carboxypeptidase activity	GO:0016807	2	0	1	#NUM!	2	0	1	#NUM!
N6-threonylcarbomyladenosine methylthiotransferase activity	GO:0035598	0	0	1	#VALUE!	0	0	1	#VALUE!
endopolyphosphatase activity	GO:0000298	3	0	1	#NUM!	3	0	1	#NUM!
retinol O-fatty-acyltransferase activity	GO:0050252	1	0	1	#NUM!	1	0	1	#NUM!
heme-transporting ATPase activity	GO:0015439	1	0	1	#NUM!	1	0	1	#NUM!
bradykinin receptor binding	GO:0031711	0	0	1	#VALUE!	0	0	1	#VALUE!
catalase activity	GO:0004096	2	0	1	#NUM!	2	0	1	#NUM!
NAD-dependent histone deacetylase activity (H3-K14 specific)	GO:0032041	8	0	1	#NUM!	9	0	1	#NUM!
adenosylhomocysteinase activity	GO:0004013	1	0	1	#NUM!	1	0	1	#NUM!
solute:proton antiporter activity	GO:0015299	1	0	1	#NUM!	1	0	1	#NUM!
HNK-1 sulfotransferase activity	GO:0016232	1	0	1	#NUM!	1	0	1	#NUM!
tyrosine-tRNA ligase activity	GO:0004831	0	0	1	#VALUE!	0	0	1	#VALUE!
apolipoprotein receptor binding	GO:0034190	0	0	1	#VALUE!	0	0	1	#VALUE!
small conductance calcium-activated potassium channel activity	GO:0016286	1	0	1	#NUM!	1	0	1	#NUM!
receptor antagonist activity	GO:0048019	3	0	1	#NUM!	3	0	1	#NUM!
histone acetyltransferase activity	GO:0004402	21	2	1	0.0405385	21	3	0.430745	0.456727
ubiquitin-protein transferase inhibitor activity	GO:0055105	2	0	1	#NUM!	2	0	1	#NUM!
steryl-beta-glucosidase activity	GO:0050295	1	0	1	#NUM!	1	0	1	#NUM!
cuprous ion binding	GO:1903136	4	0	1	#NUM!	4	0	1	#NUM!
recombinase activity	GO:0000150	1	0	1	#NUM!	1	0	1	#NUM!
lipoprotein particle receptor binding	GO:0070325	1	0	1	#NUM!	1	0	1	#NUM!
deoxyguanosine kinase activity	GO:0004138	1	0	1	#NUM!	1	0	1	#NUM!
inhibin binding	GO:0034711	3	0	1	#NUM!	3	0	1	#NUM!
translation repressor activity, mRNA regulatory element binding	GO:0000900	7	0	1	#NUM!	7	0	1	#NUM!
natriuretic peptide receptor activity	GO:0016941	1	0	1	#NUM!	1	0	1	#NUM!
4-hydroxyphenylpyruvate dioxygenase activity	GO:0003868	0	0	1	#VALUE!	0	0	1	#VALUE!
ribokinase activity	GO:0004747	1	0	1	#NUM!	1	0	1	#NUM!
ornithine decarboxylase activity	GO:0004586	2	0	1	#NUM!	2	0	1	#NUM!
alpha-amylase activity	GO:0004556	1	0	1	#NUM!	1	0	1	#NUM!
tumor necrosis factor receptor superfamily binding	GO:0032813	1	0	1	#NUM!	1	0	1	#NUM!
transcription coactivator binding	GO:0001223	15	1	1	-0.316136	13	0	0.622781	#NUM!
type 2 hypocretin receptor binding	GO:0031772	1	0	1	#NUM!	1	0	1	#NUM!
H4 histone acetyltransferase activity	GO:0010485	6	0	1	#NUM!	6	1	0.434047	0.610878
retromer complex binding	GO:1905394	2	0	1	#NUM!	2	0	1	#NUM!
lipase inhibitor activity	GO:0055102	1	0	1	#NUM!	1	0	1	#NUM!
mitochondrial proton-transporting ATP synthase complex binding	GO:0140260	1	0	1	#NUM!	1	0	1	#NUM!
histone methyltransferase activity (H3-K4 specific)	GO:0042800	4	0	1	#NUM!	4	0	1	#NUM!
guanine/thymine mispair binding	GO:0032137	2	0	1	#NUM!	2	0	1	#NUM!
3-oxo-arachidoyl-CoA synthase activity	GO:0102336	1	0	1	#NUM!	1	0	1	#NUM!
ammonium transmembrane transporter activity	GO:0008519	1	0	1	#NUM!	1	0	1	#NUM!
cholest-5-ene-3-beta,7-alpha-diol 3-beta-dehydrogenase activity	GO:0047016	0	0	1	#VALUE!	0	0	1	#VALUE!
neurotrophin binding	GO:0043121	2	0	1	#NUM!	2	0	1	#NUM!
G protein-coupled GABA receptor activity	GO:0004965	2	0	1	#NUM!	2	0	1	#NUM!
protein geranylgeranyltransferase activity	GO:0004661	1	0	1	#NUM!	1	0	1	#NUM!
methylumbelliferyl-acetate deacetylase activity	GO:0047374	1	0	1	#NUM!	1	0	1	#NUM!
guanylate cyclase activity	GO:0004383	3	0	1	#NUM!	3	0	1	#NUM!
preprotein binding	GO:0070678	1	0	1	#NUM!	1	0	1	#NUM!
inositol-1,3,4,5-tetrakisphosphate 5-phosphatase activity	GO:0052659	2	0	1	#NUM!	1	0	1	#NUM!
L-malate dehydrogenase activity	GO:0030060	3	0	1	#NUM!	3	0	1	#NUM!
protein disulfide isomerase activity	GO:0003756	7	0	1	#NUM!	7	0	1	#NUM!
type 3 galanin receptor binding	GO:0031766	1	0	1	#NUM!	1	0	1	#NUM!
single-stranded DNA-dependent ATP-dependent 3'-5' DNA helicase activity	GO:1990518	1	0	1	#NUM!	1	0	1	#NUM!
ubiquitin-specific protease activity involved in positive regulation of ERAD pathway	GO:1904454	1	0	1	#NUM!	1	0	1	#NUM!
glycosylated region protein binding	GO:0140081	1	0	1	#NUM!	1	0	1	#NUM!
D-amino-acid oxidase activity	GO:0003884	1	0	1	#NUM!	2	0	1	#NUM!
UTP:glucose-1-phosphate uridylyltransferase activity	GO:0003983	1	0	1	#NUM!	1	0	1	#NUM!
ganglioside GT1b binding	GO:1905576	1	0	1	#NUM!	1	0	1	#NUM!
insulin-activated receptor activity	GO:0005009	2	0	1	#NUM!	2	0	1	#NUM!
3-phosphoinositide-dependent protein kinase binding	GO:0043423	1	0	1	#NUM!	1	0	1	#NUM!
amine transmembrane transporter activity	GO:0005275	0	0	1	#VALUE!	0	0	1	#VALUE!
PH domain binding	GO:0042731	3	0	1	#NUM!	3	0	1	#NUM!
oligopeptide transmembrane transporter activity	GO:0035673	0	0	1	#VALUE!	0	0	1	#VALUE!
15-hydroxyprostaglandin-D dehydrogenase (NADP+) activity	GO:0047020	1	0	1	#NUM!	1	0	1	#NUM!
V2 vasopressin receptor binding	GO:0031896	1	0	1	#NUM!	1	0	1	#NUM!
[methionine synthase] reductase activity	GO:0030586	1	0	1	#NUM!	1	0	1	#NUM!
glycerone-phosphate O-acyltransferase activity	GO:0016287	1	0	1	#NUM!	1	0	1	#NUM!
acetylgalactosaminyl-O-glycosyl-glycoprotein beta-1,6-N-acetylglucosaminyltransferase activity	GO:0047225	1	0	1	#NUM!	1	0	1	#NUM!
1-acylglycerophosphocholine O-acyltransferase activity	GO:0047184	2	0	1	#NUM!	2	0	1	#NUM!
glyceraldehyde-3-phosphate dehydrogenase (NAD+) (phosphorylating) activity	GO:0004365	1	0	1	#NUM!	1	0	1	#NUM!
cyclic pyranopterin monophosphate synthase activity	GO:0061799	1	0	1	#NUM!	1	0	1	#NUM!
AMP deaminase activity	GO:0003876	1	0	1	#NUM!	1	0	1	#NUM!
poly(U)-specific exoribonuclease activity, producing 3' uridine cyclic phosphate ends	GO:1990838	1	0	1	#NUM!	1	0	1	#NUM!
phosphatidylethanolamine N-methyltransferase activity	GO:0004608	0	0	1	#VALUE!	0	0	1	#VALUE!
G protein-coupled glutamate receptor binding	GO:0035256	3	0	1	#NUM!	3	0	1	#NUM!
ribose-5-phosphate isomerase activity	GO:0004751	1	0	1	#NUM!	1	0	1	#NUM!
activin receptor activity, type II	GO:0016362	1	0	1	#NUM!	1	0	1	#NUM!
C-X-C chemokine receptor activity	GO:0016494	1	0	1	#NUM!	1	0	1	#NUM!
HLA-B specific inhibitory MHC class I receptor activity	GO:0030109	0	0	1	#VALUE!	0	0	1	#VALUE!
NADH pyrophosphatase activity	GO:0035529	3	0	1	#NUM!	3	0	1	#NUM!
calcium:sodium antiporter activity	GO:0005432	1	0	1	#NUM!	1	0	1	#NUM!
acyl-CoA hydrolase activity	GO:0047617	3	0	1	#NUM!	3	0	1	#NUM!
P-P-bond-hydrolysis-driven protein transmembrane transporter activity	GO:0015450	5	0	1	#NUM!	5	0	1	#NUM!
acrosin binding	GO:0032190	1	0	1	#NUM!	1	0	1	#NUM!
alpha-mannosidase activity	GO:0004559	3	0	1	#NUM!	3	0	1	#NUM!
toxic substance binding	GO:0015643	4	0	1	#NUM!	5	0	1	#NUM!
IkappaB kinase activity	GO:0008384	2	0	1	#NUM!	2	0	1	#NUM!
single-stranded DNA 3'-5' exodeoxyribonuclease activity	GO:0008310	1	0	1	#NUM!	1	0	1	#NUM!
oxidoreductase activity, oxidizing metal ions, NAD or NADP as acceptor	GO:0016723	1	0	1	#NUM!	1	0	1	#NUM!
arachidonate 5-lipoxygenase activity	GO:0004051	1	0	1	#NUM!	1	0	1	#NUM!
DNA primase activity	GO:0003896	2	0	1	#NUM!	2	0	1	#NUM!
prostaglandin E receptor activity	GO:0004957	1	0	1	#NUM!	1	0	1	#NUM!
dCTP diphosphatase activity	GO:0047840	1	0	1	#NUM!	1	0	1	#NUM!
dinucleotide insertion or deletion binding	GO:0032139	1	0	1	#NUM!	1	0	1	#NUM!
adrenergic receptor binding	GO:0031690	1	0	1	#NUM!	1	0	1	#NUM!
structural constituent of cell wall	GO:0005199	1	0	1	#NUM!	1	0	1	#NUM!
DNA nucleotidylexotransferase activity	GO:0003912	0	0	1	#VALUE!	0	0	1	#VALUE!
3-oxo-glutaryl-[acp] methyl ester reductase activity	GO:0102131	1	0	1	#NUM!	1	0	1	#NUM!
glucosylceramidase activity	GO:0004348	2	0	1	#NUM!	2	0	1	#NUM!
structural constituent of muscle	GO:0008307	28	2	1	-0.247144	26	2	1	-0.162312
acetyltransferase activator activity	GO:0010698	3	0	1	#NUM!	3	0	1	#NUM!
apolipoprotein A-I binding	GO:0034186	2	0	1	#NUM!	2	0	1	#NUM!
corticotropin-releasing hormone receptor 1 binding	GO:0051430	2	0	1	#NUM!	2	1	0.172784	1.70949
glycine-gated chloride ion channel activity	GO:0022852	1	0	1	#NUM!	0	0	1	#VALUE!
phosphoglucomutase activity	GO:0004614	2	0	1	#NUM!	2	0	1	#NUM!
SNAP receptor activity	GO:0005484	22	2	1	-0.00598149	22	2	1	0.00474215
lipoprotein lipase activity	GO:0004465	2	0	1	#NUM!	1	0	1	#NUM!
tRNA-specific adenosine deaminase activity	GO:0008251	1	0	1	#NUM!	1	0	1	#NUM!
ganglioside galactosyltransferase activity	GO:0047915	1	0	1	#NUM!	1	0	1	#NUM!
indoleamine 2,3-dioxygenase activity	GO:0033754	0	0	1	#VALUE!	0	0	1	#VALUE!
glycine N-choloyltransferase activity	GO:0047963	0	0	1	#VALUE!	0	0	1	#VALUE!
uridine phosphorylase activity	GO:0004850	1	0	1	#NUM!	1	0	1	#NUM!
very long-chain fatty acid-CoA ligase activity	GO:0031957	5	0	1	#NUM!	5	0	1	#NUM!
tetrahydrobiopterin binding	GO:0034617	0	0	1	#VALUE!	0	0	1	#VALUE!
interferon-gamma receptor activity	GO:0004906	1	0	1	#NUM!	1	0	1	#NUM!
NAD-dependent histone deacetylase activity (H3-K18 specific)	GO:0097372	1	0	1	#NUM!	1	0	1	#NUM!
protein adenylylhydrolase activity	GO:0044603	1	0	1	#NUM!	1	0	1	#NUM!
3' overhang single-stranded DNA endodeoxyribonuclease activity	GO:1990599	1	0	1	#NUM!	1	0	1	#NUM!
glucose transmembrane transporter activity	GO:0005355	3	0	1	#NUM!	4	0	1	#NUM!
methionine adenosyltransferase activity	GO:0004478	1	0	1	#NUM!	1	0	1	#NUM!
peptide antigen-transporting ATPase activity	GO:0015433	2	0	1	#NUM!	2	0	1	#NUM!
leptomycin B binding	GO:1901707	1	0	1	#NUM!	1	0	1	#NUM!
methylenetetrahydrofolate dehydrogenase (NADP+) activity	GO:0004488	1	0	1	#NUM!	1	0	1	#NUM!
rDNA binding	GO:0000182	4	0	1	#NUM!	4	0	1	#NUM!
ankyrin binding	GO:0030506	13	1	1	-0.173036	13	1	1	-0.162312
cysteine dioxygenase activity	GO:0017172	0	0	1	#VALUE!	0	0	1	#VALUE!
GAF domain binding	GO:0036004	1	0	1	#NUM!	1	0	1	#NUM!
phosphoribosylaminoimidazole carboxylase activity	GO:0004638	1	0	1	#NUM!	1	0	1	#NUM!
L-cysteine desulfhydrase activity	GO:0080146	1	0	1	#NUM!	1	0	1	#NUM!
3-oxo-pimeloyl-[acp] methyl ester reductase activity	GO:0102132	1	0	1	#NUM!	1	0	1	#NUM!
oligosaccharide binding	GO:0070492	1	0	1	#NUM!	1	0	1	#NUM!
malate dehydrogenase (NADP+) activity	GO:0046554	1	0	1	#NUM!	1	0	1	#NUM!
protein-glycine ligase activity, initiating	GO:0070736	1	0	1	#NUM!	1	0	1	#NUM!
benzaldehyde dehydrogenase activity	GO:0019115	1	0	1	#NUM!	1	0	1	#NUM!
proton-exporting ATPase activity, phosphorylative mechanism	GO:0008553	6	0	1	#NUM!	6	1	0.434047	0.610878
glycerol channel activity	GO:0015254	0	0	1	#VALUE!	0	0	1	#VALUE!
L-threonine ammonia-lyase activity	GO:0004794	0	0	1	#VALUE!	0	0	1	#VALUE!
iron-sulfur cluster binding	GO:0051536	8	0	1	#NUM!	8	0	1	#NUM!
water transmembrane transporter activity	GO:0005372	1	0	1	#NUM!	1	0	1	#NUM!
phosphatidylinositol phosphate binding	GO:1901981	5	0	1	#NUM!	5	0	1	#NUM!
hepatocyte growth factor-activated receptor activity	GO:0005008	1	0	1	#NUM!	1	0	1	#NUM!
potassium channel activity	GO:0005267	9	0	1	#NUM!	8	0	1	#NUM!
acylphosphatase activity	GO:0003998	1	0	1	#NUM!	1	0	1	#NUM!
intermembrane ceramide transfer activity	GO:0120017	1	0	1	#NUM!	1	0	1	#NUM!
alcohol dehydrogenase (NADP+) activity	GO:0008106	5	0	1	#NUM!	5	0	1	#NUM!
allyl-alcohol dehydrogenase activity	GO:0047655	2	0	1	#NUM!	2	0	1	#NUM!
phenylpyruvate tautomerase activity	GO:0050178	1	0	1	#NUM!	1	0	1	#NUM!
peptidyl-histidine dioxygenase activity	GO:0036139	1	0	1	#NUM!	1	0	1	#NUM!
glutathione dehydrogenase (ascorbate) activity	GO:0045174	2	0	1	#NUM!	2	0	1	#NUM!
quinone binding	GO:0048038	3	0	1	#NUM!	4	0	1	#NUM!
ionotropic glutamate receptor activity	GO:0004970	2	0	1	#NUM!	2	0	1	#NUM!
BMP receptor binding	GO:0070700	2	0	1	#NUM!	2	0	1	#NUM!
formimidoyltetrahydrofolate cyclodeaminase activity	GO:0030412	1	0	1	#NUM!	1	0	1	#NUM!
oxaloacetate decarboxylase activity	GO:0008948	1	0	1	#NUM!	1	0	1	#NUM!
1,4-alpha-glucan branching enzyme activity	GO:0003844	1	0	1	#NUM!	1	0	1	#NUM!
endogenous lipid antigen binding	GO:0030883	0	0	1	#VALUE!	0	0	1	#VALUE!
phosphatidylcholine-sterol O-acyltransferase activator activity	GO:0060228	2	0	1	#NUM!	2	0	1	#NUM!
N-acetylglucosaminyldiphosphodolichol N-acetylglucosaminyltransferase activity	GO:0004577	1	0	1	#NUM!	1	0	1	#NUM!
FAT10 activating enzyme activity	GO:0019780	1	0	1	#NUM!	1	0	1	#NUM!
type I interferon receptor binding	GO:0005132	0	0	1	#VALUE!	1	0	1	#NUM!
single-strand selective uracil DNA N-glycosylase activity	GO:0017065	1	0	1	#NUM!	1	0	1	#NUM!
mercury ion binding	GO:0045340	1	0	1	#NUM!	1	0	1	#NUM!
nuclear export signal receptor activity	GO:0005049	9	0	1	#NUM!	9	0	1	#NUM!
RNA polymerase II-specific DNA-binding transcription factor binding	GO:0061629	4	0	1	#NUM!	3	0	1	#NUM!
Rac guanyl-nucleotide exchange factor activity	GO:0030676	7	0	1	#NUM!	8	1	0.531917	0.323196
glutathione oxidoreductase activity	GO:0097573	1	0	1	#NUM!	1	0	1	#NUM!
nerve growth factor binding	GO:0048406	3	0	1	#NUM!	3	0	1	#NUM!
DNA-3-methylguanine glycosylase activity	GO:0052822	1	0	1	#NUM!	1	0	1	#NUM!
telomeric G-quadruplex DNA binding	GO:0061849	1	0	1	#NUM!	1	0	1	#NUM!
dopachrome isomerase activity	GO:0004167	1	0	1	#NUM!	1	0	1	#NUM!
ATP adenylyltransferase activity	GO:0003877	1	0	1	#NUM!	1	0	1	#NUM!
mRNA CDS binding	GO:1990715	2	0	1	#NUM!	2	0	1	#NUM!
glutamate formimidoyltransferase activity	GO:0030409	1	0	1	#NUM!	1	0	1	#NUM!
small ribosomal subunit rRNA binding	GO:0070181	7	0	1	#NUM!	7	0	1	#NUM!
TORC2 complex binding	GO:1904841	1	0	1	#NUM!	1	0	1	#NUM!
3-oxo-cerotoyl-CoA reductase activity	GO:0102342	1	0	1	#NUM!	1	0	1	#NUM!
peptidyl-asparagine 3-dioxygenase activity	GO:0036140	1	0	1	#NUM!	1	0	1	#NUM!
fructose-6-phosphate binding	GO:0070095	3	0	1	#NUM!	4	0	1	#NUM!
ganglioside GP1c binding	GO:1905577	1	0	1	#NUM!	1	0	1	#NUM!
myosin I binding	GO:0017024	0	0	1	#VALUE!	0	0	1	#VALUE!
calcium oxalate binding	GO:0046904	0	0	1	#VALUE!	0	0	1	#VALUE!
dolichyl pyrophosphate Man9GlcNAc2 alpha-1,3-glucosyltransferase activity	GO:0042281	1	0	1	#NUM!	1	0	1	#NUM!
S-methyl-5-thioribose-1-phosphate isomerase activity	GO:0046523	1	0	1	#NUM!	1	0	1	#NUM!
cyclic nucleotide binding	GO:0030551	2	0	1	#NUM!	2	0	1	#NUM!
pyrimidine deoxyribonucleotide binding	GO:0032556	1	0	1	#NUM!	1	0	1	#NUM!
protein-L-isoaspartate (D-aspartate) O-methyltransferase activity	GO:0004719	2	0	1	#NUM!	2	0	1	#NUM!
UDP-glucose:glycoprotein glucosyltransferase activity	GO:0003980	1	0	1	#NUM!	1	0	1	#NUM!
nucleoside-diphosphatase activity	GO:0017110	1	0	1	#NUM!	2	0	1	#NUM!
calcium-independent protein kinase C activity	GO:0004699	1	0	1	#NUM!	1	0	1	#NUM!
N-acetylglucosamine 6-O-sulfotransferase activity	GO:0001517	2	0	1	#NUM!	2	0	1	#NUM!
arginine decarboxylase activity	GO:0008792	1	0	1	#NUM!	1	0	1	#NUM!
chloride ion binding	GO:0031404	4	0	1	#NUM!	4	0	1	#NUM!
pyrimidine-specific mismatch base pair DNA N-glycosylase activity	GO:0008263	2	0	1	#NUM!	2	0	1	#NUM!
glutamine-phenylpyruvate transaminase activity	GO:0047316	1	0	1	#NUM!	1	0	1	#NUM!
galactosyltransferase activity	GO:0008378	8	0	1	#NUM!	8	0	1	#NUM!
arachidonate-CoA ligase activity	GO:0047676	1	0	1	#NUM!	1	0	1	#NUM!
hemoglobin binding	GO:0030492	3	0	1	#NUM!	3	0	1	#NUM!
polysaccharide binding	GO:0030247	5	0	1	#NUM!	4	0	1	#NUM!
O-phospho-L-serine:2-oxoglutarate aminotransferase activity	GO:0004648	1	0	1	#NUM!	1	0	1	#NUM!
phosphatidylserine decarboxylase activity	GO:0004609	2	0	1	#NUM!	2	0	1	#NUM!
cholesterol monooxygenase (side-chain-cleaving) activity	GO:0008386	0	0	1	#VALUE!	0	0	1	#VALUE!
N6-(1,2-dicarboxyethyl)AMP AMP-lyase (fumarate-forming) activity	GO:0004018	1	0	1	#NUM!	1	0	1	#NUM!
prostaglandin-D synthase activity	GO:0004667	2	0	1	#NUM!	2	0	1	#NUM!
nitric-oxide synthase activity	GO:0004517	0	0	1	#VALUE!	0	0	1	#VALUE!
interleukin-9 receptor activity	GO:0004919	1	0	1	#NUM!	1	0	1	#NUM!
death receptor agonist activity	GO:0038177	0	0	1	#VALUE!	0	0	1	#VALUE!
steroid hormone receptor binding	GO:0035258	1	0	1	#NUM!	1	0	1	#NUM!
N-acetyllactosamine synthase activity	GO:0003945	2	0	1	#NUM!	2	0	1	#NUM!
P2Y1 nucleotide receptor binding	GO:0031812	1	0	1	#NUM!	1	0	1	#NUM!
GMP synthase (glutamine-hydrolyzing) activity	GO:0003922	1	0	1	#NUM!	1	0	1	#NUM!
ceramide binding	GO:0097001	1	0	1	#NUM!	1	0	1	#NUM!
resveratrol binding	GO:1905594	1	0	1	#NUM!	1	0	1	#NUM!
BLOC-2 complex binding	GO:0036461	0	0	1	#VALUE!	0	0	1	#VALUE!
cGMP binding	GO:0030553	4	0	1	#NUM!	4	0	1	#NUM!
calcium, potassium:sodium antiporter activity	GO:0008273	0	0	1	#VALUE!	0	0	1	#VALUE!
MHC protein binding	GO:0042287	1	0	1	#NUM!	1	0	1	#NUM!
clathrin adaptor activity	GO:0035615	6	0	1	#NUM!	6	0	1	#NUM!
phosphatidate cytidylyltransferase activity	GO:0004605	1	0	1	#NUM!	1	0	1	#NUM!
glucose:sodium symporter activity	GO:0005412	1	0	1	#NUM!	1	0	1	#NUM!
FAD binding	GO:0071949	16	1	1	-0.380675	16	0	0.389987	#NUM!
deoxyribonuclease inhibitor activity	GO:0060703	1	0	1	#NUM!	1	0	1	#NUM!
chromatin insulator sequence binding	GO:0043035	1	0	1	#NUM!	1	0	1	#NUM!
phosphatidylcholine-sterol O-acyltransferase activity	GO:0004607	0	0	1	#VALUE!	0	0	1	#VALUE!
non-sequence-specific DNA binding, bending	GO:0044378	2	0	1	#NUM!	2	1	0.172784	1.70949
troponin T binding	GO:0031014	0	0	1	#VALUE!	0	0	1	#VALUE!
alpha-glucosidase activity	GO:0090599	1	0	1	#NUM!	1	0	1	#NUM!
RNA polymerase III type 3 promoter DNA binding	GO:0001032	2	0	1	#NUM!	2	0	1	#NUM!
G protein-coupled receptor kinase activity	GO:0004703	3	0	1	#NUM!	3	0	1	#NUM!
ADP-specific glucokinase activity	GO:0043843	1	0	1	#NUM!	1	0	1	#NUM!
vitamin binding	GO:0019842	1	0	1	#NUM!	1	0	1	#NUM!
Rho-dependent protein serine/threonine kinase activity	GO:0072518	1	0	1	#NUM!	1	0	1	#NUM!
fatty-acyl-CoA reductase (alcohol-forming) activity	GO:0080019	1	0	1	#NUM!	1	0	1	#NUM!
motor activity	GO:0003774	29	2	1	-0.282235	29	2	1	-0.271511
very-long-chain 3-hydroxyacyl-CoA dehydratase activity	GO:0102158	1	0	1	#NUM!	1	0	1	#NUM!
NADPH binding	GO:0070402	8	0	1	#NUM!	8	0	1	#NUM!
cobalamin binding	GO:0031419	1	0	1	#NUM!	2	0	1	#NUM!
malate transmembrane transporter activity	GO:0015140	0	0	1	#VALUE!	0	0	1	#VALUE!
benzodiazepine receptor activity	GO:0008503	2	0	1	#NUM!	2	0	1	#NUM!
sialyltransferase activity	GO:0008373	6	0	1	#NUM!	6	1	0.434047	0.610878
NADH dehydrogenase activity	GO:0003954	2	0	1	#NUM!	2	0	1	#NUM!
2,4-dienoyl-CoA reductase (NADPH) activity	GO:0008670	1	0	1	#NUM!	1	0	1	#NUM!
aminopeptidase activity	GO:0004177	13	1	1	-0.173036	13	1	1	-0.162312
neuropeptide Y receptor binding	GO:0031841	1	0	1	#NUM!	1	0	1	#NUM!
dihydroorotate dehydrogenase activity	GO:0004152	1	0	1	#NUM!	1	0	1	#NUM!
isocitrate dehydrogenase (NADP+) activity	GO:0004450	2	0	1	#NUM!	2	0	1	#NUM!
transferase activity	GO:0016740	40	3	1	-0.198353	38	3	1	-0.136336
prostaglandin transmembrane transporter activity	GO:0015132	1	0	1	#NUM!	1	0	1	#NUM!
gap junction channel activity involved in bundle of His cell-Purkinje myocyte electrical coupling	GO:0086078	1	0	1	#NUM!	1	0	1	#NUM!
lanosterol synthase activity	GO:0000250	1	0	1	#NUM!	1	0	1	#NUM!
hormone binding	GO:0042562	3	0	1	#NUM!	3	0	1	#NUM!
chitin binding	GO:0008061	1	0	1	#NUM!	1	0	1	#NUM!
neurotransmitter receptor activity	GO:0030594	0	0	1	#VALUE!	0	0	1	#VALUE!
DNA-methyltransferase activity	GO:0009008	3	0	1	#NUM!	3	0	1	#NUM!
ethanolamine kinase activity	GO:0004305	3	0	1	#NUM!	2	0	1	#NUM!
aralkylamine N-acetyltransferase activity	GO:0004059	0	0	1	#VALUE!	0	0	1	#VALUE!
gap junction channel activity involved in cardiac conduction electrical coupling	GO:0086075	1	0	1	#NUM!	1	0	1	#NUM!
ATP-dependent 5'-3' DNA helicase activity	GO:0043141	5	0	1	#NUM!	4	0	1	#NUM!
neurexin family protein binding	GO:0042043	5	0	1	#NUM!	6	0	1	#NUM!
uridine-diphosphatase activity	GO:0045134	3	0	1	#NUM!	3	0	1	#NUM!
ribonuclease A activity	GO:0004522	1	0	1	#NUM!	1	0	1	#NUM!
anandamide amidohydrolase activity	GO:0103073	1	0	1	#NUM!	1	0	1	#NUM!
phenanthrene-9,10-epoxide hydrolase activity	GO:0019119	1	0	1	#NUM!	1	0	1	#NUM!
voltage-gated potassium channel activity involved in cardiac muscle cell action potential repolarization	GO:0086008	1	0	1	#NUM!	1	0	1	#NUM!
acyl-CoA oxidase activity	GO:0003997	1	0	1	#NUM!	1	0	1	#NUM!
wide pore channel activity	GO:0022829	2	0	1	#NUM!	2	0	1	#NUM!
voltage-gated potassium channel activity involved in SA node cell action potential depolarization	GO:0086041	1	0	1	#NUM!	1	0	1	#NUM!
Tat protein binding	GO:0030957	8	0	1	#NUM!	8	0	1	#NUM!
sulfatide binding	GO:0120146	1	0	1	#NUM!	1	0	1	#NUM!
dopamine receptor binding	GO:0050780	1	0	1	#NUM!	1	0	1	#NUM!
protein-disulfide reductase (glutathione) activity	GO:0019153	1	0	1	#NUM!	1	0	1	#NUM!
medium-chain acyl-CoA hydrolase activity	GO:0052815	1	0	1	#NUM!	1	0	1	#NUM!
alcohol dehydrogenase (NAD) activity	GO:0004022	2	0	1	#NUM!	2	0	1	#NUM!
kainate selective glutamate receptor activity	GO:0015277	2	0	1	#NUM!	2	0	1	#NUM!
acetylcholine receptor regulator activity	GO:0030548	1	0	1	#NUM!	1	0	1	#NUM!
phosphatidylinositol-4-phosphate binding	GO:0070273	16	1	1	-0.380675	16	1	1	-0.369951
RNA polymerase core enzyme binding	GO:0043175	1	0	1	#NUM!	1	0	1	#NUM!
3'-5' DNA helicase activity	GO:0043138	2	0	1	#NUM!	2	0	1	#NUM!
complement binding	GO:0001848	1	0	1	#NUM!	1	0	1	#NUM!
vasopressin receptor activity	GO:0005000	1	0	1	#NUM!	1	0	1	#NUM!
RNA polymerase III type 1 promoter sequence-specific DNA binding	GO:0001002	1	0	1	#NUM!	1	0	1	#NUM!
1-acyl-2-lysophosphatidylserine acylhydrolase activity	GO:0052740	1	0	1	#NUM!	1	0	1	#NUM!
cardiolipin binding	GO:1901612	3	0	1	#NUM!	3	0	1	#NUM!
voltage-gated sodium channel activity	GO:0005248	6	0	1	#NUM!	6	0	1	#NUM!
oleic acid binding	GO:0070538	2	0	1	#NUM!	2	0	1	#NUM!
D4 dopamine receptor binding	GO:0031751	1	0	1	#NUM!	1	0	1	#NUM!
GABA-gated chloride ion channel activity	GO:0022851	3	0	1	#NUM!	3	0	1	#NUM!
transferase activity, transferring glycosyl groups	GO:0016757	5	0	1	#NUM!	4	0	1	#NUM!
interleukin-5 receptor activity	GO:0004914	0	0	1	#VALUE!	1	1	0.090479	2.40264
transferase activity, transferring acyl groups other than amino-acyl groups	GO:0016747	1	0	1	#NUM!	1	0	1	#NUM!
3-oxo-cerotoyl-CoA synthase activity	GO:0102337	1	0	1	#NUM!	1	0	1	#NUM!
inositol-polyphosphate 5-phosphatase activity	GO:0004445	3	0	1	#NUM!	2	0	1	#NUM!
orcinol O-methyltransferase activity	GO:0102938	1	0	1	#NUM!	1	0	1	#NUM!
deoxyribonuclease activity	GO:0004536	1	0	1	#NUM!	1	0	1	#NUM!
alkaline phosphatase activity	GO:0004035	0	0	1	#VALUE!	0	0	1	#VALUE!
neurotransmitter transporter activity	GO:0005326	1	0	1	#NUM!	1	0	1	#NUM!
monocarboxylate:sodium symporter activity	GO:0140161	0	0	1	#VALUE!	0	0	1	#VALUE!
orotate phosphoribosyltransferase activity	GO:0004588	1	0	1	#NUM!	1	0	1	#NUM!
RNA polymerase III core binding	GO:0000994	1	0	1	#NUM!	1	0	1	#NUM!
vascular endothelial growth factor-activated receptor activity	GO:0005021	5	0	1	#NUM!	5	1	0.3777	0.7932
pre-mRNA intronic pyrimidine-rich binding	GO:0097158	1	0	1	#NUM!	1	0	1	#NUM!
fibrinogen binding	GO:0070051	1	0	1	#NUM!	1	0	1	#NUM!
glycine-tRNA ligase activity	GO:0004820	1	0	1	#NUM!	1	0	1	#NUM!
hydrolase activity, acting on ester bonds	GO:0016788	4	0	1	#NUM!	2	0	1	#NUM!
hormone receptor binding	GO:0051427	2	0	1	#NUM!	0	0	1	#VALUE!
sodium channel activity	GO:0005272	1	0	1	#NUM!	1	0	1	#NUM!
protein-arginine deiminase activity	GO:0004668	0	0	1	#VALUE!	0	0	1	#VALUE!
ferrous iron binding	GO:0008198	12	1	1	-0.0929929	12	1	1	-0.0822692
growth hormone-releasing hormone activity	GO:0016608	1	0	1	#NUM!	1	0	1	#NUM!
vascular endothelial growth factor receptor binding	GO:0005172	4	0	1	#NUM!	3	0	1	#NUM!
C-rich single-stranded DNA binding	GO:1990829	2	0	1	#NUM!	2	0	1	#NUM!
cell adhesive protein binding involved in bundle of His cell-Purkinje myocyte communication	GO:0086083	3	0	1	#NUM!	3	0	1	#NUM!
oxysterol binding	GO:0008142	3	0	1	#NUM!	3	0	1	#NUM!
glycerate dehydrogenase activity	GO:0008465	1	0	1	#NUM!	1	0	1	#NUM!
NAD(P)+ transhydrogenase activity	GO:0008746	1	0	1	#NUM!	1	0	1	#NUM!
acetyl-CoA carboxylase activity	GO:0003989	1	0	1	#NUM!	1	0	1	#NUM!
dicarboxylic acid transmembrane transporter activity	GO:0005310	0	0	1	#VALUE!	0	0	1	#VALUE!
BRE binding	GO:0042835	1	0	1	#NUM!	1	0	1	#NUM!
angiotensin receptor binding	GO:0031701	2	0	1	#NUM!	2	0	1	#NUM!
MH2 domain binding	GO:0035500	1	0	1	#NUM!	1	0	1	#NUM!
interleukin-16 receptor activity	GO:0042012	0	0	1	#VALUE!	1	0	1	#NUM!
G protein-coupled serotonin receptor binding	GO:0031821	4	0	1	#NUM!	4	0	1	#NUM!
aryl sulfotransferase activity	GO:0004062	3	0	1	#NUM!	4	0	1	#NUM!
voltage-gated potassium channel activity involved in atrial cardiac muscle cell action potential repolarization	GO:0086089	1	0	1	#NUM!	0	0	1	#VALUE!
monosialoganglioside sialyltransferase activity	GO:0047288	2	0	1	#NUM!	2	0	1	#NUM!
molybdenum ion binding	GO:0030151	1	0	1	#NUM!	2	1	0.172784	1.70949
IkappaB kinase complex binding	GO:0106137	2	0	1	#NUM!	2	0	1	#NUM!
nucleic acid transmembrane transporter activity	GO:0051032	1	0	1	#NUM!	1	0	1	#NUM!
ATPase coupled ion transmembrane transporter activity	GO:0042625	2	0	1	#NUM!	2	0	1	#NUM!
RNA stem-loop binding	GO:0035613	8	0	1	#NUM!	8	0	1	#NUM!
inositol trisphosphate phosphatase activity	GO:0046030	1	0	1	#NUM!	1	0	1	#NUM!
3alpha,7alpha,12alpha-trihydroxy-5beta-cholest-24-enoyl-CoA hydratase activity	GO:0033989	1	0	1	#NUM!	1	0	1	#NUM!
antioxidant activity	GO:0016209	10	1	1	0.0893287	11	1	1	0.00474215
prostaglandin-endoperoxide synthase activity	GO:0004666	2	0	1	#NUM!	2	0	1	#NUM!
CCR2 chemokine receptor binding	GO:0031727	0	0	1	#VALUE!	0	0	1	#VALUE!
acetylcholine-gated cation-selective channel activity	GO:0022848	2	0	1	#NUM!	1	0	1	#NUM!
protein kinase B binding	GO:0043422	10	1	1	0.0893287	9	1	0.574319	0.205413
sulfiredoxin activity	GO:0032542	1	0	1	#NUM!	1	0	1	#NUM!
dipeptidyl-peptidase activity	GO:0008239	3	0	1	#NUM!	3	0	1	#NUM!
double-stranded methylated DNA binding	GO:0010385	4	0	1	#NUM!	4	0	1	#NUM!
UDP-sugar diphosphatase activity	GO:0008768	2	0	1	#NUM!	2	0	1	#NUM!
tumor necrosis factor-activated receptor activity	GO:0005031	3	0	1	#NUM!	3	0	1	#NUM!
CXCR5 chemokine receptor binding	GO:0031724	0	0	1	#VALUE!	0	0	1	#VALUE!
hydroxylysine kinase activity	GO:0047992	1	0	1	#NUM!	0	0	1	#VALUE!
4-aminobutyrate:2-oxoglutarate transaminase activity	GO:0034386	1	0	1	#NUM!	1	0	1	#NUM!
maltose alpha-glucosidase activity	GO:0032450	2	0	1	#NUM!	2	0	1	#NUM!
proline dipeptidase activity	GO:0102009	1	0	1	#NUM!	1	0	1	#NUM!
troponin C binding	GO:0030172	2	0	1	#NUM!	1	0	1	#NUM!
[acetyl-CoA carboxylase] kinase activity	GO:0050405	2	0	1	#NUM!	2	0	1	#NUM!
phospholipid-translocating ATPase activity	GO:0004012	1	0	1	#NUM!	1	0	1	#NUM!
exo-alpha-sialidase activity	GO:0004308	2	0	1	#NUM!	2	0	1	#NUM!
peptide receptor activity	GO:0001653	2	0	1	#NUM!	2	0	1	#NUM!
phosphatidylinositol 3-kinase catalytic subunit binding	GO:0036313	1	0	1	#NUM!	1	0	1	#NUM!
biliverdin reductase activity	GO:0004074	2	0	1	#NUM!	2	0	1	#NUM!
JUN kinase phosphatase activity	GO:0008579	1	0	1	#NUM!	1	0	1	#NUM!
arginine deiminase activity	GO:0016990	0	0	1	#VALUE!	0	0	1	#VALUE!
pre-mRNA 5'-splice site binding	GO:0030627	1	0	1	#NUM!	1	0	1	#NUM!
NAD-dependent protein deacetylase activity	GO:0034979	1	0	1	#NUM!	1	0	1	#NUM!
heptaldehyde:oxygen oxidoreductase activity	GO:0102798	1	0	1	#NUM!	1	0	1	#NUM!
vasoactive intestinal polypeptide receptor activity	GO:0004999	1	0	1	#NUM!	1	0	1	#NUM!
heme oxygenase (decyclizing) activity	GO:0004392	1	0	1	#NUM!	2	0	1	#NUM!
TAP binding	GO:0046977	1	0	1	#NUM!	1	0	1	#NUM!
pyridoxal phosphatase activity	GO:0033883	2	0	1	#NUM!	2	0	1	#NUM!
diacylglycerol kinase activity	GO:0004143	5	0	1	#NUM!	5	0	1	#NUM!
xanthine dehydrogenase activity	GO:0004854	1	0	1	#NUM!	1	0	1	#NUM!
formaldehyde dehydrogenase activity	GO:0018467	1	0	1	#NUM!	1	0	1	#NUM!
linoleoyl-CoA desaturase activity	GO:0016213	1	0	1	#NUM!	1	0	1	#NUM!
CCR6 chemokine receptor binding	GO:0031731	0	0	1	#VALUE!	0	0	1	#VALUE!
denatured protein binding	GO:0031249	1	0	1	#NUM!	1	0	1	#NUM!
ubiquitin-like protein binding	GO:0032182	3	0	1	#NUM!	3	0	1	#NUM!
prostaglandin-E2 9-reductase activity	GO:0050221	1	0	1	#NUM!	1	0	1	#NUM!
protein phosphatase 2B binding	GO:0030346	3	0	1	#NUM!	3	0	1	#NUM!
cytidylate kinase activity	GO:0004127	1	0	1	#NUM!	1	0	1	#NUM!
Ral guanyl-nucleotide exchange factor activity	GO:0008321	1	0	1	#NUM!	1	0	1	#NUM!
IgG binding	GO:0019864	3	0	1	#NUM!	2	0	1	#NUM!
AP-2 adaptor complex binding	GO:0035612	6	0	1	#NUM!	6	0	1	#NUM!
metalloaminopeptidase activity	GO:0070006	6	0	1	#NUM!	6	0	1	#NUM!
biotin carboxylase activity	GO:0004075	1	0	1	#NUM!	1	0	1	#NUM!
structural constituent of chromatin	GO:0030527	1	0	1	#NUM!	1	0	1	#NUM!
RNA polymerase II transcription regulator recruiting activity	GO:0001135	1	0	1	#NUM!	1	0	1	#NUM!
angiotensin type I receptor activity	GO:0001596	0	0	1	#VALUE!	0	0	1	#VALUE!
substance K receptor binding	GO:0031837	2	0	1	#NUM!	2	0	1	#NUM!
aspartic-type peptidase activity	GO:0070001	1	0	1	#NUM!	1	0	1	#NUM!
cAMP-dependent protein kinase regulator activity	GO:0008603	5	0	1	#NUM!	5	0	1	#NUM!
endopeptidase activator activity	GO:0061133	5	0	1	#NUM!	5	0	1	#NUM!
adenylate cyclase activity	GO:0004016	2	0	1	#NUM!	2	0	1	#NUM!
metal chelating activity	GO:0046911	1	0	1	#NUM!	1	0	1	#NUM!
alanine-glyoxylate transaminase activity	GO:0008453	0	0	1	#VALUE!	0	0	1	#VALUE!
glucoside transmembrane transporter activity	GO:0042947	1	0	1	#NUM!	1	0	1	#NUM!
polyol transmembrane transporter activity	GO:0015166	1	0	1	#NUM!	1	0	1	#NUM!
calcium-transporting ATPase activity	GO:0005388	2	0	1	#NUM!	2	0	1	#NUM!
hyaluronoglucuronidase activity	GO:0033906	1	0	1	#NUM!	0	0	1	#VALUE!
mRNA cap binding	GO:0098808	2	0	1	#NUM!	2	0	1	#NUM!
diacylglycerol binding	GO:0019992	6	0	1	#NUM!	7	0	1	#NUM!
apelin receptor binding	GO:0031704	1	0	1	#NUM!	1	0	1	#NUM!
neuropeptide hormone activity	GO:0005184	8	0	1	#NUM!	7	1	0.485299	0.456727
placental growth factor-activated receptor activity	GO:0036332	1	0	1	#NUM!	1	0	1	#NUM!
C2H2 zinc finger domain binding	GO:0070742	11	1	1	-0.00598149	11	2	0.262109	0.697889
hepatocyte growth factor receptor binding	GO:0005171	1	0	1	#NUM!	1	0	1	#NUM!
ribosome binding	GO:0043022	27	2	1	-0.210776	28	3	0.736769	0.169045
UDP-galactose transmembrane transporter activity	GO:0005459	1	0	1	#NUM!	1	0	1	#NUM!
sphingomyelin phosphodiesterase activity	GO:0004767	3	0	1	#NUM!	3	0	1	#NUM!
alpha-2C adrenergic receptor binding	GO:0031696	2	0	1	#NUM!	2	0	1	#NUM!
very-low-density lipoprotein particle receptor binding	GO:0070326	2	0	1	#NUM!	2	0	1	#NUM!
scavenger receptor binding	GO:0005124	1	0	1	#NUM!	1	0	1	#NUM!
proton-transporting ATP synthase activity, rotational mechanism	GO:0046933	9	0	1	#NUM!	9	0	1	#NUM!
bis(5'-adenosyl)-pentaphosphatase activity	GO:0034432	3	0	1	#NUM!	3	0	1	#NUM!
progesterone receptor binding	GO:0033142	2	0	1	#NUM!	2	0	1	#NUM!
inorganic phosphate transmembrane transporter activity	GO:0005315	2	0	1	#NUM!	2	0	1	#NUM!
phosphoglycerate kinase activity	GO:0004618	1	0	1	#NUM!	1	0	1	#NUM!
8-oxo-dGDP phosphatase activity	GO:0044715	2	0	1	#NUM!	1	0	1	#NUM!
hemi-methylated DNA-binding	GO:0044729	1	0	1	#NUM!	1	0	1	#NUM!
ADP-ribosylarginine hydrolase activity	GO:0003875	1	0	1	#NUM!	1	0	1	#NUM!
lutropin-choriogonadotropic hormone receptor binding	GO:0031775	1	0	1	#NUM!	1	0	1	#NUM!
aspartic-type endopeptidase inhibitor activity	GO:0019828	2	0	1	#NUM!	2	0	1	#NUM!
nucleobase transmembrane transporter activity	GO:0015205	1	0	1	#NUM!	1	0	1	#NUM!
benzodiazepine receptor binding	GO:0030156	3	0	1	#NUM!	3	0	1	#NUM!
histone methyltransferase activity (H4-K20 specific)	GO:0042799	2	0	1	#NUM!	1	0	1	#NUM!
virus receptor activity	GO:0001618	29	2	1	-0.282235	30	1	0.516577	-0.99856
oxygen sensor activity	GO:0019826	2	0	1	#NUM!	2	0	1	#NUM!
extracellular matrix structural constituent conferring compression resistance	GO:0030021	4	0	1	#NUM!	3	0	1	#NUM!
geranyltranstransferase activity	GO:0004337	2	0	1	#NUM!	2	0	1	#NUM!
dihydronicotinamide riboside quinone reductase activity	GO:0001512	1	0	1	#NUM!	1	0	1	#NUM!
leptin receptor activity	GO:0038021	1	0	1	#NUM!	1	0	1	#NUM!
RNA trimethylguanosine synthase activity	GO:0071164	1	0	1	#NUM!	1	0	1	#NUM!
tRNA (cytosine) methyltransferase activity	GO:0016427	1	0	1	#NUM!	1	0	1	#NUM!
phosphoribosylformylglycinamidine cyclo-ligase activity	GO:0004641	1	0	1	#NUM!	1	0	1	#NUM!
lysophosphatidic acid binding	GO:0035727	2	0	1	#NUM!	2	0	1	#NUM!
calcitonin binding	GO:0032841	0	0	1	#VALUE!	0	0	1	#VALUE!
palmitoleoyltransferase activity	GO:1990698	1	0	1	#NUM!	1	0	1	#NUM!
phosphatidylinositol-4,5-bisphosphate 4-phosphatase activity	GO:0034597	1	0	1	#NUM!	1	0	1	#NUM!
peptidase activator activity	GO:0016504	6	0	1	#NUM!	6	0	1	#NUM!
pyrophosphatase activity	GO:0016462	1	0	1	#NUM!	1	0	1	#NUM!
MHC class I protein binding	GO:0042288	13	1	1	-0.173036	12	1	1	-0.0822692
geranylgeranyl reductase activity	GO:0045550	1	0	1	#NUM!	1	0	1	#NUM!
L-ascorbate:sodium symporter activity	GO:0008520	1	0	1	#NUM!	1	0	1	#NUM!
phosphotransferase activity, for other substituted phosphate groups	GO:0016780	1	0	1	#NUM!	1	0	1	#NUM!
glycerol-3-phosphate O-acyltransferase activity	GO:0004366	1	0	1	#NUM!	1	0	1	#NUM!
GDP-dissociation inhibitor binding	GO:0051021	1	0	1	#NUM!	1	0	1	#NUM!
polynucleotide 5'-phosphatase activity	GO:0004651	1	0	1	#NUM!	1	0	1	#NUM!
phospholipase A1 activity	GO:0008970	4	0	1	#NUM!	3	0	1	#NUM!
calcium-independent phospholipase A2 activity	GO:0047499	2	0	1	#NUM!	2	0	1	#NUM!
glycogen (starch) synthase activity	GO:0004373	1	0	1	#NUM!	1	0	1	#NUM!
lysine-tRNA ligase activity	GO:0004824	1	0	1	#NUM!	1	0	1	#NUM!
RNA polymerase III type 3 promoter sequence-specific DNA binding	GO:0001006	1	0	1	#NUM!	1	0	1	#NUM!
methylmalonate-semialdehyde dehydrogenase (acylating) activity	GO:0004491	1	0	1	#NUM!	1	0	1	#NUM!
alkyl hydroperoxide reductase activity	GO:0008785	1	0	1	#NUM!	1	0	1	#NUM!
nitrite reductase (NO-forming) activity	GO:0050421	1	0	1	#NUM!	1	0	1	#NUM!
glycogenin glucosyltransferase activity	GO:0008466	2	0	1	#NUM!	2	0	1	#NUM!
glutamate:sodium symporter activity	GO:0015501	3	0	1	#NUM!	3	0	1	#NUM!
palmitoyl-(protein) hydrolase activity	GO:0008474	4	0	1	#NUM!	4	0	1	#NUM!
GDP-mannose 3,5-epimerase activity	GO:0047918	1	0	1	#NUM!	1	0	1	#NUM!
MHC class Ib protein binding	GO:0023029	2	0	1	#NUM!	2	0	1	#NUM!
voltage-gated potassium channel activity involved in ventricular cardiac muscle cell action potential repolarization	GO:1902282	1	0	1	#NUM!	1	0	1	#NUM!
methionine adenosyltransferase regulator activity	GO:0048270	1	0	1	#NUM!	1	0	1	#NUM!
asparaginase activity	GO:0004067	1	0	1	#NUM!	1	0	1	#NUM!
RNA polymerase II regulatory region DNA binding	GO:0001012	8	0	1	#NUM!	9	0	1	#NUM!
kynurenine-glyoxylate transaminase activity	GO:0047315	1	0	1	#NUM!	1	0	1	#NUM!
opioid peptide activity	GO:0001515	1	0	1	#NUM!	0	0	1	#VALUE!
endoribonuclease inhibitor activity	GO:0060698	1	0	1	#NUM!	1	0	1	#NUM!
amylin binding	GO:0097645	1	0	1	#NUM!	1	0	1	#NUM!
nucleoside monophosphate kinase activity	GO:0050145	4	0	1	#NUM!	4	0	1	#NUM!
phosphatidylinositol phosphate 4-phosphatase activity	GO:0034596	1	0	1	#NUM!	1	0	1	#NUM!
ATP-dependent NAD(P)H-hydrate dehydratase activity	GO:0047453	1	0	1	#NUM!	1	0	1	#NUM!
nucleoside binding	GO:0001882	2	0	1	#NUM!	2	0	1	#NUM!
glycine N-benzoyltransferase activity	GO:0047962	1	0	1	#NUM!	1	0	1	#NUM!
ribonuclease inhibitor activity	GO:0008428	1	0	1	#NUM!	1	0	1	#NUM!
acetylcholine receptor inhibitor activity	GO:0030550	1	0	1	#NUM!	1	0	1	#NUM!
glutathione transmembrane transporter activity	GO:0034634	1	0	1	#NUM!	1	0	1	#NUM!
growth hormone receptor activity	GO:0004903	1	0	1	#NUM!	1	0	1	#NUM!
gamma-butyrobetaine dioxygenase activity	GO:0008336	1	0	1	#NUM!	1	0	1	#NUM!
extracellular matrix structural constituent	GO:0005201	36	3	1	-0.0929929	34	2	0.765093	-0.430576
type II activin receptor binding	GO:0070699	1	0	1	#NUM!	1	0	1	#NUM!
type I interferon binding	GO:0019962	1	0	1	#NUM!	1	1	0.090479	2.40264
AMP-activated protein kinase activity	GO:0004679	3	0	1	#NUM!	3	0	1	#NUM!
extracellular matrix constituent conferring elasticity	GO:0030023	2	0	1	#NUM!	1	0	1	#NUM!
histamine receptor activity	GO:0004969	1	0	1	#NUM!	1	0	1	#NUM!
histamine oxidase activity	GO:0052598	0	0	1	#VALUE!	0	0	1	#VALUE!
aspartate-tRNA(Asn) ligase activity	GO:0050560	1	0	1	#NUM!	1	0	1	#NUM!
lithocholic acid binding	GO:1902121	0	0	1	#VALUE!	0	0	1	#VALUE!
NAD(P)+ transhydrogenase (B-specific) activity	GO:0003957	1	0	1	#NUM!	1	0	1	#NUM!
sphingosine N-acyltransferase activity	GO:0050291	2	0	1	#NUM!	2	0	1	#NUM!
17-alpha-hydroxyprogesterone aldolase activity	GO:0047442	0	0	1	#VALUE!	0	0	1	#VALUE!
oxidoreductase activity, acting on paired donors, with incorporation or reduction of molecular oxygen, NAD(P)H as one donor, and incorporation of one atom of oxygen	GO:0016709	4	0	1	#NUM!	4	0	1	#NUM!
L-cysteine:2-oxoglutarate aminotransferase activity	GO:0047801	1	0	1	#NUM!	1	0	1	#NUM!
succinate dehydrogenase activity	GO:0000104	1	0	1	#NUM!	1	0	1	#NUM!
L-ascorbic acid transmembrane transporter activity	GO:0015229	1	0	1	#NUM!	1	0	1	#NUM!
calcium-dependent phospholipid binding	GO:0005544	22	2	1	-0.00598149	22	2	1	0.00474215
testosterone dehydrogenase [NAD(P)] activity	GO:0030283	1	0	1	#NUM!	1	0	1	#NUM!
tRNA (guanine-N1-)-methyltransferase activity	GO:0009019	1	0	1	#NUM!	1	0	1	#NUM!
galanin receptor activity	GO:0004966	2	0	1	#NUM!	2	0	1	#NUM!
ligand-gated calcium channel activity	GO:0099604	2	0	1	#NUM!	2	0	1	#NUM!
thiamine transmembrane transporter activity	GO:0015234	2	0	1	#NUM!	2	0	1	#NUM!
glucagon receptor activity	GO:0004967	0	0	1	#VALUE!	0	0	1	#VALUE!
2',3'-cyclic-nucleotide 3'-phosphodiesterase activity	GO:0004113	1	0	1	#NUM!	1	0	1	#NUM!
gap junction channel activity involved in atrial cardiac muscle cell-AV node cell electrical coupling	GO:0086076	1	0	1	#NUM!	1	0	1	#NUM!
proteinase activated receptor binding	GO:0031871	3	0	1	#NUM!	3	0	1	#NUM!
vitamin transmembrane transporter activity	GO:0090482	0	0	1	#VALUE!	0	0	1	#VALUE!
neurotransmitter:sodium symporter activity	GO:0005328	1	0	1	#NUM!	1	0	1	#NUM!
glucuronyl-galactosyl-proteoglycan 4-alpha-N-acetylglucosaminyltransferase activity	GO:0001888	1	0	1	#NUM!	1	0	1	#NUM!
peptide-glutamate-N-acetyltransferase activity	GO:1990190	1	0	1	#NUM!	1	0	1	#NUM!
fumarate hydratase activity	GO:0004333	1	0	1	#NUM!	1	0	1	#NUM!
TAP1 binding	GO:0046978	2	0	1	#NUM!	2	0	1	#NUM!
endothelin A receptor binding	GO:0031707	1	0	1	#NUM!	1	0	1	#NUM!
oxoglutarate dehydrogenase (succinyl-transferring) activity	GO:0004591	2	0	1	#NUM!	2	0	1	#NUM!
protein binding, bridging	GO:0030674	51	4	1	-0.153617	51	6	0.460304	0.262571
8-oxo-7,8-dihydroguanine DNA N-glycosylase activity	GO:0034039	2	0	1	#NUM!	2	0	1	#NUM!
protein-glycine ligase activity	GO:0070735	1	0	1	#NUM!	1	0	1	#NUM!
rRNA (guanosine-2'-O-)-methyltransferase activity	GO:0070039	0	0	1	#VALUE!	0	0	1	#VALUE!
intracellular calcium activated chloride channel activity	GO:0005229	2	0	1	#NUM!	3	0	1	#NUM!
histidine decarboxylase activity	GO:0004398	0	0	1	#VALUE!	0	0	1	#VALUE!
NF-kappaB-inducing kinase activity	GO:0004704	2	0	1	#NUM!	2	0	1	#NUM!
ligand-activated transcription factor activity	GO:0098531	1	0	1	#NUM!	1	0	1	#NUM!
hemoglobin alpha binding	GO:0031721	1	0	1	#NUM!	1	0	1	#NUM!
lipid kinase activity	GO:0001727	2	0	1	#NUM!	2	0	1	#NUM!
neurohypophyseal hormone activity	GO:0005185	0	0	1	#VALUE!	0	0	1	#VALUE!
peptidase inhibitor activity	GO:0030414	2	0	1	#NUM!	3	0	1	#NUM!
volume-sensitive anion channel activity	GO:0005225	3	0	1	#NUM!	2	0	1	#NUM!
N-terminal protein N-methyltransferase activity	GO:0071885	1	0	1	#NUM!	1	0	1	#NUM!
O-acyltransferase activity	GO:0008374	3	0	1	#NUM!	3	0	1	#NUM!
carboxylic acid transmembrane transporter activity	GO:0046943	0	0	1	#VALUE!	0	0	1	#VALUE!
succinate dehydrogenase (ubiquinone) activity	GO:0008177	3	0	1	#NUM!	3	0	1	#NUM!
1-alkyl-2-acetylglycerophosphocholine esterase activity	GO:0003847	2	0	1	#NUM!	2	0	1	#NUM!
phosphate ion transmembrane transporter activity	GO:0015114	1	0	1	#NUM!	1	0	1	#NUM!
peptidyl-aspartic acid 3-dioxygenase activity	GO:0062101	1	0	1	#NUM!	1	0	1	#NUM!
acid phosphatase activity	GO:0003993	3	0	1	#NUM!	3	0	1	#NUM!
hydroxyacid-oxoacid transhydrogenase activity	GO:0047988	1	0	1	#NUM!	1	0	1	#NUM!
UFM1 transferase activity	GO:0071568	1	0	1	#NUM!	1	0	1	#NUM!
voltage-gated calcium channel activity involved in positive regulation of presynaptic cytosolic calcium levels	GO:0099635	1	0	1	#NUM!	1	0	1	#NUM!
purine nucleotide binding	GO:0017076	1	0	1	#NUM!	1	0	1	#NUM!
cell adhesive protein binding involved in AV node cell-bundle of His cell communication	GO:0086082	1	0	1	#NUM!	1	0	1	#NUM!
glucuronosyl-N-acetylgalactosaminyl-proteoglycan 4-beta-N-acetylgalactosaminyltransferase activity	GO:0047238	1	0	1	#NUM!	1	0	1	#NUM!
potassium:proton exchanging ATPase activity	GO:0008900	1	0	1	#NUM!	0	0	1	#VALUE!
endoribonuclease activity	GO:0004521	11	1	1	-0.00598149	13	0	0.622781	#NUM!
vitamin E binding	GO:0008431	0	0	1	#VALUE!	0	0	1	#VALUE!
glucosamine 6-phosphate N-acetyltransferase activity	GO:0004343	1	0	1	#NUM!	1	0	1	#NUM!
tubulin-glutamic acid ligase activity	GO:0070740	1	0	1	#NUM!	1	0	1	#NUM!
amylase activity	GO:0016160	1	0	1	#NUM!	1	0	1	#NUM!
adrenergic receptor activity	GO:0004935	2	0	1	#NUM!	2	0	1	#NUM!
fibroblast growth factor receptor binding	GO:0005104	3	0	1	#NUM!	3	0	1	#NUM!
galactose binding	GO:0005534	1	0	1	#NUM!	2	1	0.172784	1.70949
DNA/RNA helicase activity	GO:0033677	1	0	1	#NUM!	1	0	1	#NUM!
1-alkylglycerophosphocholine O-acetyltransferase activity	GO:0047192	1	0	1	#NUM!	1	0	1	#NUM!
strictosidine synthase activity	GO:0016844	1	0	1	#NUM!	1	0	1	#NUM!
cupric ion binding	GO:1903135	2	0	1	#NUM!	2	0	1	#NUM!
pyruvate dehydrogenase (acetyl-transferring) activity	GO:0004739	2	0	1	#NUM!	2	0	1	#NUM!
NADPH:quinone reductase activity	GO:0003960	1	0	1	#NUM!	2	0	1	#NUM!
ubiquitin-protein transferase regulator activity	GO:0055106	2	0	1	#NUM!	2	0	1	#NUM!
GDP binding	GO:0019003	52	4	1	-0.173036	51	5	0.805261	0.0802497
rRNA binding	GO:0019843	23	2	1	-0.0504333	22	1	0.715768	-0.688405
melanocortin receptor activity	GO:0004977	2	0	1	#NUM!	2	0	1	#NUM!
intermediate filament binding	GO:0019215	3	0	1	#NUM!	3	0	1	#NUM!
proteasome regulatory particle binding	GO:1904855	1	0	1	#NUM!	1	0	1	#NUM!
rRNA methyltransferase activity	GO:0008649	1	0	1	#NUM!	1	0	1	#NUM!
glutathione synthase activity	GO:0004363	1	0	1	#NUM!	1	0	1	#NUM!
sodium-dependent L-ascorbate transmembrane transporter activity	GO:0070890	1	0	1	#NUM!	1	0	1	#NUM!
interleukin-23 receptor binding	GO:0045519	1	0	1	#NUM!	1	0	1	#NUM!
dihydroceramide kinase activity	GO:0102773	1	0	1	#NUM!	1	0	1	#NUM!
GPI-linked ephrin receptor activity	GO:0005004	4	0	1	#NUM!	4	0	1	#NUM!
phosphatidate phosphatase activity	GO:0008195	4	0	1	#NUM!	4	0	1	#NUM!
glutamate binding	GO:0016595	6	0	1	#NUM!	6	0	1	#NUM!
hydroxypyruvate reductase activity	GO:0016618	1	0	1	#NUM!	1	0	1	#NUM!
phosphotransferase activity, alcohol group as acceptor	GO:0016773	1	0	1	#NUM!	1	0	1	#NUM!
RNA-directed 5'-3' RNA polymerase activity	GO:0003968	1	0	1	#NUM!	1	0	1	#NUM!
GMP synthase activity	GO:0003921	1	0	1	#NUM!	1	0	1	#NUM!
thyroid hormone binding	GO:0070324	6	0	1	#NUM!	6	0	1	#NUM!
phosphorylase kinase regulator activity	GO:0008607	2	0	1	#NUM!	2	0	1	#NUM!
nerve growth factor receptor binding	GO:0005163	1	0	1	#NUM!	1	0	1	#NUM!
peptidyl-cysteine S-nitrosylase activity	GO:0035605	1	0	1	#NUM!	1	0	1	#NUM!
HLA-A specific activating MHC class I receptor activity	GO:0030108	1	0	1	#NUM!	1	0	1	#NUM!
6-phosphofructo-2-kinase activity	GO:0003873	1	0	1	#NUM!	2	0	1	#NUM!
DNA-3-methyladenine glycosylase activity	GO:0008725	1	0	1	#NUM!	1	0	1	#NUM!
N-acetylgalactosamine-6-phosphate deacetylase activity	GO:0047419	0	0	1	#VALUE!	0	0	1	#VALUE!
leptin receptor binding	GO:1990460	3	0	1	#NUM!	3	0	1	#NUM!
thymidine kinase activity	GO:0004797	0	0	1	#VALUE!	0	0	1	#VALUE!
GDP-4-dehydro-D-rhamnose reductase activity	GO:0042356	1	0	1	#NUM!	1	0	1	#NUM!
rRNA (adenine) methyltransferase activity	GO:0016433	1	0	1	#NUM!	1	0	1	#NUM!
sterol esterase activity	GO:0004771	0	0	1	#VALUE!	1	0	1	#NUM!
ephrin receptor activity	GO:0005003	2	0	1	#NUM!	2	0	1	#NUM!
tripeptidyl-peptidase activity	GO:0008240	1	0	1	#NUM!	1	0	1	#NUM!
mannokinase activity	GO:0019158	1	0	1	#NUM!	2	0	1	#NUM!
(R)-3-amino-2-methylpropionate-pyruvate transaminase activity	GO:0047305	0	0	1	#VALUE!	0	0	1	#VALUE!
protein farnesyltransferase activity	GO:0004660	1	0	1	#NUM!	1	0	1	#NUM!
tRNA (adenine-N1-)-methyltransferase activity	GO:0016429	1	0	1	#NUM!	1	0	1	#NUM!
myosin phosphatase regulator activity	GO:0017020	1	0	1	#NUM!	1	0	1	#NUM!
histone acetyltransferase regulator activity	GO:0035034	1	0	1	#NUM!	1	0	1	#NUM!
fatty acid ligase activity	GO:0015645	0	0	1	#VALUE!	1	0	1	#NUM!
methione N-acyltransferase activity	GO:0103045	0	0	1	#VALUE!	0	0	1	#VALUE!
lysophosphatidic acid acyltransferase activity	GO:0042171	1	0	1	#NUM!	1	0	1	#NUM!
carbon dioxide transmembrane transporter activity	GO:0035379	1	0	1	#NUM!	1	0	1	#NUM!
carbonate dehydratase activity	GO:0004089	6	0	1	#NUM!	5	2	0.0679672	1.48635
fatty acid alpha-hydroxylase activity	GO:0080132	1	0	1	#NUM!	1	0	1	#NUM!
copper chaperone activity	GO:0016531	2	0	1	#NUM!	2	0	1	#NUM!
spermidine synthase activity	GO:0004766	1	0	1	#NUM!	1	0	1	#NUM!
sodium-exporting ATPase activity, phosphorylative mechanism	GO:0008554	0	0	1	#VALUE!	0	0	1	#VALUE!
ribosomal protein S6 kinase activity	GO:0004711	6	0	1	#NUM!	6	1	0.434047	0.610878
EH domain binding	GO:1990175	1	0	1	#NUM!	1	0	1	#NUM!
calcium-release channel activity	GO:0015278	3	0	1	#NUM!	3	0	1	#NUM!
riboflavin transmembrane transporter activity	GO:0032217	2	0	1	#NUM!	2	0	1	#NUM!
microfibril binding	GO:0050436	2	0	1	#NUM!	2	0	1	#NUM!
neurotrophin TRKB receptor binding	GO:0005169	1	0	1	#NUM!	1	0	1	#NUM!
U2 snRNP binding	GO:1990447	1	0	1	#NUM!	1	0	1	#NUM!
amidinotransferase activity	GO:0015067	1	0	1	#NUM!	1	1	0.090479	2.40264
sodium:phosphate symporter activity	GO:0005436	1	0	1	#NUM!	1	0	1	#NUM!
transforming growth factor beta receptor activity, type II	GO:0005026	3	0	1	#NUM!	3	0	1	#NUM!
hypoglycin A gamma-glutamyl transpeptidase activity	GO:0102953	1	0	1	#NUM!	1	0	1	#NUM!
GTPase regulator activity	GO:0030695	11	1	1	-0.00598149	11	1	1	0.00474215
cAMP-dependent protein kinase activity	GO:0004691	6	0	1	#NUM!	6	0	1	#NUM!
flavonoid 3'-monooxygenase activity	GO:0016711	1	0	1	#NUM!	0	0	1	#VALUE!
arachidonic acid omega-hydroxylase activity	GO:0052869	0	0	1	#VALUE!	0	0	1	#VALUE!
NMDA glutamate receptor activity	GO:0004972	4	0	1	#NUM!	4	0	1	#NUM!
carbonyl reductase (NADPH) activity	GO:0004090	4	0	1	#NUM!	2	0	1	#NUM!
long-chain fatty acid binding	GO:0036041	3	0	1	#NUM!	3	0	1	#NUM!
ribosylnicotinamide kinase activity	GO:0050262	1	0	1	#NUM!	1	0	1	#NUM!
oxidoreductase activity, acting on single donors with incorporation of molecular oxygen, incorporation of two atoms of oxygen	GO:0016702	4	0	1	#NUM!	4	0	1	#NUM!
interferon-gamma receptor binding	GO:0005133	1	0	1	#NUM!	1	0	1	#NUM!
ATP-dependent microtubule motor activity, plus-end-directed	GO:0008574	9	0	1	#NUM!	8	0	1	#NUM!
phosphatidylinositol transporter activity	GO:0008526	6	0	1	#NUM!	6	0	1	#NUM!
Rab GTPase binding	GO:0017137	80	7	1	-0.0442027	79	8	0.692553	0.112631
aquacobalamin reductase (NADPH) activity	GO:0050444	1	0	1	#NUM!	1	0	1	#NUM!
voltage-gated anion channel activity	GO:0008308	3	0	1	#NUM!	3	0	1	#NUM!
DNA/DNA annealing activity	GO:1990814	1	0	1	#NUM!	1	0	1	#NUM!
oxidative phosphorylation uncoupler activity	GO:0017077	0	0	1	#VALUE!	0	0	1	#VALUE!
type I interferon receptor activity	GO:0004905	1	0	1	#NUM!	1	1	0.090479	2.40264
MAP kinase phosphatase activity	GO:0033549	2	0	1	#NUM!	2	0	1	#NUM!
exogenous protein binding	GO:0140272	0	0	1	#VALUE!	1	0	1	#NUM!
protein C-terminal leucine carboxyl O-methyltransferase activity	GO:0018423	1	0	1	#NUM!	1	0	1	#NUM!
deoxyribonucleoside 5'-monophosphate N-glycosidase activity	GO:0070694	1	0	1	#NUM!	1	0	1	#NUM!
galactokinase activity	GO:0004335	0	0	1	#VALUE!	1	1	0.090479	2.40264
inositol-3-phosphate synthase activity	GO:0004512	1	0	1	#NUM!	1	0	1	#NUM!
oxidoreductase activity, acting on other nitrogenous compounds as donors	GO:0016661	1	0	1	#NUM!	1	0	1	#NUM!
heteroduplex DNA loop binding	GO:0000404	1	0	1	#NUM!	1	0	1	#NUM!
phenylethanolamine N-methyltransferase activity	GO:0004603	0	0	1	#VALUE!	0	0	1	#VALUE!
C5L2 anaphylatoxin chemotactic receptor binding	GO:0031715	1	0	1	#NUM!	1	0	1	#NUM!
NAD(P)H dehydrogenase (quinone) activity	GO:0003955	1	0	1	#NUM!	1	0	1	#NUM!
thymidylate kinase activity	GO:0004798	1	0	1	#NUM!	1	0	1	#NUM!
squalene synthase activity	GO:0051996	1	0	1	#NUM!	1	0	1	#NUM!
NAD-dependent histone deacetylase activity (H4-K16 specific)	GO:0046970	0	0	1	#VALUE!	0	0	1	#VALUE!
histone-glutamine methyltransferase activity	GO:1990259	1	0	1	#NUM!	1	0	1	#NUM!
rRNA (guanine) methyltransferase activity	GO:0016435	2	0	1	#NUM!	2	0	1	#NUM!
[truncated: 1,207 more rows]

## Sheet: PCG40-59
#PCG40-59(θ=0.5)		Male				Female
Gene ontology (biological process)	Gene ontology IDs	AllGene	Critical	P-value	Enrichment(log scale)	AllGene	Critical	P-value	Enrichment(log scale)
identical protein binding	GO:0042802	706	128	1.67535e-16	0.715571	701	116	8.65711e-15	0.706946
telomeric DNA binding	GO:0042162	21	12	2.94501e-08	1.86354	21	12	1.15023e-08	1.94625
transforming growth factor beta receptor, pathway-specific cytoplasmic mediator activity	GO:0030618	5	5	5.38934e-06	2.42316	5	5	3.5581e-06	2.50586
protein C-terminus binding	GO:0008022	145	30	8.82273e-06	0.84762	142	26	7.13171e-05	0.808134
G-rich strand telomeric DNA binding	GO:0098505	9	6	3.15005e-05	2.01769	9	5	0.000339379	1.91808
I-SMAD binding	GO:0070411	9	6	3.15005e-05	2.01769	9	6	1.95065e-05	2.1004
MAP kinase activity	GO:0004707	13	7	4.43223e-05	1.80412	13	6	0.000299657	1.73267
ubiquitin protein ligase binding	GO:0031625	239	40	6.57376e-05	0.635572	236	35	0.000584468	0.59738
phosphotyrosine residue binding	GO:0001784	33	11	7.64038e-05	1.32454	32	9	0.000763968	1.23735
protein domain specific binding	GO:0019904	175	31	0.000201943	0.692357	173	27	0.000989748	0.648409
protein-containing complex binding	GO:0044877	177	31	0.000221996	0.680993	173	31	2.64534e-05	0.78656
tau protein binding	GO:0048156	38	11	0.000315128	1.18347	38	9	0.00285634	1.0655
RNA polymerase II proximal promoter sequence-specific DNA binding	GO:0000978	244	38	0.000505702	0.563574	229	37	6.09353e-05	0.68306
protein kinase C binding	GO:0005080	35	10	0.000660573	1.17039	34	6	0.0543601	0.771263
p53 binding	GO:0002039	54	13	0.000669943	0.999121	54	13	0.000300307	1.08183
enzyme binding	GO:0019899	239	37	0.00068542	0.55761	238	32	0.00508944	0.499329
NFAT protein binding	GO:0051525	3	3	0.000693295	2.42316	2	2	0.00664812	2.50586
DNA-binding transcription activator activity, RNA polymerase II-specific	GO:0001228	197	31	0.00134559	0.573939	188	33	1.93393e-05	0.76593
DEAD/H-box RNA helicase binding	GO:0017151	7	4	0.00172071	1.86354	7	4	0.00125726	1.94625
SUMO transferase activity	GO:0019789	16	6	0.0017461	1.44233	15	5	0.00535118	1.40725
L-amino acid transmembrane transporter activity	GO:0015179	4	3	0.00258966	2.13547	4	2	0.0356949	1.81272
sodium channel inhibitor activity	GO:0019871	4	3	0.00258966	2.13547	4	3	0.00203104	2.21818
neutral amino acid transmembrane transporter activity	GO:0015175	4	3	0.00258966	2.13547	4	2	0.0356949	1.81272
histone methyltransferase activity (H4-R3 specific)	GO:0044020	4	3	0.00258966	2.13547	4	3	0.00203104	2.21818
chromatin binding	GO:0003682	249	36	0.00293555	0.489222	242	33	0.00371948	0.513434
protein kinase regulator activity	GO:0019887	8	4	0.00320111	1.73001	8	4	0.00235285	1.81272
protein kinase binding	GO:0019901	304	42	0.00358816	0.443798	303	39	0.00359915	0.455693
beta-catenin binding	GO:0008013	58	12	0.00420792	0.84762	57	11	0.00561699	0.860708
activin binding	GO:0048185	9	4	0.00536096	1.61223	9	4	0.00396362	1.69493
bHLH transcription factor binding	GO:0043425	14	5	0.00547246	1.39354	13	5	0.00263034	1.55035
RNA polymerase II distal enhancer sequence-specific DNA binding	GO:0000980	46	10	0.00603225	0.8971	44	10	0.00235537	1.02426
double-stranded telomeric DNA binding	GO:0003691	5	3	0.00604769	1.91233	5	3	0.00476971	1.99504
phosphatidylinositol 3-kinase binding	GO:0043548	15	5	0.00761934	1.32454	15	5	0.00535118	1.40725
transcription factor binding	GO:0008134	219	31	0.0076365	0.468071	217	33	0.00054479	0.622474
collagen binding	GO:0005518	27	7	0.00764653	1.07323	25	7	0.00303579	1.2329
telethonin binding	GO:0031433	2	2	0.00784531	2.42316	1	1	0.081605	2.50586
nicotinate-nucleotide adenylyltransferase activity	GO:0004515	2	2	0.00784531	2.42316	2	1	0.156562	1.81272
GMP binding	GO:0019002	2	2	0.00784531	2.42316	2	2	0.00664812	2.50586
telomeric repeat-containing RNA binding	GO:0061752	2	2	0.00784531	2.42316	2	2	0.00664812	2.50586
deubiquitinase activator activity	GO:0035800	2	2	0.00784531	2.42316	2	2	0.00664812	2.50586
phosphatase binding	GO:0019902	34	8	0.00830008	0.976237	33	6	0.0479299	0.801116
transforming growth factor beta binding	GO:0050431	10	4	0.00831509	1.50687	9	3	0.0312841	1.40725
1-phosphatidylinositol-3-kinase regulator activity	GO:0046935	10	4	0.00831509	1.50687	10	4	0.00618379	1.58957
E-box binding	GO:0070888	28	7	0.00943482	1.03686	28	7	0.00603592	1.11957
ubiquitin-protein transferase activity	GO:0004842	176	26	0.00982996	0.510769	174	25	0.00465004	0.565685
primary miRNA binding	GO:0070878	6	3	0.0113024	1.73001	7	4	0.00125726	1.94625
oxidoreductase activity, acting on the CH-OH group of donors, NAD or NADP as acceptor	GO:0016616	6	3	0.0113024	1.73001	6	4	0.000575964	2.1004
thioesterase binding	GO:0031996	11	4	0.0121631	1.41156	11	4	0.00909817	1.49426
RNA polymerase II activating transcription factor binding	GO:0001102	30	7	0.0138976	0.967869	28	7	0.00603592	1.11957
protein phosphatase binding	GO:0019903	57	11	0.0152316	0.778	57	10	0.0234035	0.765398
amino acid transmembrane transporter activity	GO:0015171	7	3	0.0184887	1.57586	7	2	0.106083	1.2531
co-SMAD binding	GO:0070410	7	3	0.0184887	1.57586	7	3	0.0147431	1.65857
protein-arginine N-methyltransferase activity	GO:0016274	7	3	0.0184887	1.57586	7	3	0.0147431	1.65857
semaphorin receptor activity	GO:0017154	7	3	0.0184887	1.57586	7	2	0.106083	1.2531
vascular endothelial growth factor binding	GO:0038085	7	3	0.0184887	1.57586	7	2	0.106083	1.2531
ligase activity	GO:0016874	7	3	0.0184887	1.57586	7	3	0.0147431	1.65857
armadillo repeat domain binding	GO:0070016	7	3	0.0184887	1.57586	7	3	0.0147431	1.65857
disordered domain specific binding	GO:0097718	25	6	0.0194385	0.99604	26	6	0.0161346	1.03953
protein self-association	GO:0043621	32	7	0.0196963	0.90333	31	7	0.010831	1.01779
protein heterodimerization activity	GO:0046982	270	35	0.0211144	0.380082	267	31	0.039919	0.352603
gamma-tubulin binding	GO:0043015	19	5	0.0219434	1.08815	19	4	0.0635999	0.94772
nitric-oxide synthase regulator activity	GO:0030235	3	2	0.0221493	2.01769	3	2	0.018863	2.1004
ErbB-3 class receptor binding	GO:0043125	3	2	0.0221493	2.01769	3	2	0.018863	2.1004
CCR5 chemokine receptor binding	GO:0031730	3	2	0.0221493	2.01769	3	2	0.018863	2.1004
phosphothreonine residue binding	GO:0050816	3	2	0.0221493	2.01769	3	2	0.018863	2.1004
RNA polymerase II transcription coactivator binding	GO:0001225	3	2	0.0221493	2.01769	3	2	0.018863	2.1004
Rho GDP-dissociation inhibitor binding	GO:0051022	3	2	0.0221493	2.01769	3	2	0.018863	2.1004
MRF binding	GO:0043426	3	2	0.0221493	2.01769	3	2	0.018863	2.1004
kinase activator activity	GO:0019209	3	2	0.0221493	2.01769	3	2	0.018863	2.1004
demethylase activity	GO:0032451	3	2	0.0221493	2.01769	3	2	0.018863	2.1004
telomerase inhibitor activity	GO:0010521	3	2	0.0221493	2.01769	3	2	0.018863	2.1004
5'-3' exoribonuclease activity	GO:0004534	3	2	0.0221493	2.01769	3	2	0.018863	2.1004
JUN kinase activity	GO:0004705	3	2	0.0221493	2.01769	3	2	0.018863	2.1004
exoribonuclease activity	GO:0004532	3	2	0.0221493	2.01769	3	2	0.018863	2.1004
single-stranded DNA-dependent ATPase activity	GO:0043142	3	2	0.0221493	2.01769	2	0	1	#NUM!
SMAD binding	GO:0046332	33	7	0.0231504	0.872559	33	8	0.00415756	1.0888
RNA polymerase II transcription factor binding	GO:0001085	33	7	0.0231504	0.872559	32	7	0.0129156	0.986038
protein homodimerization activity	GO:0042803	455	54	0.02589	0.291843	447	53	0.00531825	0.373597
scaffold protein binding	GO:0097110	34	7	0.0270005	0.842706	34	5	0.194521	0.588942
nuclear receptor activity	GO:0004879	34	7	0.0270005	0.842706	32	7	0.0129156	0.986038
3'-5'-exoribonuclease activity	GO:0000175	20	5	0.0271848	1.03686	19	4	0.0635999	0.94772
histone-arginine N-methyltransferase activity	GO:0008469	8	3	0.0276612	1.44233	8	3	0.0221773	1.52503
leucine zipper domain binding	GO:0043522	8	3	0.0276612	1.44233	8	3	0.0221773	1.52503
DNA-binding transcription factor activity	GO:0003700	333	41	0.0290523	0.328586	322	42	0.0022784	0.468982
kinase binding	GO:0019900	56	10	0.0291089	0.700389	55	8	0.0850875	0.577972
MAP kinase kinase activity	GO:0004708	14	4	0.029805	1.17039	14	4	0.0226798	1.2531
ion channel binding	GO:0044325	74	12	0.03661	0.603998	73	12	0.0161868	0.700311
tumor necrosis factor receptor binding	GO:0005164	15	4	0.0378725	1.1014	15	4	0.0289812	1.18411
metallocarboxypeptidase activity	GO:0004181	9	3	0.0388113	1.32454	8	2	0.134052	1.11957
androgen receptor binding	GO:0050681	37	7	0.0410914	0.758148	37	6	0.119121	0.686706
mitogen-activated protein kinase p38 binding	GO:0048273	4	2	0.041709	1.73001	4	2	0.0356949	1.81272
Toll-like receptor binding	GO:0035325	4	2	0.041709	1.73001	4	2	0.0356949	1.81272
RING-like zinc finger domain binding	GO:0071535	4	2	0.041709	1.73001	4	2	0.0356949	1.81272
protein-arginine omega-N monomethyltransferase activity	GO:0035241	4	2	0.041709	1.73001	4	2	0.0356949	1.81272
co-receptor binding	GO:0039706	4	2	0.041709	1.73001	3	1	0.225411	1.40725
syndecan binding	GO:0045545	4	2	0.041709	1.73001	4	2	0.0356949	1.81272
phosphoserine residue binding	GO:0050815	4	2	0.041709	1.73001	4	2	0.0356949	1.81272
BAT3 complex binding	GO:1904288	4	2	0.041709	1.73001	4	2	0.0356949	1.81272
phosphoric diester hydrolase activity	GO:0008081	4	2	0.041709	1.73001	4	2	0.0356949	1.81272
ankyrin repeat binding	GO:0071532	4	2	0.041709	1.73001	4	2	0.0356949	1.81272
tau-protein kinase activity	GO:0050321	16	4	0.047067	1.03686	16	3	0.136821	0.831888
mRNA 3'-UTR AU-rich region binding	GO:0035925	16	4	0.047067	1.03686	16	3	0.136821	0.831888
R-SMAD binding	GO:0070412	16	4	0.047067	1.03686	17	4	0.0444024	1.05895
telomerase RNA binding	GO:0070034	16	4	0.047067	1.03686	16	3	0.136821	0.831888
ribonucleoprotein complex binding	GO:0043021	23	5	0.047387	0.8971	23	6	0.00871657	1.16213
protein N-terminus binding	GO:0047485	84	13	0.0494216	0.557289	88	12	0.0739455	0.513434
cAMP response element binding	GO:0035497	10	3	0.0518811	1.21918	10	3	0.0420414	1.30189
insulin-like growth factor receptor binding	GO:0005159	10	3	0.0518811	1.21918	10	3	0.0420414	1.30189
histone-lysine N-methyltransferase activity	GO:0018024	10	3	0.0518811	1.21918	10	3	0.0420414	1.30189
U6 snRNA binding	GO:0017070	10	3	0.0518811	1.21918	10	3	0.0420414	1.30189
protein serine/threonine kinase activity	GO:0004674	252	31	0.0547241	0.327714	247	31	0.0169844	0.430463
epidermal growth factor receptor binding	GO:0005154	24	5	0.0556642	0.85454	22	5	0.0291933	1.02426
ephrin receptor binding	GO:0046875	24	5	0.0556642	0.85454	23	5	0.0348813	0.979808
RNA polymerase II repressing transcription factor binding	GO:0001103	24	5	0.0556642	0.85454	24	4	0.127018	0.714105
ionotropic glutamate receptor binding	GO:0035255	17	4	0.0573845	0.976237	17	3	0.156625	0.771263
proline-rich region binding	GO:0070064	17	4	0.0573845	0.976237	17	4	0.0444024	1.05895
SH2 domain binding	GO:0042169	25	5	0.0647206	0.813718	25	5	0.0481841	0.896426
NF-kappaB binding	GO:0051059	25	5	0.0647206	0.813718	24	5	0.0412081	0.937248
molecular adaptor activity	GO:0060090	25	5	0.0647206	0.813718	25	5	0.0481841	0.896426
ferroxidase activity	GO:0004322	5	2	0.0654832	1.50687	5	2	0.0563118	1.58957
histone demethylase activity	GO:0032452	5	2	0.0654832	1.50687	5	2	0.0563118	1.58957
platelet-derived growth factor binding	GO:0048407	5	2	0.0654832	1.50687	5	2	0.0563118	1.58957
importin-alpha family protein binding	GO:0061676	5	2	0.0654832	1.50687	5	2	0.0563118	1.58957
neuroligin family protein binding	GO:0097109	5	2	0.0654832	1.50687	5	2	0.0563118	1.58957
actin-dependent ATPase activity	GO:0030898	5	2	0.0654832	1.50687	5	1	0.346735	0.896426
phosphatidylinositol 3-kinase regulatory subunit binding	GO:0036312	5	2	0.0654832	1.50687	4	2	0.0356949	1.81272
ATP-dependent protein binding	GO:0043008	5	2	0.0654832	1.50687	5	2	0.0563118	1.58957
SUMO ligase activity	GO:0061665	5	2	0.0654832	1.50687	5	2	0.0563118	1.58957
protein transporter activity	GO:0008565	11	3	0.0667753	1.12387	11	3	0.0543951	1.20658
protein kinase A catalytic subunit binding	GO:0034236	11	3	0.0667753	1.12387	11	2	0.224726	0.801116
enhancer sequence-specific DNA binding	GO:0001158	11	3	0.0667753	1.12387	11	2	0.224726	0.801116
Ras GTPase binding	GO:0017016	11	3	0.0667753	1.12387	11	4	0.00909817	1.49426
ubiquitin conjugating enzyme activity	GO:0061631	33	6	0.0668107	0.718408	33	6	0.0479299	0.801116
protein kinase activator activity	GO:0030295	18	4	0.0688071	0.919079	17	4	0.0444024	1.05895
ubiquitin protein ligase activity	GO:0061630	143	19	0.0723763	0.40475	142	19	0.0289432	0.494476
DNA-binding transcription factor activity, RNA polymerase II-specific	GO:0000981	679	73	0.0747678	0.192994	653	69	0.0236041	0.258394
GDP binding	GO:0019003	50	8	0.0803795	0.590575	50	4	1	-0.0198645
protein phosphatase 2A binding	GO:0051721	12	3	0.0833712	1.03686	12	3	0.0682667	1.11957
MHC class I protein binding	GO:0042288	12	3	0.0833712	1.03686	13	1	1	-0.0590852
enhancer binding	GO:0035326	12	3	0.0833712	1.03686	12	3	0.0682667	1.11957
protein tyrosine kinase binding	GO:1990782	12	3	0.0833712	1.03686	11	2	0.224726	0.801116
glycerol kinase activity	GO:0004370	1	1	0.0886414	2.42316	1	1	0.081605	2.50586
UTP binding	GO:0002134	1	1	0.0886414	2.42316	1	1	0.081605	2.50586
D-lactate dehydrogenase (cytochrome) activity	GO:0004458	1	1	0.0886414	2.42316	0	0	1	#VALUE!
glial cell-derived neurotrophic factor receptor activity	GO:0016167	1	1	0.0886414	2.42316	0	0	1	#VALUE!
protein propionyltransferase activity	GO:0061920	1	1	0.0886414	2.42316	1	1	0.081605	2.50586
arginine transmembrane transporter activity	GO:0015181	1	1	0.0886414	2.42316	1	0	1	#NUM!
peroxisome membrane class-1 targeting sequence binding	GO:0036105	1	1	0.0886414	2.42316	1	1	0.081605	2.50586
protein-N-terminal glutamine amidohydrolase activity	GO:0070773	1	1	0.0886414	2.42316	1	1	0.081605	2.50586
MHC class Ib receptor activity	GO:0032394	1	1	0.0886414	2.42316	0	0	1	#VALUE!
eukaryotic initiation factor 4G binding	GO:0031370	1	1	0.0886414	2.42316	1	1	0.081605	2.50586
cyclin-dependent protein kinase activating kinase activity	GO:0019912	1	1	0.0886414	2.42316	1	1	0.081605	2.50586
interleukin-5 receptor binding	GO:0005137	1	1	0.0886414	2.42316	1	1	0.081605	2.50586
S-methyl-5-thioadenosine phosphorylase activity	GO:0017061	1	1	0.0886414	2.42316	1	1	0.081605	2.50586
arsenite transmembrane transporter activity	GO:0015105	1	1	0.0886414	2.42316	1	1	0.081605	2.50586
oxalate transmembrane transporter activity	GO:0019531	1	1	0.0886414	2.42316	1	1	0.081605	2.50586
L-cystine transmembrane transporter activity	GO:0015184	1	1	0.0886414	2.42316	1	0	1	#NUM!
high molecular weight B cell growth factor receptor binding	GO:0030372	1	1	0.0886414	2.42316	1	1	0.081605	2.50586
rRNA (uridine-N3-)-methyltransferase activity	GO:0070042	1	1	0.0886414	2.42316	1	1	0.081605	2.50586
histone crotonyltransferase activity	GO:0140068	1	1	0.0886414	2.42316	1	1	0.081605	2.50586
L-ornithine transmembrane transporter activity	GO:0000064	1	1	0.0886414	2.42316	1	0	1	#NUM!
interleukin-1, type I receptor binding	GO:0005150	1	1	0.0886414	2.42316	1	1	0.081605	2.50586
myosin II heavy chain binding	GO:0032038	1	1	0.0886414	2.42316	1	0	1	#NUM!
histone methyltransferase activity (H2A-R3 specific)	GO:0070612	1	1	0.0886414	2.42316	1	1	0.081605	2.50586
1-phosphatidylinositol-3-phosphate 5-kinase activity	GO:0000285	1	1	0.0886414	2.42316	1	0	1	#NUM!
deoxyhypusine synthase activity	GO:0034038	1	1	0.0886414	2.42316	1	1	0.081605	2.50586
platelet-derived growth factor-activated receptor activity	GO:0005017	1	1	0.0886414	2.42316	1	1	0.081605	2.50586
erythropoietin receptor binding	GO:0005128	1	1	0.0886414	2.42316	1	1	0.081605	2.50586
retinol O-fatty-acyltransferase activity	GO:0050252	1	1	0.0886414	2.42316	1	1	0.081605	2.50586
deoxyguanosine kinase activity	GO:0004138	1	1	0.0886414	2.42316	1	0	1	#NUM!
rRNA (pseudouridine) methyltransferase activity	GO:0070037	1	1	0.0886414	2.42316	1	0	1	#NUM!
inositol-1,3,4,5-tetrakisphosphate 3-phosphatase activity	GO:0051717	1	1	0.0886414	2.42316	1	0	1	#NUM!
netrin receptor binding	GO:1990890	1	1	0.0886414	2.42316	1	0	1	#NUM!
SUMO conjugating enzyme activity	GO:0061656	1	1	0.0886414	2.42316	1	1	0.081605	2.50586
polyprenol reductase activity	GO:0102389	1	1	0.0886414	2.42316	1	1	0.081605	2.50586
interleukin-3 receptor binding	GO:0005135	1	1	0.0886414	2.42316	1	1	0.081605	2.50586
glucocorticoid receptor activity	GO:0004883	1	1	0.0886414	2.42316	1	1	0.081605	2.50586
single-strand break-containing DNA binding	GO:1990165	1	1	0.0886414	2.42316	1	1	0.081605	2.50586
platelet activating factor receptor activity	GO:0004992	1	1	0.0886414	2.42316	1	1	0.081605	2.50586
interleukin-5 receptor activity	GO:0004914	1	1	0.0886414	2.42316	1	1	0.081605	2.50586
histone demethylase activity (H3-R2 specific)	GO:0033746	1	1	0.0886414	2.42316	1	1	0.081605	2.50586
CCR1 chemokine receptor binding	GO:0031726	1	1	0.0886414	2.42316	1	1	0.081605	2.50586
amino acid:sodium symporter activity	GO:0005283	1	1	0.0886414	2.42316	1	1	0.081605	2.50586
interleukin-33 binding	GO:0002113	1	1	0.0886414	2.42316	0	0	1	#VALUE!
chondroitin-glucuronate 5-epimerase activity	GO:0047757	1	1	0.0886414	2.42316	1	1	0.081605	2.50586
coreceptor activity involved in Wnt signaling pathway	GO:0071936	1	1	0.0886414	2.42316	1	1	0.081605	2.50586
NEDD8 ligase activity	GO:0061663	1	1	0.0886414	2.42316	1	1	0.081605	2.50586
inositol-1,3,4-trisphosphate 6-kinase activity	GO:0052725	1	1	0.0886414	2.42316	1	0	1	#NUM!
POZ domain binding	GO:0031208	1	1	0.0886414	2.42316	1	1	0.081605	2.50586
phosphatidylinositol-3,4-bisphosphate 3-phosphatase activity	GO:0051800	1	1	0.0886414	2.42316	1	0	1	#NUM!
BH3 domain binding	GO:0051434	1	1	0.0886414	2.42316	1	1	0.081605	2.50586
sulfate transmembrane transporter activity	GO:0015116	1	1	0.0886414	2.42316	1	1	0.081605	2.50586
calcium:proton antiporter activity	GO:0015369	1	1	0.0886414	2.42316	1	1	0.081605	2.50586
sphingomyelin phosphodiesterase activator activity	GO:0016230	1	1	0.0886414	2.42316	1	1	0.081605	2.50586
Ser-tRNA(Ala) hydrolase activity	GO:0002196	1	1	0.0886414	2.42316	1	1	0.081605	2.50586
N-acetylglucosamine kinase activity	GO:0045127	1	1	0.0886414	2.42316	1	1	0.081605	2.50586
inositol tetrakisphosphate 1-kinase activity	GO:0047325	1	1	0.0886414	2.42316	1	0	1	#NUM!
linear polyubiquitin binding	GO:1990450	1	1	0.0886414	2.42316	1	1	0.081605	2.50586
peptidyl-lysine 5-dioxygenase activity	GO:0070815	1	1	0.0886414	2.42316	1	1	0.081605	2.50586
phosphatidylinositol-3,5-bisphosphate 5-phosphatase activity	GO:0043813	1	1	0.0886414	2.42316	1	0	1	#NUM!
serotonin binding	GO:0051378	1	1	0.0886414	2.42316	2	1	0.156562	1.81272
oxidative RNA demethylase activity	GO:0035515	1	1	0.0886414	2.42316	1	1	0.081605	2.50586
intraciliary transport particle A binding	GO:0120160	1	1	0.0886414	2.42316	1	1	0.081605	2.50586
CD8 receptor binding	GO:0042610	1	1	0.0886414	2.42316	1	1	0.081605	2.50586
3-phosphoinositide-dependent protein kinase activity	GO:0004676	1	1	0.0886414	2.42316	1	1	0.081605	2.50586
angiotensin type II receptor activity	GO:0004945	1	1	0.0886414	2.42316	1	1	0.081605	2.50586
oligopeptidase activity	GO:0070012	1	1	0.0886414	2.42316	1	1	0.081605	2.50586
5-aminolevulinate synthase activity	GO:0003870	1	1	0.0886414	2.42316	1	0	1	#NUM!
peroxisome matrix targeting signal-1 binding	GO:0005052	1	1	0.0886414	2.42316	1	1	0.081605	2.50586
butyryl-CoA dehydrogenase activity	GO:0004085	1	1	0.0886414	2.42316	0	0	1	#VALUE!
DNA-3'-diphospho-5'-guanosine diphosphatase	GO:0120108	1	1	0.0886414	2.42316	1	1	0.081605	2.50586
protein N-acetylglucosaminyltransferase activity	GO:0016262	1	1	0.0886414	2.42316	1	1	0.081605	2.50586
L-lysine transmembrane transporter activity	GO:0015189	1	1	0.0886414	2.42316	1	0	1	#NUM!
histone methyltransferase activity (H3-R2 specific)	GO:0070611	1	1	0.0886414	2.42316	1	1	0.081605	2.50586
site-specific endodeoxyribonuclease activity, specific for altered base	GO:0016890	1	1	0.0886414	2.42316	1	1	0.081605	2.50586
phosphoglycolate phosphatase activity	GO:0008967	1	1	0.0886414	2.42316	1	1	0.081605	2.50586
bicarbonate transmembrane transporter activity	GO:0015106	1	1	0.0886414	2.42316	1	1	0.081605	2.50586
oxidised low-density lipoprotein particle receptor activity	GO:0150025	1	1	0.0886414	2.42316	1	1	0.081605	2.50586
structural constituent of presynaptic active zone	GO:0098882	1	1	0.0886414	2.42316	1	1	0.081605	2.50586
mineralocorticoid receptor binding	GO:0031962	1	1	0.0886414	2.42316	1	1	0.081605	2.50586
plus-end directed microfilament motor activity	GO:0060002	1	1	0.0886414	2.42316	1	1	0.081605	2.50586
diacylglycerol O-acyltransferase activity	GO:0004144	1	1	0.0886414	2.42316	1	1	0.081605	2.50586
tryptophan-tRNA ligase activity	GO:0004830	1	1	0.0886414	2.42316	1	1	0.081605	2.50586
hedgehog receptor activity	GO:0008158	1	1	0.0886414	2.42316	1	0	1	#NUM!
phospholipase activator activity	GO:0016004	1	1	0.0886414	2.42316	1	1	0.081605	2.50586
histone demethylase activity (H4-R3 specific)	GO:0033749	1	1	0.0886414	2.42316	1	1	0.081605	2.50586
CTP binding	GO:0002135	1	1	0.0886414	2.42316	1	1	0.081605	2.50586
MHC class I receptor activity	GO:0032393	1	1	0.0886414	2.42316	0	0	1	#VALUE!
sedoheptulokinase activity	GO:0050277	1	1	0.0886414	2.42316	1	1	0.081605	2.50586
cholestenone 5-alpha-reductase activity	GO:0047751	1	1	0.0886414	2.42316	1	1	0.081605	2.50586
Toll-like receptor 2 binding	GO:0035663	1	1	0.0886414	2.42316	1	0	1	#NUM!
1-pyrroline-5-carboxylate dehydrogenase activity	GO:0003842	1	1	0.0886414	2.42316	1	1	0.081605	2.50586
retinoic acid 4-hydroxylase activity	GO:0008401	1	1	0.0886414	2.42316	0	0	1	#VALUE!
thyrotropin-releasing hormone receptor binding	GO:0031531	1	1	0.0886414	2.42316	1	1	0.081605	2.50586
monoamine transmembrane transporter activity	GO:0008504	1	1	0.0886414	2.42316	1	1	0.081605	2.50586
phosphatidylethanolamine-translocating ATPase activity	GO:0090555	1	1	0.0886414	2.42316	1	0	1	#NUM!
cocaine binding	GO:0019811	1	1	0.0886414	2.42316	1	1	0.081605	2.50586
flap-structured DNA binding	GO:0070336	1	1	0.0886414	2.42316	1	1	0.081605	2.50586
succinate-CoA ligase (GDP-forming) activity	GO:0004776	1	1	0.0886414	2.42316	0	0	1	#VALUE!
serotonin:sodium symporter activity	GO:0005335	1	1	0.0886414	2.42316	1	1	0.081605	2.50586
G-rich single-stranded DNA binding	GO:1990955	1	1	0.0886414	2.42316	1	1	0.081605	2.50586
(R)-2-hydroxyglutarate dehydrogenase activity	GO:0051990	1	1	0.0886414	2.42316	0	0	1	#VALUE!
GBD domain binding	GO:0032427	1	1	0.0886414	2.42316	1	1	0.081605	2.50586
oxidoreductase activity, acting on the CH-CH group of donors, NAD or NADP as acceptor	GO:0016628	1	1	0.0886414	2.42316	1	1	0.081605	2.50586
ceramide-translocating ATPase activity	GO:0099038	1	1	0.0886414	2.42316	1	0	1	#NUM!
3-oxo-5-alpha-steroid 4-dehydrogenase activity	GO:0003865	1	1	0.0886414	2.42316	1	1	0.081605	2.50586
inositol tetrakisphosphate 6-kinase activity	GO:0000825	1	1	0.0886414	2.42316	1	0	1	#NUM!
2-acylglycerol O-acyltransferase activity	GO:0003846	1	1	0.0886414	2.42316	1	1	0.081605	2.50586
kinase inhibitor activity	GO:0019210	1	1	0.0886414	2.42316	1	1	0.081605	2.50586
histone butyryltransferase activity	GO:0140069	1	1	0.0886414	2.42316	1	1	0.081605	2.50586
H3 histone acetyltransferase activity	GO:0010484	1	1	0.0886414	2.42316	1	1	0.081605	2.50586
secondary active sulfate transmembrane transporter activity	GO:0008271	1	1	0.0886414	2.42316	1	1	0.081605	2.50586
sulfonylurea receptor binding	GO:0017098	1	1	0.0886414	2.42316	1	1	0.081605	2.50586
phosphorylase activity	GO:0004645	1	1	0.0886414	2.42316	1	1	0.081605	2.50586
transforming growth factor beta receptor, common-partner cytoplasmic mediator activity	GO:0030616	1	1	0.0886414	2.42316	1	1	0.081605	2.50586
inositol-1,3,4-trisphosphate 5-kinase activity	GO:0052726	1	1	0.0886414	2.42316	1	0	1	#NUM!
DNA 5'-adenosine monophosphate hydrolase activity	GO:0033699	1	1	0.0886414	2.42316	1	1	0.081605	2.50586
interleukin-8 binding	GO:0019959	1	1	0.0886414	2.42316	1	1	0.081605	2.50586
nicotinamide-nucleotide adenylyltransferase activity	GO:0000309	1	1	0.0886414	2.42316	1	0	1	#NUM!
CD40 receptor binding	GO:0005174	1	1	0.0886414	2.42316	1	1	0.081605	2.50586
dihydrolipoyllysine-residue succinyltransferase activity	GO:0004149	1	1	0.0886414	2.42316	1	1	0.081605	2.50586
peptide butyryltransferase activity	GO:0140065	1	1	0.0886414	2.42316	1	1	0.081605	2.50586
beta-glucuronidase activity	GO:0004566	1	1	0.0886414	2.42316	1	1	0.081605	2.50586
lipoteichoic acid receptor activity	GO:0070892	1	1	0.0886414	2.42316	1	1	0.081605	2.50586
platelet-derived growth factor beta-receptor activity	GO:0005019	1	1	0.0886414	2.42316	1	1	0.081605	2.50586
ligase regulator activity	GO:0055103	1	1	0.0886414	2.42316	1	1	0.081605	2.50586
nucleosome-dependent ATPase activity	GO:0070615	1	1	0.0886414	2.42316	1	1	0.081605	2.50586
protein-N-terminal asparagine amidohydrolase activity	GO:0008418	1	1	0.0886414	2.42316	1	1	0.081605	2.50586
histone demethylase activity (H3-K4 specific)	GO:0032453	1	1	0.0886414	2.42316	1	1	0.081605	2.50586
ATP binding	GO:0005524	842	88	0.0916446	0.164713	833	75	0.343501	0.0983186
LRR domain binding	GO:0030275	6	2	0.0925736	1.32454	6	2	0.0799859	1.40725
TPR domain binding	GO:0030911	6	2	0.0925736	1.32454	6	2	0.0799859	1.40725
virion binding	GO:0046790	6	2	0.0925736	1.32454	4	1	0.28865	1.11957
cysteine-type endopeptidase activity involved in apoptotic signaling pathway	GO:0097199	6	2	0.0925736	1.32454	5	1	0.346735	0.896426
CD4 receptor binding	GO:0042609	6	2	0.0925736	1.32454	6	2	0.0799859	1.40725
calcium-dependent cysteine-type endopeptidase activity	GO:0004198	6	2	0.0925736	1.32454	6	2	0.0799859	1.40725
neurotrophin TRKA receptor binding	GO:0005168	6	2	0.0925736	1.32454	6	2	0.0799859	1.40725
AU-rich element binding	GO:0017091	6	2	0.0925736	1.32454	6	1	0.400085	0.714105
ubiquitin-like protein conjugating enzyme binding	GO:0044390	6	2	0.0925736	1.32454	6	2	0.0799859	1.40725
transforming growth factor beta receptor activity, type I	GO:0005025	6	2	0.0925736	1.32454	6	3	0.00896346	1.81272
damaged DNA binding	GO:0003684	42	7	0.0937495	0.631397	42	6	0.15121	0.559954
nuclear hormone receptor binding	GO:0035257	20	4	0.0948338	0.813718	20	4	0.0745832	0.896426
phosphoprotein phosphatase activity	GO:0004721	20	4	0.0948338	0.813718	19	3	0.198552	0.660037
beta-tubulin binding	GO:0048487	28	5	0.0964805	0.700389	29	5	0.0826195	0.748006
heat shock protein binding	GO:0031072	43	7	0.0999148	0.607866	43	6	0.159695	0.536423
transforming growth factor beta receptor binding	GO:0005160	13	3	0.101527	0.956819	13	3	0.0835593	1.03953
pre-mRNA binding	GO:0036002	13	3	0.101527	0.956819	13	2	0.287374	0.634062
NADH dehydrogenase (ubiquinone) activity	GO:0008137	29	0	0.105961	#NUM!	29	0	0.166855	#NUM!
ubiquitin binding	GO:0043130	61	9	0.110803	0.509507	60	10	0.0280139	0.714105
Rac GTPase binding	GO:0048365	34	6	0.117599	0.688555	35	5	0.203068	0.559954
actin filament binding	GO:0051015	106	14	0.119541	0.398774	105	9	0.856775	0.0491284
cullin family protein binding	GO:0097602	14	3	0.121087	0.882711	14	2	0.318576	0.559954
proximal promoter sequence-specific DNA binding	GO:0000987	14	3	0.121087	0.882711	14	3	0.100163	0.965419
K63-linked polyubiquitin modification-dependent protein binding	GO:0070530	14	3	0.121087	0.882711	14	3	0.100163	0.965419
glucocorticoid receptor binding	GO:0035259	14	3	0.121087	0.882711	14	3	0.100163	0.965419
peptide antigen binding	GO:0042605	14	3	0.121087	0.882711	13	1	1	-0.0590852
muscle alpha-actinin binding	GO:0051371	14	3	0.121087	0.882711	13	3	0.0835593	1.03953
histone demethylase activity (H3-K9 specific)	GO:0032454	7	2	0.122208	1.17039	7	1	0.449085	0.559954
GDP-dissociation inhibitor activity	GO:0005092	7	2	0.122208	1.17039	7	2	0.106083	1.2531
1-phosphatidylinositol-3-kinase activity	GO:0016303	7	2	0.122208	1.17039	6	2	0.0799859	1.40725
5S rRNA binding	GO:0008097	7	2	0.122208	1.17039	6	2	0.0799859	1.40725
potassium ion binding	GO:0030955	7	2	0.122208	1.17039	6	1	0.400085	0.714105
adenyl-nucleotide exchange factor activity	GO:0000774	7	2	0.122208	1.17039	7	1	0.449085	0.559954
four-way junction DNA binding	GO:0000400	7	2	0.122208	1.17039	7	1	0.449085	0.559954
3',5'-cyclic-GMP phosphodiesterase activity	GO:0047555	7	2	0.122208	1.17039	7	1	0.449085	0.559954
protein-arginine omega-N asymmetric methyltransferase activity	GO:0035242	7	2	0.122208	1.17039	7	2	0.106083	1.2531
dynactin binding	GO:0034452	7	2	0.122208	1.17039	7	2	0.106083	1.2531
mRNA 3'-UTR binding	GO:0003730	47	1	0.122623	-1.42699	47	1	0.178558	-1.34428
polyubiquitin modification-dependent protein binding	GO:0031593	22	4	0.124781	0.718408	22	4	0.0991797	0.801116
growth factor binding	GO:0019838	22	4	0.124781	0.718408	22	4	0.0991797	0.801116
single-stranded DNA binding	GO:0003697	68	10	0.127292	0.506233	69	5	1	-0.118804
lipid binding	GO:0008289	68	10	0.127292	0.506233	69	9	0.177911	0.468982
microtubule binding	GO:0008017	143	18	0.13427	0.350683	146	19	0.0446106	0.466696
ubiquitin conjugating enzyme binding	GO:0031624	23	4	0.141074	0.673956	23	4	0.112716	0.756664
cyclin binding	GO:0030332	23	4	0.141074	0.673956	23	4	0.112716	0.756664
activating transcription factor binding	GO:0033613	23	4	0.141074	0.673956	23	4	0.112716	0.756664
dynein intermediate chain binding	GO:0045505	15	3	0.141891	0.813718	15	3	0.117958	0.896426
microtubule plus-end binding	GO:0051010	15	3	0.141891	0.813718	16	3	0.136821	0.831888
ATPase binding	GO:0051117	54	8	0.142348	0.513613	55	9	0.0415077	0.695756
syntaxin binding	GO:0019905	38	6	0.144354	0.577329	38	6	0.124053	0.660037
histone deacetylase binding	GO:0042826	74	10	0.150903	0.421676	72	8	0.381282	0.30864
phosphatidylinositol-4,5-bisphosphate binding	GO:0005546	39	6	0.15313	0.551354	37	4	0.540105	0.281241
histone methyltransferase activity	GO:0042054	8	2	0.153723	1.03686	8	2	0.134052	1.11957
gamma-catenin binding	GO:0045295	8	2	0.153723	1.03686	8	2	0.134052	1.11957
cAMP response element binding protein binding	GO:0008140	8	2	0.153723	1.03686	8	2	0.134052	1.11957
2-oxoglutarate-dependent dioxygenase activity	GO:0016706	8	2	0.153723	1.03686	8	2	0.134052	1.11957
type I transforming growth factor beta receptor binding	GO:0034713	8	2	0.153723	1.03686	8	2	0.134052	1.11957
titin binding	GO:0031432	8	2	0.153723	1.03686	9	2	0.163414	1.00179
platelet-derived growth factor receptor binding	GO:0005161	8	2	0.153723	1.03686	6	1	0.400085	0.714105
actinin binding	GO:0042805	8	2	0.153723	1.03686	8	2	0.134052	1.11957
DNA binding, bending	GO:0008301	8	2	0.153723	1.03686	8	1	0.49409	0.426423
double-stranded DNA binding	GO:0003690	57	8	0.16065	0.459546	56	7	0.219127	0.426423
chromatin DNA binding	GO:0031490	40	6	0.162657	0.526036	40	5	0.374936	0.426423
4 iron, 4 sulfur cluster binding	GO:0051539	26	0	0.163651	#NUM!	26	0	0.266572	#NUM!
calmodulin binding	GO:0005516	103	13	0.164462	0.353376	101	13	0.095965	0.455693
transcription corepressor activity	GO:0003714	168	20	0.167858	0.294924	163	17	0.30812	0.245327
histone kinase activity (H3-T11 specific)	GO:0035402	2	1	0.169438	1.73001	2	1	0.156562	1.81272
thrombospondin receptor activity	GO:0070053	2	1	0.169438	1.73001	3	1	0.225411	1.40725
structural molecule activity conferring elasticity	GO:0097493	2	1	0.169438	1.73001	2	1	0.156562	1.81272
protein-arginine omega-N symmetric methyltransferase activity	GO:0035243	2	1	0.169438	1.73001	2	1	0.156562	1.81272
2'-5'-oligoadenylate synthetase activity	GO:0001730	2	1	0.169438	1.73001	2	0	1	#NUM!
RNA polymerase I core binding	GO:0001042	2	1	0.169438	1.73001	2	1	0.156562	1.81272
laminin receptor activity	GO:0005055	2	1	0.169438	1.73001	2	1	0.156562	1.81272
protein O-GlcNAc transferase activity	GO:0097363	2	1	0.169438	1.73001	2	1	0.156562	1.81272
polynucleotide 3'-phosphatase activity	GO:0046403	2	1	0.169438	1.73001	2	1	0.156562	1.81272
UDP-glycosyltransferase activity	GO:0008194	2	1	0.169438	1.73001	2	1	0.156562	1.81272
arginase activity	GO:0004053	2	1	0.169438	1.73001	2	1	0.156562	1.81272
tumor necrosis factor binding	GO:0043120	2	1	0.169438	1.73001	2	1	0.156562	1.81272
apolipoprotein A-I receptor binding	GO:0034191	2	1	0.169438	1.73001	2	1	0.156562	1.81272
5'-deoxyribose-5-phosphate lyase activity	GO:0051575	2	1	0.169438	1.73001	2	1	0.156562	1.81272
8-hydroxy-2'-deoxyguanosine DNA binding	GO:1905773	2	1	0.169438	1.73001	2	1	0.156562	1.81272
alanine-tRNA ligase activity	GO:0004813	2	1	0.169438	1.73001	2	1	0.156562	1.81272
steroid delta-isomerase activity	GO:0004769	2	1	0.169438	1.73001	2	1	0.156562	1.81272
coreceptor activity involved in canonical Wnt signaling pathway	GO:1904928	2	1	0.169438	1.73001	2	1	0.156562	1.81272
type 2A serotonin receptor binding	GO:0031826	2	1	0.169438	1.73001	2	1	0.156562	1.81272
keratin filament binding	GO:1990254	2	1	0.169438	1.73001	2	1	0.156562	1.81272
pyruvate dehydrogenase (acetyl-transferring) kinase activity	GO:0004740	2	1	0.169438	1.73001	2	1	0.156562	1.81272
mechanosensitive ion channel activity	GO:0008381	2	1	0.169438	1.73001	2	1	0.156562	1.81272
transferrin transmembrane transporter activity	GO:0033570	2	1	0.169438	1.73001	1	0	1	#NUM!
histone demethylase activity (H3-dimethyl-K4 specific)	GO:0034648	2	1	0.169438	1.73001	2	1	0.156562	1.81272
protein tyrosine kinase collagen receptor activity	GO:0038062	2	1	0.169438	1.73001	2	1	0.156562	1.81272
recombinase activity	GO:0000150	2	1	0.169438	1.73001	1	0	1	#NUM!
sequence-specific single stranded DNA binding	GO:0098847	2	1	0.169438	1.73001	2	1	0.156562	1.81272
peroxisome targeting sequence binding	GO:0000268	2	1	0.169438	1.73001	2	1	0.156562	1.81272
dATP binding	GO:0032564	2	1	0.169438	1.73001	2	1	0.156562	1.81272
HLH domain binding	GO:0043398	2	1	0.169438	1.73001	2	1	0.156562	1.81272
acetate-CoA ligase activity	GO:0003987	2	1	0.169438	1.73001	2	1	0.156562	1.81272
chondroitin sulfate proteoglycan binding	GO:0035373	2	1	0.169438	1.73001	2	1	0.156562	1.81272
double-stranded DNA 3'-5' exodeoxyribonuclease activity	GO:0008311	2	1	0.169438	1.73001	2	1	0.156562	1.81272
interleukin-1 receptor activity	GO:0004908	2	1	0.169438	1.73001	1	0	1	#NUM!
anion:anion antiporter activity	GO:0015301	2	1	0.169438	1.73001	2	1	0.156562	1.81272
non-sequence-specific DNA binding, bending	GO:0044378	2	1	0.169438	1.73001	2	0	1	#NUM!
chemokine receptor activity	GO:0004950	2	1	0.169438	1.73001	1	0	1	#NUM!
double-strand/single-strand DNA junction binding	GO:0000406	2	1	0.169438	1.73001	2	1	0.156562	1.81272
DNA ligase (ATP) activity	GO:0003910	2	1	0.169438	1.73001	2	1	0.156562	1.81272
magnesium ion transmembrane transporter activity	GO:0015095	2	1	0.169438	1.73001	2	1	0.156562	1.81272
phosphodiesterase I activity	GO:0004528	2	1	0.169438	1.73001	2	1	0.156562	1.81272
interleukin-33 receptor activity	GO:0002114	2	1	0.169438	1.73001	1	0	1	#NUM!
calcium-dependent protein serine/threonine phosphatase activity	GO:0004723	2	1	0.169438	1.73001	2	1	0.156562	1.81272
L-aspartate:2-oxoglutarate aminotransferase activity	GO:0004069	2	1	0.169438	1.73001	2	1	0.156562	1.81272
long-chain-3-hydroxyacyl-CoA dehydrogenase activity	GO:0016509	2	1	0.169438	1.73001	2	1	0.156562	1.81272
molecular function regulator	GO:0098772	2	1	0.169438	1.73001	2	1	0.156562	1.81272
organic cation transmembrane transporter activity	GO:0015101	2	1	0.169438	1.73001	2	1	0.156562	1.81272
double-stranded DNA-dependent ATPase activity	GO:0033676	2	1	0.169438	1.73001	2	1	0.156562	1.81272
N-methyltransferase activity	GO:0008170	2	1	0.169438	1.73001	2	1	0.156562	1.81272
macrophage migration inhibitory factor binding	GO:0035718	2	1	0.169438	1.73001	2	1	0.156562	1.81272
FATZ binding	GO:0051373	2	1	0.169438	1.73001	1	0	1	#NUM!
double-stranded DNA exodeoxyribonuclease activity	GO:0008309	2	1	0.169438	1.73001	2	1	0.156562	1.81272
pyruvate kinase activity	GO:0004743	2	1	0.169438	1.73001	1	0	1	#NUM!
transcription termination site sequence-specific DNA binding	GO:0001147	2	1	0.169438	1.73001	2	1	0.156562	1.81272
thrombin-activated receptor activity	GO:0015057	2	1	0.169438	1.73001	1	0	1	#NUM!
telomeric D-loop binding	GO:0061821	2	1	0.169438	1.73001	3	1	0.225411	1.40725
transferrin receptor activity	GO:0004998	2	1	0.169438	1.73001	1	0	1	#NUM!
TFIIB-class transcription factor binding	GO:0001093	2	1	0.169438	1.73001	2	1	0.156562	1.81272
CXCR3 chemokine receptor binding	GO:0048248	2	1	0.169438	1.73001	2	0	1	#NUM!
succinate-CoA ligase (ADP-forming) activity	GO:0004775	2	1	0.169438	1.73001	1	0	1	#NUM!
spermidine binding	GO:0019809	2	1	0.169438	1.73001	2	1	0.156562	1.81272
receptor serine/threonine kinase binding	GO:0033612	2	1	0.169438	1.73001	2	1	0.156562	1.81272
lysine N-acetyltransferase activity, acting on acetyl phosphate as donor	GO:0004468	2	1	0.169438	1.73001	2	1	0.156562	1.81272
T cell receptor binding	GO:0042608	2	1	0.169438	1.73001	2	1	0.156562	1.81272
histone deacetylase regulator activity	GO:0035033	2	1	0.169438	1.73001	2	1	0.156562	1.81272
toxin transmembrane transporter activity	GO:0019534	2	1	0.169438	1.73001	2	1	0.156562	1.81272
histone methyltransferase activity (H3-K27 specific)	GO:0046976	2	1	0.169438	1.73001	2	1	0.156562	1.81272
brain-derived neurotrophic factor binding	GO:0048403	2	1	0.169438	1.73001	2	1	0.156562	1.81272
4-alpha-hydroxytetrahydrobiopterin dehydratase activity	GO:0008124	2	1	0.169438	1.73001	2	1	0.156562	1.81272
tRNA-specific adenosine-34 deaminase activity	GO:0052717	2	1	0.169438	1.73001	2	0	1	#NUM!
G protein-coupled photoreceptor activity	GO:0008020	2	1	0.169438	1.73001	0	0	1	#VALUE!
phosphatidylinositol-3,4,5-trisphosphate 3-phosphatase activity	GO:0016314	2	1	0.169438	1.73001	2	0	1	#NUM!
heparan sulfate binding	GO:1904399	2	1	0.169438	1.73001	2	1	0.156562	1.81272
transforming growth factor beta receptor, inhibitory cytoplasmic mediator activity	GO:0030617	2	1	0.169438	1.73001	2	1	0.156562	1.81272
signal sequence binding	GO:0005048	2	1	0.169438	1.73001	2	1	0.156562	1.81272
protein-glutamine gamma-glutamyltransferase activity	GO:0003810	2	1	0.169438	1.73001	2	1	0.156562	1.81272
3-keto sterol reductase activity	GO:0000253	2	1	0.169438	1.73001	2	1	0.156562	1.81272
deoxynucleoside kinase activity	GO:0019136	2	1	0.169438	1.73001	2	0	1	#NUM!
hydroxyacylglutathione hydrolase activity	GO:0004416	2	1	0.169438	1.73001	2	0	1	#NUM!
DNA ligase activity	GO:0003909	2	1	0.169438	1.73001	2	1	0.156562	1.81272
estrogen receptor binding	GO:0030331	28	0	0.170428	#NUM!	28	2	1	-0.133193
Hsp90 protein binding	GO:0051879	29	5	0.175905	0.665298	29	5	0.0826195	0.748006
protein dimerization activity	GO:0046983	64	9	0.178143	0.461497	62	9	0.0953864	0.575954
AMP binding	GO:0016208	9	2	0.186555	0.919079	9	2	0.163414	1.00179
sequence-specific double-stranded DNA binding	GO:1990837	9	2	0.186555	0.919079	9	2	0.163414	1.00179
histone methyltransferase activity (H3-K9 specific)	GO:0046974	9	2	0.186555	0.919079	9	2	0.163414	1.00179
RNA 7-methylguanosine cap binding	GO:0000340	9	2	0.186555	0.919079	9	2	0.163414	1.00179
insulin receptor substrate binding	GO:0043560	9	2	0.186555	0.919079	9	2	0.163414	1.00179
cysteine-type endopeptidase activity involved in apoptotic process	GO:0097153	9	2	0.186555	0.919079	8	1	0.49409	0.426423
cell-cell adhesion mediator activity	GO:0098632	9	2	0.186555	0.919079	9	2	0.163414	1.00179
peroxisome proliferator activated receptor binding	GO:0042975	9	2	0.186555	0.919079	9	2	0.163414	1.00179
DNA replication origin binding	GO:0003688	17	3	0.186571	0.688555	18	1	1	-0.384508
phospholipid binding	GO:0005543	47	7	0.188518	0.518919	47	7	0.102674	0.601627
repressing transcription factor binding	GO:0070491	31	5	0.190614	0.598607	31	4	0.314961	0.458171
nuclear receptor transcription coactivator activity	GO:0030374	48	7	0.193625	0.497865	49	7	0.115954	0.559954
transcription coregulator activity	GO:0003712	49	7	0.199522	0.477246	49	6	0.288979	0.405803
endopeptidase activity	GO:0004175	32	5	0.19968	0.566858	33	4	0.340874	0.395651
peptidase activity	GO:0008233	32	5	0.19968	0.566858	31	3	0.737313	0.170489
kinase activity	GO:0016301	50	7	0.206171	0.457043	48	6	0.281792	0.426423
steroid hormone receptor activity	GO:0003707	33	5	0.209777	0.536086	31	5	0.103656	0.681315
insulin receptor binding	GO:0005158	18	3	0.210124	0.631397	18	3	0.177244	0.714105
structural constituent of nuclear pore	GO:0017056	18	3	0.210124	0.631397	17	3	0.156625	0.771263
RNA polymerase II regulatory region sequence-specific DNA binding	GO:0000977	134	16	0.217089	0.297905	129	15	0.143982	0.354102
neuropilin binding	GO:0038191	10	2	0.220223	0.813718	10	1	0.573387	0.203279
Notch binding	GO:0005112	10	2	0.220223	0.813718	9	2	0.163414	1.00179
HMG box domain binding	GO:0071837	10	2	0.220223	0.813718	10	2	0.193757	0.896426
RNA cap binding	GO:0000339	10	2	0.220223	0.813718	10	2	0.193757	0.896426
G-protein alpha-subunit binding	GO:0001965	10	2	0.220223	0.813718	8	1	0.49409	0.426423
ubiquitin-like protein ligase binding	GO:0044389	19	3	0.234277	0.577329	19	2	0.664812	0.254572
metallopeptidase activity	GO:0008237	19	3	0.234277	0.577329	19	3	0.198552	0.660037
scavenger receptor activity	GO:0005044	19	3	0.234277	0.577329	18	2	0.654211	0.30864
telomerase activity	GO:0003720	3	1	0.243082	1.32454	3	0	1	#NUM!
natural killer cell lectin-like receptor binding	GO:0046703	3	1	0.243082	1.32454	3	1	0.225411	1.40725
interleukin-1 binding	GO:0019966	3	1	0.243082	1.32454	3	1	0.225411	1.40725
high-density lipoprotein particle binding	GO:0008035	3	1	0.243082	1.32454	3	1	0.225411	1.40725
Toll-like receptor 4 binding	GO:0035662	3	1	0.243082	1.32454	3	0	1	#NUM!
P-TEFb complex binding	GO:0106140	3	1	0.243082	1.32454	3	1	0.225411	1.40725
phenylalanine 4-monooxygenase activity	GO:0004505	3	1	0.243082	1.32454	3	1	0.225411	1.40725
phosphatidylinositol 3-kinase regulator activity	GO:0035014	3	1	0.243082	1.32454	3	1	0.225411	1.40725
BMP receptor activity	GO:0098821	3	1	0.243082	1.32454	3	1	0.225411	1.40725
G protein-coupled glutamate receptor binding	GO:0035256	3	1	0.243082	1.32454	3	0	1	#NUM!
sulfate binding	GO:0043199	3	1	0.243082	1.32454	3	1	0.225411	1.40725
DNA-dependent protein kinase activity	GO:0004677	3	1	0.243082	1.32454	3	1	0.225411	1.40725
glycogen phosphorylase activity	GO:0008184	3	1	0.243082	1.32454	3	1	0.225411	1.40725
SHG alpha-glucan phosphorylase activity	GO:0102499	3	1	0.243082	1.32454	3	1	0.225411	1.40725
protein kinase C inhibitor activity	GO:0008426	3	1	0.243082	1.32454	3	1	0.225411	1.40725
Rab geranylgeranyltransferase activity	GO:0004663	3	1	0.243082	1.32454	3	1	0.225411	1.40725
sodium ion binding	GO:0031402	3	1	0.243082	1.32454	3	1	0.225411	1.40725
Rho GDP-dissociation inhibitor activity	GO:0005094	3	1	0.243082	1.32454	3	1	0.225411	1.40725
protein phosphorylated amino acid binding	GO:0045309	3	1	0.243082	1.32454	3	1	0.225411	1.40725
estradiol 17-beta-dehydrogenase activity	GO:0004303	3	1	0.243082	1.32454	3	1	0.225411	1.40725
linear malto-oligosaccharide phosphorylase activity	GO:0102250	3	1	0.243082	1.32454	3	1	0.225411	1.40725
activin receptor activity, type I	GO:0016361	3	1	0.243082	1.32454	3	1	0.225411	1.40725
beta-2 adrenergic receptor binding	GO:0031698	3	1	0.243082	1.32454	3	1	0.225411	1.40725
insulin binding	GO:0043559	3	1	0.243082	1.32454	3	1	0.225411	1.40725
mismatched DNA binding	GO:0030983	3	1	0.243082	1.32454	3	1	0.225411	1.40725
phosphopyruvate hydratase activity	GO:0004634	3	1	0.243082	1.32454	3	1	0.225411	1.40725
kynurenine-oxoglutarate transaminase activity	GO:0016212	3	1	0.243082	1.32454	3	1	0.225411	1.40725
type 5 metabotropic glutamate receptor binding	GO:0031802	3	1	0.243082	1.32454	3	1	0.225411	1.40725
RNA-DNA hybrid ribonuclease activity	GO:0004523	3	1	0.243082	1.32454	3	1	0.225411	1.40725
diamine N-acetyltransferase activity	GO:0004145	3	1	0.243082	1.32454	3	1	0.225411	1.40725
PTB domain binding	GO:0051425	3	1	0.243082	1.32454	3	1	0.225411	1.40725
peptidase activator activity involved in apoptotic process	GO:0016505	3	1	0.243082	1.32454	3	0	1	#NUM!
angiostatin binding	GO:0043532	3	1	0.243082	1.32454	3	0	1	#NUM!
AF-2 domain binding	GO:0050682	3	1	0.243082	1.32454	2	1	0.156562	1.81272
STAT family protein binding	GO:0097677	3	1	0.243082	1.32454	3	1	0.225411	1.40725
phosphatidylcholine-translocating ATPase activity	GO:0090554	3	1	0.243082	1.32454	3	0	1	#NUM!
aromatase activity	GO:0070330	3	1	0.243082	1.32454	3	0	1	#NUM!
type 1 fibroblast growth factor receptor binding	GO:0005105	3	1	0.243082	1.32454	2	1	0.156562	1.81272
steroid hormone binding	GO:1990239	3	1	0.243082	1.32454	3	1	0.225411	1.40725
sphingolipid binding	GO:0046625	3	1	0.243082	1.32454	3	1	0.225411	1.40725
glutathione disulfide oxidoreductase activity	GO:0015038	3	1	0.243082	1.32454	3	0	1	#NUM!
phospholipid scramblase activity	GO:0017128	3	1	0.243082	1.32454	3	1	0.225411	1.40725
kinetochore binding	GO:0043515	3	1	0.243082	1.32454	3	1	0.225411	1.40725
high voltage-gated calcium channel activity	GO:0008331	3	1	0.243082	1.32454	3	1	0.225411	1.40725
acyl-CoA dehydrogenase activity	GO:0003995	3	1	0.243082	1.32454	2	0	1	#NUM!
death domain binding	GO:0070513	3	1	0.243082	1.32454	3	1	0.225411	1.40725
peptide-lysine-N-acetyltransferase activity	GO:0061733	3	1	0.243082	1.32454	3	1	0.225411	1.40725
zinc ion binding	GO:0008270	420	44	0.248325	0.167091	415	39	0.353769	0.141147
voltage-gated potassium channel activity	GO:0005249	22	0	0.254115	#NUM!	21	1	1	-0.538658
Ral GTPase binding	GO:0017160	11	2	0.254323	0.718408	11	2	0.224726	0.801116
cytoskeletal adaptor activity	GO:0008093	11	2	0.254323	0.718408	11	1	0.608254	0.107969
transforming growth factor beta-activated receptor activity	GO:0005024	11	2	0.254323	0.718408	11	3	0.0543951	1.20658
steroid binding	GO:0005496	11	2	0.254323	0.718408	10	2	0.193757	0.896426
peptide hormone binding	GO:0017046	11	2	0.254323	0.718408	11	2	0.224726	0.801116
DNA polymerase binding	GO:0070182	11	2	0.254323	0.718408	11	2	0.224726	0.801116
SUMO binding	GO:0032183	11	2	0.254323	0.718408	11	2	0.224726	0.801116
DNA-directed 5'-3' RNA polymerase activity	GO:0003899	23	0	0.258906	#NUM!	23	0	0.253388	#NUM!
cyclin-dependent protein serine/threonine kinase activity	GO:0004693	23	0	0.258906	#NUM!	23	0	0.253388	#NUM!
cholesterol binding	GO:0015485	24	0	0.265507	#NUM!	24	0	0.25617	#NUM!
phosphatidylserine binding	GO:0001786	25	4	0.273755	0.590575	24	3	0.440533	0.426423
structural molecule activity	GO:0005198	68	3	0.28012	-0.697739	68	3	0.37056	-0.615031
cadherin binding	GO:0045296	222	24	0.280933	0.198532	221	20	0.616508	0.103434
phosphatidylinositol binding	GO:0035091	45	6	0.286766	0.408253	45	5	0.411899	0.30864
ubiquitin-specific protease binding	GO:1990381	12	2	0.288513	0.631397	12	1	1	0.0209575
cAMP binding	GO:0030552	12	2	0.288513	0.631397	11	1	0.608254	0.107969
chemoattractant activity	GO:0042056	12	2	0.288513	0.631397	11	1	0.608254	0.107969
RNA polymerase binding	GO:0070063	12	2	0.288513	0.631397	12	1	1	0.0209575
coreceptor activity	GO:0015026	12	2	0.288513	0.631397	11	1	0.608254	0.107969
extracellular matrix structural constituent conferring tensile strength	GO:0030020	12	2	0.288513	0.631397	11	2	0.224726	0.801116
cyclosporin A binding	GO:0016018	12	2	0.288513	0.631397	12	1	1	0.0209575
phosphatidylinositol-3,4,5-trisphosphate binding	GO:0005547	27	4	0.294561	0.513613	27	4	0.273933	0.596322
Rap guanyl-nucleotide exchange factor activity	GO:0017034	4	1	0.310206	1.03686	4	1	0.28865	1.11957
growth factor receptor binding	GO:0070851	4	1	0.310206	1.03686	4	1	0.28865	1.11957
death effector domain binding	GO:0035877	4	1	0.310206	1.03686	3	1	0.225411	1.40725
clathrin light chain binding	GO:0032051	4	1	0.310206	1.03686	4	1	0.28865	1.11957
AT DNA binding	GO:0003680	4	1	0.310206	1.03686	4	1	0.28865	1.11957
selenocysteine insertion sequence binding	GO:0035368	4	1	0.310206	1.03686	4	1	0.28865	1.11957
WD40-repeat domain binding	GO:0071987	4	1	0.310206	1.03686	4	1	0.28865	1.11957
Y-form DNA binding	GO:0000403	4	1	0.310206	1.03686	4	1	0.28865	1.11957
Arp2/3 complex binding	GO:0071933	4	1	0.310206	1.03686	4	0	1	#NUM!
S-adenosyl-L-methionine binding	GO:1904047	4	1	0.310206	1.03686	4	1	0.28865	1.11957
histone demethylase activity (H3-K36 specific)	GO:0051864	4	1	0.310206	1.03686	4	1	0.28865	1.11957
single-stranded telomeric DNA binding	GO:0043047	4	1	0.310206	1.03686	4	1	0.28865	1.11957
RNA polymerase II intronic transcription regulatory region sequence-specific DNA binding	GO:0001162	4	1	0.310206	1.03686	3	1	0.225411	1.40725
acetyl-CoA C-acyltransferase activity	GO:0003988	4	1	0.310206	1.03686	4	1	0.28865	1.11957
C-C chemokine receptor activity	GO:0016493	4	1	0.310206	1.03686	3	0	1	#NUM!
3',5'-cyclic-nucleotide phosphodiesterase activity	GO:0004114	4	1	0.310206	1.03686	4	1	0.28865	1.11957
glucuronosyltransferase activity	GO:0015020	4	1	0.310206	1.03686	4	1	0.28865	1.11957
chloride transmembrane transporter activity	GO:0015108	4	1	0.310206	1.03686	4	1	0.28865	1.11957
ATP-dependent microtubule motor activity, minus-end-directed	GO:0008569	4	1	0.310206	1.03686	4	1	0.28865	1.11957
ferric iron binding	GO:0008199	4	1	0.310206	1.03686	4	1	0.28865	1.11957
interleukin-1 receptor binding	GO:0005149	4	1	0.310206	1.03686	4	0	1	#NUM!
5'-3' exonuclease activity	GO:0008409	4	1	0.310206	1.03686	4	1	0.28865	1.11957
single-stranded DNA endodeoxyribonuclease activity	GO:0000014	4	1	0.310206	1.03686	4	1	0.28865	1.11957
carbonate dehydratase activity	GO:0004089	4	1	0.310206	1.03686	4	1	0.28865	1.11957
uracil DNA N-glycosylase activity	GO:0004844	4	1	0.310206	1.03686	4	1	0.28865	1.11957
exonuclease activity	GO:0004527	4	1	0.310206	1.03686	4	1	0.28865	1.11957
RNA-dependent ATPase activity	GO:0008186	4	1	0.310206	1.03686	4	1	0.28865	1.11957
acylglycerol lipase activity	GO:0047372	4	1	0.310206	1.03686	4	1	0.28865	1.11957
3',5'-cyclic-AMP phosphodiesterase activity	GO:0004115	4	1	0.310206	1.03686	4	0	1	#NUM!
MHC class I protein complex binding	GO:0023024	4	1	0.310206	1.03686	4	0	1	#NUM!
type II transforming growth factor beta receptor binding	GO:0005114	4	1	0.310206	1.03686	4	1	0.28865	1.11957
pre-miRNA binding	GO:0070883	4	1	0.310206	1.03686	4	0	1	#NUM!
supercoiled DNA binding	GO:0097100	4	1	0.310206	1.03686	4	0	1	#NUM!
long-chain-enoyl-CoA hydratase activity	GO:0016508	4	1	0.310206	1.03686	4	1	0.28865	1.11957
peptide hormone receptor binding	GO:0051428	4	1	0.310206	1.03686	4	1	0.28865	1.11957
histone methyltransferase binding	GO:1990226	4	1	0.310206	1.03686	4	1	0.28865	1.11957
ubiquitinyl hydrolase activity	GO:0101005	4	1	0.310206	1.03686	4	1	0.28865	1.11957
fibroblast growth factor-activated receptor activity	GO:0005007	4	1	0.310206	1.03686	3	1	0.225411	1.40725
anaphase-promoting complex binding	GO:0010997	4	1	0.310206	1.03686	4	0	1	#NUM!
carbohydrate binding	GO:0030246	50	2	0.317583	-0.79572	45	2	0.581322	-0.607651
kinesin binding	GO:0019894	29	4	0.320133	0.442155	30	4	0.303195	0.490961
single-stranded RNA binding	GO:0003727	29	4	0.320133	0.442155	28	4	0.282569	0.559954
protein tyrosine phosphatase activity	GO:0004725	52	2	0.321658	-0.834941	52	1	0.124459	-1.44538
myosin binding	GO:0017022	13	2	0.322511	0.551354	13	2	0.287374	0.634062
nuclear import signal receptor activity	GO:0061608	13	2	0.322511	0.551354	13	2	0.287374	0.634062
dynein complex binding	GO:0070840	13	2	0.322511	0.551354	13	2	0.287374	0.634062
transferase activity, transferring acyl groups	GO:0016746	13	2	0.322511	0.551354	13	2	0.287374	0.634062
mitogen-activated protein kinase kinase kinase binding	GO:0031435	13	2	0.322511	0.551354	13	2	0.287374	0.634062
GTP-Rho binding	GO:0017049	13	2	0.322511	0.551354	13	2	0.287374	0.634062
methyl-CpG binding	GO:0008327	13	2	0.322511	0.551354	12	2	0.256018	0.714105
unfolded protein binding	GO:0051082	82	10	0.323759	0.319022	81	9	0.306563	0.30864
magnesium ion binding	GO:0000287	123	14	0.334173	0.250029	122	10	1	0.00442818
histone binding	GO:0042393	88	5	0.349295	-0.444743	86	4	0.319324	-0.562189
protein tyrosine kinase activity	GO:0004713	58	7	0.353167	0.308623	58	8	0.140549	0.524863
GTPase activating protein binding	GO:0032794	14	2	0.356082	0.477246	14	2	0.318576	0.559954
lipopolysaccharide binding	GO:0001530	14	2	0.356082	0.477246	12	0	0.615743	#NUM!
translation elongation factor activity	GO:0003746	14	2	0.356082	0.477246	14	2	0.318576	0.559954
glutathione transferase activity	GO:0004364	14	2	0.356082	0.477246	14	2	0.318576	0.559954
G-protein beta/gamma-subunit complex binding	GO:0031683	14	2	0.356082	0.477246	14	2	0.318576	0.559954
ATPase activity	GO:0016887	95	11	0.360103	0.267174	95	9	0.572361	0.149212
GTPase activator activity	GO:0005096	139	9	0.367962	-0.314093	140	8	0.349512	-0.356337
methylated histone binding	GO:0035064	36	1	0.368934	-1.16036	37	1	0.363164	-1.10505
thiol-dependent ubiquitinyl hydrolase activity	GO:0036459	36	1	0.368934	-1.16036	36	1	0.361365	-1.07765
C-C chemokine binding	GO:0019957	5	1	0.371387	0.813718	4	0	1	#NUM!
chemokine binding	GO:0019956	5	1	0.371387	0.813718	3	0	1	#NUM!
potassium channel inhibitor activity	GO:0019870	5	1	0.371387	0.813718	5	1	0.346735	0.896426
Wnt-activated receptor activity	GO:0042813	5	1	0.371387	0.813718	5	1	0.346735	0.896426
cAMP-dependent protein kinase inhibitor activity	GO:0004862	5	1	0.371387	0.813718	6	0	1	#NUM!
structural constituent of myelin sheath	GO:0019911	5	1	0.371387	0.813718	5	0	1	#NUM!
MHC class II protein binding	GO:0042289	5	1	0.371387	0.813718	4	1	0.28865	1.11957
hydrolase activity, acting on carbon-nitrogen (but not peptide) bonds	GO:0016810	5	1	0.371387	0.813718	5	1	0.346735	0.896426
poly(G) binding	GO:0034046	5	1	0.371387	0.813718	5	1	0.346735	0.896426
vascular endothelial growth factor-activated receptor activity	GO:0005021	5	1	0.371387	0.813718	5	0	1	#NUM!
phospholipase activity	GO:0004620	5	1	0.371387	0.813718	6	1	0.400085	0.714105
cAMP-dependent protein kinase regulator activity	GO:0008603	5	1	0.371387	0.813718	5	0	1	#NUM!
aspartic-type endopeptidase activity	GO:0004190	5	1	0.371387	0.813718	5	1	0.346735	0.896426
m7G(5')pppN diphosphatase activity	GO:0050072	5	1	0.371387	0.813718	5	1	0.346735	0.896426
G-quadruplex RNA binding	GO:0002151	5	1	0.371387	0.813718	5	1	0.346735	0.896426
transcription cofactor binding	GO:0001221	5	1	0.371387	0.813718	5	1	0.346735	0.896426
ubiquinol-cytochrome-c reductase activity	GO:0008121	5	1	0.371387	0.813718	5	1	0.346735	0.896426
snRNA binding	GO:0017069	5	1	0.371387	0.813718	4	0	1	#NUM!
thioredoxin peroxidase activity	GO:0008379	5	1	0.371387	0.813718	5	1	0.346735	0.896426
1-phosphatidylinositol-4-phosphate 5-kinase activity	GO:0016308	5	1	0.371387	0.813718	5	0	1	#NUM!
K48-linked polyubiquitin modification-dependent protein binding	GO:0036435	5	1	0.371387	0.813718	5	1	0.346735	0.896426
U4 snRNA binding	GO:0030621	5	1	0.371387	0.813718	5	1	0.346735	0.896426
small protein activating enzyme binding	GO:0044388	5	1	0.371387	0.813718	5	1	0.346735	0.896426
non-membrane spanning protein tyrosine phosphatase activity	GO:0004726	5	1	0.371387	0.813718	5	1	0.346735	0.896426
microfilament motor activity	GO:0000146	5	1	0.371387	0.813718	6	0	1	#NUM!
ion channel activity	GO:0005216	5	1	0.371387	0.813718	6	1	0.400085	0.714105
aspartic endopeptidase activity, intramembrane cleaving	GO:0042500	5	1	0.371387	0.813718	5	1	0.346735	0.896426
NADP-retinol dehydrogenase activity	GO:0052650	5	1	0.371387	0.813718	5	1	0.346735	0.896426
G-quadruplex DNA binding	GO:0051880	5	1	0.371387	0.813718	5	1	0.346735	0.896426
bubble DNA binding	GO:0000405	5	1	0.371387	0.813718	6	1	0.400085	0.714105
transmembrane receptor protein serine/threonine kinase activity	GO:0004675	5	1	0.371387	0.813718	5	2	0.0563118	1.58957
lipoprotein particle binding	GO:0071813	5	1	0.371387	0.813718	5	1	0.346735	0.896426
U1 snRNA binding	GO:0030619	5	1	0.371387	0.813718	5	1	0.346735	0.896426
transition metal ion binding	GO:0046914	5	1	0.371387	0.813718	5	1	0.346735	0.896426
structural constituent of eye lens	GO:0005212	5	1	0.371387	0.813718	5	1	0.346735	0.896426
calcium-dependent protein binding	GO:0048306	37	5	0.374505	0.421676	37	4	0.540105	0.281241
signaling receptor activity	GO:0038023	66	8	0.378693	0.312943	67	9	0.115476	0.498396
SH3/SH2 adaptor activity	GO:0005070	38	5	0.38114	0.395008	38	5	0.233593	0.477716
SNARE binding	GO:0000149	38	5	0.38114	0.395008	38	5	0.233593	0.477716
actin monomer binding	GO:0003785	15	2	0.389034	0.408253	14	1	1	-0.133193
frizzled binding	GO:0005109	15	2	0.389034	0.408253	15	3	0.117958	0.896426
proton-transporting ATPase activity, rotational mechanism	GO:0046961	16	0	0.38986	#NUM!	16	1	1	-0.266725
MAP kinase kinase kinase activity	GO:0004709	16	0	0.38986	#NUM!	16	0	0.63554	#NUM!
nuclear receptor binding	GO:0016922	16	0	0.38986	#NUM!	16	0	0.63554	#NUM!
translation initiation factor binding	GO:0031369	17	0	0.392569	#NUM!	17	0	0.391432	#NUM!
transcription regulatory region sequence-specific DNA binding	GO:0000976	40	5	0.397266	0.343714	39	4	0.555934	0.228597
serine-type endopeptidase inhibitor activity	GO:0004867	20	3	0.414694	0.526036	19	3	0.198552	0.660037
transporter activity	GO:0005215	21	3	0.425765	0.477246	22	2	0.699454	0.107969
ADP binding	GO:0043531	21	3	0.425765	0.477246	21	1	1	-0.538658
protein tyrosine kinase activator activity	GO:0030296	6	1	0.427149	0.631397	6	1	0.400085	0.714105
palmitoyltransferase activity	GO:0016409	6	1	0.427149	0.631397	6	1	0.400085	0.714105
FK506 binding	GO:0005528	6	1	0.427149	0.631397	6	1	0.400085	0.714105
proteasome-activating ATPase activity	GO:0036402	6	1	0.427149	0.631397	6	1	0.400085	0.714105
arachidonic acid epoxygenase activity	GO:0008392	6	1	0.427149	0.631397	6	0	1	#NUM!
endodeoxyribonuclease activity	GO:0004520	6	1	0.427149	0.631397	6	1	0.400085	0.714105
complement component C1q binding	GO:0001849	6	1	0.427149	0.631397	5	1	0.346735	0.896426
oxidoreductase activity, acting on paired donors, with incorporation or reduction of molecular oxygen, reduced flavin or flavoprotein as one donor, and incorporation of one atom of oxygen	GO:0016712	6	1	0.427149	0.631397	6	0	1	#NUM!
dystroglycan binding	GO:0002162	6	1	0.427149	0.631397	6	1	0.400085	0.714105
CARD domain binding	GO:0050700	6	1	0.427149	0.631397	5	0	1	#NUM!
class I DNA-(apurinic or apyrimidinic site) endonuclease activity	GO:0140078	6	1	0.427149	0.631397	6	1	0.400085	0.714105
low-density lipoprotein particle receptor activity	GO:0005041	6	1	0.427149	0.631397	6	1	0.400085	0.714105
signaling adaptor activity	GO:0035591	6	1	0.427149	0.631397	6	1	0.400085	0.714105
ubiquitin ligase inhibitor activity	GO:1990948	6	1	0.427149	0.631397	6	1	0.400085	0.714105
isomerase activity	GO:0016853	6	1	0.427149	0.631397	6	0	1	#NUM!
protein methyltransferase activity	GO:0008276	6	1	0.427149	0.631397	6	1	0.400085	0.714105
glutathione binding	GO:0043295	6	1	0.427149	0.631397	6	1	0.400085	0.714105
arrestin family protein binding	GO:1990763	6	1	0.427149	0.631397	5	1	0.346735	0.896426
phosphatidylinositol-3-phosphatase activity	GO:0004438	6	1	0.427149	0.631397	6	0	1	#NUM!
RAGE receptor binding	GO:0050786	6	1	0.427149	0.631397	6	0	1	#NUM!
enoyl-CoA hydratase activity	GO:0004300	6	1	0.427149	0.631397	6	1	0.400085	0.714105
proteoglycan binding	GO:0043394	6	1	0.427149	0.631397	6	2	0.0799859	1.40725
protein serine/threonine kinase inhibitor activity	GO:0030291	6	1	0.427149	0.631397	6	1	0.400085	0.714105
poly(A)-specific ribonuclease activity	GO:0004535	6	1	0.427149	0.631397	5	0	1	#NUM!
phosphate ion binding	GO:0042301	6	1	0.427149	0.631397	7	2	0.106083	1.2531
N-acetyltransferase activity	GO:0008080	6	1	0.427149	0.631397	6	1	0.400085	0.714105
mannose binding	GO:0005537	6	1	0.427149	0.631397	6	0	1	#NUM!
nucleotidyltransferase activity	GO:0016779	6	1	0.427149	0.631397	6	0	1	#NUM!
steroid hydroxylase activity	GO:0008395	6	1	0.427149	0.631397	6	0	1	#NUM!
voltage-gated calcium channel activity	GO:0005245	6	1	0.427149	0.631397	6	1	0.400085	0.714105
oxidoreductase activity	GO:0016491	48	2	0.438177	-0.754898	48	2	0.431195	-0.67219
calcium-dependent phospholipid binding	GO:0005544	22	3	0.438252	0.430726	23	3	0.429007	0.468982
metalloendopeptidase activity	GO:0004222	22	3	0.438252	0.430726	21	3	0.242758	0.559954
DNA binding	GO:0003677	738	71	0.450147	0.081892	732	62	0.720844	0.037218
pyridoxal phosphate binding	GO:0030170	23	3	0.451927	0.386274	23	2	0.711471	0.0635171
protein binding, bridging	GO:0030674	51	6	0.453635	0.28309	51	5	0.606014	0.183476
histone acetyltransferase binding	GO:0035035	24	3	0.46658	0.343714	22	3	0.418645	0.513434
alpha-tubulin binding	GO:0043014	24	3	0.46658	0.343714	24	3	0.440533	0.426423
antigen binding	GO:0003823	7	1	0.477973	0.477246	7	1	0.449085	0.559954
acetylcholine receptor binding	GO:0033130	7	1	0.477973	0.477246	7	1	0.449085	0.559954
alpha-actinin binding	GO:0051393	7	1	0.477973	0.477246	7	1	0.449085	0.559954
filamin binding	GO:0031005	7	1	0.477973	0.477246	7	1	0.449085	0.559954
aldehyde dehydrogenase (NAD) activity	GO:0004029	7	1	0.477973	0.477246	7	1	0.449085	0.559954
U1 snRNP binding	GO:1990446	7	1	0.477973	0.477246	7	1	0.449085	0.559954
DNA-(apurinic or apyrimidinic site) endonuclease activity	GO:0003906	7	1	0.477973	0.477246	7	1	0.449085	0.559954
protein membrane anchor	GO:0043495	7	1	0.477973	0.477246	7	0	1	#NUM!
low-density lipoprotein particle binding	GO:0030169	7	1	0.477973	0.477246	6	1	0.400085	0.714105
NEDD8-specific protease activity	GO:0019784	7	1	0.477973	0.477246	7	1	0.449085	0.559954
cysteine-type endopeptidase activator activity involved in apoptotic process	GO:0008656	7	1	0.477973	0.477246	7	0	1	#NUM!
microtubule minus-end binding	GO:0051011	7	1	0.477973	0.477246	7	1	0.449085	0.559954
chondroitin sulfate binding	GO:0035374	7	1	0.477973	0.477246	7	1	0.449085	0.559954
acetylglucosaminyltransferase activity	GO:0008375	7	1	0.477973	0.477246	7	1	0.449085	0.559954
3-hydroxyacyl-CoA dehydrogenase activity	GO:0003857	7	1	0.477973	0.477246	7	1	0.449085	0.559954
LIM domain binding	GO:0030274	7	1	0.477973	0.477246	7	1	0.449085	0.559954
phosphoprotein binding	GO:0051219	25	3	0.482022	0.302892	25	3	0.453048	0.385601
Hsp70 protein binding	GO:0030544	25	3	0.482022	0.302892	25	3	0.453048	0.385601
peptidyl-prolyl cis-trans isomerase activity	GO:0003755	26	3	0.498081	0.263672	26	2	1	-0.0590852
sequence-specific DNA binding	GO:0043565	175	18	0.499416	0.148742	165	17	0.311807	0.233132
tubulin binding	GO:0015631	31	1	0.518772	-1.01083	31	1	0.511475	-0.928123
chaperone binding	GO:0051087	66	7	0.51947	0.179411	66	7	0.492892	0.26212
retinoic acid receptor binding	GO:0042974	8	1	0.524294	0.343714	8	1	0.49409	0.426423
siRNA binding	GO:0035197	8	1	0.524294	0.343714	8	0	1	#NUM!
iron-sulfur cluster binding	GO:0051536	8	1	0.524294	0.343714	8	0	1	#NUM!
retinoid X receptor binding	GO:0046965	8	1	0.524294	0.343714	9	1	0.535424	0.30864
core promoter binding	GO:0001047	8	1	0.524294	0.343714	8	1	0.49409	0.426423
amino acid binding	GO:0016597	8	1	0.524294	0.343714	8	1	0.49409	0.426423
GABA receptor binding	GO:0050811	8	1	0.524294	0.343714	8	1	0.49409	0.426423
MDM2/MDM4 family protein binding	GO:0097371	8	1	0.524294	0.343714	8	1	0.49409	0.426423
MAP-kinase scaffold activity	GO:0005078	8	1	0.524294	0.343714	8	1	0.49409	0.426423
acetyltransferase activity	GO:0016407	8	1	0.524294	0.343714	8	1	0.49409	0.426423
cysteine-type endopeptidase inhibitor activity	GO:0004869	8	1	0.524294	0.343714	7	1	0.449085	0.559954
nuclease activity	GO:0004518	8	1	0.524294	0.343714	8	1	0.49409	0.426423
receptor tyrosine kinase binding	GO:0030971	34	4	0.53856	0.28309	35	5	0.203068	0.559954
G protein-coupled receptor binding	GO:0001664	35	4	0.546909	0.254102	35	3	0.76098	0.0491284
transmembrane receptor protein tyrosine kinase activity	GO:0004714	36	4	0.55597	0.225931	35	5	0.203068	0.559954
actin binding	GO:0003779	148	15	0.558161	0.133994	144	11	1	-0.0660539
SH3 domain binding	GO:0017124	85	9	0.562419	0.177729	86	10	0.232217	0.354102
mitogen-activated protein kinase kinase binding	GO:0031434	9	1	0.566512	0.225931	9	1	0.535424	0.30864
Ras guanyl-nucleotide exchange factor activity	GO:0005088	9	1	0.566512	0.225931	9	2	0.163414	1.00179
RNA helicase activity	GO:0003724	9	1	0.566512	0.225931	9	1	0.535424	0.30864
profilin binding	GO:0005522	9	1	0.566512	0.225931	9	1	0.535424	0.30864
antioxidant activity	GO:0016209	9	1	0.566512	0.225931	9	1	0.535424	0.30864
GTPase inhibitor activity	GO:0005095	9	1	0.566512	0.225931	9	1	0.535424	0.30864
laminin binding	GO:0043236	9	1	0.566512	0.225931	9	2	0.163414	1.00179
protein-lysine N-methyltransferase activity	GO:0016279	9	1	0.566512	0.225931	8	1	0.49409	0.426423
proton-transporting ATP synthase activity, rotational mechanism	GO:0046933	9	1	0.566512	0.225931	9	0	1	#NUM!
chemokine activity	GO:0008009	9	1	0.566512	0.225931	8	0	1	#NUM!
phosphatidylinositol phospholipase C activity	GO:0004435	9	1	0.566512	0.225931	9	1	0.535424	0.30864
RNA polymerase II CTD heptapeptide repeat kinase activity	GO:0008353	9	1	0.566512	0.225931	9	1	0.535424	0.30864
3'-5' exonuclease activity	GO:0008408	9	1	0.566512	0.225931	9	1	0.535424	0.30864
cofactor binding	GO:0048037	9	1	0.566512	0.225931	10	1	0.573387	0.203279
sequence-specific mRNA binding	GO:1990825	9	1	0.566512	0.225931	9	1	0.535424	0.30864
phospholipase binding	GO:0043274	9	1	0.566512	0.225931	9	1	0.535424	0.30864
transmembrane receptor protein tyrosine kinase adaptor activity	GO:0005068	9	1	0.566512	0.225931	9	1	0.535424	0.30864
pre-mRNA intronic binding	GO:0097157	9	1	0.566512	0.225931	9	1	0.535424	0.30864
iron ion binding	GO:0005506	38	4	0.575857	0.171864	38	2	0.766374	-0.438575
translation initiation factor activity	GO:0003743	39	2	0.576481	-0.547258	39	2	0.767563	-0.46455
electron transfer activity	GO:0009055	40	2	0.577313	-0.572576	39	1	0.370015	-1.1577
heme binding	GO:0020037	40	2	0.577313	-0.572576	40	2	0.769229	-0.489868
structural constituent of ribosome	GO:0003735	97	10	0.588214	0.15103	97	11	0.258716	0.329048
Lys63-specific deubiquitinase activity	GO:0061578	10	1	0.604988	0.120571	10	1	0.573387	0.203279
nitric-oxide synthase binding	GO:0050998	10	1	0.604988	0.120571	10	1	0.573387	0.203279
protein kinase B binding	GO:0043422	10	1	0.604988	0.120571	10	1	0.573387	0.203279
protein tag	GO:0031386	10	1	0.604988	0.120571	10	0	1	#NUM!
S100 protein binding	GO:0044548	10	1	0.604988	0.120571	10	1	0.573387	0.203279
fibroblast growth factor binding	GO:0017134	10	1	0.604988	0.120571	10	1	0.573387	0.203279
transcription corepressor binding	GO:0001222	10	1	0.604988	0.120571	10	0	1	#NUM!
protein phosphatase 1 binding	GO:0008157	10	1	0.604988	0.120571	10	1	0.573387	0.203279
cadherin binding involved in cell-cell adhesion	GO:0098641	10	1	0.604988	0.120571	10	1	0.573387	0.203279
Lys48-specific deubiquitinase activity	GO:1990380	10	1	0.604988	0.120571	10	1	0.573387	0.203279
cyclin-dependent protein serine/threonine kinase inhibitor activity	GO:0004861	10	1	0.604988	0.120571	10	1	0.573387	0.203279
1-acylglycerol-3-phosphate O-acyltransferase activity	GO:0003841	10	1	0.604988	0.120571	10	1	0.573387	0.203279
double-stranded RNA binding	GO:0003725	47	5	0.605416	0.182446	48	6	0.281792	0.426423
fatty-acyl-CoA binding	GO:0000062	11	0	0.614269	#NUM!	11	0	1	#NUM!
magnesium-dependent protein serine/threonine phosphatase activity	GO:0004724	11	0	0.614269	#NUM!	11	0	1	#NUM!
2 iron, 2 sulfur cluster binding	GO:0051537	11	0	0.614269	#NUM!	10	0	1	#NUM!
RNA polymerase II general transcription initiation factor activity	GO:0016251	11	0	0.614269	#NUM!	11	0	1	#NUM!
NAD+ ADP-ribosyltransferase activity	GO:0003950	11	0	0.614269	#NUM!	11	0	1	#NUM!
nucleoside diphosphate kinase activity	GO:0004550	12	0	0.616501	#NUM!	12	0	0.615743	#NUM!
endoribonuclease activity	GO:0004521	12	0	0.616501	#NUM!	12	1	1	0.0209575
nucleosomal DNA binding	GO:0031492	12	0	0.616501	#NUM!	12	0	0.615743	#NUM!
ATP-dependent 3'-5' RNA helicase activity	GO:0034459	12	0	0.616501	#NUM!	12	0	0.615743	#NUM!
vitamin D receptor binding	GO:0042809	12	0	0.616501	#NUM!	12	0	0.615743	#NUM!
dynein light intermediate chain binding	GO:0051959	13	0	0.621373	#NUM!	12	0	0.615743	#NUM!
lysine-acetylated histone binding	GO:0070577	13	0	0.621373	#NUM!	13	0	0.617691	#NUM!
nucleosome binding	GO:0031491	13	0	0.621373	#NUM!	13	0	0.617691	#NUM!
fibronectin binding	GO:0001968	13	0	0.621373	#NUM!	13	0	0.617691	#NUM!
guanyl-nucleotide exchange factor activity	GO:0005085	50	3	0.621866	-0.390255	48	4	1	0.0209575
thiol-dependent ubiquitin-specific protease activity	GO:0004843	54	3	0.62709	-0.467216	53	3	0.798863	-0.365815
transmembrane receptor protein tyrosine phosphatase activity	GO:0005001	14	0	0.628401	#NUM!	14	0	0.621884	#NUM!
myosin V binding	GO:0031489	14	0	0.628401	#NUM!	14	0	0.621884	#NUM!
translation factor activity, RNA binding	GO:0008135	14	0	0.628401	#NUM!	14	0	0.621884	#NUM!
cysteine-type endopeptidase inhibitor activity involved in apoptotic process	GO:0043027	14	0	0.628401	#NUM!	14	1	1	-0.133193
proteasome binding	GO:0070628	14	0	0.628401	#NUM!	14	0	0.621884	#NUM!
ribosomal small subunit binding	GO:0043024	14	0	0.628401	#NUM!	14	0	0.621884	#NUM!
protease binding	GO:0002020	56	6	0.633224	0.189564	54	5	0.80051	0.126318
heparin binding	GO:0008201	57	6	0.637056	0.171864	58	3	0.626788	-0.455967
Rab guanyl-nucleotide exchange factor activity	GO:0017112	15	0	0.637164	#NUM!	15	0	0.627945	#NUM!
NADP binding	GO:0050661	15	0	0.637164	#NUM!	15	0	0.627945	#NUM!
histone deacetylase activity	GO:0004407	15	0	0.637164	#NUM!	14	0	0.621884	#NUM!
transcription regulatory region DNA binding	GO:0044212	129	13	0.637428	0.128293	125	12	0.509834	0.162457
catalytic activity	GO:0003824	16	2	0.647301	0.343714	18	1	1	-0.384508
calcium channel regulator activity	GO:0005246	16	2	0.647301	0.343714	16	2	0.379814	0.426423
integrin binding	GO:0005178	62	4	0.655213	-0.317684	59	3	0.628994	-0.473061
ATP-dependent DNA helicase activity	GO:0004003	17	2	0.658498	0.28309	17	2	0.64438	0.365798
ATPase activator activity	GO:0001671	17	2	0.658498	0.28309	17	2	0.64438	0.365798
receptor signaling complex adaptor activity	GO:0030159	17	2	0.658498	0.28309	17	1	1	-0.327349
cytokine receptor activity	GO:0004896	17	2	0.658498	0.28309	15	1	1	-0.202186
cytokine binding	GO:0019955	18	2	0.670489	0.225931	17	1	1	-0.327349
ATPase activity, coupled to transmembrane movement of substances	GO:0042626	18	2	0.670489	0.225931	18	1	1	-0.384508
WW domain binding	GO:0050699	18	2	0.670489	0.225931	18	1	1	-0.384508
cysteine-type peptidase activity	GO:0008234	19	2	0.683044	0.171864	19	2	0.664812	0.254572
calmodulin-dependent protein kinase activity	GO:0004683	19	2	0.683044	0.171864	19	3	0.198552	0.660037
Rab GTPase binding	GO:0017137	80	8	0.691009	0.120571	77	8	0.40631	0.2415
cyclin-dependent protein serine/threonine kinase regulator activity	GO:0016538	20	2	0.695971	0.120571	19	2	0.664812	0.254572
spectrin binding	GO:0030507	20	2	0.695971	0.120571	20	2	0.675992	0.203279
phosphatidylinositol-3-phosphate binding	GO:0032266	20	2	0.695971	0.120571	19	2	0.664812	0.254572
methyltransferase activity	GO:0008168	20	2	0.695971	0.120571	20	2	0.675992	0.203279
14-3-3 protein binding	GO:0071889	20	2	0.695971	0.120571	20	2	0.675992	0.203279
miRNA binding	GO:0035198	20	2	0.695971	0.120571	20	2	0.675992	0.203279
ATP-dependent RNA helicase activity	GO:0004004	20	2	0.695971	0.120571	20	3	0.220429	0.608744
transmembrane transporter activity	GO:0022857	21	2	0.709103	0.0717807	20	1	1	-0.489868
histone acetyltransferase activity	GO:0004402	21	2	0.709103	0.0717807	21	2	0.687587	0.154489
tRNA binding	GO:0000049	22	1	0.715949	-0.667886	23	1	1	-0.62963
hormone activity	GO:0005179	22	1	0.715949	-0.667886	21	1	1	-0.538658
copper ion binding	GO:0005507	24	1	0.718114	-0.754898	24	1	0.716997	-0.67219
phosphatase activity	GO:0016791	25	1	0.720768	-0.79572	27	1	0.721216	-0.789973
GTPase binding	GO:0051020	25	1	0.720768	-0.79572	25	0	0.260609	#NUM!
Ran GTPase binding	GO:0008536	26	1	0.724322	-0.834941	26	1	0.718924	-0.752232
cell adhesion molecule binding	GO:0050839	27	3	0.728673	0.225931	26	3	0.466391	0.34638
transmembrane signaling receptor activity	GO:0004888	27	3	0.728673	0.225931	25	3	0.453048	0.385601
non-membrane spanning protein tyrosine kinase activity	GO:0004715	27	3	0.728673	0.225931	26	3	0.466391	0.34638
mRNA binding	GO:0003729	108	8	0.732959	-0.179534	109	10	0.722625	0.117101
drug binding	GO:0008144	28	3	0.73372	0.189564	28	2	1	-0.133193
hydrolase activity	GO:0016787	28	3	0.73372	0.189564	29	2	1	-0.168285
promoter-specific chromatin binding	GO:1990841	32	3	0.759059	0.0560324	32	4	0.327554	0.426423
cytokine activity	GO:0005125	35	2	0.765593	-0.439045	36	2	0.765566	-0.384508
microtubule motor activity	GO:0003777	36	2	0.766955	-0.467216	37	2	0.765697	-0.411907
transferase activity	GO:0016740	37	2	0.768879	-0.494615	38	4	0.547718	0.254572
metal ion binding	GO:0046872	1093	94	0.771471	-0.0302307	1081	84	0.67084	-0.0489609
signaling receptor binding	GO:0005102	157	15	0.775535	0.0749604	154	13	0.881289	0.0338609
amyloid-beta binding	GO:0001540	41	4	0.781317	0.0958783	41	4	0.573891	0.178586
transcription coactivator activity	GO:0003713	192	18	0.796257	0.0560324	193	20	0.28365	0.238906
nucleic acid binding	GO:0003676	76	7	0.839395	0.0383328	78	7	0.68058	0.0950655
RNA binding	GO:0003723	922	83	0.851765	0.0154514	917	78	0.696635	0.0414655
DNA-binding transcription repressor activity, RNA polymerase II-specific	GO:0001227	128	10	0.874723	-0.126289	120	9	1	-0.084403
calcium ion binding	GO:0005509	258	23	0.911428	0.00569061	250	20	1	-0.0198645
guanosine-3',5'-bis(diphosphate) 3'-diphosphatase activity	GO:0008893	1	0	1	#NUM!	1	0	1	#NUM!
amylo-alpha-1,6-glucosidase activity	GO:0004135	1	0	1	#NUM!	1	0	1	#NUM!
GTP-dependent protein binding	GO:0030742	15	1	1	-0.284894	14	1	1	-0.133193
[3-methyl-2-oxobutanoate dehydrogenase (acetyl-transferring)] kinase activity	GO:0047323	1	0	1	#NUM!	1	0	1	#NUM!
DBD domain binding	GO:0050692	2	0	1	#NUM!	2	0	1	#NUM!
protein serine/threonine/tyrosine kinase activity	GO:0004712	23	2	1	-0.0191911	23	2	0.711471	0.0635171
Pyrin domain binding	GO:0032090	0	0	1	#VALUE!	0	0	1	#VALUE!
betaine-aldehyde dehydrogenase activity	GO:0008802	1	0	1	#NUM!	1	0	1	#NUM!
serine-type exopeptidase activity	GO:0070008	1	0	1	#NUM!	1	0	1	#NUM!
glutamate-5-semialdehyde dehydrogenase activity	GO:0004350	1	0	1	#NUM!	1	0	1	#NUM!
arachidonic acid binding	GO:0050544	3	0	1	#NUM!	3	0	1	#NUM!
intracellular phosphatidylinositol-3,5-bisphosphate-sensitive cation channel activity	GO:0097682	1	0	1	#NUM!	1	0	1	#NUM!
leucine binding	GO:0070728	4	0	1	#NUM!	4	0	1	#NUM!
TAP2 binding	GO:0046979	1	0	1	#NUM!	2	0	1	#NUM!
phospho-N-acetylmuramoyl-pentapeptide-transferase activity	GO:0008963	1	0	1	#NUM!	1	0	1	#NUM!
UDP-N-acetylglucosamine transmembrane transporter activity	GO:0005462	1	0	1	#NUM!	1	0	1	#NUM!
canalicular bile acid transmembrane transporter activity	GO:0015126	0	0	1	#VALUE!	0	0	1	#VALUE!
myosin-light-chain-phosphatase activity	GO:0050115	1	0	1	#NUM!	1	0	1	#NUM!
alpha-2A adrenergic receptor binding	GO:0031694	3	0	1	#NUM!	3	0	1	#NUM!
dihydropyrimidinase activity	GO:0004157	1	0	1	#NUM!	1	0	1	#NUM!
serine-tRNA ligase activity	GO:0004828	2	0	1	#NUM!	2	0	1	#NUM!
U2 snRNA binding	GO:0030620	3	0	1	#NUM!	3	0	1	#NUM!
nitrilase activity	GO:0000257	1	0	1	#NUM!	1	0	1	#NUM!
pseudouridine synthase activity	GO:0009982	4	0	1	#NUM!	4	0	1	#NUM!
RNA 2'-O-methyltransferase activity	GO:0062105	1	0	1	#NUM!	1	0	1	#NUM!
JUN kinase kinase activity	GO:0008545	2	0	1	#NUM!	2	0	1	#NUM!
short-chain carboxylesterase activity	GO:0034338	0	0	1	#VALUE!	0	0	1	#VALUE!
phospholipase inhibitor activity	GO:0004859	4	0	1	#NUM!	5	0	1	#NUM!
choline transmembrane transporter activity	GO:0015220	1	0	1	#NUM!	1	0	1	#NUM!
ribonucleoside-diphosphate reductase activity, thioredoxin disulfide as acceptor	GO:0004748	2	0	1	#NUM!	2	0	1	#NUM!
heparan sulfate sulfotransferase activity	GO:0034483	0	0	1	#VALUE!	0	0	1	#VALUE!
oxidoreductase activity, acting on peroxide as acceptor	GO:0016684	3	0	1	#NUM!	3	0	1	#NUM!
monooxygenase activity	GO:0004497	5	0	1	#NUM!	6	0	1	#NUM!
procollagen-lysine 5-dioxygenase activity	GO:0008475	2	0	1	#NUM!	2	0	1	#NUM!
arginine binding	GO:0034618	1	0	1	#NUM!	1	0	1	#NUM!
MutSalpha complex binding	GO:0032407	4	0	1	#NUM!	4	0	1	#NUM!
very long chain acyl-CoA hydrolase activity	GO:0052817	0	0	1	#VALUE!	0	0	1	#VALUE!
lysophospholipid acyltransferase activity	GO:0071617	1	0	1	#NUM!	1	0	1	#NUM!
forked DNA-dependent helicase activity	GO:0061749	1	0	1	#NUM!	1	0	1	#NUM!
nicotinate phosphoribosyltransferase activity	GO:0004516	1	0	1	#NUM!	1	0	1	#NUM!
glycogen debranching enzyme activity	GO:0004133	1	0	1	#NUM!	1	0	1	#NUM!
ganglioside GM3 binding	GO:1905575	1	0	1	#NUM!	1	0	1	#NUM!
glucose binding	GO:0005536	5	0	1	#NUM!	5	0	1	#NUM!
syntaxin-1 binding	GO:0017075	16	1	1	-0.349433	15	1	1	-0.202186
maleylacetoacetate isomerase activity	GO:0016034	1	0	1	#NUM!	1	0	1	#NUM!
nucleotide binding	GO:0000166	36	3	1	-0.0617507	37	3	1	-0.00644149
NEDD8 activating enzyme activity	GO:0019781	2	0	1	#NUM!	2	0	1	#NUM!
growth hormone receptor binding	GO:0005131	4	0	1	#NUM!	4	0	1	#NUM!
farnesyltranstransferase activity	GO:0004311	1	0	1	#NUM!	1	0	1	#NUM!
omega peptidase activity	GO:0008242	2	0	1	#NUM!	2	0	1	#NUM!
death receptor activity	GO:0005035	0	0	1	#VALUE!	0	0	1	#VALUE!
DNA topoisomerase activity	GO:0003916	1	0	1	#NUM!	1	0	1	#NUM!
L-dopa O-methyltransferase activity	GO:0102084	1	0	1	#NUM!	1	0	1	#NUM!
mRNA (adenine-N1-)-methyltransferase activity	GO:0061953	1	0	1	#NUM!	1	0	1	#NUM!
type 2 angiotensin receptor binding	GO:0031703	1	0	1	#NUM!	1	0	1	#NUM!
3-hydroxy-behenoyl-CoA dehydratase activity	GO:0102344	1	0	1	#NUM!	1	0	1	#NUM!
iron-responsive element binding	GO:0030350	2	0	1	#NUM!	2	0	1	#NUM!
voltage-gated potassium channel activity involved in bundle of His cell action potential repolarization	GO:0086087	0	0	1	#VALUE!	0	0	1	#VALUE!
indanol dehydrogenase activity	GO:0047718	2	0	1	#NUM!	2	0	1	#NUM!
androsterone dehydrogenase activity	GO:0047023	2	0	1	#NUM!	2	0	1	#NUM!
tubulin deacetylase activity	GO:0042903	2	0	1	#NUM!	1	0	1	#NUM!
orotidine-5'-phosphate decarboxylase activity	GO:0004590	1	0	1	#NUM!	1	0	1	#NUM!
folic acid transmembrane transporter activity	GO:0008517	2	0	1	#NUM!	2	0	1	#NUM!
RNA polymerase II core promoter sequence-specific DNA binding	GO:0000979	24	2	1	-0.0617507	24	2	1	0.0209575
C-5 sterol desaturase activity	GO:0000248	1	0	1	#NUM!	1	0	1	#NUM!
transferase activity, transferring hexosyl groups	GO:0016758	1	0	1	#NUM!	1	0	1	#NUM!
glycogen synthase activity, transferring glucose-1-phosphate	GO:0061547	1	0	1	#NUM!	1	0	1	#NUM!
transferrin receptor binding	GO:1990459	6	0	1	#NUM!	6	0	1	#NUM!
fructose-2,6-bisphosphate 2-phosphatase activity	GO:0004331	3	0	1	#NUM!	2	0	1	#NUM!
structural constituent of egg coat	GO:0035804	1	0	1	#NUM!	1	0	1	#NUM!
inositol monophosphate 1-phosphatase activity	GO:0008934	0	0	1	#VALUE!	0	0	1	#VALUE!
IMP dehydrogenase activity	GO:0003938	2	0	1	#NUM!	2	0	1	#NUM!
alpha-1,2-mannosyltransferase activity	GO:0000026	1	0	1	#NUM!	0	0	1	#VALUE!
neurotrophin TRKC receptor binding	GO:0005170	1	0	1	#NUM!	1	0	1	#NUM!
exo-alpha-(2->8)-sialidase activity	GO:0052796	2	0	1	#NUM!	1	0	1	#NUM!
galactosylgalactosylglucosylceramide beta-D-acetylgalactosaminyltransferase activity	GO:0047273	1	0	1	#NUM!	1	0	1	#NUM!
type III transforming growth factor beta receptor binding	GO:0034714	3	0	1	#NUM!	3	0	1	#NUM!
beta-galactoside (CMP) alpha-2,3-sialyltransferase activity	GO:0003836	3	0	1	#NUM!	3	0	1	#NUM!
sphingosine-1-phosphate receptor activity	GO:0038036	1	0	1	#NUM!	1	0	1	#NUM!
peptide transmembrane transporter activity	GO:1904680	1	0	1	#NUM!	2	0	1	#NUM!
L-xylulose reductase (NADP+) activity	GO:0050038	1	0	1	#NUM!	1	0	1	#NUM!
beta-3 adrenergic receptor binding	GO:0031699	1	0	1	#NUM!	1	0	1	#NUM!
purine nucleobase transmembrane transporter activity	GO:0005345	0	0	1	#VALUE!	0	0	1	#VALUE!
flavonol 3-sulfotransferase activity	GO:0047894	2	0	1	#NUM!	1	0	1	#NUM!
vitamin D response element binding	GO:0070644	1	0	1	#NUM!	1	0	1	#NUM!
box H/ACA snoRNP complex binding	GO:0062065	0	0	1	#VALUE!	0	0	1	#VALUE!
Fc-gamma receptor I complex binding	GO:0034988	1	0	1	#NUM!	1	0	1	#NUM!
carboxypeptidase activity	GO:0004180	4	0	1	#NUM!	4	0	1	#NUM!
NEDD8 transferase activity	GO:0019788	5	0	1	#NUM!	5	0	1	#NUM!
histone acetyltransferase activity (H4-K12 specific)	GO:0043997	0	0	1	#VALUE!	0	0	1	#VALUE!
RNA polymerase II general transcription initiation factor binding	GO:0001091	1	0	1	#NUM!	1	0	1	#NUM!
sodium:proton antiporter activity involved in regulation of cardiac muscle cell membrane potential	GO:0086040	1	0	1	#NUM!	1	0	1	#NUM!
histamine N-methyltransferase activity	GO:0046539	1	0	1	#NUM!	1	0	1	#NUM!
aconitate hydratase activity	GO:0003994	3	0	1	#NUM!	3	0	1	#NUM!
four-way junction helicase activity	GO:0009378	2	0	1	#NUM!	3	0	1	#NUM!
NADP+ binding	GO:0070401	1	0	1	#NUM!	1	0	1	#NUM!
glycosaminoglycan binding	GO:0005539	7	0	1	#NUM!	6	0	1	#NUM!
pseudophosphatase activity	GO:0001691	1	0	1	#NUM!	1	0	1	#NUM!
ferrochelatase activity	GO:0004325	1	0	1	#NUM!	1	0	1	#NUM!
sodium-independent organic anion transmembrane transporter activity	GO:0015347	2	0	1	#NUM!	3	0	1	#NUM!
phosphatidylinositol-3,4-bisphosphate binding	GO:0043325	15	1	1	-0.284894	15	1	1	-0.202186
NEDD8 conjugating enzyme activity	GO:0061654	1	0	1	#NUM!	1	0	1	#NUM!
gamma-glutamylaminecyclotransferase activity	GO:0061929	0	0	1	#VALUE!	1	1	0.081605	2.50586
oxoglutarate:malate antiporter activity	GO:0015367	1	0	1	#NUM!	1	0	1	#NUM!
insulin-like growth factor binding	GO:0005520	8	0	1	#NUM!	8	0	1	#NUM!
very-long-chain-acyl-CoA dehydrogenase activity	GO:0017099	2	0	1	#NUM!	2	0	1	#NUM!
voltage-gated calcium channel activity involved in AV node cell action potential	GO:0086056	1	0	1	#NUM!	1	0	1	#NUM!
lysophosphatidic acid phosphatase activity	GO:0052642	1	0	1	#NUM!	1	0	1	#NUM!
farnesylated protein binding	GO:0001918	0	0	1	#VALUE!	0	0	1	#VALUE!
dodecenoyl-CoA delta-isomerase activity	GO:0004165	3	0	1	#NUM!	3	0	1	#NUM!
box H/ACA snoRNA binding	GO:0034513	4	0	1	#NUM!	4	0	1	#NUM!
coproporphyrinogen oxidase activity	GO:0004109	1	0	1	#NUM!	1	0	1	#NUM!
carnitine O-palmitoyltransferase activity	GO:0004095	1	0	1	#NUM!	1	0	1	#NUM!
phosphatidic acid transporter activity	GO:1990050	0	0	1	#VALUE!	0	0	1	#VALUE!
glycine transmembrane transporter activity	GO:0015187	1	0	1	#NUM!	1	0	1	#NUM!
RNA polymerase III type 2 promoter sequence-specific DNA binding	GO:0001003	1	0	1	#NUM!	1	0	1	#NUM!
clathrin heavy chain binding	GO:0032050	7	0	1	#NUM!	7	0	1	#NUM!
hydroxymethylbilane synthase activity	GO:0004418	1	0	1	#NUM!	1	0	1	#NUM!
leukotriene-A4 hydrolase activity	GO:0004463	1	0	1	#NUM!	1	0	1	#NUM!
G protein-coupled adenosine receptor activity	GO:0001609	2	0	1	#NUM!	1	0	1	#NUM!
glutamate dehydrogenase [NAD(P)+] activity	GO:0004353	2	0	1	#NUM!	2	0	1	#NUM!
protein tyrosine phosphatase activator activity	GO:0008160	1	0	1	#NUM!	1	0	1	#NUM!
leukemia inhibitory factor receptor binding	GO:0005146	0	0	1	#VALUE!	0	0	1	#VALUE!
acetylpyruvate hydrolase activity	GO:0018773	1	0	1	#NUM!	1	0	1	#NUM!
glutaminase activity	GO:0004359	2	0	1	#NUM!	2	0	1	#NUM!
molybdopterin synthase activity	GO:0030366	3	0	1	#NUM!	3	0	1	#NUM!
protein tyrosine kinase inhibitor activity	GO:0030292	3	0	1	#NUM!	3	0	1	#NUM!
8-oxo-7,8-dihydrodeoxyguanosine triphosphate pyrophosphatase activity	GO:0035539	2	0	1	#NUM!	2	0	1	#NUM!
cerebroside-sulfatase activity	GO:0004098	1	0	1	#NUM!	1	0	1	#NUM!
GDP-L-fucose synthase activity	GO:0050577	1	0	1	#NUM!	1	0	1	#NUM!
RNA transmembrane transporter activity	GO:0051033	1	0	1	#NUM!	1	0	1	#NUM!
L-methionine-(R)-S-oxide reductase activity	GO:0033745	2	0	1	#NUM!	2	0	1	#NUM!
brain-derived neurotrophic factor-activated receptor activity	GO:0060175	1	0	1	#NUM!	1	0	1	#NUM!
dCMP deaminase activity	GO:0004132	1	0	1	#NUM!	1	0	1	#NUM!
dUTP phosphohydrolase activity	GO:0102487	0	0	1	#VALUE!	1	0	1	#NUM!
glycine N-acyltransferase activity	GO:0047961	1	0	1	#NUM!	1	0	1	#NUM!
(3R)-hydroxymyristoyl-[acyl-carrier-protein] dehydratase activity	GO:0008659	1	0	1	#NUM!	1	0	1	#NUM!
mitochondrial sequence-specific DNA-binding transcription factor activity	GO:0034246	1	0	1	#NUM!	1	0	1	#NUM!
phosphatidylinositol-3,5-bisphosphate phosphatase activity	GO:0106018	1	0	1	#NUM!	1	0	1	#NUM!
calmodulin-dependent cyclic-nucleotide phosphodiesterase activity	GO:0004117	1	0	1	#NUM!	1	0	1	#NUM!
[heparan sulfate]-glucosamine 3-sulfotransferase 3 activity	GO:0033872	0	0	1	#VALUE!	0	0	1	#VALUE!
bile acid receptor activity	GO:0038181	0	0	1	#VALUE!	0	0	1	#VALUE!
protein tyrosine/serine/threonine phosphatase activity	GO:0008138	20	1	1	-0.572576	20	0	0.402183	#NUM!
lactose synthase activity	GO:0004461	1	0	1	#NUM!	1	0	1	#NUM!
chemokine (C-C motif) ligand 5 binding	GO:0071791	0	0	1	#VALUE!	0	0	1	#VALUE!
receptor ligand activity	GO:0048018	10	0	1	#NUM!	10	0	1	#NUM!
guanosine-diphosphatase activity	GO:0004382	1	0	1	#NUM!	1	0	1	#NUM!
phosphoglycerate mutase activity	GO:0004619	2	0	1	#NUM!	2	0	1	#NUM!
mitochondrion targeting sequence binding	GO:0030943	2	0	1	#NUM!	2	0	1	#NUM!
threonine-tRNA ligase activity	GO:0004829	3	0	1	#NUM!	3	0	1	#NUM!
oxidoreduction-driven active transmembrane transporter activity	GO:0015453	1	0	1	#NUM!	1	0	1	#NUM!
interleukin-8 receptor binding	GO:0005153	1	0	1	#NUM!	0	0	1	#VALUE!
purinergic nucleotide receptor activity	GO:0001614	3	0	1	#NUM!	3	0	1	#NUM!
inositol hexakisphosphate 3-kinase activity	GO:0052724	1	0	1	#NUM!	1	0	1	#NUM!
gamma-glutamylcyclotransferase activity	GO:0003839	0	0	1	#VALUE!	0	0	1	#VALUE!
voltage-gated sodium channel activity involved in Purkinje myocyte action potential	GO:0086062	1	0	1	#NUM!	1	0	1	#NUM!
cytosolic dipeptidase activity	GO:0102008	1	0	1	#NUM!	1	0	1	#NUM!
alcohol binding	GO:0043178	1	0	1	#NUM!	1	0	1	#NUM!
MutSbeta complex binding	GO:0032408	2	0	1	#NUM!	2	0	1	#NUM!
Fas-activated serine/threonine kinase activity	GO:0033867	1	0	1	#NUM!	1	0	1	#NUM!
estrogen receptor activity	GO:0030284	1	0	1	#NUM!	1	0	1	#NUM!
flap endonuclease activity	GO:0048256	1	0	1	#NUM!	1	0	1	#NUM!
ATP-dependent 3'-5' DNA/RNA helicase activity	GO:0033681	1	0	1	#NUM!	1	0	1	#NUM!
channel regulator activity	GO:0016247	1	0	1	#NUM!	1	0	1	#NUM!
sn-1-glycerol-3-phosphate C16:0-DCA-CoA acyl transferase activity	GO:0102420	1	0	1	#NUM!	1	0	1	#NUM!
structural constituent of synapse	GO:0098918	1	0	1	#NUM!	1	0	1	#NUM!
vascular endothelial growth factor receptor 1 binding	GO:0043183	3	0	1	#NUM!	3	0	1	#NUM!
methylputrescine oxidase activity	GO:0052599	0	0	1	#VALUE!	0	0	1	#VALUE!
tRNA (guanine-N2-)-methyltransferase activity	GO:0004809	0	0	1	#VALUE!	1	0	1	#NUM!
cholestenol delta-isomerase activity	GO:0047750	2	0	1	#NUM!	2	0	1	#NUM!
low-density lipoprotein particle receptor binding	GO:0050750	16	1	1	-0.349433	16	1	1	-0.266725
GKAP/Homer scaffold activity	GO:0030160	4	0	1	#NUM!	4	0	1	#NUM!
betaine-homocysteine S-methyltransferase activity	GO:0047150	1	0	1	#NUM!	0	0	1	#VALUE!
phosphatidylinositol-5-phosphate binding	GO:0010314	11	1	1	0.0252607	11	1	0.608254	0.107969
peroxynitrite reductase activity	GO:0072541	1	0	1	#NUM!	1	0	1	#NUM!
histone pre-mRNA DCP binding	GO:0071208	3	0	1	#NUM!	3	0	1	#NUM!
endoribonuclease activity, producing 3'-phosphomonoesters	GO:0016892	1	0	1	#NUM!	1	0	1	#NUM!
biotin-protein ligase activity	GO:0018271	1	0	1	#NUM!	1	0	1	#NUM!
lactoylglutathione lyase activity	GO:0004462	1	0	1	#NUM!	1	0	1	#NUM!
GMP reductase activity	GO:0003920	1	0	1	#NUM!	1	0	1	#NUM!
interleukin-8 receptor activity	GO:0004918	0	0	1	#VALUE!	0	0	1	#VALUE!
superoxide dismutase copper chaperone activity	GO:0016532	1	0	1	#NUM!	1	0	1	#NUM!
metallochaperone activity	GO:0016530	1	0	1	#NUM!	1	0	1	#NUM!
alpha-2 macroglobulin receptor activity	GO:0016964	1	0	1	#NUM!	1	0	1	#NUM!
geranial:oxygen oxidoreductase activity	GO:0102797	0	0	1	#VALUE!	0	0	1	#VALUE!
peroxiredoxin activity	GO:0051920	3	0	1	#NUM!	3	0	1	#NUM!
structural constituent of postsynapse	GO:0099186	2	0	1	#NUM!	2	0	1	#NUM!
acyl-L-homoserine-lactone lactonohydrolase activity	GO:0102007	1	0	1	#NUM!	1	0	1	#NUM!
translation release factor activity	GO:0003747	2	0	1	#NUM!	2	0	1	#NUM!
heme transporter activity	GO:0015232	0	0	1	#VALUE!	1	0	1	#NUM!
axon guidance receptor activity	GO:0008046	7	0	1	#NUM!	7	0	1	#NUM!
keratan sulfotransferase activity	GO:0045130	1	0	1	#NUM!	1	0	1	#NUM!
FBXO family protein binding	GO:0098770	2	0	1	#NUM!	2	1	0.156562	1.81272
preribosome binding	GO:1990275	0	0	1	#VALUE!	0	0	1	#VALUE!
mu-type opioid receptor binding	GO:0031852	2	0	1	#NUM!	2	0	1	#NUM!
ferric-chelate reductase activity	GO:0000293	2	0	1	#NUM!	2	0	1	#NUM!
interleukin-16 binding	GO:0042011	1	0	1	#NUM!	0	0	1	#VALUE!
propionyl-CoA C2-trimethyltridecanoyltransferase activity	GO:0050632	1	0	1	#NUM!	1	0	1	#NUM!
mitogen-activated protein kinase binding	GO:0051019	16	1	1	-0.349433	16	3	0.136821	0.831888
centromeric DNA binding	GO:0019237	5	0	1	#NUM!	5	0	1	#NUM!
calmodulin-dependent protein phosphatase activity	GO:0033192	5	0	1	#NUM!	5	0	1	#NUM!
ribosylnicotinate kinase activity	GO:0061769	1	0	1	#NUM!	1	0	1	#NUM!
modified amino acid binding	GO:0072341	2	0	1	#NUM!	2	0	1	#NUM!
extracellularly ATP-gated cation channel activity	GO:0004931	3	0	1	#NUM!	3	0	1	#NUM!
voltage-gated cation channel activity	GO:0022843	1	0	1	#NUM!	1	0	1	#NUM!
phosphatidylinositol 3-kinase activity	GO:0035004	4	0	1	#NUM!	3	0	1	#NUM!
MIT domain binding	GO:0090541	2	0	1	#NUM!	2	0	1	#NUM!
3'-flap endonuclease activity	GO:0048257	1	0	1	#NUM!	1	0	1	#NUM!
glyoxylate reductase (NADP) activity	GO:0030267	1	0	1	#NUM!	1	1	0.081605	2.50586
calcium-induced calcium release activity	GO:0048763	3	0	1	#NUM!	3	0	1	#NUM!
bile acid transmembrane transporter activity	GO:0015125	1	0	1	#NUM!	1	0	1	#NUM!
histone deacetylase activity (H4-K16 specific)	GO:0034739	1	0	1	#NUM!	1	0	1	#NUM!
serine hydrolase activity	GO:0017171	1	0	1	#NUM!	1	0	1	#NUM!
acetyl-CoA hydrolase activity	GO:0003986	1	0	1	#NUM!	1	0	1	#NUM!
TBP-class protein binding	GO:0017025	18	1	1	-0.467216	18	1	1	-0.384508
neuropeptide receptor binding	GO:0071855	1	0	1	#NUM!	0	0	1	#VALUE!
solute:proton symporter activity	GO:0015295	1	0	1	#NUM!	1	0	1	#NUM!
hydroxypyruvate isomerase activity	GO:0008903	1	0	1	#NUM!	1	0	1	#NUM!
L-alanine:2-oxoglutarate aminotransferase activity	GO:0004021	0	0	1	#VALUE!	0	0	1	#VALUE!
host cell surface receptor binding	GO:0046789	0	0	1	#VALUE!	0	0	1	#VALUE!
NAD+ binding	GO:0070403	7	0	1	#NUM!	6	0	1	#NUM!
transmitter-gated ion channel activity involved in regulation of postsynaptic membrane potential	GO:1904315	7	0	1	#NUM!	8	1	0.49409	0.426423
3-hydroxyisobutyryl-CoA hydrolase activity	GO:0003860	1	0	1	#NUM!	1	0	1	#NUM!
pyrroline-5-carboxylate reductase activity	GO:0004735	2	0	1	#NUM!	2	0	1	#NUM!
fatty-acyl-CoA transmembrane transporter activity	GO:0015607	1	0	1	#NUM!	0	0	1	#VALUE!
Krueppel-associated box domain binding	GO:0035851	2	0	1	#NUM!	2	0	1	#NUM!
interleukin-15 receptor activity	GO:0042010	0	0	1	#VALUE!	1	0	1	#NUM!
interleukin-1 type II receptor antagonist activity	GO:0045353	0	0	1	#VALUE!	0	0	1	#VALUE!
L-valine transaminase activity	GO:0052655	2	0	1	#NUM!	2	0	1	#NUM!
sodium:bicarbonate symporter activity	GO:0008510	1	0	1	#NUM!	1	0	1	#NUM!
extracellular matrix binding	GO:0050840	10	0	1	#NUM!	10	0	1	#NUM!
ubiquitin-specific protease activity involved in negative regulation of retrograde protein transport, ER to cytosol	GO:1904265	1	0	1	#NUM!	1	0	1	#NUM!
deoxyribonuclease I activity	GO:0004530	1	0	1	#NUM!	1	0	1	#NUM!
interleukin-4 receptor activity	GO:0004913	0	0	1	#VALUE!	0	0	1	#VALUE!
CTP synthase activity	GO:0003883	1	0	1	#NUM!	1	0	1	#NUM!
inorganic anion exchanger activity	GO:0005452	2	0	1	#NUM!	2	0	1	#NUM!
omega-6 fatty acid desaturase activity	GO:0045485	1	0	1	#NUM!	1	0	1	#NUM!
tropomyosin binding	GO:0005523	5	0	1	#NUM!	5	0	1	#NUM!
succinate transmembrane transporter activity	GO:0015141	0	0	1	#VALUE!	0	0	1	#VALUE!
threonine racemase activity	GO:0018114	1	0	1	#NUM!	1	0	1	#NUM!
intronic transcription regulatory region sequence-specific DNA binding	GO:0001161	2	0	1	#NUM!	2	0	1	#NUM!
poly-ADP-D-ribose binding	GO:0072572	1	0	1	#NUM!	1	0	1	#NUM!
fumarylpyruvate hydrolase activity	GO:0034545	1	0	1	#NUM!	1	0	1	#NUM!
TFIIIC-class transcription factor complex binding	GO:0001156	1	0	1	#NUM!	1	0	1	#NUM!
glucosaminylgalactosylglucosylceramide beta-galactosyltransferase activity	GO:0047275	1	0	1	#NUM!	1	0	1	#NUM!
calcitonin receptor activity	GO:0004948	0	0	1	#VALUE!	0	0	1	#VALUE!
8-oxo-dGTP phosphohydrolase activity	GO:0102490	0	0	1	#VALUE!	1	0	1	#NUM!
DNA N-glycosylase activity	GO:0019104	6	0	1	#NUM!	6	0	1	#NUM!
RNA polymerase III general transcription initiation factor activity	GO:0000995	2	0	1	#NUM!	2	0	1	#NUM!
cyclic ADP-ribose hydrolase	GO:0061812	0	0	1	#VALUE!	0	0	1	#VALUE!
glutamine-fructose-6-phosphate transaminase (isomerizing) activity	GO:0004360	2	0	1	#NUM!	2	0	1	#NUM!
RNA polymerase II transcription corepressor binding	GO:0001226	1	0	1	#NUM!	1	0	1	#NUM!
thyroid hormone receptor binding	GO:0046966	22	2	1	0.0252607	22	2	0.699454	0.107969
phosphatidylinositol-3,4-bisphosphate 5-kinase activity	GO:0052812	4	0	1	#NUM!	3	0	1	#NUM!
amidase activity	GO:0004040	2	0	1	#NUM!	2	0	1	#NUM!
N-acetylglucosamine-1-phosphodiester alpha-N-acetylglucosaminidase activity	GO:0003944	1	0	1	#NUM!	1	0	1	#NUM!
endoribonuclease activity, cleaving siRNA-paired mRNA	GO:0070551	1	0	1	#NUM!	1	0	1	#NUM!
NAD+ nucleotidase, cyclic ADP-ribose generating	GO:0061809	0	0	1	#VALUE!	0	0	1	#VALUE!
adenylylsulfate kinase activity	GO:0004020	1	0	1	#NUM!	1	0	1	#NUM!
protein-lysine 6-oxidase activity	GO:0004720	2	0	1	#NUM!	3	0	1	#NUM!
oxygen binding	GO:0019825	8	0	1	#NUM!	7	0	1	#NUM!
F-box domain binding	GO:1990444	1	0	1	#NUM!	1	0	1	#NUM!
protein tyrosine/threonine phosphatase activity	GO:0008330	3	0	1	#NUM!	3	0	1	#NUM!
fucosyltransferase activity	GO:0008417	2	0	1	#NUM!	2	0	1	#NUM!
hydrolase activity, hydrolyzing O-glycosyl compounds	GO:0004553	3	0	1	#NUM!	3	0	1	#NUM!
enzyme activator activity	GO:0008047	25	2	1	-0.102573	25	0	0.260609	#NUM!
signal recognition particle binding	GO:0005047	3	0	1	#NUM!	3	0	1	#NUM!
myosin II binding	GO:0045159	5	0	1	#NUM!	5	0	1	#NUM!
asialoglycoprotein receptor activity	GO:0004873	1	0	1	#NUM!	1	0	1	#NUM!
unmethylated CpG binding	GO:0045322	1	0	1	#NUM!	1	0	1	#NUM!
integrin binding involved in cell-matrix adhesion	GO:0098640	0	0	1	#VALUE!	0	0	1	#VALUE!
receptor activator activity	GO:0030546	2	0	1	#NUM!	2	0	1	#NUM!
serine-pyruvate transaminase activity	GO:0004760	0	0	1	#VALUE!	0	0	1	#VALUE!
11-beta-hydroxysteroid dehydrogenase (NADP+) activity	GO:0070524	1	0	1	#NUM!	1	0	1	#NUM!
signaling pattern recognition receptor activity	GO:0008329	4	0	1	#NUM!	4	0	1	#NUM!
tRNA (cytosine-5-)-methyltransferase activity	GO:0016428	1	0	1	#NUM!	1	0	1	#NUM!
piRNA binding	GO:0034584	2	0	1	#NUM!	2	0	1	#NUM!
fucosylgalactoside 3-alpha-galactosyltransferase activity	GO:0004381	0	0	1	#VALUE!	1	0	1	#NUM!
threonine synthase activity	GO:0004795	1	0	1	#NUM!	1	0	1	#NUM!
glutathione hydrolase activity	GO:0036374	1	0	1	#NUM!	1	0	1	#NUM!
exo-alpha-(2->3)-sialidase activity	GO:0052794	2	0	1	#NUM!	1	0	1	#NUM!
beta-2-microglobulin binding	GO:0030881	2	0	1	#NUM!	2	0	1	#NUM!
argininosuccinate lyase activity	GO:0004056	1	0	1	#NUM!	1	0	1	#NUM!
VEGF-B-activated receptor activity	GO:0036327	1	0	1	#NUM!	1	0	1	#NUM!
poly(ADP-ribose) glycohydrolase activity	GO:0004649	1	0	1	#NUM!	1	0	1	#NUM!
phospholipase A2 activity consuming 1,2-dioleoylphosphatidylethanolamine)	GO:0102568	6	0	1	#NUM!	6	0	1	#NUM!
hydrolase activity, hydrolyzing N-glycosyl compounds	GO:0016799	1	0	1	#NUM!	1	0	1	#NUM!
ethanolaminephosphotransferase activity	GO:0004307	1	0	1	#NUM!	1	0	1	#NUM!
polynucleotide adenylyltransferase activity	GO:0004652	3	0	1	#NUM!	3	0	1	#NUM!
4-aminobutyrate transaminase activity	GO:0003867	1	0	1	#NUM!	1	0	1	#NUM!
2,3-diketo-5-methylthiopentyl-1-phosphate enolase activity	GO:0043715	1	0	1	#NUM!	1	0	1	#NUM!
ATPase inhibitor activity	GO:0042030	3	0	1	#NUM!	3	0	1	#NUM!
glyceraldehyde-3-phosphate dehydrogenase (NAD+) (non-phosphorylating) activity	GO:0043878	3	0	1	#NUM!	3	0	1	#NUM!
peroxidase activity	GO:0004601	10	0	1	#NUM!	10	0	1	#NUM!
structural constituent of epidermis	GO:0030280	1	0	1	#NUM!	1	0	1	#NUM!
sulfate adenylyltransferase (ATP) activity	GO:0004781	1	0	1	#NUM!	1	0	1	#NUM!
glutamate-ammonia ligase activity	GO:0004356	1	0	1	#NUM!	1	0	1	#NUM!
molybdopterin cofactor binding	GO:0043546	2	0	1	#NUM!	2	0	1	#NUM!
tRNA methyltransferase activity	GO:0008175	3	0	1	#NUM!	2	0	1	#NUM!
RS domain binding	GO:0050733	4	0	1	#NUM!	4	0	1	#NUM!
biotin-[acetyl-CoA-carboxylase] ligase activity	GO:0004077	1	0	1	#NUM!	1	0	1	#NUM!
gamma-glutamyl carboxylase activity	GO:0008488	0	0	1	#VALUE!	0	0	1	#VALUE!
inositol diphosphate pentakisphosphate diphosphatase activity	GO:0052842	3	0	1	#NUM!	3	0	1	#NUM!
DNA-dependent ATPase activity	GO:0008094	17	1	1	-0.410057	16	0	0.63554	#NUM!
SUMO polymer binding	GO:0032184	5	0	1	#NUM!	5	0	1	#NUM!
nitrate reductase activity	GO:0008940	1	0	1	#NUM!	1	0	1	#NUM!
calcidiol binding	GO:1902118	0	0	1	#VALUE!	0	0	1	#VALUE!
delta-catenin binding	GO:0070097	3	0	1	#NUM!	3	0	1	#NUM!
cytoskeletal protein binding	GO:0008092	43	3	1	-0.239432	43	3	1	-0.156724
L-serine ammonia-lyase activity	GO:0003941	1	0	1	#NUM!	1	0	1	#NUM!
phosphatidylethanolamine binding	GO:0008429	3	0	1	#NUM!	3	1	0.225411	1.40725
secondary active organic cation transmembrane transporter activity	GO:0008513	0	0	1	#VALUE!	0	0	1	#VALUE!
exoribonuclease activity, producing 5'-phosphomonoesters	GO:0016896	1	0	1	#NUM!	1	0	1	#NUM!
secretin receptor activity	GO:0015055	0	0	1	#VALUE!	0	0	1	#VALUE!
oxytocin receptor binding	GO:0031855	0	0	1	#VALUE!	0	0	1	#VALUE!
D5 dopamine receptor binding	GO:0031752	2	0	1	#NUM!	2	0	1	#NUM!
DNA clamp unloader activity	GO:0061860	1	0	1	#NUM!	1	0	1	#NUM!
sphingomyelin synthase activity	GO:0033188	1	0	1	#NUM!	1	0	1	#NUM!
interleukin-2 receptor binding	GO:0005134	2	0	1	#NUM!	2	0	1	#NUM!
drug transmembrane transporter activity	GO:0015238	1	0	1	#NUM!	1	0	1	#NUM!
uridylate kinase activity	GO:0009041	1	0	1	#NUM!	1	0	1	#NUM!
exodeoxyribonuclease III activity	GO:0008853	4	0	1	#NUM!	4	0	1	#NUM!
methenyltetrahydrofolate cyclohydrolase activity	GO:0004477	1	0	1	#NUM!	1	0	1	#NUM!
sodium-dependent phosphate transmembrane transporter activity	GO:0015321	0	0	1	#VALUE!	0	0	1	#VALUE!
acyl binding	GO:0000035	1	0	1	#NUM!	1	0	1	#NUM!
inorganic diphosphatase activity	GO:0004427	1	0	1	#NUM!	1	0	1	#NUM!
3-hydroxyoctanoyl-[acyl-carrier-protein] dehydratase activity	GO:0047451	1	0	1	#NUM!	1	0	1	#NUM!
translation release factor activity, codon specific	GO:0016149	1	0	1	#NUM!	1	0	1	#NUM!
ribonuclease activity	GO:0004540	6	0	1	#NUM!	6	0	1	#NUM!
cation binding	GO:0043169	2	0	1	#NUM!	2	0	1	#NUM!
platelet-derived growth factor alpha-receptor activity	GO:0005018	1	0	1	#NUM!	1	0	1	#NUM!
3-chloroallyl aldehyde dehydrogenase activity	GO:0004028	2	0	1	#NUM!	2	0	1	#NUM!
mevalonate kinase activity	GO:0004496	1	0	1	#NUM!	1	0	1	#NUM!
pyrimidine ribonucleotide binding	GO:0032557	1	0	1	#NUM!	1	0	1	#NUM!
cystathionine gamma-lyase activity	GO:0004123	1	0	1	#NUM!	1	0	1	#NUM!
granulocyte macrophage colony-stimulating factor receptor binding	GO:0005129	0	0	1	#VALUE!	0	0	1	#VALUE!
S-formylglutathione hydrolase activity	GO:0018738	1	0	1	#NUM!	1	0	1	#NUM!
cation channel activity	GO:0005261	2	0	1	#NUM!	3	0	1	#NUM!
glutaminyl-tRNA synthase (glutamine-hydrolyzing) activity	GO:0050567	2	0	1	#NUM!	2	0	1	#NUM!
fructokinase activity	GO:0008865	1	0	1	#NUM!	1	0	1	#NUM!
chloride channel inhibitor activity	GO:0019869	7	0	1	#NUM!	7	0	1	#NUM!
rhodopsin kinase activity	GO:0050254	1	0	1	#NUM!	1	0	1	#NUM!
cytochrome-b5 reductase activity, acting on NAD(P)H	GO:0004128	3	0	1	#NUM!	3	0	1	#NUM!
N-acylphosphatidylethanolamine-specific phospholipase D activity	GO:0070290	1	0	1	#NUM!	1	0	1	#NUM!
sterol response element binding	GO:0032810	2	0	1	#NUM!	2	0	1	#NUM!
cation transmembrane transporter activity	GO:0008324	1	0	1	#NUM!	1	0	1	#NUM!
Rho GTPase binding	GO:0017048	21	1	1	-0.621366	22	1	1	-0.585178
neuregulin receptor activity	GO:0038131	1	0	1	#NUM!	1	0	1	#NUM!
interleukin-1 receptor antagonist activity	GO:0005152	0	0	1	#VALUE!	0	0	1	#VALUE!
gap junction channel activity	GO:0005243	0	0	1	#VALUE!	0	0	1	#VALUE!
neurotransmitter receptor activity involved in regulation of presynaptic cytosolic calcium ion concentration	GO:0099582	1	0	1	#NUM!	1	0	1	#NUM!
methylenetetrahydrofolate reductase (NAD(P)H) activity	GO:0004489	1	0	1	#NUM!	1	0	1	#NUM!
phospholipase D activator activity	GO:1990583	1	0	1	#NUM!	1	0	1	#NUM!
superoxide-generating NADPH oxidase activator activity	GO:0016176	2	0	1	#NUM!	3	0	1	#NUM!
protein kinase inhibitor activity	GO:0004860	20	1	1	-0.572576	19	1	1	-0.438575
L-leucine transaminase activity	GO:0052654	2	0	1	#NUM!	2	0	1	#NUM!
syntaxin-3 binding	GO:0030348	2	0	1	#NUM!	2	0	1	#NUM!
calcium-dependent protein serine/threonine phosphatase regulator activity	GO:0008597	2	0	1	#NUM!	2	0	1	#NUM!
modification-dependent protein binding	GO:0140030	1	0	1	#NUM!	1	0	1	#NUM!
protein deacetylase activity	GO:0033558	8	0	1	#NUM!	7	0	1	#NUM!
inositol hexakisphosphate kinase activity	GO:0000828	2	0	1	#NUM!	2	0	1	#NUM!
neuropeptide binding	GO:0042923	1	0	1	#NUM!	1	0	1	#NUM!
ligand-gated ion channel activity involved in regulation of presynaptic membrane potential	GO:0099507	1	0	1	#NUM!	1	0	1	#NUM!
procollagen galactosyltransferase activity	GO:0050211	2	0	1	#NUM!	2	0	1	#NUM!
N6-isopentenyladenosine methylthiotransferase activity	GO:0035597	1	0	1	#NUM!	1	0	1	#NUM!
peptidyl-proline 4-dioxygenase activity	GO:0031545	3	0	1	#NUM!	3	0	1	#NUM!
ribonuclease E activity	GO:0008995	1	0	1	#NUM!	1	0	1	#NUM!
inositol-1,4-bisphosphate 1-phosphatase activity	GO:0004441	1	0	1	#NUM!	1	0	1	#NUM!
methylenetetrahydrofolate dehydrogenase (NAD+) activity	GO:0004487	1	0	1	#NUM!	1	0	1	#NUM!
carbohydrate derivative binding	GO:0097367	2	0	1	#NUM!	2	0	1	#NUM!
prostaglandin-F synthase activity	GO:0047017	2	0	1	#NUM!	2	0	1	#NUM!
phosphatidylcholine transporter activity	GO:0008525	5	0	1	#NUM!	5	0	1	#NUM!
UDP-xylose transmembrane transporter activity	GO:0005464	0	0	1	#VALUE!	0	0	1	#VALUE!
AF-1 domain binding	GO:0050683	1	0	1	#NUM!	1	0	1	#NUM!
cannabinoid receptor activity	GO:0004949	1	0	1	#NUM!	1	0	1	#NUM!
S-adenosyl-L-methionine:beta-alanine N-methyltransferase activity	GO:0102707	0	0	1	#VALUE!	1	0	1	#NUM!
dolichyl pyrophosphate Glc1Man9GlcNAc2 alpha-1,3-glucosyltransferase activity	GO:0042283	1	0	1	#NUM!	1	0	1	#NUM!
U6atac snRNA binding	GO:0030624	1	0	1	#NUM!	1	0	1	#NUM!
platelet-activating factor acetyltransferase activity	GO:0047179	2	0	1	#NUM!	2	0	1	#NUM!
bis(5'-adenosyl)-triphosphatase activity	GO:0047710	1	0	1	#NUM!	1	0	1	#NUM!
(S)-3-amino-2-methylpropionate transaminase activity	GO:0047298	1	0	1	#NUM!	1	0	1	#NUM!
steroid 7-alpha-hydroxylase activity	GO:0008387	1	0	1	#NUM!	1	0	1	#NUM!
tyrosine binding	GO:0072545	0	0	1	#VALUE!	0	0	1	#VALUE!
[heparan sulfate]-glucosamine 3-sulfotransferase 1 activity	GO:0008467	0	0	1	#VALUE!	0	0	1	#VALUE!
lysophosphatidic acid receptor activity	GO:0070915	1	0	1	#NUM!	1	0	1	#NUM!
extracellularly glycine-gated chloride channel activity	GO:0016934	1	0	1	#NUM!	1	0	1	#NUM!
intracellular cAMP-activated cation channel activity	GO:0005222	3	0	1	#NUM!	2	0	1	#NUM!
type 1 neuromedin U receptor binding	GO:0031839	1	0	1	#NUM!	1	0	1	#NUM!
interleukin-27 receptor binding	GO:0045523	1	0	1	#NUM!	1	0	1	#NUM!
LBD domain binding	GO:0050693	3	0	1	#NUM!	3	0	1	#NUM!
glutamate-cysteine ligase catalytic subunit binding	GO:0035226	1	0	1	#NUM!	1	0	1	#NUM!
NAD(P)H oxidase activity	GO:0016174	2	0	1	#NUM!	2	0	1	#NUM!
glycosylceramidase activity	GO:0017042	1	0	1	#NUM!	1	0	1	#NUM!
interleukin-12 receptor binding	GO:0005143	1	0	1	#NUM!	1	0	1	#NUM!
mannose-1-phosphate guanylyltransferase activity	GO:0004475	1	0	1	#NUM!	1	0	1	#NUM!
sarcosine oxidase activity	GO:0008115	1	0	1	#NUM!	1	0	1	#NUM!
gap junction channel activity involved in AV node cell-bundle of His cell electrical coupling	GO:0086077	1	0	1	#NUM!	1	0	1	#NUM!
IgA binding	GO:0019862	0	0	1	#VALUE!	0	0	1	#VALUE!
cholesterol O-acyltransferase activity	GO:0034736	2	0	1	#NUM!	2	0	1	#NUM!
collagen fibril binding	GO:0098633	1	0	1	#NUM!	1	0	1	#NUM!
glycerophosphoinositol glycerophosphodiesterase activity	GO:0047395	1	0	1	#NUM!	1	0	1	#NUM!
thyroid-stimulating hormone receptor activity	GO:0004996	1	0	1	#NUM!	1	0	1	#NUM!
RNA strand annealing activity	GO:0033592	5	0	1	#NUM!	5	0	1	#NUM!
ceramide kinase activity	GO:0001729	2	0	1	#NUM!	2	0	1	#NUM!
melatonin binding	GO:1904408	1	0	1	#NUM!	1	0	1	#NUM!
D-erythro-sphingosine kinase activity	GO:0017050	0	0	1	#VALUE!	0	0	1	#VALUE!
[protein]-3-O-(N-acetyl-D-glucosaminyl)-L-serine O-N-acetyl-alpha-D-glucosaminase activity	GO:0102167	1	0	1	#NUM!	1	0	1	#NUM!
phytanoyl-CoA dioxygenase activity	GO:0048244	1	0	1	#NUM!	1	0	1	#NUM!
calcium activated cation channel activity	GO:0005227	1	0	1	#NUM!	1	0	1	#NUM!
acireductone synthase activity	GO:0043874	1	0	1	#NUM!	1	0	1	#NUM!
beta-1,3-galactosyl-O-glycosyl-glycoprotein beta-1,3-N-acetylglucosaminyltransferase activity	GO:0047223	1	0	1	#NUM!	1	0	1	#NUM!
sulfurtransferase activity	GO:0016783	1	0	1	#NUM!	2	0	1	#NUM!
DNA hairpin binding	GO:0032448	1	0	1	#NUM!	0	0	1	#VALUE!
adenylate cyclase binding	GO:0008179	6	0	1	#NUM!	6	0	1	#NUM!
epidermal growth factor binding	GO:0048408	2	0	1	#NUM!	2	0	1	#NUM!
aryl hydrocarbon receptor binding	GO:0017162	6	0	1	#NUM!	6	0	1	#NUM!
testosterone 17-beta-dehydrogenase (NADP+) activity	GO:0047045	2	0	1	#NUM!	2	0	1	#NUM!
protein adenylyltransferase activity	GO:0070733	1	0	1	#NUM!	1	0	1	#NUM!
thiamine pyrophosphate binding	GO:0030976	4	0	1	#NUM!	4	0	1	#NUM!
NAD DNA ADP-ribosyltransferase activity	GO:0140294	1	0	1	#NUM!	1	0	1	#NUM!
dimethylargininase activity	GO:0016403	1	0	1	#NUM!	1	0	1	#NUM!
voltage-gated sodium channel activity involved in bundle of His cell action potential	GO:0086061	1	0	1	#NUM!	1	0	1	#NUM!
galactoside binding	GO:0016936	1	0	1	#NUM!	1	0	1	#NUM!
endopeptidase inhibitor activity	GO:0004866	15	1	1	-0.284894	14	1	1	-0.133193
peroxisome matrix targeting signal-2 binding	GO:0005053	1	0	1	#NUM!	1	0	1	#NUM!
alpha-1,6-mannosylglycoprotein 6-beta-N-acetylglucosaminyltransferase activity	GO:0030144	1	0	1	#NUM!	1	0	1	#NUM!
acetoacetate-CoA ligase activity	GO:0030729	1	0	1	#NUM!	1	0	1	#NUM!
threonine-type endopeptidase activity	GO:0004298	14	1	1	-0.215901	14	1	1	-0.133193
branched-chain-amino-acid transaminase activity	GO:0004084	2	0	1	#NUM!	2	0	1	#NUM!
voltage-gated sodium channel activity involved in cardiac muscle cell action potential	GO:0086006	1	0	1	#NUM!	1	0	1	#NUM!
carbon monoxide binding	GO:0070025	1	0	1	#NUM!	1	0	1	#NUM!
G-protein gamma-subunit binding	GO:0031682	2	0	1	#NUM!	2	0	1	#NUM!
TIR domain binding	GO:0070976	1	0	1	#NUM!	1	0	1	#NUM!
nucleoside triphosphate adenylate kinase activity	GO:0046899	2	0	1	#NUM!	2	0	1	#NUM!
holo-[acyl-carrier-protein] synthase activity	GO:0008897	1	0	1	#NUM!	1	0	1	#NUM!
mitochondrial ribosome binding	GO:0097177	2	0	1	#NUM!	2	0	1	#NUM!
lithium ion binding	GO:0031403	0	0	1	#VALUE!	0	0	1	#VALUE!
acetylcholine receptor activity	GO:0015464	2	0	1	#NUM!	2	0	1	#NUM!
argininosuccinate synthase activity	GO:0004055	1	0	1	#NUM!	1	0	1	#NUM!
snRNP binding	GO:0070990	2	0	1	#NUM!	2	0	1	#NUM!
phospholipid-hydroperoxide glutathione peroxidase activity	GO:0047066	1	0	1	#NUM!	1	0	1	#NUM!
dGTP phosphohydrolase activity	GO:0102491	0	0	1	#VALUE!	1	0	1	#NUM!
RNA lariat debranching enzyme activator activity	GO:0061632	1	0	1	#NUM!	1	0	1	#NUM!
linoleic acid epoxygenase activity	GO:0071614	1	0	1	#NUM!	1	0	1	#NUM!
erythropoietin receptor activity	GO:0004900	1	0	1	#NUM!	1	0	1	#NUM!
adenylate kinase activity	GO:0004017	6	0	1	#NUM!	6	0	1	#NUM!
sphingomyelin phosphodiesterase D activity	GO:0050290	1	0	1	#NUM!	1	0	1	#NUM!
beta-galactosyl-N-acetylglucosaminylgalactosylglucosyl-ceramide beta-1,3-acetylglucosaminyltransferase activity	GO:0008457	1	0	1	#NUM!	0	0	1	#VALUE!
ubiquitin modification-dependent histone binding	GO:0061649	2	0	1	#NUM!	2	0	1	#NUM!
steroid sulfotransferase activity	GO:0050294	1	0	1	#NUM!	0	0	1	#VALUE!
ADP-ribosylserine hydrolase activity	GO:0140292	1	0	1	#NUM!	1	0	1	#NUM!
structural constituent of postsynaptic intermediate filament cytoskeleton	GO:0099184	1	0	1	#NUM!	1	0	1	#NUM!
type 1 galanin receptor binding	GO:0031764	1	0	1	#NUM!	1	0	1	#NUM!
acid sphingomyelin phosphodiesterase activity	GO:0061750	1	0	1	#NUM!	1	0	1	#NUM!
phosphatidylinositol-4-phosphate phosphatase activity	GO:0043812	1	0	1	#NUM!	1	0	1	#NUM!
D1 dopamine receptor binding	GO:0031748	7	0	1	#NUM!	7	0	1	#NUM!
ribulose-phosphate 3-epimerase activity	GO:0004750	1	0	1	#NUM!	1	0	1	#NUM!
receptor-receptor interaction	GO:0090722	1	0	1	#NUM!	1	0	1	#NUM!
3'-5' RNA helicase activity	GO:0034458	1	0	1	#NUM!	1	0	1	#NUM!
AP-3 adaptor complex binding	GO:0035651	1	0	1	#NUM!	1	0	1	#NUM!
pyrimidine nucleotide binding	GO:0019103	1	0	1	#NUM!	1	0	1	#NUM!
L-fucose mutarotase activity	GO:0036373	0	0	1	#VALUE!	0	0	1	#VALUE!
phosphomannomutase activity	GO:0004615	1	0	1	#NUM!	2	1	0.156562	1.81272
organic anion transmembrane transporter activity	GO:0008514	1	0	1	#NUM!	1	0	1	#NUM!
long-chain fatty acyl-CoA binding	GO:0036042	4	0	1	#NUM!	4	0	1	#NUM!
dolichol kinase activity	GO:0004168	1	0	1	#NUM!	1	0	1	#NUM!
diolein transacylation activity	GO:0051265	1	0	1	#NUM!	1	0	1	#NUM!
phosphatidylinositol bisphosphate binding	GO:1902936	2	0	1	#NUM!	2	0	1	#NUM!
SUMO-specific endopeptidase activity	GO:0070139	1	0	1	#NUM!	1	0	1	#NUM!
3-oxoacyl-[acyl-carrier-protein] reductase (NADPH) activity	GO:0004316	1	0	1	#NUM!	1	0	1	#NUM!
nuclear localization sequence binding	GO:0008139	19	1	1	-0.521283	19	1	1	-0.438575
small molecule binding	GO:0036094	0	0	1	#VALUE!	0	0	1	#VALUE!
N-acetylneuraminate lyase activity	GO:0008747	1	0	1	#NUM!	1	0	1	#NUM!
interleukin-1, type II receptor binding	GO:0005151	0	0	1	#VALUE!	0	0	1	#VALUE!
peptide binding	GO:0042277	12	1	1	-0.0617507	12	1	1	0.0209575
phosphoserine phosphatase activity	GO:0004647	3	0	1	#NUM!	3	0	1	#NUM!
low voltage-gated calcium channel activity	GO:0008332	1	0	1	#NUM!	1	0	1	#NUM!
S-(hydroxymethyl)glutathione dehydrogenase activity	GO:0051903	2	0	1	#NUM!	2	0	1	#NUM!
testosterone dehydrogenase (NAD+) activity	GO:0047035	1	0	1	#NUM!	1	0	1	#NUM!
water channel activity	GO:0015250	1	0	1	#NUM!	1	0	1	#NUM!
oxidoreductase activity, acting on a sulfur group of donors, disulfide as acceptor	GO:0016671	1	0	1	#NUM!	1	0	1	#NUM!
neurotrophin receptor activity	GO:0005030	2	0	1	#NUM!	2	0	1	#NUM!
beta-N-acetylglucosaminidase activity	GO:0016231	1	0	1	#NUM!	1	0	1	#NUM!
NAD(P)+ nucleosidase activity	GO:0050135	0	0	1	#VALUE!	0	0	1	#VALUE!
estrogen response element binding	GO:0034056	1	0	1	#NUM!	1	0	1	#NUM!
oxidoreductase activity, acting on diphenols and related substances as donors	GO:0016679	0	0	1	#VALUE!	0	0	1	#VALUE!
decanoate-CoA ligase activity	GO:0102391	4	0	1	#NUM!	4	0	1	#NUM!
deaminase activity	GO:0019239	1	0	1	#NUM!	1	0	1	#NUM!
serpin family protein binding	GO:0097655	1	0	1	#NUM!	1	0	1	#NUM!
peptide-O-fucosyltransferase activity	GO:0046922	0	0	1	#VALUE!	0	0	1	#VALUE!
1,4-alpha-glucan branching enzyme activity (using a glucosylated glycogenin as primer for glycogen synthesis)	GO:0102752	1	0	1	#NUM!	1	0	1	#NUM!
beta-aspartyl-peptidase activity	GO:0008798	1	0	1	#NUM!	1	0	1	#NUM!
serine C-palmitoyltransferase activity	GO:0004758	1	0	1	#NUM!	1	0	1	#NUM!
dihydropyrimidine dehydrogenase (NADP+) activity	GO:0017113	1	0	1	#NUM!	1	0	1	#NUM!
fatty acid transmembrane transporter activity	GO:0015245	1	0	1	#NUM!	1	0	1	#NUM!
transketolase activity	GO:0004802	1	0	1	#NUM!	2	0	1	#NUM!
SET domain binding	GO:0070984	1	0	1	#NUM!	1	0	1	#NUM!
calcitonin gene-related peptide receptor activity	GO:0001635	1	0	1	#NUM!	1	0	1	#NUM!
heparosan-N-sulfate-glucuronate 5-epimerase activity	GO:0047464	1	0	1	#NUM!	1	0	1	#NUM!
phosphopantothenoylcysteine decarboxylase activity	GO:0004633	1	0	1	#NUM!	1	0	1	#NUM!
guanosine-5'-triphosphate,3'-diphosphate diphosphatase activity	GO:0008894	1	0	1	#NUM!	1	0	1	#NUM!
vascular endothelial growth factor receptor 3 binding	GO:0043185	1	0	1	#NUM!	0	0	1	#VALUE!
U3 snoRNA binding	GO:0034511	3	0	1	#NUM!	2	0	1	#NUM!
8-hydroxy-dADP phosphatase activity	GO:0044717	1	0	1	#NUM!	1	0	1	#NUM!
glycerol-3-phosphate dehydrogenase [NAD+] activity	GO:0004367	1	0	1	#NUM!	1	0	1	#NUM!
adenyl deoxyribonucleotide binding	GO:0032558	1	0	1	#NUM!	1	0	1	#NUM!
translation termination factor activity	GO:0008079	1	0	1	#NUM!	1	0	1	#NUM!
hyalurononglucosaminidase activity	GO:0004415	4	0	1	#NUM!	4	0	1	#NUM!
acetylgalactosaminyltransferase activity	GO:0008376	6	0	1	#NUM!	6	0	1	#NUM!
phenanthrene 9,10-monooxygenase activity	GO:0018636	3	0	1	#NUM!	3	0	1	#NUM!
phospholipase C activity	GO:0004629	5	0	1	#NUM!	5	0	1	#NUM!
porin activity	GO:0015288	4	0	1	#NUM!	4	0	1	#NUM!
xenobiotic transmembrane transporting ATPase activity	GO:0008559	1	0	1	#NUM!	1	0	1	#NUM!
cob(I)yrinic acid a,c-diamide adenosyltransferase activity	GO:0008817	0	0	1	#VALUE!	0	0	1	#VALUE!
pre-mRNA 3'-splice site binding	GO:0030628	4	0	1	#NUM!	4	0	1	#NUM!
metallodipeptidase activity	GO:0070573	0	0	1	#VALUE!	0	0	1	#VALUE!
folic acid receptor activity	GO:0061714	1	0	1	#NUM!	1	0	1	#NUM!
protein-cysteine S-palmitoyltransferase activity	GO:0019706	11	1	1	0.0252607	10	1	0.573387	0.203279
ribonuclease P activity	GO:0004526	6	0	1	#NUM!	6	0	1	#NUM!
translation activator activity	GO:0008494	6	0	1	#NUM!	6	0	1	#NUM!
copper-dependent protein binding	GO:0032767	2	0	1	#NUM!	2	0	1	#NUM!
dolichyl-pyrophosphate Man7GlcNAc2 alpha-1,6-mannosyltransferase activity	GO:0052824	0	0	1	#VALUE!	0	0	1	#VALUE!
acyl carrier activity	GO:0000036	1	0	1	#NUM!	1	0	1	#NUM!
N-acetylglucosaminyl-proteoglycan 4-beta-glucuronosyltransferase activity	GO:0050509	1	0	1	#NUM!	1	0	1	#NUM!
inositol-1,4,5-trisphosphate 5-phosphatase activity	GO:0052658	2	0	1	#NUM!	2	0	1	#NUM!
alkylbase DNA N-glycosylase activity	GO:0003905	1	0	1	#NUM!	1	0	1	#NUM!
voltage-gated sodium channel activity involved in SA node cell action potential	GO:0086063	1	0	1	#NUM!	1	0	1	#NUM!
riboflavin kinase activity	GO:0008531	1	0	1	#NUM!	1	0	1	#NUM!
glycerol transmembrane transporter activity	GO:0015168	1	0	1	#NUM!	1	0	1	#NUM!
inositol monophosphate 3-phosphatase activity	GO:0052832	0	0	1	#VALUE!	0	0	1	#VALUE!
aminoacetone:oxygen oxidoreductase(deaminating) activity	GO:0052594	0	0	1	#VALUE!	0	0	1	#VALUE!
basal RNA polymerase II transcription machinery binding	GO:0001099	1	0	1	#NUM!	1	0	1	#NUM!
fucose binding	GO:0042806	0	0	1	#VALUE!	0	0	1	#VALUE!
homogentisate 1,2-dioxygenase activity	GO:0004411	0	0	1	#VALUE!	1	0	1	#NUM!
poly-pyrimidine tract binding	GO:0008187	2	0	1	#NUM!	2	0	1	#NUM!
myosin light chain kinase activity	GO:0004687	3	0	1	#NUM!	3	0	1	#NUM!
cysteine-type carboxypeptidase activity	GO:0016807	2	0	1	#NUM!	2	0	1	#NUM!
N6-threonylcarbomyladenosine methylthiotransferase activity	GO:0035598	0	0	1	#VALUE!	0	0	1	#VALUE!
endopolyphosphatase activity	GO:0000298	3	0	1	#NUM!	3	0	1	#NUM!
heme-transporting ATPase activity	GO:0015439	1	0	1	#NUM!	1	0	1	#NUM!
bradykinin receptor binding	GO:0031711	0	0	1	#VALUE!	0	0	1	#VALUE!
catalase activity	GO:0004096	2	0	1	#NUM!	2	0	1	#NUM!
NAD-dependent histone deacetylase activity (H3-K14 specific)	GO:0032041	8	0	1	#NUM!	8	0	1	#NUM!
adenosylhomocysteinase activity	GO:0004013	1	0	1	#NUM!	1	0	1	#NUM!
solute:proton antiporter activity	GO:0015299	1	0	1	#NUM!	1	0	1	#NUM!
HNK-1 sulfotransferase activity	GO:0016232	1	0	1	#NUM!	1	0	1	#NUM!
tyrosine-tRNA ligase activity	GO:0004831	0	0	1	#VALUE!	0	0	1	#VALUE!
apolipoprotein receptor binding	GO:0034190	0	0	1	#VALUE!	0	0	1	#VALUE!
small conductance calcium-activated potassium channel activity	GO:0016286	1	0	1	#NUM!	1	0	1	#NUM!
receptor antagonist activity	GO:0048019	3	0	1	#NUM!	3	0	1	#NUM!
ubiquitin-protein transferase inhibitor activity	GO:0055105	2	0	1	#NUM!	2	0	1	#NUM!
steryl-beta-glucosidase activity	GO:0050295	1	0	1	#NUM!	1	0	1	#NUM!
cuprous ion binding	GO:1903136	4	0	1	#NUM!	4	0	1	#NUM!
lipoprotein particle receptor binding	GO:0070325	1	0	1	#NUM!	1	0	1	#NUM!
inhibin binding	GO:0034711	3	0	1	#NUM!	3	0	1	#NUM!
translation repressor activity, mRNA regulatory element binding	GO:0000900	7	0	1	#NUM!	7	0	1	#NUM!
natriuretic peptide receptor activity	GO:0016941	1	0	1	#NUM!	1	0	1	#NUM!
vitamin D3 25-hydroxylase activity	GO:0030343	0	0	1	#VALUE!	0	0	1	#VALUE!
4-hydroxyphenylpyruvate dioxygenase activity	GO:0003868	0	0	1	#VALUE!	0	0	1	#VALUE!
ribokinase activity	GO:0004747	1	0	1	#NUM!	1	0	1	#NUM!
ornithine decarboxylase activity	GO:0004586	2	0	1	#NUM!	2	0	1	#NUM!
alpha-amylase activity	GO:0004556	1	0	1	#NUM!	1	0	1	#NUM!
tumor necrosis factor receptor superfamily binding	GO:0032813	1	0	1	#NUM!	1	0	1	#NUM!
transcription coactivator binding	GO:0001223	13	1	1	-0.141793	13	1	1	-0.0590852
type 2 hypocretin receptor binding	GO:0031772	1	0	1	#NUM!	1	0	1	#NUM!
H4 histone acetyltransferase activity	GO:0010485	6	0	1	#NUM!	6	0	1	#NUM!
retromer complex binding	GO:1905394	2	0	1	#NUM!	2	0	1	#NUM!
lipase inhibitor activity	GO:0055102	1	0	1	#NUM!	1	0	1	#NUM!
protein phosphatase inhibitor activity	GO:0004864	16	1	1	-0.349433	16	1	1	-0.266725
mitochondrial proton-transporting ATP synthase complex binding	GO:0140260	1	0	1	#NUM!	1	0	1	#NUM!
histone methyltransferase activity (H3-K4 specific)	GO:0042800	4	0	1	#NUM!	4	0	1	#NUM!
guanine/thymine mispair binding	GO:0032137	2	0	1	#NUM!	2	0	1	#NUM!
3-oxo-arachidoyl-CoA synthase activity	GO:0102336	1	0	1	#NUM!	1	0	1	#NUM!
endoribonuclease activity, cleaving miRNA-paired mRNA	GO:0090624	2	0	1	#NUM!	2	1	0.156562	1.81272
ammonium transmembrane transporter activity	GO:0008519	1	0	1	#NUM!	1	0	1	#NUM!
cholest-5-ene-3-beta,7-alpha-diol 3-beta-dehydrogenase activity	GO:0047016	0	0	1	#VALUE!	0	0	1	#VALUE!
neurotrophin binding	GO:0043121	2	0	1	#NUM!	2	0	1	#NUM!
G protein-coupled GABA receptor activity	GO:0004965	2	0	1	#NUM!	2	0	1	#NUM!
protein geranylgeranyltransferase activity	GO:0004661	1	0	1	#NUM!	1	0	1	#NUM!
methylumbelliferyl-acetate deacetylase activity	GO:0047374	1	0	1	#NUM!	1	0	1	#NUM!
guanylate cyclase activity	GO:0004383	3	0	1	#NUM!	3	0	1	#NUM!
preprotein binding	GO:0070678	1	0	1	#NUM!	1	0	1	#NUM!
inositol-1,3,4,5-tetrakisphosphate 5-phosphatase activity	GO:0052659	2	0	1	#NUM!	2	0	1	#NUM!
L-malate dehydrogenase activity	GO:0030060	3	0	1	#NUM!	3	0	1	#NUM!
protein disulfide isomerase activity	GO:0003756	7	0	1	#NUM!	7	0	1	#NUM!
type 3 galanin receptor binding	GO:0031766	1	0	1	#NUM!	1	0	1	#NUM!
single-stranded DNA-dependent ATP-dependent 3'-5' DNA helicase activity	GO:1990518	1	0	1	#NUM!	1	0	1	#NUM!
ubiquitin-specific protease activity involved in positive regulation of ERAD pathway	GO:1904454	1	0	1	#NUM!	1	0	1	#NUM!
fatty acid binding	GO:0005504	11	1	1	0.0252607	11	1	0.608254	0.107969
glycosylated region protein binding	GO:0140081	1	0	1	#NUM!	1	0	1	#NUM!
D-amino-acid oxidase activity	GO:0003884	0	0	1	#VALUE!	1	0	1	#NUM!
UTP:glucose-1-phosphate uridylyltransferase activity	GO:0003983	1	0	1	#NUM!	1	0	1	#NUM!
ganglioside GT1b binding	GO:1905576	1	0	1	#NUM!	1	0	1	#NUM!
insulin-activated receptor activity	GO:0005009	2	0	1	#NUM!	2	0	1	#NUM!
3-phosphoinositide-dependent protein kinase binding	GO:0043423	1	0	1	#NUM!	1	0	1	#NUM!
amine transmembrane transporter activity	GO:0005275	0	0	1	#VALUE!	0	0	1	#VALUE!
PH domain binding	GO:0042731	3	0	1	#NUM!	3	0	1	#NUM!
oligopeptide transmembrane transporter activity	GO:0035673	0	0	1	#VALUE!	0	0	1	#VALUE!
15-hydroxyprostaglandin-D dehydrogenase (NADP+) activity	GO:0047020	1	0	1	#NUM!	1	0	1	#NUM!
V2 vasopressin receptor binding	GO:0031896	1	0	1	#NUM!	1	0	1	#NUM!
[methionine synthase] reductase activity	GO:0030586	1	0	1	#NUM!	1	0	1	#NUM!
glycerone-phosphate O-acyltransferase activity	GO:0016287	1	0	1	#NUM!	1	0	1	#NUM!
acetylgalactosaminyl-O-glycosyl-glycoprotein beta-1,6-N-acetylglucosaminyltransferase activity	GO:0047225	0	0	1	#VALUE!	0	0	1	#VALUE!
1-acylglycerophosphocholine O-acyltransferase activity	GO:0047184	2	0	1	#NUM!	2	0	1	#NUM!
glyceraldehyde-3-phosphate dehydrogenase (NAD+) (phosphorylating) activity	GO:0004365	1	0	1	#NUM!	1	0	1	#NUM!
cyclic pyranopterin monophosphate synthase activity	GO:0061799	1	0	1	#NUM!	1	0	1	#NUM!
AMP deaminase activity	GO:0003876	1	0	1	#NUM!	1	0	1	#NUM!
poly(U)-specific exoribonuclease activity, producing 3' uridine cyclic phosphate ends	GO:1990838	1	0	1	#NUM!	1	0	1	#NUM!
phosphatidylethanolamine N-methyltransferase activity	GO:0004608	0	0	1	#VALUE!	0	0	1	#VALUE!
ribose-5-phosphate isomerase activity	GO:0004751	1	0	1	#NUM!	1	0	1	#NUM!
activin receptor activity, type II	GO:0016362	1	0	1	#NUM!	1	0	1	#NUM!
C-X-C chemokine receptor activity	GO:0016494	1	0	1	#NUM!	1	0	1	#NUM!
8-oxo-7,8-dihydroguanosine triphosphate pyrophosphatase activity	GO:0008413	2	0	1	#NUM!	2	0	1	#NUM!
HLA-B specific inhibitory MHC class I receptor activity	GO:0030109	1	0	1	#NUM!	0	0	1	#VALUE!
NADH pyrophosphatase activity	GO:0035529	3	0	1	#NUM!	3	0	1	#NUM!
calcium:sodium antiporter activity	GO:0005432	1	0	1	#NUM!	1	0	1	#NUM!
acyl-CoA hydrolase activity	GO:0047617	3	0	1	#NUM!	3	0	1	#NUM!
P-P-bond-hydrolysis-driven protein transmembrane transporter activity	GO:0015450	5	0	1	#NUM!	5	0	1	#NUM!
acrosin binding	GO:0032190	1	0	1	#NUM!	1	0	1	#NUM!
alpha-mannosidase activity	GO:0004559	3	0	1	#NUM!	3	0	1	#NUM!
toxic substance binding	GO:0015643	5	0	1	#NUM!	5	0	1	#NUM!
IkappaB kinase activity	GO:0008384	2	0	1	#NUM!	2	0	1	#NUM!
ARF guanyl-nucleotide exchange factor activity	GO:0005086	10	0	1	#NUM!	10	0	1	#NUM!
single-stranded DNA 3'-5' exodeoxyribonuclease activity	GO:0008310	1	0	1	#NUM!	1	0	1	#NUM!
oxidoreductase activity, oxidizing metal ions, NAD or NADP as acceptor	GO:0016723	1	0	1	#NUM!	1	0	1	#NUM!
L-alanine transmembrane transporter activity	GO:0015180	2	0	1	#NUM!	1	0	1	#NUM!
arachidonate 5-lipoxygenase activity	GO:0004051	1	0	1	#NUM!	1	0	1	#NUM!
DNA primase activity	GO:0003896	2	0	1	#NUM!	2	0	1	#NUM!
prostaglandin E receptor activity	GO:0004957	1	0	1	#NUM!	1	0	1	#NUM!
dCTP diphosphatase activity	GO:0047840	1	0	1	#NUM!	1	0	1	#NUM!
dinucleotide insertion or deletion binding	GO:0032139	1	0	1	#NUM!	1	1	0.081605	2.50586
adrenergic receptor binding	GO:0031690	1	0	1	#NUM!	1	0	1	#NUM!
structural constituent of cell wall	GO:0005199	1	0	1	#NUM!	1	0	1	#NUM!
DNA nucleotidylexotransferase activity	GO:0003912	0	0	1	#VALUE!	0	0	1	#VALUE!
3-oxo-glutaryl-[acp] methyl ester reductase activity	GO:0102131	1	0	1	#NUM!	1	0	1	#NUM!
glucosylceramidase activity	GO:0004348	2	0	1	#NUM!	2	0	1	#NUM!
structural constituent of muscle	GO:0008307	27	2	1	-0.179534	25	2	1	-0.0198645
acetyltransferase activator activity	GO:0010698	3	0	1	#NUM!	3	0	1	#NUM!
apolipoprotein A-I binding	GO:0034186	2	0	1	#NUM!	2	0	1	#NUM!
serine-type peptidase activity	GO:0008236	12	1	1	-0.0617507	12	0	0.615743	#NUM!
corticotropin-releasing hormone receptor 1 binding	GO:0051430	2	0	1	#NUM!	2	0	1	#NUM!
glycine-gated chloride ion channel activity	GO:0022852	1	0	1	#NUM!	1	0	1	#NUM!
phosphoglucomutase activity	GO:0004614	2	0	1	#NUM!	2	0	1	#NUM!
SNAP receptor activity	GO:0005484	22	2	1	0.0252607	22	2	0.699454	0.107969
lipoprotein lipase activity	GO:0004465	1	0	1	#NUM!	2	0	1	#NUM!
tRNA-specific adenosine deaminase activity	GO:0008251	1	0	1	#NUM!	1	0	1	#NUM!
ganglioside galactosyltransferase activity	GO:0047915	1	0	1	#NUM!	1	0	1	#NUM!
indoleamine 2,3-dioxygenase activity	GO:0033754	0	0	1	#VALUE!	0	0	1	#VALUE!
glycine N-choloyltransferase activity	GO:0047963	0	0	1	#VALUE!	0	0	1	#VALUE!
uridine phosphorylase activity	GO:0004850	1	0	1	#NUM!	1	0	1	#NUM!
very long-chain fatty acid-CoA ligase activity	GO:0031957	5	0	1	#NUM!	5	0	1	#NUM!
tetrahydrobiopterin binding	GO:0034617	0	0	1	#VALUE!	0	0	1	#VALUE!
interferon-gamma receptor activity	GO:0004906	1	0	1	#NUM!	1	0	1	#NUM!
NAD-dependent histone deacetylase activity (H3-K18 specific)	GO:0097372	1	0	1	#NUM!	1	0	1	#NUM!
protein adenylylhydrolase activity	GO:0044603	1	0	1	#NUM!	1	0	1	#NUM!
translation regulator activity	GO:0045182	13	1	1	-0.141793	12	1	1	0.0209575
3' overhang single-stranded DNA endodeoxyribonuclease activity	GO:1990599	1	0	1	#NUM!	1	0	1	#NUM!
glucose transmembrane transporter activity	GO:0005355	3	0	1	#NUM!	3	0	1	#NUM!
methionine adenosyltransferase activity	GO:0004478	1	0	1	#NUM!	1	0	1	#NUM!
peptide antigen-transporting ATPase activity	GO:0015433	1	0	1	#NUM!	2	0	1	#NUM!
leptomycin B binding	GO:1901707	1	0	1	#NUM!	0	0	1	#VALUE!
methylenetetrahydrofolate dehydrogenase (NADP+) activity	GO:0004488	1	0	1	#NUM!	1	0	1	#NUM!
rDNA binding	GO:0000182	4	0	1	#NUM!	4	0	1	#NUM!
ankyrin binding	GO:0030506	13	1	1	-0.141793	13	0	0.617691	#NUM!
cysteine dioxygenase activity	GO:0017172	0	0	1	#VALUE!	0	0	1	#VALUE!
GAF domain binding	GO:0036004	1	0	1	#NUM!	1	0	1	#NUM!
phosphoribosylaminoimidazole carboxylase activity	GO:0004638	1	0	1	#NUM!	1	0	1	#NUM!
L-cysteine desulfhydrase activity	GO:0080146	1	0	1	#NUM!	1	0	1	#NUM!
3-oxo-pimeloyl-[acp] methyl ester reductase activity	GO:0102132	1	0	1	#NUM!	1	0	1	#NUM!
oligosaccharide binding	GO:0070492	1	0	1	#NUM!	1	0	1	#NUM!
malate dehydrogenase (NADP+) activity	GO:0046554	1	0	1	#NUM!	1	0	1	#NUM!
protein-glycine ligase activity, initiating	GO:0070736	1	0	1	#NUM!	1	0	1	#NUM!
benzaldehyde dehydrogenase activity	GO:0019115	1	0	1	#NUM!	1	0	1	#NUM!
proton-exporting ATPase activity, phosphorylative mechanism	GO:0008553	6	0	1	#NUM!	6	0	1	#NUM!
glycerol channel activity	GO:0015254	0	0	1	#VALUE!	0	0	1	#VALUE!
L-threonine ammonia-lyase activity	GO:0004794	0	0	1	#VALUE!	0	0	1	#VALUE!
water transmembrane transporter activity	GO:0005372	1	0	1	#NUM!	1	0	1	#NUM!
phosphatidylinositol phosphate binding	GO:1901981	5	0	1	#NUM!	4	0	1	#NUM!
hepatocyte growth factor-activated receptor activity	GO:0005008	1	0	1	#NUM!	1	1	0.081605	2.50586
potassium channel activity	GO:0005267	9	0	1	#NUM!	8	0	1	#NUM!
acylphosphatase activity	GO:0003998	1	0	1	#NUM!	1	0	1	#NUM!
intermembrane ceramide transfer activity	GO:0120017	1	0	1	#NUM!	1	0	1	#NUM!
alcohol dehydrogenase (NADP+) activity	GO:0008106	5	0	1	#NUM!	5	0	1	#NUM!
allyl-alcohol dehydrogenase activity	GO:0047655	2	0	1	#NUM!	2	0	1	#NUM!
phenylpyruvate tautomerase activity	GO:0050178	1	0	1	#NUM!	1	0	1	#NUM!
peptidyl-histidine dioxygenase activity	GO:0036139	1	0	1	#NUM!	1	0	1	#NUM!
glutathione dehydrogenase (ascorbate) activity	GO:0045174	2	0	1	#NUM!	2	0	1	#NUM!
quinone binding	GO:0048038	3	0	1	#NUM!	4	0	1	#NUM!
ionotropic glutamate receptor activity	GO:0004970	2	0	1	#NUM!	2	0	1	#NUM!
BMP receptor binding	GO:0070700	2	0	1	#NUM!	2	0	1	#NUM!
3'-phosphoadenosine 5'-phosphosulfate binding	GO:0050656	0	0	1	#VALUE!	1	1	0.081605	2.50586
formimidoyltetrahydrofolate cyclodeaminase activity	GO:0030412	1	0	1	#NUM!	1	0	1	#NUM!
oxaloacetate decarboxylase activity	GO:0008948	1	0	1	#NUM!	1	0	1	#NUM!
1,4-alpha-glucan branching enzyme activity	GO:0003844	1	0	1	#NUM!	1	0	1	#NUM!
endogenous lipid antigen binding	GO:0030883	1	0	1	#NUM!	1	0	1	#NUM!
phosphatidylcholine-sterol O-acyltransferase activator activity	GO:0060228	2	0	1	#NUM!	2	0	1	#NUM!
ATP-dependent 3'-5' DNA helicase activity	GO:0043140	6	0	1	#NUM!	7	0	1	#NUM!
N-acetylglucosaminyldiphosphodolichol N-acetylglucosaminyltransferase activity	GO:0004577	1	0	1	#NUM!	1	0	1	#NUM!
FAT10 activating enzyme activity	GO:0019780	1	0	1	#NUM!	1	0	1	#NUM!
type I interferon receptor binding	GO:0005132	1	0	1	#NUM!	0	0	1	#VALUE!
single-strand selective uracil DNA N-glycosylase activity	GO:0017065	1	0	1	#NUM!	1	0	1	#NUM!
mercury ion binding	GO:0045340	1	0	1	#NUM!	1	0	1	#NUM!
nuclear export signal receptor activity	GO:0005049	9	0	1	#NUM!	9	0	1	#NUM!
RNA polymerase II-specific DNA-binding transcription factor binding	GO:0061629	3	0	1	#NUM!	4	0	1	#NUM!
Rac guanyl-nucleotide exchange factor activity	GO:0030676	7	0	1	#NUM!	7	0	1	#NUM!
glutathione oxidoreductase activity	GO:0097573	1	0	1	#NUM!	1	0	1	#NUM!
nerve growth factor binding	GO:0048406	3	0	1	#NUM!	3	0	1	#NUM!
DNA-3-methylguanine glycosylase activity	GO:0052822	1	0	1	#NUM!	1	0	1	#NUM!
telomeric G-quadruplex DNA binding	GO:0061849	1	0	1	#NUM!	1	0	1	#NUM!
dopachrome isomerase activity	GO:0004167	1	0	1	#NUM!	1	0	1	#NUM!
ATP adenylyltransferase activity	GO:0003877	1	0	1	#NUM!	1	0	1	#NUM!
mRNA CDS binding	GO:1990715	2	0	1	#NUM!	2	0	1	#NUM!
glutamate formimidoyltransferase activity	GO:0030409	1	0	1	#NUM!	1	0	1	#NUM!
small ribosomal subunit rRNA binding	GO:0070181	7	0	1	#NUM!	7	0	1	#NUM!
TORC2 complex binding	GO:1904841	1	0	1	#NUM!	1	0	1	#NUM!
3-oxo-cerotoyl-CoA reductase activity	GO:0102342	1	0	1	#NUM!	1	0	1	#NUM!
peptidyl-asparagine 3-dioxygenase activity	GO:0036140	1	0	1	#NUM!	1	0	1	#NUM!
fructose-6-phosphate binding	GO:0070095	4	0	1	#NUM!	3	0	1	#NUM!
ganglioside GP1c binding	GO:1905577	1	0	1	#NUM!	1	0	1	#NUM!
myosin I binding	GO:0017024	0	0	1	#VALUE!	0	0	1	#VALUE!
calcium oxalate binding	GO:0046904	0	0	1	#VALUE!	0	0	1	#VALUE!
dolichyl pyrophosphate Man9GlcNAc2 alpha-1,3-glucosyltransferase activity	GO:0042281	1	0	1	#NUM!	1	0	1	#NUM!
S-methyl-5-thioribose-1-phosphate isomerase activity	GO:0046523	1	0	1	#NUM!	1	0	1	#NUM!
cyclic nucleotide binding	GO:0030551	2	0	1	#NUM!	2	0	1	#NUM!
pyrimidine deoxyribonucleotide binding	GO:0032556	1	0	1	#NUM!	1	0	1	#NUM!
protein-L-isoaspartate (D-aspartate) O-methyltransferase activity	GO:0004719	2	0	1	#NUM!	2	0	1	#NUM!
UDP-glucose:glycoprotein glucosyltransferase activity	GO:0003980	1	0	1	#NUM!	1	0	1	#NUM!
nucleoside-diphosphatase activity	GO:0017110	1	0	1	#NUM!	2	0	1	#NUM!
calcium-independent protein kinase C activity	GO:0004699	1	0	1	#NUM!	1	0	1	#NUM!
N-acetylglucosamine 6-O-sulfotransferase activity	GO:0001517	2	0	1	#NUM!	2	0	1	#NUM!
arginine decarboxylase activity	GO:0008792	0	0	1	#VALUE!	1	0	1	#NUM!
chloride ion binding	GO:0031404	4	0	1	#NUM!	4	0	1	#NUM!
pyrimidine-specific mismatch base pair DNA N-glycosylase activity	GO:0008263	2	0	1	#NUM!	2	0	1	#NUM!
glutamine-phenylpyruvate transaminase activity	GO:0047316	1	0	1	#NUM!	1	0	1	#NUM!
galactosyltransferase activity	GO:0008378	7	0	1	#NUM!	6	0	1	#NUM!
arachidonate-CoA ligase activity	GO:0047676	1	0	1	#NUM!	1	0	1	#NUM!
hemoglobin binding	GO:0030492	1	0	1	#NUM!	1	0	1	#NUM!
polysaccharide binding	GO:0030247	4	0	1	#NUM!	5	0	1	#NUM!
O-phospho-L-serine:2-oxoglutarate aminotransferase activity	GO:0004648	1	0	1	#NUM!	1	0	1	#NUM!
phosphatidylserine decarboxylase activity	GO:0004609	2	0	1	#NUM!	2	0	1	#NUM!
cholesterol monooxygenase (side-chain-cleaving) activity	GO:0008386	0	0	1	#VALUE!	0	0	1	#VALUE!
N6-(1,2-dicarboxyethyl)AMP AMP-lyase (fumarate-forming) activity	GO:0004018	1	0	1	#NUM!	1	0	1	#NUM!
prostaglandin-D synthase activity	GO:0004667	2	0	1	#NUM!	2	0	1	#NUM!
mediator complex binding	GO:0036033	3	0	1	#NUM!	3	0	1	#NUM!
nitric-oxide synthase activity	GO:0004517	0	0	1	#VALUE!	0	0	1	#VALUE!
interleukin-9 receptor activity	GO:0004919	1	0	1	#NUM!	1	0	1	#NUM!
death receptor agonist activity	GO:0038177	0	0	1	#VALUE!	0	0	1	#VALUE!
steroid hormone receptor binding	GO:0035258	1	0	1	#NUM!	0	0	1	#VALUE!
N-acetyllactosamine synthase activity	GO:0003945	2	0	1	#NUM!	2	0	1	#NUM!
P2Y1 nucleotide receptor binding	GO:0031812	1	0	1	#NUM!	1	0	1	#NUM!
GMP synthase (glutamine-hydrolyzing) activity	GO:0003922	1	0	1	#NUM!	1	0	1	#NUM!
ceramide binding	GO:0097001	1	0	1	#NUM!	1	0	1	#NUM!
resveratrol binding	GO:1905594	1	0	1	#NUM!	1	0	1	#NUM!
BLOC-2 complex binding	GO:0036461	0	0	1	#VALUE!	0	0	1	#VALUE!
cGMP binding	GO:0030553	4	0	1	#NUM!	3	0	1	#NUM!
calcium, potassium:sodium antiporter activity	GO:0008273	1	0	1	#NUM!	1	0	1	#NUM!
MHC protein binding	GO:0042287	1	0	1	#NUM!	1	0	1	#NUM!
clathrin adaptor activity	GO:0035615	6	0	1	#NUM!	6	0	1	#NUM!
phosphatidate cytidylyltransferase activity	GO:0004605	1	0	1	#NUM!	1	0	1	#NUM!
glucose:sodium symporter activity	GO:0005412	1	0	1	#NUM!	1	0	1	#NUM!
FAD binding	GO:0071949	14	1	1	-0.215901	14	0	0.621884	#NUM!
deoxyribonuclease inhibitor activity	GO:0060703	1	0	1	#NUM!	1	0	1	#NUM!
chromatin insulator sequence binding	GO:0043035	1	0	1	#NUM!	1	0	1	#NUM!
phosphatidylcholine-sterol O-acyltransferase activity	GO:0004607	0	0	1	#VALUE!	0	0	1	#VALUE!
troponin T binding	GO:0031014	0	0	1	#VALUE!	0	0	1	#VALUE!
alpha-glucosidase activity	GO:0090599	1	0	1	#NUM!	1	0	1	#NUM!
RNA polymerase III type 3 promoter DNA binding	GO:0001032	2	0	1	#NUM!	2	0	1	#NUM!
G protein-coupled receptor kinase activity	GO:0004703	3	0	1	#NUM!	3	0	1	#NUM!
ADP-specific glucokinase activity	GO:0043843	1	0	1	#NUM!	1	0	1	#NUM!
vitamin binding	GO:0019842	1	0	1	#NUM!	1	0	1	#NUM!
Rho-dependent protein serine/threonine kinase activity	GO:0072518	1	0	1	#NUM!	1	0	1	#NUM!
fatty-acyl-CoA reductase (alcohol-forming) activity	GO:0080019	1	0	1	#NUM!	1	0	1	#NUM!
motor activity	GO:0003774	28	2	1	-0.215901	28	2	1	-0.133193
very-long-chain 3-hydroxyacyl-CoA dehydratase activity	GO:0102158	1	0	1	#NUM!	1	0	1	#NUM!
NADPH binding	GO:0070402	8	0	1	#NUM!	9	1	0.535424	0.30864
cobalamin binding	GO:0031419	1	0	1	#NUM!	1	0	1	#NUM!
malate transmembrane transporter activity	GO:0015140	0	0	1	#VALUE!	0	0	1	#VALUE!
benzodiazepine receptor activity	GO:0008503	2	0	1	#NUM!	2	0	1	#NUM!
sialyltransferase activity	GO:0008373	6	0	1	#NUM!	6	1	0.400085	0.714105
NADH dehydrogenase activity	GO:0003954	2	0	1	#NUM!	2	0	1	#NUM!
2,4-dienoyl-CoA reductase (NADPH) activity	GO:0008670	1	0	1	#NUM!	1	0	1	#NUM!
aminopeptidase activity	GO:0004177	13	1	1	-0.141793	13	1	1	-0.0590852
neuropeptide Y receptor binding	GO:0031841	1	0	1	#NUM!	1	0	1	#NUM!
dihydroorotate dehydrogenase activity	GO:0004152	1	0	1	#NUM!	1	0	1	#NUM!
isocitrate dehydrogenase (NADP+) activity	GO:0004450	2	0	1	#NUM!	2	0	1	#NUM!
prostaglandin transmembrane transporter activity	GO:0015132	1	0	1	#NUM!	1	0	1	#NUM!
gap junction channel activity involved in bundle of His cell-Purkinje myocyte electrical coupling	GO:0086078	1	0	1	#NUM!	1	0	1	#NUM!
lanosterol synthase activity	GO:0000250	1	0	1	#NUM!	1	0	1	#NUM!
hormone binding	GO:0042562	3	0	1	#NUM!	3	0	1	#NUM!
chitin binding	GO:0008061	1	0	1	#NUM!	0	0	1	#VALUE!
neurotransmitter receptor activity	GO:0030594	0	0	1	#VALUE!	1	0	1	#NUM!
DNA-methyltransferase activity	GO:0009008	3	0	1	#NUM!	3	0	1	#NUM!
ethanolamine kinase activity	GO:0004305	3	0	1	#NUM!	2	0	1	#NUM!
aralkylamine N-acetyltransferase activity	GO:0004059	0	0	1	#VALUE!	0	0	1	#VALUE!
gap junction channel activity involved in cardiac conduction electrical coupling	GO:0086075	1	0	1	#NUM!	1	0	1	#NUM!
ATP-dependent 5'-3' DNA helicase activity	GO:0043141	4	0	1	#NUM!	4	0	1	#NUM!
neurexin family protein binding	GO:0042043	5	0	1	#NUM!	5	0	1	#NUM!
uridine-diphosphatase activity	GO:0045134	3	0	1	#NUM!	3	0	1	#NUM!
ribonuclease A activity	GO:0004522	1	0	1	#NUM!	1	0	1	#NUM!
anandamide amidohydrolase activity	GO:0103073	1	0	1	#NUM!	1	0	1	#NUM!
phenanthrene-9,10-epoxide hydrolase activity	GO:0019119	1	0	1	#NUM!	1	0	1	#NUM!
voltage-gated potassium channel activity involved in cardiac muscle cell action potential repolarization	GO:0086008	1	0	1	#NUM!	1	0	1	#NUM!
acyl-CoA oxidase activity	GO:0003997	1	0	1	#NUM!	1	0	1	#NUM!
wide pore channel activity	GO:0022829	2	0	1	#NUM!	1	0	1	#NUM!
voltage-gated potassium channel activity involved in SA node cell action potential depolarization	GO:0086041	1	0	1	#NUM!	1	0	1	#NUM!
Tat protein binding	GO:0030957	8	0	1	#NUM!	8	0	1	#NUM!
sulfatide binding	GO:0120146	1	0	1	#NUM!	1	0	1	#NUM!
dopamine receptor binding	GO:0050780	1	0	1	#NUM!	1	0	1	#NUM!
protein-disulfide reductase (glutathione) activity	GO:0019153	1	0	1	#NUM!	1	0	1	#NUM!
medium-chain acyl-CoA hydrolase activity	GO:0052815	1	0	1	#NUM!	1	0	1	#NUM!
alcohol dehydrogenase (NAD) activity	GO:0004022	2	0	1	#NUM!	2	0	1	#NUM!
proteoglycan sulfotransferase activity	GO:0050698	0	0	1	#VALUE!	1	1	0.081605	2.50586
kainate selective glutamate receptor activity	GO:0015277	2	0	1	#NUM!	2	0	1	#NUM!
acetylcholine receptor regulator activity	GO:0030548	1	0	1	#NUM!	1	0	1	#NUM!
phosphatidylinositol-4-phosphate binding	GO:0070273	16	1	1	-0.349433	15	1	1	-0.202186
RNA polymerase core enzyme binding	GO:0043175	1	0	1	#NUM!	1	0	1	#NUM!
3'-5' DNA helicase activity	GO:0043138	2	0	1	#NUM!	2	0	1	#NUM!
complement binding	GO:0001848	1	0	1	#NUM!	1	0	1	#NUM!
vasopressin receptor activity	GO:0005000	1	0	1	#NUM!	1	0	1	#NUM!
RNA polymerase III type 1 promoter sequence-specific DNA binding	GO:0001002	1	0	1	#NUM!	1	0	1	#NUM!
1-acyl-2-lysophosphatidylserine acylhydrolase activity	GO:0052740	1	0	1	#NUM!	1	0	1	#NUM!
cardiolipin binding	GO:1901612	3	0	1	#NUM!	2	0	1	#NUM!
voltage-gated sodium channel activity	GO:0005248	6	0	1	#NUM!	6	0	1	#NUM!
oleic acid binding	GO:0070538	2	0	1	#NUM!	2	0	1	#NUM!
D4 dopamine receptor binding	GO:0031751	1	0	1	#NUM!	1	0	1	#NUM!
estrogen 16-alpha-hydroxylase activity	GO:0101020	2	0	1	#NUM!	2	0	1	#NUM!
GABA-gated chloride ion channel activity	GO:0022851	3	0	1	#NUM!	4	1	0.28865	1.11957
ubiquitin-protein transferase activator activity	GO:0097027	5	0	1	#NUM!	5	0	1	#NUM!
transferase activity, transferring glycosyl groups	GO:0016757	4	0	1	#NUM!	5	0	1	#NUM!
transferase activity, transferring acyl groups other than amino-acyl groups	GO:0016747	1	0	1	#NUM!	1	0	1	#NUM!
3-oxo-cerotoyl-CoA synthase activity	GO:0102337	1	0	1	#NUM!	1	0	1	#NUM!
inositol-polyphosphate 5-phosphatase activity	GO:0004445	3	0	1	#NUM!	3	0	1	#NUM!
orcinol O-methyltransferase activity	GO:0102938	1	0	1	#NUM!	1	0	1	#NUM!
deoxyribonuclease activity	GO:0004536	1	0	1	#NUM!	1	0	1	#NUM!
alkaline phosphatase activity	GO:0004035	0	0	1	#VALUE!	0	0	1	#VALUE!
neurotransmitter transporter activity	GO:0005326	1	0	1	#NUM!	1	0	1	#NUM!
monocarboxylate:sodium symporter activity	GO:0140161	0	0	1	#VALUE!	0	0	1	#VALUE!
orotate phosphoribosyltransferase activity	GO:0004588	1	0	1	#NUM!	1	0	1	#NUM!
RNA polymerase III core binding	GO:0000994	1	0	1	#NUM!	1	0	1	#NUM!
pre-mRNA intronic pyrimidine-rich binding	GO:0097158	1	0	1	#NUM!	1	0	1	#NUM!
fibrinogen binding	GO:0070051	1	0	1	#NUM!	1	0	1	#NUM!
glycine-tRNA ligase activity	GO:0004820	1	0	1	#NUM!	1	0	1	#NUM!
hydrolase activity, acting on ester bonds	GO:0016788	2	0	1	#NUM!	4	0	1	#NUM!
hormone receptor binding	GO:0051427	1	0	1	#NUM!	0	0	1	#VALUE!
sodium channel activity	GO:0005272	1	0	1	#NUM!	2	0	1	#NUM!
protein-arginine deiminase activity	GO:0004668	0	0	1	#VALUE!	0	0	1	#VALUE!
ferrous iron binding	GO:0008198	12	1	1	-0.0617507	12	1	1	0.0209575
growth hormone-releasing hormone activity	GO:0016608	1	0	1	#NUM!	1	0	1	#NUM!
protein kinase activity	GO:0004672	138	12	1	-0.0191911	137	11	1	-0.0162215
vascular endothelial growth factor receptor binding	GO:0005172	4	0	1	#NUM!	3	0	1	#NUM!
C-rich single-stranded DNA binding	GO:1990829	1	0	1	#NUM!	1	0	1	#NUM!
cell adhesive protein binding involved in bundle of His cell-Purkinje myocyte communication	GO:0086083	3	0	1	#NUM!	3	0	1	#NUM!
oxysterol binding	GO:0008142	3	0	1	#NUM!	2	0	1	#NUM!
glycerate dehydrogenase activity	GO:0008465	1	0	1	#NUM!	1	1	0.081605	2.50586
NAD(P)+ transhydrogenase activity	GO:0008746	1	0	1	#NUM!	1	0	1	#NUM!
acetyl-CoA carboxylase activity	GO:0003989	1	0	1	#NUM!	1	0	1	#NUM!
dicarboxylic acid transmembrane transporter activity	GO:0005310	0	0	1	#VALUE!	0	0	1	#VALUE!
BRE binding	GO:0042835	1	0	1	#NUM!	1	0	1	#NUM!
angiotensin receptor binding	GO:0031701	2	0	1	#NUM!	2	0	1	#NUM!
MH2 domain binding	GO:0035500	1	0	1	#NUM!	1	0	1	#NUM!
interleukin-16 receptor activity	GO:0042012	1	0	1	#NUM!	0	0	1	#VALUE!
G protein-coupled serotonin receptor binding	GO:0031821	4	0	1	#NUM!	4	0	1	#NUM!
aryl sulfotransferase activity	GO:0004062	3	0	1	#NUM!	4	0	1	#NUM!
voltage-gated potassium channel activity involved in atrial cardiac muscle cell action potential repolarization	GO:0086089	0	0	1	#VALUE!	0	0	1	#VALUE!
monosialoganglioside sialyltransferase activity	GO:0047288	2	0	1	#NUM!	2	0	1	#NUM!
molybdenum ion binding	GO:0030151	1	0	1	#NUM!	1	0	1	#NUM!
IkappaB kinase complex binding	GO:0106137	2	0	1	#NUM!	2	0	1	#NUM!
nucleic acid transmembrane transporter activity	GO:0051032	1	0	1	#NUM!	1	0	1	#NUM!
ATPase coupled ion transmembrane transporter activity	GO:0042625	2	0	1	#NUM!	2	0	1	#NUM!
RNA stem-loop binding	GO:0035613	8	0	1	#NUM!	8	0	1	#NUM!
inositol trisphosphate phosphatase activity	GO:0046030	1	0	1	#NUM!	1	0	1	#NUM!
3alpha,7alpha,12alpha-trihydroxy-5beta-cholest-24-enoyl-CoA hydratase activity	GO:0033989	1	0	1	#NUM!	1	0	1	#NUM!
prostaglandin-endoperoxide synthase activity	GO:0004666	2	0	1	#NUM!	2	0	1	#NUM!
CCR2 chemokine receptor binding	GO:0031727	0	0	1	#VALUE!	0	0	1	#VALUE!
acetylcholine-gated cation-selective channel activity	GO:0022848	2	0	1	#NUM!	2	0	1	#NUM!
sulfiredoxin activity	GO:0032542	1	0	1	#NUM!	1	0	1	#NUM!
dipeptidyl-peptidase activity	GO:0008239	3	0	1	#NUM!	4	1	0.28865	1.11957
double-stranded methylated DNA binding	GO:0010385	4	0	1	#NUM!	4	0	1	#NUM!
UDP-sugar diphosphatase activity	GO:0008768	2	0	1	#NUM!	2	0	1	#NUM!
tumor necrosis factor-activated receptor activity	GO:0005031	2	0	1	#NUM!	2	0	1	#NUM!
CXCR5 chemokine receptor binding	GO:0031724	0	0	1	#VALUE!	1	0	1	#NUM!
hydroxylysine kinase activity	GO:0047992	1	0	1	#NUM!	1	0	1	#NUM!
4-aminobutyrate:2-oxoglutarate transaminase activity	GO:0034386	1	0	1	#NUM!	1	0	1	#NUM!
maltose alpha-glucosidase activity	GO:0032450	2	0	1	#NUM!	2	0	1	#NUM!
proline dipeptidase activity	GO:0102009	1	0	1	#NUM!	1	0	1	#NUM!
troponin C binding	GO:0030172	1	0	1	#NUM!	1	0	1	#NUM!
[acetyl-CoA carboxylase] kinase activity	GO:0050405	2	0	1	#NUM!	2	0	1	#NUM!
phospholipid-translocating ATPase activity	GO:0004012	1	0	1	#NUM!	1	0	1	#NUM!
exo-alpha-sialidase activity	GO:0004308	2	0	1	#NUM!	1	0	1	#NUM!
peptide receptor activity	GO:0001653	2	0	1	#NUM!	2	0	1	#NUM!
phosphatidylinositol 3-kinase catalytic subunit binding	GO:0036313	1	0	1	#NUM!	1	0	1	#NUM!
biliverdin reductase activity	GO:0004074	2	0	1	#NUM!	2	0	1	#NUM!
JUN kinase phosphatase activity	GO:0008579	1	0	1	#NUM!	1	0	1	#NUM!
arginine deiminase activity	GO:0016990	0	0	1	#VALUE!	0	0	1	#VALUE!
pre-mRNA 5'-splice site binding	GO:0030627	1	0	1	#NUM!	1	0	1	#NUM!
NAD-dependent protein deacetylase activity	GO:0034979	2	0	1	#NUM!	1	0	1	#NUM!
heptaldehyde:oxygen oxidoreductase activity	GO:0102798	0	0	1	#VALUE!	0	0	1	#VALUE!
vasoactive intestinal polypeptide receptor activity	GO:0004999	1	0	1	#NUM!	1	0	1	#NUM!
heme oxygenase (decyclizing) activity	GO:0004392	1	0	1	#NUM!	1	0	1	#NUM!
TAP binding	GO:0046977	1	0	1	#NUM!	1	0	1	#NUM!
pyridoxal phosphatase activity	GO:0033883	2	0	1	#NUM!	2	0	1	#NUM!
diacylglycerol kinase activity	GO:0004143	5	0	1	#NUM!	5	0	1	#NUM!
xanthine dehydrogenase activity	GO:0004854	0	0	1	#VALUE!	0	0	1	#VALUE!
formaldehyde dehydrogenase activity	GO:0018467	1	0	1	#NUM!	1	0	1	#NUM!
linoleoyl-CoA desaturase activity	GO:0016213	1	0	1	#NUM!	1	0	1	#NUM!
CCR6 chemokine receptor binding	GO:0031731	0	0	1	#VALUE!	0	0	1	#VALUE!
denatured protein binding	GO:0031249	1	0	1	#NUM!	1	0	1	#NUM!
ubiquitin-like protein binding	GO:0032182	3	0	1	#NUM!	3	0	1	#NUM!
prostaglandin-E2 9-reductase activity	GO:0050221	1	0	1	#NUM!	1	0	1	#NUM!
protein phosphatase 2B binding	GO:0030346	3	0	1	#NUM!	3	0	1	#NUM!
cytidylate kinase activity	GO:0004127	1	0	1	#NUM!	1	0	1	#NUM!
Ral guanyl-nucleotide exchange factor activity	GO:0008321	1	0	1	#NUM!	1	0	1	#NUM!
IgG binding	GO:0019864	3	0	1	#NUM!	2	0	1	#NUM!
AP-2 adaptor complex binding	GO:0035612	6	0	1	#NUM!	6	0	1	#NUM!
metalloaminopeptidase activity	GO:0070006	6	0	1	#NUM!	6	0	1	#NUM!
biotin carboxylase activity	GO:0004075	1	0	1	#NUM!	1	0	1	#NUM!
structural constituent of chromatin	GO:0030527	1	0	1	#NUM!	1	0	1	#NUM!
RNA polymerase II transcription regulator recruiting activity	GO:0001135	0	0	1	#VALUE!	1	0	1	#NUM!
angiotensin type I receptor activity	GO:0001596	0	0	1	#VALUE!	0	0	1	#VALUE!
substance K receptor binding	GO:0031837	2	0	1	#NUM!	2	0	1	#NUM!
aspartic-type peptidase activity	GO:0070001	1	0	1	#NUM!	1	0	1	#NUM!
ketohexokinase activity	GO:0004454	0	0	1	#VALUE!	1	1	0.081605	2.50586
endopeptidase activator activity	GO:0061133	5	0	1	#NUM!	5	0	1	#NUM!
adenylate cyclase activity	GO:0004016	2	0	1	#NUM!	2	0	1	#NUM!
metal chelating activity	GO:0046911	1	0	1	#NUM!	1	0	1	#NUM!
alanine-glyoxylate transaminase activity	GO:0008453	0	0	1	#VALUE!	0	0	1	#VALUE!
glucoside transmembrane transporter activity	GO:0042947	1	0	1	#NUM!	1	0	1	#NUM!
polyol transmembrane transporter activity	GO:0015166	1	0	1	#NUM!	1	0	1	#NUM!
calcium-transporting ATPase activity	GO:0005388	2	0	1	#NUM!	2	0	1	#NUM!
hyaluronoglucuronidase activity	GO:0033906	1	0	1	#NUM!	1	0	1	#NUM!
mRNA cap binding	GO:0098808	2	0	1	#NUM!	2	0	1	#NUM!
diacylglycerol binding	GO:0019992	7	0	1	#NUM!	6	0	1	#NUM!
apelin receptor binding	GO:0031704	1	0	1	#NUM!	1	0	1	#NUM!
neuropeptide hormone activity	GO:0005184	8	0	1	#NUM!	7	0	1	#NUM!
placental growth factor-activated receptor activity	GO:0036332	1	0	1	#NUM!	1	0	1	#NUM!
C2H2 zinc finger domain binding	GO:0070742	11	1	1	0.0252607	11	1	0.608254	0.107969
hepatocyte growth factor receptor binding	GO:0005171	1	0	1	#NUM!	1	0	1	#NUM!
ribosome binding	GO:0043022	27	2	1	-0.179534	27	2	1	-0.0968255
UDP-galactose transmembrane transporter activity	GO:0005459	1	0	1	#NUM!	1	0	1	#NUM!
sphingomyelin phosphodiesterase activity	GO:0004767	3	0	1	#NUM!	3	0	1	#NUM!
alpha-2C adrenergic receptor binding	GO:0031696	2	0	1	#NUM!	2	0	1	#NUM!
very-low-density lipoprotein particle receptor binding	GO:0070326	2	0	1	#NUM!	2	0	1	#NUM!
scavenger receptor binding	GO:0005124	2	0	1	#NUM!	1	0	1	#NUM!
bis(5'-adenosyl)-pentaphosphatase activity	GO:0034432	3	0	1	#NUM!	3	0	1	#NUM!
progesterone receptor binding	GO:0033142	2	0	1	#NUM!	2	0	1	#NUM!
inorganic phosphate transmembrane transporter activity	GO:0005315	2	0	1	#NUM!	2	0	1	#NUM!
phosphoglycerate kinase activity	GO:0004618	1	0	1	#NUM!	1	0	1	#NUM!
8-oxo-dGDP phosphatase activity	GO:0044715	2	0	1	#NUM!	2	0	1	#NUM!
hemi-methylated DNA-binding	GO:0044729	1	0	1	#NUM!	1	0	1	#NUM!
ADP-ribosylarginine hydrolase activity	GO:0003875	1	0	1	#NUM!	1	0	1	#NUM!
lutropin-choriogonadotropic hormone receptor binding	GO:0031775	1	0	1	#NUM!	1	0	1	#NUM!
aspartic-type endopeptidase inhibitor activity	GO:0019828	2	0	1	#NUM!	2	0	1	#NUM!
nucleobase transmembrane transporter activity	GO:0015205	1	0	1	#NUM!	1	0	1	#NUM!
benzodiazepine receptor binding	GO:0030156	3	0	1	#NUM!	3	0	1	#NUM!
histone methyltransferase activity (H4-K20 specific)	GO:0042799	2	0	1	#NUM!	1	0	1	#NUM!
type 2 fibroblast growth factor receptor binding	GO:0005111	1	0	1	#NUM!	1	0	1	#NUM!
virus receptor activity	GO:0001618	30	2	1	-0.284894	27	2	1	-0.0968255
oxygen sensor activity	GO:0019826	2	0	1	#NUM!	2	0	1	#NUM!
extracellular matrix structural constituent conferring compression resistance	GO:0030021	4	0	1	#NUM!	3	0	1	#NUM!
geranyltranstransferase activity	GO:0004337	2	0	1	#NUM!	2	0	1	#NUM!
dihydronicotinamide riboside quinone reductase activity	GO:0001512	1	0	1	#NUM!	1	0	1	#NUM!
leptin receptor activity	GO:0038021	1	0	1	#NUM!	1	0	1	#NUM!
RNA trimethylguanosine synthase activity	GO:0071164	1	0	1	#NUM!	1	0	1	#NUM!
tRNA (cytosine) methyltransferase activity	GO:0016427	1	0	1	#NUM!	1	0	1	#NUM!
phosphoribosylformylglycinamidine cyclo-ligase activity	GO:0004641	1	0	1	#NUM!	1	0	1	#NUM!
lysophosphatidic acid binding	GO:0035727	2	0	1	#NUM!	2	0	1	#NUM!
calcitonin binding	GO:0032841	0	0	1	#VALUE!	0	0	1	#VALUE!
palmitoleoyltransferase activity	GO:1990698	1	0	1	#NUM!	1	0	1	#NUM!
phosphatidylinositol-4,5-bisphosphate 4-phosphatase activity	GO:0034597	1	0	1	#NUM!	1	0	1	#NUM!
peptidase activator activity	GO:0016504	6	0	1	#NUM!	6	0	1	#NUM!
pyrophosphatase activity	GO:0016462	1	0	1	#NUM!	1	0	1	#NUM!
geranylgeranyl reductase activity	GO:0045550	1	0	1	#NUM!	1	0	1	#NUM!
L-ascorbate:sodium symporter activity	GO:0008520	1	0	1	#NUM!	1	0	1	#NUM!
ATP-dependent helicase activity	GO:0008026	5	0	1	#NUM!	5	0	1	#NUM!
phosphotransferase activity, for other substituted phosphate groups	GO:0016780	1	0	1	#NUM!	1	0	1	#NUM!
glycerol-3-phosphate O-acyltransferase activity	GO:0004366	1	0	1	#NUM!	1	0	1	#NUM!
GDP-dissociation inhibitor binding	GO:0051021	1	0	1	#NUM!	1	0	1	#NUM!
polynucleotide 5'-phosphatase activity	GO:0004651	1	0	1	#NUM!	1	0	1	#NUM!
phospholipase A1 activity	GO:0008970	3	0	1	#NUM!	4	0	1	#NUM!
calcium-independent phospholipase A2 activity	GO:0047499	2	0	1	#NUM!	2	0	1	#NUM!
glycogen (starch) synthase activity	GO:0004373	1	0	1	#NUM!	1	0	1	#NUM!
lysine-tRNA ligase activity	GO:0004824	1	0	1	#NUM!	1	0	1	#NUM!
RNA polymerase III type 3 promoter sequence-specific DNA binding	GO:0001006	1	0	1	#NUM!	1	0	1	#NUM!
methylmalonate-semialdehyde dehydrogenase (acylating) activity	GO:0004491	1	0	1	#NUM!	1	0	1	#NUM!
alkyl hydroperoxide reductase activity	GO:0008785	1	0	1	#NUM!	1	0	1	#NUM!
nitrite reductase (NO-forming) activity	GO:0050421	1	0	1	#NUM!	1	0	1	#NUM!
glycogenin glucosyltransferase activity	GO:0008466	2	0	1	#NUM!	2	0	1	#NUM!
glutamate:sodium symporter activity	GO:0015501	3	0	1	#NUM!	3	0	1	#NUM!
palmitoyl-(protein) hydrolase activity	GO:0008474	4	0	1	#NUM!	4	0	1	#NUM!
GDP-mannose 3,5-epimerase activity	GO:0047918	1	0	1	#NUM!	1	0	1	#NUM!
MHC class Ib protein binding	GO:0023029	1	0	1	#NUM!	2	0	1	#NUM!
voltage-gated potassium channel activity involved in ventricular cardiac muscle cell action potential repolarization	GO:1902282	1	0	1	#NUM!	1	0	1	#NUM!
methionine adenosyltransferase regulator activity	GO:0048270	1	0	1	#NUM!	1	0	1	#NUM!
asparaginase activity	GO:0004067	1	0	1	#NUM!	1	0	1	#NUM!
RNA polymerase II regulatory region DNA binding	GO:0001012	9	0	1	#NUM!	8	0	1	#NUM!
kynurenine-glyoxylate transaminase activity	GO:0047315	1	0	1	#NUM!	1	0	1	#NUM!
opioid peptide activity	GO:0001515	0	0	1	#VALUE!	0	0	1	#VALUE!
endoribonuclease inhibitor activity	GO:0060698	1	0	1	#NUM!	1	0	1	#NUM!
amylin binding	GO:0097645	1	0	1	#NUM!	1	0	1	#NUM!
nucleoside monophosphate kinase activity	GO:0050145	4	0	1	#NUM!	4	0	1	#NUM!
phosphatidylinositol phosphate 4-phosphatase activity	GO:0034596	1	0	1	#NUM!	1	0	1	#NUM!
ATP-dependent NAD(P)H-hydrate dehydratase activity	GO:0047453	1	0	1	#NUM!	1	0	1	#NUM!
nucleoside binding	GO:0001882	2	0	1	#NUM!	2	0	1	#NUM!
glycine N-benzoyltransferase activity	GO:0047962	1	0	1	#NUM!	1	0	1	#NUM!
ribonuclease inhibitor activity	GO:0008428	1	0	1	#NUM!	1	0	1	#NUM!
acetylcholine receptor inhibitor activity	GO:0030550	1	0	1	#NUM!	1	0	1	#NUM!
glutathione transmembrane transporter activity	GO:0034634	1	0	1	#NUM!	1	0	1	#NUM!
dioxygenase activity	GO:0051213	11	1	1	0.0252607	10	0	1	#NUM!
growth hormone receptor activity	GO:0004903	1	0	1	#NUM!	1	0	1	#NUM!
gamma-butyrobetaine dioxygenase activity	GO:0008336	1	0	1	#NUM!	1	0	1	#NUM!
extracellular matrix structural constituent	GO:0005201	33	3	1	0.0252607	31	4	0.314961	0.458171
type II activin receptor binding	GO:0070699	1	0	1	#NUM!	1	0	1	#NUM!
type I interferon binding	GO:0019962	1	0	1	#NUM!	1	0	1	#NUM!
AMP-activated protein kinase activity	GO:0004679	3	0	1	#NUM!	3	0	1	#NUM!
extracellular matrix constituent conferring elasticity	GO:0030023	2	0	1	#NUM!	1	0	1	#NUM!
histamine receptor activity	GO:0004969	1	0	1	#NUM!	1	0	1	#NUM!
histamine oxidase activity	GO:0052598	0	0	1	#VALUE!	0	0	1	#VALUE!
aspartate-tRNA(Asn) ligase activity	GO:0050560	1	0	1	#NUM!	1	0	1	#NUM!
lithocholic acid binding	GO:1902121	0	0	1	#VALUE!	1	0	1	#NUM!
NAD(P)+ transhydrogenase (B-specific) activity	GO:0003957	1	0	1	#NUM!	1	0	1	#NUM!
sphingosine N-acyltransferase activity	GO:0050291	2	0	1	#NUM!	2	0	1	#NUM!
17-alpha-hydroxyprogesterone aldolase activity	GO:0047442	0	0	1	#VALUE!	0	0	1	#VALUE!
oxidoreductase activity, acting on paired donors, with incorporation or reduction of molecular oxygen, NAD(P)H as one donor, and incorporation of one atom of oxygen	GO:0016709	3	0	1	#NUM!	3	0	1	#NUM!
L-cysteine:2-oxoglutarate aminotransferase activity	GO:0047801	1	0	1	#NUM!	1	0	1	#NUM!
succinate dehydrogenase activity	GO:0000104	1	0	1	#NUM!	1	0	1	#NUM!
L-ascorbic acid transmembrane transporter activity	GO:0015229	1	0	1	#NUM!	1	0	1	#NUM!
testosterone dehydrogenase [NAD(P)] activity	GO:0030283	1	0	1	#NUM!	1	0	1	#NUM!
tRNA (guanine-N1-)-methyltransferase activity	GO:0009019	1	0	1	#NUM!	1	0	1	#NUM!
PDZ domain binding	GO:0030165	37	3	1	-0.0891496	37	3	1	-0.00644149
galanin receptor activity	GO:0004966	2	0	1	#NUM!	2	0	1	#NUM!
ligand-gated calcium channel activity	GO:0099604	2	0	1	#NUM!	2	0	1	#NUM!
thiamine transmembrane transporter activity	GO:0015234	2	0	1	#NUM!	2	0	1	#NUM!
glucagon receptor activity	GO:0004967	0	0	1	#VALUE!	0	0	1	#VALUE!
2',3'-cyclic-nucleotide 3'-phosphodiesterase activity	GO:0004113	1	0	1	#NUM!	1	0	1	#NUM!
gap junction channel activity involved in atrial cardiac muscle cell-AV node cell electrical coupling	GO:0086076	1	0	1	#NUM!	1	0	1	#NUM!
proteinase activated receptor binding	GO:0031871	3	0	1	#NUM!	3	0	1	#NUM!
vitamin transmembrane transporter activity	GO:0090482	0	0	1	#VALUE!	0	0	1	#VALUE!
neurotransmitter:sodium symporter activity	GO:0005328	0	0	1	#VALUE!	1	0	1	#NUM!
glucuronyl-galactosyl-proteoglycan 4-alpha-N-acetylglucosaminyltransferase activity	GO:0001888	1	0	1	#NUM!	1	0	1	#NUM!
peptide-glutamate-N-acetyltransferase activity	GO:1990190	1	0	1	#NUM!	1	0	1	#NUM!
fumarate hydratase activity	GO:0004333	1	0	1	#NUM!	1	0	1	#NUM!
TAP1 binding	GO:0046978	1	0	1	#NUM!	2	0	1	#NUM!
endothelin A receptor binding	GO:0031707	1	0	1	#NUM!	1	0	1	#NUM!
oxoglutarate dehydrogenase (succinyl-transferring) activity	GO:0004591	2	0	1	#NUM!	2	0	1	#NUM!
8-oxo-7,8-dihydroguanine DNA N-glycosylase activity	GO:0034039	2	0	1	#NUM!	2	0	1	#NUM!
protein-glycine ligase activity	GO:0070735	1	0	1	#NUM!	1	0	1	#NUM!
rRNA (guanosine-2'-O-)-methyltransferase activity	GO:0070039	0	0	1	#VALUE!	0	0	1	#VALUE!
intracellular calcium activated chloride channel activity	GO:0005229	3	0	1	#NUM!	3	0	1	#NUM!
histidine decarboxylase activity	GO:0004398	0	0	1	#VALUE!	0	0	1	#VALUE!
caspase binding	GO:0089720	5	0	1	#NUM!	5	0	1	#NUM!
NF-kappaB-inducing kinase activity	GO:0004704	2	0	1	#NUM!	2	0	1	#NUM!
ligand-activated transcription factor activity	GO:0098531	1	0	1	#NUM!	1	0	1	#NUM!
antiporter activity	GO:0015297	5	0	1	#NUM!	4	0	1	#NUM!
hemoglobin alpha binding	GO:0031721	1	0	1	#NUM!	1	0	1	#NUM!
lipid kinase activity	GO:0001727	2	0	1	#NUM!	2	0	1	#NUM!
neurohypophyseal hormone activity	GO:0005185	0	0	1	#VALUE!	0	0	1	#VALUE!
peptidase inhibitor activity	GO:0030414	2	0	1	#NUM!	2	0	1	#NUM!
volume-sensitive anion channel activity	GO:0005225	2	0	1	#NUM!	3	0	1	#NUM!
N-terminal protein N-methyltransferase activity	GO:0071885	1	0	1	#NUM!	1	0	1	#NUM!
O-acyltransferase activity	GO:0008374	3	0	1	#NUM!	3	0	1	#NUM!
carboxylic acid transmembrane transporter activity	GO:0046943	0	0	1	#VALUE!	0	0	1	#VALUE!
succinate dehydrogenase (ubiquinone) activity	GO:0008177	3	0	1	#NUM!	3	0	1	#NUM!
1-alkyl-2-acetylglycerophosphocholine esterase activity	GO:0003847	2	0	1	#NUM!	2	0	1	#NUM!
phosphate ion transmembrane transporter activity	GO:0015114	1	0	1	#NUM!	1	0	1	#NUM!
peptidyl-aspartic acid 3-dioxygenase activity	GO:0062101	1	0	1	#NUM!	1	0	1	#NUM!
acid phosphatase activity	GO:0003993	3	0	1	#NUM!	3	0	1	#NUM!
hydroxyacid-oxoacid transhydrogenase activity	GO:0047988	1	0	1	#NUM!	1	0	1	#NUM!
UFM1 transferase activity	GO:0071568	1	0	1	#NUM!	1	0	1	#NUM!
voltage-gated calcium channel activity involved in positive regulation of presynaptic cytosolic calcium levels	GO:0099635	1	0	1	#NUM!	1	0	1	#NUM!
purine nucleotide binding	GO:0017076	1	0	1	#NUM!	1	0	1	#NUM!
protein serine/threonine phosphatase activity	GO:0004722	32	2	1	-0.349433	32	1	0.513807	-0.959872
cell adhesive protein binding involved in AV node cell-bundle of His cell communication	GO:0086082	1	0	1	#NUM!	1	0	1	#NUM!
glucuronosyl-N-acetylgalactosaminyl-proteoglycan 4-beta-N-acetylgalactosaminyltransferase activity	GO:0047238	1	0	1	#NUM!	1	0	1	#NUM!
potassium:proton exchanging ATPase activity	GO:0008900	1	0	1	#NUM!	0	0	1	#VALUE!
vitamin E binding	GO:0008431	0	0	1	#VALUE!	0	0	1	#VALUE!
glucosamine 6-phosphate N-acetyltransferase activity	GO:0004343	1	0	1	#NUM!	1	0	1	#NUM!
tubulin-glutamic acid ligase activity	GO:0070740	1	0	1	#NUM!	1	0	1	#NUM!
amylase activity	GO:0016160	1	0	1	#NUM!	1	0	1	#NUM!
adrenergic receptor activity	GO:0004935	2	0	1	#NUM!	2	0	1	#NUM!
fibroblast growth factor receptor binding	GO:0005104	3	0	1	#NUM!	3	0	1	#NUM!
galactose binding	GO:0005534	1	0	1	#NUM!	1	0	1	#NUM!
DNA/RNA helicase activity	GO:0033677	1	0	1	#NUM!	1	0	1	#NUM!
1-alkylglycerophosphocholine O-acetyltransferase activity	GO:0047192	1	0	1	#NUM!	1	0	1	#NUM!
strictosidine synthase activity	GO:0016844	1	0	1	#NUM!	1	0	1	#NUM!
cupric ion binding	GO:1903135	2	0	1	#NUM!	2	0	1	#NUM!
pyruvate dehydrogenase (acetyl-transferring) activity	GO:0004739	2	0	1	#NUM!	2	0	1	#NUM!
NADPH:quinone reductase activity	GO:0003960	1	0	1	#NUM!	2	0	1	#NUM!
ubiquitin-protein transferase regulator activity	GO:0055106	2	0	1	#NUM!	2	0	1	#NUM!
rRNA binding	GO:0019843	23	2	1	-0.0191911	23	1	1	-0.62963
melanocortin receptor activity	GO:0004977	2	0	1	#NUM!	2	0	1	#NUM!
intermediate filament binding	GO:0019215	3	0	1	#NUM!	3	0	1	#NUM!
proteasome regulatory particle binding	GO:1904855	1	0	1	#NUM!	1	0	1	#NUM!
rRNA methyltransferase activity	GO:0008649	1	0	1	#NUM!	1	0	1	#NUM!
glutathione synthase activity	GO:0004363	1	0	1	#NUM!	1	0	1	#NUM!
sodium-dependent L-ascorbate transmembrane transporter activity	GO:0070890	1	0	1	#NUM!	1	0	1	#NUM!
interleukin-23 receptor binding	GO:0045519	1	0	1	#NUM!	1	0	1	#NUM!
dihydroceramide kinase activity	GO:0102773	1	0	1	#NUM!	1	0	1	#NUM!
GPI-linked ephrin receptor activity	GO:0005004	4	0	1	#NUM!	4	0	1	#NUM!
phosphatidate phosphatase activity	GO:0008195	4	0	1	#NUM!	4	0	1	#NUM!
glutamate binding	GO:0016595	6	0	1	#NUM!	6	0	1	#NUM!
hydroxypyruvate reductase activity	GO:0016618	1	0	1	#NUM!	1	1	0.081605	2.50586
phosphotransferase activity, alcohol group as acceptor	GO:0016773	1	0	1	#NUM!	2	0	1	#NUM!
RNA-directed 5'-3' RNA polymerase activity	GO:0003968	1	0	1	#NUM!	1	0	1	#NUM!
GMP synthase activity	GO:0003921	1	0	1	#NUM!	1	0	1	#NUM!
thyroid hormone binding	GO:0070324	6	0	1	#NUM!	5	0	1	#NUM!
phosphorylase kinase regulator activity	GO:0008607	2	0	1	#NUM!	2	0	1	#NUM!
nerve growth factor receptor binding	GO:0005163	1	0	1	#NUM!	1	0	1	#NUM!
peptidyl-cysteine S-nitrosylase activity	GO:0035605	1	0	1	#NUM!	1	0	1	#NUM!
HLA-A specific activating MHC class I receptor activity	GO:0030108	1	0	1	#NUM!	1	0	1	#NUM!
6-phosphofructo-2-kinase activity	GO:0003873	2	0	1	#NUM!	1	0	1	#NUM!
DNA-3-methyladenine glycosylase activity	GO:0008725	1	0	1	#NUM!	1	0	1	#NUM!
N-acetylgalactosamine-6-phosphate deacetylase activity	GO:0047419	0	0	1	#VALUE!	0	0	1	#VALUE!
leptin receptor binding	GO:1990460	3	0	1	#NUM!	3	0	1	#NUM!
thymidine kinase activity	GO:0004797	0	0	1	#VALUE!	0	0	1	#VALUE!
GDP-4-dehydro-D-rhamnose reductase activity	GO:0042356	1	0	1	#NUM!	1	0	1	#NUM!
rRNA (adenine) methyltransferase activity	GO:0016433	1	0	1	#NUM!	1	0	1	#NUM!
sterol esterase activity	GO:0004771	0	0	1	#VALUE!	1	0	1	#NUM!
ephrin receptor activity	GO:0005003	2	0	1	#NUM!	2	0	1	#NUM!
tripeptidyl-peptidase activity	GO:0008240	1	0	1	#NUM!	1	0	1	#NUM!
mannokinase activity	GO:0019158	1	0	1	#NUM!	1	0	1	#NUM!
(R)-3-amino-2-methylpropionate-pyruvate transaminase activity	GO:0047305	0	0	1	#VALUE!	0	0	1	#VALUE!
protein farnesyltransferase activity	GO:0004660	1	0	1	#NUM!	1	0	1	#NUM!
tRNA (adenine-N1-)-methyltransferase activity	GO:0016429	1	0	1	#NUM!	1	0	1	#NUM!
myosin phosphatase regulator activity	GO:0017020	1	0	1	#NUM!	1	0	1	#NUM!
histone acetyltransferase regulator activity	GO:0035034	1	0	1	#NUM!	1	0	1	#NUM!
fatty acid ligase activity	GO:0015645	0	0	1	#VALUE!	0	0	1	#VALUE!
methione N-acyltransferase activity	GO:0103045	0	0	1	#VALUE!	0	0	1	#VALUE!
lysophosphatidic acid acyltransferase activity	GO:0042171	1	0	1	#NUM!	1	0	1	#NUM!
carbon dioxide transmembrane transporter activity	GO:0035379	1	0	1	#NUM!	1	0	1	#NUM!
fatty acid alpha-hydroxylase activity	GO:0080132	1	0	1	#NUM!	1	0	1	#NUM!
copper chaperone activity	GO:0016531	2	0	1	#NUM!	2	0	1	#NUM!
spermidine synthase activity	GO:0004766	1	0	1	#NUM!	1	0	1	#NUM!
sodium-exporting ATPase activity, phosphorylative mechanism	GO:0008554	0	0	1	#VALUE!	0	0	1	#VALUE!
ribosomal protein S6 kinase activity	GO:0004711	6	0	1	#NUM!	6	0	1	#NUM!
EH domain binding	GO:1990175	1	0	1	#NUM!	1	0	1	#NUM!
calcium-release channel activity	GO:0015278	3	0	1	#NUM!	3	0	1	#NUM!
riboflavin transmembrane transporter activity	GO:0032217	2	0	1	#NUM!	2	0	1	#NUM!
microfibril binding	GO:0050436	2	0	1	#NUM!	2	0	1	#NUM!
neurotrophin TRKB receptor binding	GO:0005169	1	0	1	#NUM!	1	0	1	#NUM!
U2 snRNP binding	GO:1990447	1	0	1	#NUM!	1	0	1	#NUM!
amidinotransferase activity	GO:0015067	1	0	1	#NUM!	1	0	1	#NUM!
sodium:phosphate symporter activity	GO:0005436	1	0	1	#NUM!	1	0	1	#NUM!
transforming growth factor beta receptor activity, type II	GO:0005026	3	0	1	#NUM!	3	0	1	#NUM!
hypoglycin A gamma-glutamyl transpeptidase activity	GO:0102953	1	0	1	#NUM!	1	0	1	#NUM!
GTPase regulator activity	GO:0030695	11	1	1	0.0252607	11	1	0.608254	0.107969
cAMP-dependent protein kinase activity	GO:0004691	6	0	1	#NUM!	6	0	1	#NUM!
flavonoid 3'-monooxygenase activity	GO:0016711	0	0	1	#VALUE!	0	0	1	#VALUE!
arachidonic acid omega-hydroxylase activity	GO:0052869	0	0	1	#VALUE!	0	0	1	#VALUE!
NMDA glutamate receptor activity	GO:0004972	4	0	1	#NUM!	4	0	1	#NUM!
carbonyl reductase (NADPH) activity	GO:0004090	3	0	1	#NUM!	3	0	1	#NUM!
long-chain fatty acid binding	GO:0036041	3	0	1	#NUM!	3	0	1	#NUM!
ribosylnicotinamide kinase activity	GO:0050262	1	0	1	#NUM!	1	0	1	#NUM!
oxidoreductase activity, acting on single donors with incorporation of molecular oxygen, incorporation of two atoms of oxygen	GO:0016702	4	0	1	#NUM!	4	0	1	#NUM!
galactosylceramide sulfotransferase activity	GO:0001733	0	0	1	#VALUE!	1	1	0.081605	2.50586
interferon-gamma receptor binding	GO:0005133	1	0	1	#NUM!	1	0	1	#NUM!
ATP-dependent microtubule motor activity, plus-end-directed	GO:0008574	8	0	1	#NUM!	9	0	1	#NUM!
lipase activity	GO:0016298	2	0	1	#NUM!	3	0	1	#NUM!
phosphatidylinositol transporter activity	GO:0008526	6	0	1	#NUM!	6	0	1	#NUM!
aquacobalamin reductase (NADPH) activity	GO:0050444	1	0	1	#NUM!	1	0	1	#NUM!
voltage-gated anion channel activity	GO:0008308	3	0	1	#NUM!	3	0	1	#NUM!
DNA/DNA annealing activity	GO:1990814	1	0	1	#NUM!	1	0	1	#NUM!
oxidative phosphorylation uncoupler activity	GO:0017077	0	0	1	#VALUE!	0	0	1	#VALUE!
type I interferon receptor activity	GO:0004905	1	0	1	#NUM!	1	0	1	#NUM!
MAP kinase phosphatase activity	GO:0033549	2	0	1	#NUM!	2	0	1	#NUM!
exogenous protein binding	GO:0140272	1	0	1	#NUM!	1	0	1	#NUM!
protein C-terminal leucine carboxyl O-methyltransferase activity	GO:0018423	1	0	1	#NUM!	1	0	1	#NUM!
deoxyribonucleoside 5'-monophosphate N-glycosidase activity	GO:0070694	1	0	1	#NUM!	1	0	1	#NUM!
galactokinase activity	GO:0004335	0	0	1	#VALUE!	0	0	1	#VALUE!
inositol-3-phosphate synthase activity	GO:0004512	1	0	1	#NUM!	1	0	1	#NUM!
oxidoreductase activity, acting on other nitrogenous compounds as donors	GO:0016661	1	0	1	#NUM!	1	0	1	#NUM!
heteroduplex DNA loop binding	GO:0000404	1	0	1	#NUM!	1	0	1	#NUM!
phenylethanolamine N-methyltransferase activity	GO:0004603	0	0	1	#VALUE!	0	0	1	#VALUE!
C5L2 anaphylatoxin chemotactic receptor binding	GO:0031715	1	0	1	#NUM!	1	0	1	#NUM!
NAD(P)H dehydrogenase (quinone) activity	GO:0003955	1	0	1	#NUM!	1	0	1	#NUM!
thymidylate kinase activity	GO:0004798	1	0	1	#NUM!	1	0	1	#NUM!
squalene synthase activity	GO:0051996	1	0	1	#NUM!	1	0	1	#NUM!
NAD-dependent histone deacetylase activity (H4-K16 specific)	GO:0046970	1	0	1	#NUM!	0	0	1	#VALUE!
histone-glutamine methyltransferase activity	GO:1990259	1	0	1	#NUM!	1	0	1	#NUM!
rRNA (guanine) methyltransferase activity	GO:0016435	2	0	1	#NUM!	2	0	1	#NUM!
UTP-activated nucleotide receptor activity	GO:0045030	0	0	1	#VALUE!	0	0	1	#VALUE!
flavin-linked sulfhydryl oxidase activity	GO:0016971	2	0	1	#NUM!	2	0	1	#NUM!
[truncated: 1,207 more rows]

## Sheet: PCG60-79
#PCG60-79(θ=0.5)		Male				Female
Gene ontology (biological process)	Gene ontology IDs	AllGene	Critical	P-value	Enrichment(log scale)	AllGene	Critical	P-value	Enrichment(log scale)
identical protein binding	GO:0042802	723	125	1.85933e-12	0.608041	735	126	5.85944e-13	0.620525
telomeric DNA binding	GO:0042162	21	12	5.80427e-08	1.80352	21	12	4.58321e-08	1.8245
transforming growth factor beta receptor, pathway-specific cytoplasmic mediator activity	GO:0030618	5	5	7.28433e-06	2.36314	5	5	6.55689e-06	2.38411
I-SMAD binding	GO:0070411	9	6	4.45517e-05	1.95767	9	6	3.94779e-05	1.97865
phosphotyrosine residue binding	GO:0001784	35	12	4.76695e-05	1.2927	34	11	0.000148213	1.25565
MAP kinase activity	GO:0004707	13	7	6.55631e-05	1.7441	13	7	5.72014e-05	1.76507
beta-catenin binding	GO:0008013	59	16	7.29825e-05	1.05819	59	14	0.000730566	0.945634
protein phosphatase binding	GO:0019903	56	15	0.000142259	1.04584	56	14	0.000413401	0.99782
DNA-binding transcription activator activity, RNA polymerase II-specific	GO:0001228	197	35	0.000177163	0.635281	200	35	0.000164598	0.641145
protein C-terminus binding	GO:0008022	147	28	0.000265707	0.704909	146	26	0.00117862	0.658604
p53 binding	GO:0002039	55	14	0.000419788	0.994861	54	13	0.000969939	0.960079
protein-containing complex binding	GO:0044877	173	31	0.000480921	0.643832	175	34	2.54619e-05	0.745689
histone methyltransferase activity (H4-R3 specific)	GO:0044020	3	3	0.000830373	2.36314	4	3	0.00290395	2.09643
E-box binding	GO:0070888	29	9	0.000976771	1.19307	29	7	0.0141101	0.962728
ubiquitin protein ligase binding	GO:0031625	239	38	0.00101812	0.524259	239	41	8.47418e-05	0.621222
transcription factor binding	GO:0008134	228	37	0.00108298	0.544709	226	34	0.00460335	0.489939
enzyme binding	GO:0019899	237	37	0.00202288	0.505994	242	34	0.0122717	0.421537
protein kinase binding	GO:0019901	314	46	0.00205487	0.442385	311	42	0.011663	0.381991
protein domain specific binding	GO:0019904	173	29	0.00210315	0.577141	176	27	0.00772154	0.509467
primary miRNA binding	GO:0070878	7	4	0.0021585	1.80352	6	3	0.0126033	1.69097
DEAD/H-box RNA helicase binding	GO:0017151	7	4	0.0021585	1.80352	7	4	0.0019944	1.8245
nitric-oxide synthase regulator activity	GO:0030235	4	3	0.00308801	2.07545	4	2	0.0448766	1.69097
sodium channel inhibitor activity	GO:0019871	4	3	0.00308801	2.07545	4	3	0.00290395	2.09643
phosphoserine residue binding	GO:0050815	4	3	0.00308801	2.07545	4	2	0.0448766	1.69097
RNA polymerase II proximal promoter sequence-specific DNA binding	GO:0000978	247	37	0.00376664	0.464666	244	37	0.00217168	0.497864
G-rich strand telomeric DNA binding	GO:0098505	8	4	0.00399697	1.66999	9	5	0.000602229	1.79633
collagen binding	GO:0005518	29	8	0.00423405	1.07528	27	6	0.0331023	0.880037
bHLH transcription factor binding	GO:0043425	13	5	0.00492817	1.40763	13	5	0.00449794	1.4286
ephrin receptor binding	GO:0046875	24	7	0.00526673	1.13099	24	7	0.00468659	1.15197
ubiquitin-protein transferase activity	GO:0004842	177	28	0.00570717	0.519191	178	28	0.00526014	0.534535
activin binding	GO:0048185	9	4	0.00666305	1.55221	9	4	0.00617678	1.57318
MAP kinase kinase activity	GO:0004708	14	5	0.00708062	1.33352	14	5	0.00647339	1.35449
double-stranded telomeric DNA binding	GO:0003691	5	3	0.00718001	1.85231	5	3	0.00676259	1.87329
tau protein binding	GO:0048156	38	9	0.0073821	0.922775	38	10	0.0017973	1.04911
protein heterodimerization activity	GO:0046982	273	39	0.00781026	0.417226	274	35	0.0426087	0.326334
GMP binding	GO:0019002	2	2	0.00884696	2.36314	2	2	0.0084832	2.38411
serotonin binding	GO:0051378	2	2	0.00884696	2.36314	1	1	0.0921706	2.38411
type 1 fibroblast growth factor receptor binding	GO:0005105	2	2	0.00884696	2.36314	2	2	0.0084832	2.38411
signal sequence binding	GO:0005048	2	2	0.00884696	2.36314	2	2	0.0084832	2.38411
SMAD binding	GO:0046332	33	8	0.00979089	0.946071	33	9	0.00231114	1.08483
protein self-association	GO:0043621	33	8	0.00979089	0.946071	32	7	0.0239218	0.864288
SUMO transferase activity	GO:0019789	15	5	0.00981204	1.26452	15	6	0.00144893	1.46782
tumor necrosis factor receptor binding	GO:0005164	15	5	0.00981204	1.26452	16	7	0.000297818	1.55744
phosphatidylinositol 3-kinase binding	GO:0043548	15	5	0.00981204	1.26452	15	5	0.00898562	1.2855
transforming growth factor beta binding	GO:0050431	10	4	0.0102876	1.44685	10	4	0.00955233	1.46782
protein kinase regulator activity	GO:0019887	10	4	0.0102876	1.44685	10	4	0.00955233	1.46782
thioesterase binding	GO:0031996	10	4	0.0102876	1.44685	11	6	0.000184634	1.77798
RNA polymerase II distal enhancer sequence-specific DNA binding	GO:0000980	47	10	0.010663	0.815574	46	10	0.00791779	0.858058
protein homodimerization activity	GO:0042803	468	60	0.0109492	0.309013	463	53	0.0955285	0.216679
protein dimerization activity	GO:0046983	68	13	0.0109798	0.708578	65	13	0.00740629	0.774676
platelet-derived growth factor binding	GO:0048407	6	3	0.0133606	1.66999	5	2	0.070286	1.46782
ubiquitin-like protein conjugating enzyme binding	GO:0044390	6	3	0.0133606	1.66999	6	3	0.0126033	1.69097
transforming growth factor beta receptor activity, type I	GO:0005025	6	3	0.0133606	1.66999	6	3	0.0126033	1.69097
chromatin binding	GO:0003682	247	35	0.0139974	0.409096	245	36	0.00461195	0.466375
cytoskeletal adaptor activity	GO:0008093	11	4	0.0149805	1.35154	11	3	0.0734657	1.08483
histone-lysine N-methyltransferase activity	GO:0018024	11	4	0.0149805	1.35154	11	3	0.0734657	1.08483
Ras GTPase binding	GO:0017016	11	4	0.0149805	1.35154	11	3	0.0734657	1.08483
scaffold protein binding	GO:0097110	36	8	0.0166129	0.859059	36	6	0.139162	0.592354
ribonucleoprotein complex binding	GO:0043021	23	6	0.0170213	1.0194	24	6	0.019046	0.99782
ATPase binding	GO:0051117	56	11	0.0176892	0.73568	56	10	0.0344812	0.661347
1-phosphatidylinositol-3-kinase regulator activity	GO:0046935	12	4	0.0208286	1.26452	11	4	0.0139323	1.37251
co-SMAD binding	GO:0070410	7	3	0.0217622	1.51584	7	3	0.02056	1.53682
1-phosphatidylinositol-3-kinase activity	GO:0016303	7	3	0.0217622	1.51584	8	4	0.0036992	1.69097
protein-arginine N-methyltransferase activity	GO:0016274	7	3	0.0217622	1.51584	7	3	0.02056	1.53682
vascular endothelial growth factor binding	GO:0038085	7	3	0.0217622	1.51584	7	3	0.02056	1.53682
histone-arginine N-methyltransferase activity	GO:0008469	7	3	0.0217622	1.51584	8	3	0.0306764	1.40328
cysteine-type endopeptidase activator activity involved in apoptotic process	GO:0008656	7	3	0.0217622	1.51584	8	2	0.163847	0.99782
ligase activity	GO:0016874	7	3	0.0217622	1.51584	7	3	0.02056	1.53682
armadillo repeat domain binding	GO:0070016	7	3	0.0217622	1.51584	7	3	0.02056	1.53682
RNA polymerase II activating transcription factor binding	GO:0001102	31	7	0.0224793	0.87506	31	8	0.00579647	1.02957
ion channel binding	GO:0044325	73	13	0.0236155	0.637627	74	15	0.00339039	0.788099
UDP-glycosyltransferase activity	GO:0008194	3	2	0.0248801	1.95767	2	1	0.175858	1.69097
fucosyltransferase activity	GO:0008417	3	2	0.0248801	1.95767	2	0	1	#NUM!
ErbB-3 class receptor binding	GO:0043125	3	2	0.0248801	1.95767	3	2	0.0238903	1.97865
CCR5 chemokine receptor binding	GO:0031730	3	2	0.0248801	1.95767	3	2	0.0238903	1.97865
protein-arginine omega-N monomethyltransferase activity	GO:0035241	3	2	0.0248801	1.95767	4	2	0.0448766	1.69097
magnesium ion transmembrane transporter activity	GO:0015095	3	2	0.0248801	1.95767	3	2	0.0238903	1.97865
phosphothreonine residue binding	GO:0050816	3	2	0.0248801	1.95767	3	2	0.0238903	1.97865
protein phosphorylated amino acid binding	GO:0045309	3	2	0.0248801	1.95767	3	2	0.0238903	1.97865
RNA polymerase II transcription coactivator binding	GO:0001225	3	2	0.0248801	1.95767	3	2	0.0238903	1.97865
Rho GDP-dissociation inhibitor binding	GO:0051022	3	2	0.0248801	1.95767	3	2	0.0238903	1.97865
MRF binding	GO:0043426	3	2	0.0248801	1.95767	3	2	0.0238903	1.97865
kinase activator activity	GO:0019209	3	2	0.0248801	1.95767	3	2	0.0238903	1.97865
beta-2 adrenergic receptor binding	GO:0031698	3	2	0.0248801	1.95767	3	1	0.251842	1.2855
demethylase activity	GO:0032451	3	2	0.0248801	1.95767	3	2	0.0238903	1.97865
TFIIB-class transcription factor binding	GO:0001093	3	2	0.0248801	1.95767	3	1	0.251842	1.2855
5'-3' exoribonuclease activity	GO:0004534	3	2	0.0248801	1.95767	3	2	0.0238903	1.97865
JUN kinase activity	GO:0004705	3	2	0.0248801	1.95767	3	2	0.0238903	1.97865
exoribonuclease activity	GO:0004532	3	2	0.0248801	1.95767	3	2	0.0238903	1.97865
ubiquitin binding	GO:0043130	60	11	0.0252045	0.666687	60	11	0.022595	0.687665
disordered domain specific binding	GO:0097718	25	6	0.0254257	0.93602	26	6	0.0278422	0.917777
molecular adaptor activity	GO:0060090	25	6	0.0254257	0.93602	25	5	0.0741277	0.774676
3'-5'-exoribonuclease activity	GO:0000175	19	5	0.0277392	1.02814	19	4	0.0910639	0.825969
steroid binding	GO:0005496	13	4	0.0278955	1.18448	13	4	0.0260263	1.20546
DNA-binding transcription factor activity	GO:0003700	340	44	0.0279387	0.318381	337	44	0.0155942	0.348221
electron transfer activity	GO:0009055	42	0	0.0299298	#NUM!	41	1	0.175608	-1.32946
ubiquitin protein ligase activity	GO:0061630	146	22	0.0299601	0.470572	144	22	0.0184749	0.505343
endopeptidase activity	GO:0004175	33	7	0.031018	0.812539	34	7	0.0325938	0.803664
nuclear receptor activity	GO:0004879	33	7	0.031018	0.812539	34	8	0.0104326	0.937195
histone methyltransferase activity	GO:0042054	8	3	0.0324213	1.38231	8	3	0.0306764	1.40328
2-oxoglutarate-dependent dioxygenase activity	GO:0016706	8	3	0.0324213	1.38231	9	3	0.0429262	1.2855
leucine zipper domain binding	GO:0043522	8	3	0.0324213	1.38231	8	3	0.0306764	1.40328
gamma-tubulin binding	GO:0043015	20	5	0.0342088	0.976842	20	5	0.0315859	0.99782
kinase binding	GO:0019900	56	10	0.0380377	0.64037	57	12	0.00497773	0.825969
protein serine/threonine kinase activity	GO:0004674	258	34	0.0388581	0.336538	253	33	0.0451211	0.347232
protein N-terminus binding	GO:0047485	88	14	0.0427514	0.524857	87	11	0.261366	0.316101
phospholipid binding	GO:0005543	49	9	0.0446258	0.668541	49	8	0.128917	0.571735
metallocarboxypeptidase activity	GO:0004181	9	3	0.0453004	1.26452	9	2	0.198396	0.880037
histone methyltransferase activity (H3-K9 specific)	GO:0046974	9	3	0.0453004	1.26452	9	2	0.198396	0.880037
growth factor receptor binding	GO:0070851	4	2	0.0466723	1.66999	4	1	0.32083	0.99782
mitogen-activated protein kinase p38 binding	GO:0048273	4	2	0.0466723	1.66999	4	2	0.0448766	1.69097
Toll-like receptor binding	GO:0035325	4	2	0.0466723	1.66999	4	2	0.0448766	1.69097
MHC class I protein complex binding	GO:0023024	4	2	0.0466723	1.66999	4	0	1	#NUM!
telomerase inhibitor activity	GO:0010521	4	2	0.0466723	1.66999	3	2	0.0238903	1.97865
co-receptor binding	GO:0039706	4	2	0.0466723	1.66999	4	2	0.0448766	1.69097
steroid hormone binding	GO:1990239	4	2	0.0466723	1.66999	3	1	0.251842	1.2855
syndecan binding	GO:0045545	4	2	0.0466723	1.66999	4	2	0.0448766	1.69097
BAT3 complex binding	GO:1904288	4	2	0.0466723	1.66999	4	2	0.0448766	1.69097
phosphoric diester hydrolase activity	GO:0008081	4	2	0.0466723	1.66999	4	2	0.0448766	1.69097
ankyrin repeat binding	GO:0071532	4	2	0.0466723	1.66999	4	2	0.0448766	1.69097
beta-tubulin binding	GO:0048487	29	6	0.0495588	0.7876	28	5	0.175913	0.661347
serine-type endopeptidase inhibitor activity	GO:0004867	22	5	0.0497441	0.881532	25	5	0.0741277	0.774676
growth factor binding	GO:0019838	22	5	0.0497441	0.881532	22	5	0.0460774	0.902509
epidermal growth factor receptor binding	GO:0005154	23	5	0.0588338	0.83708	24	6	0.019046	0.99782
neuropilin binding	GO:0038191	10	3	0.0603059	1.15916	10	3	0.0572293	1.18014
cAMP response element binding	GO:0035497	10	3	0.0603059	1.15916	10	3	0.0572293	1.18014
U6 snRNA binding	GO:0017070	10	3	0.0603059	1.15916	10	3	0.0572293	1.18014
proline-rich region binding	GO:0070064	17	4	0.0688379	0.916218	17	4	0.0646242	0.937195
histone demethylase activity	GO:0032452	5	2	0.0730005	1.44685	5	2	0.070286	1.46782
glucuronosyltransferase activity	GO:0015020	5	2	0.0730005	1.44685	4	1	0.32083	0.99782
importin-alpha family protein binding	GO:0061676	5	2	0.0730005	1.44685	5	2	0.070286	1.46782
thioredoxin peroxidase activity	GO:0008379	5	2	0.0730005	1.44685	5	2	0.070286	1.46782
neuroligin family protein binding	GO:0097109	5	2	0.0730005	1.44685	5	2	0.070286	1.46782
actin-dependent ATPase activity	GO:0030898	5	2	0.0730005	1.44685	4	0	1	#NUM!
transmembrane receptor protein serine/threonine kinase activity	GO:0004675	5	2	0.0730005	1.44685	5	2	0.070286	1.46782
ATP-dependent protein binding	GO:0043008	5	2	0.0730005	1.44685	5	2	0.070286	1.46782
SUMO ligase activity	GO:0061665	5	2	0.0730005	1.44685	5	2	0.070286	1.46782
U1 snRNA binding	GO:0030619	5	2	0.0730005	1.44685	5	2	0.070286	1.46782
protein kinase C binding	GO:0005080	36	7	0.0757067	0.725528	35	7	0.0376266	0.774676
protein transporter activity	GO:0008565	11	3	0.077303	1.06385	11	3	0.0734657	1.08483
transforming growth factor beta-activated receptor activity	GO:0005024	11	3	0.077303	1.06385	11	3	0.0734657	1.08483
insulin-like growth factor receptor binding	GO:0005159	11	3	0.077303	1.06385	10	3	0.0572293	1.18014
RNA polymerase II transcription factor binding	GO:0001085	37	7	0.0795713	0.698129	36	8	0.0147681	0.880037
activating transcription factor binding	GO:0033613	25	5	0.079651	0.753699	26	4	0.29435	0.512312
R-SMAD binding	GO:0070412	18	4	0.0821904	0.859059	17	4	0.0646242	0.937195
protein kinase activator activity	GO:0030295	18	4	0.0821904	0.859059	19	4	0.0910639	0.825969
glycerol kinase activity	GO:0004370	1	1	0.0941245	2.36314	1	1	0.0921706	2.38411
UTP binding	GO:0002134	1	1	0.0941245	2.36314	1	1	0.0921706	2.38411
glial cell-derived neurotrophic factor receptor activity	GO:0016167	1	1	0.0941245	2.36314	1	0	1	#NUM!
protein propionyltransferase activity	GO:0061920	1	1	0.0941245	2.36314	1	1	0.0921706	2.38411
gamma-glutamylaminecyclotransferase activity	GO:0061929	1	1	0.0941245	2.36314	0	0	1	#VALUE!
phosphatidic acid transporter activity	GO:1990050	1	1	0.0941245	2.36314	1	1	0.0921706	2.38411
peroxisome membrane class-1 targeting sequence binding	GO:0036105	1	1	0.0941245	2.36314	1	1	0.0921706	2.38411
protein-arginine omega-N symmetric methyltransferase activity	GO:0035243	1	1	0.0941245	2.36314	2	1	0.175858	1.69097
protein-N-terminal glutamine amidohydrolase activity	GO:0070773	1	1	0.0941245	2.36314	1	1	0.0921706	2.38411
eukaryotic initiation factor 4G binding	GO:0031370	1	1	0.0941245	2.36314	1	1	0.0921706	2.38411
cyclin-dependent protein kinase activating kinase activity	GO:0019912	1	1	0.0941245	2.36314	1	1	0.0921706	2.38411
interleukin-5 receptor binding	GO:0005137	1	1	0.0941245	2.36314	1	1	0.0921706	2.38411
S-methyl-5-thioadenosine phosphorylase activity	GO:0017061	1	1	0.0941245	2.36314	1	1	0.0921706	2.38411
3'-flap endonuclease activity	GO:0048257	1	1	0.0941245	2.36314	1	1	0.0921706	2.38411
arsenite transmembrane transporter activity	GO:0015105	1	1	0.0941245	2.36314	1	1	0.0921706	2.38411
oxalate transmembrane transporter activity	GO:0019531	1	1	0.0941245	2.36314	1	1	0.0921706	2.38411
VEGF-B-activated receptor activity	GO:0036327	1	1	0.0941245	2.36314	1	0	1	#NUM!
high molecular weight B cell growth factor receptor binding	GO:0030372	1	1	0.0941245	2.36314	1	1	0.0921706	2.38411
histone crotonyltransferase activity	GO:0140068	1	1	0.0941245	2.36314	1	1	0.0921706	2.38411
histone methyltransferase activity (H2A-R3 specific)	GO:0070612	1	1	0.0941245	2.36314	1	1	0.0921706	2.38411
1-phosphatidylinositol-3-phosphate 5-kinase activity	GO:0000285	1	1	0.0941245	2.36314	1	1	0.0921706	2.38411
deoxyhypusine synthase activity	GO:0034038	1	1	0.0941245	2.36314	1	1	0.0921706	2.38411
peptide-O-fucosyltransferase activity	GO:0046922	1	1	0.0941245	2.36314	0	0	1	#VALUE!
platelet-derived growth factor-activated receptor activity	GO:0005017	1	1	0.0941245	2.36314	1	1	0.0921706	2.38411
erythropoietin receptor binding	GO:0005128	1	1	0.0941245	2.36314	2	1	0.175858	1.69097
retinol O-fatty-acyltransferase activity	GO:0050252	1	1	0.0941245	2.36314	1	1	0.0921706	2.38411
netrin receptor binding	GO:1990890	1	1	0.0941245	2.36314	1	1	0.0921706	2.38411
SUMO conjugating enzyme activity	GO:0061656	1	1	0.0941245	2.36314	1	1	0.0921706	2.38411
polyprenol reductase activity	GO:0102389	1	1	0.0941245	2.36314	1	1	0.0921706	2.38411
interleukin-3 receptor binding	GO:0005135	1	1	0.0941245	2.36314	1	1	0.0921706	2.38411
glucocorticoid receptor activity	GO:0004883	1	1	0.0941245	2.36314	1	1	0.0921706	2.38411
death receptor agonist activity	GO:0038177	1	1	0.0941245	2.36314	1	1	0.0921706	2.38411
phosphatidylcholine-sterol O-acyltransferase activity	GO:0004607	1	1	0.0941245	2.36314	0	0	1	#VALUE!
neurotransmitter receptor activity	GO:0030594	1	1	0.0941245	2.36314	0	0	1	#VALUE!
dopamine receptor binding	GO:0050780	1	1	0.0941245	2.36314	1	0	1	#NUM!
histone demethylase activity (H3-R2 specific)	GO:0033746	1	1	0.0941245	2.36314	1	1	0.0921706	2.38411
amino acid:sodium symporter activity	GO:0005283	1	1	0.0941245	2.36314	1	1	0.0921706	2.38411
interleukin-33 binding	GO:0002113	1	1	0.0941245	2.36314	1	1	0.0921706	2.38411
chondroitin-glucuronate 5-epimerase activity	GO:0047757	1	1	0.0941245	2.36314	1	1	0.0921706	2.38411
coreceptor activity involved in Wnt signaling pathway	GO:0071936	1	1	0.0941245	2.36314	1	1	0.0921706	2.38411
NEDD8 ligase activity	GO:0061663	1	1	0.0941245	2.36314	1	1	0.0921706	2.38411
POZ domain binding	GO:0031208	1	1	0.0941245	2.36314	1	1	0.0921706	2.38411
placental growth factor-activated receptor activity	GO:0036332	1	1	0.0941245	2.36314	1	0	1	#NUM!
type 2 fibroblast growth factor receptor binding	GO:0005111	1	1	0.0941245	2.36314	1	1	0.0921706	2.38411
BH3 domain binding	GO:0051434	1	1	0.0941245	2.36314	1	1	0.0921706	2.38411
sulfate transmembrane transporter activity	GO:0015116	1	1	0.0941245	2.36314	1	1	0.0921706	2.38411
calcium:proton antiporter activity	GO:0015369	1	1	0.0941245	2.36314	1	1	0.0921706	2.38411
sphingomyelin phosphodiesterase activator activity	GO:0016230	1	1	0.0941245	2.36314	1	1	0.0921706	2.38411
Ser-tRNA(Ala) hydrolase activity	GO:0002196	1	1	0.0941245	2.36314	1	1	0.0921706	2.38411
N-acetylglucosamine kinase activity	GO:0045127	1	1	0.0941245	2.36314	1	1	0.0921706	2.38411
interleukin-23 receptor binding	GO:0045519	1	1	0.0941245	2.36314	1	0	1	#NUM!
linear polyubiquitin binding	GO:1990450	1	1	0.0941245	2.36314	1	1	0.0921706	2.38411
peptidyl-lysine 5-dioxygenase activity	GO:0070815	1	1	0.0941245	2.36314	1	1	0.0921706	2.38411
phosphatidylinositol-3,5-bisphosphate 5-phosphatase activity	GO:0043813	1	1	0.0941245	2.36314	1	1	0.0921706	2.38411
oxidative RNA demethylase activity	GO:0035515	1	1	0.0941245	2.36314	1	1	0.0921706	2.38411
intraciliary transport particle A binding	GO:0120160	1	1	0.0941245	2.36314	1	1	0.0921706	2.38411
amidinotransferase activity	GO:0015067	1	1	0.0941245	2.36314	1	0	1	#NUM!
CD8 receptor binding	GO:0042610	1	1	0.0941245	2.36314	1	1	0.0921706	2.38411
3-phosphoinositide-dependent protein kinase activity	GO:0004676	1	1	0.0941245	2.36314	1	1	0.0921706	2.38411
angiotensin type II receptor activity	GO:0004945	1	1	0.0941245	2.36314	2	2	0.0084832	2.38411
leak channel activity	GO:0022840	1	1	0.0941245	2.36314	0	0	1	#VALUE!
oligopeptidase activity	GO:0070012	1	1	0.0941245	2.36314	1	1	0.0921706	2.38411
corticotropin-releasing hormone receptor 2 binding	GO:0051431	1	1	0.0941245	2.36314	0	0	1	#VALUE!
peroxisome matrix targeting signal-1 binding	GO:0005052	1	1	0.0941245	2.36314	1	1	0.0921706	2.38411
GTP diphosphatase activity	GO:0036219	1	1	0.0941245	2.36314	1	1	0.0921706	2.38411
molybdenum cofactor sulfurtransferase activity	GO:0102867	1	1	0.0941245	2.36314	1	0	1	#NUM!
histone methyltransferase activity (H3-R2 specific)	GO:0070611	1	1	0.0941245	2.36314	1	1	0.0921706	2.38411
site-specific endodeoxyribonuclease activity, specific for altered base	GO:0016890	1	1	0.0941245	2.36314	1	1	0.0921706	2.38411
Mo-molybdopterin cofactor sulfurase activity	GO:0008265	1	1	0.0941245	2.36314	1	0	1	#NUM!
bicarbonate transmembrane transporter activity	GO:0015106	1	1	0.0941245	2.36314	1	1	0.0921706	2.38411
oxidised low-density lipoprotein particle receptor activity	GO:0150025	1	1	0.0941245	2.36314	1	1	0.0921706	2.38411
structural constituent of presynaptic active zone	GO:0098882	1	1	0.0941245	2.36314	1	1	0.0921706	2.38411
mineralocorticoid receptor binding	GO:0031962	1	1	0.0941245	2.36314	1	1	0.0921706	2.38411
plus-end directed microfilament motor activity	GO:0060002	1	1	0.0941245	2.36314	0	0	1	#VALUE!
diacylglycerol O-acyltransferase activity	GO:0004144	1	1	0.0941245	2.36314	1	1	0.0921706	2.38411
tryptophan-tRNA ligase activity	GO:0004830	1	1	0.0941245	2.36314	1	1	0.0921706	2.38411
hedgehog receptor activity	GO:0008158	1	1	0.0941245	2.36314	1	1	0.0921706	2.38411
phospholipase activator activity	GO:0016004	1	1	0.0941245	2.36314	1	1	0.0921706	2.38411
single-stranded DNA-dependent ATP-dependent DNA helicase activity	GO:0017116	1	1	0.0941245	2.36314	0	0	1	#VALUE!
VEGF-A-activated receptor activity	GO:0036326	1	1	0.0941245	2.36314	1	0	1	#NUM!
vitamin D 24-hydroxylase activity	GO:0070576	1	1	0.0941245	2.36314	1	1	0.0921706	2.38411
histone demethylase activity (H4-R3 specific)	GO:0033749	1	1	0.0941245	2.36314	1	1	0.0921706	2.38411
glycine amidinotransferase activity	GO:0015068	1	1	0.0941245	2.36314	1	0	1	#NUM!
CTP binding	GO:0002135	1	1	0.0941245	2.36314	1	1	0.0921706	2.38411
sedoheptulokinase activity	GO:0050277	1	1	0.0941245	2.36314	1	1	0.0921706	2.38411
cholestenone 5-alpha-reductase activity	GO:0047751	1	1	0.0941245	2.36314	1	1	0.0921706	2.38411
testosterone 6-beta-hydroxylase activity	GO:0050649	1	1	0.0941245	2.36314	1	1	0.0921706	2.38411
Toll-like receptor 2 binding	GO:0035663	1	1	0.0941245	2.36314	1	0	1	#NUM!
retinoic acid 4-hydroxylase activity	GO:0008401	1	1	0.0941245	2.36314	1	1	0.0921706	2.38411
thyrotropin-releasing hormone receptor binding	GO:0031531	1	1	0.0941245	2.36314	1	1	0.0921706	2.38411
alcohol sulfotransferase activity	GO:0004027	1	1	0.0941245	2.36314	0	0	1	#VALUE!
monoamine transmembrane transporter activity	GO:0008504	1	1	0.0941245	2.36314	1	1	0.0921706	2.38411
phosphatidylethanolamine-translocating ATPase activity	GO:0090555	1	1	0.0941245	2.36314	1	0	1	#NUM!
interleukin-18 receptor binding	GO:0045515	1	1	0.0941245	2.36314	0	0	1	#VALUE!
cocaine binding	GO:0019811	1	1	0.0941245	2.36314	1	1	0.0921706	2.38411
flap-structured DNA binding	GO:0070336	1	1	0.0941245	2.36314	1	1	0.0921706	2.38411
serotonin:sodium symporter activity	GO:0005335	1	1	0.0941245	2.36314	1	1	0.0921706	2.38411
G-rich single-stranded DNA binding	GO:1990955	1	1	0.0941245	2.36314	1	1	0.0921706	2.38411
GBD domain binding	GO:0032427	1	1	0.0941245	2.36314	1	1	0.0921706	2.38411
oxidoreductase activity, acting on the CH-CH group of donors, NAD or NADP as acceptor	GO:0016628	1	1	0.0941245	2.36314	1	1	0.0921706	2.38411
G protein-coupled serotonin receptor activity	GO:0004993	1	1	0.0941245	2.36314	0	0	1	#VALUE!
estrogen 2-hydroxylase activity	GO:0101021	1	1	0.0941245	2.36314	1	1	0.0921706	2.38411
ceramide-translocating ATPase activity	GO:0099038	1	1	0.0941245	2.36314	1	0	1	#NUM!
3-oxo-5-alpha-steroid 4-dehydrogenase activity	GO:0003865	1	1	0.0941245	2.36314	1	1	0.0921706	2.38411
2-acylglycerol O-acyltransferase activity	GO:0003846	1	1	0.0941245	2.36314	1	1	0.0921706	2.38411
histone butyryltransferase activity	GO:0140069	1	1	0.0941245	2.36314	1	1	0.0921706	2.38411
secondary active sulfate transmembrane transporter activity	GO:0008271	1	1	0.0941245	2.36314	1	1	0.0921706	2.38411
sulfonylurea receptor binding	GO:0017098	1	1	0.0941245	2.36314	1	1	0.0921706	2.38411
phosphorylase activity	GO:0004645	1	1	0.0941245	2.36314	1	1	0.0921706	2.38411
transforming growth factor beta receptor, common-partner cytoplasmic mediator activity	GO:0030616	1	1	0.0941245	2.36314	1	1	0.0921706	2.38411
interleukin-8 binding	GO:0019959	1	1	0.0941245	2.36314	1	1	0.0921706	2.38411
dihydrolipoyllysine-residue succinyltransferase activity	GO:0004149	1	1	0.0941245	2.36314	1	1	0.0921706	2.38411
peptide butyryltransferase activity	GO:0140065	1	1	0.0941245	2.36314	1	1	0.0921706	2.38411
ATP-dependent 5'-3' DNA/RNA helicase activity	GO:0033682	1	1	0.0941245	2.36314	0	0	1	#VALUE!
beta-glucuronidase activity	GO:0004566	1	1	0.0941245	2.36314	1	1	0.0921706	2.38411
lipoteichoic acid receptor activity	GO:0070892	1	1	0.0941245	2.36314	1	1	0.0921706	2.38411
platelet-derived growth factor beta-receptor activity	GO:0005019	1	1	0.0941245	2.36314	1	1	0.0921706	2.38411
ligase regulator activity	GO:0055103	1	1	0.0941245	2.36314	1	1	0.0921706	2.38411
corticotropin-releasing hormone activity	GO:0017045	1	1	0.0941245	2.36314	0	0	1	#VALUE!
nucleosome-dependent ATPase activity	GO:0070615	1	1	0.0941245	2.36314	1	1	0.0921706	2.38411
ATP diphosphatase activity	GO:0047693	1	1	0.0941245	2.36314	1	1	0.0921706	2.38411
protein-N-terminal asparagine amidohydrolase activity	GO:0008418	1	1	0.0941245	2.36314	1	1	0.0921706	2.38411
galactoside 2-alpha-L-fucosyltransferase activity	GO:0008107	1	1	0.0941245	2.36314	1	0	1	#NUM!
histone demethylase activity (H3-K4 specific)	GO:0032453	1	1	0.0941245	2.36314	1	1	0.0921706	2.38411
protein phosphatase 2A binding	GO:0051721	12	3	0.0961277	0.976842	14	3	0.132201	0.843669
MHC class I protein binding	GO:0042288	12	3	0.0961277	0.976842	13	2	0.340076	0.512312
enhancer binding	GO:0035326	12	3	0.0961277	0.976842	12	3	0.0914869	0.99782
enhancer sequence-specific DNA binding	GO:0001158	12	3	0.0961277	0.976842	11	2	0.269292	0.679366
scavenger receptor activity	GO:0005044	19	4	0.0967108	0.804992	20	4	0.105933	0.774676
LRR domain binding	GO:0030275	6	2	0.10282	1.26452	6	3	0.0126033	1.69097
TPR domain binding	GO:0030911	6	2	0.10282	1.26452	6	2	0.0991273	1.2855
virion binding	GO:0046790	6	2	0.10282	1.26452	5	1	0.383466	0.774676
cysteine-type endopeptidase activity involved in apoptotic signaling pathway	GO:0097199	6	2	0.10282	1.26452	5	2	0.070286	1.46782
CD4 receptor binding	GO:0042609	6	2	0.10282	1.26452	6	2	0.0991273	1.2855
calcium-dependent cysteine-type endopeptidase activity	GO:0004198	6	2	0.10282	1.26452	6	2	0.0991273	1.2855
neurotrophin TRKA receptor binding	GO:0005168	6	2	0.10282	1.26452	6	2	0.0991273	1.2855
phosphatidylinositol 3-kinase regulatory subunit binding	GO:0036312	6	2	0.10282	1.26452	6	2	0.0991273	1.2855
oxidoreductase activity, acting on the CH-OH group of donors, NAD or NADP as acceptor	GO:0016616	6	2	0.10282	1.26452	7	3	0.02056	1.53682
nucleotidyltransferase activity	GO:0016779	6	2	0.10282	1.26452	6	1	0.440334	0.592354
protein-arginine omega-N asymmetric methyltransferase activity	GO:0035242	6	2	0.10282	1.26452	7	2	0.130554	1.13135
G-quadruplex DNA binding	GO:0051880	6	2	0.10282	1.26452	5	1	0.383466	0.774676
NADH dehydrogenase (ubiquinone) activity	GO:0008137	29	0	0.106092	#NUM!	29	0	0.105637	#NUM!
transforming growth factor beta receptor binding	GO:0005160	13	3	0.116597	0.8968	13	3	0.111125	0.917777
chemoattractant activity	GO:0042056	13	3	0.116597	0.8968	11	1	1	-0.0137813
repressing transcription factor binding	GO:0070491	33	6	0.122256	0.658389	33	4	0.540588	0.273901
ubiquitin conjugating enzyme activity	GO:0061631	34	6	0.129001	0.628536	34	7	0.0325938	0.803664
GDP-dissociation inhibitor activity	GO:0005092	7	2	0.135244	1.11037	7	2	0.130554	1.13135
oxidoreductase activity, acting on paired donors, with incorporation or reduction of molecular oxygen, reduced flavin or flavoprotein as one donor, and incorporation of one atom of oxygen	GO:0016712	7	2	0.135244	1.11037	7	2	0.130554	1.13135
5S rRNA binding	GO:0008097	7	2	0.135244	1.11037	7	2	0.130554	1.13135
semaphorin receptor activity	GO:0017154	7	2	0.135244	1.11037	7	3	0.02056	1.53682
phosphate ion binding	GO:0042301	7	2	0.135244	1.11037	7	2	0.130554	1.13135
four-way junction DNA binding	GO:0000400	7	2	0.135244	1.11037	7	1	0.491964	0.438204
dynactin binding	GO:0034452	7	2	0.135244	1.11037	7	2	0.130554	1.13135
cullin family protein binding	GO:0097602	14	3	0.138518	0.822692	14	4	0.0338475	1.13135
K63-linked polyubiquitin modification-dependent protein binding	GO:0070530	14	3	0.138518	0.822692	14	2	0.374722	0.438204
glucocorticoid receptor binding	GO:0035259	14	3	0.138518	0.822692	14	3	0.132201	0.843669
microtubule plus-end binding	GO:0051010	14	3	0.138518	0.822692	15	3	0.154529	0.774676
transcription coregulator activity	GO:0003712	51	8	0.142209	0.510753	50	8	0.132596	0.551532
phosphatase binding	GO:0019902	36	6	0.145401	0.571377	36	6	0.139162	0.592354
transmembrane receptor protein tyrosine kinase activity	GO:0004714	36	6	0.145401	0.571377	35	4	0.559303	0.21506
zinc ion binding	GO:0008270	428	49	0.145553	0.195834	431	47	0.227758	0.168153
polyubiquitin modification-dependent protein binding	GO:0031593	22	4	0.146606	0.658389	22	5	0.0460774	0.902509
copper ion binding	GO:0005507	23	0	0.161376	#NUM!	24	0	0.161731	#NUM!
cyclin-dependent protein serine/threonine kinase activity	GO:0004693	23	0	0.161376	#NUM!	23	0	0.264112	#NUM!
dynein intermediate chain binding	GO:0045505	15	3	0.161691	0.753699	15	3	0.154529	0.774676
proximal promoter sequence-specific DNA binding	GO:0000987	15	3	0.161691	0.753699	13	3	0.111125	0.917777
threonine-type endopeptidase activity	GO:0004298	15	3	0.161691	0.753699	15	1	1	-0.323936
GTP-Rho binding	GO:0017049	15	3	0.161691	0.753699	15	3	0.154529	0.774676
double-stranded DNA binding	GO:0003690	54	8	0.16217	0.453594	57	6	0.647015	0.132822
SH3/SH2 adaptor activity	GO:0005070	38	6	0.165351	0.51731	39	7	0.0854833	0.666462
syntaxin binding	GO:0019905	38	6	0.165351	0.51731	38	7	0.0807759	0.692438
androgen receptor binding	GO:0050681	38	6	0.165351	0.51731	39	5	0.401741	0.32999
4 iron, 4 sulfur cluster binding	GO:0051539	26	0	0.167495	#NUM!	26	0	0.165688	#NUM!
gamma-catenin binding	GO:0045295	8	2	0.169518	0.976842	8	2	0.163847	0.99782
cAMP response element binding protein binding	GO:0008140	8	2	0.169518	0.976842	8	2	0.163847	0.99782
type I transforming growth factor beta receptor binding	GO:0034713	8	2	0.169518	0.976842	8	2	0.163847	0.99782
steroid hydroxylase activity	GO:0008395	8	2	0.169518	0.976842	8	2	0.163847	0.99782
DNA binding, bending	GO:0008301	8	2	0.169518	0.976842	8	1	0.538838	0.304672
histone kinase activity (H3-T11 specific)	GO:0035402	2	1	0.179402	1.66999	2	1	0.175858	1.69097
omega peptidase activity	GO:0008242	2	1	0.179402	1.66999	2	0	1	#NUM!
8-oxo-7,8-dihydrodeoxyguanosine triphosphate pyrophosphatase activity	GO:0035539	2	1	0.179402	1.66999	2	1	0.175858	1.69097
thrombospondin receptor activity	GO:0070053	2	1	0.179402	1.66999	3	1	0.251842	1.2855
structural molecule activity conferring elasticity	GO:0097493	2	1	0.179402	1.66999	2	1	0.175858	1.69097
estrogen receptor activity	GO:0030284	2	1	0.179402	1.66999	2	0	1	#NUM!
RNA polymerase I core binding	GO:0001042	2	1	0.179402	1.66999	2	1	0.175858	1.69097
FBXO family protein binding	GO:0098770	2	1	0.179402	1.66999	2	1	0.175858	1.69097
laminin receptor activity	GO:0005055	2	1	0.179402	1.66999	2	1	0.175858	1.69097
apolipoprotein A-I receptor binding	GO:0034191	2	1	0.179402	1.66999	2	1	0.175858	1.69097
5'-deoxyribose-5-phosphate lyase activity	GO:0051575	2	1	0.179402	1.66999	2	1	0.175858	1.69097
8-hydroxy-2'-deoxyguanosine DNA binding	GO:1905773	2	1	0.179402	1.66999	2	1	0.175858	1.69097
alanine-tRNA ligase activity	GO:0004813	2	1	0.179402	1.66999	2	1	0.175858	1.69097
steroid delta-isomerase activity	GO:0004769	2	1	0.179402	1.66999	2	1	0.175858	1.69097
coreceptor activity involved in canonical Wnt signaling pathway	GO:1904928	2	1	0.179402	1.66999	2	1	0.175858	1.69097
telethonin binding	GO:0031433	2	1	0.179402	1.66999	3	2	0.0238903	1.97865
type 2A serotonin receptor binding	GO:0031826	2	1	0.179402	1.66999	2	1	0.175858	1.69097
epidermal growth factor binding	GO:0048408	2	1	0.179402	1.66999	2	0	1	#NUM!
interleukin-1, type I receptor binding	GO:0005150	2	1	0.179402	1.66999	1	1	0.0921706	2.38411
keratin filament binding	GO:1990254	2	1	0.179402	1.66999	2	1	0.175858	1.69097
pyruvate dehydrogenase (acetyl-transferring) kinase activity	GO:0004740	2	1	0.179402	1.66999	2	1	0.175858	1.69097
mechanosensitive ion channel activity	GO:0008381	2	1	0.179402	1.66999	2	1	0.175858	1.69097
estrogen response element binding	GO:0034056	2	1	0.179402	1.66999	2	0	1	#NUM!
transferrin transmembrane transporter activity	GO:0033570	2	1	0.179402	1.66999	2	1	0.175858	1.69097
histone demethylase activity (H3-dimethyl-K4 specific)	GO:0034648	2	1	0.179402	1.66999	2	1	0.175858	1.69097
protein tyrosine kinase collagen receptor activity	GO:0038062	2	1	0.179402	1.66999	2	1	0.175858	1.69097
nicotinate-nucleotide adenylyltransferase activity	GO:0004515	2	1	0.179402	1.66999	2	1	0.175858	1.69097
vitamin D3 25-hydroxylase activity	GO:0030343	2	1	0.179402	1.66999	2	1	0.175858	1.69097
sequence-specific single stranded DNA binding	GO:0098847	2	1	0.179402	1.66999	2	1	0.175858	1.69097
endoribonuclease activity, cleaving miRNA-paired mRNA	GO:0090624	2	1	0.179402	1.66999	2	1	0.175858	1.69097
peroxisome targeting sequence binding	GO:0000268	2	1	0.179402	1.66999	2	1	0.175858	1.69097
dATP binding	GO:0032564	2	1	0.179402	1.66999	2	1	0.175858	1.69097
HLH domain binding	GO:0043398	2	1	0.179402	1.66999	2	1	0.175858	1.69097
acetate-CoA ligase activity	GO:0003987	2	1	0.179402	1.66999	2	1	0.175858	1.69097
8-oxo-7,8-dihydroguanosine triphosphate pyrophosphatase activity	GO:0008413	2	1	0.179402	1.66999	2	1	0.175858	1.69097
corticotropin-releasing hormone receptor 1 binding	GO:0051430	2	1	0.179402	1.66999	1	0	1	#NUM!
chondroitin sulfate proteoglycan binding	GO:0035373	2	1	0.179402	1.66999	2	1	0.175858	1.69097
double-stranded DNA 3'-5' exodeoxyribonuclease activity	GO:0008311	2	1	0.179402	1.66999	2	1	0.175858	1.69097
interleukin-1 receptor activity	GO:0004908	2	1	0.179402	1.66999	2	1	0.175858	1.69097
anion:anion antiporter activity	GO:0015301	2	1	0.179402	1.66999	2	2	0.0084832	2.38411
non-sequence-specific DNA binding, bending	GO:0044378	2	1	0.179402	1.66999	2	0	1	#NUM!
platelet activating factor receptor activity	GO:0004992	2	1	0.179402	1.66999	2	1	0.175858	1.69097
chemokine receptor activity	GO:0004950	2	1	0.179402	1.66999	2	1	0.175858	1.69097
double-strand/single-strand DNA junction binding	GO:0000406	2	1	0.179402	1.66999	2	1	0.175858	1.69097
CCR1 chemokine receptor binding	GO:0031726	2	1	0.179402	1.66999	1	1	0.0921706	2.38411
sodium channel activity	GO:0005272	2	1	0.179402	1.66999	1	0	1	#NUM!
molybdenum ion binding	GO:0030151	2	1	0.179402	1.66999	2	0	1	#NUM!
DNA ligase (ATP) activity	GO:0003910	2	1	0.179402	1.66999	3	1	0.251842	1.2855
histone methyltransferase activity (H4-K20 specific)	GO:0042799	2	1	0.179402	1.66999	2	0	1	#NUM!
phosphodiesterase I activity	GO:0004528	2	1	0.179402	1.66999	2	1	0.175858	1.69097
interleukin-33 receptor activity	GO:0002114	2	1	0.179402	1.66999	2	1	0.175858	1.69097
telomeric repeat-containing RNA binding	GO:0061752	2	1	0.179402	1.66999	2	2	0.0084832	2.38411
L-aspartate:2-oxoglutarate aminotransferase activity	GO:0004069	2	1	0.179402	1.66999	2	1	0.175858	1.69097
long-chain-3-hydroxyacyl-CoA dehydrogenase activity	GO:0016509	2	1	0.179402	1.66999	2	1	0.175858	1.69097
molecular function regulator	GO:0098772	2	1	0.179402	1.66999	2	1	0.175858	1.69097
eukaryotic initiation factor eIF2 binding	GO:0071074	2	1	0.179402	1.66999	2	1	0.175858	1.69097
double-stranded DNA-dependent ATPase activity	GO:0033676	2	1	0.179402	1.66999	2	1	0.175858	1.69097
N-methyltransferase activity	GO:0008170	2	1	0.179402	1.66999	2	1	0.175858	1.69097
macrophage migration inhibitory factor binding	GO:0035718	2	1	0.179402	1.66999	2	1	0.175858	1.69097
double-stranded DNA exodeoxyribonuclease activity	GO:0008309	2	1	0.179402	1.66999	2	1	0.175858	1.69097
transcription termination site sequence-specific DNA binding	GO:0001147	2	1	0.179402	1.66999	2	1	0.175858	1.69097
thrombin-activated receptor activity	GO:0015057	2	1	0.179402	1.66999	2	2	0.0084832	2.38411
channel activity	GO:0015267	2	1	0.179402	1.66999	3	0	1	#NUM!
transferrin receptor activity	GO:0004998	2	1	0.179402	1.66999	2	1	0.175858	1.69097
spermidine binding	GO:0019809	2	1	0.179402	1.66999	2	1	0.175858	1.69097
receptor serine/threonine kinase binding	GO:0033612	2	1	0.179402	1.66999	2	1	0.175858	1.69097
deubiquitinase activator activity	GO:0035800	2	1	0.179402	1.66999	2	2	0.0084832	2.38411
lysine N-acetyltransferase activity, acting on acetyl phosphate as donor	GO:0004468	2	1	0.179402	1.66999	2	1	0.175858	1.69097
histone deacetylase regulator activity	GO:0035033	2	1	0.179402	1.66999	2	1	0.175858	1.69097
epidermal growth factor-activated receptor activity	GO:0005006	2	1	0.179402	1.66999	2	0	1	#NUM!
histone methyltransferase activity (H3-K27 specific)	GO:0046976	2	1	0.179402	1.66999	2	0	1	#NUM!
kinase inhibitor activity	GO:0019210	2	1	0.179402	1.66999	1	1	0.0921706	2.38411
H3 histone acetyltransferase activity	GO:0010484	2	1	0.179402	1.66999	2	1	0.175858	1.69097
brain-derived neurotrophic factor binding	GO:0048403	2	1	0.179402	1.66999	2	1	0.175858	1.69097
4-alpha-hydroxytetrahydrobiopterin dehydratase activity	GO:0008124	2	1	0.179402	1.66999	2	1	0.175858	1.69097
tRNA-specific adenosine-34 deaminase activity	GO:0052717	2	1	0.179402	1.66999	2	1	0.175858	1.69097
G protein-coupled photoreceptor activity	GO:0008020	2	1	0.179402	1.66999	2	1	0.175858	1.69097
lysine N-methyltransferase activity	GO:0016278	2	1	0.179402	1.66999	2	0	1	#NUM!
transforming growth factor beta receptor, inhibitory cytoplasmic mediator activity	GO:0030617	2	1	0.179402	1.66999	2	1	0.175858	1.69097
alpha-N-acetylgalactosaminide alpha-2,6-sialyltransferase activity	GO:0001665	2	1	0.179402	1.66999	3	2	0.0238903	1.97865
adenylosuccinate synthase activity	GO:0004019	2	1	0.179402	1.66999	2	1	0.175858	1.69097
protein-glutamine gamma-glutamyltransferase activity	GO:0003810	2	1	0.179402	1.66999	2	1	0.175858	1.69097
ATP:ADP antiporter activity	GO:0005471	2	1	0.179402	1.66999	2	0	1	#NUM!
3-keto sterol reductase activity	GO:0000253	2	1	0.179402	1.66999	2	1	0.175858	1.69097
single-stranded DNA-dependent ATPase activity	GO:0043142	2	1	0.179402	1.66999	2	1	0.175858	1.69097
DNA ligase activity	GO:0003909	2	1	0.179402	1.66999	3	1	0.251842	1.2855
transmembrane signaling receptor activity	GO:0004888	28	5	0.179648	0.64037	28	4	0.32121	0.438204
protein tyrosine kinase activity	GO:0004713	61	9	0.179981	0.449487	59	7	0.493336	0.252487
tau-protein kinase activity	GO:0050321	16	3	0.185919	0.68916	16	3	0.177924	0.710138
mRNA 3'-UTR AU-rich region binding	GO:0035925	16	3	0.185919	0.68916	16	3	0.177924	0.710138
calcium channel regulator activity	GO:0005246	16	3	0.185919	0.68916	18	3	0.227187	0.592354
Hsp90 protein binding	GO:0051879	29	5	0.187843	0.605279	29	5	0.183136	0.626256
DNA-binding transcription factor activity, RNA polymerase II-specific	GO:0000981	676	73	0.188036	0.137403	683	73	0.16327	0.148079
phosphatidylinositol binding	GO:0035091	45	7	0.191364	0.502384	46	7	0.192019	0.501383
cadherin binding	GO:0045296	227	27	0.20241	0.234023	226	24	0.481806	0.141633
oxygen binding	GO:0019825	9	2	0.205008	0.859059	9	1	0.581393	0.186889
Ras guanyl-nucleotide exchange factor activity	GO:0005088	9	2	0.205008	0.859059	9	2	0.198396	0.880037
core promoter binding	GO:0001047	9	2	0.205008	0.859059	9	1	0.581393	0.186889
protein-lysine N-methyltransferase activity	GO:0016279	9	2	0.205008	0.859059	8	0	1	#NUM!
AMP binding	GO:0016208	9	2	0.205008	0.859059	9	2	0.198396	0.880037
sequence-specific double-stranded DNA binding	GO:1990837	9	2	0.205008	0.859059	9	2	0.198396	0.880037
RNA 7-methylguanosine cap binding	GO:0000340	9	2	0.205008	0.859059	9	2	0.198396	0.880037
insulin receptor substrate binding	GO:0043560	9	2	0.205008	0.859059	9	2	0.198396	0.880037
titin binding	GO:0031432	9	2	0.205008	0.859059	8	3	0.0306764	1.40328
platelet-derived growth factor receptor binding	GO:0005161	9	2	0.205008	0.859059	7	1	0.491964	0.438204
actinin binding	GO:0042805	9	2	0.205008	0.859059	9	2	0.198396	0.880037
cysteine-type endopeptidase activity involved in apoptotic process	GO:0097153	9	2	0.205008	0.859059	8	2	0.163847	0.99782
peroxisome proliferator activated receptor binding	GO:0042975	9	2	0.205008	0.859059	9	2	0.198396	0.880037
structural constituent of nuclear pore	GO:0017056	17	3	0.211008	0.628536	18	2	0.67927	0.186889
receptor signaling complex adaptor activity	GO:0030159	17	3	0.211008	0.628536	17	2	0.666304	0.244048
ionotropic glutamate receptor binding	GO:0035255	17	3	0.211008	0.628536	17	2	0.666304	0.244048
histone deacetylase binding	GO:0042826	73	10	0.222332	0.375262	73	9	0.312708	0.290879
lipid binding	GO:0008289	73	10	0.222332	0.375262	68	7	0.674889	0.110516
peptidase activity	GO:0008233	33	5	0.232429	0.476067	33	5	0.223925	0.497044
protein tyrosine phosphatase activity	GO:0004725	53	2	0.233302	-0.914008	56	1	0.0594214	-1.64124
DNA replication origin binding	GO:0003688	18	3	0.236772	0.571377	19	1	1	-0.560325
insulin receptor binding	GO:0005158	18	3	0.236772	0.571377	18	3	0.227187	0.592354
Notch binding	GO:0005112	10	2	0.241184	0.753699	10	2	0.233687	0.774676
HMG box domain binding	GO:0071837	10	2	0.241184	0.753699	10	2	0.233687	0.774676
protein kinase B binding	GO:0043422	10	2	0.241184	0.753699	10	2	0.233687	0.774676
RNA cap binding	GO:0000339	10	2	0.241184	0.753699	10	2	0.233687	0.774676
S100 protein binding	GO:0044548	10	2	0.241184	0.753699	11	1	1	-0.0137813
G-protein alpha-subunit binding	GO:0001965	10	2	0.241184	0.753699	10	2	0.233687	0.774676
microtubule binding	GO:0008017	146	18	0.249288	0.269902	147	18	0.194598	0.284053
protein tyrosine/serine/threonine phosphatase activity	GO:0008138	20	0	0.250411	#NUM!	22	0	0.257393	#NUM!
thiol-dependent ubiquitinyl hydrolase activity	GO:0036459	36	1	0.251496	-1.22038	35	1	0.370232	-1.17123
methylated histone binding	GO:0035064	37	1	0.253697	-1.24778	38	2	0.57611	-0.560325
voltage-gated potassium channel activity	GO:0005249	21	0	0.254035	#NUM!	21	0	0.252658	#NUM!
U2 snRNA binding	GO:0030620	3	1	0.256663	1.26452	3	1	0.251842	1.2855
natural killer cell lectin-like receptor binding	GO:0046703	3	1	0.256663	1.26452	3	1	0.251842	1.2855
tumor necrosis factor binding	GO:0043120	3	1	0.256663	1.26452	3	1	0.251842	1.2855
interleukin-1 binding	GO:0019966	3	1	0.256663	1.26452	3	1	0.251842	1.2855
high-density lipoprotein particle binding	GO:0008035	3	1	0.256663	1.26452	3	1	0.251842	1.2855
cation channel activity	GO:0005261	3	1	0.256663	1.26452	2	0	1	#NUM!
superoxide-generating NADPH oxidase activator activity	GO:0016176	3	1	0.256663	1.26452	2	0	1	#NUM!
syntaxin-3 binding	GO:0030348	3	1	0.256663	1.26452	2	0	1	#NUM!
peptidyl-proline 4-dioxygenase activity	GO:0031545	3	1	0.256663	1.26452	3	1	0.251842	1.2855
steroid sulfotransferase activity	GO:0050294	3	1	0.256663	1.26452	1	0	1	#NUM!
P-TEFb complex binding	GO:0106140	3	1	0.256663	1.26452	3	1	0.251842	1.2855
phenylalanine 4-monooxygenase activity	GO:0004505	3	1	0.256663	1.26452	3	1	0.251842	1.2855
phosphatidylinositol 3-kinase regulator activity	GO:0035014	3	1	0.256663	1.26452	3	1	0.251842	1.2855
BMP receptor activity	GO:0098821	3	1	0.256663	1.26452	3	1	0.251842	1.2855
apolipoprotein A-I binding	GO:0034186	3	1	0.256663	1.26452	2	0	1	#NUM!
sulfate binding	GO:0043199	3	1	0.256663	1.26452	3	1	0.251842	1.2855
DNA-dependent protein kinase activity	GO:0004677	3	1	0.256663	1.26452	3	1	0.251842	1.2855
estrogen 16-alpha-hydroxylase activity	GO:0101020	3	1	0.256663	1.26452	3	1	0.251842	1.2855
glycogen phosphorylase activity	GO:0008184	3	1	0.256663	1.26452	3	0	1	#NUM!
SHG alpha-glucan phosphorylase activity	GO:0102499	3	1	0.256663	1.26452	3	0	1	#NUM!
protein kinase C inhibitor activity	GO:0008426	3	1	0.256663	1.26452	3	1	0.251842	1.2855
protein phosphatase 2B binding	GO:0030346	3	1	0.256663	1.26452	3	0	1	#NUM!
Rab geranylgeranyltransferase activity	GO:0004663	3	1	0.256663	1.26452	3	1	0.251842	1.2855
sodium ion binding	GO:0031402	3	1	0.256663	1.26452	3	1	0.251842	1.2855
Rho GDP-dissociation inhibitor activity	GO:0005094	3	1	0.256663	1.26452	3	1	0.251842	1.2855
estradiol 17-beta-dehydrogenase activity	GO:0004303	3	1	0.256663	1.26452	3	1	0.251842	1.2855
linear malto-oligosaccharide phosphorylase activity	GO:0102250	3	1	0.256663	1.26452	3	0	1	#NUM!
activin receptor activity, type I	GO:0016361	3	1	0.256663	1.26452	3	1	0.251842	1.2855
insulin binding	GO:0043559	3	1	0.256663	1.26452	3	1	0.251842	1.2855
phosphopyruvate hydratase activity	GO:0004634	3	1	0.256663	1.26452	3	1	0.251842	1.2855
kynurenine-oxoglutarate transaminase activity	GO:0016212	3	1	0.256663	1.26452	3	1	0.251842	1.2855
type 5 metabotropic glutamate receptor binding	GO:0031802	3	1	0.256663	1.26452	3	1	0.251842	1.2855
RNA-DNA hybrid ribonuclease activity	GO:0004523	3	1	0.256663	1.26452	3	1	0.251842	1.2855
caffeine oxidase activity	GO:0034875	3	1	0.256663	1.26452	3	1	0.251842	1.2855
diamine N-acetyltransferase activity	GO:0004145	3	1	0.256663	1.26452	3	1	0.251842	1.2855
telomeric D-loop binding	GO:0061821	3	1	0.256663	1.26452	2	1	0.175858	1.69097
PTB domain binding	GO:0051425	3	1	0.256663	1.26452	3	1	0.251842	1.2855
peptidase activator activity involved in apoptotic process	GO:0016505	3	1	0.256663	1.26452	3	0	1	#NUM!
angiostatin binding	GO:0043532	3	1	0.256663	1.26452	4	1	0.32083	0.99782
AF-2 domain binding	GO:0050682	3	1	0.256663	1.26452	3	1	0.251842	1.2855
STAT family protein binding	GO:0097677	3	1	0.256663	1.26452	3	1	0.251842	1.2855
phosphatidylcholine-translocating ATPase activity	GO:0090554	3	1	0.256663	1.26452	3	0	1	#NUM!
T cell receptor binding	GO:0042608	3	1	0.256663	1.26452	2	1	0.175858	1.69097
aromatase activity	GO:0070330	3	1	0.256663	1.26452	3	1	0.251842	1.2855
organic acid binding	GO:0043177	3	1	0.256663	1.26452	3	0	1	#NUM!
NFAT protein binding	GO:0051525	3	1	0.256663	1.26452	2	2	0.0084832	2.38411
heparan sulfate binding	GO:1904399	3	1	0.256663	1.26452	3	1	0.251842	1.2855
phospholipid scramblase activity	GO:0017128	3	1	0.256663	1.26452	3	1	0.251842	1.2855
kinetochore binding	GO:0043515	3	1	0.256663	1.26452	3	1	0.251842	1.2855
5'-flap endonuclease activity	GO:0017108	3	1	0.256663	1.26452	3	1	0.251842	1.2855
high voltage-gated calcium channel activity	GO:0008331	3	1	0.256663	1.26452	3	1	0.251842	1.2855
death domain binding	GO:0070513	3	1	0.256663	1.26452	3	1	0.251842	1.2855
peptide-lysine-N-acetyltransferase activity	GO:0061733	3	1	0.256663	1.26452	3	1	0.251842	1.2855
cyclin binding	GO:0030332	23	4	0.267626	0.613937	23	4	0.15635	0.634914
damaged DNA binding	GO:0003684	41	6	0.274595	0.441324	41	7	0.0970758	0.616452
heparin binding	GO:0008201	62	3	0.276606	-0.665385	61	7	0.503425	0.21915
SH2 domain binding	GO:0042169	24	4	0.277198	0.571377	24	3	0.481005	0.304672
alpha-tubulin binding	GO:0043014	24	4	0.277198	0.571377	24	3	0.481005	0.304672
Ral GTPase binding	GO:0017160	11	2	0.277602	0.658389	11	4	0.0139323	1.37251
protein kinase A catalytic subunit binding	GO:0034236	11	2	0.277602	0.658389	11	2	0.269292	0.679366
peptide hormone binding	GO:0017046	11	2	0.277602	0.658389	11	2	0.269292	0.679366
SUMO binding	GO:0032183	11	2	0.277602	0.658389	11	2	0.269292	0.679366
cytochrome-c oxidase activity	GO:0004129	11	2	0.277602	0.658389	11	1	1	-0.0137813
transcription corepressor activity	GO:0003714	169	20	0.284361	0.22897	170	18	0.502288	0.138687
NF-kappaB binding	GO:0051059	25	4	0.288368	0.530555	24	5	0.0639351	0.815498
Rho guanyl-nucleotide exchange factor activity	GO:0005089	43	6	0.291319	0.393696	42	4	0.792671	0.0327387
heat shock protein binding	GO:0031072	43	6	0.291319	0.393696	42	8	0.0524136	0.725886
calmodulin binding	GO:0005516	105	13	0.309313	0.274126	104	11	0.607338	0.137618
translation regulator activity	GO:0045182	12	2	0.313897	0.571377	13	1	1	-0.180835
cAMP binding	GO:0030552	12	2	0.313897	0.571377	12	1	1	-0.100793
MHC class II protein complex binding	GO:0023026	12	2	0.313897	0.571377	13	1	1	-0.180835
extracellular matrix structural constituent conferring tensile strength	GO:0030020	12	2	0.313897	0.571377	12	1	1	-0.100793
protein tyrosine kinase binding	GO:1990782	12	2	0.313897	0.571377	11	2	0.269292	0.679366
death effector domain binding	GO:0035877	4	1	0.32666	0.976842	3	1	0.251842	1.2855
clathrin light chain binding	GO:0032051	4	1	0.32666	0.976842	4	1	0.32083	0.99782
AT DNA binding	GO:0003680	4	1	0.32666	0.976842	4	1	0.32083	0.99782
selenocysteine insertion sequence binding	GO:0035368	4	1	0.32666	0.976842	4	1	0.32083	0.99782
WD40-repeat domain binding	GO:0071987	4	1	0.32666	0.976842	4	2	0.0448766	1.69097
Y-form DNA binding	GO:0000403	4	1	0.32666	0.976842	4	1	0.32083	0.99782
phosphatidylinositol 3-kinase activity	GO:0035004	4	1	0.32666	0.976842	5	2	0.070286	1.46782
L-amino acid transmembrane transporter activity	GO:0015179	4	1	0.32666	0.976842	4	1	0.32083	0.99782
S-adenosyl-L-methionine binding	GO:1904047	4	1	0.32666	0.976842	4	1	0.32083	0.99782
phosphatidylinositol-3,4-bisphosphate 5-kinase activity	GO:0052812	4	1	0.32666	0.976842	4	1	0.32083	0.99782
Toll-like receptor 4 binding	GO:0035662	4	1	0.32666	0.976842	4	0	1	#NUM!
histone demethylase activity (H3-K36 specific)	GO:0051864	4	1	0.32666	0.976842	4	1	0.32083	0.99782
single-stranded telomeric DNA binding	GO:0043047	4	1	0.32666	0.976842	4	1	0.32083	0.99782
RING-like zinc finger domain binding	GO:0071535	4	1	0.32666	0.976842	4	1	0.32083	0.99782
acetyl-CoA C-acyltransferase activity	GO:0003988	4	1	0.32666	0.976842	4	1	0.32083	0.99782
C-C chemokine receptor activity	GO:0016493	4	1	0.32666	0.976842	4	1	0.32083	0.99782
3',5'-cyclic-nucleotide phosphodiesterase activity	GO:0004114	4	1	0.32666	0.976842	4	1	0.32083	0.99782
chloride transmembrane transporter activity	GO:0015108	4	1	0.32666	0.976842	4	1	0.32083	0.99782
GABA-gated chloride ion channel activity	GO:0022851	4	1	0.32666	0.976842	3	0	1	#NUM!
ATP-dependent microtubule motor activity, minus-end-directed	GO:0008569	4	1	0.32666	0.976842	4	1	0.32083	0.99782
5'-3' exonuclease activity	GO:0008409	4	1	0.32666	0.976842	4	1	0.32083	0.99782
single-stranded DNA endodeoxyribonuclease activity	GO:0000014	4	1	0.32666	0.976842	4	1	0.32083	0.99782
uracil DNA N-glycosylase activity	GO:0004844	4	1	0.32666	0.976842	4	1	0.32083	0.99782
exonuclease activity	GO:0004527	4	1	0.32666	0.976842	4	1	0.32083	0.99782
chloride channel regulator activity	GO:0017081	4	1	0.32666	0.976842	4	0	1	#NUM!
RNA-dependent ATPase activity	GO:0008186	4	1	0.32666	0.976842	4	1	0.32083	0.99782
acylglycerol lipase activity	GO:0047372	4	1	0.32666	0.976842	4	1	0.32083	0.99782
3',5'-cyclic-AMP phosphodiesterase activity	GO:0004115	4	1	0.32666	0.976842	4	1	0.32083	0.99782
type II transforming growth factor beta receptor binding	GO:0005114	4	1	0.32666	0.976842	4	1	0.32083	0.99782
pre-miRNA binding	GO:0070883	4	1	0.32666	0.976842	4	0	1	#NUM!
neutral amino acid transmembrane transporter activity	GO:0015175	4	1	0.32666	0.976842	4	1	0.32083	0.99782
supercoiled DNA binding	GO:0097100	4	1	0.32666	0.976842	4	0	1	#NUM!
long-chain-enoyl-CoA hydratase activity	GO:0016508	4	1	0.32666	0.976842	4	1	0.32083	0.99782
peptide hormone receptor binding	GO:0051428	4	1	0.32666	0.976842	4	1	0.32083	0.99782
histone methyltransferase binding	GO:1990226	4	1	0.32666	0.976842	4	1	0.32083	0.99782
protein antigen binding	GO:1990405	4	1	0.32666	0.976842	4	0	1	#NUM!
phosphatidylinositol-4,5-bisphosphate 3-kinase activity	GO:0046934	4	1	0.32666	0.976842	4	1	0.32083	0.99782
ubiquitinyl hydrolase activity	GO:0101005	4	1	0.32666	0.976842	4	1	0.32083	0.99782
fibroblast growth factor-activated receptor activity	GO:0005007	4	1	0.32666	0.976842	3	1	0.251842	1.2855
oxygen carrier activity	GO:0005344	4	1	0.32666	0.976842	4	0	1	#NUM!
nucleic acid binding	GO:0003676	80	10	0.33351	0.283695	78	9	0.431901	0.22463
protein binding, bridging	GO:0030674	52	7	0.334136	0.357803	50	7	0.2209	0.418001
myosin binding	GO:0017022	13	2	0.34977	0.491334	13	2	0.340076	0.512312
pre-mRNA binding	GO:0036002	13	2	0.34977	0.491334	13	2	0.340076	0.512312
nuclear import signal receptor activity	GO:0061608	13	2	0.34977	0.491334	13	2	0.340076	0.512312
enzyme regulator activity	GO:0030234	13	2	0.34977	0.491334	13	2	0.340076	0.512312
transferase activity, transferring acyl groups	GO:0016746	13	2	0.34977	0.491334	13	2	0.340076	0.512312
methyl-CpG binding	GO:0008327	13	2	0.34977	0.491334	13	2	0.340076	0.512312
frizzled binding	GO:0005109	13	2	0.34977	0.491334	15	3	0.154529	0.774676
sequence-specific DNA binding	GO:0043565	176	20	0.359538	0.188385	168	16	0.892297	0.0327387
transcription regulatory region DNA binding	GO:0044212	129	15	0.361432	0.211374	130	14	0.538827	0.155637
protein serine/threonine phosphatase activity	GO:0004722	33	1	0.363397	-1.13337	32	1	0.358966	-1.08162
extracellular matrix structural constituent	GO:0005201	35	5	0.374378	0.417226	33	3	1	-0.0137813
Rac GTPase binding	GO:0048365	35	5	0.374378	0.417226	34	6	0.124474	0.649513
receptor tyrosine kinase binding	GO:0030971	36	5	0.381702	0.389056	35	4	0.559303	0.21506
GTPase activating protein binding	GO:0032794	14	2	0.384978	0.417226	14	2	0.374722	0.438204
endopeptidase inhibitor activity	GO:0004866	14	2	0.384978	0.417226	15	1	1	-0.323936
lipopolysaccharide binding	GO:0001530	14	2	0.384978	0.417226	14	2	0.374722	0.438204
translation elongation factor activity	GO:0003746	14	2	0.384978	0.417226	14	2	0.374722	0.438204
glutathione transferase activity	GO:0004364	14	2	0.384978	0.417226	14	2	0.374722	0.438204
G-protein beta/gamma-subunit complex binding	GO:0031683	14	2	0.384978	0.417226	14	2	0.374722	0.438204
protein kinase C activity	GO:0004697	14	2	0.384978	0.417226	14	2	0.374722	0.438204
dynein complex binding	GO:0070840	14	2	0.384978	0.417226	13	2	0.340076	0.512312
muscle alpha-actinin binding	GO:0051371	14	2	0.384978	0.417226	14	2	0.374722	0.438204
death receptor binding	GO:0005123	14	2	0.384978	0.417226	14	2	0.374722	0.438204
translation factor activity, RNA binding	GO:0008135	15	0	0.38833	#NUM!	15	0	0.388621	#NUM!
C-C chemokine binding	GO:0019957	5	1	0.390075	0.753699	5	1	0.383466	0.774676
potassium channel inhibitor activity	GO:0019870	5	1	0.390075	0.753699	5	1	0.383466	0.774676
Wnt-activated receptor activity	GO:0042813	5	1	0.390075	0.753699	5	1	0.383466	0.774676
myosin II binding	GO:0045159	5	1	0.390075	0.753699	5	0	1	#NUM!
structural constituent of myelin sheath	GO:0019911	5	1	0.390075	0.753699	5	0	1	#NUM!
MHC class II protein binding	GO:0042289	5	1	0.390075	0.753699	4	1	0.32083	0.99782
hydrolase activity, acting on carbon-nitrogen (but not peptide) bonds	GO:0016810	5	1	0.390075	0.753699	5	1	0.383466	0.774676
ferroxidase activity	GO:0004322	5	1	0.390075	0.753699	5	0	1	#NUM!
polysaccharide binding	GO:0030247	5	1	0.390075	0.753699	4	0	1	#NUM!
ATP-dependent 5'-3' DNA helicase activity	GO:0043141	5	1	0.390075	0.753699	4	0	1	#NUM!
poly(G) binding	GO:0034046	5	1	0.390075	0.753699	5	1	0.383466	0.774676
vascular endothelial growth factor-activated receptor activity	GO:0005021	5	1	0.390075	0.753699	5	1	0.383466	0.774676
aspartic-type endopeptidase activity	GO:0004190	5	1	0.390075	0.753699	5	1	0.383466	0.774676
ferric iron binding	GO:0008199	5	1	0.390075	0.753699	4	0	1	#NUM!
m7G(5')pppN diphosphatase activity	GO:0050072	5	1	0.390075	0.753699	5	1	0.383466	0.774676
G-quadruplex RNA binding	GO:0002151	5	1	0.390075	0.753699	5	1	0.383466	0.774676
arrestin family protein binding	GO:1990763	5	1	0.390075	0.753699	5	1	0.383466	0.774676
ubiquinol-cytochrome-c reductase activity	GO:0008121	5	1	0.390075	0.753699	5	1	0.383466	0.774676
1-phosphatidylinositol-4-phosphate 3-kinase activity	GO:0035005	5	1	0.390075	0.753699	6	2	0.0991273	1.2855
1-phosphatidylinositol-4-phosphate 5-kinase activity	GO:0016308	5	1	0.390075	0.753699	5	1	0.383466	0.774676
U4 snRNA binding	GO:0030621	5	1	0.390075	0.753699	5	1	0.383466	0.774676
small protein activating enzyme binding	GO:0044388	5	1	0.390075	0.753699	5	1	0.383466	0.774676
non-membrane spanning protein tyrosine phosphatase activity	GO:0004726	5	1	0.390075	0.753699	5	1	0.383466	0.774676
microfilament motor activity	GO:0000146	5	1	0.390075	0.753699	5	0	1	#NUM!
poly(A)-specific ribonuclease activity	GO:0004535	5	1	0.390075	0.753699	5	0	1	#NUM!
aspartic endopeptidase activity, intramembrane cleaving	GO:0042500	5	1	0.390075	0.753699	5	1	0.383466	0.774676
GABA-A receptor activity	GO:0004890	5	1	0.390075	0.753699	4	0	1	#NUM!
dolichyl-phosphate-mannose-protein mannosyltransferase activity	GO:0004169	5	1	0.390075	0.753699	5	0	1	#NUM!
lipoprotein particle binding	GO:0071813	5	1	0.390075	0.753699	5	1	0.383466	0.774676
S-adenosylmethionine-dependent methyltransferase activity	GO:0008757	5	1	0.390075	0.753699	6	1	0.440334	0.592354
structural constituent of eye lens	GO:0005212	5	1	0.390075	0.753699	5	2	0.070286	1.46782
DNA-dependent ATPase activity	GO:0008094	16	0	0.391179	#NUM!	16	0	0.390392	#NUM!
FAD binding	GO:0071949	16	0	0.391179	#NUM!	17	1	1	-0.449099
NADP binding	GO:0050661	16	0	0.391179	#NUM!	17	0	0.395041	#NUM!
nuclear receptor binding	GO:0016922	16	0	0.391179	#NUM!	16	0	0.390392	#NUM!
cytokine binding	GO:0019955	17	0	0.396903	#NUM!	16	1	1	-0.388475
SNARE binding	GO:0000149	38	5	0.399512	0.334988	38	6	0.157391	0.538287
enzyme inhibitor activity	GO:0004857	18	0	0.405125	#NUM!	21	1	0.715442	-0.660408
calmodulin-dependent protein kinase activity	GO:0004683	19	3	0.415499	0.51731	19	3	0.411557	0.538287
DNA binding	GO:0003677	745	76	0.425464	0.0804858	743	76	0.3137	0.104151
nuclear hormone receptor binding	GO:0035257	20	3	0.427702	0.466017	20	4	0.105933	0.774676
phosphoprotein phosphatase activity	GO:0004721	20	3	0.427702	0.466017	20	3	0.422777	0.486994
miRNA binding	GO:0035198	20	3	0.427702	0.466017	20	3	0.422777	0.486994
spectrin binding	GO:0030507	21	3	0.441439	0.417226	20	3	0.422777	0.486994
14-3-3 protein binding	GO:0071889	21	3	0.441439	0.417226	21	2	1	0.0327387
monooxygenase activity	GO:0004497	6	1	0.447526	0.571377	7	1	0.491964	0.438204
protein tyrosine kinase activator activity	GO:0030296	6	1	0.447526	0.571377	6	1	0.440334	0.592354
chemokine binding	GO:0019956	6	1	0.447526	0.571377	6	1	0.440334	0.592354
palmitoyltransferase activity	GO:0016409	6	1	0.447526	0.571377	6	1	0.440334	0.592354
FK506 binding	GO:0005528	6	1	0.447526	0.571377	6	1	0.440334	0.592354
proteasome-activating ATPase activity	GO:0036402	6	1	0.447526	0.571377	6	1	0.440334	0.592354
arachidonic acid epoxygenase activity	GO:0008392	6	1	0.447526	0.571377	5	1	0.383466	0.774676
endodeoxyribonuclease activity	GO:0004520	6	1	0.447526	0.571377	6	1	0.440334	0.592354
amino acid transmembrane transporter activity	GO:0015171	6	1	0.447526	0.571377	7	2	0.130554	1.13135
complement component C1q binding	GO:0001849	6	1	0.447526	0.571377	6	1	0.440334	0.592354
dystroglycan binding	GO:0002162	6	1	0.447526	0.571377	6	1	0.440334	0.592354
proton-exporting ATPase activity, phosphorylative mechanism	GO:0008553	6	1	0.447526	0.571377	6	0	1	#NUM!
AU-rich element binding	GO:0017091	6	1	0.447526	0.571377	6	1	0.440334	0.592354
CARD domain binding	GO:0050700	6	1	0.447526	0.571377	6	1	0.440334	0.592354
sialyltransferase activity	GO:0008373	6	1	0.447526	0.571377	7	2	0.130554	1.13135
ubiquitin-protein transferase activator activity	GO:0097027	6	1	0.447526	0.571377	5	0	1	#NUM!
phospholipase activity	GO:0004620	6	1	0.447526	0.571377	6	1	0.440334	0.592354
class I DNA-(apurinic or apyrimidinic site) endonuclease activity	GO:0140078	6	1	0.447526	0.571377	6	1	0.440334	0.592354
low-density lipoprotein particle receptor activity	GO:0005041	6	1	0.447526	0.571377	6	2	0.0991273	1.2855
signaling adaptor activity	GO:0035591	6	1	0.447526	0.571377	6	1	0.440334	0.592354
ubiquitin ligase inhibitor activity	GO:1990948	6	1	0.447526	0.571377	6	1	0.440334	0.592354
interleukin-1 receptor binding	GO:0005149	6	1	0.447526	0.571377	4	1	0.32083	0.99782
protein methyltransferase activity	GO:0008276	6	1	0.447526	0.571377	6	1	0.440334	0.592354
carbonate dehydratase activity	GO:0004089	6	1	0.447526	0.571377	6	2	0.0991273	1.2855
glutathione binding	GO:0043295	6	1	0.447526	0.571377	6	1	0.440334	0.592354
K48-linked polyubiquitin modification-dependent protein binding	GO:0036435	6	1	0.447526	0.571377	5	1	0.383466	0.774676
enoyl-CoA hydratase activity	GO:0004300	6	1	0.447526	0.571377	6	1	0.440334	0.592354
proteoglycan binding	GO:0043394	6	1	0.447526	0.571377	6	1	0.440334	0.592354
potassium ion binding	GO:0030955	6	1	0.447526	0.571377	6	1	0.440334	0.592354
protein serine/threonine kinase inhibitor activity	GO:0030291	6	1	0.447526	0.571377	6	1	0.440334	0.592354
ion channel activity	GO:0005216	6	1	0.447526	0.571377	5	1	0.383466	0.774676
N-acetyltransferase activity	GO:0008080	6	1	0.447526	0.571377	6	1	0.440334	0.592354
bubble DNA binding	GO:0000405	6	1	0.447526	0.571377	5	1	0.383466	0.774676
anaphase-promoting complex binding	GO:0010997	6	1	0.447526	0.571377	5	0	1	#NUM!
voltage-gated calcium channel activity	GO:0005245	6	1	0.447526	0.571377	6	1	0.440334	0.592354
transition metal ion binding	GO:0046914	6	1	0.447526	0.571377	6	1	0.440334	0.592354
double-stranded RNA binding	GO:0003725	48	6	0.452448	0.283695	47	5	0.617645	0.143404
nuclear receptor transcription coactivator activity	GO:0030374	48	6	0.452448	0.283695	49	7	0.212535	0.438204
SH3 domain binding	GO:0017124	86	10	0.45617	0.211374	86	10	0.449891	0.232352
thyroid hormone receptor binding	GO:0046966	22	3	0.456443	0.370706	23	3	0.464924	0.347232
transporter activity	GO:0005215	22	3	0.456443	0.370706	21	3	0.435582	0.438204
ADP binding	GO:0043531	22	3	0.456443	0.370706	22	2	1	-0.0137813
pyridoxal phosphate binding	GO:0030170	23	3	0.472469	0.326255	26	2	1	-0.180835
RNA polymerase II repressing transcription factor binding	GO:0001103	23	3	0.472469	0.326255	24	5	0.0639351	0.815498
GDP binding	GO:0019003	51	6	0.475675	0.22307	51	5	0.807889	0.0617262
kinase activity	GO:0016301	51	6	0.475675	0.22307	49	6	0.452699	0.284053
ATPase activity	GO:0016887	95	11	0.476573	0.207155	97	10	0.722199	0.111988
thiol-dependent ubiquitin-specific protease activity	GO:0004843	53	3	0.479661	-0.508543	52	3	0.626724	-0.468517
protein serine/threonine/tyrosine kinase activity	GO:0004712	24	3	0.489297	0.283695	24	2	1	-0.100793
histone acetyltransferase binding	GO:0035035	24	3	0.489297	0.283695	24	2	1	-0.100793
ubiquitin conjugating enzyme binding	GO:0031624	24	3	0.489297	0.283695	23	4	0.15635	0.634914
serine-type endopeptidase activity	GO:0004252	24	3	0.489297	0.283695	27	5	0.0969766	0.697715
clathrin binding	GO:0030276	24	3	0.489297	0.283695	24	3	0.481005	0.304672
ATP binding	GO:0005524	854	86	0.490709	0.0675527	853	84	0.486818	0.0661712
actin filament binding	GO:0051015	105	12	0.498101	0.194083	103	9	1	-0.0533905
acetylcholine receptor binding	GO:0033130	7	1	0.499573	0.417226	7	1	0.491964	0.438204
filamin binding	GO:0031005	7	1	0.499573	0.417226	7	1	0.491964	0.438204
histone demethylase activity (H3-K9 specific)	GO:0032454	7	1	0.499573	0.417226	7	1	0.491964	0.438204
U1 snRNP binding	GO:1990446	7	1	0.499573	0.417226	7	1	0.491964	0.438204
DNA-(apurinic or apyrimidinic site) endonuclease activity	GO:0003906	7	1	0.499573	0.417226	7	1	0.491964	0.438204
protein membrane anchor	GO:0043495	7	1	0.499573	0.417226	7	0	1	#NUM!
calcium-dependent protein serine/threonine kinase activity	GO:0009931	7	1	0.499573	0.417226	7	1	0.491964	0.438204
low-density lipoprotein particle binding	GO:0030169	7	1	0.499573	0.417226	7	2	0.130554	1.13135
NEDD8-specific protease activity	GO:0019784	7	1	0.499573	0.417226	7	1	0.491964	0.438204
adenyl-nucleotide exchange factor activity	GO:0000774	7	1	0.499573	0.417226	7	2	0.130554	1.13135
mannose binding	GO:0005537	7	1	0.499573	0.417226	6	0	1	#NUM!
microtubule minus-end binding	GO:0051011	7	1	0.499573	0.417226	7	1	0.491964	0.438204
3',5'-cyclic-GMP phosphodiesterase activity	GO:0047555	7	1	0.499573	0.417226	8	1	0.538838	0.304672
3-hydroxyacyl-CoA dehydrogenase activity	GO:0003857	7	1	0.499573	0.417226	7	1	0.491964	0.438204
LIM domain binding	GO:0030274	7	1	0.499573	0.417226	7	1	0.491964	0.438204
G protein-coupled receptor activity	GO:0004930	25	3	0.50673	0.242873	25	3	0.497759	0.26385
Hsp70 protein binding	GO:0030544	25	3	0.50673	0.242873	25	3	0.497759	0.26385
Ran GTPase binding	GO:0008536	26	1	0.507492	-0.89496	26	1	0.507813	-0.873983
phosphatase activity	GO:0016791	26	1	0.507492	-0.89496	28	1	0.510582	-0.948091
GTPase binding	GO:0051020	26	1	0.507492	-0.89496	26	3	0.728473	0.22463
calcium ion binding	GO:0005509	260	21	0.516265	-0.153023	261	20	0.444704	-0.184674
estrogen receptor binding	GO:0030331	29	1	0.516691	-1.00416	30	0	0.107183	#NUM!
structural molecule activity	GO:0005198	67	4	0.524555	-0.455262	70	4	0.406947	-0.478087
steroid hormone receptor activity	GO:0003707	31	4	0.529529	0.315444	32	6	0.0687244	0.710138
retinoic acid receptor binding	GO:0042974	8	1	0.546723	0.283695	8	1	0.538838	0.304672
transmitter-gated ion channel activity involved in regulation of postsynaptic membrane potential	GO:1904315	8	1	0.546723	0.283695	7	0	1	#NUM!
alpha-actinin binding	GO:0051393	8	1	0.546723	0.283695	8	1	0.538838	0.304672
retinoid X receptor binding	GO:0046965	8	1	0.546723	0.283695	10	1	1	0.0815289
laminin binding	GO:0043236	8	1	0.546723	0.283695	9	1	0.581393	0.186889
neuropeptide hormone activity	GO:0005184	8	1	0.546723	0.283695	7	1	0.491964	0.438204
amino acid binding	GO:0016597	8	1	0.546723	0.283695	9	2	0.198396	0.880037
RAGE receptor binding	GO:0050786	8	1	0.546723	0.283695	8	0	1	#NUM!
GABA receptor binding	GO:0050811	8	1	0.546723	0.283695	8	1	0.538838	0.304672
lyase activity	GO:0016829	8	1	0.546723	0.283695	8	0	1	#NUM!
MAP-kinase scaffold activity	GO:0005078	8	1	0.546723	0.283695	8	1	0.538838	0.304672
acetyltransferase activity	GO:0016407	8	1	0.546723	0.283695	8	1	0.538838	0.304672
cysteine-type endopeptidase inhibitor activity	GO:0004869	8	1	0.546723	0.283695	9	1	0.581393	0.186889
chondroitin sulfate binding	GO:0035374	8	1	0.546723	0.283695	8	1	0.538838	0.304672
nuclease activity	GO:0004518	8	1	0.546723	0.283695	8	2	0.163847	0.99782
cargo receptor activity	GO:0038024	8	1	0.546723	0.283695	8	1	0.538838	0.304672
cell-cell adhesion mediator activity	GO:0098632	8	1	0.546723	0.283695	9	1	0.581393	0.186889
DNA-binding transcription repressor activity, RNA polymerase II-specific	GO:0001227	132	10	0.548657	-0.21708	130	10	0.646968	-0.180835
GTPase activator activity	GO:0005096	145	11	0.564464	-0.215702	143	9	0.304137	-0.381506
microtubule motor activity	GO:0003777	36	2	0.575379	-0.527235	37	2	0.575722	-0.533657
manganese ion binding	GO:0030145	37	2	0.575545	-0.554634	37	2	0.575722	-0.533657
histone binding	GO:0042393	85	6	0.57585	-0.287755	86	6	0.576031	-0.278474
translation initiation factor activity	GO:0003743	39	2	0.579018	-0.607278	38	2	0.57611	-0.560325
phosphatidylinositol-4,5-bisphosphate binding	GO:0005546	41	5	0.586249	0.259002	40	6	0.263216	0.486994
chromatin DNA binding	GO:0031490	41	5	0.586249	0.259002	40	5	0.411935	0.304672
iron ion binding	GO:0005506	41	5	0.586249	0.259002	41	4	0.787907	0.0568363
transcription regulatory region sequence-specific DNA binding	GO:0000976	41	5	0.586249	0.259002	39	5	0.401741	0.32999
signaling receptor binding	GO:0005102	163	17	0.589182	0.1026	163	19	0.272233	0.234803
siRNA binding	GO:0035197	9	1	0.589438	0.165912	8	0	1	#NUM!
mitogen-activated protein kinase kinase binding	GO:0031434	9	1	0.589438	0.165912	9	1	0.581393	0.186889
RNA helicase activity	GO:0003724	9	1	0.589438	0.165912	9	1	0.581393	0.186889
profilin binding	GO:0005522	9	1	0.589438	0.165912	9	2	0.198396	0.880037
antioxidant activity	GO:0016209	9	1	0.589438	0.165912	11	1	1	-0.0137813
GTPase inhibitor activity	GO:0005095	9	1	0.589438	0.165912	9	1	0.581393	0.186889
proton-transporting ATP synthase activity, rotational mechanism	GO:0046933	9	1	0.589438	0.165912	9	1	0.581393	0.186889
phosphatidylinositol phospholipase C activity	GO:0004435	9	1	0.589438	0.165912	9	1	0.581393	0.186889
RNA polymerase II CTD heptapeptide repeat kinase activity	GO:0008353	9	1	0.589438	0.165912	9	1	0.581393	0.186889
3'-5' exonuclease activity	GO:0008408	9	1	0.589438	0.165912	9	1	0.581393	0.186889
sequence-specific mRNA binding	GO:1990825	9	1	0.589438	0.165912	9	1	0.581393	0.186889
phospholipase binding	GO:0043274	9	1	0.589438	0.165912	9	1	0.581393	0.186889
transmembrane receptor protein tyrosine kinase adaptor activity	GO:0005068	9	1	0.589438	0.165912	9	1	0.581393	0.186889
pre-mRNA intronic binding	GO:0097157	9	1	0.589438	0.165912	9	1	0.581393	0.186889
snoRNA binding	GO:0030515	9	1	0.589438	0.165912	9	1	0.581393	0.186889
fatty acid binding	GO:0005504	10	0	0.613051	#NUM!	13	1	1	-0.180835
protein tag	GO:0031386	10	0	0.613051	#NUM!	10	1	1	0.0815289
chloride channel activity	GO:0005254	10	0	0.613051	#NUM!	11	0	0.614191	#NUM!
transcription corepressor binding	GO:0001222	10	0	0.613051	#NUM!	10	1	1	0.0815289
ribosomal large subunit binding	GO:0043023	10	0	0.613051	#NUM!	10	0	0.61366	#NUM!
MAP kinase tyrosine/serine/threonine phosphatase activity	GO:0017017	10	0	0.613051	#NUM!	10	0	0.61366	#NUM!
monosaccharide binding	GO:0048029	10	0	0.613051	#NUM!	10	0	0.61366	#NUM!
peroxidase activity	GO:0004601	11	0	0.614416	#NUM!	11	0	0.614191	#NUM!
fatty-acyl-CoA binding	GO:0000062	11	0	0.614416	#NUM!	11	0	0.614191	#NUM!
magnesium-dependent protein serine/threonine phosphatase activity	GO:0004724	11	0	0.614416	#NUM!	11	0	0.614191	#NUM!
dioxygenase activity	GO:0051213	11	0	0.614416	#NUM!	10	0	0.61366	#NUM!
RNA polymerase II general transcription initiation factor activity	GO:0016251	11	0	0.614416	#NUM!	11	0	0.614191	#NUM!
sulfotransferase activity	GO:0008146	11	0	0.614416	#NUM!	7	0	1	#NUM!
NAD+ ADP-ribosyltransferase activity	GO:0003950	11	0	0.614416	#NUM!	11	0	0.614191	#NUM!
phosphatidic acid binding	GO:0070300	11	0	0.614416	#NUM!	11	0	0.614191	#NUM!
delayed rectifier potassium channel activity	GO:0005251	11	0	0.614416	#NUM!	10	0	0.61366	#NUM!
heme binding	GO:0020037	46	5	0.617239	0.143933	45	3	0.795312	-0.323936
nucleoside diphosphate kinase activity	GO:0004550	12	0	0.618958	#NUM!	12	0	0.617911	#NUM!
nucleosomal DNA binding	GO:0031492	12	0	0.618958	#NUM!	12	0	0.617911	#NUM!
fibronectin binding	GO:0001968	12	0	0.618958	#NUM!	13	0	0.624229	#NUM!
2 iron, 2 sulfur cluster binding	GO:0051537	12	0	0.618958	#NUM!	12	0	0.617911	#NUM!
vitamin D receptor binding	GO:0042809	12	0	0.618958	#NUM!	12	0	0.617911	#NUM!
cyclosporin A binding	GO:0016018	12	0	0.618958	#NUM!	12	0	0.617911	#NUM!
protein disulfide oxidoreductase activity	GO:0015035	12	0	0.618958	#NUM!	12	3	0.0914869	0.99782
mRNA 3'-UTR binding	GO:0003730	47	3	0.620889	-0.388399	47	2	0.316056	-0.772886
oxidoreductase activity	GO:0016491	50	3	0.624143	-0.450274	52	4	1	-0.180835
dynein light intermediate chain binding	GO:0051959	13	0	0.626066	#NUM!	13	0	0.624229	#NUM!
lysine-acetylated histone binding	GO:0070577	13	0	0.626066	#NUM!	13	0	0.624229	#NUM!
nucleosome binding	GO:0031491	13	0	0.626066	#NUM!	13	0	0.624229	#NUM!
GTP-dependent protein binding	GO:0030742	14	0	0.635219	#NUM!	14	1	1	-0.254943
transmembrane receptor protein tyrosine phosphatase activity	GO:0005001	14	0	0.635219	#NUM!	14	0	0.632635	#NUM!
myosin V binding	GO:0031489	14	0	0.635219	#NUM!	14	0	0.632635	#NUM!
proteasome binding	GO:0070628	14	0	0.635219	#NUM!	14	1	1	-0.254943
histone deacetylase activity	GO:0004407	14	0	0.635219	#NUM!	14	0	0.632635	#NUM!
ribosomal small subunit binding	GO:0043024	14	0	0.635219	#NUM!	14	0	0.632635	#NUM!
structural constituent of cytoskeleton	GO:0005200	54	6	0.637737	0.165912	54	8	0.154347	0.474571
syntaxin-1 binding	GO:0017075	15	2	0.645969	0.348234	14	1	1	-0.254943
poly(A) binding	GO:0008143	15	2	0.645969	0.348234	15	2	0.64269	0.369211
misfolded protein binding	GO:0051787	15	2	0.645969	0.348234	15	1	1	-0.323936
protein phosphatase inhibitor activity	GO:0004864	16	2	0.657934	0.283695	16	2	0.65402	0.304672
telomerase RNA binding	GO:0070034	16	2	0.657934	0.283695	16	3	0.177924	0.710138
chaperone binding	GO:0051087	65	7	0.668351	0.13466	66	9	0.200048	0.391684
mitogen-activated protein kinase binding	GO:0051019	17	2	0.670791	0.22307	17	2	0.666304	0.244048
ATP-dependent DNA helicase activity	GO:0004003	17	2	0.670791	0.22307	17	2	0.666304	0.244048
protein folding chaperone	GO:0044183	17	2	0.670791	0.22307	17	2	0.666304	0.244048
ATPase activator activity	GO:0001671	18	2	0.684266	0.165912	17	3	0.202202	0.649513
TBP-class protein binding	GO:0017025	19	2	0.698128	0.111845	19	1	1	-0.560325
ubiquitin-like protein ligase binding	GO:0044389	19	2	0.698128	0.111845	19	3	0.411557	0.538287
poly(U) RNA binding	GO:0008266	19	2	0.698128	0.111845	19	2	0.692689	0.132822
ATPase activity, coupled to transmembrane movement of substances	GO:0042626	19	2	0.698128	0.111845	19	1	1	-0.560325
cysteine-type peptidase activity	GO:0008234	19	2	0.698128	0.111845	19	2	0.692689	0.132822
mRNA 5'-UTR binding	GO:0048027	19	2	0.698128	0.111845	19	1	1	-0.560325
unfolded protein binding	GO:0051082	84	9	0.705096	0.129544	84	11	0.250224	0.351192
GTPase activity	GO:0003924	190	16	0.706775	-0.111299	191	16	0.799668	-0.0955707
metallopeptidase activity	GO:0008237	20	2	0.712186	0.0605515	20	3	0.422777	0.486994
potassium channel regulator activity	GO:0015459	20	2	0.712186	0.0605515	20	2	0.706366	0.0815289
methyltransferase activity	GO:0008168	20	2	0.712186	0.0605515	20	2	0.706366	0.0815289
ATP-dependent RNA helicase activity	GO:0004004	20	2	0.712186	0.0605515	20	2	0.706366	0.0815289
tRNA binding	GO:0000049	22	1	0.716167	-0.727906	23	2	1	-0.0582331
Rho GTPase binding	GO:0017048	22	1	0.716167	-0.727906	22	2	1	-0.0137813
RNA polymerase II complex binding	GO:0000993	22	1	0.716167	-0.727906	22	2	1	-0.0137813
[truncated: 2,386 more rows]

## Sheet: PCG80-99
#PCG80-99(θ=0.5)		Male				Female
[truncated: 3,206 more rows]
