# Supplementary material for: Probabilistic Critical Controllability Analysis of Protein Interaction Networks Integrating Normal Brain Ageing Gene Expression Profiles
Source: Int J Mol Sci. 2021 Sep 13;22(18):9891. doi: 10.3390/ijms22189891 (PMC8465977; doi:10.3390/ijms22189891)
Supplement: Supplementary file 1 [file ijms-22-09891-s001.zip › TableS17_.xlsx]

## Sheet: HC20-39
#HC20-39(θ=0.5)		Male				Female
Gene ontology (molecular function)	Gene ontology IDs	AllGene	Critical	P-value	Enrichment(log scale)	AllGene	Critical	P-value	Enrichment(log scale)
identical protein binding	GO:0042802	740	127	1.17856e-12	0.606251	713	125	1.82727e-13	0.636747
telomeric DNA binding	GO:0042162	21	12	5.45631e-08	1.8091	21	12	4.90846e-08	1.8183
transforming growth factor beta receptor, pathway-specific cytoplasmic mediator activity	GO:0030618	5	5	7.08456e-06	2.36871	5	5	6.76242e-06	2.37792
protein phosphatase binding	GO:0019903	57	16	4.30674e-05	1.09825	55	13	0.00123346	0.935531
G-rich strand telomeric DNA binding	GO:0098505	9	6	4.31524e-05	1.96325	8	5	0.000298214	1.90791
beta-catenin binding	GO:0008013	60	16	8.52071e-05	1.04696	58	14	0.000646075	0.956529
I-SMAD binding	GO:0070411	10	6	9.93425e-05	1.85789	9	6	4.0902e-05	1.97245
MAP kinase activity	GO:0004707	14	7	0.000116318	1.67557	13	6	0.000603307	1.60473
DEAD/H-box RNA helicase binding	GO:0017151	7	5	0.000126646	2.03224	7	4	0.00204134	1.8183
ubiquitin protein ligase binding	GO:0031625	240	41	0.00015932	0.601647	234	38	0.000515378	0.56018
transcription factor binding	GO:0008134	227	39	0.000169103	0.607325	221	35	0.0013558	0.535101
DNA-binding transcription activator activity, RNA polymerase II-specific	GO:0001228	204	36	0.000196782	0.634113	196	35	0.000136196	0.655149
phosphotyrosine residue binding	GO:0001784	35	11	0.000227654	1.21126	35	9	0.00373297	1.01979
protein C-terminus binding	GO:0008022	147	28	0.000251842	0.710486	142	25	0.00176102	0.640964
RNA polymerase II distal enhancer sequence-specific DNA binding	GO:0000980	47	13	0.000262673	1.08352	46	11	0.00261013	0.947169
protein domain specific binding	GO:0019904	177	31	0.000559474	0.626551	173	31	0.000279914	0.658611
E-box binding	GO:0070888	29	9	0.00093841	1.19864	28	7	0.0119823	0.991621
transforming growth factor beta binding	GO:0050431	10	5	0.00119535	1.67557	10	3	0.0581211	1.17394
RNA polymerase II proximal promoter sequence-specific DNA binding	GO:0000978	250	39	0.00123359	0.510815	241	39	0.000593112	0.55668
primary miRNA binding	GO:0070878	7	4	0.0021138	1.8091	6	3	0.012822	1.68477
protein-containing complex binding	GO:0044877	175	29	0.00220433	0.571224	171	28	0.0029074	0.568456
SUMO transferase activity	GO:0019789	16	6	0.00231745	1.38788	15	6	0.0014966	1.46162
nitric-oxide synthase regulator activity	GO:0030235	4	3	0.00303811	2.08103	3	2	0.0241782	1.97245
sodium channel inhibitor activity	GO:0019871	4	3	0.00303811	2.08103	4	3	0.00295699	2.09023
phosphoserine residue binding	GO:0050815	4	3	0.00303811	2.08103	4	3	0.00295699	2.09023
SMAD binding	GO:0046332	34	9	0.00321348	1.03958	34	9	0.00301562	1.04878
p53 binding	GO:0002039	54	12	0.00354098	0.864636	54	16	1.82064e-05	1.16152
co-SMAD binding	GO:0070410	8	4	0.00391591	1.67557	7	3	0.0209074	1.53062
protein kinase regulator activity	GO:0019887	8	4	0.00391591	1.67557	9	4	0.00631614	1.56698
protein kinase binding	GO:0019901	316	45	0.00393726	0.419634	302	45	0.0011083	0.474151
bHLH transcription factor binding	GO:0043425	13	5	0.00481062	1.4132	12	5	0.00307539	1.50245
enhancer sequence-specific DNA binding	GO:0001158	13	5	0.00481062	1.4132	11	3	0.074579	1.07863
protein heterodimerization activity	GO:0046982	270	39	0.00538503	0.433853	269	37	0.0132809	0.394122
ubiquitin-protein transferase activity	GO:0004842	177	28	0.00552339	0.524769	175	24	0.0469682	0.391183
activin binding	GO:0048185	9	4	0.00653075	1.55778	9	4	0.00631614	1.56698
transmembrane receptor protein serine/threonine kinase activity	GO:0004675	5	3	0.00706693	1.85789	5	2	0.0710771	1.46162
tau protein binding	GO:0048156	38	9	0.00712255	0.928352	37	10	0.00151004	1.06958
GMP binding	GO:0019002	2	2	0.0087489	2.36871	2	2	0.00858891	2.37792
serotonin binding	GO:0051378	2	2	0.0087489	2.36871	1	1	0.0927437	2.37792
telomeric repeat-containing RNA binding	GO:0061752	2	2	0.0087489	2.36871	2	2	0.00858891	2.37792
deubiquitinase activator activity	GO:0035800	2	2	0.0087489	2.36871	2	1	0.176899	1.68477
type 1 fibroblast growth factor receptor binding	GO:0005105	2	2	0.0087489	2.36871	1	1	0.0927437	2.37792
signal sequence binding	GO:0005048	2	2	0.0087489	2.36871	2	2	0.00858891	2.37792
phosphatidylinositol 3-kinase binding	GO:0043548	15	5	0.00958652	1.2701	15	5	0.00922138	1.2793
cysteine-type endopeptidase activity involved in apoptotic signaling pathway	GO:0097199	6	3	0.0131556	1.67557	6	2	0.100205	1.2793
platelet-derived growth factor binding	GO:0048407	6	3	0.0131556	1.67557	5	2	0.0710771	1.46162
ubiquitin-like protein conjugating enzyme binding	GO:0044390	6	3	0.0131556	1.67557	6	3	0.012822	1.68477
transforming growth factor beta receptor activity, type I	GO:0005025	6	3	0.0131556	1.67557	6	3	0.012822	1.68477
oxidoreductase activity, acting on the CH-OH group of donors, NAD or NADP as acceptor	GO:0016616	6	3	0.0131556	1.67557	6	3	0.012822	1.68477
enzyme binding	GO:0019899	247	35	0.0137314	0.414674	234	34	0.00789271	0.448955
cytoskeletal adaptor activity	GO:0008093	11	4	0.0146957	1.35711	11	3	0.074579	1.07863
transforming growth factor beta-activated receptor activity	GO:0005024	11	4	0.0146957	1.35711	11	3	0.074579	1.07863
thioesterase binding	GO:0031996	11	4	0.0146957	1.35711	10	4	0.00976326	1.46162
collagen binding	GO:0005518	29	7	0.0152785	0.947328	29	9	0.000877015	1.20784
DNA-binding transcription factor activity	GO:0003700	341	45	0.0167577	0.343494	333	46	0.00488982	0.398414
ubiquitin protein ligase activity	GO:0061630	142	22	0.0185213	0.503929	143	21	0.0289068	0.459593
scaffold protein binding	GO:0097110	37	8	0.0189174	0.837237	34	6	0.125736	0.643314
RNA polymerase II transcription factor binding	GO:0001085	37	8	0.0189174	0.837237	32	7	0.0246584	0.858089
epidermal growth factor receptor binding	GO:0005154	24	6	0.0204222	0.982419	24	6	0.0195852	0.991621
ephrin receptor binding	GO:0046875	24	6	0.0204222	0.982419	24	7	0.00485008	1.14577
cysteine-type endopeptidase activator activity involved in apoptotic process	GO:0008656	7	3	0.0214369	1.52142	7	3	0.0209074	1.53062
ligase activity	GO:0016874	7	3	0.0214369	1.52142	7	3	0.0209074	1.53062
RNA polymerase II activating transcription factor binding	GO:0001102	31	7	0.0218678	0.880637	29	8	0.00386249	1.09006
acetate-CoA ligase activity	GO:0003987	3	2	0.0246135	1.96325	2	1	0.176899	1.68477
ErbB-3 class receptor binding	GO:0043125	3	2	0.0246135	1.96325	3	2	0.0241782	1.97245
phosphothreonine residue binding	GO:0050816	3	2	0.0246135	1.96325	3	2	0.0241782	1.97245
protein phosphorylated amino acid binding	GO:0045309	3	2	0.0246135	1.96325	3	2	0.0241782	1.97245
RNA polymerase II transcription coactivator binding	GO:0001225	3	2	0.0246135	1.96325	3	2	0.0241782	1.97245
Rho GDP-dissociation inhibitor binding	GO:0051022	3	2	0.0246135	1.96325	3	2	0.0241782	1.97245
MRF binding	GO:0043426	3	2	0.0246135	1.96325	3	2	0.0241782	1.97245
kinase activator activity	GO:0019209	3	2	0.0246135	1.96325	3	2	0.0241782	1.97245
TFIIB-class transcription factor binding	GO:0001093	3	2	0.0246135	1.96325	2	1	0.176899	1.68477
5'-3' exoribonuclease activity	GO:0004534	3	2	0.0246135	1.96325	3	2	0.0241782	1.97245
JUN kinase activity	GO:0004705	3	2	0.0246135	1.96325	3	2	0.0241782	1.97245
NFAT protein binding	GO:0051525	3	2	0.0246135	1.96325	2	1	0.176899	1.68477
protein kinase activator activity	GO:0030295	19	5	0.027149	1.03371	19	4	0.0926979	0.819771
steroid binding	GO:0005496	13	4	0.0273882	1.19006	10	2	0.235883	0.768477
protein dimerization activity	GO:0046983	66	12	0.0297335	0.663966	63	12	0.0139371	0.719687
disordered domain specific binding	GO:0097718	26	6	0.029781	0.902377	24	6	0.0195852	0.991621
nuclear receptor activity	GO:0004879	33	7	0.0302011	0.818116	32	6	0.114468	0.703939
type I transforming growth factor beta receptor binding	GO:0034713	8	3	0.0319495	1.38788	8	2	0.165504	0.991621
leucine zipper domain binding	GO:0043522	8	3	0.0319495	1.38788	8	3	0.0311812	1.39709
armadillo repeat domain binding	GO:0070016	8	3	0.0319495	1.38788	7	3	0.0209074	1.53062
3'-5'-exoribonuclease activity	GO:0000175	20	5	0.0334953	0.982419	19	5	0.0261919	1.04291
scavenger receptor activity	GO:0005044	20	5	0.0334953	0.982419	20	3	0.424181	0.480795
protein self-association	GO:0043621	34	7	0.0350737	0.788263	33	7	0.0288803	0.827318
MAP kinase kinase activity	GO:0004708	14	4	0.0355776	1.11595	14	4	0.0345311	1.12515
ATPase binding	GO:0051117	56	10	0.037051	0.645947	55	9	0.0952338	0.567807
protein homodimerization activity	GO:0042803	470	57	0.0398395	0.259032	454	56	0.0235109	0.28517
phospholipid binding	GO:0005543	49	9	0.0437336	0.674118	45	8	0.0646935	0.650694
AMP binding	GO:0016208	9	3	0.0446589	1.2701	9	2	0.20033	0.873838
histone-lysine N-methyltransferase activity	GO:0018024	9	3	0.0446589	1.2701	10	4	0.00976326	1.46162
cysteine-type endopeptidase activity involved in apoptotic process	GO:0097153	9	3	0.0446589	1.2701	9	2	0.20033	0.873838
proximal promoter sequence-specific DNA binding	GO:0000987	15	4	0.0450289	1.04696	13	3	0.112716	0.911578
tumor necrosis factor receptor binding	GO:0005164	15	4	0.0450289	1.04696	15	5	0.00922138	1.2793
death effector domain binding	GO:0035877	4	2	0.0461888	1.67557	4	1	0.322545	0.991621
Toll-like receptor binding	GO:0035325	4	2	0.0461888	1.67557	4	2	0.0453995	1.68477
CCR5 chemokine receptor binding	GO:0031730	4	2	0.0461888	1.67557	3	2	0.0241782	1.97245
demethylase activity	GO:0032451	4	2	0.0461888	1.67557	3	2	0.0241782	1.97245
co-receptor binding	GO:0039706	4	2	0.0461888	1.67557	4	2	0.0453995	1.68477
syndecan binding	GO:0045545	4	2	0.0461888	1.67557	4	2	0.0453995	1.68477
histone methyltransferase activity (H4-R3 specific)	GO:0044020	4	2	0.0461888	1.67557	4	3	0.00295699	2.09023
BAT3 complex binding	GO:1904288	4	2	0.0461888	1.67557	4	2	0.0453995	1.68477
ankyrin repeat binding	GO:0071532	4	2	0.0461888	1.67557	4	2	0.0453995	1.68477
growth factor binding	GO:0019838	22	5	0.0487479	0.887109	22	5	0.0471304	0.896311
chromatin binding	GO:0003682	248	32	0.0584202	0.321021	244	37	0.00228867	0.491665
protein tyrosine phosphatase activity	GO:0004725	54	1	0.058429	-1.62027	54	2	0.234068	-0.917922
neuropilin binding	GO:0038191	10	3	0.0594751	1.16474	10	2	0.235883	0.768477
cAMP response element binding	GO:0035497	10	3	0.0594751	1.16474	11	4	0.0142332	1.36631
G-protein alpha-subunit binding	GO:0001965	10	3	0.0594751	1.16474	9	1	0.583771	0.180691
U6 snRNA binding	GO:0017070	10	3	0.0594751	1.16474	10	3	0.0581211	1.17394
ribonucleoprotein complex binding	GO:0043021	24	5	0.0674843	0.800098	23	6	0.0159014	1.03418
activating transcription factor binding	GO:0033613	24	5	0.0674843	0.800098	24	4	0.273913	0.586156
R-SMAD binding	GO:0070412	17	4	0.0676973	0.921795	17	4	0.0658411	0.930996
calcium channel regulator activity	GO:0005246	17	4	0.0676973	0.921795	16	3	0.180254	0.703939
proline-rich region binding	GO:0070064	17	4	0.0676973	0.921795	17	4	0.0658411	0.930996
ion channel binding	GO:0044325	75	12	0.0682077	0.536132	74	16	0.00100101	0.846439
ubiquitin binding	GO:0043130	60	10	0.0695443	0.576954	60	11	0.0233144	0.681466
virion binding	GO:0046790	5	2	0.0722701	1.45242	5	2	0.0710771	1.46162
double-stranded telomeric DNA binding	GO:0003691	5	2	0.0722701	1.45242	5	2	0.0710771	1.46162
histone demethylase activity	GO:0032452	5	2	0.0722701	1.45242	5	2	0.0710771	1.46162
importin-alpha family protein binding	GO:0061676	5	2	0.0722701	1.45242	5	2	0.0710771	1.46162
thioredoxin peroxidase activity	GO:0008379	5	2	0.0722701	1.45242	5	2	0.0710771	1.46162
acylglycerol lipase activity	GO:0047372	5	2	0.0722701	1.45242	5	2	0.0710771	1.46162
neuroligin family protein binding	GO:0097109	5	2	0.0722701	1.45242	5	2	0.0710771	1.46162
actin-dependent ATPase activity	GO:0030898	5	2	0.0722701	1.45242	4	1	0.322545	0.991621
aromatase activity	GO:0070330	5	2	0.0722701	1.45242	3	1	0.253259	1.2793
ATP-dependent protein binding	GO:0043008	5	2	0.0722701	1.45242	5	2	0.0710771	1.46162
SUMO ligase activity	GO:0061665	5	2	0.0722701	1.45242	5	2	0.0710771	1.46162
U1 snRNA binding	GO:0030619	5	2	0.0722701	1.45242	5	1	0.385412	0.768477
protein transporter activity	GO:0008565	11	3	0.0762674	1.06943	11	3	0.074579	1.07863
insulin-like growth factor receptor binding	GO:0005159	11	3	0.0762674	1.06943	11	3	0.074579	1.07863
Ras GTPase binding	GO:0017016	11	3	0.0762674	1.06943	11	2	0.271728	0.673167
cadherin binding	GO:0045296	227	29	0.0812932	0.31106	224	23	0.559169	0.101763
syntaxin binding	GO:0019905	38	7	0.0832611	0.677038	38	6	0.159658	0.532088
pyridoxal phosphate binding	GO:0030170	26	5	0.0896704	0.720055	26	2	1	-0.187034
molecular adaptor activity	GO:0060090	26	5	0.0896704	0.720055	25	5	0.0757185	0.768477
short-chain carboxylesterase activity	GO:0034338	1	1	0.093601	2.36871	1	1	0.0927437	2.37792
glycerol kinase activity	GO:0004370	1	1	0.093601	2.36871	1	0	1	#NUM!
UTP binding	GO:0002134	1	1	0.093601	2.36871	1	1	0.0927437	2.37792
lysophospholipid acyltransferase activity	GO:0071617	1	1	0.093601	2.36871	1	1	0.0927437	2.37792
D-lactate dehydrogenase (cytochrome) activity	GO:0004458	1	1	0.093601	2.36871	1	1	0.0927437	2.37792
glial cell-derived neurotrophic factor receptor activity	GO:0016167	1	1	0.093601	2.36871	1	1	0.0927437	2.37792
protein propionyltransferase activity	GO:0061920	1	1	0.093601	2.36871	1	1	0.0927437	2.37792
phosphatidic acid transporter activity	GO:1990050	1	1	0.093601	2.36871	0	0	1	#VALUE!
peroxisome membrane class-1 targeting sequence binding	GO:0036105	1	1	0.093601	2.36871	1	1	0.0927437	2.37792
protein-N-terminal glutamine amidohydrolase activity	GO:0070773	1	1	0.093601	2.36871	1	1	0.0927437	2.37792
MHC class Ib receptor activity	GO:0032394	1	1	0.093601	2.36871	0	0	1	#VALUE!
eukaryotic initiation factor 4G binding	GO:0031370	1	1	0.093601	2.36871	1	1	0.0927437	2.37792
cyclin-dependent protein kinase activating kinase activity	GO:0019912	1	1	0.093601	2.36871	1	1	0.0927437	2.37792
interleukin-5 receptor binding	GO:0005137	1	1	0.093601	2.36871	1	1	0.0927437	2.37792
S-methyl-5-thioadenosine phosphorylase activity	GO:0017061	1	1	0.093601	2.36871	1	1	0.0927437	2.37792
3'-flap endonuclease activity	GO:0048257	1	1	0.093601	2.36871	1	1	0.0927437	2.37792
arsenite transmembrane transporter activity	GO:0015105	1	1	0.093601	2.36871	1	1	0.0927437	2.37792
high molecular weight B cell growth factor receptor binding	GO:0030372	1	1	0.093601	2.36871	1	1	0.0927437	2.37792
rRNA (uridine-N3-)-methyltransferase activity	GO:0070042	1	1	0.093601	2.36871	0	0	1	#VALUE!
histone crotonyltransferase activity	GO:0140068	1	1	0.093601	2.36871	1	1	0.0927437	2.37792
histone methyltransferase activity (H2A-R3 specific)	GO:0070612	1	1	0.093601	2.36871	1	1	0.0927437	2.37792
1-phosphatidylinositol-3-phosphate 5-kinase activity	GO:0000285	1	1	0.093601	2.36871	1	1	0.0927437	2.37792
deoxyhypusine synthase activity	GO:0034038	1	1	0.093601	2.36871	1	1	0.0927437	2.37792
platelet-derived growth factor-activated receptor activity	GO:0005017	1	1	0.093601	2.36871	1	1	0.0927437	2.37792
retinol O-fatty-acyltransferase activity	GO:0050252	1	1	0.093601	2.36871	1	1	0.0927437	2.37792
SUMO conjugating enzyme activity	GO:0061656	1	1	0.093601	2.36871	1	1	0.0927437	2.37792
polyprenol reductase activity	GO:0102389	1	1	0.093601	2.36871	1	1	0.0927437	2.37792
interleukin-3 receptor binding	GO:0005135	1	1	0.093601	2.36871	1	1	0.0927437	2.37792
glucocorticoid receptor activity	GO:0004883	1	1	0.093601	2.36871	1	1	0.0927437	2.37792
hepatocyte growth factor-activated receptor activity	GO:0005008	1	1	0.093601	2.36871	1	0	1	#NUM!
3'-phosphoadenosine 5'-phosphosulfate binding	GO:0050656	1	1	0.093601	2.36871	0	0	1	#VALUE!
phosphatidylcholine-sterol O-acyltransferase activity	GO:0004607	1	1	0.093601	2.36871	0	0	1	#VALUE!
neurotransmitter receptor activity	GO:0030594	1	1	0.093601	2.36871	0	0	1	#VALUE!
proteoglycan sulfotransferase activity	GO:0050698	1	1	0.093601	2.36871	0	0	1	#VALUE!
histone demethylase activity (H3-R2 specific)	GO:0033746	1	1	0.093601	2.36871	1	1	0.0927437	2.37792
interleukin-33 binding	GO:0002113	1	1	0.093601	2.36871	1	1	0.0927437	2.37792
chondroitin-glucuronate 5-epimerase activity	GO:0047757	1	1	0.093601	2.36871	1	1	0.0927437	2.37792
coreceptor activity involved in Wnt signaling pathway	GO:0071936	1	1	0.093601	2.36871	1	1	0.0927437	2.37792
NEDD8 ligase activity	GO:0061663	1	1	0.093601	2.36871	1	1	0.0927437	2.37792
inositol-1,3,4-trisphosphate 6-kinase activity	GO:0052725	1	1	0.093601	2.36871	0	0	1	#VALUE!
ketohexokinase activity	GO:0004454	1	1	0.093601	2.36871	1	1	0.0927437	2.37792
POZ domain binding	GO:0031208	1	1	0.093601	2.36871	1	1	0.0927437	2.37792
type 2 fibroblast growth factor receptor binding	GO:0005111	1	1	0.093601	2.36871	0	0	1	#VALUE!
BH3 domain binding	GO:0051434	1	1	0.093601	2.36871	1	1	0.0927437	2.37792
calcium:proton antiporter activity	GO:0015369	1	1	0.093601	2.36871	1	1	0.0927437	2.37792
Ser-tRNA(Ala) hydrolase activity	GO:0002196	1	1	0.093601	2.36871	1	1	0.0927437	2.37792
N-acetylglucosamine kinase activity	GO:0045127	1	1	0.093601	2.36871	1	1	0.0927437	2.37792
inositol tetrakisphosphate 1-kinase activity	GO:0047325	1	1	0.093601	2.36871	0	0	1	#VALUE!
linear polyubiquitin binding	GO:1990450	1	1	0.093601	2.36871	1	1	0.0927437	2.37792
peptidyl-lysine 5-dioxygenase activity	GO:0070815	1	1	0.093601	2.36871	1	1	0.0927437	2.37792
phosphatidylinositol-3,5-bisphosphate 5-phosphatase activity	GO:0043813	1	1	0.093601	2.36871	1	1	0.0927437	2.37792
oxidative RNA demethylase activity	GO:0035515	1	1	0.093601	2.36871	1	1	0.0927437	2.37792
intraciliary transport particle A binding	GO:0120160	1	1	0.093601	2.36871	1	1	0.0927437	2.37792
amidinotransferase activity	GO:0015067	1	1	0.093601	2.36871	1	1	0.0927437	2.37792
galactosylceramide sulfotransferase activity	GO:0001733	1	1	0.093601	2.36871	0	0	1	#VALUE!
CD8 receptor binding	GO:0042610	1	1	0.093601	2.36871	1	1	0.0927437	2.37792
3-phosphoinositide-dependent protein kinase activity	GO:0004676	1	1	0.093601	2.36871	1	1	0.0927437	2.37792
angiotensin type II receptor activity	GO:0004945	1	1	0.093601	2.36871	1	1	0.0927437	2.37792
oligopeptidase activity	GO:0070012	1	1	0.093601	2.36871	1	1	0.0927437	2.37792
5-aminolevulinate synthase activity	GO:0003870	1	1	0.093601	2.36871	2	0	1	#NUM!
peroxisome matrix targeting signal-1 binding	GO:0005052	1	1	0.093601	2.36871	1	1	0.0927437	2.37792
molybdenum cofactor sulfurtransferase activity	GO:0102867	1	1	0.093601	2.36871	1	0	1	#NUM!
2-acylglycerol-3-phosphate O-acyltransferase activity	GO:0047144	1	1	0.093601	2.36871	1	1	0.0927437	2.37792
protein N-acetylglucosaminyltransferase activity	GO:0016262	1	1	0.093601	2.36871	1	1	0.0927437	2.37792
histone methyltransferase activity (H3-R2 specific)	GO:0070611	1	1	0.093601	2.36871	1	1	0.0927437	2.37792
Mo-molybdopterin cofactor sulfurase activity	GO:0008265	1	1	0.093601	2.36871	1	0	1	#NUM!
oxidised low-density lipoprotein particle receptor activity	GO:0150025	1	1	0.093601	2.36871	1	1	0.0927437	2.37792
structural constituent of presynaptic active zone	GO:0098882	1	1	0.093601	2.36871	1	1	0.0927437	2.37792
mineralocorticoid receptor binding	GO:0031962	1	1	0.093601	2.36871	1	1	0.0927437	2.37792
plus-end directed microfilament motor activity	GO:0060002	1	1	0.093601	2.36871	0	0	1	#VALUE!
diacylglycerol O-acyltransferase activity	GO:0004144	1	1	0.093601	2.36871	1	1	0.0927437	2.37792
tryptophan-tRNA ligase activity	GO:0004830	1	1	0.093601	2.36871	1	1	0.0927437	2.37792
hedgehog receptor activity	GO:0008158	1	1	0.093601	2.36871	1	1	0.0927437	2.37792
arginyltransferase activity	GO:0004057	1	1	0.093601	2.36871	1	1	0.0927437	2.37792
histone demethylase activity (H4-R3 specific)	GO:0033749	1	1	0.093601	2.36871	1	1	0.0927437	2.37792
glycine amidinotransferase activity	GO:0015068	1	1	0.093601	2.36871	1	1	0.0927437	2.37792
CTP binding	GO:0002135	1	1	0.093601	2.36871	1	1	0.0927437	2.37792
sedoheptulokinase activity	GO:0050277	1	1	0.093601	2.36871	1	1	0.0927437	2.37792
carbohydrate response element binding	GO:0035538	1	1	0.093601	2.36871	1	1	0.0927437	2.37792
cholestenone 5-alpha-reductase activity	GO:0047751	1	1	0.093601	2.36871	1	1	0.0927437	2.37792
testosterone 6-beta-hydroxylase activity	GO:0050649	1	1	0.093601	2.36871	0	0	1	#VALUE!
Toll-like receptor 2 binding	GO:0035663	1	1	0.093601	2.36871	1	0	1	#NUM!
tRNA (adenine-N6-)-methyltransferase activity	GO:0016430	1	1	0.093601	2.36871	0	0	1	#VALUE!
1-pyrroline-5-carboxylate dehydrogenase activity	GO:0003842	1	1	0.093601	2.36871	1	1	0.0927437	2.37792
retinoic acid 4-hydroxylase activity	GO:0008401	1	1	0.093601	2.36871	1	1	0.0927437	2.37792
thyrotropin-releasing hormone receptor binding	GO:0031531	1	1	0.093601	2.36871	1	1	0.0927437	2.37792
monoamine transmembrane transporter activity	GO:0008504	1	1	0.093601	2.36871	1	1	0.0927437	2.37792
phosphatidylethanolamine-translocating ATPase activity	GO:0090555	1	1	0.093601	2.36871	1	1	0.0927437	2.37792
sodium-dependent multivitamin transmembrane transporter activity	GO:0008523	1	1	0.093601	2.36871	1	1	0.0927437	2.37792
hyaluronan synthase activity	GO:0050501	1	1	0.093601	2.36871	0	0	1	#VALUE!
cocaine binding	GO:0019811	1	1	0.093601	2.36871	1	1	0.0927437	2.37792
flap-structured DNA binding	GO:0070336	1	1	0.093601	2.36871	1	1	0.0927437	2.37792
serotonin:sodium symporter activity	GO:0005335	1	1	0.093601	2.36871	1	1	0.0927437	2.37792
G-rich single-stranded DNA binding	GO:1990955	1	1	0.093601	2.36871	1	1	0.0927437	2.37792
(R)-2-hydroxyglutarate dehydrogenase activity	GO:0051990	1	1	0.093601	2.36871	1	1	0.0927437	2.37792
GBD domain binding	GO:0032427	1	1	0.093601	2.36871	1	1	0.0927437	2.37792
oxidoreductase activity, acting on the CH-CH group of donors, NAD or NADP as acceptor	GO:0016628	1	1	0.093601	2.36871	1	1	0.0927437	2.37792
G protein-coupled serotonin receptor activity	GO:0004993	1	1	0.093601	2.36871	0	0	1	#VALUE!
ceramide-translocating ATPase activity	GO:0099038	1	1	0.093601	2.36871	1	1	0.0927437	2.37792
3-oxo-5-alpha-steroid 4-dehydrogenase activity	GO:0003865	1	1	0.093601	2.36871	1	1	0.0927437	2.37792
carbohydrate kinase activity	GO:0019200	1	1	0.093601	2.36871	1	1	0.0927437	2.37792
inositol tetrakisphosphate 6-kinase activity	GO:0000825	1	1	0.093601	2.36871	0	0	1	#VALUE!
2-acylglycerol O-acyltransferase activity	GO:0003846	1	1	0.093601	2.36871	1	1	0.0927437	2.37792
histone butyryltransferase activity	GO:0140069	1	1	0.093601	2.36871	1	1	0.0927437	2.37792
sulfonylurea receptor binding	GO:0017098	1	1	0.093601	2.36871	1	1	0.0927437	2.37792
phosphorylase activity	GO:0004645	1	1	0.093601	2.36871	1	1	0.0927437	2.37792
transforming growth factor beta receptor, common-partner cytoplasmic mediator activity	GO:0030616	1	1	0.093601	2.36871	1	1	0.0927437	2.37792
inositol-1,3,4-trisphosphate 5-kinase activity	GO:0052726	1	1	0.093601	2.36871	0	0	1	#VALUE!
interleukin-8 binding	GO:0019959	1	1	0.093601	2.36871	1	1	0.0927437	2.37792
CD40 receptor binding	GO:0005174	1	1	0.093601	2.36871	0	0	1	#VALUE!
dihydrolipoyllysine-residue succinyltransferase activity	GO:0004149	1	1	0.093601	2.36871	1	1	0.0927437	2.37792
peptide butyryltransferase activity	GO:0140065	1	1	0.093601	2.36871	1	1	0.0927437	2.37792
galactose 3-O-sulfotransferase activity	GO:0050694	1	1	0.093601	2.36871	0	0	1	#VALUE!
beta-glucuronidase activity	GO:0004566	1	1	0.093601	2.36871	1	1	0.0927437	2.37792
lipoteichoic acid receptor activity	GO:0070892	1	1	0.093601	2.36871	1	1	0.0927437	2.37792
platelet-derived growth factor beta-receptor activity	GO:0005019	1	1	0.093601	2.36871	1	1	0.0927437	2.37792
ligase regulator activity	GO:0055103	1	1	0.093601	2.36871	1	1	0.0927437	2.37792
nucleosome-dependent ATPase activity	GO:0070615	1	1	0.093601	2.36871	1	1	0.0927437	2.37792
protein-N-terminal asparagine amidohydrolase activity	GO:0008418	1	1	0.093601	2.36871	1	1	0.0927437	2.37792
3-keto sterol reductase activity	GO:0000253	1	1	0.093601	2.36871	2	1	0.176899	1.68477
L-tyrosine:2-oxoglutarate aminotransferase activity	GO:0004838	1	1	0.093601	2.36871	0	0	1	#VALUE!
histone demethylase activity (H3-K4 specific)	GO:0032453	1	1	0.093601	2.36871	1	1	0.0927437	2.37792
protein phosphatase 2A binding	GO:0051721	12	3	0.0948761	0.982419	14	3	0.134039	0.83747
HMG box domain binding	GO:0071837	12	3	0.0948761	0.982419	11	2	0.271728	0.673167
enhancer binding	GO:0035326	12	3	0.0948761	0.982419	12	3	0.0928346	0.991621
1-phosphatidylinositol-3-kinase regulator activity	GO:0046935	12	3	0.0948761	0.982419	12	3	0.0928346	0.991621
protein serine/threonine kinase activity	GO:0004674	251	31	0.0981859	0.277248	249	35	0.0136598	0.41581
phosphatidylinositol-4,5-bisphosphate binding	GO:0005546	41	7	0.101155	0.601052	38	4	0.776387	0.126623
LRR domain binding	GO:0030275	6	2	0.101827	1.2701	6	2	0.100205	1.2793
TPR domain binding	GO:0030911	6	2	0.101827	1.2701	6	2	0.100205	1.2793
CD4 receptor binding	GO:0042609	6	2	0.101827	1.2701	6	2	0.100205	1.2793
calcium-dependent cysteine-type endopeptidase activity	GO:0004198	6	2	0.101827	1.2701	6	2	0.100205	1.2793
neurotrophin TRKA receptor binding	GO:0005168	6	2	0.101827	1.2701	6	2	0.100205	1.2793
low-density lipoprotein particle receptor activity	GO:0005041	6	2	0.101827	1.2701	6	2	0.100205	1.2793
low-density lipoprotein particle binding	GO:0030169	6	2	0.101827	1.2701	6	2	0.100205	1.2793
phosphatidylinositol 3-kinase regulatory subunit binding	GO:0036312	6	2	0.101827	1.2701	6	2	0.100205	1.2793
phosphatidylinositol-3,4,5-trisphosphate binding	GO:0005547	27	5	0.102013	0.682315	25	3	0.500368	0.257652
NADH dehydrogenase (ubiquinone) activity	GO:0008137	29	0	0.105934	#NUM!	29	0	0.105712	#NUM!
metallopeptidase activity	GO:0008237	20	4	0.110606	0.759276	18	4	0.0786966	0.873838
gamma-tubulin binding	GO:0043015	20	4	0.110606	0.759276	19	4	0.0926979	0.819771
kinase binding	GO:0019900	58	9	0.11137	0.505495	56	10	0.0354696	0.655149
pre-mRNA binding	GO:0036002	13	3	0.115122	0.902377	13	3	0.112716	0.911578
MHC class I protein binding	GO:0042288	13	3	0.115122	0.902377	13	2	0.342923	0.506113
MHC class II protein complex binding	GO:0023026	13	3	0.115122	0.902377	13	3	0.112716	0.911578
enzyme regulator activity	GO:0030234	13	3	0.115122	0.902377	13	2	0.342923	0.506113
ubiquitin conjugating enzyme activity	GO:0061631	33	6	0.12123	0.663966	33	5	0.22636	0.490846
spectrin binding	GO:0030507	21	4	0.127057	0.710486	19	2	0.694276	0.126623
arachidonic acid epoxygenase activity	GO:0008392	7	2	0.133984	1.11595	6	1	0.442454	0.586156
GDP-dissociation inhibitor activity	GO:0005092	7	2	0.133984	1.11595	7	2	0.131924	1.12515
1-phosphatidylinositol-3-kinase activity	GO:0016303	7	2	0.133984	1.11595	8	4	0.00378446	1.68477
oxidoreductase activity, acting on paired donors, with incorporation or reduction of molecular oxygen, reduced flavin or flavoprotein as one donor, and incorporation of one atom of oxygen	GO:0016712	7	2	0.133984	1.11595	6	1	0.442454	0.586156
5S rRNA binding	GO:0008097	7	2	0.133984	1.11595	6	2	0.100205	1.2793
protein-arginine N-methyltransferase activity	GO:0016274	7	2	0.133984	1.11595	7	3	0.0209074	1.53062
semaphorin receptor activity	GO:0017154	7	2	0.133984	1.11595	7	3	0.0209074	1.53062
vascular endothelial growth factor binding	GO:0038085	7	2	0.133984	1.11595	7	3	0.0209074	1.53062
four-way junction DNA binding	GO:0000400	7	2	0.133984	1.11595	7	2	0.131924	1.12515
dynactin binding	GO:0034452	7	2	0.133984	1.11595	7	2	0.131924	1.12515
titin binding	GO:0031432	7	2	0.133984	1.11595	7	2	0.131924	1.12515
phosphatase binding	GO:0019902	35	6	0.13525	0.605125	35	4	0.561431	0.208861
transcription coregulator activity	GO:0003712	50	8	0.135708	0.536132	50	10	0.0224373	0.768477
cullin family protein binding	GO:0097602	14	3	0.136816	0.828269	14	2	0.377737	0.432005
glucocorticoid receptor binding	GO:0035259	14	3	0.136816	0.828269	14	3	0.134039	0.83747
chemoattractant activity	GO:0042056	14	3	0.136816	0.828269	12	3	0.0928346	0.991621
mitogen-activated protein kinase kinase kinase binding	GO:0031435	14	3	0.136816	0.828269	12	2	0.307506	0.586156
protein kinase C binding	GO:0005080	36	6	0.143689	0.576954	36	7	0.0443871	0.740306
polyubiquitin modification-dependent protein binding	GO:0031593	22	4	0.14446	0.663966	22	4	0.14096	0.673167
dynein intermediate chain binding	GO:0045505	15	3	0.159763	0.759276	15	3	0.156615	0.768477
dynein complex binding	GO:0070840	15	3	0.159763	0.759276	14	3	0.134039	0.83747
DNA-directed 5'-3' RNA polymerase activity	GO:0003899	23	0	0.161601	#NUM!	23	0	0.265086	#NUM!
cyclin-dependent protein serine/threonine kinase activity	GO:0004693	23	0	0.161601	#NUM!	23	1	0.717699	-0.757579
cholesterol binding	GO:0015485	24	0	0.161646	#NUM!	25	2	1	-0.147813
4 iron, 4 sulfur cluster binding	GO:0051539	26	0	0.166973	#NUM!	25	0	0.16307	#NUM!
gamma-catenin binding	GO:0045295	8	2	0.167995	0.982419	8	2	0.165504	0.991621
cAMP response element binding protein binding	GO:0008140	8	2	0.167995	0.982419	8	2	0.165504	0.991621
2-oxoglutarate-dependent dioxygenase activity	GO:0016706	8	2	0.167995	0.982419	8	3	0.0311812	1.39709
histone-arginine N-methyltransferase activity	GO:0008469	8	2	0.167995	0.982419	8	3	0.0311812	1.39709
lyase activity	GO:0016829	8	2	0.167995	0.982419	8	0	1	#NUM!
nuclease activity	GO:0004518	8	2	0.167995	0.982419	8	2	0.165504	0.991621
steroid hydroxylase activity	GO:0008395	8	2	0.167995	0.982419	7	1	0.494209	0.432005
DNA binding, bending	GO:0008301	8	2	0.167995	0.982419	8	2	0.165504	0.991621
histone kinase activity (H3-T11 specific)	GO:0035402	2	1	0.178453	1.67557	2	1	0.176899	1.68477
structural molecule activity conferring elasticity	GO:0097493	2	1	0.178453	1.67557	2	1	0.176899	1.68477
estrogen receptor activity	GO:0030284	2	1	0.178453	1.67557	1	0	1	#NUM!
protein-arginine omega-N symmetric methyltransferase activity	GO:0035243	2	1	0.178453	1.67557	2	1	0.176899	1.68477
RNA polymerase I core binding	GO:0001042	2	1	0.178453	1.67557	2	1	0.176899	1.68477
FBXO family protein binding	GO:0098770	2	1	0.178453	1.67557	2	1	0.176899	1.68477
laminin receptor activity	GO:0005055	2	1	0.178453	1.67557	2	1	0.176899	1.68477
protein O-GlcNAc transferase activity	GO:0097363	2	1	0.178453	1.67557	2	1	0.176899	1.68477
UDP-glycosyltransferase activity	GO:0008194	2	1	0.178453	1.67557	0	0	1	#VALUE!
arginase activity	GO:0004053	2	1	0.178453	1.67557	2	1	0.176899	1.68477
apolipoprotein A-I receptor binding	GO:0034191	2	1	0.178453	1.67557	2	1	0.176899	1.68477
5'-deoxyribose-5-phosphate lyase activity	GO:0051575	2	1	0.178453	1.67557	2	1	0.176899	1.68477
8-hydroxy-2'-deoxyguanosine DNA binding	GO:1905773	2	1	0.178453	1.67557	2	1	0.176899	1.68477
alanine-tRNA ligase activity	GO:0004813	2	1	0.178453	1.67557	2	1	0.176899	1.68477
steroid delta-isomerase activity	GO:0004769	2	1	0.178453	1.67557	2	1	0.176899	1.68477
coreceptor activity involved in canonical Wnt signaling pathway	GO:1904928	2	1	0.178453	1.67557	2	1	0.176899	1.68477
type 2A serotonin receptor binding	GO:0031826	2	1	0.178453	1.67557	2	1	0.176899	1.68477
interleukin-1, type I receptor binding	GO:0005150	2	1	0.178453	1.67557	1	1	0.0927437	2.37792
phosphomannomutase activity	GO:0004615	2	1	0.178453	1.67557	1	0	1	#NUM!
keratin filament binding	GO:1990254	2	1	0.178453	1.67557	2	1	0.176899	1.68477
pyruvate dehydrogenase (acetyl-transferring) kinase activity	GO:0004740	2	1	0.178453	1.67557	2	1	0.176899	1.68477
estrogen response element binding	GO:0034056	2	1	0.178453	1.67557	1	0	1	#NUM!
transferrin transmembrane transporter activity	GO:0033570	2	1	0.178453	1.67557	2	1	0.176899	1.68477
histone demethylase activity (H3-dimethyl-K4 specific)	GO:0034648	2	1	0.178453	1.67557	2	1	0.176899	1.68477
protein tyrosine kinase collagen receptor activity	GO:0038062	2	1	0.178453	1.67557	2	1	0.176899	1.68477
erythropoietin receptor binding	GO:0005128	2	1	0.178453	1.67557	2	1	0.176899	1.68477
nicotinate-nucleotide adenylyltransferase activity	GO:0004515	2	1	0.178453	1.67557	2	2	0.00858891	2.37792
vitamin D3 25-hydroxylase activity	GO:0030343	2	1	0.178453	1.67557	1	0	1	#NUM!
sequence-specific single stranded DNA binding	GO:0098847	2	1	0.178453	1.67557	2	1	0.176899	1.68477
endoribonuclease activity, cleaving miRNA-paired mRNA	GO:0090624	2	1	0.178453	1.67557	2	0	1	#NUM!
peroxisome targeting sequence binding	GO:0000268	2	1	0.178453	1.67557	2	1	0.176899	1.68477
dATP binding	GO:0032564	2	1	0.178453	1.67557	2	1	0.176899	1.68477
HLH domain binding	GO:0043398	2	1	0.178453	1.67557	2	1	0.176899	1.68477
chondroitin sulfate proteoglycan binding	GO:0035373	2	1	0.178453	1.67557	2	1	0.176899	1.68477
interleukin-1 receptor activity	GO:0004908	2	1	0.178453	1.67557	2	1	0.176899	1.68477
N-acetylglucosamine 6-O-sulfotransferase activity	GO:0001517	2	1	0.178453	1.67557	1	0	1	#NUM!
non-sequence-specific DNA binding, bending	GO:0044378	2	1	0.178453	1.67557	2	1	0.176899	1.68477
platelet activating factor receptor activity	GO:0004992	2	1	0.178453	1.67557	1	1	0.0927437	2.37792
chemokine receptor activity	GO:0004950	2	1	0.178453	1.67557	2	0	1	#NUM!
double-strand/single-strand DNA junction binding	GO:0000406	2	1	0.178453	1.67557	2	1	0.176899	1.68477
CCR1 chemokine receptor binding	GO:0031726	2	1	0.178453	1.67557	1	1	0.0927437	2.37792
molybdenum ion binding	GO:0030151	2	1	0.178453	1.67557	2	0	1	#NUM!
pyridoxal phosphatase activity	GO:0033883	2	1	0.178453	1.67557	2	1	0.176899	1.68477
IgG binding	GO:0019864	2	1	0.178453	1.67557	2	0	1	#NUM!
DNA ligase (ATP) activity	GO:0003910	2	1	0.178453	1.67557	2	1	0.176899	1.68477
magnesium ion transmembrane transporter activity	GO:0015095	2	1	0.178453	1.67557	3	2	0.0241782	1.97245
interleukin-33 receptor activity	GO:0002114	2	1	0.178453	1.67557	2	1	0.176899	1.68477
L-aspartate:2-oxoglutarate aminotransferase activity	GO:0004069	2	1	0.178453	1.67557	2	1	0.176899	1.68477
long-chain-3-hydroxyacyl-CoA dehydrogenase activity	GO:0016509	2	1	0.178453	1.67557	2	1	0.176899	1.68477
molecular function regulator	GO:0098772	2	1	0.178453	1.67557	2	1	0.176899	1.68477
alpha-L-fucosidase activity	GO:0004560	2	1	0.178453	1.67557	1	0	1	#NUM!
organic cation transmembrane transporter activity	GO:0015101	2	1	0.178453	1.67557	2	0	1	#NUM!
eukaryotic initiation factor eIF2 binding	GO:0071074	2	1	0.178453	1.67557	2	1	0.176899	1.68477
double-stranded DNA-dependent ATPase activity	GO:0033676	2	1	0.178453	1.67557	2	1	0.176899	1.68477
phospholipase activator activity	GO:0016004	2	1	0.178453	1.67557	1	1	0.0927437	2.37792
macrophage migration inhibitory factor binding	GO:0035718	2	1	0.178453	1.67557	2	1	0.176899	1.68477
vitamin D 24-hydroxylase activity	GO:0070576	2	1	0.178453	1.67557	0	0	1	#VALUE!
galactosylgalactosylxylosylprotein 3-beta-glucuronosyltransferase activity	GO:0015018	2	1	0.178453	1.67557	2	0	1	#NUM!
transcription termination site sequence-specific DNA binding	GO:0001147	2	1	0.178453	1.67557	2	1	0.176899	1.68477
thrombin-activated receptor activity	GO:0015057	2	1	0.178453	1.67557	1	0	1	#NUM!
transferrin receptor activity	GO:0004998	2	1	0.178453	1.67557	2	1	0.176899	1.68477
fructose 1,6-bisphosphate 1-phosphatase activity	GO:0042132	2	1	0.178453	1.67557	1	0	1	#NUM!
lysine N-acetyltransferase activity, acting on acetyl phosphate as donor	GO:0004468	2	1	0.178453	1.67557	2	1	0.176899	1.68477
ferric-chelate reductase (NADPH) activity	GO:0052851	2	1	0.178453	1.67557	2	0	1	#NUM!
histone deacetylase regulator activity	GO:0035033	2	1	0.178453	1.67557	2	1	0.176899	1.68477
toxin transmembrane transporter activity	GO:0019534	2	1	0.178453	1.67557	2	0	1	#NUM!
estrogen 2-hydroxylase activity	GO:0101021	2	1	0.178453	1.67557	0	0	1	#VALUE!
histone methyltransferase activity (H3-K27 specific)	GO:0046976	2	1	0.178453	1.67557	2	1	0.176899	1.68477
kinase inhibitor activity	GO:0019210	2	1	0.178453	1.67557	2	1	0.176899	1.68477
H3 histone acetyltransferase activity	GO:0010484	2	1	0.178453	1.67557	1	1	0.0927437	2.37792
cupric reductase activity	GO:0008823	2	1	0.178453	1.67557	2	0	1	#NUM!
4-alpha-hydroxytetrahydrobiopterin dehydratase activity	GO:0008124	2	1	0.178453	1.67557	2	1	0.176899	1.68477
tRNA-specific adenosine-34 deaminase activity	GO:0052717	2	1	0.178453	1.67557	2	1	0.176899	1.68477
alkane 1-monooxygenase activity	GO:0018685	2	1	0.178453	1.67557	1	0	1	#NUM!
potassium:chloride symporter activity	GO:0015379	2	1	0.178453	1.67557	1	0	1	#NUM!
transforming growth factor beta receptor, inhibitory cytoplasmic mediator activity	GO:0030617	2	1	0.178453	1.67557	2	1	0.176899	1.68477
protein-glutamine gamma-glutamyltransferase activity	GO:0003810	2	1	0.178453	1.67557	2	1	0.176899	1.68477
leukotriene-B4 20-monooxygenase activity	GO:0050051	2	1	0.178453	1.67557	1	0	1	#NUM!
single-stranded DNA-dependent ATPase activity	GO:0043142	2	1	0.178453	1.67557	2	1	0.176899	1.68477
DNA ligase activity	GO:0003909	2	1	0.178453	1.67557	2	1	0.176899	1.68477
beta-tubulin binding	GO:0048487	28	5	0.178609	0.645947	28	5	0.176945	0.655149
tau-protein kinase activity	GO:0050321	16	3	0.183768	0.694737	15	3	0.156615	0.768477
microtubule plus-end binding	GO:0051010	16	3	0.183768	0.694737	14	3	0.134039	0.83747
microtubule binding	GO:0008017	144	18	0.192352	0.289272	144	19	0.108971	0.352541
protein N-terminus binding	GO:0047485	88	12	0.192944	0.376284	88	14	0.0400891	0.539636
Hsp90 protein binding	GO:0051879	30	5	0.195757	0.576954	29	6	0.0466259	0.802379
Notch binding	GO:0005112	9	2	0.203234	0.864636	9	2	0.20033	0.873838
metallocarboxypeptidase activity	GO:0004181	9	2	0.203234	0.864636	8	2	0.165504	0.991621
protein kinase B binding	GO:0043422	9	2	0.203234	0.864636	9	2	0.20033	0.873838
amino acid binding	GO:0016597	9	2	0.203234	0.864636	9	1	0.583771	0.180691
sequence-specific double-stranded DNA binding	GO:1990837	9	2	0.203234	0.864636	9	2	0.20033	0.873838
histone methyltransferase activity (H3-K9 specific)	GO:0046974	9	2	0.203234	0.864636	9	3	0.0436137	1.2793
insulin receptor substrate binding	GO:0043560	9	2	0.203234	0.864636	9	2	0.20033	0.873838
platelet-derived growth factor receptor binding	GO:0005161	9	2	0.203234	0.864636	8	3	0.0311812	1.39709
actinin binding	GO:0042805	9	2	0.203234	0.864636	8	2	0.165504	0.991621
peroxisome proliferator activated receptor binding	GO:0042975	9	2	0.203234	0.864636	9	2	0.20033	0.873838
transforming growth factor beta receptor binding	GO:0005160	17	3	0.208641	0.634113	13	3	0.112716	0.911578
frizzled binding	GO:0005109	17	3	0.208641	0.634113	14	2	0.377737	0.432005
histone deacetylase binding	GO:0042826	74	10	0.22514	0.367234	71	9	0.302837	0.31246
protein binding, bridging	GO:0030674	50	7	0.22764	0.402601	50	7	0.223524	0.411802
calmodulin binding	GO:0005516	102	13	0.230065	0.30869	99	12	0.296722	0.267702
endopeptidase activity	GO:0004175	33	5	0.230114	0.481644	32	5	0.214288	0.521617
oxidoreductase activity	GO:0016491	51	2	0.230829	-0.869965	49	1	0.0843945	-1.51391
insulin receptor binding	GO:0005158	18	3	0.234197	0.576954	18	3	0.229987	0.586156
nitric-oxide synthase binding	GO:0050998	10	2	0.239173	0.759276	9	1	0.583771	0.180691
RNA cap binding	GO:0000339	10	2	0.239173	0.759276	10	2	0.235883	0.768477
S100 protein binding	GO:0044548	10	2	0.239173	0.759276	11	1	1	-0.0199801
1-acylglycerol-3-phosphate O-acyltransferase activity	GO:0003841	10	2	0.239173	0.759276	10	2	0.235883	0.768477
DNA-binding transcription factor activity, RNA polymerase II-specific	GO:0000981	687	73	0.240404	0.126839	669	75	0.0787431	0.189619
protein tyrosine kinase activity	GO:0004713	56	8	0.242436	0.422804	60	7	0.499878	0.229481
protein tyrosine/serine/threonine phosphatase activity	GO:0008138	20	0	0.250293	#NUM!	22	1	0.715896	-0.713127
thiol-dependent ubiquitinyl hydrolase activity	GO:0036459	36	1	0.251359	-1.21481	36	1	0.251197	-1.2056
methylated histone binding	GO:0035064	37	1	0.253279	-1.2422	37	2	0.575584	-0.539856
voltage-gated potassium channel activity	GO:0005249	21	0	0.253631	#NUM!	20	0	0.250134	#NUM!
U2 snRNA binding	GO:0030620	3	1	0.255373	1.2701	3	0	1	#NUM!
type III transforming growth factor beta receptor binding	GO:0034714	3	1	0.255373	1.2701	3	0	1	#NUM!
thrombospondin receptor activity	GO:0070053	3	1	0.255373	1.2701	2	1	0.176899	1.68477
natural killer cell lectin-like receptor binding	GO:0046703	3	1	0.255373	1.2701	2	0	1	#NUM!
L-amino acid transmembrane transporter activity	GO:0015179	3	1	0.255373	1.2701	4	1	0.322545	0.991621
tumor necrosis factor binding	GO:0043120	3	1	0.255373	1.2701	3	1	0.253259	1.2793
interleukin-1 binding	GO:0019966	3	1	0.255373	1.2701	3	1	0.253259	1.2793
protein-lysine 6-oxidase activity	GO:0004720	3	1	0.255373	1.2701	3	0	1	#NUM!
high-density lipoprotein particle binding	GO:0008035	3	1	0.255373	1.2701	3	1	0.253259	1.2793
Toll-like receptor 4 binding	GO:0035662	3	1	0.255373	1.2701	4	0	1	#NUM!
interleukin-2 receptor binding	GO:0005134	3	1	0.255373	1.2701	2	0	1	#NUM!
syntaxin-3 binding	GO:0030348	3	1	0.255373	1.2701	2	0	1	#NUM!
P-TEFb complex binding	GO:0106140	3	1	0.255373	1.2701	3	1	0.253259	1.2793
phenylalanine 4-monooxygenase activity	GO:0004505	3	1	0.255373	1.2701	3	2	0.0241782	1.97245
hyalurononglucosaminidase activity	GO:0004415	3	1	0.255373	1.2701	2	0	1	#NUM!
phosphatidylinositol 3-kinase regulator activity	GO:0035014	3	1	0.255373	1.2701	3	1	0.253259	1.2793
BMP receptor activity	GO:0098821	3	1	0.255373	1.2701	3	1	0.253259	1.2793
apolipoprotein A-I binding	GO:0034186	3	1	0.255373	1.2701	2	0	1	#NUM!
sulfate binding	GO:0043199	3	1	0.255373	1.2701	3	1	0.253259	1.2793
DNA-dependent protein kinase activity	GO:0004677	3	1	0.255373	1.2701	3	1	0.253259	1.2793
glycogen phosphorylase activity	GO:0008184	3	1	0.255373	1.2701	3	1	0.253259	1.2793
SHG alpha-glucan phosphorylase activity	GO:0102499	3	1	0.255373	1.2701	3	1	0.253259	1.2793
protein kinase C inhibitor activity	GO:0008426	3	1	0.255373	1.2701	3	1	0.253259	1.2793
protein phosphatase 2B binding	GO:0030346	3	1	0.255373	1.2701	3	1	0.253259	1.2793
Rab geranylgeranyltransferase activity	GO:0004663	3	1	0.255373	1.2701	3	1	0.253259	1.2793
lysophosphatidic acid binding	GO:0035727	3	1	0.255373	1.2701	2	0	1	#NUM!
Rho GDP-dissociation inhibitor activity	GO:0005094	3	1	0.255373	1.2701	3	1	0.253259	1.2793
volume-sensitive anion channel activity	GO:0005225	3	1	0.255373	1.2701	3	0	1	#NUM!
transforming growth factor beta receptor activity, type II	GO:0005026	3	1	0.255373	1.2701	3	0	1	#NUM!
estradiol 17-beta-dehydrogenase activity	GO:0004303	3	1	0.255373	1.2701	3	1	0.253259	1.2793
linear malto-oligosaccharide phosphorylase activity	GO:0102250	3	1	0.255373	1.2701	3	1	0.253259	1.2793
activin receptor activity, type I	GO:0016361	3	1	0.255373	1.2701	3	1	0.253259	1.2793
beta-2 adrenergic receptor binding	GO:0031698	3	1	0.255373	1.2701	3	1	0.253259	1.2793
insulin binding	GO:0043559	3	1	0.255373	1.2701	3	1	0.253259	1.2793
histone methyltransferase activity (H3-K36 specific)	GO:0046975	3	1	0.255373	1.2701	3	1	0.253259	1.2793
phosphopyruvate hydratase activity	GO:0004634	3	1	0.255373	1.2701	3	1	0.253259	1.2793
tRNA-intron endonuclease activity	GO:0000213	3	1	0.255373	1.2701	3	0	1	#NUM!
kynurenine-oxoglutarate transaminase activity	GO:0016212	3	1	0.255373	1.2701	3	1	0.253259	1.2793
type 5 metabotropic glutamate receptor binding	GO:0031802	3	1	0.255373	1.2701	3	1	0.253259	1.2793
caffeine oxidase activity	GO:0034875	3	1	0.255373	1.2701	2	0	1	#NUM!
neutral amino acid transmembrane transporter activity	GO:0015175	3	1	0.255373	1.2701	4	1	0.322545	0.991621
telomeric D-loop binding	GO:0061821	3	1	0.255373	1.2701	2	1	0.176899	1.68477
PTB domain binding	GO:0051425	3	1	0.255373	1.2701	3	1	0.253259	1.2793
telomerase inhibitor activity	GO:0010521	3	1	0.255373	1.2701	4	2	0.0453995	1.68477
peptidase activator activity involved in apoptotic process	GO:0016505	3	1	0.255373	1.2701	3	0	1	#NUM!
angiostatin binding	GO:0043532	3	1	0.255373	1.2701	4	1	0.322545	0.991621
creatine kinase activity	GO:0004111	3	1	0.255373	1.2701	3	0	1	#NUM!
AF-2 domain binding	GO:0050682	3	1	0.255373	1.2701	3	1	0.253259	1.2793
STAT family protein binding	GO:0097677	3	1	0.255373	1.2701	3	1	0.253259	1.2793
ribonuclease III activity	GO:0004525	3	1	0.255373	1.2701	3	0	1	#NUM!
receptor serine/threonine kinase binding	GO:0033612	3	1	0.255373	1.2701	2	1	0.176899	1.68477
phosphatidylcholine-translocating ATPase activity	GO:0090554	3	1	0.255373	1.2701	3	1	0.253259	1.2793
T cell receptor binding	GO:0042608	3	1	0.255373	1.2701	2	1	0.176899	1.68477
steroid hormone binding	GO:1990239	3	1	0.255373	1.2701	3	1	0.253259	1.2793
heparan sulfate binding	GO:1904399	3	1	0.255373	1.2701	3	1	0.253259	1.2793
sphingolipid binding	GO:0046625	3	1	0.255373	1.2701	2	0	1	#NUM!
phospholipid scramblase activity	GO:0017128	3	1	0.255373	1.2701	4	1	0.322545	0.991621
kinetochore binding	GO:0043515	3	1	0.255373	1.2701	4	1	0.322545	0.991621
5'-flap endonuclease activity	GO:0017108	3	1	0.255373	1.2701	3	1	0.253259	1.2793
high voltage-gated calcium channel activity	GO:0008331	3	1	0.255373	1.2701	3	1	0.253259	1.2793
death domain binding	GO:0070513	3	1	0.255373	1.2701	3	1	0.253259	1.2793
exoribonuclease activity	GO:0004532	3	1	0.255373	1.2701	2	1	0.176899	1.68477
peptide-lysine-N-acetyltransferase activity	GO:0061733	3	1	0.255373	1.2701	3	1	0.253259	1.2793
DNA binding	GO:0003677	739	78	0.255656	0.120125	740	76	0.314172	0.101998
SH3/SH2 adaptor activity	GO:0005070	40	6	0.266434	0.471594	37	5	0.385673	0.376435
cyclin binding	GO:0030332	23	4	0.26665	0.619514	23	5	0.0558052	0.851859
Ral GTPase binding	GO:0017160	11	2	0.275375	0.663966	11	2	0.271728	0.673167
protein kinase A catalytic subunit binding	GO:0034236	11	2	0.275375	0.663966	11	2	0.271728	0.673167
SUMO binding	GO:0032183	11	2	0.275375	0.663966	11	2	0.271728	0.673167
cytochrome-c oxidase activity	GO:0004129	11	2	0.275375	0.663966	10	1	1	0.0753301
metalloendopeptidase activity	GO:0004222	24	4	0.275939	0.576954	21	4	0.1239	0.719687
RNA polymerase II repressing transcription factor binding	GO:0001103	24	4	0.275939	0.576954	23	3	0.467107	0.341033
heat shock protein binding	GO:0031072	42	6	0.280682	0.422804	43	7	0.113469	0.562625
GTP binding	GO:0005525	214	15	0.282319	-0.289212	210	16	0.468654	-0.196604
serine-type endopeptidase inhibitor activity	GO:0004867	25	4	0.286833	0.536132	22	4	0.14096	0.673167
SH2 domain binding	GO:0042169	25	4	0.286833	0.536132	24	4	0.273913	0.586156
lipid binding	GO:0008289	69	9	0.295303	0.331832	69	10	0.141257	0.446394
protein tyrosine kinase binding	GO:1990782	12	2	0.311474	0.576954	12	3	0.0928346	0.991621
structural molecule activity	GO:0005198	73	4	0.315236	-0.535451	69	3	0.208557	-0.757579
mRNA 3'-UTR binding	GO:0003730	47	2	0.316049	-0.788287	47	3	0.798538	-0.37362
growth factor receptor binding	GO:0070851	4	1	0.325101	0.982419	4	1	0.322545	0.991621
clathrin light chain binding	GO:0032051	4	1	0.325101	0.982419	4	1	0.322545	0.991621
AT DNA binding	GO:0003680	4	1	0.325101	0.982419	4	1	0.322545	0.991621
mitogen-activated protein kinase p38 binding	GO:0048273	4	1	0.325101	0.982419	4	2	0.0453995	1.68477
selenocysteine insertion sequence binding	GO:0035368	4	1	0.325101	0.982419	4	1	0.322545	0.991621
WD40-repeat domain binding	GO:0071987	4	1	0.325101	0.982419	4	1	0.322545	0.991621
Y-form DNA binding	GO:0000403	4	1	0.325101	0.982419	4	1	0.322545	0.991621
superoxide-generating NADPH oxidase activator activity	GO:0016176	4	1	0.325101	0.982419	3	1	0.253259	1.2793
histone demethylase activity (H3-K36 specific)	GO:0051864	4	1	0.325101	0.982419	4	1	0.322545	0.991621
single-stranded telomeric DNA binding	GO:0043047	4	1	0.325101	0.982419	4	1	0.322545	0.991621
telethonin binding	GO:0031433	4	1	0.325101	0.982419	2	2	0.00858891	2.37792
RING-like zinc finger domain binding	GO:0071535	4	1	0.325101	0.982419	4	1	0.322545	0.991621
acetyl-CoA C-acyltransferase activity	GO:0003988	4	1	0.325101	0.982419	5	2	0.0710771	1.46162
C-C chemokine receptor activity	GO:0016493	4	1	0.325101	0.982419	4	0	1	#NUM!
3',5'-cyclic-nucleotide phosphodiesterase activity	GO:0004114	4	1	0.325101	0.982419	4	0	1	#NUM!
glucuronosyltransferase activity	GO:0015020	4	1	0.325101	0.982419	2	0	1	#NUM!
estrogen 16-alpha-hydroxylase activity	GO:0101020	4	1	0.325101	0.982419	2	0	1	#NUM!
GABA-gated chloride ion channel activity	GO:0022851	4	1	0.325101	0.982419	3	0	1	#NUM!
ATP-dependent microtubule motor activity, minus-end-directed	GO:0008569	4	1	0.325101	0.982419	4	1	0.322545	0.991621
protein-arginine omega-N monomethyltransferase activity	GO:0035241	4	1	0.325101	0.982419	4	2	0.0453995	1.68477
sodium ion binding	GO:0031402	4	1	0.325101	0.982419	3	1	0.253259	1.2793
ferric iron binding	GO:0008199	4	1	0.325101	0.982419	4	1	0.322545	0.991621
5'-3' exonuclease activity	GO:0008409	4	1	0.325101	0.982419	4	1	0.322545	0.991621
single-stranded DNA endodeoxyribonuclease activity	GO:0000014	4	1	0.325101	0.982419	4	1	0.322545	0.991621
lipase activity	GO:0016298	4	1	0.325101	0.982419	4	1	0.322545	0.991621
exonuclease activity	GO:0004527	4	1	0.325101	0.982419	4	1	0.322545	0.991621
MHC class II receptor activity	GO:0032395	4	1	0.325101	0.982419	4	1	0.322545	0.991621
hyaluronic acid binding	GO:0005540	4	1	0.325101	0.982419	3	1	0.253259	1.2793
RNA-dependent ATPase activity	GO:0008186	4	1	0.325101	0.982419	4	1	0.322545	0.991621
guanylate kinase activity	GO:0004385	4	1	0.325101	0.982419	4	0	1	#NUM!
MHC class I protein complex binding	GO:0023024	4	1	0.325101	0.982419	4	0	1	#NUM!
type II transforming growth factor beta receptor binding	GO:0005114	4	1	0.325101	0.982419	4	1	0.322545	0.991621
pre-miRNA binding	GO:0070883	4	1	0.325101	0.982419	4	1	0.322545	0.991621
supercoiled DNA binding	GO:0097100	4	1	0.325101	0.982419	4	1	0.322545	0.991621
long-chain-enoyl-CoA hydratase activity	GO:0016508	4	1	0.325101	0.982419	3	1	0.253259	1.2793
peptide hormone receptor binding	GO:0051428	4	1	0.325101	0.982419	5	1	0.385412	0.768477
histone methyltransferase binding	GO:1990226	4	1	0.325101	0.982419	4	1	0.322545	0.991621
ubiquitinyl hydrolase activity	GO:0101005	4	1	0.325101	0.982419	4	1	0.322545	0.991621
retinoid binding	GO:0005501	4	1	0.325101	0.982419	4	1	0.322545	0.991621
fibroblast growth factor-activated receptor activity	GO:0005007	4	1	0.325101	0.982419	3	1	0.253259	1.2793
phosphoric diester hydrolase activity	GO:0008081	4	1	0.325101	0.982419	4	1	0.322545	0.991621
single-stranded RNA binding	GO:0003727	28	4	0.327408	0.422804	28	4	0.323658	0.432005
translation regulator activity	GO:0045182	13	2	0.347175	0.496912	12	2	0.307506	0.586156
nuclear import signal receptor activity	GO:0061608	13	2	0.347175	0.496912	13	2	0.342923	0.506113
extracellular matrix structural constituent conferring tensile strength	GO:0030020	13	2	0.347175	0.496912	12	1	1	-0.106991
transferase activity, transferring acyl groups	GO:0016746	13	2	0.347175	0.496912	13	2	0.342923	0.506113
unfolded protein binding	GO:0051082	83	10	0.347323	0.252458	83	10	0.343004	0.26166
transcription corepressor activity	GO:0003714	168	19	0.349528	0.189189	166	18	0.4967	0.156299
histone binding	GO:0042393	88	5	0.353369	-0.499185	86	6	0.575975	-0.284673
SH3 domain binding	GO:0017124	91	11	0.362986	0.25575	87	11	0.263702	0.309902
protein serine/threonine phosphatase activity	GO:0004722	34	1	0.367356	-1.15765	33	2	0.764673	-0.425445
heparin binding	GO:0008201	60	3	0.369363	-0.627018	58	6	0.654474	0.109232
Rac GTPase binding	GO:0048365	35	5	0.373213	0.422804	35	5	0.37136	0.432005
GTPase activity	GO:0003924	194	14	0.380196	-0.260087	186	12	0.200629	-0.362925
GTPase activating protein binding	GO:0032794	14	2	0.382234	0.422804	14	2	0.377737	0.432005
lipopolysaccharide binding	GO:0001530	14	2	0.382234	0.422804	13	1	1	-0.187034
K63-linked polyubiquitin modification-dependent protein binding	GO:0070530	14	2	0.382234	0.422804	14	3	0.134039	0.83747
translation elongation factor activity	GO:0003746	14	2	0.382234	0.422804	14	2	0.377737	0.432005
glutathione transferase activity	GO:0004364	14	2	0.382234	0.422804	14	2	0.377737	0.432005
protein kinase A regulatory subunit binding	GO:0034237	14	2	0.382234	0.422804	14	1	1	-0.261142
peptide antigen binding	GO:0042605	14	2	0.382234	0.422804	15	1	1	-0.330135
muscle alpha-actinin binding	GO:0051371	14	2	0.382234	0.422804	14	2	0.377737	0.432005
GTP-Rho binding	GO:0017049	14	2	0.382234	0.422804	14	2	0.377737	0.432005
pseudouridine synthase activity	GO:0009982	5	1	0.388309	0.759276	4	0	1	#NUM!
C-C chemokine binding	GO:0019957	5	1	0.388309	0.759276	5	0	1	#NUM!
potassium channel inhibitor activity	GO:0019870	5	1	0.388309	0.759276	5	1	0.385412	0.768477
Wnt-activated receptor activity	GO:0042813	5	1	0.388309	0.759276	5	1	0.385412	0.768477
structural constituent of myelin sheath	GO:0019911	5	1	0.388309	0.759276	5	0	1	#NUM!
MHC class II protein binding	GO:0042289	5	1	0.388309	0.759276	4	0	1	#NUM!
hydrolase activity, acting on carbon-nitrogen (but not peptide) bonds	GO:0016810	5	1	0.388309	0.759276	5	1	0.385412	0.768477
ferroxidase activity	GO:0004322	5	1	0.388309	0.759276	5	1	0.385412	0.768477
complement component C1q binding	GO:0001849	5	1	0.388309	0.759276	5	1	0.385412	0.768477
polysaccharide binding	GO:0030247	5	1	0.388309	0.759276	4	0	1	#NUM!
poly(G) binding	GO:0034046	5	1	0.388309	0.759276	5	1	0.385412	0.768477
ATP-dependent helicase activity	GO:0008026	5	1	0.388309	0.759276	5	0	1	#NUM!
interleukin-1 receptor binding	GO:0005149	5	1	0.388309	0.759276	4	1	0.322545	0.991621
G-quadruplex RNA binding	GO:0002151	5	1	0.388309	0.759276	5	1	0.385412	0.768477
ubiquinol-cytochrome-c reductase activity	GO:0008121	5	1	0.388309	0.759276	5	1	0.385412	0.768477
snRNA binding	GO:0017069	5	1	0.388309	0.759276	4	0	1	#NUM!
1-phosphatidylinositol-4-phosphate 5-kinase activity	GO:0016308	5	1	0.388309	0.759276	5	1	0.385412	0.768477
K48-linked polyubiquitin modification-dependent protein binding	GO:0036435	5	1	0.388309	0.759276	5	1	0.385412	0.768477
U4 snRNA binding	GO:0030621	5	1	0.388309	0.759276	5	1	0.385412	0.768477
small protein activating enzyme binding	GO:0044388	5	1	0.388309	0.759276	5	1	0.385412	0.768477
UDP-galactose:beta-N-acetylglucosamine beta-1,3-galactosyltransferase activity	GO:0008499	5	1	0.388309	0.759276	5	0	1	#NUM!
non-membrane spanning protein tyrosine phosphatase activity	GO:0004726	5	1	0.388309	0.759276	5	1	0.385412	0.768477
microfilament motor activity	GO:0000146	5	1	0.388309	0.759276	5	1	0.385412	0.768477
retinol binding	GO:0019841	5	1	0.388309	0.759276	5	1	0.385412	0.768477
aspartic endopeptidase activity, intramembrane cleaving	GO:0042500	5	1	0.388309	0.759276	5	1	0.385412	0.768477
GABA-A receptor activity	GO:0004890	5	1	0.388309	0.759276	4	0	1	#NUM!
G-quadruplex DNA binding	GO:0051880	5	1	0.388309	0.759276	6	1	0.442454	0.586156
lipoprotein particle binding	GO:0071813	5	1	0.388309	0.759276	5	1	0.385412	0.768477
transition metal ion binding	GO:0046914	5	1	0.388309	0.759276	5	1	0.385412	0.768477
structural constituent of eye lens	GO:0005212	5	1	0.388309	0.759276	5	1	0.385412	0.768477
androgen receptor binding	GO:0050681	37	5	0.388411	0.367234	38	5	0.394393	0.349767
transmembrane receptor protein tyrosine kinase activity	GO:0004714	37	5	0.388411	0.367234	36	4	0.571986	0.180691
GTP-dependent protein binding	GO:0030742	16	0	0.390941	#NUM!	14	0	0.633371	#NUM!
DNA-dependent ATPase activity	GO:0008094	16	0	0.390941	#NUM!	16	0	0.390578	#NUM!
Rab guanyl-nucleotide exchange factor activity	GO:0017112	16	0	0.390941	#NUM!	16	0	0.390578	#NUM!
proton-transporting ATPase activity, rotational mechanism	GO:0046961	16	0	0.390941	#NUM!	16	1	1	-0.394674
NADP binding	GO:0050661	16	0	0.390941	#NUM!	16	0	0.390578	#NUM!
MAP kinase kinase kinase activity	GO:0004709	16	0	0.390941	#NUM!	16	1	1	-0.394674
nuclear receptor binding	GO:0016922	16	0	0.390941	#NUM!	16	0	0.390578	#NUM!
zinc ion binding	GO:0008270	430	45	0.393628	0.111591	420	45	0.296895	0.144323
cytokine binding	GO:0019955	17	0	0.396377	#NUM!	17	2	0.667606	0.237849
signaling receptor activity	GO:0038023	67	8	0.403389	0.243463	65	5	0.830627	-0.187034
SNARE binding	GO:0000149	39	5	0.407594	0.31459	38	4	0.776387	0.126623
ubiquitin-like protein ligase binding	GO:0044389	19	3	0.414417	0.522887	19	3	0.412671	0.532088
receptor signaling complex adaptor activity	GO:0030159	19	3	0.414417	0.522887	17	2	0.667606	0.237849
14-3-3 protein binding	GO:0071889	19	3	0.414417	0.522887	20	3	0.424181	0.480795
nucleic acid binding	GO:0003676	75	9	0.422673	0.24845	77	9	0.429037	0.231334
nuclear hormone receptor binding	GO:0035257	20	3	0.426358	0.471594	20	3	0.424181	0.480795
phosphoprotein phosphatase activity	GO:0004721	20	3	0.426358	0.471594	20	4	0.107788	0.768477
miRNA binding	GO:0035198	20	3	0.426358	0.471594	20	3	0.424181	0.480795
electron transfer activity	GO:0009055	43	2	0.429704	-0.699339	42	1	0.177289	-1.35975
helicase activity	GO:0004386	44	2	0.432	-0.722329	43	3	0.794245	-0.284673
phosphatidylinositol binding	GO:0035091	46	6	0.439599	0.331832	46	7	0.193522	0.495184
double-stranded RNA binding	GO:0003725	47	6	0.444783	0.310326	47	4	1	-0.0859381
glycosaminoglycan binding	GO:0005539	6	1	0.445605	0.576954	6	0	1	#NUM!
protein tyrosine kinase activator activity	GO:0030296	6	1	0.445605	0.576954	6	1	0.442454	0.586156
chemokine binding	GO:0019956	6	1	0.445605	0.576954	6	0	1	#NUM!
palmitoyltransferase activity	GO:0016409	6	1	0.445605	0.576954	6	1	0.442454	0.586156
FK506 binding	GO:0005528	6	1	0.445605	0.576954	6	1	0.442454	0.586156
proteasome-activating ATPase activity	GO:0036402	6	1	0.445605	0.576954	6	1	0.442454	0.586156
dystroglycan binding	GO:0002162	6	1	0.445605	0.576954	6	1	0.442454	0.586156
CARD domain binding	GO:0050700	6	1	0.445605	0.576954	5	1	0.385412	0.768477
neurexin family protein binding	GO:0042043	6	1	0.445605	0.576954	5	0	1	#NUM!
phospholipase activity	GO:0004620	6	1	0.445605	0.576954	6	1	0.442454	0.586156
aspartic-type endopeptidase activity	GO:0004190	6	1	0.445605	0.576954	6	1	0.442454	0.586156
ubiquitin ligase inhibitor activity	GO:1990948	6	1	0.445605	0.576954	6	1	0.442454	0.586156
isomerase activity	GO:0016853	6	1	0.445605	0.576954	5	0	1	#NUM!
carbonate dehydratase activity	GO:0004089	6	1	0.445605	0.576954	6	1	0.442454	0.586156
glutathione binding	GO:0043295	6	1	0.445605	0.576954	6	1	0.442454	0.586156
arrestin family protein binding	GO:1990763	6	1	0.445605	0.576954	6	1	0.442454	0.586156
RAGE receptor binding	GO:0050786	6	1	0.445605	0.576954	7	1	0.494209	0.432005
enoyl-CoA hydratase activity	GO:0004300	6	1	0.445605	0.576954	5	1	0.385412	0.768477
proteoglycan binding	GO:0043394	6	1	0.445605	0.576954	5	1	0.385412	0.768477
potassium ion binding	GO:0030955	6	1	0.445605	0.576954	6	1	0.442454	0.586156
protein serine/threonine kinase inhibitor activity	GO:0030291	6	1	0.445605	0.576954	6	1	0.442454	0.586156
poly(A)-specific ribonuclease activity	GO:0004535	6	1	0.445605	0.576954	5	1	0.385412	0.768477
nucleotidyltransferase activity	GO:0016779	6	1	0.445605	0.576954	7	1	0.494209	0.432005
retinal binding	GO:0016918	6	1	0.445605	0.576954	6	1	0.442454	0.586156
bubble DNA binding	GO:0000405	6	1	0.445605	0.576954	5	1	0.385412	0.768477
voltage-gated calcium channel activity	GO:0005245	6	1	0.445605	0.576954	6	1	0.442454	0.586156
nuclear receptor transcription coactivator activity	GO:0030374	48	6	0.450808	0.289272	48	6	0.448189	0.298474
transporter activity	GO:0005215	22	3	0.454619	0.376284	21	4	0.1239	0.719687
ADP binding	GO:0043531	22	3	0.454619	0.376284	22	4	0.14096	0.673167
transcription regulatory region DNA binding	GO:0044212	135	15	0.455544	0.171489	130	15	0.358768	0.218431
heme binding	GO:0020037	50	6	0.465139	0.24845	43	2	0.429257	-0.690138
ubiquitin conjugating enzyme binding	GO:0031624	23	3	0.470429	0.331832	23	3	0.467107	0.341033
kinase activity	GO:0016301	51	6	0.473322	0.228648	48	6	0.448189	0.298474
thiol-dependent ubiquitin-specific protease activity	GO:0004843	53	3	0.479576	-0.502966	53	3	0.479523	-0.493764
structural constituent of ribosome	GO:0003735	97	11	0.481366	0.191898	96	9	1	0.0107916
ATPase activity	GO:0016887	97	11	0.481366	0.191898	95	12	0.281399	0.308945
alpha-tubulin binding	GO:0043014	24	3	0.48706	0.289272	24	3	0.483411	0.298474
NF-kappaB binding	GO:0051059	24	3	0.48706	0.289272	24	3	0.483411	0.298474
clathrin binding	GO:0030276	24	3	0.48706	0.289272	24	3	0.483411	0.298474
monooxygenase activity	GO:0004497	7	1	0.497542	0.422804	5	0	1	#NUM!
acetylcholine receptor binding	GO:0033130	7	1	0.497542	0.422804	7	1	0.494209	0.432005
filamin binding	GO:0031005	7	1	0.497542	0.422804	7	1	0.494209	0.432005
histone demethylase activity (H3-K9 specific)	GO:0032454	7	1	0.497542	0.422804	7	1	0.494209	0.432005
U1 snRNP binding	GO:1990446	7	1	0.497542	0.422804	7	1	0.494209	0.432005
amino acid transmembrane transporter activity	GO:0015171	7	1	0.497542	0.422804	7	1	0.494209	0.432005
ATP-dependent 3'-5' DNA helicase activity	GO:0043140	7	1	0.497542	0.422804	6	0	1	#NUM!
signaling adaptor activity	GO:0035591	7	1	0.497542	0.422804	6	1	0.442454	0.586156
protein-lysine N-methyltransferase activity	GO:0016279	7	1	0.497542	0.422804	8	1	0.541166	0.298474
protein membrane anchor	GO:0043495	7	1	0.497542	0.422804	7	1	0.494209	0.432005
NEDD8-specific protease activity	GO:0019784	7	1	0.497542	0.422804	7	1	0.494209	0.432005
phosphate ion binding	GO:0042301	7	1	0.497542	0.422804	7	2	0.131924	1.12515
adenyl-nucleotide exchange factor activity	GO:0000774	7	1	0.497542	0.422804	7	2	0.131924	1.12515
retinoic acid binding	GO:0001972	7	1	0.497542	0.422804	6	1	0.442454	0.586156
mannose binding	GO:0005537	7	1	0.497542	0.422804	7	1	0.494209	0.432005
microtubule minus-end binding	GO:0051011	7	1	0.497542	0.422804	7	1	0.494209	0.432005
3',5'-cyclic-GMP phosphodiesterase activity	GO:0047555	7	1	0.497542	0.422804	7	0	1	#NUM!
cysteine-type endopeptidase inhibitor activity	GO:0004869	7	1	0.497542	0.422804	10	1	1	0.0753301
acetylglucosaminyltransferase activity	GO:0008375	7	1	0.497542	0.422804	7	1	0.494209	0.432005
protein-arginine omega-N asymmetric methyltransferase activity	GO:0035242	7	1	0.497542	0.422804	7	2	0.131924	1.12515
3-hydroxyacyl-CoA dehydrogenase activity	GO:0003857	7	1	0.497542	0.422804	6	1	0.442454	0.586156
LIM domain binding	GO:0030274	7	1	0.497542	0.422804	7	1	0.494209	0.432005
actin filament binding	GO:0051015	106	12	0.499189	0.190181	102	9	1	-0.0498331
phosphatidylserine binding	GO:0001786	25	3	0.504313	0.24845	23	3	0.467107	0.341033
G protein-coupled receptor activity	GO:0004930	25	3	0.504313	0.24845	22	0	0.258054	#NUM!
hormone activity	GO:0005179	26	1	0.507537	-0.889383	24	1	0.720603	-0.800139
phosphatase activity	GO:0016791	29	1	0.515981	-0.998582	29	1	0.514859	-0.989381
estrogen receptor binding	GO:0030331	29	1	0.515981	-0.998582	29	0	0.105712	#NUM!
kinesin binding	GO:0019894	30	4	0.521575	0.353811	29	3	0.747453	0.109232
transmembrane signaling receptor activity	GO:0004888	30	4	0.521575	0.353811	28	3	0.740809	0.144323
chaperone binding	GO:0051087	68	8	0.526522	0.228648	67	8	0.399267	0.252664
steroid hormone receptor activity	GO:0003707	31	4	0.528343	0.321021	31	4	0.526438	0.330222
repressing transcription factor binding	GO:0070491	31	4	0.528343	0.321021	31	4	0.526438	0.330222
ATP binding	GO:0005524	853	85	0.530049	0.0626055	847	87	0.281788	0.102123
peptidase activity	GO:0008233	32	4	0.536158	0.289272	31	4	0.526438	0.330222
antigen binding	GO:0003823	8	1	0.54462	0.289272	6	0	1	#NUM!
retinoic acid receptor binding	GO:0042974	8	1	0.54462	0.289272	8	1	0.541166	0.298474
histone methyltransferase activity	GO:0042054	8	1	0.54462	0.289272	8	3	0.0311812	1.39709
siRNA binding	GO:0035197	8	1	0.54462	0.289272	8	2	0.165504	0.991621
transmitter-gated ion channel activity involved in regulation of postsynaptic membrane potential	GO:1904315	8	1	0.54462	0.289272	7	0	1	#NUM!
alpha-actinin binding	GO:0051393	8	1	0.54462	0.289272	8	1	0.541166	0.298474
aldehyde dehydrogenase (NAD) activity	GO:0004029	8	1	0.54462	0.289272	8	1	0.541166	0.298474
retinoid X receptor binding	GO:0046965	8	1	0.54462	0.289272	9	1	0.583771	0.180691
core promoter binding	GO:0001047	8	1	0.54462	0.289272	8	1	0.541166	0.298474
lamin binding	GO:0005521	8	1	0.54462	0.289272	8	0	1	#NUM!
GABA receptor binding	GO:0050811	8	1	0.54462	0.289272	8	1	0.541166	0.298474
MAP-kinase scaffold activity	GO:0005078	8	1	0.54462	0.289272	8	1	0.541166	0.298474
acetyltransferase activity	GO:0016407	8	1	0.54462	0.289272	8	1	0.541166	0.298474
chondroitin sulfate binding	GO:0035374	8	1	0.54462	0.289272	8	1	0.541166	0.298474
cargo receptor activity	GO:0038024	8	1	0.54462	0.289272	8	1	0.541166	0.298474
RNA polymerase II regulatory region sequence-specific DNA binding	GO:0000977	140	15	0.557147	0.135122	133	15	0.448189	0.195616
GTPase activator activity	GO:0005096	145	11	0.564121	-0.210125	145	13	1	-0.0338692
microtubule motor activity	GO:0003777	37	2	0.57554	-0.549057	36	2	0.770039	-0.512457
receptor tyrosine kinase binding	GO:0030971	36	4	0.57555	0.171489	34	6	0.125736	0.643314
PDZ domain binding	GO:0030165	39	2	0.578562	-0.601701	36	4	0.571986	0.180691
translation initiation factor activity	GO:0003743	39	2	0.578562	-0.601701	38	3	1	-0.161059
transcription regulatory region sequence-specific DNA binding	GO:0000976	41	5	0.585353	0.26458	38	5	0.394393	0.349767
mitogen-activated protein kinase kinase binding	GO:0031434	9	1	0.587294	0.171489	9	1	0.583771	0.180691
RNA helicase activity	GO:0003724	9	1	0.587294	0.171489	9	1	0.583771	0.180691
profilin binding	GO:0005522	9	1	0.587294	0.171489	9	1	0.583771	0.180691
GTPase inhibitor activity	GO:0005095	9	1	0.587294	0.171489	9	1	0.583771	0.180691
laminin binding	GO:0043236	9	1	0.587294	0.171489	9	2	0.20033	0.873838
proton-transporting ATP synthase activity, rotational mechanism	GO:0046933	9	1	0.587294	0.171489	9	1	0.583771	0.180691
RNA polymerase II CTD heptapeptide repeat kinase activity	GO:0008353	9	1	0.587294	0.171489	9	1	0.583771	0.180691
RNA 7-methylguanosine cap binding	GO:0000340	9	1	0.587294	0.171489	8	1	0.541166	0.298474
protein phosphatase 1 binding	GO:0008157	9	1	0.587294	0.171489	10	1	1	0.0753301
sequence-specific mRNA binding	GO:1990825	9	1	0.587294	0.171489	9	1	0.583771	0.180691
phospholipase binding	GO:0043274	9	1	0.587294	0.171489	9	1	0.583771	0.180691
pre-mRNA intronic binding	GO:0097157	9	1	0.587294	0.171489	9	1	0.583771	0.180691
cell-cell adhesion mediator activity	GO:0098632	9	1	0.587294	0.171489	8	1	0.541166	0.298474
damaged DNA binding	GO:0003684	42	5	0.589998	0.240482	42	7	0.105726	0.586156
cysteine-type endopeptidase activity	GO:0004197	42	5	0.589998	0.240482	41	3	1	-0.237045
iron ion binding	GO:0005506	44	5	0.601455	0.193962	40	5	0.414487	0.298474
receptor ligand activity	GO:0048018	10	0	0.6132	#NUM!	10	0	0.613457	#NUM!
ARF guanyl-nucleotide exchange factor activity	GO:0005086	10	0	0.6132	#NUM!	10	0	0.613457	#NUM!
L-ascorbic acid binding	GO:0031418	10	0	0.6132	#NUM!	10	1	1	0.0753301
ribosomal large subunit binding	GO:0043023	10	0	0.6132	#NUM!	10	0	0.613457	#NUM!
MAP kinase tyrosine/serine/threonine phosphatase activity	GO:0017017	10	0	0.6132	#NUM!	10	0	0.613457	#NUM!
dynein light intermediate chain binding	GO:0051959	11	0	0.614341	#NUM!	12	0	0.618194	#NUM!
extracellular matrix binding	GO:0050840	11	0	0.614341	#NUM!	11	0	0.614233	#NUM!
peroxidase activity	GO:0004601	11	0	0.614341	#NUM!	11	0	0.614233	#NUM!
fatty-acyl-CoA binding	GO:0000062	11	0	0.614341	#NUM!	11	1	1	-0.0199801
magnesium-dependent protein serine/threonine phosphatase activity	GO:0004724	11	0	0.614341	#NUM!	11	0	0.614233	#NUM!
dioxygenase activity	GO:0051213	11	0	0.614341	#NUM!	10	0	0.613457	#NUM!
chloride channel activity	GO:0005254	11	0	0.614341	#NUM!	11	0	0.614233	#NUM!
voltage-gated ion channel activity	GO:0005244	11	0	0.614341	#NUM!	9	0	1	#NUM!
RNA polymerase II general transcription initiation factor activity	GO:0016251	11	0	0.614341	#NUM!	11	0	0.614233	#NUM!
NAD+ ADP-ribosyltransferase activity	GO:0003950	11	0	0.614341	#NUM!	11	0	0.614233	#NUM!
phosphatidic acid binding	GO:0070300	11	0	0.614341	#NUM!	9	0	1	#NUM!
delayed rectifier potassium channel activity	GO:0005251	11	0	0.614341	#NUM!	11	1	1	-0.0199801
nucleoside diphosphate kinase activity	GO:0004550	12	0	0.618663	#NUM!	13	1	1	-0.187034
cAMP binding	GO:0030552	12	0	0.618663	#NUM!	12	0	0.618194	#NUM!
nucleosomal DNA binding	GO:0031492	12	0	0.618663	#NUM!	12	0	0.618194	#NUM!
ATP-dependent 3'-5' RNA helicase activity	GO:0034459	12	0	0.618663	#NUM!	13	0	0.624745	#NUM!
2 iron, 2 sulfur cluster binding	GO:0051537	12	0	0.618663	#NUM!	12	0	0.618194	#NUM!
vitamin D receptor binding	GO:0042809	12	0	0.618663	#NUM!	12	0	0.618194	#NUM!
cyclosporin A binding	GO:0016018	12	0	0.618663	#NUM!	12	0	0.618194	#NUM!
carbohydrate binding	GO:0030246	48	3	0.621178	-0.403875	46	3	0.796833	-0.352114
fatty acid binding	GO:0005504	13	0	0.62556	#NUM!	11	0	0.614233	#NUM!
lysine-acetylated histone binding	GO:0070577	13	0	0.62556	#NUM!	13	0	0.624745	#NUM!
nucleosome binding	GO:0031491	13	0	0.62556	#NUM!	13	0	0.624745	#NUM!
fibronectin binding	GO:0001968	13	0	0.62556	#NUM!	13	0	0.624745	#NUM!
growth factor activity	GO:0008083	52	6	0.628881	0.20923	46	5	0.612337	0.158712
transmembrane receptor protein tyrosine phosphatase activity	GO:0005001	14	0	0.634514	#NUM!	14	0	0.633371	#NUM!
myosin V binding	GO:0031489	14	0	0.634514	#NUM!	14	0	0.633371	#NUM!
translation factor activity, RNA binding	GO:0008135	14	0	0.634514	#NUM!	14	0	0.633371	#NUM!
proteasome binding	GO:0070628	14	0	0.634514	#NUM!	14	0	0.633371	#NUM!
histone deacetylase activity	GO:0004407	14	0	0.634514	#NUM!	14	0	0.633371	#NUM!
DNA helicase activity	GO:0003678	14	0	0.634514	#NUM!	14	0	0.633371	#NUM!
endonuclease activity	GO:0004519	14	0	0.634514	#NUM!	14	0	0.633371	#NUM!
ribosomal small subunit binding	GO:0043024	14	0	0.634514	#NUM!	14	0	0.633371	#NUM!
threonine-type endopeptidase activity	GO:0004298	15	2	0.645078	0.353811	14	2	0.377737	0.432005
protein phosphatase inhibitor activity	GO:0004864	15	2	0.645078	0.353811	16	2	0.655151	0.298474
cysteine-type endopeptidase inhibitor activity involved in apoptotic process	GO:0043027	15	2	0.645078	0.353811	15	2	0.643632	0.363012
Wnt-protein binding	GO:0017147	15	2	0.645078	0.353811	15	1	1	-0.330135
structural constituent of cytoskeleton	GO:0005200	57	6	0.651682	0.117422	53	5	1	0.0170612
metal ion binding	GO:0046872	1118	100	0.653733	-0.0454127	1090	91	0.278419	-0.105158
syntaxin-1 binding	GO:0017075	16	2	0.656875	0.289272	14	1	1	-0.261142
mRNA 3'-UTR AU-rich region binding	GO:0035925	16	2	0.656875	0.289272	16	4	0.0541766	0.991621
telomerase RNA binding	GO:0070034	16	2	0.656875	0.289272	16	4	0.0541766	0.991621
ATP-dependent DNA helicase activity	GO:0004003	17	2	0.66958	0.228648	17	2	0.667606	0.237849
protein folding chaperone	GO:0044183	17	2	0.66958	0.228648	17	2	0.667606	0.237849
ionotropic glutamate receptor binding	GO:0035255	17	2	0.66958	0.228648	17	4	0.0658411	0.930996
phosphatidylinositol-3,4-bisphosphate binding	GO:0043325	18	2	0.68292	0.171489	14	1	1	-0.261142
FAD binding	GO:0071949	18	2	0.68292	0.171489	18	1	1	-0.512457
ATPase activator activity	GO:0001671	18	2	0.68292	0.171489	18	2	0.680724	0.180691
sequence-specific DNA binding	GO:0043565	177	18	0.69448	0.0829358	164	16	0.785379	0.0506375
TBP-class protein binding	GO:0017025	19	2	0.696666	0.117422	18	1	1	-0.512457
catalytic activity	GO:0003824	19	2	0.696666	0.117422	16	1	1	-0.394674
structural constituent of nuclear pore	GO:0017056	19	2	0.696666	0.117422	17	3	0.204772	0.643314
ATPase activity, coupled to transmembrane movement of substances	GO:0042626	19	2	0.696666	0.117422	19	2	0.694276	0.126623
cysteine-type peptidase activity	GO:0008234	19	2	0.696666	0.117422	19	2	0.694276	0.126623
mRNA 5'-UTR binding	GO:0048027	19	2	0.696666	0.117422	19	2	0.694276	0.126623
calmodulin-dependent protein kinase activity	GO:0004683	19	2	0.696666	0.117422	19	3	0.412671	0.532088
transcription coactivator activity	GO:0003713	198	20	0.709891	0.076179	196	21	0.453878	0.144323
protein phosphatase regulator activity	GO:0019888	20	2	0.710624	0.0661287	21	2	1	0.0265399
phosphatidylinositol-3-phosphate binding	GO:0032266	20	2	0.710624	0.0661287	21	2	1	0.0265399
ATP-dependent RNA helicase activity	GO:0004004	20	2	0.710624	0.0661287	20	3	0.424181	0.480795
tRNA binding	GO:0000049	21	1	0.715214	-0.675809	24	1	0.720603	-0.800139
thyroid hormone receptor binding	GO:0046966	21	1	0.715214	-0.675809	23	1	0.717699	-0.757579
Rho GTPase binding	GO:0017048	22	1	0.716056	-0.722329	21	1	0.715324	-0.666607
RNA polymerase II complex binding	GO:0000993	22	1	0.716056	-0.722329	22	1	0.715896	-0.713127
SNAP receptor activity	GO:0005484	23	1	0.718125	-0.76678	22	1	0.715896	-0.713127
rRNA binding	GO:0019843	23	1	0.718125	-0.76678	22	1	0.715896	-0.713127
RNA polymerase II core promoter sequence-specific DNA binding	GO:0000979	25	1	0.72542	-0.850162	25	2	1	-0.147813
flavin adenine dinucleotide binding	GO:0050660	25	1	0.72542	-0.850162	25	1	0.724483	-0.840961
phosphoprotein binding	GO:0051219	26	3	0.730396	0.20923	25	3	0.500368	0.257652
cell adhesion molecule binding	GO:0050839	26	3	0.730396	0.20923	26	3	0.72922	0.218431
Hsp70 protein binding	GO:0030544	26	3	0.730396	0.20923	25	3	0.500368	0.257652
non-membrane spanning protein tyrosine kinase activity	GO:0004715	27	3	0.7361	0.171489	28	3	0.740809	0.144323
nucleotide binding	GO:0000166	38	4	0.777634	0.117422	36	3	1	-0.106991
transferase activity	GO:0016740	40	4	0.786084	0.0661287	40	3	1	-0.212352
chromatin DNA binding	GO:0031490	41	4	0.790824	0.0414361	40	4	0.784476	0.0753301
Rho guanyl-nucleotide exchange factor activity	GO:0005089	42	3	0.794152	-0.270344	42	7	0.105726	0.586156
GDP binding	GO:0019003	52	5	0.813758	0.026908	50	5	0.80579	0.0753301
double-stranded DNA binding	GO:0003690	59	6	0.821033	0.0829358	56	9	0.0991188	0.549788
Rab GTPase binding	GO:0017137	79	8	0.844945	0.0787075	79	8	0.698646	0.0879089
protein kinase activity	GO:0004672	140	12	0.883456	-0.088022	138	12	1	-0.0644319
signaling receptor binding	GO:0005102	165	16	0.892089	0.035357	160	14	1	-0.0582013
calcium ion binding	GO:0005509	258	23	0.913213	-0.0487516	252	24	0.82554	0.0265399
RNA binding	GO:0003723	930	86	0.951766	-0.0121235	923	88	0.760194	0.0276228
guanosine-3',5'-bis(diphosphate) 3'-diphosphatase activity	GO:0008893	1	0	1	#NUM!	1	0	1	#NUM!
amylo-alpha-1,6-glucosidase activity	GO:0004135	1	0	1	#NUM!	1	0	1	#NUM!
[3-methyl-2-oxobutanoate dehydrogenase (acetyl-transferring)] kinase activity	GO:0047323	1	0	1	#NUM!	1	0	1	#NUM!
DBD domain binding	GO:0050692	2	0	1	#NUM!	2	0	1	#NUM!
protein serine/threonine/tyrosine kinase activity	GO:0004712	21	2	1	0.0173385	23	3	0.467107	0.341033
Pyrin domain binding	GO:0032090	0	0	1	#VALUE!	0	0	1	#VALUE!
betaine-aldehyde dehydrogenase activity	GO:0008802	1	0	1	#NUM!	1	0	1	#NUM!
copper ion binding	GO:0005507	25	2	1	-0.157015	25	1	0.724483	-0.840961
serine-type exopeptidase activity	GO:0070008	1	0	1	#NUM!	1	0	1	#NUM!
glutamate-5-semialdehyde dehydrogenase activity	GO:0004350	1	0	1	#NUM!	1	0	1	#NUM!
arachidonic acid binding	GO:0050544	3	0	1	#NUM!	4	0	1	#NUM!
intracellular phosphatidylinositol-3,5-bisphosphate-sensitive cation channel activity	GO:0097682	1	0	1	#NUM!	1	0	1	#NUM!
Rap guanyl-nucleotide exchange factor activity	GO:0017034	4	0	1	#NUM!	4	0	1	#NUM!
leucine binding	GO:0070728	4	0	1	#NUM!	4	0	1	#NUM!
TAP2 binding	GO:0046979	2	0	1	#NUM!	2	0	1	#NUM!
guanyl-nucleotide exchange factor activity	GO:0005085	52	4	1	-0.196236	53	4	0.815059	-0.206082
phospho-N-acetylmuramoyl-pentapeptide-transferase activity	GO:0008963	1	0	1	#NUM!	1	0	1	#NUM!
UDP-N-acetylglucosamine transmembrane transporter activity	GO:0005462	1	0	1	#NUM!	2	0	1	#NUM!
canalicular bile acid transmembrane transporter activity	GO:0015126	0	0	1	#VALUE!	0	0	1	#VALUE!
myosin-light-chain-phosphatase activity	GO:0050115	1	0	1	#NUM!	1	0	1	#NUM!
alpha-2A adrenergic receptor binding	GO:0031694	3	0	1	#NUM!	3	0	1	#NUM!
dihydropyrimidinase activity	GO:0004157	1	0	1	#NUM!	1	0	1	#NUM!
serine-tRNA ligase activity	GO:0004828	2	0	1	#NUM!	1	0	1	#NUM!
nitrilase activity	GO:0000257	1	0	1	#NUM!	1	0	1	#NUM!
RNA 2'-O-methyltransferase activity	GO:0062105	1	0	1	#NUM!	1	0	1	#NUM!
JUN kinase kinase activity	GO:0008545	2	0	1	#NUM!	2	0	1	#NUM!
phospholipase inhibitor activity	GO:0004859	5	0	1	#NUM!	4	0	1	#NUM!
choline transmembrane transporter activity	GO:0015220	1	0	1	#NUM!	1	0	1	#NUM!
ribonucleoside-diphosphate reductase activity, thioredoxin disulfide as acceptor	GO:0004748	2	0	1	#NUM!	2	0	1	#NUM!
heparan sulfate sulfotransferase activity	GO:0034483	1	0	1	#NUM!	0	0	1	#VALUE!
oxidoreductase activity, acting on peroxide as acceptor	GO:0016684	3	0	1	#NUM!	3	0	1	#NUM!
procollagen-lysine 5-dioxygenase activity	GO:0008475	2	0	1	#NUM!	2	0	1	#NUM!
arginine binding	GO:0034618	1	0	1	#NUM!	1	0	1	#NUM!
MutSalpha complex binding	GO:0032407	4	0	1	#NUM!	4	0	1	#NUM!
very long chain acyl-CoA hydrolase activity	GO:0052817	0	0	1	#VALUE!	0	0	1	#VALUE!
forked DNA-dependent helicase activity	GO:0061749	1	0	1	#NUM!	1	0	1	#NUM!
nicotinate phosphoribosyltransferase activity	GO:0004516	1	0	1	#NUM!	1	0	1	#NUM!
glycogen debranching enzyme activity	GO:0004133	1	0	1	#NUM!	1	0	1	#NUM!
ganglioside GM3 binding	GO:1905575	1	0	1	#NUM!	1	0	1	#NUM!
glucose binding	GO:0005536	6	0	1	#NUM!	6	0	1	#NUM!
maleylacetoacetate isomerase activity	GO:0016034	1	0	1	#NUM!	1	0	1	#NUM!
NEDD8 activating enzyme activity	GO:0019781	2	0	1	#NUM!	2	0	1	#NUM!
growth hormone receptor binding	GO:0005131	4	0	1	#NUM!	4	0	1	#NUM!
farnesyltranstransferase activity	GO:0004311	1	0	1	#NUM!	1	0	1	#NUM!
omega peptidase activity	GO:0008242	2	0	1	#NUM!	2	0	1	#NUM!
death receptor activity	GO:0005035	0	0	1	#VALUE!	0	0	1	#VALUE!
DNA topoisomerase activity	GO:0003916	1	0	1	#NUM!	1	0	1	#NUM!
L-dopa O-methyltransferase activity	GO:0102084	1	0	1	#NUM!	1	0	1	#NUM!
mRNA (adenine-N1-)-methyltransferase activity	GO:0061953	1	0	1	#NUM!	1	0	1	#NUM!
type 2 angiotensin receptor binding	GO:0031703	1	0	1	#NUM!	1	0	1	#NUM!
3-hydroxy-behenoyl-CoA dehydratase activity	GO:0102344	1	0	1	#NUM!	1	0	1	#NUM!
iron-responsive element binding	GO:0030350	2	0	1	#NUM!	2	0	1	#NUM!
voltage-gated potassium channel activity involved in bundle of His cell action potential repolarization	GO:0086087	1	0	1	#NUM!	1	0	1	#NUM!
indanol dehydrogenase activity	GO:0047718	2	0	1	#NUM!	2	0	1	#NUM!
androsterone dehydrogenase activity	GO:0047023	2	0	1	#NUM!	2	0	1	#NUM!
tubulin deacetylase activity	GO:0042903	1	0	1	#NUM!	1	0	1	#NUM!
orotidine-5'-phosphate decarboxylase activity	GO:0004590	1	0	1	#NUM!	1	0	1	#NUM!
folic acid transmembrane transporter activity	GO:0008517	2	0	1	#NUM!	2	0	1	#NUM!
C-5 sterol desaturase activity	GO:0000248	1	0	1	#NUM!	1	0	1	#NUM!
transferase activity, transferring hexosyl groups	GO:0016758	1	0	1	#NUM!	1	0	1	#NUM!
glycogen synthase activity, transferring glucose-1-phosphate	GO:0061547	1	0	1	#NUM!	1	0	1	#NUM!
transferrin receptor binding	GO:1990459	6	0	1	#NUM!	6	0	1	#NUM!
fructose-2,6-bisphosphate 2-phosphatase activity	GO:0004331	3	0	1	#NUM!	2	0	1	#NUM!
structural constituent of egg coat	GO:0035804	1	0	1	#NUM!	1	0	1	#NUM!
arginine transmembrane transporter activity	GO:0015181	0	0	1	#VALUE!	0	0	1	#VALUE!
inositol monophosphate 1-phosphatase activity	GO:0008934	2	0	1	#NUM!	2	0	1	#NUM!
telomerase activity	GO:0003720	3	0	1	#NUM!	3	1	0.253259	1.2793
IMP dehydrogenase activity	GO:0003938	2	0	1	#NUM!	2	0	1	#NUM!
alpha-1,2-mannosyltransferase activity	GO:0000026	0	0	1	#VALUE!	0	0	1	#VALUE!
neurotrophin TRKC receptor binding	GO:0005170	1	0	1	#NUM!	1	0	1	#NUM!
exo-alpha-(2->8)-sialidase activity	GO:0052796	2	0	1	#NUM!	2	0	1	#NUM!
galactosylgalactosylglucosylceramide beta-D-acetylgalactosaminyltransferase activity	GO:0047273	1	0	1	#NUM!	1	0	1	#NUM!
beta-galactoside (CMP) alpha-2,3-sialyltransferase activity	GO:0003836	3	0	1	#NUM!	3	0	1	#NUM!
sphingosine-1-phosphate receptor activity	GO:0038036	1	0	1	#NUM!	1	0	1	#NUM!
peptide transmembrane transporter activity	GO:1904680	2	0	1	#NUM!	2	0	1	#NUM!
L-xylulose reductase (NADP+) activity	GO:0050038	1	0	1	#NUM!	1	0	1	#NUM!
beta-3 adrenergic receptor binding	GO:0031699	1	0	1	#NUM!	1	0	1	#NUM!
purine nucleobase transmembrane transporter activity	GO:0005345	0	0	1	#VALUE!	0	0	1	#VALUE!
flavonol 3-sulfotransferase activity	GO:0047894	2	0	1	#NUM!	2	0	1	#NUM!
vitamin D response element binding	GO:0070644	1	0	1	#NUM!	1	0	1	#NUM!
Lys63-specific deubiquitinase activity	GO:0061578	10	1	1	0.0661287	10	1	1	0.0753301
box H/ACA snoRNP complex binding	GO:0062065	0	0	1	#VALUE!	0	0	1	#VALUE!
Fc-gamma receptor I complex binding	GO:0034988	1	0	1	#NUM!	2	0	1	#NUM!
carboxypeptidase activity	GO:0004180	4	0	1	#NUM!	4	0	1	#NUM!
NEDD8 transferase activity	GO:0019788	5	0	1	#NUM!	5	0	1	#NUM!
histone acetyltransferase activity (H4-K12 specific)	GO:0043997	0	0	1	#VALUE!	0	0	1	#VALUE!
RNA polymerase II general transcription initiation factor binding	GO:0001091	1	0	1	#NUM!	1	0	1	#NUM!
sodium:proton antiporter activity involved in regulation of cardiac muscle cell membrane potential	GO:0086040	1	0	1	#NUM!	1	0	1	#NUM!
histamine N-methyltransferase activity	GO:0046539	1	0	1	#NUM!	1	0	1	#NUM!
aconitate hydratase activity	GO:0003994	3	0	1	#NUM!	3	0	1	#NUM!
four-way junction helicase activity	GO:0009378	3	0	1	#NUM!	2	0	1	#NUM!
NADP+ binding	GO:0070401	1	0	1	#NUM!	1	0	1	#NUM!
pseudophosphatase activity	GO:0001691	1	0	1	#NUM!	1	0	1	#NUM!
ferrochelatase activity	GO:0004325	1	0	1	#NUM!	1	0	1	#NUM!
sodium-independent organic anion transmembrane transporter activity	GO:0015347	2	0	1	#NUM!	2	0	1	#NUM!
NEDD8 conjugating enzyme activity	GO:0061654	1	0	1	#NUM!	1	0	1	#NUM!
cyclin-dependent protein serine/threonine kinase regulator activity	GO:0016538	20	1	1	-0.627018	20	1	1	-0.617817
gamma-glutamylaminecyclotransferase activity	GO:0061929	0	0	1	#VALUE!	1	1	0.0927437	2.37792
oxoglutarate:malate antiporter activity	GO:0015367	1	0	1	#NUM!	1	0	1	#NUM!
insulin-like growth factor binding	GO:0005520	8	0	1	#NUM!	8	0	1	#NUM!
very-long-chain-acyl-CoA dehydrogenase activity	GO:0017099	2	0	1	#NUM!	2	0	1	#NUM!
voltage-gated calcium channel activity involved in AV node cell action potential	GO:0086056	1	0	1	#NUM!	1	0	1	#NUM!
lysophosphatidic acid phosphatase activity	GO:0052642	1	0	1	#NUM!	1	0	1	#NUM!
farnesylated protein binding	GO:0001918	0	0	1	#VALUE!	1	0	1	#NUM!
dodecenoyl-CoA delta-isomerase activity	GO:0004165	3	0	1	#NUM!	2	0	1	#NUM!
box H/ACA snoRNA binding	GO:0034513	4	0	1	#NUM!	4	0	1	#NUM!
coproporphyrinogen oxidase activity	GO:0004109	1	0	1	#NUM!	1	0	1	#NUM!
carnitine O-palmitoyltransferase activity	GO:0004095	1	0	1	#NUM!	1	0	1	#NUM!
glycine transmembrane transporter activity	GO:0015187	1	0	1	#NUM!	1	0	1	#NUM!
RNA polymerase III type 2 promoter sequence-specific DNA binding	GO:0001003	1	0	1	#NUM!	1	0	1	#NUM!
clathrin heavy chain binding	GO:0032050	7	0	1	#NUM!	7	0	1	#NUM!
hydroxymethylbilane synthase activity	GO:0004418	1	0	1	#NUM!	1	0	1	#NUM!
leukotriene-A4 hydrolase activity	GO:0004463	1	0	1	#NUM!	1	0	1	#NUM!
G protein-coupled adenosine receptor activity	GO:0001609	2	0	1	#NUM!	2	0	1	#NUM!
glutamate dehydrogenase [NAD(P)+] activity	GO:0004353	2	0	1	#NUM!	2	0	1	#NUM!
protein tyrosine phosphatase activator activity	GO:0008160	1	0	1	#NUM!	2	0	1	#NUM!
leukemia inhibitory factor receptor binding	GO:0005146	0	0	1	#VALUE!	0	0	1	#VALUE!
acetylpyruvate hydrolase activity	GO:0018773	1	0	1	#NUM!	1	0	1	#NUM!
glutaminase activity	GO:0004359	2	0	1	#NUM!	2	0	1	#NUM!
molybdopterin synthase activity	GO:0030366	3	0	1	#NUM!	3	0	1	#NUM!
protein tyrosine kinase inhibitor activity	GO:0030292	3	0	1	#NUM!	3	0	1	#NUM!
8-oxo-7,8-dihydrodeoxyguanosine triphosphate pyrophosphatase activity	GO:0035539	2	0	1	#NUM!	1	0	1	#NUM!
cerebroside-sulfatase activity	GO:0004098	1	0	1	#NUM!	1	0	1	#NUM!
GDP-L-fucose synthase activity	GO:0050577	1	0	1	#NUM!	1	0	1	#NUM!
RNA transmembrane transporter activity	GO:0051033	1	0	1	#NUM!	1	0	1	#NUM!
L-methionine-(R)-S-oxide reductase activity	GO:0033745	2	0	1	#NUM!	2	0	1	#NUM!
brain-derived neurotrophic factor-activated receptor activity	GO:0060175	1	0	1	#NUM!	1	0	1	#NUM!
dCMP deaminase activity	GO:0004132	1	0	1	#NUM!	1	0	1	#NUM!
dUTP phosphohydrolase activity	GO:0102487	1	0	1	#NUM!	0	0	1	#VALUE!
glycine N-acyltransferase activity	GO:0047961	1	0	1	#NUM!	1	0	1	#NUM!
(3R)-hydroxymyristoyl-[acyl-carrier-protein] dehydratase activity	GO:0008659	1	0	1	#NUM!	1	0	1	#NUM!
mitochondrial sequence-specific DNA-binding transcription factor activity	GO:0034246	1	0	1	#NUM!	1	0	1	#NUM!
phosphatidylinositol-3,5-bisphosphate phosphatase activity	GO:0106018	2	0	1	#NUM!	1	0	1	#NUM!
calmodulin-dependent cyclic-nucleotide phosphodiesterase activity	GO:0004117	1	0	1	#NUM!	1	0	1	#NUM!
[heparan sulfate]-glucosamine 3-sulfotransferase 3 activity	GO:0033872	1	0	1	#NUM!	0	0	1	#VALUE!
bile acid receptor activity	GO:0038181	0	0	1	#VALUE!	0	0	1	#VALUE!
lactose synthase activity	GO:0004461	1	0	1	#NUM!	1	0	1	#NUM!
chemokine (C-C motif) ligand 5 binding	GO:0071791	0	0	1	#VALUE!	0	0	1	#VALUE!
histone acetyltransferase binding	GO:0035035	23	2	1	-0.0736333	23	2	1	-0.0644319
guanosine-diphosphatase activity	GO:0004382	1	0	1	#NUM!	1	0	1	#NUM!
phosphoglycerate mutase activity	GO:0004619	2	0	1	#NUM!	2	0	1	#NUM!
mitochondrion targeting sequence binding	GO:0030943	2	0	1	#NUM!	2	0	1	#NUM!
threonine-tRNA ligase activity	GO:0004829	3	0	1	#NUM!	3	0	1	#NUM!
oxidoreduction-driven active transmembrane transporter activity	GO:0015453	1	0	1	#NUM!	1	0	1	#NUM!
interleukin-8 receptor binding	GO:0005153	1	0	1	#NUM!	1	0	1	#NUM!
purinergic nucleotide receptor activity	GO:0001614	3	0	1	#NUM!	3	0	1	#NUM!
inositol hexakisphosphate 3-kinase activity	GO:0052724	1	0	1	#NUM!	1	0	1	#NUM!
gamma-glutamylcyclotransferase activity	GO:0003839	0	0	1	#VALUE!	0	0	1	#VALUE!
voltage-gated sodium channel activity involved in Purkinje myocyte action potential	GO:0086062	1	0	1	#NUM!	0	0	1	#VALUE!
cytosolic dipeptidase activity	GO:0102008	1	0	1	#NUM!	1	0	1	#NUM!
alcohol binding	GO:0043178	1	0	1	#NUM!	1	0	1	#NUM!
MutSbeta complex binding	GO:0032408	2	0	1	#NUM!	2	0	1	#NUM!
Fas-activated serine/threonine kinase activity	GO:0033867	1	0	1	#NUM!	1	0	1	#NUM!
flap endonuclease activity	GO:0048256	1	0	1	#NUM!	1	0	1	#NUM!
ATP-dependent 3'-5' DNA/RNA helicase activity	GO:0033681	1	0	1	#NUM!	1	0	1	#NUM!
channel regulator activity	GO:0016247	1	0	1	#NUM!	1	0	1	#NUM!
sn-1-glycerol-3-phosphate C16:0-DCA-CoA acyl transferase activity	GO:0102420	1	0	1	#NUM!	1	0	1	#NUM!
structural constituent of synapse	GO:0098918	1	0	1	#NUM!	1	0	1	#NUM!
vascular endothelial growth factor receptor 1 binding	GO:0043183	3	0	1	#NUM!	3	0	1	#NUM!
methylputrescine oxidase activity	GO:0052599	0	0	1	#VALUE!	0	0	1	#VALUE!
tRNA (guanine-N2-)-methyltransferase activity	GO:0004809	0	0	1	#VALUE!	1	0	1	#NUM!
cholestenol delta-isomerase activity	GO:0047750	2	0	1	#NUM!	1	0	1	#NUM!
low-density lipoprotein particle receptor binding	GO:0050750	17	1	1	-0.4645	16	1	1	-0.394674
GKAP/Homer scaffold activity	GO:0030160	4	0	1	#NUM!	4	0	1	#NUM!
betaine-homocysteine S-methyltransferase activity	GO:0047150	0	0	1	#VALUE!	0	0	1	#VALUE!
phosphatidylinositol-5-phosphate binding	GO:0010314	11	1	1	-0.0291815	11	1	1	-0.0199801
peroxynitrite reductase activity	GO:0072541	1	0	1	#NUM!	1	0	1	#NUM!
histone pre-mRNA DCP binding	GO:0071208	3	0	1	#NUM!	3	0	1	#NUM!
endoribonuclease activity, producing 3'-phosphomonoesters	GO:0016892	1	0	1	#NUM!	1	0	1	#NUM!
biotin-protein ligase activity	GO:0018271	1	0	1	#NUM!	1	0	1	#NUM!
lactoylglutathione lyase activity	GO:0004462	1	0	1	#NUM!	1	0	1	#NUM!
GMP reductase activity	GO:0003920	1	0	1	#NUM!	1	0	1	#NUM!
interleukin-8 receptor activity	GO:0004918	0	0	1	#VALUE!	0	0	1	#VALUE!
superoxide dismutase copper chaperone activity	GO:0016532	1	0	1	#NUM!	1	0	1	#NUM!
metallochaperone activity	GO:0016530	1	0	1	#NUM!	1	0	1	#NUM!
alpha-2 macroglobulin receptor activity	GO:0016964	1	0	1	#NUM!	1	0	1	#NUM!
geranial:oxygen oxidoreductase activity	GO:0102797	1	0	1	#NUM!	1	0	1	#NUM!
peroxiredoxin activity	GO:0051920	3	0	1	#NUM!	3	0	1	#NUM!
structural constituent of postsynapse	GO:0099186	2	0	1	#NUM!	2	0	1	#NUM!
acyl-L-homoserine-lactone lactonohydrolase activity	GO:0102007	1	0	1	#NUM!	1	0	1	#NUM!
translation release factor activity	GO:0003747	2	0	1	#NUM!	2	0	1	#NUM!
2'-5'-oligoadenylate synthetase activity	GO:0001730	2	0	1	#NUM!	2	1	0.176899	1.68477
heme transporter activity	GO:0015232	1	0	1	#NUM!	0	0	1	#VALUE!
axon guidance receptor activity	GO:0008046	7	0	1	#NUM!	7	0	1	#NUM!
keratan sulfotransferase activity	GO:0045130	1	0	1	#NUM!	1	0	1	#NUM!
preribosome binding	GO:1990275	1	0	1	#NUM!	0	0	1	#VALUE!
mu-type opioid receptor binding	GO:0031852	2	0	1	#NUM!	2	0	1	#NUM!
ferric-chelate reductase activity	GO:0000293	2	0	1	#NUM!	2	0	1	#NUM!
interleukin-16 binding	GO:0042011	1	0	1	#NUM!	1	0	1	#NUM!
propionyl-CoA C2-trimethyltridecanoyltransferase activity	GO:0050632	1	0	1	#NUM!	1	0	1	#NUM!
mitogen-activated protein kinase binding	GO:0051019	17	1	1	-0.4645	16	2	0.655151	0.298474
centromeric DNA binding	GO:0019237	5	0	1	#NUM!	5	0	1	#NUM!
calmodulin-dependent protein phosphatase activity	GO:0033192	5	0	1	#NUM!	5	0	1	#NUM!
ribosylnicotinate kinase activity	GO:0061769	1	0	1	#NUM!	1	0	1	#NUM!
modified amino acid binding	GO:0072341	2	0	1	#NUM!	2	0	1	#NUM!
extracellularly ATP-gated cation channel activity	GO:0004931	3	0	1	#NUM!	3	0	1	#NUM!
voltage-gated cation channel activity	GO:0022843	2	0	1	#NUM!	2	0	1	#NUM!
phosphatidylinositol 3-kinase activity	GO:0035004	4	0	1	#NUM!	5	2	0.0710771	1.46162
MIT domain binding	GO:0090541	2	0	1	#NUM!	2	0	1	#NUM!
glyoxylate reductase (NADP) activity	GO:0030267	1	0	1	#NUM!	1	0	1	#NUM!
polynucleotide 3'-phosphatase activity	GO:0046403	2	0	1	#NUM!	2	0	1	#NUM!
calcium-induced calcium release activity	GO:0048763	3	0	1	#NUM!	3	0	1	#NUM!
bile acid transmembrane transporter activity	GO:0015125	1	0	1	#NUM!	1	0	1	#NUM!
histone deacetylase activity (H4-K16 specific)	GO:0034739	1	0	1	#NUM!	1	0	1	#NUM!
serine hydrolase activity	GO:0017171	1	0	1	#NUM!	1	0	1	#NUM!
acetyl-CoA hydrolase activity	GO:0003986	1	0	1	#NUM!	1	0	1	#NUM!
Arp2/3 complex binding	GO:0071933	4	0	1	#NUM!	4	0	1	#NUM!
neuropeptide receptor binding	GO:0071855	1	0	1	#NUM!	0	0	1	#VALUE!
solute:proton symporter activity	GO:0015295	1	0	1	#NUM!	1	0	1	#NUM!
hydroxypyruvate isomerase activity	GO:0008903	1	0	1	#NUM!	1	0	1	#NUM!
L-alanine:2-oxoglutarate aminotransferase activity	GO:0004021	0	0	1	#VALUE!	0	0	1	#VALUE!
host cell surface receptor binding	GO:0046789	1	0	1	#NUM!	0	0	1	#VALUE!
NAD+ binding	GO:0070403	6	0	1	#NUM!	6	0	1	#NUM!
3-hydroxyisobutyryl-CoA hydrolase activity	GO:0003860	1	0	1	#NUM!	1	0	1	#NUM!
pyrroline-5-carboxylate reductase activity	GO:0004735	2	0	1	#NUM!	2	0	1	#NUM!
fatty-acyl-CoA transmembrane transporter activity	GO:0015607	1	0	1	#NUM!	1	0	1	#NUM!
Krueppel-associated box domain binding	GO:0035851	2	0	1	#NUM!	2	0	1	#NUM!
interleukin-15 receptor activity	GO:0042010	0	0	1	#VALUE!	0	0	1	#VALUE!
interleukin-1 type II receptor antagonist activity	GO:0045353	1	0	1	#NUM!	0	0	1	#VALUE!
L-valine transaminase activity	GO:0052655	2	0	1	#NUM!	2	0	1	#NUM!
sodium:bicarbonate symporter activity	GO:0008510	1	0	1	#NUM!	1	0	1	#NUM!
ubiquitin-specific protease activity involved in negative regulation of retrograde protein transport, ER to cytosol	GO:1904265	1	0	1	#NUM!	1	0	1	#NUM!
deoxyribonuclease I activity	GO:0004530	1	0	1	#NUM!	2	0	1	#NUM!
interleukin-4 receptor activity	GO:0004913	0	0	1	#VALUE!	0	0	1	#VALUE!
Ran GTPase binding	GO:0008536	26	2	1	-0.196236	26	1	0.507652	-0.880181
CTP synthase activity	GO:0003883	1	0	1	#NUM!	1	0	1	#NUM!
inorganic anion exchanger activity	GO:0005452	2	0	1	#NUM!	2	0	1	#NUM!
omega-6 fatty acid desaturase activity	GO:0045485	1	0	1	#NUM!	1	0	1	#NUM!
tropomyosin binding	GO:0005523	4	0	1	#NUM!	4	0	1	#NUM!
succinate transmembrane transporter activity	GO:0015141	0	0	1	#VALUE!	0	0	1	#VALUE!
threonine racemase activity	GO:0018114	1	0	1	#NUM!	1	0	1	#NUM!
intronic transcription regulatory region sequence-specific DNA binding	GO:0001161	2	0	1	#NUM!	2	0	1	#NUM!
poly-ADP-D-ribose binding	GO:0072572	1	0	1	#NUM!	1	0	1	#NUM!
fumarylpyruvate hydrolase activity	GO:0034545	1	0	1	#NUM!	1	0	1	#NUM!
TFIIIC-class transcription factor complex binding	GO:0001156	1	0	1	#NUM!	1	0	1	#NUM!
glucosaminylgalactosylglucosylceramide beta-galactosyltransferase activity	GO:0047275	1	0	1	#NUM!	1	0	1	#NUM!
calcitonin receptor activity	GO:0004948	1	0	1	#NUM!	0	0	1	#VALUE!
8-oxo-dGTP phosphohydrolase activity	GO:0102490	1	0	1	#NUM!	0	0	1	#VALUE!
DNA N-glycosylase activity	GO:0019104	6	0	1	#NUM!	6	0	1	#NUM!
RNA polymerase III general transcription initiation factor activity	GO:0000995	2	0	1	#NUM!	2	0	1	#NUM!
cyclic ADP-ribose hydrolase	GO:0061812	0	0	1	#VALUE!	0	0	1	#VALUE!
S-adenosyl-L-methionine binding	GO:1904047	4	0	1	#NUM!	4	1	0.322545	0.991621
glutamine-fructose-6-phosphate transaminase (isomerizing) activity	GO:0004360	2	0	1	#NUM!	2	0	1	#NUM!
RNA polymerase II transcription corepressor binding	GO:0001226	1	0	1	#NUM!	1	0	1	#NUM!
phosphatidylinositol-3,4-bisphosphate 5-kinase activity	GO:0052812	4	0	1	#NUM!	4	1	0.322545	0.991621
amidase activity	GO:0004040	2	0	1	#NUM!	2	0	1	#NUM!
tubulin binding	GO:0015631	31	2	1	-0.372126	31	1	0.357961	-1.05607
N-acetylglucosamine-1-phosphodiester alpha-N-acetylglucosaminidase activity	GO:0003944	1	0	1	#NUM!	1	0	1	#NUM!
endoribonuclease activity, cleaving siRNA-paired mRNA	GO:0070551	1	0	1	#NUM!	1	0	1	#NUM!
oxalate transmembrane transporter activity	GO:0019531	1	0	1	#NUM!	1	1	0.0927437	2.37792
NAD+ nucleotidase, cyclic ADP-ribose generating	GO:0061809	0	0	1	#VALUE!	0	0	1	#VALUE!
adenylylsulfate kinase activity	GO:0004020	1	0	1	#NUM!	1	0	1	#NUM!
oxygen binding	GO:0019825	10	1	1	0.0661287	8	1	0.541166	0.298474
F-box domain binding	GO:1990444	1	0	1	#NUM!	1	0	1	#NUM!
protein tyrosine/threonine phosphatase activity	GO:0008330	3	0	1	#NUM!	3	0	1	#NUM!
fucosyltransferase activity	GO:0008417	2	0	1	#NUM!	2	1	0.176899	1.68477
hydrolase activity, hydrolyzing O-glycosyl compounds	GO:0004553	3	0	1	#NUM!	3	0	1	#NUM!
enzyme activator activity	GO:0008047	25	2	1	-0.157015	25	4	0.284354	0.545334
signal recognition particle binding	GO:0005047	3	0	1	#NUM!	3	0	1	#NUM!
myosin II binding	GO:0045159	5	0	1	#NUM!	5	0	1	#NUM!
asialoglycoprotein receptor activity	GO:0004873	0	0	1	#VALUE!	0	0	1	#VALUE!
unmethylated CpG binding	GO:0045322	1	0	1	#NUM!	1	0	1	#NUM!
integrin binding involved in cell-matrix adhesion	GO:0098640	0	0	1	#VALUE!	0	0	1	#VALUE!
receptor activator activity	GO:0030546	2	0	1	#NUM!	2	0	1	#NUM!
serine-pyruvate transaminase activity	GO:0004760	0	0	1	#VALUE!	1	0	1	#NUM!
11-beta-hydroxysteroid dehydrogenase (NADP+) activity	GO:0070524	1	0	1	#NUM!	1	0	1	#NUM!
signaling pattern recognition receptor activity	GO:0008329	4	0	1	#NUM!	4	0	1	#NUM!
tRNA (cytosine-5-)-methyltransferase activity	GO:0016428	1	0	1	#NUM!	1	0	1	#NUM!
L-cystine transmembrane transporter activity	GO:0015184	0	0	1	#VALUE!	1	0	1	#NUM!
piRNA binding	GO:0034584	3	0	1	#NUM!	1	0	1	#NUM!
fucosylgalactoside 3-alpha-galactosyltransferase activity	GO:0004381	1	0	1	#NUM!	1	0	1	#NUM!
threonine synthase activity	GO:0004795	1	0	1	#NUM!	1	0	1	#NUM!
cAMP-dependent protein kinase inhibitor activity	GO:0004862	6	0	1	#NUM!	5	0	1	#NUM!
glutathione hydrolase activity	GO:0036374	1	0	1	#NUM!	1	0	1	#NUM!
exo-alpha-(2->3)-sialidase activity	GO:0052794	2	0	1	#NUM!	2	0	1	#NUM!
beta-2-microglobulin binding	GO:0030881	2	0	1	#NUM!	2	0	1	#NUM!
argininosuccinate lyase activity	GO:0004056	1	0	1	#NUM!	1	0	1	#NUM!
VEGF-B-activated receptor activity	GO:0036327	1	0	1	#NUM!	1	0	1	#NUM!
poly(ADP-ribose) glycohydrolase activity	GO:0004649	1	0	1	#NUM!	1	0	1	#NUM!
phospholipase A2 activity consuming 1,2-dioleoylphosphatidylethanolamine)	GO:0102568	6	0	1	#NUM!	5	0	1	#NUM!
hydrolase activity, hydrolyzing N-glycosyl compounds	GO:0016799	1	0	1	#NUM!	1	0	1	#NUM!
ethanolaminephosphotransferase activity	GO:0004307	1	0	1	#NUM!	1	0	1	#NUM!
polynucleotide adenylyltransferase activity	GO:0004652	3	0	1	#NUM!	3	0	1	#NUM!
4-aminobutyrate transaminase activity	GO:0003867	1	0	1	#NUM!	1	0	1	#NUM!
2,3-diketo-5-methylthiopentyl-1-phosphate enolase activity	GO:0043715	1	0	1	#NUM!	1	0	1	#NUM!
ATPase inhibitor activity	GO:0042030	3	0	1	#NUM!	3	0	1	#NUM!
glyceraldehyde-3-phosphate dehydrogenase (NAD+) (non-phosphorylating) activity	GO:0043878	3	0	1	#NUM!	3	0	1	#NUM!
structural constituent of epidermis	GO:0030280	1	0	1	#NUM!	1	0	1	#NUM!
sulfate adenylyltransferase (ATP) activity	GO:0004781	1	0	1	#NUM!	1	0	1	#NUM!
glutamate-ammonia ligase activity	GO:0004356	1	0	1	#NUM!	1	0	1	#NUM!
molybdopterin cofactor binding	GO:0043546	3	0	1	#NUM!	3	0	1	#NUM!
tRNA methyltransferase activity	GO:0008175	3	0	1	#NUM!	3	0	1	#NUM!
RS domain binding	GO:0050733	4	0	1	#NUM!	4	0	1	#NUM!
biotin-[acetyl-CoA-carboxylase] ligase activity	GO:0004077	1	0	1	#NUM!	1	0	1	#NUM!
gamma-glutamyl carboxylase activity	GO:0008488	0	0	1	#VALUE!	0	0	1	#VALUE!
inositol diphosphate pentakisphosphate diphosphatase activity	GO:0052842	3	0	1	#NUM!	3	0	1	#NUM!
SUMO polymer binding	GO:0032184	5	0	1	#NUM!	5	0	1	#NUM!
nitrate reductase activity	GO:0008940	1	0	1	#NUM!	1	0	1	#NUM!
calcidiol binding	GO:1902118	0	0	1	#VALUE!	0	0	1	#VALUE!
delta-catenin binding	GO:0070097	3	0	1	#NUM!	3	0	1	#NUM!
cytoskeletal protein binding	GO:0008092	44	4	1	-0.0291815	42	3	1	-0.261142
L-serine ammonia-lyase activity	GO:0003941	1	0	1	#NUM!	1	0	1	#NUM!
phosphatidylethanolamine binding	GO:0008429	3	0	1	#NUM!	3	0	1	#NUM!
secondary active organic cation transmembrane transporter activity	GO:0008513	0	0	1	#VALUE!	0	0	1	#VALUE!
exoribonuclease activity, producing 5'-phosphomonoesters	GO:0016896	1	0	1	#NUM!	1	0	1	#NUM!
secretin receptor activity	GO:0015055	0	0	1	#VALUE!	0	0	1	#VALUE!
oxytocin receptor binding	GO:0031855	0	0	1	#VALUE!	0	0	1	#VALUE!
D5 dopamine receptor binding	GO:0031752	2	0	1	#NUM!	2	0	1	#NUM!
DNA clamp unloader activity	GO:0061860	1	0	1	#NUM!	1	0	1	#NUM!
sphingomyelin synthase activity	GO:0033188	1	0	1	#NUM!	1	0	1	#NUM!
drug transmembrane transporter activity	GO:0015238	1	0	1	#NUM!	1	0	1	#NUM!
uridylate kinase activity	GO:0009041	1	0	1	#NUM!	1	0	1	#NUM!
exodeoxyribonuclease III activity	GO:0008853	4	0	1	#NUM!	4	0	1	#NUM!
methenyltetrahydrofolate cyclohydrolase activity	GO:0004477	1	0	1	#NUM!	1	0	1	#NUM!
endodeoxyribonuclease activity	GO:0004520	6	0	1	#NUM!	6	0	1	#NUM!
sodium-dependent phosphate transmembrane transporter activity	GO:0015321	1	0	1	#NUM!	0	0	1	#VALUE!
acyl binding	GO:0000035	1	0	1	#NUM!	1	0	1	#NUM!
inorganic diphosphatase activity	GO:0004427	1	0	1	#NUM!	1	0	1	#NUM!
3-hydroxyoctanoyl-[acyl-carrier-protein] dehydratase activity	GO:0047451	1	0	1	#NUM!	1	0	1	#NUM!
translation release factor activity, codon specific	GO:0016149	1	0	1	#NUM!	1	0	1	#NUM!
ribonuclease activity	GO:0004540	6	0	1	#NUM!	6	0	1	#NUM!
cation binding	GO:0043169	2	0	1	#NUM!	2	0	1	#NUM!
platelet-derived growth factor alpha-receptor activity	GO:0005018	1	0	1	#NUM!	1	0	1	#NUM!
3-chloroallyl aldehyde dehydrogenase activity	GO:0004028	3	0	1	#NUM!	3	0	1	#NUM!
mevalonate kinase activity	GO:0004496	1	0	1	#NUM!	1	0	1	#NUM!
pyrimidine ribonucleotide binding	GO:0032557	1	0	1	#NUM!	1	0	1	#NUM!
cystathionine gamma-lyase activity	GO:0004123	1	0	1	#NUM!	1	0	1	#NUM!
granulocyte macrophage colony-stimulating factor receptor binding	GO:0005129	0	0	1	#VALUE!	0	0	1	#VALUE!
S-formylglutathione hydrolase activity	GO:0018738	1	0	1	#NUM!	1	0	1	#NUM!
cation channel activity	GO:0005261	3	0	1	#NUM!	2	0	1	#NUM!
glutaminyl-tRNA synthase (glutamine-hydrolyzing) activity	GO:0050567	2	0	1	#NUM!	2	0	1	#NUM!
amyloid-beta binding	GO:0001540	42	4	1	0.0173385	41	4	0.789052	0.0506375
fructokinase activity	GO:0008865	2	0	1	#NUM!	2	0	1	#NUM!
chloride channel inhibitor activity	GO:0019869	7	0	1	#NUM!	7	0	1	#NUM!
rhodopsin kinase activity	GO:0050254	1	0	1	#NUM!	2	0	1	#NUM!
cytochrome-b5 reductase activity, acting on NAD(P)H	GO:0004128	3	0	1	#NUM!	3	0	1	#NUM!
N-acylphosphatidylethanolamine-specific phospholipase D activity	GO:0070290	1	0	1	#NUM!	1	0	1	#NUM!
sterol response element binding	GO:0032810	2	0	1	#NUM!	2	0	1	#NUM!
cation transmembrane transporter activity	GO:0008324	1	0	1	#NUM!	1	0	1	#NUM!
neuregulin receptor activity	GO:0038131	1	0	1	#NUM!	1	0	1	#NUM!
interleukin-1 receptor antagonist activity	GO:0005152	1	0	1	#NUM!	0	0	1	#VALUE!
gap junction channel activity	GO:0005243	0	0	1	#VALUE!	0	0	1	#VALUE!
neurotransmitter receptor activity involved in regulation of presynaptic cytosolic calcium ion concentration	GO:0099582	1	0	1	#NUM!	1	0	1	#NUM!
methylenetetrahydrofolate reductase (NAD(P)H) activity	GO:0004489	1	0	1	#NUM!	1	0	1	#NUM!
phospholipase D activator activity	GO:1990583	1	0	1	#NUM!	1	0	1	#NUM!
protein kinase inhibitor activity	GO:0004860	22	2	1	-0.0291815	21	3	0.437263	0.432005
L-leucine transaminase activity	GO:0052654	2	0	1	#NUM!	2	0	1	#NUM!
integrin binding	GO:0005178	63	5	1	-0.164983	61	5	1	-0.123521
calcium-dependent protein serine/threonine phosphatase regulator activity	GO:0008597	2	0	1	#NUM!	2	0	1	#NUM!
modification-dependent protein binding	GO:0140030	1	0	1	#NUM!	1	0	1	#NUM!
protein deacetylase activity	GO:0033558	7	0	1	#NUM!	7	0	1	#NUM!
inositol hexakisphosphate kinase activity	GO:0000828	2	0	1	#NUM!	2	0	1	#NUM!
neuropeptide binding	GO:0042923	1	0	1	#NUM!	1	0	1	#NUM!
ligand-gated ion channel activity involved in regulation of presynaptic membrane potential	GO:0099507	1	0	1	#NUM!	1	0	1	#NUM!
procollagen galactosyltransferase activity	GO:0050211	2	0	1	#NUM!	2	0	1	#NUM!
N6-isopentenyladenosine methylthiotransferase activity	GO:0035597	1	0	1	#NUM!	1	0	1	#NUM!
peptidyl-proline 4-dioxygenase activity	GO:0031545	3	0	1	#NUM!	3	1	0.253259	1.2793
ribonuclease E activity	GO:0008995	1	0	1	#NUM!	1	0	1	#NUM!
inositol-1,4-bisphosphate 1-phosphatase activity	GO:0004441	1	0	1	#NUM!	1	0	1	#NUM!
DNA replication origin binding	GO:0003688	19	1	1	-0.575725	19	1	1	-0.566524
methylenetetrahydrofolate dehydrogenase (NAD+) activity	GO:0004487	1	0	1	#NUM!	1	0	1	#NUM!
carbohydrate derivative binding	GO:0097367	2	0	1	#NUM!	2	0	1	#NUM!
prostaglandin-F synthase activity	GO:0047017	2	0	1	#NUM!	2	0	1	#NUM!
transmembrane transporter activity	GO:0022857	21	2	1	0.0173385	21	2	1	0.0265399
phosphatidylcholine transporter activity	GO:0008525	5	0	1	#NUM!	5	0	1	#NUM!
UDP-xylose transmembrane transporter activity	GO:0005464	0	0	1	#VALUE!	1	0	1	#NUM!
AF-1 domain binding	GO:0050683	1	0	1	#NUM!	1	0	1	#NUM!
cannabinoid receptor activity	GO:0004949	1	0	1	#NUM!	0	0	1	#VALUE!
S-adenosyl-L-methionine:beta-alanine N-methyltransferase activity	GO:0102707	0	0	1	#VALUE!	0	0	1	#VALUE!
dolichyl pyrophosphate Glc1Man9GlcNAc2 alpha-1,3-glucosyltransferase activity	GO:0042283	1	0	1	#NUM!	1	0	1	#NUM!
U6atac snRNA binding	GO:0030624	1	0	1	#NUM!	1	0	1	#NUM!
platelet-activating factor acetyltransferase activity	GO:0047179	2	0	1	#NUM!	2	0	1	#NUM!
bis(5'-adenosyl)-triphosphatase activity	GO:0047710	1	0	1	#NUM!	1	0	1	#NUM!
(S)-3-amino-2-methylpropionate transaminase activity	GO:0047298	1	0	1	#NUM!	1	0	1	#NUM!
steroid 7-alpha-hydroxylase activity	GO:0008387	1	0	1	#NUM!	1	0	1	#NUM!
tyrosine binding	GO:0072545	0	0	1	#VALUE!	0	0	1	#VALUE!
[heparan sulfate]-glucosamine 3-sulfotransferase 1 activity	GO:0008467	1	0	1	#NUM!	0	0	1	#VALUE!
lysophosphatidic acid receptor activity	GO:0070915	1	0	1	#NUM!	1	0	1	#NUM!
extracellularly glycine-gated chloride channel activity	GO:0016934	0	0	1	#VALUE!	1	0	1	#NUM!
intracellular cAMP-activated cation channel activity	GO:0005222	3	0	1	#NUM!	3	0	1	#NUM!
type 1 neuromedin U receptor binding	GO:0031839	0	0	1	#VALUE!	1	0	1	#NUM!
interleukin-27 receptor binding	GO:0045523	1	0	1	#NUM!	1	0	1	#NUM!
LBD domain binding	GO:0050693	3	0	1	#NUM!	3	0	1	#NUM!
glutamate-cysteine ligase catalytic subunit binding	GO:0035226	1	0	1	#NUM!	1	0	1	#NUM!
NAD(P)H oxidase activity	GO:0016174	2	0	1	#NUM!	2	0	1	#NUM!
glycosylceramidase activity	GO:0017042	1	0	1	#NUM!	0	0	1	#VALUE!
interleukin-12 receptor binding	GO:0005143	1	0	1	#NUM!	1	0	1	#NUM!
mannose-1-phosphate guanylyltransferase activity	GO:0004475	1	0	1	#NUM!	1	0	1	#NUM!
sarcosine oxidase activity	GO:0008115	1	0	1	#NUM!	1	0	1	#NUM!
gap junction channel activity involved in AV node cell-bundle of His cell electrical coupling	GO:0086077	1	0	1	#NUM!	0	0	1	#VALUE!
IgA binding	GO:0019862	0	0	1	#VALUE!	0	0	1	#VALUE!
cholesterol O-acyltransferase activity	GO:0034736	2	0	1	#NUM!	2	1	0.176899	1.68477
collagen fibril binding	GO:0098633	1	0	1	#NUM!	1	0	1	#NUM!
glycerophosphoinositol glycerophosphodiesterase activity	GO:0047395	1	0	1	#NUM!	1	0	1	#NUM!
thyroid-stimulating hormone receptor activity	GO:0004996	1	0	1	#NUM!	1	0	1	#NUM!
RNA strand annealing activity	GO:0033592	5	0	1	#NUM!	5	0	1	#NUM!
ceramide kinase activity	GO:0001729	2	0	1	#NUM!	2	0	1	#NUM!
melatonin binding	GO:1904408	1	0	1	#NUM!	1	0	1	#NUM!
D-erythro-sphingosine kinase activity	GO:0017050	0	0	1	#VALUE!	0	0	1	#VALUE!
[protein]-3-O-(N-acetyl-D-glucosaminyl)-L-serine O-N-acetyl-alpha-D-glucosaminase activity	GO:0102167	1	0	1	#NUM!	1	0	1	#NUM!
L-ornithine transmembrane transporter activity	GO:0000064	0	0	1	#VALUE!	0	0	1	#VALUE!
phytanoyl-CoA dioxygenase activity	GO:0048244	1	0	1	#NUM!	1	0	1	#NUM!
calcium activated cation channel activity	GO:0005227	1	0	1	#NUM!	1	0	1	#NUM!
acireductone synthase activity	GO:0043874	1	0	1	#NUM!	1	0	1	#NUM!
beta-1,3-galactosyl-O-glycosyl-glycoprotein beta-1,3-N-acetylglucosaminyltransferase activity	GO:0047223	1	0	1	#NUM!	1	0	1	#NUM!
sulfurtransferase activity	GO:0016783	1	0	1	#NUM!	2	0	1	#NUM!
DNA hairpin binding	GO:0032448	1	0	1	#NUM!	1	0	1	#NUM!
adenylate cyclase binding	GO:0008179	6	0	1	#NUM!	6	0	1	#NUM!
epidermal growth factor binding	GO:0048408	2	0	1	#NUM!	2	0	1	#NUM!
aryl hydrocarbon receptor binding	GO:0017162	6	0	1	#NUM!	6	0	1	#NUM!
myosin II heavy chain binding	GO:0032038	1	0	1	#NUM!	1	0	1	#NUM!
testosterone 17-beta-dehydrogenase (NADP+) activity	GO:0047045	2	0	1	#NUM!	2	0	1	#NUM!
protein adenylyltransferase activity	GO:0070733	1	0	1	#NUM!	1	0	1	#NUM!
thiamine pyrophosphate binding	GO:0030976	4	0	1	#NUM!	4	0	1	#NUM!
NAD DNA ADP-ribosyltransferase activity	GO:0140294	1	0	1	#NUM!	1	0	1	#NUM!
dimethylargininase activity	GO:0016403	1	0	1	#NUM!	1	0	1	#NUM!
voltage-gated sodium channel activity involved in bundle of His cell action potential	GO:0086061	1	0	1	#NUM!	0	0	1	#VALUE!
galactoside binding	GO:0016936	2	0	1	#NUM!	2	0	1	#NUM!
endopeptidase inhibitor activity	GO:0004866	17	1	1	-0.4645	15	1	1	-0.330135
peroxisome matrix targeting signal-2 binding	GO:0005053	1	0	1	#NUM!	1	0	1	#NUM!
alpha-1,6-mannosylglycoprotein 6-beta-N-acetylglucosaminyltransferase activity	GO:0030144	1	0	1	#NUM!	1	0	1	#NUM!
acetoacetate-CoA ligase activity	GO:0030729	1	0	1	#NUM!	1	0	1	#NUM!
branched-chain-amino-acid transaminase activity	GO:0004084	2	0	1	#NUM!	2	0	1	#NUM!
voltage-gated sodium channel activity involved in cardiac muscle cell action potential	GO:0086006	1	0	1	#NUM!	0	0	1	#VALUE!
carbon monoxide binding	GO:0070025	1	0	1	#NUM!	1	0	1	#NUM!
G-protein gamma-subunit binding	GO:0031682	2	0	1	#NUM!	2	0	1	#NUM!
TIR domain binding	GO:0070976	1	0	1	#NUM!	1	0	1	#NUM!
nucleoside triphosphate adenylate kinase activity	GO:0046899	2	0	1	#NUM!	2	0	1	#NUM!
holo-[acyl-carrier-protein] synthase activity	GO:0008897	1	0	1	#NUM!	1	0	1	#NUM!
mitochondrial ribosome binding	GO:0097177	2	0	1	#NUM!	2	0	1	#NUM!
lithium ion binding	GO:0031403	1	0	1	#NUM!	1	0	1	#NUM!
acetylcholine receptor activity	GO:0015464	2	0	1	#NUM!	1	0	1	#NUM!
argininosuccinate synthase activity	GO:0004055	1	0	1	#NUM!	1	0	1	#NUM!
snRNP binding	GO:0070990	2	0	1	#NUM!	2	0	1	#NUM!
phospholipid-hydroperoxide glutathione peroxidase activity	GO:0047066	1	0	1	#NUM!	1	0	1	#NUM!
dGTP phosphohydrolase activity	GO:0102491	1	0	1	#NUM!	0	0	1	#VALUE!
RNA lariat debranching enzyme activator activity	GO:0061632	1	0	1	#NUM!	1	0	1	#NUM!
linoleic acid epoxygenase activity	GO:0071614	1	0	1	#NUM!	1	0	1	#NUM!
erythropoietin receptor activity	GO:0004900	1	0	1	#NUM!	1	0	1	#NUM!
adenylate kinase activity	GO:0004017	6	0	1	#NUM!	6	1	0.442454	0.586156
sphingomyelin phosphodiesterase D activity	GO:0050290	1	0	1	#NUM!	1	0	1	#NUM!
beta-galactosyl-N-acetylglucosaminylgalactosylglucosyl-ceramide beta-1,3-acetylglucosaminyltransferase activity	GO:0008457	1	0	1	#NUM!	1	0	1	#NUM!
ubiquitin modification-dependent histone binding	GO:0061649	2	0	1	#NUM!	2	1	0.176899	1.68477
steroid sulfotransferase activity	GO:0050294	1	0	1	#NUM!	1	0	1	#NUM!
ADP-ribosylserine hydrolase activity	GO:0140292	1	0	1	#NUM!	1	0	1	#NUM!
structural constituent of postsynaptic intermediate filament cytoskeleton	GO:0099184	1	0	1	#NUM!	1	0	1	#NUM!
type 1 galanin receptor binding	GO:0031764	1	0	1	#NUM!	1	0	1	#NUM!
acid sphingomyelin phosphodiesterase activity	GO:0061750	1	0	1	#NUM!	1	0	1	#NUM!
phosphatidylinositol-4-phosphate phosphatase activity	GO:0043812	1	0	1	#NUM!	1	0	1	#NUM!
D1 dopamine receptor binding	GO:0031748	7	0	1	#NUM!	7	0	1	#NUM!
ribulose-phosphate 3-epimerase activity	GO:0004750	1	0	1	#NUM!	1	0	1	#NUM!
receptor-receptor interaction	GO:0090722	1	0	1	#NUM!	1	0	1	#NUM!
3'-5' RNA helicase activity	GO:0034458	1	0	1	#NUM!	1	0	1	#NUM!
AP-3 adaptor complex binding	GO:0035651	2	0	1	#NUM!	1	0	1	#NUM!
pyrimidine nucleotide binding	GO:0019103	1	0	1	#NUM!	1	0	1	#NUM!
L-fucose mutarotase activity	GO:0036373	1	0	1	#NUM!	0	0	1	#VALUE!
organic anion transmembrane transporter activity	GO:0008514	1	0	1	#NUM!	1	0	1	#NUM!
long-chain fatty acyl-CoA binding	GO:0036042	4	0	1	#NUM!	4	0	1	#NUM!
dolichol kinase activity	GO:0004168	1	0	1	#NUM!	1	0	1	#NUM!
diolein transacylation activity	GO:0051265	1	0	1	#NUM!	1	0	1	#NUM!
phosphatidylinositol bisphosphate binding	GO:1902936	1	0	1	#NUM!	1	0	1	#NUM!
SUMO-specific endopeptidase activity	GO:0070139	1	0	1	#NUM!	1	0	1	#NUM!
3-oxoacyl-[acyl-carrier-protein] reductase (NADPH) activity	GO:0004316	1	0	1	#NUM!	1	0	1	#NUM!
nuclear localization sequence binding	GO:0008139	19	1	1	-0.575725	19	1	1	-0.566524
small molecule binding	GO:0036094	0	0	1	#VALUE!	0	0	1	#VALUE!
N-acetylneuraminate lyase activity	GO:0008747	1	0	1	#NUM!	1	0	1	#NUM!
interleukin-1, type II receptor binding	GO:0005151	1	0	1	#NUM!	0	0	1	#VALUE!
peptide binding	GO:0042277	12	1	1	-0.116193	12	1	1	-0.106991
phosphoserine phosphatase activity	GO:0004647	3	0	1	#NUM!	3	0	1	#NUM!
low voltage-gated calcium channel activity	GO:0008332	1	0	1	#NUM!	1	0	1	#NUM!
mechanosensitive ion channel activity	GO:0008381	2	0	1	#NUM!	2	1	0.176899	1.68477
S-(hydroxymethyl)glutathione dehydrogenase activity	GO:0051903	2	0	1	#NUM!	2	0	1	#NUM!
testosterone dehydrogenase (NAD+) activity	GO:0047035	1	0	1	#NUM!	1	0	1	#NUM!
water channel activity	GO:0015250	1	0	1	#NUM!	1	0	1	#NUM!
oxidoreductase activity, acting on a sulfur group of donors, disulfide as acceptor	GO:0016671	1	0	1	#NUM!	1	0	1	#NUM!
neurotrophin receptor activity	GO:0005030	2	0	1	#NUM!	2	0	1	#NUM!
beta-N-acetylglucosaminidase activity	GO:0016231	1	0	1	#NUM!	1	0	1	#NUM!
NAD(P)+ nucleosidase activity	GO:0050135	0	0	1	#VALUE!	0	0	1	#VALUE!
oxidoreductase activity, acting on diphenols and related substances as donors	GO:0016679	1	0	1	#NUM!	0	0	1	#VALUE!
decanoate-CoA ligase activity	GO:0102391	4	0	1	#NUM!	4	0	1	#NUM!
deaminase activity	GO:0019239	1	0	1	#NUM!	1	0	1	#NUM!
serpin family protein binding	GO:0097655	1	0	1	#NUM!	1	0	1	#NUM!
peptide-O-fucosyltransferase activity	GO:0046922	0	0	1	#VALUE!	0	0	1	#VALUE!
RNA polymerase II intronic transcription regulatory region sequence-specific DNA binding	GO:0001162	4	0	1	#NUM!	4	1	0.322545	0.991621
1,4-alpha-glucan branching enzyme activity (using a glucosylated glycogenin as primer for glycogen synthesis)	GO:0102752	1	0	1	#NUM!	1	0	1	#NUM!
beta-aspartyl-peptidase activity	GO:0008798	1	0	1	#NUM!	1	0	1	#NUM!
serine C-palmitoyltransferase activity	GO:0004758	1	0	1	#NUM!	1	0	1	#NUM!
dihydropyrimidine dehydrogenase (NADP+) activity	GO:0017113	1	0	1	#NUM!	1	0	1	#NUM!
fatty acid transmembrane transporter activity	GO:0015245	1	0	1	#NUM!	1	0	1	#NUM!
transketolase activity	GO:0004802	2	0	1	#NUM!	2	0	1	#NUM!
SET domain binding	GO:0070984	1	0	1	#NUM!	1	0	1	#NUM!
calcitonin gene-related peptide receptor activity	GO:0001635	2	0	1	#NUM!	1	0	1	#NUM!
heparosan-N-sulfate-glucuronate 5-epimerase activity	GO:0047464	1	0	1	#NUM!	1	0	1	#NUM!
phosphopantothenoylcysteine decarboxylase activity	GO:0004633	1	0	1	#NUM!	1	0	1	#NUM!
guanosine-5'-triphosphate,3'-diphosphate diphosphatase activity	GO:0008894	1	0	1	#NUM!	1	0	1	#NUM!
vascular endothelial growth factor receptor 3 binding	GO:0043185	1	0	1	#NUM!	0	0	1	#VALUE!
U3 snoRNA binding	GO:0034511	3	0	1	#NUM!	3	0	1	#NUM!
8-hydroxy-dADP phosphatase activity	GO:0044717	1	0	1	#NUM!	0	0	1	#VALUE!
glycerol-3-phosphate dehydrogenase [NAD+] activity	GO:0004367	1	0	1	#NUM!	1	0	1	#NUM!
adenyl deoxyribonucleotide binding	GO:0032558	1	0	1	#NUM!	1	0	1	#NUM!
translation termination factor activity	GO:0008079	1	0	1	#NUM!	1	0	1	#NUM!
acetylgalactosaminyltransferase activity	GO:0008376	8	0	1	#NUM!	7	0	1	#NUM!
phenanthrene 9,10-monooxygenase activity	GO:0018636	3	0	1	#NUM!	3	0	1	#NUM!
phospholipase C activity	GO:0004629	5	0	1	#NUM!	5	0	1	#NUM!
porin activity	GO:0015288	4	0	1	#NUM!	4	0	1	#NUM!
xenobiotic transmembrane transporting ATPase activity	GO:0008559	1	0	1	#NUM!	1	0	1	#NUM!
cob(I)yrinic acid a,c-diamide adenosyltransferase activity	GO:0008817	0	0	1	#VALUE!	0	0	1	#VALUE!
pre-mRNA 3'-splice site binding	GO:0030628	4	0	1	#NUM!	4	0	1	#NUM!
metallodipeptidase activity	GO:0070573	0	0	1	#VALUE!	0	0	1	#VALUE!
folic acid receptor activity	GO:0061714	1	0	1	#NUM!	1	0	1	#NUM!
protein-cysteine S-palmitoyltransferase activity	GO:0019706	11	1	1	-0.0291815	10	1	1	0.0753301
ribonuclease P activity	GO:0004526	6	0	1	#NUM!	6	0	1	#NUM!
translation activator activity	GO:0008494	6	0	1	#NUM!	6	0	1	#NUM!
copper-dependent protein binding	GO:0032767	2	0	1	#NUM!	2	0	1	#NUM!
dolichyl-pyrophosphate Man7GlcNAc2 alpha-1,6-mannosyltransferase activity	GO:0052824	0	0	1	#VALUE!	0	0	1	#VALUE!
acyl carrier activity	GO:0000036	1	0	1	#NUM!	1	0	1	#NUM!
N-acetylglucosaminyl-proteoglycan 4-beta-glucuronosyltransferase activity	GO:0050509	1	0	1	#NUM!	1	0	1	#NUM!
inositol-1,4,5-trisphosphate 5-phosphatase activity	GO:0052658	2	0	1	#NUM!	2	0	1	#NUM!
alkylbase DNA N-glycosylase activity	GO:0003905	1	0	1	#NUM!	1	0	1	#NUM!
voltage-gated sodium channel activity involved in SA node cell action potential	GO:0086063	1	0	1	#NUM!	0	0	1	#VALUE!
riboflavin kinase activity	GO:0008531	1	0	1	#NUM!	1	0	1	#NUM!
glycerol transmembrane transporter activity	GO:0015168	1	0	1	#NUM!	1	0	1	#NUM!
inositol monophosphate 3-phosphatase activity	GO:0052832	2	0	1	#NUM!	2	0	1	#NUM!
aminoacetone:oxygen oxidoreductase(deaminating) activity	GO:0052594	0	0	1	#VALUE!	0	0	1	#VALUE!
basal RNA polymerase II transcription machinery binding	GO:0001099	1	0	1	#NUM!	1	0	1	#NUM!
fucose binding	GO:0042806	1	0	1	#NUM!	0	0	1	#VALUE!
homogentisate 1,2-dioxygenase activity	GO:0004411	0	0	1	#VALUE!	0	0	1	#VALUE!
poly-pyrimidine tract binding	GO:0008187	2	0	1	#NUM!	2	0	1	#NUM!
myosin light chain kinase activity	GO:0004687	3	0	1	#NUM!	3	0	1	#NUM!
cysteine-type carboxypeptidase activity	GO:0016807	2	0	1	#NUM!	2	0	1	#NUM!
N6-threonylcarbomyladenosine methylthiotransferase activity	GO:0035598	0	0	1	#VALUE!	0	0	1	#VALUE!
endopolyphosphatase activity	GO:0000298	3	0	1	#NUM!	3	0	1	#NUM!
heme-transporting ATPase activity	GO:0015439	1	0	1	#NUM!	1	0	1	#NUM!
bradykinin receptor binding	GO:0031711	0	0	1	#VALUE!	0	0	1	#VALUE!
catalase activity	GO:0004096	2	0	1	#NUM!	2	0	1	#NUM!
NAD-dependent histone deacetylase activity (H3-K14 specific)	GO:0032041	8	0	1	#NUM!	9	0	1	#NUM!
adenosylhomocysteinase activity	GO:0004013	1	0	1	#NUM!	1	0	1	#NUM!
solute:proton antiporter activity	GO:0015299	1	0	1	#NUM!	1	0	1	#NUM!
HNK-1 sulfotransferase activity	GO:0016232	1	0	1	#NUM!	1	0	1	#NUM!
tyrosine-tRNA ligase activity	GO:0004831	0	0	1	#VALUE!	0	0	1	#VALUE!
apolipoprotein receptor binding	GO:0034190	0	0	1	#VALUE!	0	0	1	#VALUE!
small conductance calcium-activated potassium channel activity	GO:0016286	1	0	1	#NUM!	1	0	1	#NUM!
receptor antagonist activity	GO:0048019	3	0	1	#NUM!	3	0	1	#NUM!
histone acetyltransferase activity	GO:0004402	21	2	1	0.0173385	21	2	1	0.0265399
ubiquitin-protein transferase inhibitor activity	GO:0055105	2	0	1	#NUM!	2	0	1	#NUM!
steryl-beta-glucosidase activity	GO:0050295	1	0	1	#NUM!	1	0	1	#NUM!
cuprous ion binding	GO:1903136	4	0	1	#NUM!	4	0	1	#NUM!
recombinase activity	GO:0000150	1	0	1	#NUM!	1	0	1	#NUM!
lipoprotein particle receptor binding	GO:0070325	1	0	1	#NUM!	1	0	1	#NUM!
deoxyguanosine kinase activity	GO:0004138	1	0	1	#NUM!	1	0	1	#NUM!
inhibin binding	GO:0034711	3	0	1	#NUM!	3	0	1	#NUM!
translation repressor activity, mRNA regulatory element binding	GO:0000900	7	0	1	#NUM!	7	0	1	#NUM!
natriuretic peptide receptor activity	GO:0016941	1	0	1	#NUM!	1	0	1	#NUM!
4-hydroxyphenylpyruvate dioxygenase activity	GO:0003868	1	0	1	#NUM!	0	0	1	#VALUE!
ribokinase activity	GO:0004747	1	0	1	#NUM!	1	0	1	#NUM!
ornithine decarboxylase activity	GO:0004586	2	0	1	#NUM!	2	0	1	#NUM!
alpha-amylase activity	GO:0004556	1	0	1	#NUM!	1	0	1	#NUM!
tumor necrosis factor receptor superfamily binding	GO:0032813	1	0	1	#NUM!	1	0	1	#NUM!
transcription coactivator binding	GO:0001223	14	1	1	-0.270344	12	0	0.618194	#NUM!
type 2 hypocretin receptor binding	GO:0031772	1	0	1	#NUM!	1	0	1	#NUM!
H4 histone acetyltransferase activity	GO:0010485	7	0	1	#NUM!	6	0	1	#NUM!
rRNA (pseudouridine) methyltransferase activity	GO:0070037	1	0	1	#NUM!	1	0	1	#NUM!
retromer complex binding	GO:1905394	2	0	1	#NUM!	2	0	1	#NUM!
lipase inhibitor activity	GO:0055102	1	0	1	#NUM!	1	0	1	#NUM!
mitochondrial proton-transporting ATP synthase complex binding	GO:0140260	1	0	1	#NUM!	1	0	1	#NUM!
histone methyltransferase activity (H3-K4 specific)	GO:0042800	4	0	1	#NUM!	4	0	1	#NUM!
guanine/thymine mispair binding	GO:0032137	2	0	1	#NUM!	2	0	1	#NUM!
3-oxo-arachidoyl-CoA synthase activity	GO:0102336	1	0	1	#NUM!	1	0	1	#NUM!
inositol-1,3,4,5-tetrakisphosphate 3-phosphatase activity	GO:0051717	1	0	1	#NUM!	1	1	0.0927437	2.37792
ammonium transmembrane transporter activity	GO:0008519	1	0	1	#NUM!	1	0	1	#NUM!
cholest-5-ene-3-beta,7-alpha-diol 3-beta-dehydrogenase activity	GO:0047016	0	0	1	#VALUE!	0	0	1	#VALUE!
neurotrophin binding	GO:0043121	2	0	1	#NUM!	2	0	1	#NUM!
G protein-coupled GABA receptor activity	GO:0004965	2	0	1	#NUM!	2	0	1	#NUM!
protein geranylgeranyltransferase activity	GO:0004661	1	0	1	#NUM!	1	0	1	#NUM!
methylumbelliferyl-acetate deacetylase activity	GO:0047374	1	0	1	#NUM!	1	0	1	#NUM!
guanylate cyclase activity	GO:0004383	3	0	1	#NUM!	3	0	1	#NUM!
preprotein binding	GO:0070678	1	0	1	#NUM!	1	0	1	#NUM!
inositol-1,3,4,5-tetrakisphosphate 5-phosphatase activity	GO:0052659	2	0	1	#NUM!	2	0	1	#NUM!
L-malate dehydrogenase activity	GO:0030060	3	0	1	#NUM!	3	0	1	#NUM!
protein disulfide isomerase activity	GO:0003756	7	0	1	#NUM!	7	0	1	#NUM!
type 3 galanin receptor binding	GO:0031766	1	0	1	#NUM!	1	0	1	#NUM!
single-stranded DNA-dependent ATP-dependent 3'-5' DNA helicase activity	GO:1990518	1	0	1	#NUM!	1	0	1	#NUM!
ubiquitin-specific protease activity involved in positive regulation of ERAD pathway	GO:1904454	1	0	1	#NUM!	1	0	1	#NUM!
glycosylated region protein binding	GO:0140081	1	0	1	#NUM!	1	0	1	#NUM!
D-amino-acid oxidase activity	GO:0003884	2	0	1	#NUM!	2	0	1	#NUM!
UTP:glucose-1-phosphate uridylyltransferase activity	GO:0003983	1	0	1	#NUM!	1	0	1	#NUM!
ganglioside GT1b binding	GO:1905576	1	0	1	#NUM!	1	0	1	#NUM!
insulin-activated receptor activity	GO:0005009	2	0	1	#NUM!	2	0	1	#NUM!
3-phosphoinositide-dependent protein kinase binding	GO:0043423	1	0	1	#NUM!	1	0	1	#NUM!
amine transmembrane transporter activity	GO:0005275	0	0	1	#VALUE!	0	0	1	#VALUE!
PH domain binding	GO:0042731	3	0	1	#NUM!	3	0	1	#NUM!
netrin receptor binding	GO:1990890	1	0	1	#NUM!	1	0	1	#NUM!
oligopeptide transmembrane transporter activity	GO:0035673	0	0	1	#VALUE!	0	0	1	#VALUE!
15-hydroxyprostaglandin-D dehydrogenase (NADP+) activity	GO:0047020	1	0	1	#NUM!	1	0	1	#NUM!
V2 vasopressin receptor binding	GO:0031896	1	0	1	#NUM!	1	0	1	#NUM!
[methionine synthase] reductase activity	GO:0030586	1	0	1	#NUM!	1	0	1	#NUM!
glycerone-phosphate O-acyltransferase activity	GO:0016287	1	0	1	#NUM!	1	0	1	#NUM!
acetylgalactosaminyl-O-glycosyl-glycoprotein beta-1,6-N-acetylglucosaminyltransferase activity	GO:0047225	0	0	1	#VALUE!	0	0	1	#VALUE!
1-acylglycerophosphocholine O-acyltransferase activity	GO:0047184	2	0	1	#NUM!	2	0	1	#NUM!
glyceraldehyde-3-phosphate dehydrogenase (NAD+) (phosphorylating) activity	GO:0004365	1	0	1	#NUM!	1	0	1	#NUM!
cyclic pyranopterin monophosphate synthase activity	GO:0061799	1	0	1	#NUM!	1	0	1	#NUM!
AMP deaminase activity	GO:0003876	1	0	1	#NUM!	1	0	1	#NUM!
poly(U)-specific exoribonuclease activity, producing 3' uridine cyclic phosphate ends	GO:1990838	1	0	1	#NUM!	1	0	1	#NUM!
phosphatidylethanolamine N-methyltransferase activity	GO:0004608	0	0	1	#VALUE!	0	0	1	#VALUE!
G protein-coupled glutamate receptor binding	GO:0035256	3	0	1	#NUM!	3	0	1	#NUM!
ribose-5-phosphate isomerase activity	GO:0004751	1	0	1	#NUM!	1	0	1	#NUM!
activin receptor activity, type II	GO:0016362	1	0	1	#NUM!	1	0	1	#NUM!
myosin binding	GO:0017022	13	1	1	-0.196236	12	1	1	-0.106991
C-X-C chemokine receptor activity	GO:0016494	1	0	1	#NUM!	1	0	1	#NUM!
8-oxo-7,8-dihydroguanosine triphosphate pyrophosphatase activity	GO:0008413	2	0	1	#NUM!	1	0	1	#NUM!
HLA-B specific inhibitory MHC class I receptor activity	GO:0030109	1	0	1	#NUM!	0	0	1	#VALUE!
NADH pyrophosphatase activity	GO:0035529	3	0	1	#NUM!	3	0	1	#NUM!
calcium:sodium antiporter activity	GO:0005432	1	0	1	#NUM!	1	0	1	#NUM!
acyl-CoA hydrolase activity	GO:0047617	3	0	1	#NUM!	3	0	1	#NUM!
P-P-bond-hydrolysis-driven protein transmembrane transporter activity	GO:0015450	5	0	1	#NUM!	5	0	1	#NUM!
Ras guanyl-nucleotide exchange factor activity	GO:0005088	9	0	1	#NUM!	9	0	1	#NUM!
acrosin binding	GO:0032190	1	0	1	#NUM!	1	0	1	#NUM!
alpha-mannosidase activity	GO:0004559	3	0	1	#NUM!	3	0	1	#NUM!
toxic substance binding	GO:0015643	5	0	1	#NUM!	6	0	1	#NUM!
IkappaB kinase activity	GO:0008384	2	0	1	#NUM!	2	0	1	#NUM!
single-stranded DNA 3'-5' exodeoxyribonuclease activity	GO:0008310	1	0	1	#NUM!	0	0	1	#VALUE!
oxidoreductase activity, oxidizing metal ions, NAD or NADP as acceptor	GO:0016723	1	0	1	#NUM!	1	0	1	#NUM!
L-alanine transmembrane transporter activity	GO:0015180	2	0	1	#NUM!	2	0	1	#NUM!
arachidonate 5-lipoxygenase activity	GO:0004051	1	0	1	#NUM!	1	0	1	#NUM!
DNA primase activity	GO:0003896	2	0	1	#NUM!	2	0	1	#NUM!
prostaglandin E receptor activity	GO:0004957	1	0	1	#NUM!	1	0	1	#NUM!
dCTP diphosphatase activity	GO:0047840	1	0	1	#NUM!	1	0	1	#NUM!
dinucleotide insertion or deletion binding	GO:0032139	1	0	1	#NUM!	1	0	1	#NUM!
adrenergic receptor binding	GO:0031690	1	0	1	#NUM!	1	0	1	#NUM!
structural constituent of cell wall	GO:0005199	1	0	1	#NUM!	1	0	1	#NUM!
DNA nucleotidylexotransferase activity	GO:0003912	0	0	1	#VALUE!	0	0	1	#VALUE!
3-oxo-glutaryl-[acp] methyl ester reductase activity	GO:0102131	1	0	1	#NUM!	1	0	1	#NUM!
glucosylceramidase activity	GO:0004348	2	0	1	#NUM!	1	0	1	#NUM!
structural constituent of muscle	GO:0008307	27	2	1	-0.233976	26	2	1	-0.187034
acetyltransferase activator activity	GO:0010698	3	0	1	#NUM!	3	0	1	#NUM!
ubiquitin-specific protease binding	GO:1990381	12	1	1	-0.116193	12	2	0.307506	0.586156
serine-type peptidase activity	GO:0008236	11	1	1	-0.0291815	10	1	1	0.0753301
corticotropin-releasing hormone receptor 1 binding	GO:0051430	2	0	1	#NUM!	2	0	1	#NUM!
glycine-gated chloride ion channel activity	GO:0022852	0	0	1	#VALUE!	1	0	1	#NUM!
phosphoglucomutase activity	GO:0004614	2	0	1	#NUM!	2	0	1	#NUM!
lipoprotein lipase activity	GO:0004465	2	0	1	#NUM!	2	0	1	#NUM!
tRNA-specific adenosine deaminase activity	GO:0008251	1	0	1	#NUM!	1	0	1	#NUM!
ganglioside galactosyltransferase activity	GO:0047915	1	0	1	#NUM!	1	0	1	#NUM!
indoleamine 2,3-dioxygenase activity	GO:0033754	0	0	1	#VALUE!	0	0	1	#VALUE!
glycine N-choloyltransferase activity	GO:0047963	0	0	1	#VALUE!	0	0	1	#VALUE!
uridine phosphorylase activity	GO:0004850	1	0	1	#NUM!	1	0	1	#NUM!
very long-chain fatty acid-CoA ligase activity	GO:0031957	5	0	1	#NUM!	5	0	1	#NUM!
tetrahydrobiopterin binding	GO:0034617	0	0	1	#VALUE!	0	0	1	#VALUE!
interferon-gamma receptor activity	GO:0004906	1	0	1	#NUM!	1	0	1	#NUM!
NAD-dependent histone deacetylase activity (H3-K18 specific)	GO:0097372	1	0	1	#NUM!	1	0	1	#NUM!
protein adenylylhydrolase activity	GO:0044603	1	0	1	#NUM!	1	0	1	#NUM!
3' overhang single-stranded DNA endodeoxyribonuclease activity	GO:1990599	1	0	1	#NUM!	1	0	1	#NUM!
glucose transmembrane transporter activity	GO:0005355	3	0	1	#NUM!	4	0	1	#NUM!
methionine adenosyltransferase activity	GO:0004478	1	0	1	#NUM!	1	0	1	#NUM!
peptide antigen-transporting ATPase activity	GO:0015433	2	0	1	#NUM!	2	0	1	#NUM!
leptomycin B binding	GO:1901707	1	0	1	#NUM!	1	0	1	#NUM!
methylenetetrahydrofolate dehydrogenase (NADP+) activity	GO:0004488	1	0	1	#NUM!	1	0	1	#NUM!
rDNA binding	GO:0000182	4	0	1	#NUM!	4	0	1	#NUM!
ankyrin binding	GO:0030506	13	1	1	-0.196236	12	0	0.618194	#NUM!
double-stranded DNA 3'-5' exodeoxyribonuclease activity	GO:0008311	2	0	1	#NUM!	2	0	1	#NUM!
cysteine dioxygenase activity	GO:0017172	0	0	1	#VALUE!	0	0	1	#VALUE!
GAF domain binding	GO:0036004	1	0	1	#NUM!	1	0	1	#NUM!
phosphoribosylaminoimidazole carboxylase activity	GO:0004638	1	0	1	#NUM!	1	0	1	#NUM!
L-cysteine desulfhydrase activity	GO:0080146	1	0	1	#NUM!	1	0	1	#NUM!
3-oxo-pimeloyl-[acp] methyl ester reductase activity	GO:0102132	1	0	1	#NUM!	1	0	1	#NUM!
oligosaccharide binding	GO:0070492	1	0	1	#NUM!	1	0	1	#NUM!
malate dehydrogenase (NADP+) activity	GO:0046554	1	0	1	#NUM!	1	0	1	#NUM!
protein-glycine ligase activity, initiating	GO:0070736	1	0	1	#NUM!	1	0	1	#NUM!
benzaldehyde dehydrogenase activity	GO:0019115	1	0	1	#NUM!	1	0	1	#NUM!
proton-exporting ATPase activity, phosphorylative mechanism	GO:0008553	7	0	1	#NUM!	6	1	0.442454	0.586156
glycerol channel activity	GO:0015254	0	0	1	#VALUE!	0	0	1	#VALUE!
L-threonine ammonia-lyase activity	GO:0004794	0	0	1	#VALUE!	0	0	1	#VALUE!
iron-sulfur cluster binding	GO:0051536	8	0	1	#NUM!	8	0	1	#NUM!
water transmembrane transporter activity	GO:0005372	1	0	1	#NUM!	1	0	1	#NUM!
phosphatidylinositol phosphate binding	GO:1901981	5	0	1	#NUM!	5	0	1	#NUM!
potassium channel activity	GO:0005267	9	0	1	#NUM!	8	0	1	#NUM!
acylphosphatase activity	GO:0003998	1	0	1	#NUM!	1	0	1	#NUM!
intermembrane ceramide transfer activity	GO:0120017	1	0	1	#NUM!	1	0	1	#NUM!
alcohol dehydrogenase (NADP+) activity	GO:0008106	6	0	1	#NUM!	6	0	1	#NUM!
allyl-alcohol dehydrogenase activity	GO:0047655	2	0	1	#NUM!	2	0	1	#NUM!
phenylpyruvate tautomerase activity	GO:0050178	1	0	1	#NUM!	1	0	1	#NUM!
peptidyl-histidine dioxygenase activity	GO:0036139	1	0	1	#NUM!	1	0	1	#NUM!
glutathione dehydrogenase (ascorbate) activity	GO:0045174	2	0	1	#NUM!	2	0	1	#NUM!
quinone binding	GO:0048038	4	0	1	#NUM!	3	0	1	#NUM!
ionotropic glutamate receptor activity	GO:0004970	2	0	1	#NUM!	2	0	1	#NUM!
BMP receptor binding	GO:0070700	2	0	1	#NUM!	2	0	1	#NUM!
magnesium ion binding	GO:0000287	124	11	1	-0.0536725	123	13	0.636405	0.13068
formimidoyltetrahydrofolate cyclodeaminase activity	GO:0030412	1	0	1	#NUM!	1	0	1	#NUM!
oxaloacetate decarboxylase activity	GO:0008948	1	0	1	#NUM!	1	0	1	#NUM!
1,4-alpha-glucan branching enzyme activity	GO:0003844	1	0	1	#NUM!	1	0	1	#NUM!
endogenous lipid antigen binding	GO:0030883	1	0	1	#NUM!	1	0	1	#NUM!
phosphatidylcholine-sterol O-acyltransferase activator activity	GO:0060228	2	0	1	#NUM!	2	0	1	#NUM!
N-acetylglucosaminyldiphosphodolichol N-acetylglucosaminyltransferase activity	GO:0004577	1	0	1	#NUM!	1	0	1	#NUM!
FAT10 activating enzyme activity	GO:0019780	1	0	1	#NUM!	1	0	1	#NUM!
type I interferon receptor binding	GO:0005132	0	0	1	#VALUE!	0	0	1	#VALUE!
single-strand selective uracil DNA N-glycosylase activity	GO:0017065	1	0	1	#NUM!	1	0	1	#NUM!
mercury ion binding	GO:0045340	1	0	1	#NUM!	1	0	1	#NUM!
nuclear export signal receptor activity	GO:0005049	9	0	1	#NUM!	9	0	1	#NUM!
RNA polymerase II-specific DNA-binding transcription factor binding	GO:0061629	3	0	1	#NUM!	3	0	1	#NUM!
Rac guanyl-nucleotide exchange factor activity	GO:0030676	9	0	1	#NUM!	8	0	1	#NUM!
glutathione oxidoreductase activity	GO:0097573	1	0	1	#NUM!	1	0	1	#NUM!
nerve growth factor binding	GO:0048406	3	0	1	#NUM!	3	0	1	#NUM!
DNA-3-methylguanine glycosylase activity	GO:0052822	1	0	1	#NUM!	1	0	1	#NUM!
telomeric G-quadruplex DNA binding	GO:0061849	1	0	1	#NUM!	1	0	1	#NUM!
dopachrome isomerase activity	GO:0004167	1	0	1	#NUM!	1	0	1	#NUM!
ATP adenylyltransferase activity	GO:0003877	1	0	1	#NUM!	1	0	1	#NUM!
mRNA CDS binding	GO:1990715	2	0	1	#NUM!	2	0	1	#NUM!
glutamate formimidoyltransferase activity	GO:0030409	1	0	1	#NUM!	1	0	1	#NUM!
small ribosomal subunit rRNA binding	GO:0070181	7	0	1	#NUM!	7	0	1	#NUM!
TORC2 complex binding	GO:1904841	1	0	1	#NUM!	1	0	1	#NUM!
3-oxo-cerotoyl-CoA reductase activity	GO:0102342	1	0	1	#NUM!	1	0	1	#NUM!
peptidyl-asparagine 3-dioxygenase activity	GO:0036140	1	0	1	#NUM!	1	0	1	#NUM!
fructose-6-phosphate binding	GO:0070095	4	0	1	#NUM!	3	0	1	#NUM!
ganglioside GP1c binding	GO:1905577	1	0	1	#NUM!	1	0	1	#NUM!
DNA-(apurinic or apyrimidinic site) endonuclease activity	GO:0003906	7	0	1	#NUM!	7	0	1	#NUM!
myosin I binding	GO:0017024	0	0	1	#VALUE!	0	0	1	#VALUE!
calcium oxalate binding	GO:0046904	0	0	1	#VALUE!	0	0	1	#VALUE!
dolichyl pyrophosphate Man9GlcNAc2 alpha-1,3-glucosyltransferase activity	GO:0042281	1	0	1	#NUM!	1	0	1	#NUM!
S-methyl-5-thioribose-1-phosphate isomerase activity	GO:0046523	1	0	1	#NUM!	1	0	1	#NUM!
cyclic nucleotide binding	GO:0030551	2	0	1	#NUM!	2	0	1	#NUM!
AU-rich element binding	GO:0017091	6	0	1	#NUM!	6	2	0.100205	1.2793
pyrimidine deoxyribonucleotide binding	GO:0032556	1	0	1	#NUM!	1	0	1	#NUM!
protein-L-isoaspartate (D-aspartate) O-methyltransferase activity	GO:0004719	2	0	1	#NUM!	2	0	1	#NUM!
UDP-glucose:glycoprotein glucosyltransferase activity	GO:0003980	1	0	1	#NUM!	1	0	1	#NUM!
nucleoside-diphosphatase activity	GO:0017110	3	0	1	#NUM!	2	0	1	#NUM!
calcium-independent protein kinase C activity	GO:0004699	1	0	1	#NUM!	1	0	1	#NUM!
arginine decarboxylase activity	GO:0008792	1	0	1	#NUM!	1	0	1	#NUM!
chloride ion binding	GO:0031404	4	0	1	#NUM!	4	0	1	#NUM!
pyrimidine-specific mismatch base pair DNA N-glycosylase activity	GO:0008263	2	0	1	#NUM!	2	0	1	#NUM!
glutamine-phenylpyruvate transaminase activity	GO:0047316	1	0	1	#NUM!	1	0	1	#NUM!
galactosyltransferase activity	GO:0008378	8	0	1	#NUM!	8	0	1	#NUM!
arachidonate-CoA ligase activity	GO:0047676	1	0	1	#NUM!	1	0	1	#NUM!
hemoglobin binding	GO:0030492	3	0	1	#NUM!	2	0	1	#NUM!
O-phospho-L-serine:2-oxoglutarate aminotransferase activity	GO:0004648	1	0	1	#NUM!	1	0	1	#NUM!
phosphatidylserine decarboxylase activity	GO:0004609	2	0	1	#NUM!	2	0	1	#NUM!
anion:anion antiporter activity	GO:0015301	2	0	1	#NUM!	2	1	0.176899	1.68477
cholesterol monooxygenase (side-chain-cleaving) activity	GO:0008386	0	0	1	#VALUE!	0	0	1	#VALUE!
N6-(1,2-dicarboxyethyl)AMP AMP-lyase (fumarate-forming) activity	GO:0004018	1	0	1	#NUM!	1	0	1	#NUM!
prostaglandin-D synthase activity	GO:0004667	2	0	1	#NUM!	2	0	1	#NUM!
mediator complex binding	GO:0036033	3	0	1	#NUM!	4	1	0.322545	0.991621
nitric-oxide synthase activity	GO:0004517	0	0	1	#VALUE!	0	0	1	#VALUE!
interleukin-9 receptor activity	GO:0004919	1	0	1	#NUM!	1	0	1	#NUM!
death receptor agonist activity	GO:0038177	0	0	1	#VALUE!	1	1	0.0927437	2.37792
steroid hormone receptor binding	GO:0035258	1	0	1	#NUM!	1	0	1	#NUM!
N-acetyllactosamine synthase activity	GO:0003945	2	0	1	#NUM!	2	0	1	#NUM!
P2Y1 nucleotide receptor binding	GO:0031812	1	0	1	#NUM!	1	0	1	#NUM!
GMP synthase (glutamine-hydrolyzing) activity	GO:0003922	1	0	1	#NUM!	1	0	1	#NUM!
ceramide binding	GO:0097001	1	0	1	#NUM!	1	0	1	#NUM!
resveratrol binding	GO:1905594	1	0	1	#NUM!	1	0	1	#NUM!
BLOC-2 complex binding	GO:0036461	1	0	1	#NUM!	0	0	1	#VALUE!
cGMP binding	GO:0030553	4	0	1	#NUM!	4	0	1	#NUM!
calcium, potassium:sodium antiporter activity	GO:0008273	1	0	1	#NUM!	1	0	1	#NUM!
MHC protein binding	GO:0042287	1	0	1	#NUM!	1	0	1	#NUM!
clathrin adaptor activity	GO:0035615	6	0	1	#NUM!	6	0	1	#NUM!
phosphatidate cytidylyltransferase activity	GO:0004605	1	0	1	#NUM!	1	0	1	#NUM!
glucose:sodium symporter activity	GO:0005412	1	0	1	#NUM!	1	0	1	#NUM!
deoxyribonuclease inhibitor activity	GO:0060703	1	0	1	#NUM!	1	0	1	#NUM!
chromatin insulator sequence binding	GO:0043035	1	0	1	#NUM!	1	0	1	#NUM!
troponin T binding	GO:0031014	1	0	1	#NUM!	0	0	1	#VALUE!
alpha-glucosidase activity	GO:0090599	1	0	1	#NUM!	1	0	1	#NUM!
RNA polymerase III type 3 promoter DNA binding	GO:0001032	2	0	1	#NUM!	2	0	1	#NUM!
G protein-coupled receptor kinase activity	GO:0004703	3	0	1	#NUM!	4	0	1	#NUM!
ADP-specific glucokinase activity	GO:0043843	1	0	1	#NUM!	1	0	1	#NUM!
vitamin binding	GO:0019842	1	0	1	#NUM!	1	0	1	#NUM!
Rho-dependent protein serine/threonine kinase activity	GO:0072518	1	0	1	#NUM!	1	0	1	#NUM!
fatty-acyl-CoA reductase (alcohol-forming) activity	GO:0080019	1	0	1	#NUM!	1	0	1	#NUM!
motor activity	GO:0003774	29	2	1	-0.305435	29	2	1	-0.296233
very-long-chain 3-hydroxyacyl-CoA dehydratase activity	GO:0102158	1	0	1	#NUM!	1	0	1	#NUM!
NADPH binding	GO:0070402	8	0	1	#NUM!	8	0	1	#NUM!
cobalamin binding	GO:0031419	2	0	1	#NUM!	2	0	1	#NUM!
malate transmembrane transporter activity	GO:0015140	0	0	1	#VALUE!	0	0	1	#VALUE!
benzodiazepine receptor activity	GO:0008503	2	0	1	#NUM!	4	2	0.0453995	1.68477
sialyltransferase activity	GO:0008373	7	0	1	#NUM!	7	2	0.131924	1.12515
NADH dehydrogenase activity	GO:0003954	2	0	1	#NUM!	2	0	1	#NUM!
2,4-dienoyl-CoA reductase (NADPH) activity	GO:0008670	1	0	1	#NUM!	1	0	1	#NUM!
aminopeptidase activity	GO:0004177	13	1	1	-0.196236	13	1	1	-0.187034
neuropeptide Y receptor binding	GO:0031841	1	0	1	#NUM!	1	0	1	#NUM!
dihydroorotate dehydrogenase activity	GO:0004152	1	0	1	#NUM!	1	0	1	#NUM!
isocitrate dehydrogenase (NADP+) activity	GO:0004450	2	0	1	#NUM!	2	0	1	#NUM!
prostaglandin transmembrane transporter activity	GO:0015132	1	0	1	#NUM!	1	0	1	#NUM!
calcium-dependent protein binding	GO:0048306	37	3	1	-0.143592	36	4	0.571986	0.180691
gap junction channel activity involved in bundle of His cell-Purkinje myocyte electrical coupling	GO:0086078	1	0	1	#NUM!	0	0	1	#VALUE!
lanosterol synthase activity	GO:0000250	1	0	1	#NUM!	1	0	1	#NUM!
single-strand break-containing DNA binding	GO:1990165	1	0	1	#NUM!	1	0	1	#NUM!
hormone binding	GO:0042562	3	0	1	#NUM!	3	0	1	#NUM!
chitin binding	GO:0008061	2	0	1	#NUM!	0	0	1	#VALUE!
DNA-methyltransferase activity	GO:0009008	3	0	1	#NUM!	2	0	1	#NUM!
ethanolamine kinase activity	GO:0004305	3	0	1	#NUM!	2	0	1	#NUM!
aralkylamine N-acetyltransferase activity	GO:0004059	0	0	1	#VALUE!	0	0	1	#VALUE!
gap junction channel activity involved in cardiac conduction electrical coupling	GO:0086075	1	0	1	#NUM!	0	0	1	#VALUE!
ATP-dependent 5'-3' DNA helicase activity	GO:0043141	4	0	1	#NUM!	5	0	1	#NUM!
uridine-diphosphatase activity	GO:0045134	3	0	1	#NUM!	3	0	1	#NUM!
ribonuclease A activity	GO:0004522	1	0	1	#NUM!	1	0	1	#NUM!
chloride transmembrane transporter activity	GO:0015108	4	0	1	#NUM!	4	1	0.322545	0.991621
anandamide amidohydrolase activity	GO:0103073	1	0	1	#NUM!	1	0	1	#NUM!
phenanthrene-9,10-epoxide hydrolase activity	GO:0019119	1	0	1	#NUM!	1	0	1	#NUM!
voltage-gated potassium channel activity involved in cardiac muscle cell action potential repolarization	GO:0086008	1	0	1	#NUM!	1	0	1	#NUM!
acyl-CoA oxidase activity	GO:0003997	1	0	1	#NUM!	1	0	1	#NUM!
wide pore channel activity	GO:0022829	2	0	1	#NUM!	2	0	1	#NUM!
voltage-gated potassium channel activity involved in SA node cell action potential depolarization	GO:0086041	1	0	1	#NUM!	1	0	1	#NUM!
Tat protein binding	GO:0030957	8	0	1	#NUM!	8	0	1	#NUM!
sulfatide binding	GO:0120146	1	0	1	#NUM!	1	0	1	#NUM!
dopamine receptor binding	GO:0050780	1	0	1	#NUM!	1	0	1	#NUM!
protein-disulfide reductase (glutathione) activity	GO:0019153	1	0	1	#NUM!	1	0	1	#NUM!
medium-chain acyl-CoA hydrolase activity	GO:0052815	1	0	1	#NUM!	1	0	1	#NUM!
alcohol dehydrogenase (NAD) activity	GO:0004022	2	0	1	#NUM!	2	0	1	#NUM!
kainate selective glutamate receptor activity	GO:0015277	2	0	1	#NUM!	2	0	1	#NUM!
acetylcholine receptor regulator activity	GO:0030548	1	0	1	#NUM!	1	0	1	#NUM!
phosphatidylinositol-4-phosphate binding	GO:0070273	16	1	1	-0.403875	15	1	1	-0.330135
RNA polymerase core enzyme binding	GO:0043175	1	0	1	#NUM!	1	0	1	#NUM!
3'-5' DNA helicase activity	GO:0043138	2	0	1	#NUM!	2	0	1	#NUM!
complement binding	GO:0001848	1	0	1	#NUM!	1	0	1	#NUM!
vasopressin receptor activity	GO:0005000	1	0	1	#NUM!	1	0	1	#NUM!
RNA polymerase III type 1 promoter sequence-specific DNA binding	GO:0001002	1	0	1	#NUM!	1	0	1	#NUM!
1-acyl-2-lysophosphatidylserine acylhydrolase activity	GO:0052740	1	0	1	#NUM!	1	0	1	#NUM!
cardiolipin binding	GO:1901612	3	0	1	#NUM!	2	0	1	#NUM!
voltage-gated sodium channel activity	GO:0005248	6	0	1	#NUM!	5	0	1	#NUM!
oleic acid binding	GO:0070538	2	0	1	#NUM!	2	0	1	#NUM!
D4 dopamine receptor binding	GO:0031751	1	0	1	#NUM!	1	0	1	#NUM!
ubiquitin-protein transferase activator activity	GO:0097027	7	0	1	#NUM!	5	0	1	#NUM!
transferase activity, transferring glycosyl groups	GO:0016757	5	0	1	#NUM!	4	0	1	#NUM!
interleukin-5 receptor activity	GO:0004914	0	0	1	#VALUE!	1	1	0.0927437	2.37792
transferase activity, transferring acyl groups other than amino-acyl groups	GO:0016747	1	0	1	#NUM!	1	0	1	#NUM!
3-oxo-cerotoyl-CoA synthase activity	GO:0102337	1	0	1	#NUM!	1	0	1	#NUM!
inositol-polyphosphate 5-phosphatase activity	GO:0004445	3	0	1	#NUM!	3	0	1	#NUM!
orcinol O-methyltransferase activity	GO:0102938	1	0	1	#NUM!	1	0	1	#NUM!
deoxyribonuclease activity	GO:0004536	1	0	1	#NUM!	2	0	1	#NUM!
alkaline phosphatase activity	GO:0004035	0	0	1	#VALUE!	0	0	1	#VALUE!
neurotransmitter transporter activity	GO:0005326	1	0	1	#NUM!	1	0	1	#NUM!
monocarboxylate:sodium symporter activity	GO:0140161	0	0	1	#VALUE!	0	0	1	#VALUE!
orotate phosphoribosyltransferase activity	GO:0004588	1	0	1	#NUM!	1	0	1	#NUM!
RNA polymerase III core binding	GO:0000994	1	0	1	#NUM!	1	0	1	#NUM!
vascular endothelial growth factor-activated receptor activity	GO:0005021	5	0	1	#NUM!	5	1	0.385412	0.768477
pre-mRNA intronic pyrimidine-rich binding	GO:0097158	1	0	1	#NUM!	1	0	1	#NUM!
fibrinogen binding	GO:0070051	1	0	1	#NUM!	1	0	1	#NUM!
glycine-tRNA ligase activity	GO:0004820	1	0	1	#NUM!	1	0	1	#NUM!
hydrolase activity, acting on ester bonds	GO:0016788	4	0	1	#NUM!	2	0	1	#NUM!
hormone receptor binding	GO:0051427	2	0	1	#NUM!	0	0	1	#VALUE!
sodium channel activity	GO:0005272	3	0	1	#NUM!	1	0	1	#NUM!
protein-arginine deiminase activity	GO:0004668	0	0	1	#VALUE!	0	0	1	#VALUE!
ferrous iron binding	GO:0008198	12	1	1	-0.116193	12	1	1	-0.106991
growth hormone-releasing hormone activity	GO:0016608	1	0	1	#NUM!	1	0	1	#NUM!
vascular endothelial growth factor receptor binding	GO:0005172	4	0	1	#NUM!	3	0	1	#NUM!
C-rich single-stranded DNA binding	GO:1990829	2	0	1	#NUM!	1	0	1	#NUM!
cell adhesive protein binding involved in bundle of His cell-Purkinje myocyte communication	GO:0086083	3	0	1	#NUM!	3	0	1	#NUM!
oxysterol binding	GO:0008142	3	0	1	#NUM!	3	0	1	#NUM!
class I DNA-(apurinic or apyrimidinic site) endonuclease activity	GO:0140078	6	0	1	#NUM!	6	0	1	#NUM!
amino acid:sodium symporter activity	GO:0005283	1	0	1	#NUM!	1	1	0.0927437	2.37792
glycerate dehydrogenase activity	GO:0008465	1	0	1	#NUM!	1	0	1	#NUM!
NAD(P)+ transhydrogenase activity	GO:0008746	1	0	1	#NUM!	1	0	1	#NUM!
acetyl-CoA carboxylase activity	GO:0003989	1	0	1	#NUM!	1	0	1	#NUM!
dicarboxylic acid transmembrane transporter activity	GO:0005310	0	0	1	#VALUE!	0	0	1	#VALUE!
BRE binding	GO:0042835	1	0	1	#NUM!	1	0	1	#NUM!
angiotensin receptor binding	GO:0031701	2	0	1	#NUM!	2	0	1	#NUM!
MH2 domain binding	GO:0035500	1	0	1	#NUM!	1	0	1	#NUM!
interleukin-16 receptor activity	GO:0042012	1	0	1	#NUM!	1	0	1	#NUM!
G protein-coupled serotonin receptor binding	GO:0031821	4	0	1	#NUM!	4	0	1	#NUM!
aryl sulfotransferase activity	GO:0004062	4	0	1	#NUM!	5	0	1	#NUM!
voltage-gated potassium channel activity involved in atrial cardiac muscle cell action potential repolarization	GO:0086089	1	0	1	#NUM!	1	0	1	#NUM!
monosialoganglioside sialyltransferase activity	GO:0047288	2	0	1	#NUM!	2	0	1	#NUM!
IkappaB kinase complex binding	GO:0106137	2	0	1	#NUM!	2	0	1	#NUM!
nucleic acid transmembrane transporter activity	GO:0051032	1	0	1	#NUM!	1	0	1	#NUM!
ATPase coupled ion transmembrane transporter activity	GO:0042625	2	0	1	#NUM!	2	0	1	#NUM!
RNA stem-loop binding	GO:0035613	8	0	1	#NUM!	8	0	1	#NUM!
inositol trisphosphate phosphatase activity	GO:0046030	1	0	1	#NUM!	1	0	1	#NUM!
3alpha,7alpha,12alpha-trihydroxy-5beta-cholest-24-enoyl-CoA hydratase activity	GO:0033989	1	0	1	#NUM!	1	0	1	#NUM!
antioxidant activity	GO:0016209	10	1	1	0.0661287	11	1	1	-0.0199801
prostaglandin-endoperoxide synthase activity	GO:0004666	2	0	1	#NUM!	2	0	1	#NUM!
CCR2 chemokine receptor binding	GO:0031727	0	0	1	#VALUE!	0	0	1	#VALUE!
acetylcholine-gated cation-selective channel activity	GO:0022848	3	0	1	#NUM!	1	0	1	#NUM!
sulfiredoxin activity	GO:0032542	1	0	1	#NUM!	1	0	1	#NUM!
dipeptidyl-peptidase activity	GO:0008239	2	0	1	#NUM!	2	0	1	#NUM!
double-stranded methylated DNA binding	GO:0010385	4	0	1	#NUM!	4	1	0.322545	0.991621
UDP-sugar diphosphatase activity	GO:0008768	2	0	1	#NUM!	2	0	1	#NUM!
tumor necrosis factor-activated receptor activity	GO:0005031	3	0	1	#NUM!	3	0	1	#NUM!
CXCR5 chemokine receptor binding	GO:0031724	0	0	1	#VALUE!	0	0	1	#VALUE!
hydroxylysine kinase activity	GO:0047992	1	0	1	#NUM!	0	0	1	#VALUE!
4-aminobutyrate:2-oxoglutarate transaminase activity	GO:0034386	1	0	1	#NUM!	1	0	1	#NUM!
maltose alpha-glucosidase activity	GO:0032450	2	0	1	#NUM!	2	0	1	#NUM!
protein tag	GO:0031386	10	1	1	0.0661287	10	1	1	0.0753301
proline dipeptidase activity	GO:0102009	1	0	1	#NUM!	1	0	1	#NUM!
troponin C binding	GO:0030172	1	0	1	#NUM!	0	0	1	#VALUE!
[acetyl-CoA carboxylase] kinase activity	GO:0050405	2	0	1	#NUM!	2	0	1	#NUM!
phospholipid-translocating ATPase activity	GO:0004012	1	0	1	#NUM!	1	0	1	#NUM!
exo-alpha-sialidase activity	GO:0004308	2	0	1	#NUM!	2	0	1	#NUM!
peptide receptor activity	GO:0001653	2	0	1	#NUM!	2	0	1	#NUM!
phosphatidylinositol 3-kinase catalytic subunit binding	GO:0036313	1	0	1	#NUM!	1	0	1	#NUM!
biliverdin reductase activity	GO:0004074	2	0	1	#NUM!	2	0	1	#NUM!
JUN kinase phosphatase activity	GO:0008579	1	0	1	#NUM!	1	0	1	#NUM!
actin binding	GO:0003779	149	14	1	0.00382481	143	11	0.660965	-0.187034
arginine deiminase activity	GO:0016990	0	0	1	#VALUE!	0	0	1	#VALUE!
pre-mRNA 5'-splice site binding	GO:0030627	1	0	1	#NUM!	1	0	1	#NUM!
NAD-dependent protein deacetylase activity	GO:0034979	1	0	1	#NUM!	1	0	1	#NUM!
heptaldehyde:oxygen oxidoreductase activity	GO:0102798	1	0	1	#NUM!	1	0	1	#NUM!
vasoactive intestinal polypeptide receptor activity	GO:0004999	1	0	1	#NUM!	1	0	1	#NUM!
heme oxygenase (decyclizing) activity	GO:0004392	2	0	1	#NUM!	2	0	1	#NUM!
TAP binding	GO:0046977	1	0	1	#NUM!	1	0	1	#NUM!
diacylglycerol kinase activity	GO:0004143	5	0	1	#NUM!	5	0	1	#NUM!
xanthine dehydrogenase activity	GO:0004854	1	0	1	#NUM!	1	0	1	#NUM!
formaldehyde dehydrogenase activity	GO:0018467	1	0	1	#NUM!	1	0	1	#NUM!
linoleoyl-CoA desaturase activity	GO:0016213	1	0	1	#NUM!	1	0	1	#NUM!
CCR6 chemokine receptor binding	GO:0031731	1	0	1	#NUM!	1	0	1	#NUM!
denatured protein binding	GO:0031249	1	0	1	#NUM!	1	0	1	#NUM!
ubiquitin-like protein binding	GO:0032182	3	0	1	#NUM!	3	0	1	#NUM!
prostaglandin-E2 9-reductase activity	GO:0050221	1	0	1	#NUM!	1	0	1	#NUM!
cytidylate kinase activity	GO:0004127	1	0	1	#NUM!	1	0	1	#NUM!
Ral guanyl-nucleotide exchange factor activity	GO:0008321	1	0	1	#NUM!	1	0	1	#NUM!
AP-2 adaptor complex binding	GO:0035612	6	0	1	#NUM!	6	0	1	#NUM!
metalloaminopeptidase activity	GO:0070006	6	0	1	#NUM!	6	0	1	#NUM!
biotin carboxylase activity	GO:0004075	1	0	1	#NUM!	1	0	1	#NUM!
structural constituent of chromatin	GO:0030527	1	0	1	#NUM!	1	0	1	#NUM!
RNA polymerase II transcription regulator recruiting activity	GO:0001135	1	0	1	#NUM!	1	0	1	#NUM!
angiotensin type I receptor activity	GO:0001596	0	0	1	#VALUE!	0	0	1	#VALUE!
substance K receptor binding	GO:0031837	2	0	1	#NUM!	2	0	1	#NUM!
aspartic-type peptidase activity	GO:0070001	1	0	1	#NUM!	1	0	1	#NUM!
cAMP-dependent protein kinase regulator activity	GO:0008603	5	0	1	#NUM!	5	0	1	#NUM!
endopeptidase activator activity	GO:0061133	5	0	1	#NUM!	5	0	1	#NUM!
adenylate cyclase activity	GO:0004016	2	0	1	#NUM!	2	0	1	#NUM!
metal chelating activity	GO:0046911	1	0	1	#NUM!	1	0	1	#NUM!
alanine-glyoxylate transaminase activity	GO:0008453	0	0	1	#VALUE!	1	0	1	#NUM!
glucoside transmembrane transporter activity	GO:0042947	1	0	1	#NUM!	1	0	1	#NUM!
polyol transmembrane transporter activity	GO:0015166	1	0	1	#NUM!	1	0	1	#NUM!
calcium-transporting ATPase activity	GO:0005388	3	0	1	#NUM!	2	0	1	#NUM!
hyaluronoglucuronidase activity	GO:0033906	0	0	1	#VALUE!	0	0	1	#VALUE!
mRNA cap binding	GO:0098808	2	0	1	#NUM!	2	0	1	#NUM!
diacylglycerol binding	GO:0019992	7	0	1	#NUM!	6	0	1	#NUM!
apelin receptor binding	GO:0031704	1	0	1	#NUM!	1	0	1	#NUM!
neuropeptide hormone activity	GO:0005184	8	0	1	#NUM!	7	0	1	#NUM!
placental growth factor-activated receptor activity	GO:0036332	1	0	1	#NUM!	1	0	1	#NUM!
C2H2 zinc finger domain binding	GO:0070742	11	1	1	-0.0291815	11	1	1	-0.0199801
hepatocyte growth factor receptor binding	GO:0005171	1	0	1	#NUM!	1	0	1	#NUM!
ribosome binding	GO:0043022	27	2	1	-0.233976	27	2	1	-0.224775
UDP-galactose transmembrane transporter activity	GO:0005459	1	0	1	#NUM!	1	0	1	#NUM!
sphingomyelin phosphodiesterase activity	GO:0004767	3	0	1	#NUM!	3	0	1	#NUM!
alpha-2C adrenergic receptor binding	GO:0031696	2	0	1	#NUM!	2	0	1	#NUM!
very-low-density lipoprotein particle receptor binding	GO:0070326	2	0	1	#NUM!	2	0	1	#NUM!
scavenger receptor binding	GO:0005124	2	0	1	#NUM!	1	0	1	#NUM!
bis(5'-adenosyl)-pentaphosphatase activity	GO:0034432	3	0	1	#NUM!	3	0	1	#NUM!
progesterone receptor binding	GO:0033142	2	0	1	#NUM!	2	0	1	#NUM!
inorganic phosphate transmembrane transporter activity	GO:0005315	2	0	1	#NUM!	2	0	1	#NUM!
phosphoglycerate kinase activity	GO:0004618	1	0	1	#NUM!	1	0	1	#NUM!
8-oxo-dGDP phosphatase activity	GO:0044715	2	0	1	#NUM!	1	0	1	#NUM!
hemi-methylated DNA-binding	GO:0044729	1	0	1	#NUM!	1	0	1	#NUM!
ADP-ribosylarginine hydrolase activity	GO:0003875	1	0	1	#NUM!	1	0	1	#NUM!
lutropin-choriogonadotropic hormone receptor binding	GO:0031775	1	0	1	#NUM!	1	0	1	#NUM!
aspartic-type endopeptidase inhibitor activity	GO:0019828	2	0	1	#NUM!	2	0	1	#NUM!
nucleobase transmembrane transporter activity	GO:0015205	1	0	1	#NUM!	1	0	1	#NUM!
benzodiazepine receptor binding	GO:0030156	3	0	1	#NUM!	3	0	1	#NUM!
histone methyltransferase activity (H4-K20 specific)	GO:0042799	1	0	1	#NUM!	1	0	1	#NUM!
virus receptor activity	GO:0001618	29	2	1	-0.305435	29	2	1	-0.296233
oxygen sensor activity	GO:0019826	2	0	1	#NUM!	2	0	1	#NUM!
extracellular matrix structural constituent conferring compression resistance	GO:0030021	4	0	1	#NUM!	3	0	1	#NUM!
geranyltranstransferase activity	GO:0004337	2	0	1	#NUM!	2	0	1	#NUM!
dihydronicotinamide riboside quinone reductase activity	GO:0001512	1	0	1	#NUM!	1	0	1	#NUM!
leptin receptor activity	GO:0038021	1	0	1	#NUM!	1	0	1	#NUM!
chemokine activity	GO:0008009	9	0	1	#NUM!	11	1	1	-0.0199801
RNA trimethylguanosine synthase activity	GO:0071164	1	0	1	#NUM!	1	0	1	#NUM!
tRNA (cytosine) methyltransferase activity	GO:0016427	1	0	1	#NUM!	1	0	1	#NUM!
phosphoribosylformylglycinamidine cyclo-ligase activity	GO:0004641	1	0	1	#NUM!	1	0	1	#NUM!
phosphatidylinositol-3,4-bisphosphate 3-phosphatase activity	GO:0051800	1	0	1	#NUM!	1	1	0.0927437	2.37792
calcitonin binding	GO:0032841	1	0	1	#NUM!	0	0	1	#VALUE!
palmitoleoyltransferase activity	GO:1990698	1	0	1	#NUM!	1	0	1	#NUM!
phosphatidylinositol-4,5-bisphosphate 4-phosphatase activity	GO:0034597	1	0	1	#NUM!	1	0	1	#NUM!
peptidase activator activity	GO:0016504	6	0	1	#NUM!	6	0	1	#NUM!
pyrophosphatase activity	GO:0016462	1	0	1	#NUM!	1	0	1	#NUM!
geranylgeranyl reductase activity	GO:0045550	1	0	1	#NUM!	1	0	1	#NUM!
L-ascorbate:sodium symporter activity	GO:0008520	1	0	1	#NUM!	1	0	1	#NUM!
phosphotransferase activity, for other substituted phosphate groups	GO:0016780	1	0	1	#NUM!	1	0	1	#NUM!
glycerol-3-phosphate O-acyltransferase activity	GO:0004366	1	0	1	#NUM!	1	0	1	#NUM!
GDP-dissociation inhibitor binding	GO:0051021	1	0	1	#NUM!	1	0	1	#NUM!
phosphodiesterase I activity	GO:0004528	2	0	1	#NUM!	2	0	1	#NUM!
polynucleotide 5'-phosphatase activity	GO:0004651	1	0	1	#NUM!	1	0	1	#NUM!
phospholipase A1 activity	GO:0008970	4	0	1	#NUM!	4	0	1	#NUM!
calcium-independent phospholipase A2 activity	GO:0047499	2	0	1	#NUM!	2	0	1	#NUM!
glycogen (starch) synthase activity	GO:0004373	1	0	1	#NUM!	1	0	1	#NUM!
lysine-tRNA ligase activity	GO:0004824	1	0	1	#NUM!	1	0	1	#NUM!
RNA polymerase III type 3 promoter sequence-specific DNA binding	GO:0001006	1	0	1	#NUM!	1	0	1	#NUM!
methylmalonate-semialdehyde dehydrogenase (acylating) activity	GO:0004491	1	0	1	#NUM!	1	0	1	#NUM!
alkyl hydroperoxide reductase activity	GO:0008785	1	0	1	#NUM!	1	0	1	#NUM!
nitrite reductase (NO-forming) activity	GO:0050421	1	0	1	#NUM!	1	0	1	#NUM!
glycogenin glucosyltransferase activity	GO:0008466	2	0	1	#NUM!	2	0	1	#NUM!
glutamate:sodium symporter activity	GO:0015501	3	0	1	#NUM!	3	0	1	#NUM!
palmitoyl-(protein) hydrolase activity	GO:0008474	4	0	1	#NUM!	4	0	1	#NUM!
GDP-mannose 3,5-epimerase activity	GO:0047918	1	0	1	#NUM!	1	0	1	#NUM!
MHC class Ib protein binding	GO:0023029	2	0	1	#NUM!	2	0	1	#NUM!
voltage-gated potassium channel activity involved in ventricular cardiac muscle cell action potential repolarization	GO:1902282	1	0	1	#NUM!	1	0	1	#NUM!
methionine adenosyltransferase regulator activity	GO:0048270	1	0	1	#NUM!	1	0	1	#NUM!
asparaginase activity	GO:0004067	1	0	1	#NUM!	1	0	1	#NUM!
RNA polymerase II regulatory region DNA binding	GO:0001012	9	0	1	#NUM!	9	0	1	#NUM!
sulfate transmembrane transporter activity	GO:0015116	1	0	1	#NUM!	1	1	0.0927437	2.37792
kynurenine-glyoxylate transaminase activity	GO:0047315	1	0	1	#NUM!	1	0	1	#NUM!
opioid peptide activity	GO:0001515	1	0	1	#NUM!	1	0	1	#NUM!
endoribonuclease inhibitor activity	GO:0060698	1	0	1	#NUM!	1	0	1	#NUM!
amylin binding	GO:0097645	1	0	1	#NUM!	1	0	1	#NUM!
nucleoside monophosphate kinase activity	GO:0050145	4	0	1	#NUM!	4	0	1	#NUM!
phosphatidylinositol phosphate 4-phosphatase activity	GO:0034596	1	0	1	#NUM!	1	0	1	#NUM!
ATP-dependent NAD(P)H-hydrate dehydratase activity	GO:0047453	1	0	1	#NUM!	1	0	1	#NUM!
protein methyltransferase activity	GO:0008276	6	0	1	#NUM!	6	1	0.442454	0.586156
nucleoside binding	GO:0001882	2	0	1	#NUM!	2	0	1	#NUM!
glycine N-benzoyltransferase activity	GO:0047962	1	0	1	#NUM!	1	0	1	#NUM!
ribonuclease inhibitor activity	GO:0008428	1	0	1	#NUM!	1	0	1	#NUM!
acetylcholine receptor inhibitor activity	GO:0030550	1	0	1	#NUM!	1	0	1	#NUM!
glutathione transmembrane transporter activity	GO:0034634	1	0	1	#NUM!	1	0	1	#NUM!
growth hormone receptor activity	GO:0004903	1	0	1	#NUM!	1	0	1	#NUM!
gamma-butyrobetaine dioxygenase activity	GO:0008336	1	0	1	#NUM!	1	0	1	#NUM!
extracellular matrix structural constituent	GO:0005201	36	3	1	-0.116193	34	5	0.239342	0.460993
type II activin receptor binding	GO:0070699	1	0	1	#NUM!	1	0	1	#NUM!
type I interferon binding	GO:0019962	1	0	1	#NUM!	1	1	0.0927437	2.37792
AMP-activated protein kinase activity	GO:0004679	3	0	1	#NUM!	3	0	1	#NUM!
extracellular matrix constituent conferring elasticity	GO:0030023	2	0	1	#NUM!	2	0	1	#NUM!
histamine receptor activity	GO:0004969	1	0	1	#NUM!	1	0	1	#NUM!
histamine oxidase activity	GO:0052598	0	0	1	#VALUE!	0	0	1	#VALUE!
aspartate-tRNA(Asn) ligase activity	GO:0050560	1	0	1	#NUM!	1	0	1	#NUM!
lithocholic acid binding	GO:1902121	0	0	1	#VALUE!	0	0	1	#VALUE!
NAD(P)+ transhydrogenase (B-specific) activity	GO:0003957	1	0	1	#NUM!	1	0	1	#NUM!
drug binding	GO:0008144	28	2	1	-0.270344	28	2	1	-0.261142
sphingosine N-acyltransferase activity	GO:0050291	2	0	1	#NUM!	2	0	1	#NUM!
17-alpha-hydroxyprogesterone aldolase activity	GO:0047442	0	0	1	#VALUE!	0	0	1	#VALUE!
oxidoreductase activity, acting on paired donors, with incorporation or reduction of molecular oxygen, NAD(P)H as one donor, and incorporation of one atom of oxygen	GO:0016709	4	0	1	#NUM!	3	0	1	#NUM!
L-cysteine:2-oxoglutarate aminotransferase activity	GO:0047801	1	0	1	#NUM!	1	0	1	#NUM!
succinate dehydrogenase activity	GO:0000104	1	0	1	#NUM!	1	0	1	#NUM!
L-ascorbic acid transmembrane transporter activity	GO:0015229	1	0	1	#NUM!	1	0	1	#NUM!
calcium-dependent phospholipid binding	GO:0005544	23	2	1	-0.0736333	23	2	1	-0.0644319
testosterone dehydrogenase [NAD(P)] activity	GO:0030283	1	0	1	#NUM!	1	0	1	#NUM!
tRNA (guanine-N1-)-methyltransferase activity	GO:0009019	1	0	1	#NUM!	1	0	1	#NUM!
galanin receptor activity	GO:0004966	2	0	1	#NUM!	2	0	1	#NUM!
ligand-gated calcium channel activity	GO:0099604	2	0	1	#NUM!	2	0	1	#NUM!
thiamine transmembrane transporter activity	GO:0015234	2	0	1	#NUM!	2	0	1	#NUM!
glucagon receptor activity	GO:0004967	1	0	1	#NUM!	0	0	1	#VALUE!
2',3'-cyclic-nucleotide 3'-phosphodiesterase activity	GO:0004113	1	0	1	#NUM!	1	0	1	#NUM!
gap junction channel activity involved in atrial cardiac muscle cell-AV node cell electrical coupling	GO:0086076	1	0	1	#NUM!	0	0	1	#VALUE!
m7G(5')pppN diphosphatase activity	GO:0050072	5	0	1	#NUM!	4	0	1	#NUM!
proteinase activated receptor binding	GO:0031871	3	0	1	#NUM!	3	0	1	#NUM!
vitamin transmembrane transporter activity	GO:0090482	0	0	1	#VALUE!	0	0	1	#VALUE!
neurotransmitter:sodium symporter activity	GO:0005328	1	0	1	#NUM!	1	0	1	#NUM!
sphingomyelin phosphodiesterase activator activity	GO:0016230	1	0	1	#NUM!	1	0	1	#NUM!
glucuronyl-galactosyl-proteoglycan 4-alpha-N-acetylglucosaminyltransferase activity	GO:0001888	1	0	1	#NUM!	1	0	1	#NUM!
peptide-glutamate-N-acetyltransferase activity	GO:1990190	1	0	1	#NUM!	1	0	1	#NUM!
fumarate hydratase activity	GO:0004333	1	0	1	#NUM!	1	0	1	#NUM!
TAP1 binding	GO:0046978	2	0	1	#NUM!	2	0	1	#NUM!
endothelin A receptor binding	GO:0031707	1	0	1	#NUM!	1	0	1	#NUM!
oxoglutarate dehydrogenase (succinyl-transferring) activity	GO:0004591	2	0	1	#NUM!	2	0	1	#NUM!
8-oxo-7,8-dihydroguanine DNA N-glycosylase activity	GO:0034039	2	0	1	#NUM!	2	0	1	#NUM!
protein-glycine ligase activity	GO:0070735	1	0	1	#NUM!	1	0	1	#NUM!
rRNA (guanosine-2'-O-)-methyltransferase activity	GO:0070039	0	0	1	#VALUE!	0	0	1	#VALUE!
intracellular calcium activated chloride channel activity	GO:0005229	2	0	1	#NUM!	2	0	1	#NUM!
histidine decarboxylase activity	GO:0004398	0	0	1	#VALUE!	0	0	1	#VALUE!
caspase binding	GO:0089720	5	0	1	#NUM!	5	0	1	#NUM!
NF-kappaB-inducing kinase activity	GO:0004704	2	0	1	#NUM!	2	0	1	#NUM!
ligand-activated transcription factor activity	GO:0098531	1	0	1	#NUM!	1	0	1	#NUM!
antiporter activity	GO:0015297	5	0	1	#NUM!	5	0	1	#NUM!
hemoglobin alpha binding	GO:0031721	1	0	1	#NUM!	1	0	1	#NUM!
lipid kinase activity	GO:0001727	2	0	1	#NUM!	2	0	1	#NUM!
neurohypophyseal hormone activity	GO:0005185	0	0	1	#VALUE!	0	0	1	#VALUE!
peptidase inhibitor activity	GO:0030414	3	0	1	#NUM!	2	0	1	#NUM!
N-terminal protein N-methyltransferase activity	GO:0071885	1	0	1	#NUM!	1	0	1	#NUM!
O-acyltransferase activity	GO:0008374	3	0	1	#NUM!	3	0	1	#NUM!
carboxylic acid transmembrane transporter activity	GO:0046943	0	0	1	#VALUE!	0	0	1	#VALUE!
succinate dehydrogenase (ubiquinone) activity	GO:0008177	3	0	1	#NUM!	3	0	1	#NUM!
1-alkyl-2-acetylglycerophosphocholine esterase activity	GO:0003847	2	0	1	#NUM!	2	0	1	#NUM!
phosphate ion transmembrane transporter activity	GO:0015114	1	0	1	#NUM!	1	0	1	#NUM!
peptidyl-aspartic acid 3-dioxygenase activity	GO:0062101	1	0	1	#NUM!	1	0	1	#NUM!
acid phosphatase activity	GO:0003993	3	0	1	#NUM!	3	0	1	#NUM!
hydroxyacid-oxoacid transhydrogenase activity	GO:0047988	1	0	1	#NUM!	1	0	1	#NUM!
UFM1 transferase activity	GO:0071568	1	0	1	#NUM!	1	0	1	#NUM!
phosphatidylinositol phospholipase C activity	GO:0004435	10	1	1	0.0661287	9	1	0.583771	0.180691
voltage-gated calcium channel activity involved in positive regulation of presynaptic cytosolic calcium levels	GO:0099635	1	0	1	#NUM!	1	0	1	#NUM!
purine nucleotide binding	GO:0017076	1	0	1	#NUM!	1	0	1	#NUM!
calcium-dependent protein serine/threonine phosphatase activity	GO:0004723	2	0	1	#NUM!	2	0	1	#NUM!
cell adhesive protein binding involved in AV node cell-bundle of His cell communication	GO:0086082	1	0	1	#NUM!	1	0	1	#NUM!
glucuronosyl-N-acetylgalactosaminyl-proteoglycan 4-beta-N-acetylgalactosaminyltransferase activity	GO:0047238	1	0	1	#NUM!	1	0	1	#NUM!
potassium:proton exchanging ATPase activity	GO:0008900	2	0	1	#NUM!	1	0	1	#NUM!
endoribonuclease activity	GO:0004521	13	1	1	-0.196236	11	0	0.614233	#NUM!
vitamin E binding	GO:0008431	1	0	1	#NUM!	0	0	1	#VALUE!
glucosamine 6-phosphate N-acetyltransferase activity	GO:0004343	1	0	1	#NUM!	1	0	1	#NUM!
tubulin-glutamic acid ligase activity	GO:0070740	1	0	1	#NUM!	1	0	1	#NUM!
amylase activity	GO:0016160	1	0	1	#NUM!	1	0	1	#NUM!
adrenergic receptor activity	GO:0004935	2	0	1	#NUM!	2	0	1	#NUM!
fibroblast growth factor receptor binding	GO:0005104	3	0	1	#NUM!	3	0	1	#NUM!
galactose binding	GO:0005534	1	0	1	#NUM!	1	0	1	#NUM!
DNA/RNA helicase activity	GO:0033677	1	0	1	#NUM!	1	0	1	#NUM!
1-alkylglycerophosphocholine O-acetyltransferase activity	GO:0047192	1	0	1	#NUM!	1	0	1	#NUM!
strictosidine synthase activity	GO:0016844	1	0	1	#NUM!	1	0	1	#NUM!
cupric ion binding	GO:1903135	2	0	1	#NUM!	2	0	1	#NUM!
pyruvate dehydrogenase (acetyl-transferring) activity	GO:0004739	2	0	1	#NUM!	2	0	1	#NUM!
NADPH:quinone reductase activity	GO:0003960	2	0	1	#NUM!	1	0	1	#NUM!
ubiquitin-protein transferase regulator activity	GO:0055106	2	0	1	#NUM!	2	0	1	#NUM!
melanocortin receptor activity	GO:0004977	2	0	1	#NUM!	2	0	1	#NUM!
intermediate filament binding	GO:0019215	3	0	1	#NUM!	3	0	1	#NUM!
proteasome regulatory particle binding	GO:1904855	1	0	1	#NUM!	1	0	1	#NUM!
rRNA methyltransferase activity	GO:0008649	1	0	1	#NUM!	1	0	1	#NUM!
glutathione synthase activity	GO:0004363	1	0	1	#NUM!	1	0	1	#NUM!
sodium-dependent L-ascorbate transmembrane transporter activity	GO:0070890	1	0	1	#NUM!	1	0	1	#NUM!
interleukin-23 receptor binding	GO:0045519	1	0	1	#NUM!	1	1	0.0927437	2.37792
dihydroceramide kinase activity	GO:0102773	1	0	1	#NUM!	1	0	1	#NUM!
GPI-linked ephrin receptor activity	GO:0005004	4	0	1	#NUM!	4	0	1	#NUM!
phosphatidate phosphatase activity	GO:0008195	4	0	1	#NUM!	4	0	1	#NUM!
glutamate binding	GO:0016595	6	0	1	#NUM!	6	0	1	#NUM!
hydroxypyruvate reductase activity	GO:0016618	1	0	1	#NUM!	1	0	1	#NUM!
phosphotransferase activity, alcohol group as acceptor	GO:0016773	1	0	1	#NUM!	1	0	1	#NUM!
RNA-directed 5'-3' RNA polymerase activity	GO:0003968	1	0	1	#NUM!	1	0	1	#NUM!
GMP synthase activity	GO:0003921	1	0	1	#NUM!	1	0	1	#NUM!
thyroid hormone binding	GO:0070324	6	0	1	#NUM!	6	0	1	#NUM!
phosphorylase kinase regulator activity	GO:0008607	2	0	1	#NUM!	2	0	1	#NUM!
nerve growth factor receptor binding	GO:0005163	1	0	1	#NUM!	1	0	1	#NUM!
peptidyl-cysteine S-nitrosylase activity	GO:0035605	1	0	1	#NUM!	1	0	1	#NUM!
HLA-A specific activating MHC class I receptor activity	GO:0030108	1	0	1	#NUM!	1	0	1	#NUM!
6-phosphofructo-2-kinase activity	GO:0003873	2	0	1	#NUM!	1	0	1	#NUM!
DNA-3-methyladenine glycosylase activity	GO:0008725	1	0	1	#NUM!	1	0	1	#NUM!
N-acetylgalactosamine-6-phosphate deacetylase activity	GO:0047419	0	0	1	#VALUE!	0	0	1	#VALUE!
leptin receptor binding	GO:1990460	3	0	1	#NUM!	3	0	1	#NUM!
thymidine kinase activity	GO:0004797	0	0	1	#VALUE!	0	0	1	#VALUE!
GDP-4-dehydro-D-rhamnose reductase activity	GO:0042356	1	0	1	#NUM!	1	0	1	#NUM!
rRNA (adenine) methyltransferase activity	GO:0016433	1	0	1	#NUM!	1	0	1	#NUM!
sterol esterase activity	GO:0004771	1	0	1	#NUM!	0	0	1	#VALUE!
ephrin receptor activity	GO:0005003	2	0	1	#NUM!	2	0	1	#NUM!
tripeptidyl-peptidase activity	GO:0008240	1	0	1	#NUM!	1	0	1	#NUM!
mannokinase activity	GO:0019158	2	0	1	#NUM!	2	0	1	#NUM!
(R)-3-amino-2-methylpropionate-pyruvate transaminase activity	GO:0047305	0	0	1	#VALUE!	0	0	1	#VALUE!
protein farnesyltransferase activity	GO:0004660	1	0	1	#NUM!	1	0	1	#NUM!
tRNA (adenine-N1-)-methyltransferase activity	GO:0016429	1	0	1	#NUM!	1	0	1	#NUM!
myosin phosphatase regulator activity	GO:0017020	1	0	1	#NUM!	1	0	1	#NUM!
histone acetyltransferase regulator activity	GO:0035034	1	0	1	#NUM!	1	0	1	#NUM!
fatty acid ligase activity	GO:0015645	1	0	1	#NUM!	1	0	1	#NUM!
methione N-acyltransferase activity	GO:0103045	0	0	1	#VALUE!	0	0	1	#VALUE!
lysophosphatidic acid acyltransferase activity	GO:0042171	1	0	1	#NUM!	1	0	1	#NUM!
carbon dioxide transmembrane transporter activity	GO:0035379	1	0	1	#NUM!	1	0	1	#NUM!
fatty acid alpha-hydroxylase activity	GO:0080132	1	0	1	#NUM!	1	0	1	#NUM!
copper chaperone activity	GO:0016531	2	0	1	#NUM!	2	0	1	#NUM!
spermidine synthase activity	GO:0004766	1	0	1	#NUM!	1	0	1	#NUM!
sodium-exporting ATPase activity, phosphorylative mechanism	GO:0008554	0	0	1	#VALUE!	0	0	1	#VALUE!
ribosomal protein S6 kinase activity	GO:0004711	6	0	1	#NUM!	6	1	0.442454	0.586156
EH domain binding	GO:1990175	1	0	1	#NUM!	0	0	1	#VALUE!
calcium-release channel activity	GO:0015278	3	0	1	#NUM!	3	0	1	#NUM!
riboflavin transmembrane transporter activity	GO:0032217	2	0	1	#NUM!	2	0	1	#NUM!
microfibril binding	GO:0050436	2	0	1	#NUM!	2	0	1	#NUM!
neurotrophin TRKB receptor binding	GO:0005169	1	0	1	#NUM!	1	0	1	#NUM!
U2 snRNP binding	GO:1990447	1	0	1	#NUM!	1	0	1	#NUM!
sodium:phosphate symporter activity	GO:0005436	2	0	1	#NUM!	1	0	1	#NUM!
hypoglycin A gamma-glutamyl transpeptidase activity	GO:0102953	1	0	1	#NUM!	1	0	1	#NUM!
GTPase regulator activity	GO:0030695	11	1	1	-0.0291815	11	1	1	-0.0199801
cAMP-dependent protein kinase activity	GO:0004691	6	0	1	#NUM!	6	0	1	#NUM!
flavonoid 3'-monooxygenase activity	GO:0016711	1	0	1	#NUM!	0	0	1	#VALUE!
arachidonic acid omega-hydroxylase activity	GO:0052869	0	0	1	#VALUE!	0	0	1	#VALUE!
NMDA glutamate receptor activity	GO:0004972	4	0	1	#NUM!	4	0	1	#NUM!
carbonyl reductase (NADPH) activity	GO:0004090	3	0	1	#NUM!	4	0	1	#NUM!
long-chain fatty acid binding	GO:0036041	4	0	1	#NUM!	3	0	1	#NUM!
ribosylnicotinamide kinase activity	GO:0050262	1	0	1	#NUM!	1	0	1	#NUM!
oxidoreductase activity, acting on single donors with incorporation of molecular oxygen, incorporation of two atoms of oxygen	GO:0016702	4	0	1	#NUM!	4	0	1	#NUM!
interferon-gamma receptor binding	GO:0005133	1	0	1	#NUM!	1	0	1	#NUM!
ATP-dependent microtubule motor activity, plus-end-directed	GO:0008574	9	0	1	#NUM!	8	0	1	#NUM!
phosphatidylinositol transporter activity	GO:0008526	6	0	1	#NUM!	6	0	1	#NUM!
aquacobalamin reductase (NADPH) activity	GO:0050444	1	0	1	#NUM!	1	0	1	#NUM!
voltage-gated anion channel activity	GO:0008308	3	0	1	#NUM!	3	0	1	#NUM!
DNA/DNA annealing activity	GO:1990814	1	0	1	#NUM!	1	0	1	#NUM!
oxidative phosphorylation uncoupler activity	GO:0017077	0	0	1	#VALUE!	0	0	1	#VALUE!
type I interferon receptor activity	GO:0004905	1	0	1	#NUM!	1	1	0.0927437	2.37792
MAP kinase phosphatase activity	GO:0033549	2	0	1	#NUM!	2	0	1	#NUM!
exogenous protein binding	GO:0140272	1	0	1	#NUM!	1	0	1	#NUM!
protein C-terminal leucine carboxyl O-methyltransferase activity	GO:0018423	1	0	1	#NUM!	1	0	1	#NUM!
deoxyribonucleoside 5'-monophosphate N-glycosidase activity	GO:0070694	1	0	1	#NUM!	1	0	1	#NUM!
galactokinase activity	GO:0004335	0	0	1	#VALUE!	0	0	1	#VALUE!
inositol-3-phosphate synthase activity	GO:0004512	1	0	1	#NUM!	1	0	1	#NUM!
oxidoreductase activity, acting on other nitrogenous compounds as donors	GO:0016661	1	0	1	#NUM!	1	0	1	#NUM!
heteroduplex DNA loop binding	GO:0000404	1	0	1	#NUM!	1	0	1	#NUM!
phenylethanolamine N-methyltransferase activity	GO:0004603	0	0	1	#VALUE!	0	0	1	#VALUE!
C5L2 anaphylatoxin chemotactic receptor binding	GO:0031715	1	0	1	#NUM!	1	0	1	#NUM!
NAD(P)H dehydrogenase (quinone) activity	GO:0003955	1	0	1	#NUM!	1	0	1	#NUM!
thymidylate kinase activity	GO:0004798	1	0	1	#NUM!	1	0	1	#NUM!
squalene synthase activity	GO:0051996	1	0	1	#NUM!	1	0	1	#NUM!
[truncated: 1,207 more rows]

## Sheet: HC40-59
#HC40-59(θ=0.5)		Male				Female
Gene ontology (molecular function)	Gene ontology IDs	AllGene	Critical	P-value	Enrichment(log scale)	AllGene	Critical	P-value	Enrichment(log scale)
identical protein binding	GO:0042802	728	120	2.1321e-13	0.651925	721	126	3.48522e-15	0.683489
telomeric DNA binding	GO:0042162	21	13	1.30002e-09	1.97516	20	11	1.84906e-07	1.83001
transforming growth factor beta receptor, pathway-specific cytoplasmic mediator activity	GO:0030618	5	5	4.60063e-06	2.45473	5	5	5.26451e-06	2.42785
I-SMAD binding	GO:0070411	9	6	2.62491e-05	2.04927	10	6	7.09385e-05	1.91702
protein C-terminus binding	GO:0008022	144	27	0.000107698	0.780758	146	28	7.84019e-05	0.776444
tau protein binding	GO:0048156	38	11	0.00023892	1.21504	38	9	0.00483183	0.987485
ubiquitin protein ligase binding	GO:0031625	235	37	0.000308365	0.606067	238	40	5.81711e-05	0.644455
DNA-binding transcription activator activity, RNA polymerase II-specific	GO:0001228	194	32	0.000351138	0.652612	199	34	0.000177649	0.660902
MAP kinase activity	GO:0004707	13	6	0.000396978	1.68154	13	6	0.000459785	1.65466
ion channel binding	GO:0044325	75	16	0.000504876	0.909835	71	11	0.0562429	0.563062
protein serine/threonine kinase activity	GO:0004674	256	38	0.000848286	0.547143	256	33	0.0242303	0.379177
RNA polymerase II proximal promoter sequence-specific DNA binding	GO:0000978	241	36	0.000922723	0.553457	244	35	0.00375926	0.486026
SUMO transferase activity	GO:0019789	15	6	0.000997006	1.53844	14	6	0.000745025	1.58055
beta-catenin binding	GO:0008013	58	13	0.00102453	0.959241	59	14	0.000469389	0.989366
enzyme binding	GO:0019899	238	35	0.00135902	0.537812	237	35	0.00221813	0.515135
RNA polymerase II distal enhancer sequence-specific DNA binding	GO:0000980	46	11	0.00140697	1.02399	46	12	0.000470342	1.08411
chromatin binding	GO:0003682	245	36	0.00151793	0.536995	243	32	0.0205686	0.400521
DEAD/H-box RNA helicase binding	GO:0017151	7	4	0.00152694	1.89512	7	4	0.00169053	1.86823
p53 binding	GO:0002039	54	12	0.0017153	0.950657	53	12	0.00182023	0.942461
protein-containing complex binding	GO:0044877	171	27	0.00200113	0.608908	173	31	0.000109632	0.708542
phosphotyrosine residue binding	GO:0001784	35	9	0.00220683	1.09661	34	10	0.000493007	1.20407
nitric-oxide synthase regulator activity	GO:0030235	4	3	0.00236056	2.16705	3	2	0.021949	2.02238
sodium channel inhibitor activity	GO:0019871	4	3	0.00236056	2.16705	4	3	0.00255434	2.14016
histone methyltransferase activity (H4-R3 specific)	GO:0044020	4	3	0.00236056	2.16705	3	3	0.000683611	2.42785
phosphoserine residue binding	GO:0050815	4	3	0.00236056	2.16705	4	3	0.00255434	2.14016
protein phosphatase binding	GO:0019903	56	12	0.0023834	0.91429	58	16	2.62002e-05	1.13999
RNA polymerase II activating transcription factor binding	GO:0001102	29	8	0.00238467	1.16688	31	7	0.0162278	0.93977
ubiquitin-protein transferase activity	GO:0004842	175	27	0.00239094	0.585786	179	26	0.0104922	0.498557
protein kinase binding	GO:0019901	310	42	0.00250905	0.455832	306	43	0.001855	0.465462
1-phosphatidylinositol-3-kinase activity	GO:0016303	8	4	0.00284722	1.76159	7	3	0.0182542	1.58055
protein kinase regulator activity	GO:0019887	8	4	0.00284722	1.76159	8	4	0.00314606	1.7347
ephrin receptor binding	GO:0046875	24	7	0.00314794	1.22259	24	7	0.00366564	1.1957
bHLH transcription factor binding	GO:0043425	13	5	0.00329953	1.49922	12	4	0.0167182	1.32923
G-rich strand telomeric DNA binding	GO:0098505	9	4	0.00477928	1.6438	8	5	0.000234995	1.95784
activin binding	GO:0048185	9	4	0.00477928	1.6438	8	4	0.00314606	1.7347
3'-5'-exoribonuclease activity	GO:0000175	20	6	0.00532515	1.25076	19	5	0.0215427	1.09285
protein heterodimerization activity	GO:0046982	273	37	0.00546103	0.456181	267	34	0.0271239	0.366958
double-stranded telomeric DNA binding	GO:0003691	5	3	0.00552472	1.94391	5	3	0.00596715	1.91702
SMAD binding	GO:0046332	33	8	0.00568148	1.03767	34	7	0.0263932	0.847396
tumor necrosis factor receptor binding	GO:0005164	15	5	0.00666322	1.35612	16	5	0.0100906	1.2647
phosphatidylinositol 3-kinase binding	GO:0043548	15	5	0.00666322	1.35612	15	5	0.0074698	1.32923
transcription factor binding	GO:0008134	223	31	0.00702454	0.48155	222	30	0.0159168	0.426367
ATPase binding	GO:0051117	56	11	0.00716139	0.827278	55	9	0.0557162	0.617738
nicotinate-nucleotide adenylyltransferase activity	GO:0004515	2	2	0.00736489	2.45473	2	1	0.168681	1.7347
GMP binding	GO:0019002	2	2	0.00736489	2.45473	2	2	0.00777207	2.42785
signal sequence binding	GO:0005048	2	2	0.00736489	2.45473	2	1	0.168681	1.7347
transforming growth factor beta binding	GO:0050431	10	4	0.00742983	1.53844	10	4	0.00817769	1.51156
thioesterase binding	GO:0031996	10	4	0.00742983	1.53844	11	4	0.0119662	1.41625
cysteine-type endopeptidase activity involved in apoptotic signaling pathway	GO:0097199	6	3	0.0103474	1.76159	6	2	0.0918141	1.32923
platelet-derived growth factor binding	GO:0048407	6	3	0.0103474	1.76159	6	4	0.000778812	2.02238
transforming growth factor beta receptor activity, type I	GO:0005025	6	3	0.0103474	1.76159	6	3	0.0111555	1.7347
oxidoreductase activity, acting on the CH-OH group of donors, NAD or NADP as acceptor	GO:0016616	6	3	0.0103474	1.76159	6	3	0.0111555	1.7347
protein homodimerization activity	GO:0042803	465	55	0.0126988	0.320031	457	53	0.0398265	0.273455
steroid binding	GO:0005496	12	4	0.0152477	1.35612	11	2	0.252568	0.723099
1-phosphatidylinositol-3-kinase regulator activity	GO:0046935	12	4	0.0152477	1.35612	10	4	0.00817769	1.51156
ribonucleoprotein complex binding	GO:0043021	25	6	0.0168425	1.02762	23	5	0.0465845	0.90179
co-SMAD binding	GO:0070410	7	3	0.0169627	1.60744	7	3	0.0182542	1.58055
protein-arginine N-methyltransferase activity	GO:0016274	7	3	0.0169627	1.60744	7	3	0.0182542	1.58055
primary miRNA binding	GO:0070878	7	3	0.0169627	1.60744	7	4	0.00169053	1.86823
cysteine-type endopeptidase activator activity involved in apoptotic process	GO:0008656	7	3	0.0169627	1.60744	7	2	0.121238	1.17508
ligase activity	GO:0016874	7	3	0.0169627	1.60744	7	3	0.0182542	1.58055
armadillo repeat domain binding	GO:0070016	7	3	0.0169627	1.60744	8	3	0.0273191	1.44702
protein domain specific binding	GO:0019904	175	24	0.0195135	0.468003	174	30	0.000333312	0.669989
protein self-association	GO:0043621	33	7	0.01979	0.904137	33	7	0.0226217	0.877249
disordered domain specific binding	GO:0097718	26	6	0.0203516	0.988398	24	6	0.0155948	1.04155
telethonin binding	GO:0031433	3	2	0.0208335	2.04927	3	1	0.242047	1.32923
ErbB-3 class receptor binding	GO:0043125	3	2	0.0208335	2.04927	3	2	0.021949	2.02238
CCR5 chemokine receptor binding	GO:0031730	3	2	0.0208335	2.04927	3	2	0.021949	2.02238
magnesium ion transmembrane transporter activity	GO:0015095	3	2	0.0208335	2.04927	3	2	0.021949	2.02238
phosphothreonine residue binding	GO:0050816	3	2	0.0208335	2.04927	3	2	0.021949	2.02238
protein phosphorylated amino acid binding	GO:0045309	3	2	0.0208335	2.04927	3	2	0.021949	2.02238
RNA polymerase II transcription coactivator binding	GO:0001225	3	2	0.0208335	2.04927	3	2	0.021949	2.02238
Rho GDP-dissociation inhibitor binding	GO:0051022	3	2	0.0208335	2.04927	3	2	0.021949	2.02238
MRF binding	GO:0043426	3	2	0.0208335	2.04927	3	2	0.021949	2.02238
kinase activator activity	GO:0019209	3	2	0.0208335	2.04927	3	2	0.021949	2.02238
demethylase activity	GO:0032451	3	2	0.0208335	2.04927	3	2	0.021949	2.02238
phosphopyruvate hydratase activity	GO:0004634	3	2	0.0208335	2.04927	3	1	0.242047	1.32923
TFIIB-class transcription factor binding	GO:0001093	3	2	0.0208335	2.04927	2	1	0.168681	1.7347
5'-3' exoribonuclease activity	GO:0004534	3	2	0.0208335	2.04927	3	2	0.021949	2.02238
JUN kinase activity	GO:0004705	3	2	0.0208335	2.04927	3	2	0.021949	2.02238
exoribonuclease activity	GO:0004532	3	2	0.0208335	2.04927	2	1	0.168681	1.7347
ubiquitin protein ligase activity	GO:0061630	141	20	0.0221508	0.501707	144	22	0.010574	0.549076
2-oxoglutarate-dependent dioxygenase activity	GO:0016706	8	3	0.025432	1.47391	8	2	0.152544	1.04155
histone-arginine N-methyltransferase activity	GO:0008469	8	3	0.025432	1.47391	7	3	0.0182542	1.58055
leucine zipper domain binding	GO:0043522	8	3	0.025432	1.47391	8	3	0.0273191	1.44702
titin binding	GO:0031432	8	3	0.025432	1.47391	8	2	0.152544	1.04155
RNA polymerase II transcription factor binding	GO:0001085	35	7	0.0268521	0.845297	33	7	0.0226217	0.877249
protein kinase C binding	GO:0005080	35	7	0.0268521	0.845297	36	7	0.0351723	0.790238
MAP kinase kinase activity	GO:0004708	14	4	0.0268714	1.20197	14	4	0.0293518	1.17508
E-box binding	GO:0070888	28	6	0.0287863	0.91429	27	6	0.0273785	0.923769
collagen binding	GO:0005518	28	6	0.0287863	0.91429	28	8	0.00221472	1.17508
DNA-binding transcription factor activity	GO:0003700	335	40	0.0349532	0.329484	333	42	0.0169481	0.357374
histone methyltransferase activity	GO:0042054	9	3	0.0357584	1.35612	8	2	0.152544	1.04155
cysteine-type endopeptidase activity involved in apoptotic process	GO:0097153	9	3	0.0357584	1.35612	9	2	0.185173	0.923769
death effector domain binding	GO:0035877	4	2	0.0393065	1.76159	4	1	0.308948	1.04155
mitogen-activated protein kinase p38 binding	GO:0048273	4	2	0.0393065	1.76159	4	2	0.0413436	1.7347
RING-like zinc finger domain binding	GO:0071535	4	2	0.0393065	1.76159	4	1	0.308948	1.04155
protein-arginine omega-N monomethyltransferase activity	GO:0035241	4	2	0.0393065	1.76159	3	2	0.021949	2.02238
interleukin-1 receptor binding	GO:0005149	4	2	0.0393065	1.76159	4	0	1	#NUM!
co-receptor binding	GO:0039706	4	2	0.0393065	1.76159	4	2	0.0413436	1.7347
syndecan binding	GO:0045545	4	2	0.0393065	1.76159	4	2	0.0413436	1.7347
BAT3 complex binding	GO:1904288	4	2	0.0393065	1.76159	4	2	0.0413436	1.7347
phosphoric diester hydrolase activity	GO:0008081	4	2	0.0393065	1.76159	4	2	0.0413436	1.7347
ankyrin repeat binding	GO:0071532	4	2	0.0393065	1.76159	4	2	0.0413436	1.7347
epidermal growth factor receptor binding	GO:0005154	23	5	0.0422068	0.928678	25	6	0.0190317	1.00073
tau-protein kinase activity	GO:0050321	16	4	0.0426202	1.06844	16	3	0.162138	0.75387
R-SMAD binding	GO:0070412	16	4	0.0426202	1.06844	17	4	0.0565673	0.980928
cAMP response element binding	GO:0035497	10	3	0.0478992	1.25076	10	2	0.218649	0.818409
protein kinase B binding	GO:0043422	10	3	0.0478992	1.25076	9	2	0.185173	0.923769
U6 snRNA binding	GO:0017070	10	3	0.0478992	1.25076	10	3	0.0512715	1.22387
protein N-terminus binding	GO:0047485	87	13	0.0502125	0.553776	87	11	0.249077	0.359834
nuclear receptor activity	GO:0004879	32	6	0.0518378	0.780758	33	6	0.0655923	0.723099
proline-rich region binding	GO:0070064	17	4	0.052075	1.00782	17	4	0.0565673	0.980928
histone deacetylase binding	GO:0042826	72	11	0.0538006	0.575964	73	10	0.144202	0.439972
kinase binding	GO:0019900	56	9	0.0538924	0.626608	57	10	0.0308546	0.68738
phosphatidylserine binding	GO:0001786	25	5	0.057901	0.845297	25	3	0.480222	0.307583
NF-kappaB binding	GO:0051059	25	5	0.057901	0.845297	23	4	0.139326	0.678647
molecular adaptor activity	GO:0060090	25	5	0.057901	0.845297	26	5	0.0733608	0.779188
ubiquitin conjugating enzyme activity	GO:0061631	33	6	0.0589595	0.749987	34	6	0.116913	0.693246
protein transporter activity	GO:0008565	11	3	0.0617766	1.15545	11	2	0.252568	0.723099
cytoskeletal adaptor activity	GO:0008093	11	3	0.0617766	1.15545	11	4	0.0119662	1.41625
transforming growth factor beta-activated receptor activity	GO:0005024	11	3	0.0617766	1.15545	11	3	0.066011	1.12856
insulin-like growth factor receptor binding	GO:0005159	11	3	0.0617766	1.15545	10	3	0.0512715	1.22387
Ras GTPase binding	GO:0017016	11	3	0.0617766	1.15545	11	2	0.252568	0.723099
phosphatidylinositol 3-kinase activity	GO:0035004	5	2	0.0618277	1.53844	4	1	0.308948	1.04155
acetyl-CoA C-acyltransferase activity	GO:0003988	5	2	0.0618277	1.53844	4	1	0.308948	1.04155
histone demethylase activity	GO:0032452	5	2	0.0618277	1.53844	5	2	0.0649279	1.51156
importin-alpha family protein binding	GO:0061676	5	2	0.0618277	1.53844	5	2	0.0649279	1.51156
carbonate dehydratase activity	GO:0004089	5	2	0.0618277	1.53844	6	1	0.425582	0.636087
acylglycerol lipase activity	GO:0047372	5	2	0.0618277	1.53844	4	1	0.308948	1.04155
neuroligin family protein binding	GO:0097109	5	2	0.0618277	1.53844	5	2	0.0649279	1.51156
transmembrane receptor protein serine/threonine kinase activity	GO:0004675	5	2	0.0618277	1.53844	5	2	0.0649279	1.51156
ATP-dependent protein binding	GO:0043008	5	2	0.0618277	1.53844	5	2	0.0649279	1.51156
SUMO ligase activity	GO:0061665	5	2	0.0618277	1.53844	5	2	0.0649279	1.51156
endopeptidase activity	GO:0004175	34	6	0.066636	0.720134	35	5	0.230805	0.481936
protein dimerization activity	GO:0046983	66	10	0.0724177	0.567665	64	11	0.0255879	0.666859
gamma-tubulin binding	GO:0043015	19	4	0.0740956	0.89659	20	4	0.0935722	0.818409
protein kinase activator activity	GO:0030295	19	4	0.0740956	0.89659	19	5	0.0215427	1.09285
histone-lysine N-methyltransferase activity	GO:0018024	12	3	0.0772863	1.06844	9	4	0.00527057	1.61692
enhancer binding	GO:0035326	12	3	0.0772863	1.06844	12	2	0.286594	0.636087
short-chain carboxylesterase activity	GO:0034338	1	1	0.085886	2.45473	0	0	1	#VALUE!
glycerol kinase activity	GO:0004370	1	1	0.085886	2.45473	1	0	1	#NUM!
UTP binding	GO:0002134	1	1	0.085886	2.45473	1	1	0.0882266	2.42785
D-lactate dehydrogenase (cytochrome) activity	GO:0004458	1	1	0.085886	2.45473	1	1	0.0882266	2.42785
protein propionyltransferase activity	GO:0061920	1	1	0.085886	2.45473	1	1	0.0882266	2.42785
peroxisome membrane class-1 targeting sequence binding	GO:0036105	1	1	0.085886	2.45473	1	1	0.0882266	2.42785
protein-N-terminal glutamine amidohydrolase activity	GO:0070773	1	1	0.085886	2.45473	1	1	0.0882266	2.42785
eukaryotic initiation factor 4G binding	GO:0031370	1	1	0.085886	2.45473	1	1	0.0882266	2.42785
cyclin-dependent protein kinase activating kinase activity	GO:0019912	1	1	0.085886	2.45473	1	1	0.0882266	2.42785
interleukin-5 receptor binding	GO:0005137	1	1	0.085886	2.45473	1	1	0.0882266	2.42785
S-methyl-5-thioadenosine phosphorylase activity	GO:0017061	1	1	0.085886	2.45473	1	1	0.0882266	2.42785
3'-flap endonuclease activity	GO:0048257	1	1	0.085886	2.45473	1	1	0.0882266	2.42785
arsenite transmembrane transporter activity	GO:0015105	1	1	0.085886	2.45473	1	1	0.0882266	2.42785
oxalate transmembrane transporter activity	GO:0019531	1	1	0.085886	2.45473	1	1	0.0882266	2.42785
high molecular weight B cell growth factor receptor binding	GO:0030372	1	1	0.085886	2.45473	1	1	0.0882266	2.42785
histone crotonyltransferase activity	GO:0140068	1	1	0.085886	2.45473	1	1	0.0882266	2.42785
histone methyltransferase activity (H2A-R3 specific)	GO:0070612	1	1	0.085886	2.45473	1	1	0.0882266	2.42785
1-phosphatidylinositol-3-phosphate 5-kinase activity	GO:0000285	1	1	0.085886	2.45473	1	1	0.0882266	2.42785
deoxyhypusine synthase activity	GO:0034038	1	1	0.085886	2.45473	1	1	0.0882266	2.42785
platelet-derived growth factor-activated receptor activity	GO:0005017	1	1	0.085886	2.45473	1	1	0.0882266	2.42785
vitamin D3 25-hydroxylase activity	GO:0030343	1	1	0.085886	2.45473	1	0	1	#NUM!
netrin receptor binding	GO:1990890	1	1	0.085886	2.45473	1	1	0.0882266	2.42785
SUMO conjugating enzyme activity	GO:0061656	1	1	0.085886	2.45473	1	1	0.0882266	2.42785
polyprenol reductase activity	GO:0102389	1	1	0.085886	2.45473	1	1	0.0882266	2.42785
interleukin-3 receptor binding	GO:0005135	1	1	0.085886	2.45473	1	1	0.0882266	2.42785
glucocorticoid receptor activity	GO:0004883	1	1	0.085886	2.45473	1	1	0.0882266	2.42785
death receptor agonist activity	GO:0038177	1	1	0.085886	2.45473	1	1	0.0882266	2.42785
phosphatidylcholine-sterol O-acyltransferase activity	GO:0004607	1	1	0.085886	2.45473	1	1	0.0882266	2.42785
interleukin-5 receptor activity	GO:0004914	1	1	0.085886	2.45473	1	1	0.0882266	2.42785
histone demethylase activity (H3-R2 specific)	GO:0033746	1	1	0.085886	2.45473	1	1	0.0882266	2.42785
amino acid:sodium symporter activity	GO:0005283	1	1	0.085886	2.45473	1	1	0.0882266	2.42785
chondroitin-glucuronate 5-epimerase activity	GO:0047757	1	1	0.085886	2.45473	1	1	0.0882266	2.42785
coreceptor activity involved in Wnt signaling pathway	GO:0071936	1	1	0.085886	2.45473	1	1	0.0882266	2.42785
NEDD8 ligase activity	GO:0061663	1	1	0.085886	2.45473	1	1	0.0882266	2.42785
ketohexokinase activity	GO:0004454	1	1	0.085886	2.45473	1	1	0.0882266	2.42785
POZ domain binding	GO:0031208	1	1	0.085886	2.45473	1	1	0.0882266	2.42785
BH3 domain binding	GO:0051434	1	1	0.085886	2.45473	1	1	0.0882266	2.42785
sulfate transmembrane transporter activity	GO:0015116	1	1	0.085886	2.45473	1	1	0.0882266	2.42785
calcium:proton antiporter activity	GO:0015369	1	1	0.085886	2.45473	1	1	0.0882266	2.42785
Ser-tRNA(Ala) hydrolase activity	GO:0002196	1	1	0.085886	2.45473	1	1	0.0882266	2.42785
N-acetylglucosamine kinase activity	GO:0045127	1	1	0.085886	2.45473	1	1	0.0882266	2.42785
linear polyubiquitin binding	GO:1990450	1	1	0.085886	2.45473	1	1	0.0882266	2.42785
peptidyl-lysine 5-dioxygenase activity	GO:0070815	1	1	0.085886	2.45473	1	1	0.0882266	2.42785
phosphatidylinositol-3,5-bisphosphate 5-phosphatase activity	GO:0043813	1	1	0.085886	2.45473	1	1	0.0882266	2.42785
serotonin binding	GO:0051378	1	1	0.085886	2.45473	2	1	0.168681	1.7347
oxidative RNA demethylase activity	GO:0035515	1	1	0.085886	2.45473	1	1	0.0882266	2.42785
intraciliary transport particle A binding	GO:0120160	1	1	0.085886	2.45473	1	1	0.0882266	2.42785
amidinotransferase activity	GO:0015067	1	1	0.085886	2.45473	1	1	0.0882266	2.42785
CD8 receptor binding	GO:0042610	1	1	0.085886	2.45473	1	1	0.0882266	2.42785
3-phosphoinositide-dependent protein kinase activity	GO:0004676	1	1	0.085886	2.45473	1	1	0.0882266	2.42785
angiotensin type II receptor activity	GO:0004945	1	1	0.085886	2.45473	1	1	0.0882266	2.42785
oligopeptidase activity	GO:0070012	1	1	0.085886	2.45473	1	1	0.0882266	2.42785
corticotropin-releasing hormone receptor 2 binding	GO:0051431	1	1	0.085886	2.45473	0	0	1	#VALUE!
peroxisome matrix targeting signal-1 binding	GO:0005052	1	1	0.085886	2.45473	1	1	0.0882266	2.42785
protein N-acetylglucosaminyltransferase activity	GO:0016262	1	1	0.085886	2.45473	1	1	0.0882266	2.42785
histone methyltransferase activity (H3-R2 specific)	GO:0070611	1	1	0.085886	2.45473	1	1	0.0882266	2.42785
site-specific endodeoxyribonuclease activity, specific for altered base	GO:0016890	1	1	0.085886	2.45473	1	1	0.0882266	2.42785
bicarbonate transmembrane transporter activity	GO:0015106	1	1	0.085886	2.45473	1	1	0.0882266	2.42785
oxidised low-density lipoprotein particle receptor activity	GO:0150025	1	1	0.085886	2.45473	1	1	0.0882266	2.42785
structural constituent of presynaptic active zone	GO:0098882	1	1	0.085886	2.45473	1	1	0.0882266	2.42785
mineralocorticoid receptor binding	GO:0031962	1	1	0.085886	2.45473	1	1	0.0882266	2.42785
tryptophan-tRNA ligase activity	GO:0004830	1	1	0.085886	2.45473	1	1	0.0882266	2.42785
hedgehog receptor activity	GO:0008158	1	1	0.085886	2.45473	1	1	0.0882266	2.42785
phospholipase activator activity	GO:0016004	1	1	0.085886	2.45473	1	1	0.0882266	2.42785
purine ribonucleoside triphosphate binding	GO:0035639	1	1	0.085886	2.45473	1	0	1	#NUM!
sterol O-acyltransferase activity	GO:0004772	1	1	0.085886	2.45473	1	0	1	#NUM!
vitamin D 24-hydroxylase activity	GO:0070576	1	1	0.085886	2.45473	0	0	1	#VALUE!
histone demethylase activity (H4-R3 specific)	GO:0033749	1	1	0.085886	2.45473	1	1	0.0882266	2.42785
glycine amidinotransferase activity	GO:0015068	1	1	0.085886	2.45473	1	1	0.0882266	2.42785
CTP binding	GO:0002135	1	1	0.085886	2.45473	1	1	0.0882266	2.42785
MHC class I receptor activity	GO:0032393	1	1	0.085886	2.45473	0	0	1	#VALUE!
sedoheptulokinase activity	GO:0050277	1	1	0.085886	2.45473	1	1	0.0882266	2.42785
cholestenone 5-alpha-reductase activity	GO:0047751	1	1	0.085886	2.45473	1	1	0.0882266	2.42785
C-acetyltransferase activity	GO:0016453	1	1	0.085886	2.45473	0	0	1	#VALUE!
testosterone 6-beta-hydroxylase activity	GO:0050649	1	1	0.085886	2.45473	0	0	1	#VALUE!
tRNA (adenine-N6-)-methyltransferase activity	GO:0016430	1	1	0.085886	2.45473	0	0	1	#VALUE!
thyrotropin-releasing hormone receptor binding	GO:0031531	1	1	0.085886	2.45473	1	1	0.0882266	2.42785
monoamine transmembrane transporter activity	GO:0008504	1	1	0.085886	2.45473	1	1	0.0882266	2.42785
phosphatidylethanolamine-translocating ATPase activity	GO:0090555	1	1	0.085886	2.45473	1	0	1	#NUM!
cocaine binding	GO:0019811	1	1	0.085886	2.45473	1	1	0.0882266	2.42785
flap-structured DNA binding	GO:0070336	1	1	0.085886	2.45473	1	0	1	#NUM!
serotonin:sodium symporter activity	GO:0005335	1	1	0.085886	2.45473	1	1	0.0882266	2.42785
G-rich single-stranded DNA binding	GO:1990955	1	1	0.085886	2.45473	1	1	0.0882266	2.42785
(R)-2-hydroxyglutarate dehydrogenase activity	GO:0051990	1	1	0.085886	2.45473	1	1	0.0882266	2.42785
GBD domain binding	GO:0032427	1	1	0.085886	2.45473	1	1	0.0882266	2.42785
oxidoreductase activity, acting on the CH-CH group of donors, NAD or NADP as acceptor	GO:0016628	1	1	0.085886	2.45473	1	1	0.0882266	2.42785
estrogen 2-hydroxylase activity	GO:0101021	1	1	0.085886	2.45473	0	0	1	#VALUE!
ceramide-translocating ATPase activity	GO:0099038	1	1	0.085886	2.45473	1	0	1	#NUM!
3-oxo-5-alpha-steroid 4-dehydrogenase activity	GO:0003865	1	1	0.085886	2.45473	1	1	0.0882266	2.42785
carbohydrate kinase activity	GO:0019200	1	1	0.085886	2.45473	1	1	0.0882266	2.42785
histone butyryltransferase activity	GO:0140069	1	1	0.085886	2.45473	1	1	0.0882266	2.42785
H3 histone acetyltransferase activity	GO:0010484	1	1	0.085886	2.45473	3	1	0.242047	1.32923
secondary active sulfate transmembrane transporter activity	GO:0008271	1	1	0.085886	2.45473	1	1	0.0882266	2.42785
sulfonylurea receptor binding	GO:0017098	1	1	0.085886	2.45473	1	1	0.0882266	2.42785
phosphorylase activity	GO:0004645	1	1	0.085886	2.45473	1	1	0.0882266	2.42785
transforming growth factor beta receptor, common-partner cytoplasmic mediator activity	GO:0030616	1	1	0.085886	2.45473	1	1	0.0882266	2.42785
interleukin-8 binding	GO:0019959	1	1	0.085886	2.45473	1	1	0.0882266	2.42785
nicotinamide-nucleotide adenylyltransferase activity	GO:0000309	1	1	0.085886	2.45473	1	0	1	#NUM!
dihydrolipoyllysine-residue succinyltransferase activity	GO:0004149	1	1	0.085886	2.45473	1	1	0.0882266	2.42785
peptide butyryltransferase activity	GO:0140065	1	1	0.085886	2.45473	1	1	0.0882266	2.42785
beta-glucuronidase activity	GO:0004566	1	1	0.085886	2.45473	1	1	0.0882266	2.42785
lipoteichoic acid receptor activity	GO:0070892	1	1	0.085886	2.45473	1	1	0.0882266	2.42785
platelet-derived growth factor beta-receptor activity	GO:0005019	1	1	0.085886	2.45473	1	1	0.0882266	2.42785
ligase regulator activity	GO:0055103	1	1	0.085886	2.45473	1	1	0.0882266	2.42785
corticotropin-releasing hormone activity	GO:0017045	1	1	0.085886	2.45473	0	0	1	#VALUE!
nucleosome-dependent ATPase activity	GO:0070615	1	1	0.085886	2.45473	1	0	1	#NUM!
protein-N-terminal asparagine amidohydrolase activity	GO:0008418	1	1	0.085886	2.45473	1	1	0.0882266	2.42785
L-tyrosine:2-oxoglutarate aminotransferase activity	GO:0004838	1	1	0.085886	2.45473	1	1	0.0882266	2.42785
histone demethylase activity (H3-K4 specific)	GO:0032453	1	1	0.085886	2.45473	1	1	0.0882266	2.42785
protein tyrosine phosphatase activity	GO:0004725	55	1	0.0865656	-1.5526	56	1	0.0588989	-1.59751
beta-tubulin binding	GO:0048487	28	5	0.0868774	0.731968	28	5	0.0950017	0.70508
heat shock protein binding	GO:0031072	42	7	0.0870942	0.662975	43	7	0.0986882	0.612557
LRR domain binding	GO:0030275	6	2	0.0875679	1.35612	6	2	0.0918141	1.32923
TPR domain binding	GO:0030911	6	2	0.0875679	1.35612	6	2	0.0918141	1.32923
virion binding	GO:0046790	6	2	0.0875679	1.35612	6	2	0.0918141	1.32923
CD4 receptor binding	GO:0042609	6	2	0.0875679	1.35612	6	2	0.0918141	1.32923
calcium-dependent cysteine-type endopeptidase activity	GO:0004198	6	2	0.0875679	1.35612	6	2	0.0918141	1.32923
neurotrophin TRKA receptor binding	GO:0005168	6	2	0.0875679	1.35612	6	2	0.0918141	1.32923
ubiquitin-like protein conjugating enzyme binding	GO:0044390	6	2	0.0875679	1.35612	6	3	0.0111555	1.7347
1-phosphatidylinositol-4-phosphate 3-kinase activity	GO:0035005	6	2	0.0875679	1.35612	5	1	0.369954	0.818409
poly(A)-specific ribonuclease activity	GO:0004535	6	2	0.0875679	1.35612	5	1	0.369954	0.818409
phosphatidylinositol 3-kinase regulatory subunit binding	GO:0036312	6	2	0.0875679	1.35612	6	2	0.0918141	1.32923
protein phosphatase 2A binding	GO:0051721	13	3	0.0943048	0.988398	12	3	0.0824419	1.04155
transforming growth factor beta receptor binding	GO:0005160	13	3	0.0943048	0.988398	14	3	0.119809	0.887402
proximal promoter sequence-specific DNA binding	GO:0000987	13	3	0.0943048	0.988398	15	3	0.140434	0.818409
MHC class II protein complex binding	GO:0023026	13	3	0.0943048	0.988398	13	2	0.320442	0.556044
Hsp90 protein binding	GO:0051879	29	5	0.0979449	0.696877	29	6	0.0378408	0.85231
ubiquitin binding	GO:0043130	60	9	0.0984308	0.557615	59	11	0.0170761	0.748204
microtubule binding	GO:0008017	146	18	0.101652	0.3615	144	19	0.0729295	0.402472
phosphatidylinositol binding	GO:0035091	46	7	0.111269	0.572003	45	5	0.592965	0.230622
K63-linked polyubiquitin modification-dependent protein binding	GO:0070530	14	3	0.112696	0.91429	14	3	0.119809	0.887402
glucocorticoid receptor binding	GO:0035259	14	3	0.112696	0.91429	14	3	0.119809	0.887402
dynein complex binding	GO:0070840	14	3	0.112696	0.91429	13	2	0.320442	0.556044
GTP-Rho binding	GO:0017049	14	3	0.112696	0.91429	15	3	0.140434	0.818409
polyubiquitin modification-dependent protein binding	GO:0031593	22	4	0.114427	0.749987	22	4	0.123197	0.723099
potassium channel regulator activity	GO:0015459	22	4	0.114427	0.749987	20	3	0.413822	0.530727
growth factor binding	GO:0019838	22	4	0.114427	0.749987	22	5	0.0391993	0.946242
cyclin binding	GO:0030332	22	4	0.114427	0.749987	22	4	0.123197	0.723099
GDP-dissociation inhibitor activity	GO:0005092	7	2	0.11581	1.20197	7	2	0.121238	1.17508
5S rRNA binding	GO:0008097	7	2	0.11581	1.20197	7	2	0.121238	1.17508
semaphorin receptor activity	GO:0017154	7	2	0.11581	1.20197	7	2	0.121238	1.17508
vascular endothelial growth factor binding	GO:0038085	7	2	0.11581	1.20197	7	4	0.00169053	1.86823
phosphate ion binding	GO:0042301	7	2	0.11581	1.20197	6	1	0.425582	0.636087
adenyl-nucleotide exchange factor activity	GO:0000774	7	2	0.11581	1.20197	7	1	0.476305	0.481936
mannose binding	GO:0005537	7	2	0.11581	1.20197	7	1	0.476305	0.481936
protein-arginine omega-N asymmetric methyltransferase activity	GO:0035242	7	2	0.11581	1.20197	6	2	0.0918141	1.32923
dynactin binding	GO:0034452	7	2	0.11581	1.20197	7	2	0.121238	1.17508
serine-type endopeptidase inhibitor activity	GO:0004867	23	4	0.129631	0.705535	21	4	0.107924	0.769619
dynein intermediate chain binding	GO:0045505	15	3	0.132315	0.845297	15	3	0.140434	0.818409
frizzled binding	GO:0005109	15	3	0.132315	0.845297	13	2	0.320442	0.556044
syntaxin binding	GO:0019905	38	6	0.135483	0.608908	37	6	0.135148	0.608688
RNA polymerase II repressing transcription factor binding	GO:0001103	24	4	0.145619	0.662975	24	3	0.464941	0.348405
gamma-catenin binding	GO:0045295	8	2	0.145936	1.06844	8	2	0.152544	1.04155
metallocarboxypeptidase activity	GO:0004181	8	2	0.145936	1.06844	9	2	0.185173	0.923769
cAMP response element binding protein binding	GO:0008140	8	2	0.145936	1.06844	8	2	0.152544	1.04155
type I transforming growth factor beta receptor binding	GO:0034713	8	2	0.145936	1.06844	8	2	0.152544	1.04155
calmodulin binding	GO:0005516	102	13	0.150541	0.394711	98	12	0.21107	0.327786
threonine-type endopeptidase activity	GO:0004298	16	3	0.153013	0.780758	15	2	0.386719	0.412944
mRNA 3'-UTR AU-rich region binding	GO:0035925	16	3	0.153013	0.780758	16	3	0.162138	0.75387
microtubule plus-end binding	GO:0051010	16	3	0.153013	0.780758	14	3	0.119809	0.887402
calcium channel regulator activity	GO:0005246	16	3	0.153013	0.780758	15	3	0.140434	0.818409
protein tyrosine kinase activity	GO:0004713	59	8	0.162286	0.456639	60	8	0.246126	0.412944
SH2 domain binding	GO:0042169	25	4	0.162328	0.622153	23	4	0.139326	0.678647
4 iron, 4 sulfur cluster binding	GO:0051539	26	0	0.163238	#NUM!	27	1	0.508785	-0.86799
histone kinase activity (H3-T11 specific)	GO:0035402	2	1	0.164407	1.76159	2	1	0.168681	1.7347
thrombospondin receptor activity	GO:0070053	2	1	0.164407	1.76159	2	1	0.168681	1.7347
structural molecule activity conferring elasticity	GO:0097493	2	1	0.164407	1.76159	2	1	0.168681	1.7347
estrogen receptor activity	GO:0030284	2	1	0.164407	1.76159	1	0	1	#NUM!
protein-arginine omega-N symmetric methyltransferase activity	GO:0035243	2	1	0.164407	1.76159	1	1	0.0882266	2.42785
structural constituent of postsynapse	GO:0099186	2	1	0.164407	1.76159	2	0	1	#NUM!
RNA polymerase I core binding	GO:0001042	2	1	0.164407	1.76159	2	1	0.168681	1.7347
FBXO family protein binding	GO:0098770	2	1	0.164407	1.76159	2	1	0.168681	1.7347
laminin receptor activity	GO:0005055	2	1	0.164407	1.76159	2	1	0.168681	1.7347
protein O-GlcNAc transferase activity	GO:0097363	2	1	0.164407	1.76159	2	1	0.168681	1.7347
UDP-glycosyltransferase activity	GO:0008194	2	1	0.164407	1.76159	2	1	0.168681	1.7347
apolipoprotein A-I receptor binding	GO:0034191	2	1	0.164407	1.76159	2	1	0.168681	1.7347
5'-deoxyribose-5-phosphate lyase activity	GO:0051575	2	1	0.164407	1.76159	2	1	0.168681	1.7347
8-hydroxy-2'-deoxyguanosine DNA binding	GO:1905773	2	1	0.164407	1.76159	2	1	0.168681	1.7347
alanine-tRNA ligase activity	GO:0004813	2	1	0.164407	1.76159	2	1	0.168681	1.7347
steroid delta-isomerase activity	GO:0004769	2	1	0.164407	1.76159	2	1	0.168681	1.7347
coreceptor activity involved in canonical Wnt signaling pathway	GO:1904928	2	1	0.164407	1.76159	2	1	0.168681	1.7347
cholesterol O-acyltransferase activity	GO:0034736	2	1	0.164407	1.76159	2	0	1	#NUM!
type 2A serotonin receptor binding	GO:0031826	2	1	0.164407	1.76159	2	1	0.168681	1.7347
ubiquitin modification-dependent histone binding	GO:0061649	2	1	0.164407	1.76159	2	0	1	#NUM!
phosphomannomutase activity	GO:0004615	2	1	0.164407	1.76159	2	1	0.168681	1.7347
pyruvate dehydrogenase (acetyl-transferring) kinase activity	GO:0004740	2	1	0.164407	1.76159	2	1	0.168681	1.7347
estrogen response element binding	GO:0034056	2	1	0.164407	1.76159	1	0	1	#NUM!
transferrin transmembrane transporter activity	GO:0033570	2	1	0.164407	1.76159	2	1	0.168681	1.7347
histone demethylase activity (H3-dimethyl-K4 specific)	GO:0034648	2	1	0.164407	1.76159	2	1	0.168681	1.7347
protein tyrosine kinase collagen receptor activity	GO:0038062	2	1	0.164407	1.76159	2	1	0.168681	1.7347
erythropoietin receptor binding	GO:0005128	2	1	0.164407	1.76159	2	1	0.168681	1.7347
sequence-specific single stranded DNA binding	GO:0098847	2	1	0.164407	1.76159	2	1	0.168681	1.7347
peroxisome targeting sequence binding	GO:0000268	2	1	0.164407	1.76159	2	1	0.168681	1.7347
HLH domain binding	GO:0043398	2	1	0.164407	1.76159	2	1	0.168681	1.7347
acetate-CoA ligase activity	GO:0003987	2	1	0.164407	1.76159	2	1	0.168681	1.7347
corticotropin-releasing hormone receptor 1 binding	GO:0051430	2	1	0.164407	1.76159	1	0	1	#NUM!
chondroitin sulfate proteoglycan binding	GO:0035373	2	1	0.164407	1.76159	2	1	0.168681	1.7347
double-stranded DNA 3'-5' exodeoxyribonuclease activity	GO:0008311	2	1	0.164407	1.76159	2	1	0.168681	1.7347
anion:anion antiporter activity	GO:0015301	2	1	0.164407	1.76159	2	1	0.168681	1.7347
platelet activating factor receptor activity	GO:0004992	2	1	0.164407	1.76159	2	1	0.168681	1.7347
double-strand/single-strand DNA junction binding	GO:0000406	2	1	0.164407	1.76159	2	0	1	#NUM!
CCR1 chemokine receptor binding	GO:0031726	2	1	0.164407	1.76159	1	1	0.0882266	2.42785
phosphodiesterase I activity	GO:0004528	2	1	0.164407	1.76159	2	1	0.168681	1.7347
telomeric repeat-containing RNA binding	GO:0061752	2	1	0.164407	1.76159	2	2	0.00777207	2.42785
L-aspartate:2-oxoglutarate aminotransferase activity	GO:0004069	2	1	0.164407	1.76159	2	1	0.168681	1.7347
long-chain-3-hydroxyacyl-CoA dehydrogenase activity	GO:0016509	2	1	0.164407	1.76159	2	1	0.168681	1.7347
molecular function regulator	GO:0098772	2	1	0.164407	1.76159	2	1	0.168681	1.7347
eukaryotic initiation factor eIF2 binding	GO:0071074	2	1	0.164407	1.76159	2	1	0.168681	1.7347
double-stranded DNA-dependent ATPase activity	GO:0033676	2	1	0.164407	1.76159	2	0	1	#NUM!
N-methyltransferase activity	GO:0008170	2	1	0.164407	1.76159	2	1	0.168681	1.7347
macrophage migration inhibitory factor binding	GO:0035718	2	1	0.164407	1.76159	2	1	0.168681	1.7347
double-stranded DNA exodeoxyribonuclease activity	GO:0008309	2	1	0.164407	1.76159	2	1	0.168681	1.7347
transcription termination site sequence-specific DNA binding	GO:0001147	2	1	0.164407	1.76159	2	1	0.168681	1.7347
transferrin receptor activity	GO:0004998	2	1	0.164407	1.76159	2	1	0.168681	1.7347
spermidine binding	GO:0019809	2	1	0.164407	1.76159	2	1	0.168681	1.7347
receptor serine/threonine kinase binding	GO:0033612	2	1	0.164407	1.76159	3	1	0.242047	1.32923
deubiquitinase activator activity	GO:0035800	2	1	0.164407	1.76159	2	2	0.00777207	2.42785
lysine N-acetyltransferase activity, acting on acetyl phosphate as donor	GO:0004468	2	1	0.164407	1.76159	2	1	0.168681	1.7347
histone deacetylase regulator activity	GO:0035033	2	1	0.164407	1.76159	2	1	0.168681	1.7347
type 1 fibroblast growth factor receptor binding	GO:0005105	2	1	0.164407	1.76159	2	2	0.00777207	2.42785
kinase inhibitor activity	GO:0019210	2	1	0.164407	1.76159	1	1	0.0882266	2.42785
brain-derived neurotrophic factor binding	GO:0048403	2	1	0.164407	1.76159	2	1	0.168681	1.7347
NFAT protein binding	GO:0051525	2	1	0.164407	1.76159	2	1	0.168681	1.7347
4-alpha-hydroxytetrahydrobiopterin dehydratase activity	GO:0008124	2	1	0.164407	1.76159	2	1	0.168681	1.7347
tRNA-specific adenosine-34 deaminase activity	GO:0052717	2	1	0.164407	1.76159	2	1	0.168681	1.7347
transforming growth factor beta receptor, inhibitory cytoplasmic mediator activity	GO:0030617	2	1	0.164407	1.76159	2	1	0.168681	1.7347
adenylosuccinate synthase activity	GO:0004019	2	1	0.164407	1.76159	1	0	1	#NUM!
protein-glutamine gamma-glutamyltransferase activity	GO:0003810	2	1	0.164407	1.76159	2	1	0.168681	1.7347
3-keto sterol reductase activity	GO:0000253	2	1	0.164407	1.76159	1	1	0.0882266	2.42785
single-stranded DNA-dependent ATPase activity	GO:0043142	2	1	0.164407	1.76159	2	1	0.168681	1.7347
hydroxyacylglutathione hydrolase activity	GO:0004416	2	1	0.164407	1.76159	2	0	1	#NUM!
drug binding	GO:0008144	27	0	0.16459	#NUM!	28	2	1	-0.211211
NADH dehydrogenase (ubiquinone) activity	GO:0008137	29	0	0.171494	#NUM!	29	0	0.106105	#NUM!
ionotropic glutamate receptor binding	GO:0035255	17	3	0.174643	0.720134	17	3	0.18476	0.693246
Notch binding	GO:0005112	9	2	0.177415	0.950657	9	2	0.185173	0.923769
nitric-oxide synthase binding	GO:0050998	9	2	0.177415	0.950657	9	2	0.185173	0.923769
Ras guanyl-nucleotide exchange factor activity	GO:0005088	9	2	0.177415	0.950657	9	2	0.185173	0.923769
sequence-specific double-stranded DNA binding	GO:1990837	9	2	0.177415	0.950657	9	2	0.185173	0.923769
histone methyltransferase activity (H3-K9 specific)	GO:0046974	9	2	0.177415	0.950657	9	2	0.185173	0.923769
RNA 7-methylguanosine cap binding	GO:0000340	9	2	0.177415	0.950657	8	1	0.522557	0.348405
insulin receptor substrate binding	GO:0043560	9	2	0.177415	0.950657	9	2	0.185173	0.923769
platelet-derived growth factor receptor binding	GO:0005161	9	2	0.177415	0.950657	9	3	0.0383434	1.32923
actinin binding	GO:0042805	9	2	0.177415	0.950657	8	2	0.152544	1.04155
peroxisome proliferator activated receptor binding	GO:0042975	9	2	0.177415	0.950657	9	2	0.185173	0.923769
zinc ion binding	GO:0008270	424	44	0.179112	0.189191	423	45	0.183568	0.187137
mRNA 3'-UTR binding	GO:0003730	46	1	0.180233	-1.37391	46	2	0.431616	-0.707648
cadherin binding	GO:0045296	225	25	0.181792	0.25751	226	24	0.338843	0.185365
transcription coregulator activity	GO:0003712	49	7	0.191426	0.508825	50	7	0.204637	0.461734
phospholipid binding	GO:0005543	49	7	0.191426	0.508825	46	9	0.0173612	0.79643
insulin receptor binding	GO:0005158	18	3	0.197057	0.662975	18	3	0.208143	0.636087
receptor tyrosine kinase binding	GO:0030971	34	5	0.20966	0.537812	36	6	0.128182	0.636087
scaffold protein binding	GO:0097110	34	5	0.20966	0.537812	33	6	0.0655923	0.723099
HMG box domain binding	GO:0071837	10	2	0.209794	0.845297	10	1	0.603183	0.125262
RNA cap binding	GO:0000339	10	2	0.209794	0.845297	10	2	0.218649	0.818409
AMP binding	GO:0016208	10	2	0.209794	0.845297	9	2	0.185173	0.923769
amino acid binding	GO:0016597	10	2	0.209794	0.845297	9	2	0.185173	0.923769
cyclin-dependent protein serine/threonine kinase inhibitor activity	GO:0004861	10	2	0.209794	0.845297	9	1	0.56473	0.230622
ATP binding	GO:0005524	857	83	0.215947	0.120137	846	79	0.560098	0.0567751
ubiquitin-like protein ligase binding	GO:0044389	19	3	0.220112	0.608908	19	3	0.232132	0.58202
metallopeptidase activity	GO:0008237	19	3	0.220112	0.608908	17	3	0.18476	0.693246
scavenger receptor activity	GO:0005044	19	3	0.220112	0.608908	20	3	0.413822	0.530727
calmodulin-dependent protein kinase activity	GO:0004683	19	3	0.220112	0.608908	19	3	0.232132	0.58202
Rac GTPase binding	GO:0048365	35	5	0.220275	0.508825	35	5	0.230805	0.481936
natural killer cell lectin-like receptor binding	GO:0046703	3	1	0.236194	1.35612	3	1	0.242047	1.32923
L-amino acid transmembrane transporter activity	GO:0015179	3	1	0.236194	1.35612	4	1	0.308948	1.04155
tumor necrosis factor binding	GO:0043120	3	1	0.236194	1.35612	3	1	0.242047	1.32923
interleukin-1 binding	GO:0019966	3	1	0.236194	1.35612	3	1	0.242047	1.32923
high-density lipoprotein particle binding	GO:0008035	3	1	0.236194	1.35612	3	1	0.242047	1.32923
superoxide-generating NADPH oxidase activator activity	GO:0016176	3	1	0.236194	1.35612	3	1	0.242047	1.32923
syntaxin-3 binding	GO:0030348	3	1	0.236194	1.35612	2	0	1	#NUM!
peptidyl-proline 4-dioxygenase activity	GO:0031545	3	1	0.236194	1.35612	3	0	1	#NUM!
P-TEFb complex binding	GO:0106140	3	1	0.236194	1.35612	3	1	0.242047	1.32923
phenylalanine 4-monooxygenase activity	GO:0004505	3	1	0.236194	1.35612	3	1	0.242047	1.32923
phosphatidylinositol 3-kinase regulator activity	GO:0035014	3	1	0.236194	1.35612	3	1	0.242047	1.32923
BMP receptor activity	GO:0098821	3	1	0.236194	1.35612	3	1	0.242047	1.32923
dATP binding	GO:0032564	3	1	0.236194	1.35612	2	1	0.168681	1.7347
apolipoprotein A-I binding	GO:0034186	3	1	0.236194	1.35612	3	1	0.242047	1.32923
sulfate binding	GO:0043199	3	1	0.236194	1.35612	2	1	0.168681	1.7347
RNA polymerase II-specific DNA-binding transcription factor binding	GO:0061629	3	1	0.236194	1.35612	3	0	1	#NUM!
DNA-dependent protein kinase activity	GO:0004677	3	1	0.236194	1.35612	3	1	0.242047	1.32923
estrogen 16-alpha-hydroxylase activity	GO:0101020	3	1	0.236194	1.35612	2	0	1	#NUM!
glycogen phosphorylase activity	GO:0008184	3	1	0.236194	1.35612	3	1	0.242047	1.32923
SHG alpha-glucan phosphorylase activity	GO:0102499	3	1	0.236194	1.35612	3	1	0.242047	1.32923
protein kinase C inhibitor activity	GO:0008426	3	1	0.236194	1.35612	3	1	0.242047	1.32923
protein phosphatase 2B binding	GO:0030346	3	1	0.236194	1.35612	3	1	0.242047	1.32923
DNA ligase (ATP) activity	GO:0003910	3	1	0.236194	1.35612	2	1	0.168681	1.7347
Rab geranylgeranyltransferase activity	GO:0004663	3	1	0.236194	1.35612	3	1	0.242047	1.32923
sodium ion binding	GO:0031402	3	1	0.236194	1.35612	3	1	0.242047	1.32923
Rho GDP-dissociation inhibitor activity	GO:0005094	3	1	0.236194	1.35612	3	1	0.242047	1.32923
estradiol 17-beta-dehydrogenase activity	GO:0004303	3	1	0.236194	1.35612	3	1	0.242047	1.32923
linear malto-oligosaccharide phosphorylase activity	GO:0102250	3	1	0.236194	1.35612	3	1	0.242047	1.32923
activin receptor activity, type I	GO:0016361	3	1	0.236194	1.35612	3	1	0.242047	1.32923
beta-2 adrenergic receptor binding	GO:0031698	3	1	0.236194	1.35612	3	1	0.242047	1.32923
insulin binding	GO:0043559	3	1	0.236194	1.35612	3	1	0.242047	1.32923
kynurenine-oxoglutarate transaminase activity	GO:0016212	3	1	0.236194	1.35612	3	1	0.242047	1.32923
type 5 metabotropic glutamate receptor binding	GO:0031802	3	1	0.236194	1.35612	3	1	0.242047	1.32923
RNA-DNA hybrid ribonuclease activity	GO:0004523	3	1	0.236194	1.35612	3	1	0.242047	1.32923
caffeine oxidase activity	GO:0034875	3	1	0.236194	1.35612	2	0	1	#NUM!
calcium-activated potassium channel activity	GO:0015269	3	1	0.236194	1.35612	2	0	1	#NUM!
diamine N-acetyltransferase activity	GO:0004145	3	1	0.236194	1.35612	3	1	0.242047	1.32923
neutral amino acid transmembrane transporter activity	GO:0015175	3	1	0.236194	1.35612	4	1	0.308948	1.04155
telomeric D-loop binding	GO:0061821	3	1	0.236194	1.35612	2	1	0.168681	1.7347
PTB domain binding	GO:0051425	3	1	0.236194	1.35612	3	1	0.242047	1.32923
telomerase inhibitor activity	GO:0010521	3	1	0.236194	1.35612	3	2	0.021949	2.02238
AF-2 domain binding	GO:0050682	3	1	0.236194	1.35612	3	1	0.242047	1.32923
STAT family protein binding	GO:0097677	3	1	0.236194	1.35612	3	1	0.242047	1.32923
ribonuclease III activity	GO:0004525	3	1	0.236194	1.35612	3	0	1	#NUM!
phosphatidylcholine-translocating ATPase activity	GO:0090554	3	1	0.236194	1.35612	3	0	1	#NUM!
T cell receptor binding	GO:0042608	3	1	0.236194	1.35612	2	1	0.168681	1.7347
steroid hormone binding	GO:1990239	3	1	0.236194	1.35612	3	1	0.242047	1.32923
heparan sulfate binding	GO:1904399	3	1	0.236194	1.35612	3	1	0.242047	1.32923
fibroblast growth factor-activated receptor activity	GO:0005007	3	1	0.236194	1.35612	4	1	0.308948	1.04155
glutathione disulfide oxidoreductase activity	GO:0015038	3	1	0.236194	1.35612	3	0	1	#NUM!
alpha-N-acetylgalactosaminide alpha-2,6-sialyltransferase activity	GO:0001665	3	1	0.236194	1.35612	3	2	0.021949	2.02238
phospholipid scramblase activity	GO:0017128	3	1	0.236194	1.35612	4	1	0.308948	1.04155
5'-flap endonuclease activity	GO:0017108	3	1	0.236194	1.35612	3	1	0.242047	1.32923
high voltage-gated calcium channel activity	GO:0008331	3	1	0.236194	1.35612	3	1	0.242047	1.32923
death domain binding	GO:0070513	3	1	0.236194	1.35612	3	1	0.242047	1.32923
peptide-lysine-N-acetyltransferase activity	GO:0061733	3	1	0.236194	1.35612	4	1	0.308948	1.04155
DNA ligase activity	GO:0003909	3	1	0.236194	1.35612	2	1	0.168681	1.7347
Ral GTPase binding	GO:0017160	11	2	0.242687	0.749987	11	2	0.252568	0.723099
protein kinase A catalytic subunit binding	GO:0034236	11	2	0.242687	0.749987	11	3	0.066011	1.12856
enhancer sequence-specific DNA binding	GO:0001158	11	2	0.242687	0.749987	11	3	0.066011	1.12856
nuclear hormone receptor binding	GO:0035257	20	3	0.243672	0.557615	20	3	0.413822	0.530727
phosphoprotein phosphatase activity	GO:0004721	20	3	0.243672	0.557615	20	3	0.413822	0.530727
14-3-3 protein binding	GO:0071889	20	3	0.243672	0.557615	20	3	0.413822	0.530727
DNA-binding transcription factor activity, RNA polymerase II-specific	GO:0000981	676	66	0.247512	0.128196	673	68	0.223244	0.135609
voltage-gated potassium channel activity	GO:0005249	22	0	0.252664	#NUM!	19	0	0.404632	#NUM!
cyclin-dependent protein serine/threonine kinase activity	GO:0004693	22	0	0.252664	#NUM!	22	0	0.253837	#NUM!
electron transfer activity	GO:0009055	40	1	0.254417	-1.23414	41	0	0.0470451	#NUM!
protein tyrosine/serine/threonine phosphatase activity	GO:0008138	23	0	0.255957	#NUM!	23	0	0.258402	#NUM!
DNA-directed 5'-3' RNA polymerase activity	GO:0003899	23	0	0.255957	#NUM!	23	0	0.258402	#NUM!
protein tyrosine kinase binding	GO:1990782	12	2	0.275767	0.662975	11	2	0.252568	0.723099
methyl-CpG binding	GO:0008327	12	2	0.275767	0.662975	13	2	0.320442	0.556044
phosphatidylinositol-3,4,5-trisphosphate binding	GO:0005547	26	4	0.276085	0.582933	26	3	0.496132	0.268362
single-stranded DNA binding	GO:0003697	68	3	0.278588	-0.666161	68	4	0.519997	-0.405367
structural molecule activity	GO:0005198	67	3	0.278633	-0.651346	68	3	0.279702	-0.693049
nuclear receptor transcription coactivator activity	GO:0030374	47	6	0.291805	0.396347	48	6	0.312345	0.348405
Rap guanyl-nucleotide exchange factor activity	GO:0017034	4	1	0.301823	1.06844	4	1	0.308948	1.04155
growth factor receptor binding	GO:0070851	4	1	0.301823	1.06844	4	1	0.308948	1.04155
clathrin light chain binding	GO:0032051	4	1	0.301823	1.06844	4	1	0.308948	1.04155
AT DNA binding	GO:0003680	4	1	0.301823	1.06844	4	1	0.308948	1.04155
selenocysteine insertion sequence binding	GO:0035368	4	1	0.301823	1.06844	4	1	0.308948	1.04155
WD40-repeat domain binding	GO:0071987	4	1	0.301823	1.06844	4	1	0.308948	1.04155
Y-form DNA binding	GO:0000403	4	1	0.301823	1.06844	4	0	1	#NUM!
Toll-like receptor binding	GO:0035325	4	1	0.301823	1.06844	4	2	0.0413436	1.7347
phosphatidylinositol-3,4-bisphosphate 5-kinase activity	GO:0052812	4	1	0.301823	1.06844	4	1	0.308948	1.04155
phosphatidylethanolamine binding	GO:0008429	4	1	0.301823	1.06844	3	0	1	#NUM!
histone demethylase activity (H3-K36 specific)	GO:0051864	4	1	0.301823	1.06844	4	1	0.308948	1.04155
single-stranded telomeric DNA binding	GO:0043047	4	1	0.301823	1.06844	4	1	0.308948	1.04155
RNA polymerase II intronic transcription regulatory region sequence-specific DNA binding	GO:0001162	4	1	0.301823	1.06844	3	1	0.242047	1.32923
glucuronosyltransferase activity	GO:0015020	4	1	0.301823	1.06844	4	1	0.308948	1.04155
mediator complex binding	GO:0036033	4	1	0.301823	1.06844	3	0	1	#NUM!
chloride transmembrane transporter activity	GO:0015108	4	1	0.301823	1.06844	4	1	0.308948	1.04155
ATP-dependent microtubule motor activity, minus-end-directed	GO:0008569	4	1	0.301823	1.06844	4	1	0.308948	1.04155
ferric iron binding	GO:0008199	4	1	0.301823	1.06844	4	1	0.308948	1.04155
5'-3' exonuclease activity	GO:0008409	4	1	0.301823	1.06844	4	1	0.308948	1.04155
single-stranded DNA endodeoxyribonuclease activity	GO:0000014	4	1	0.301823	1.06844	4	0	1	#NUM!
lipase activity	GO:0016298	4	1	0.301823	1.06844	3	0	1	#NUM!
uracil DNA N-glycosylase activity	GO:0004844	4	1	0.301823	1.06844	4	1	0.308948	1.04155
exonuclease activity	GO:0004527	4	1	0.301823	1.06844	4	0	1	#NUM!
ubiquinol-cytochrome-c reductase activity	GO:0008121	4	1	0.301823	1.06844	5	1	0.369954	0.818409
MHC class II receptor activity	GO:0032395	4	1	0.301823	1.06844	3	0	1	#NUM!
RNA-dependent ATPase activity	GO:0008186	4	1	0.301823	1.06844	4	1	0.308948	1.04155
guanylate kinase activity	GO:0004385	4	1	0.301823	1.06844	4	1	0.308948	1.04155
type II transforming growth factor beta receptor binding	GO:0005114	4	1	0.301823	1.06844	4	1	0.308948	1.04155
pre-miRNA binding	GO:0070883	4	1	0.301823	1.06844	4	0	1	#NUM!
long-chain-enoyl-CoA hydratase activity	GO:0016508	4	1	0.301823	1.06844	4	1	0.308948	1.04155
peptide hormone receptor binding	GO:0051428	4	1	0.301823	1.06844	4	1	0.308948	1.04155
histone methyltransferase binding	GO:1990226	4	1	0.301823	1.06844	4	1	0.308948	1.04155
acetyl-CoA C-acetyltransferase activity	GO:0003985	4	1	0.301823	1.06844	3	0	1	#NUM!
phosphatidylinositol-4,5-bisphosphate 3-kinase activity	GO:0046934	4	1	0.301823	1.06844	4	1	0.308948	1.04155
ubiquitinyl hydrolase activity	GO:0101005	4	1	0.301823	1.06844	4	1	0.308948	1.04155
retinoid binding	GO:0005501	4	1	0.301823	1.06844	3	0	1	#NUM!
coenzyme binding	GO:0050662	4	1	0.301823	1.06844	3	0	1	#NUM!
kinetochore binding	GO:0043515	4	1	0.301823	1.06844	3	1	0.242047	1.32923
actin binding	GO:0003779	149	9	0.302703	-0.351987	147	12	0.88359	-0.0776793
myosin binding	GO:0017022	13	2	0.30876	0.582933	13	2	0.320442	0.556044
pre-mRNA binding	GO:0036002	13	2	0.30876	0.582933	13	2	0.320442	0.556044
chemoattractant activity	GO:0042056	13	2	0.30876	0.582933	13	3	0.100425	0.96151
nuclear import signal receptor activity	GO:0061608	13	2	0.30876	0.582933	13	1	1	-0.137103
kinase activity	GO:0016301	49	6	0.30974	0.354674	50	7	0.204637	0.461734
carbohydrate binding	GO:0030246	50	2	0.317687	-0.764141	50	3	0.621967	-0.385564
unfolded protein binding	GO:0051082	85	10	0.32546	0.314669	85	11	0.176698	0.383091
repressing transcription factor binding	GO:0070491	31	4	0.335269	0.407042	32	4	0.523561	0.348405
cullin family protein binding	GO:0097602	14	2	0.341438	0.508825	14	3	0.119809	0.887402
GTPase activating protein binding	GO:0032794	14	2	0.341438	0.508825	14	2	0.353881	0.481936
translation elongation factor activity	GO:0003746	14	2	0.341438	0.508825	14	2	0.353881	0.481936
glutathione transferase activity	GO:0004364	14	2	0.341438	0.508825	14	2	0.353881	0.481936
G-protein beta/gamma-subunit complex binding	GO:0031683	14	2	0.341438	0.508825	14	2	0.353881	0.481936
protein kinase C activity	GO:0004697	14	2	0.341438	0.508825	14	2	0.353881	0.481936
muscle alpha-actinin binding	GO:0051371	14	2	0.341438	0.508825	14	2	0.353881	0.481936
death receptor binding	GO:0005123	14	2	0.341438	0.508825	14	2	0.353881	0.481936
structural constituent of ribosome	GO:0003735	97	11	0.357665	0.277919	97	12	0.206637	0.338042
protein serine/threonine phosphatase activity	GO:0004722	33	1	0.359717	-1.04177	33	1	0.3594	-1.06866
protein tyrosine kinase activator activity	GO:0030296	5	1	0.361822	0.845297	5	0	1	#NUM!
Wnt-activated receptor activity	GO:0042813	5	1	0.361822	0.845297	5	1	0.369954	0.818409
S-adenosyl-L-methionine binding	GO:1904047	5	1	0.361822	0.845297	5	1	0.369954	0.818409
MHC class II protein binding	GO:0042289	5	1	0.361822	0.845297	4	1	0.308948	1.04155
hydrolase activity, acting on carbon-nitrogen (but not peptide) bonds	GO:0016810	5	1	0.361822	0.845297	5	1	0.369954	0.818409
ferroxidase activity	GO:0004322	5	1	0.361822	0.845297	5	2	0.0649279	1.51156
neurexin family protein binding	GO:0042043	5	1	0.361822	0.845297	6	1	0.425582	0.636087
poly(G) binding	GO:0034046	5	1	0.361822	0.845297	5	1	0.369954	0.818409
m7G(5')pppN diphosphatase activity	GO:0050072	5	1	0.361822	0.845297	4	0	1	#NUM!
G-quadruplex RNA binding	GO:0002151	5	1	0.361822	0.845297	5	1	0.369954	0.818409
transcription cofactor binding	GO:0001221	5	1	0.361822	0.845297	5	0	1	#NUM!
arrestin family protein binding	GO:1990763	5	1	0.361822	0.845297	6	1	0.425582	0.636087
glutamate receptor binding	GO:0035254	5	1	0.361822	0.845297	5	0	1	#NUM!
snRNA binding	GO:0017069	5	1	0.361822	0.845297	4	0	1	#NUM!
thioredoxin peroxidase activity	GO:0008379	5	1	0.361822	0.845297	5	2	0.0649279	1.51156
1-phosphatidylinositol-4-phosphate 5-kinase activity	GO:0016308	5	1	0.361822	0.845297	5	1	0.369954	0.818409
K48-linked polyubiquitin modification-dependent protein binding	GO:0036435	5	1	0.361822	0.845297	6	1	0.425582	0.636087
U4 snRNA binding	GO:0030621	5	1	0.361822	0.845297	5	1	0.369954	0.818409
small protein activating enzyme binding	GO:0044388	5	1	0.361822	0.845297	5	1	0.369954	0.818409
non-membrane spanning protein tyrosine phosphatase activity	GO:0004726	5	1	0.361822	0.845297	5	1	0.369954	0.818409
retinol binding	GO:0019841	5	1	0.361822	0.845297	4	0	1	#NUM!
aspartic endopeptidase activity, intramembrane cleaving	GO:0042500	5	1	0.361822	0.845297	5	1	0.369954	0.818409
G-quadruplex DNA binding	GO:0051880	5	1	0.361822	0.845297	5	1	0.369954	0.818409
lipoprotein particle binding	GO:0071813	5	1	0.361822	0.845297	5	1	0.369954	0.818409
U1 snRNA binding	GO:0030619	5	1	0.361822	0.845297	5	1	0.369954	0.818409
thiol-dependent ubiquitinyl hydrolase activity	GO:0036459	36	1	0.364729	-1.12878	36	1	0.368208	-1.15567
integrin binding	GO:0005178	63	3	0.367947	-0.589788	61	3	0.36725	-0.584415
lipopolysaccharide binding	GO:0001530	15	2	0.373611	0.439832	14	3	0.119809	0.887402
androgen receptor binding	GO:0050681	38	5	0.374021	0.426586	39	6	0.151542	0.556044
SH3/SH2 adaptor activity	GO:0005070	40	5	0.387359	0.375293	37	5	0.373559	0.426367
phosphatidylinositol-4,5-bisphosphate binding	GO:0005546	40	5	0.387359	0.375293	40	5	0.395689	0.348405
DNA-dependent ATPase activity	GO:0008094	16	0	0.390308	#NUM!	16	0	0.389881	#NUM!
Rab guanyl-nucleotide exchange factor activity	GO:0017112	16	0	0.390308	#NUM!	16	0	0.389881	#NUM!
proton-transporting ATPase activity, rotational mechanism	GO:0046961	16	0	0.390308	#NUM!	17	0	0.392363	#NUM!
NADP binding	GO:0050661	16	0	0.390308	#NUM!	15	0	0.636553	#NUM!
nuclear receptor binding	GO:0016922	16	0	0.390308	#NUM!	16	0	0.389881	#NUM!
damaged DNA binding	GO:0003684	41	5	0.395355	0.350601	43	5	0.425231	0.276084
signaling receptor binding	GO:0005102	165	17	0.399226	0.182003	159	21	0.0637664	0.403465
cysteine-type endopeptidase activity	GO:0004197	42	5	0.404135	0.326503	41	3	1	-0.187113
transcription corepressor activity	GO:0003714	173	18	0.40772	0.191815	164	16	0.674908	0.100569
chromatin DNA binding	GO:0031490	43	5	0.413627	0.302973	40	5	0.395689	0.348405
monooxygenase activity	GO:0004497	6	1	0.416672	0.662975	5	0	1	#NUM!
potassium channel inhibitor activity	GO:0019870	6	1	0.416672	0.662975	5	1	0.369954	0.818409
palmitoyltransferase activity	GO:0016409	6	1	0.416672	0.662975	6	1	0.425582	0.636087
FK506 binding	GO:0005528	6	1	0.416672	0.662975	6	1	0.425582	0.636087
proteasome-activating ATPase activity	GO:0036402	6	1	0.416672	0.662975	6	1	0.425582	0.636087
endodeoxyribonuclease activity	GO:0004520	6	1	0.416672	0.662975	6	1	0.425582	0.636087
complement component C1q binding	GO:0001849	6	1	0.416672	0.662975	6	1	0.425582	0.636087
dystroglycan binding	GO:0002162	6	1	0.416672	0.662975	6	1	0.425582	0.636087
AU-rich element binding	GO:0017091	6	1	0.416672	0.662975	6	1	0.425582	0.636087
polysaccharide binding	GO:0030247	6	1	0.416672	0.662975	5	0	1	#NUM!
ubiquitin-protein transferase activator activity	GO:0097027	6	1	0.416672	0.662975	5	0	1	#NUM!
phospholipase activity	GO:0004620	6	1	0.416672	0.662975	6	1	0.425582	0.636087
class I DNA-(apurinic or apyrimidinic site) endonuclease activity	GO:0140078	6	1	0.416672	0.662975	6	1	0.425582	0.636087
low-density lipoprotein particle receptor activity	GO:0005041	6	1	0.416672	0.662975	6	1	0.425582	0.636087
signaling adaptor activity	GO:0035591	6	1	0.416672	0.662975	7	1	0.476305	0.481936
aspartic-type endopeptidase activity	GO:0004190	6	1	0.416672	0.662975	5	1	0.369954	0.818409
ubiquitin ligase inhibitor activity	GO:1990948	6	1	0.416672	0.662975	5	1	0.369954	0.818409
protein methyltransferase activity	GO:0008276	6	1	0.416672	0.662975	6	1	0.425582	0.636087
glutathione binding	GO:0043295	6	1	0.416672	0.662975	6	1	0.425582	0.636087
enoyl-CoA hydratase activity	GO:0004300	6	1	0.416672	0.662975	6	1	0.425582	0.636087
proteoglycan binding	GO:0043394	6	1	0.416672	0.662975	6	2	0.0918141	1.32923
potassium ion binding	GO:0030955	6	1	0.416672	0.662975	6	1	0.425582	0.636087
protein serine/threonine kinase inhibitor activity	GO:0030291	6	1	0.416672	0.662975	6	1	0.425582	0.636087
N-acetyltransferase activity	GO:0008080	6	1	0.416672	0.662975	6	1	0.425582	0.636087
nucleotidyltransferase activity	GO:0016779	6	1	0.416672	0.662975	6	1	0.425582	0.636087
retinal binding	GO:0016918	6	1	0.416672	0.662975	5	0	1	#NUM!
bubble DNA binding	GO:0000405	6	1	0.416672	0.662975	5	1	0.369954	0.818409
anaphase-promoting complex binding	GO:0010997	6	1	0.416672	0.662975	5	0	1	#NUM!
S-adenosylmethionine-dependent methyltransferase activity	GO:0008757	6	1	0.416672	0.662975	5	0	1	#NUM!
voltage-gated calcium channel activity	GO:0005245	6	1	0.416672	0.662975	6	1	0.425582	0.636087
transition metal ion binding	GO:0046914	6	1	0.416672	0.662975	6	1	0.425582	0.636087
magnesium ion binding	GO:0000287	125	13	0.422089	0.19137	122	11	0.872327	0.0217208
protein serine/threonine/tyrosine kinase activity	GO:0004712	22	3	0.430029	0.462305	24	2	1	-0.0570601
transporter activity	GO:0005215	22	3	0.430029	0.462305	22	2	1	0.0299513
activating transcription factor binding	GO:0033613	23	3	0.442442	0.417853	24	4	0.156243	0.636087
alpha-tubulin binding	GO:0043014	24	3	0.455912	0.375293	24	3	0.464941	0.348405
Hsp70 protein binding	GO:0030544	24	3	0.455912	0.375293	24	3	0.464941	0.348405
clathrin binding	GO:0030276	24	3	0.455912	0.375293	24	3	0.464941	0.348405
protein binding, bridging	GO:0030674	53	6	0.456392	0.276202	49	6	0.44158	0.327786
ATPase activity	GO:0016887	96	10	0.464849	0.192972	94	9	0.715455	0.0817764
acetylcholine receptor binding	GO:0033130	7	1	0.466816	0.508825	7	1	0.476305	0.481936
oxygen binding	GO:0019825	7	1	0.466816	0.508825	6	0	1	#NUM!
filamin binding	GO:0031005	7	1	0.466816	0.508825	7	1	0.476305	0.481936
histone demethylase activity (H3-K9 specific)	GO:0032454	7	1	0.466816	0.508825	7	1	0.476305	0.481936
U1 snRNP binding	GO:1990446	7	1	0.466816	0.508825	7	1	0.476305	0.481936
amino acid transmembrane transporter activity	GO:0015171	7	1	0.466816	0.508825	6	2	0.0918141	1.32923
oxidoreductase activity, acting on paired donors, with incorporation or reduction of molecular oxygen, reduced flavin or flavoprotein as one donor, and incorporation of one atom of oxygen	GO:0016712	7	1	0.466816	0.508825	6	1	0.425582	0.636087
DNA-(apurinic or apyrimidinic site) endonuclease activity	GO:0003906	7	1	0.466816	0.508825	7	1	0.476305	0.481936
CARD domain binding	GO:0050700	7	1	0.466816	0.508825	6	1	0.425582	0.636087
sialyltransferase activity	GO:0008373	7	1	0.466816	0.508825	7	2	0.121238	1.17508
calcium-dependent protein serine/threonine kinase activity	GO:0009931	7	1	0.466816	0.508825	7	1	0.476305	0.481936
low-density lipoprotein particle binding	GO:0030169	7	1	0.466816	0.508825	7	1	0.476305	0.481936
NEDD8-specific protease activity	GO:0019784	7	1	0.466816	0.508825	7	1	0.476305	0.481936
retinoic acid binding	GO:0001972	7	1	0.466816	0.508825	6	0	1	#NUM!
four-way junction DNA binding	GO:0000400	7	1	0.466816	0.508825	7	2	0.121238	1.17508
microtubule minus-end binding	GO:0051011	7	1	0.466816	0.508825	7	1	0.476305	0.481936
insulin-like growth factor I binding	GO:0031994	7	1	0.466816	0.508825	7	1	0.476305	0.481936
insulin-like growth factor II binding	GO:0031995	7	1	0.466816	0.508825	7	1	0.476305	0.481936
acetylglucosaminyltransferase activity	GO:0008375	7	1	0.466816	0.508825	7	1	0.476305	0.481936
3-hydroxyacyl-CoA dehydrogenase activity	GO:0003857	7	1	0.466816	0.508825	7	1	0.476305	0.481936
steroid hydroxylase activity	GO:0008395	7	1	0.466816	0.508825	7	1	0.476305	0.481936
LIM domain binding	GO:0030274	7	1	0.466816	0.508825	7	1	0.476305	0.481936
enzyme activator activity	GO:0008047	25	3	0.470255	0.334471	25	2	1	-0.097882
double-stranded DNA binding	GO:0003690	56	6	0.477754	0.221143	56	5	1	0.0119328
protease binding	GO:0002020	56	6	0.477754	0.221143	55	5	0.813512	0.0299513
heparin binding	GO:0008201	60	3	0.484214	-0.540998	59	3	0.485101	-0.551079
phosphoprotein binding	GO:0051219	26	3	0.485302	0.29525	26	3	0.496132	0.268362
cell adhesion molecule binding	GO:0050839	26	3	0.485302	0.29525	26	3	0.496132	0.268362
pyridoxal phosphate binding	GO:0030170	26	3	0.485302	0.29525	25	5	0.0636666	0.818409
structural constituent of muscle	GO:0008307	27	3	0.5009	0.25751	25	2	1	-0.097882
non-membrane spanning protein tyrosine kinase activity	GO:0004715	27	3	0.5009	0.25751	27	3	0.72813	0.230622
phosphatase activity	GO:0016791	28	1	0.509254	-0.87747	28	1	0.50905	-0.904358
motor activity	GO:0003774	30	1	0.511794	-0.946463	29	1	0.510769	-0.939449
estrogen receptor binding	GO:0030331	30	1	0.511794	-0.946463	29	1	0.510769	-0.939449
retinoic acid receptor binding	GO:0042974	8	1	0.512656	0.375293	8	1	0.522557	0.348405
siRNA binding	GO:0035197	8	1	0.512656	0.375293	8	0	1	#NUM!
alpha-actinin binding	GO:0051393	8	1	0.512656	0.375293	7	1	0.476305	0.481936
iron-sulfur cluster binding	GO:0051536	8	1	0.512656	0.375293	8	0	1	#NUM!
core promoter binding	GO:0001047	8	1	0.512656	0.375293	8	1	0.522557	0.348405
neuropeptide hormone activity	GO:0005184	8	1	0.512656	0.375293	7	0	1	#NUM!
RNA polymerase II CTD heptapeptide repeat kinase activity	GO:0008353	8	1	0.512656	0.375293	8	1	0.522557	0.348405
GABA receptor binding	GO:0050811	8	1	0.512656	0.375293	8	1	0.522557	0.348405
fibroblast growth factor binding	GO:0017134	8	1	0.512656	0.375293	9	1	0.56473	0.230622
MAP-kinase scaffold activity	GO:0005078	8	1	0.512656	0.375293	8	1	0.522557	0.348405
acetyltransferase activity	GO:0016407	8	1	0.512656	0.375293	8	1	0.522557	0.348405
cysteine-type endopeptidase inhibitor activity	GO:0004869	8	1	0.512656	0.375293	7	1	0.476305	0.481936
chondroitin sulfate binding	GO:0035374	8	1	0.512656	0.375293	8	1	0.522557	0.348405
nuclease activity	GO:0004518	8	1	0.512656	0.375293	8	1	0.522557	0.348405
cargo receptor activity	GO:0038024	8	1	0.512656	0.375293	8	1	0.522557	0.348405
DNA binding, bending	GO:0008301	8	1	0.512656	0.375293	8	2	0.152544	1.04155
cell-cell adhesion mediator activity	GO:0098632	8	1	0.512656	0.375293	8	1	0.522557	0.348405
chaperone binding	GO:0051087	67	7	0.513024	0.195952	67	8	0.381677	0.302596
lipid binding	GO:0008289	67	7	0.513024	0.195952	69	7	0.667939	0.13965
tubulin binding	GO:0015631	31	1	0.51499	-0.979252	31	1	0.518134	-1.00614
phosphatase binding	GO:0019902	33	4	0.524734	0.344522	35	5	0.230805	0.481936
peptidase activity	GO:0008233	33	4	0.524734	0.344522	31	3	0.751166	0.0924717
DNA binding	GO:0003677	739	68	0.531445	0.0689445	737	71	0.409156	0.0879386
GTP binding	GO:0005525	211	15	0.532021	-0.189073	208	15	0.457925	-0.201641
nucleic acid binding	GO:0003676	76	8	0.534096	0.203443	78	7	0.842585	0.0170479
transmembrane receptor protein tyrosine kinase activity	GO:0004714	36	4	0.546268	0.25751	37	7	0.0402093	0.762839
mitogen-activated protein kinase kinase binding	GO:0031434	9	1	0.554561	0.25751	9	1	0.56473	0.230622
RNA helicase activity	GO:0003724	9	1	0.554561	0.25751	9	2	0.185173	0.923769
profilin binding	GO:0005522	9	1	0.554561	0.25751	9	1	0.56473	0.230622
GTPase inhibitor activity	GO:0005095	9	1	0.554561	0.25751	9	1	0.56473	0.230622
laminin binding	GO:0043236	9	1	0.554561	0.25751	9	2	0.185173	0.923769
phosphatidylinositol phospholipase C activity	GO:0004435	9	1	0.554561	0.25751	9	1	0.56473	0.230622
3'-5' exonuclease activity	GO:0008408	9	1	0.554561	0.25751	9	1	0.56473	0.230622
G-protein alpha-subunit binding	GO:0001965	9	1	0.554561	0.25751	10	3	0.0512715	1.22387
sequence-specific mRNA binding	GO:1990825	9	1	0.554561	0.25751	9	1	0.56473	0.230622
phospholipase binding	GO:0043274	9	1	0.554561	0.25751	9	1	0.56473	0.230622
pre-mRNA intronic binding	GO:0097157	9	1	0.554561	0.25751	9	1	0.56473	0.230622
nucleotide binding	GO:0000166	37	4	0.554921	0.230111	38	4	0.574051	0.176555
SH3 domain binding	GO:0017124	86	9	0.558183	0.197612	83	8	0.698988	0.0884475
SNARE binding	GO:0000149	38	4	0.564167	0.203443	38	5	0.379978	0.399698
transcription regulatory region sequence-specific DNA binding	GO:0000976	38	4	0.564167	0.203443	40	4	0.776967	0.125262
heme binding	GO:0020037	40	2	0.576989	-0.540998	44	4	0.793465	0.0299513
helicase activity	GO:0004386	44	2	0.584183	-0.636308	42	1	0.17619	-1.30982
neuropilin binding	GO:0038191	10	1	0.592869	0.15215	10	2	0.218649	0.818409
Lys63-specific deubiquitinase activity	GO:0061578	10	1	0.592869	0.15215	10	1	0.603183	0.125262
protein tag	GO:0031386	10	1	0.592869	0.15215	10	1	0.603183	0.125262
S100 protein binding	GO:0044548	10	1	0.592869	0.15215	11	1	1	0.0299513
vinculin binding	GO:0017166	10	1	0.592869	0.15215	10	1	0.603183	0.125262
L-ascorbic acid binding	GO:0031418	10	1	0.592869	0.15215	10	0	1	#NUM!
DNA polymerase binding	GO:0070182	10	1	0.592869	0.15215	10	1	0.603183	0.125262
transcription corepressor binding	GO:0001222	10	1	0.592869	0.15215	10	1	0.603183	0.125262
protein phosphatase 1 binding	GO:0008157	10	1	0.592869	0.15215	10	1	0.603183	0.125262
cadherin binding involved in cell-cell adhesion	GO:0098641	10	1	0.592869	0.15215	10	1	0.603183	0.125262
Lys48-specific deubiquitinase activity	GO:1990380	10	1	0.592869	0.15215	10	1	0.603183	0.125262
transmembrane receptor protein tyrosine kinase adaptor activity	GO:0005068	10	1	0.592869	0.15215	9	1	0.56473	0.230622
phosphatidic acid binding	GO:0070300	10	1	0.592869	0.15215	11	0	0.614323	#NUM!
1-acylglycerol-3-phosphate O-acyltransferase activity	GO:0003841	10	1	0.592869	0.15215	10	1	0.603183	0.125262
metal ion binding	GO:0046872	1104	90	0.597917	-0.0521508	1098	91	0.522902	-0.0625395
mRNA binding	GO:0003729	111	11	0.606866	0.1431	109	9	1	-0.0662767
RNA binding	GO:0003723	930	84	0.614364	0.050367	919	85	0.616938	0.0472117
extracellular matrix binding	GO:0050840	11	0	0.6148	#NUM!	9	0	1	#NUM!
serine-type peptidase activity	GO:0008236	11	0	0.6148	#NUM!	10	0	1	#NUM!
magnesium-dependent protein serine/threonine phosphatase activity	GO:0004724	11	0	0.6148	#NUM!	11	0	0.614323	#NUM!
C2H2 zinc finger domain binding	GO:0070742	11	0	0.6148	#NUM!	11	1	1	0.0299513
chemokine activity	GO:0008009	11	0	0.6148	#NUM!	9	0	1	#NUM!
dioxygenase activity	GO:0051213	11	0	0.6148	#NUM!	10	0	1	#NUM!
semaphorin receptor binding	GO:0030215	11	0	0.6148	#NUM!	10	0	1	#NUM!
2 iron, 2 sulfur cluster binding	GO:0051537	11	0	0.6148	#NUM!	12	0	0.61638	#NUM!
RNA polymerase II general transcription initiation factor activity	GO:0016251	11	0	0.6148	#NUM!	11	0	0.614323	#NUM!
NAD+ ADP-ribosyltransferase activity	GO:0003950	11	0	0.6148	#NUM!	11	0	0.614323	#NUM!
chemorepellent activity	GO:0045499	11	0	0.6148	#NUM!	10	0	1	#NUM!
dynein light intermediate chain binding	GO:0051959	12	0	0.615869	#NUM!	12	0	0.61638	#NUM!
peroxidase activity	GO:0004601	12	0	0.615869	#NUM!	11	0	0.614323	#NUM!
ankyrin binding	GO:0030506	12	0	0.615869	#NUM!	12	1	1	-0.0570601
cAMP binding	GO:0030552	12	0	0.615869	#NUM!	12	1	1	-0.0570601
vitamin D receptor binding	GO:0042809	12	0	0.615869	#NUM!	12	0	0.61638	#NUM!
cyclosporin A binding	GO:0016018	12	0	0.615869	#NUM!	12	0	0.61638	#NUM!
nucleoside diphosphate kinase activity	GO:0004550	13	0	0.619601	#NUM!	12	0	0.61638	#NUM!
lysine-acetylated histone binding	GO:0070577	13	0	0.619601	#NUM!	13	0	0.621082	#NUM!
nucleosome binding	GO:0031491	13	0	0.619601	#NUM!	12	0	0.61638	#NUM!
endoribonuclease activity	GO:0004521	13	0	0.619601	#NUM!	13	1	1	-0.137103
nucleosomal DNA binding	GO:0031492	13	0	0.619601	#NUM!	11	0	0.614323	#NUM!
fibronectin binding	GO:0001968	13	0	0.619601	#NUM!	13	0	0.621082	#NUM!
thiol-dependent ubiquitin-specific protease activity	GO:0004843	53	3	0.622989	-0.416945	53	3	0.62447	-0.443833
transmembrane receptor protein tyrosine phosphatase activity	GO:0005001	14	0	0.625531	#NUM!	14	0	0.627945	#NUM!
myosin V binding	GO:0031489	14	0	0.625531	#NUM!	14	0	0.627945	#NUM!
translation factor activity, RNA binding	GO:0008135	14	0	0.625531	#NUM!	14	0	0.627945	#NUM!
proteasome binding	GO:0070628	14	0	0.625531	#NUM!	14	0	0.627945	#NUM!
histone deacetylase activity	GO:0004407	14	0	0.625531	#NUM!	14	0	0.627945	#NUM!
DNA helicase activity	GO:0003678	14	0	0.625531	#NUM!	14	1	1	-0.211211
ribosomal small subunit binding	GO:0043024	14	0	0.625531	#NUM!	14	0	0.627945	#NUM!
RNA polymerase II regulatory region sequence-specific DNA binding	GO:0000977	134	13	0.639154	0.121844	131	12	0.876016	0.0375559
catalytic activity	GO:0003824	16	2	0.642419	0.375293	17	2	0.657611	0.28778
protein phosphatase inhibitor activity	GO:0004864	16	2	0.642419	0.375293	16	2	0.646546	0.348405
telomerase RNA binding	GO:0070034	16	2	0.642419	0.375293	16	3	0.162138	0.75387
syntaxin-1 binding	GO:0017075	17	2	0.652721	0.314669	14	1	1	-0.211211
phosphatidylinositol-3,4-bisphosphate binding	GO:0043325	17	2	0.652721	0.314669	15	1	1	-0.280204
mitogen-activated protein kinase binding	GO:0051019	17	2	0.652721	0.314669	17	3	0.18476	0.693246
ATP-dependent DNA helicase activity	GO:0004003	17	2	0.652721	0.314669	17	1	1	-0.405367
ATPase activator activity	GO:0001671	17	2	0.652721	0.314669	18	3	0.208143	0.636087
protein folding chaperone	GO:0044183	17	2	0.652721	0.314669	17	2	0.657611	0.28778
structural constituent of nuclear pore	GO:0017056	18	2	0.663899	0.25751	19	3	0.232132	0.58202
receptor signaling complex adaptor activity	GO:0030159	18	2	0.663899	0.25751	19	2	0.68193	0.176555
TBP-class protein binding	GO:0017025	19	2	0.675725	0.203443	18	1	1	-0.462525
spectrin binding	GO:0030507	19	2	0.675725	0.203443	19	2	0.68193	0.176555
ATPase activity, coupled to transmembrane movement of substances	GO:0042626	19	2	0.675725	0.203443	19	1	1	-0.516592
cysteine-type peptidase activity	GO:0008234	19	2	0.675725	0.203443	19	2	0.68193	0.176555
Rab GTPase binding	GO:0017137	81	8	0.687712	0.139727	79	7	1	0.00430889
enzyme inhibitor activity	GO:0004857	20	2	0.688006	0.15215	18	1	1	-0.462525
methyltransferase activity	GO:0008168	20	2	0.688006	0.15215	20	2	0.694763	0.125262
ATP-dependent RNA helicase activity	GO:0004004	20	2	0.688006	0.15215	20	3	0.413822	0.530727
GTPase activity	GO:0003924	186	14	0.691332	-0.131955	186	14	0.60139	-0.158843
transcription coactivator activity	GO:0003713	193	18	0.695363	0.0824163	198	20	0.52384	0.135312
protein kinase inhibitor activity	GO:0004860	21	2	0.700577	0.103359	20	3	0.413822	0.530727
histone acetyltransferase activity	GO:0004402	21	2	0.700577	0.103359	22	3	0.436974	0.435416
phosphatidylinositol-3-phosphate binding	GO:0032266	21	2	0.700577	0.103359	21	3	0.424685	0.481936
metalloendopeptidase activity	GO:0004222	21	2	0.700577	0.103359	21	2	0.707814	0.0764713
histone acetyltransferase binding	GO:0035035	22	2	0.713297	0.0568395	24	2	1	-0.0570601
RNA polymerase II complex binding	GO:0000993	22	2	0.713297	0.0568395	22	2	1	0.0299513
protein phosphatase regulator activity	GO:0019888	22	2	0.713297	0.0568395	20	2	0.694763	0.125262
tRNA binding	GO:0000049	23	1	0.716395	-0.680759	22	1	0.71603	-0.663196
rRNA binding	GO:0019843	23	1	0.716395	-0.680759	23	2	1	-0.0145004
copper ion binding	GO:0005507	24	1	0.717184	-0.723319	25	0	0.162592	#NUM!
cholesterol binding	GO:0015485	24	1	0.717184	-0.723319	24	0	0.264778	#NUM!
ADP binding	GO:0043531	24	1	0.717184	-0.723319	22	2	1	0.0299513
RNA polymerase II core promoter sequence-specific DNA binding	GO:0000979	25	1	0.718996	-0.764141	25	1	0.720464	-0.791029
flavin adenine dinucleotide binding	GO:0050660	25	1	0.718996	-0.764141	24	1	0.717937	-0.750207
Ran GTPase binding	GO:0008536	26	1	0.721731	-0.803362	25	1	0.720464	-0.791029
actin filament binding	GO:0051015	105	10	0.724273	0.103359	103	10	0.725375	0.0957027
calcium ion binding	GO:0005509	258	20	0.733763	-0.102493	256	22	1	-0.0262884
kinesin binding	GO:0019894	29	3	0.734514	0.186051	29	3	0.738607	0.159163
steroid hormone receptor activity	GO:0003707	29	3	0.734514	0.186051	32	4	0.523561	0.348405
virus receptor activity	GO:0001618	29	3	0.734514	0.186051	28	3	0.733065	0.194254
transcription regulatory region DNA binding	GO:0044212	127	12	0.748044	0.0954543	128	15	0.267775	0.283867
protein kinase activity	GO:0004672	140	13	0.759727	0.0780417	140	14	0.65011	0.125262
extracellular matrix structural constituent	GO:0005201	36	2	0.765798	-0.435637	32	5	0.198335	0.571549
PDZ domain binding	GO:0030165	37	2	0.767026	-0.463036	38	3	1	-0.111127
methylated histone binding	GO:0035064	37	2	0.767026	-0.463036	37	1	0.252131	-1.18307
microtubule motor activity	GO:0003777	38	2	0.768787	-0.489704	36	2	0.766734	-0.462525
manganese ion binding	GO:0030145	38	2	0.768787	-0.489704	35	2	0.765479	-0.434354
translation initiation factor activity	GO:0003743	39	2	0.771042	-0.51568	38	2	0.770896	-0.516592
amyloid-beta binding	GO:0001540	40	4	0.773749	0.15215	43	4	0.788898	0.0529408
Rho guanyl-nucleotide exchange factor activity	GO:0005089	40	4	0.773749	0.15215	42	4	0.784599	0.0764713
iron ion binding	GO:0005506	40	4	0.773749	0.15215	42	3	1	-0.211211
oxidoreductase activity	GO:0016491	50	3	0.797949	-0.358676	48	2	0.437403	-0.750207
GDP binding	GO:0019003	52	5	0.801551	0.112929	50	5	0.800063	0.125262
signaling receptor activity	GO:0038023	67	6	0.826955	0.0418016	68	7	0.664854	0.154249
histone binding	GO:0042393	86	6	0.845375	-0.207853	85	6	0.7015	-0.223045
DNA-binding transcription repressor activity, RNA polymerase II-specific	GO:0001227	128	10	0.873956	-0.0947104	125	8	0.425549	-0.321026
GTPase activator activity	GO:0005096	143	11	0.879708	-0.110215	142	8	0.229491	-0.448539
guanosine-3',5'-bis(diphosphate) 3'-diphosphatase activity	GO:0008893	1	0	1	#NUM!	1	0	1	#NUM!
amylo-alpha-1,6-glucosidase activity	GO:0004135	1	0	1	#NUM!	1	0	1	#NUM!
GTP-dependent protein binding	GO:0030742	15	1	1	-0.253315	14	1	1	-0.211211
[3-methyl-2-oxobutanoate dehydrogenase (acetyl-transferring)] kinase activity	GO:0047323	1	0	1	#NUM!	1	0	1	#NUM!
DBD domain binding	GO:0050692	2	0	1	#NUM!	2	0	1	#NUM!
Pyrin domain binding	GO:0032090	0	0	1	#VALUE!	0	0	1	#VALUE!
betaine-aldehyde dehydrogenase activity	GO:0008802	1	0	1	#NUM!	1	0	1	#NUM!
serine-type exopeptidase activity	GO:0070008	1	0	1	#NUM!	1	0	1	#NUM!
glutamate-5-semialdehyde dehydrogenase activity	GO:0004350	1	0	1	#NUM!	1	0	1	#NUM!
arachidonic acid binding	GO:0050544	4	0	1	#NUM!	3	0	1	#NUM!
intracellular phosphatidylinositol-3,5-bisphosphate-sensitive cation channel activity	GO:0097682	1	0	1	#NUM!	1	0	1	#NUM!
leucine binding	GO:0070728	4	0	1	#NUM!	4	0	1	#NUM!
TAP2 binding	GO:0046979	2	0	1	#NUM!	2	0	1	#NUM!
guanyl-nucleotide exchange factor activity	GO:0005085	51	4	1	-0.0907965	51	2	0.318822	-0.810832
phospho-N-acetylmuramoyl-pentapeptide-transferase activity	GO:0008963	1	0	1	#NUM!	1	0	1	#NUM!
UDP-N-acetylglucosamine transmembrane transporter activity	GO:0005462	1	0	1	#NUM!	1	0	1	#NUM!
canalicular bile acid transmembrane transporter activity	GO:0015126	0	0	1	#VALUE!	0	0	1	#VALUE!
antigen binding	GO:0003823	6	0	1	#NUM!	7	1	0.476305	0.481936
myosin-light-chain-phosphatase activity	GO:0050115	1	0	1	#NUM!	1	0	1	#NUM!
alpha-2A adrenergic receptor binding	GO:0031694	3	0	1	#NUM!	3	0	1	#NUM!
dihydropyrimidinase activity	GO:0004157	1	0	1	#NUM!	1	0	1	#NUM!
serine-tRNA ligase activity	GO:0004828	2	0	1	#NUM!	2	0	1	#NUM!
U2 snRNA binding	GO:0030620	3	0	1	#NUM!	3	0	1	#NUM!
nitrilase activity	GO:0000257	1	0	1	#NUM!	1	0	1	#NUM!
pseudouridine synthase activity	GO:0009982	4	0	1	#NUM!	3	0	1	#NUM!
RNA 2'-O-methyltransferase activity	GO:0062105	1	0	1	#NUM!	1	0	1	#NUM!
JUN kinase kinase activity	GO:0008545	2	0	1	#NUM!	2	0	1	#NUM!
phospholipase inhibitor activity	GO:0004859	4	0	1	#NUM!	5	0	1	#NUM!
choline transmembrane transporter activity	GO:0015220	1	0	1	#NUM!	1	0	1	#NUM!
ribonucleoside-diphosphate reductase activity, thioredoxin disulfide as acceptor	GO:0004748	2	0	1	#NUM!	2	0	1	#NUM!
heparan sulfate sulfotransferase activity	GO:0034483	1	0	1	#NUM!	0	0	1	#VALUE!
oxidoreductase activity, acting on peroxide as acceptor	GO:0016684	3	0	1	#NUM!	3	0	1	#NUM!
procollagen-lysine 5-dioxygenase activity	GO:0008475	2	0	1	#NUM!	2	0	1	#NUM!
arginine binding	GO:0034618	2	0	1	#NUM!	1	0	1	#NUM!
MutSalpha complex binding	GO:0032407	4	0	1	#NUM!	4	0	1	#NUM!
very long chain acyl-CoA hydrolase activity	GO:0052817	0	0	1	#VALUE!	0	0	1	#VALUE!
lysophospholipid acyltransferase activity	GO:0071617	1	0	1	#NUM!	1	0	1	#NUM!
forked DNA-dependent helicase activity	GO:0061749	1	0	1	#NUM!	1	0	1	#NUM!
nicotinate phosphoribosyltransferase activity	GO:0004516	1	0	1	#NUM!	1	0	1	#NUM!
glycogen debranching enzyme activity	GO:0004133	1	0	1	#NUM!	1	0	1	#NUM!
ganglioside GM3 binding	GO:1905575	1	0	1	#NUM!	1	0	1	#NUM!
glucose binding	GO:0005536	6	0	1	#NUM!	5	0	1	#NUM!
maleylacetoacetate isomerase activity	GO:0016034	1	0	1	#NUM!	1	0	1	#NUM!
NEDD8 activating enzyme activity	GO:0019781	2	0	1	#NUM!	2	0	1	#NUM!
growth hormone receptor binding	GO:0005131	4	0	1	#NUM!	4	0	1	#NUM!
farnesyltranstransferase activity	GO:0004311	1	0	1	#NUM!	1	0	1	#NUM!
omega peptidase activity	GO:0008242	2	0	1	#NUM!	2	0	1	#NUM!
death receptor activity	GO:0005035	0	0	1	#VALUE!	0	0	1	#VALUE!
DNA topoisomerase activity	GO:0003916	1	0	1	#NUM!	1	0	1	#NUM!
glial cell-derived neurotrophic factor receptor activity	GO:0016167	1	0	1	#NUM!	1	1	0.0882266	2.42785
L-dopa O-methyltransferase activity	GO:0102084	1	0	1	#NUM!	1	0	1	#NUM!
mRNA (adenine-N1-)-methyltransferase activity	GO:0061953	1	0	1	#NUM!	1	0	1	#NUM!
type 2 angiotensin receptor binding	GO:0031703	1	0	1	#NUM!	1	0	1	#NUM!
3-hydroxy-behenoyl-CoA dehydratase activity	GO:0102344	1	0	1	#NUM!	1	0	1	#NUM!
iron-responsive element binding	GO:0030350	2	0	1	#NUM!	2	0	1	#NUM!
voltage-gated potassium channel activity involved in bundle of His cell action potential repolarization	GO:0086087	1	0	1	#NUM!	0	0	1	#VALUE!
indanol dehydrogenase activity	GO:0047718	2	0	1	#NUM!	2	0	1	#NUM!
androsterone dehydrogenase activity	GO:0047023	2	0	1	#NUM!	2	0	1	#NUM!
tubulin deacetylase activity	GO:0042903	1	0	1	#NUM!	1	0	1	#NUM!
orotidine-5'-phosphate decarboxylase activity	GO:0004590	1	0	1	#NUM!	1	0	1	#NUM!
folic acid transmembrane transporter activity	GO:0008517	2	0	1	#NUM!	2	0	1	#NUM!
C-5 sterol desaturase activity	GO:0000248	1	0	1	#NUM!	1	0	1	#NUM!
transferase activity, transferring hexosyl groups	GO:0016758	1	0	1	#NUM!	1	0	1	#NUM!
glycogen synthase activity, transferring glucose-1-phosphate	GO:0061547	1	0	1	#NUM!	1	0	1	#NUM!
transferrin receptor binding	GO:1990459	6	0	1	#NUM!	6	0	1	#NUM!
fructose-2,6-bisphosphate 2-phosphatase activity	GO:0004331	2	0	1	#NUM!	2	0	1	#NUM!
structural constituent of egg coat	GO:0035804	1	0	1	#NUM!	1	0	1	#NUM!
arginine transmembrane transporter activity	GO:0015181	1	0	1	#NUM!	0	0	1	#VALUE!
inositol monophosphate 1-phosphatase activity	GO:0008934	2	0	1	#NUM!	2	0	1	#NUM!
telomerase activity	GO:0003720	3	0	1	#NUM!	3	0	1	#NUM!
IMP dehydrogenase activity	GO:0003938	2	0	1	#NUM!	2	0	1	#NUM!
alpha-1,2-mannosyltransferase activity	GO:0000026	1	0	1	#NUM!	0	0	1	#VALUE!
neurotrophin TRKC receptor binding	GO:0005170	1	0	1	#NUM!	1	0	1	#NUM!
exo-alpha-(2->8)-sialidase activity	GO:0052796	2	0	1	#NUM!	1	0	1	#NUM!
galactosylgalactosylglucosylceramide beta-D-acetylgalactosaminyltransferase activity	GO:0047273	1	0	1	#NUM!	1	0	1	#NUM!
type III transforming growth factor beta receptor binding	GO:0034714	3	0	1	#NUM!	3	0	1	#NUM!
beta-galactoside (CMP) alpha-2,3-sialyltransferase activity	GO:0003836	3	0	1	#NUM!	3	0	1	#NUM!
sphingosine-1-phosphate receptor activity	GO:0038036	1	0	1	#NUM!	1	0	1	#NUM!
peptide transmembrane transporter activity	GO:1904680	2	0	1	#NUM!	2	0	1	#NUM!
L-xylulose reductase (NADP+) activity	GO:0050038	1	0	1	#NUM!	1	0	1	#NUM!
beta-3 adrenergic receptor binding	GO:0031699	1	0	1	#NUM!	1	0	1	#NUM!
purine nucleobase transmembrane transporter activity	GO:0005345	0	0	1	#VALUE!	0	0	1	#VALUE!
flavonol 3-sulfotransferase activity	GO:0047894	1	0	1	#NUM!	2	0	1	#NUM!
vitamin D response element binding	GO:0070644	1	0	1	#NUM!	1	0	1	#NUM!
box H/ACA snoRNP complex binding	GO:0062065	0	0	1	#VALUE!	0	0	1	#VALUE!
Fc-gamma receptor I complex binding	GO:0034988	2	0	1	#NUM!	2	0	1	#NUM!
carboxypeptidase activity	GO:0004180	4	0	1	#NUM!	4	0	1	#NUM!
NEDD8 transferase activity	GO:0019788	5	0	1	#NUM!	5	0	1	#NUM!
histone acetyltransferase activity (H4-K12 specific)	GO:0043997	0	0	1	#VALUE!	1	0	1	#NUM!
RNA polymerase II general transcription initiation factor binding	GO:0001091	1	0	1	#NUM!	1	0	1	#NUM!
sodium:proton antiporter activity involved in regulation of cardiac muscle cell membrane potential	GO:0086040	1	0	1	#NUM!	1	0	1	#NUM!
histamine N-methyltransferase activity	GO:0046539	1	0	1	#NUM!	1	0	1	#NUM!
aconitate hydratase activity	GO:0003994	3	0	1	#NUM!	3	0	1	#NUM!
four-way junction helicase activity	GO:0009378	3	0	1	#NUM!	2	0	1	#NUM!
NADP+ binding	GO:0070401	1	0	1	#NUM!	1	0	1	#NUM!
glycosaminoglycan binding	GO:0005539	6	0	1	#NUM!	6	0	1	#NUM!
pseudophosphatase activity	GO:0001691	1	0	1	#NUM!	1	0	1	#NUM!
ferrochelatase activity	GO:0004325	1	0	1	#NUM!	1	0	1	#NUM!
sodium-independent organic anion transmembrane transporter activity	GO:0015347	2	0	1	#NUM!	2	0	1	#NUM!
NEDD8 conjugating enzyme activity	GO:0061654	1	0	1	#NUM!	1	0	1	#NUM!
cyclin-dependent protein serine/threonine kinase regulator activity	GO:0016538	20	1	1	-0.540998	20	2	0.694763	0.125262
gamma-glutamylaminecyclotransferase activity	GO:0061929	0	0	1	#VALUE!	1	1	0.0882266	2.42785
oxoglutarate:malate antiporter activity	GO:0015367	1	0	1	#NUM!	1	0	1	#NUM!
insulin-like growth factor binding	GO:0005520	8	0	1	#NUM!	8	0	1	#NUM!
very-long-chain-acyl-CoA dehydrogenase activity	GO:0017099	2	0	1	#NUM!	2	0	1	#NUM!
voltage-gated calcium channel activity involved in AV node cell action potential	GO:0086056	1	0	1	#NUM!	1	0	1	#NUM!
lysophosphatidic acid phosphatase activity	GO:0052642	1	0	1	#NUM!	1	0	1	#NUM!
farnesylated protein binding	GO:0001918	1	0	1	#NUM!	1	0	1	#NUM!
dodecenoyl-CoA delta-isomerase activity	GO:0004165	3	0	1	#NUM!	3	0	1	#NUM!
box H/ACA snoRNA binding	GO:0034513	4	0	1	#NUM!	4	0	1	#NUM!
coproporphyrinogen oxidase activity	GO:0004109	1	0	1	#NUM!	1	0	1	#NUM!
carnitine O-palmitoyltransferase activity	GO:0004095	1	0	1	#NUM!	1	0	1	#NUM!
phosphatidic acid transporter activity	GO:1990050	0	0	1	#VALUE!	0	0	1	#VALUE!
glycine transmembrane transporter activity	GO:0015187	1	0	1	#NUM!	1	0	1	#NUM!
RNA polymerase III type 2 promoter sequence-specific DNA binding	GO:0001003	1	0	1	#NUM!	1	0	1	#NUM!
C-C chemokine binding	GO:0019957	4	0	1	#NUM!	5	1	0.369954	0.818409
clathrin heavy chain binding	GO:0032050	7	0	1	#NUM!	7	0	1	#NUM!
hydroxymethylbilane synthase activity	GO:0004418	1	0	1	#NUM!	1	0	1	#NUM!
leukotriene-A4 hydrolase activity	GO:0004463	1	0	1	#NUM!	1	0	1	#NUM!
G protein-coupled adenosine receptor activity	GO:0001609	2	0	1	#NUM!	2	0	1	#NUM!
glutamate dehydrogenase [NAD(P)+] activity	GO:0004353	2	0	1	#NUM!	2	0	1	#NUM!
protein tyrosine phosphatase activator activity	GO:0008160	2	0	1	#NUM!	1	0	1	#NUM!
leukemia inhibitory factor receptor binding	GO:0005146	0	0	1	#VALUE!	0	0	1	#VALUE!
acetylpyruvate hydrolase activity	GO:0018773	1	0	1	#NUM!	1	0	1	#NUM!
glutaminase activity	GO:0004359	2	0	1	#NUM!	2	0	1	#NUM!
molybdopterin synthase activity	GO:0030366	3	0	1	#NUM!	3	0	1	#NUM!
protein tyrosine kinase inhibitor activity	GO:0030292	3	0	1	#NUM!	3	0	1	#NUM!
8-oxo-7,8-dihydrodeoxyguanosine triphosphate pyrophosphatase activity	GO:0035539	1	0	1	#NUM!	1	0	1	#NUM!
chemokine binding	GO:0019956	5	0	1	#NUM!	6	2	0.0918141	1.32923
cerebroside-sulfatase activity	GO:0004098	1	0	1	#NUM!	1	0	1	#NUM!
GDP-L-fucose synthase activity	GO:0050577	1	0	1	#NUM!	1	0	1	#NUM!
RNA transmembrane transporter activity	GO:0051033	1	0	1	#NUM!	1	0	1	#NUM!
L-methionine-(R)-S-oxide reductase activity	GO:0033745	2	0	1	#NUM!	2	0	1	#NUM!
brain-derived neurotrophic factor-activated receptor activity	GO:0060175	1	0	1	#NUM!	1	0	1	#NUM!
dCMP deaminase activity	GO:0004132	1	0	1	#NUM!	1	0	1	#NUM!
dUTP phosphohydrolase activity	GO:0102487	0	0	1	#VALUE!	0	0	1	#VALUE!
glycine N-acyltransferase activity	GO:0047961	1	0	1	#NUM!	1	0	1	#NUM!
(3R)-hydroxymyristoyl-[acyl-carrier-protein] dehydratase activity	GO:0008659	1	0	1	#NUM!	1	0	1	#NUM!
mitochondrial sequence-specific DNA-binding transcription factor activity	GO:0034246	1	0	1	#NUM!	1	0	1	#NUM!
phosphatidylinositol-3,5-bisphosphate phosphatase activity	GO:0106018	1	0	1	#NUM!	2	0	1	#NUM!
calmodulin-dependent cyclic-nucleotide phosphodiesterase activity	GO:0004117	1	0	1	#NUM!	1	0	1	#NUM!
[heparan sulfate]-glucosamine 3-sulfotransferase 3 activity	GO:0033872	1	0	1	#NUM!	0	0	1	#VALUE!
bile acid receptor activity	GO:0038181	0	0	1	#VALUE!	0	0	1	#VALUE!
lactose synthase activity	GO:0004461	1	0	1	#NUM!	1	0	1	#NUM!
chemokine (C-C motif) ligand 5 binding	GO:0071791	0	0	1	#VALUE!	0	0	1	#VALUE!
receptor ligand activity	GO:0048018	9	0	1	#NUM!	8	0	1	#NUM!
guanosine-diphosphatase activity	GO:0004382	1	0	1	#NUM!	1	0	1	#NUM!
phosphoglycerate mutase activity	GO:0004619	2	0	1	#NUM!	2	0	1	#NUM!
mitochondrion targeting sequence binding	GO:0030943	2	0	1	#NUM!	2	0	1	#NUM!
threonine-tRNA ligase activity	GO:0004829	3	0	1	#NUM!	3	0	1	#NUM!
oxidoreduction-driven active transmembrane transporter activity	GO:0015453	1	0	1	#NUM!	1	0	1	#NUM!
interleukin-8 receptor binding	GO:0005153	1	0	1	#NUM!	0	0	1	#VALUE!
purinergic nucleotide receptor activity	GO:0001614	3	0	1	#NUM!	3	0	1	#NUM!
inositol hexakisphosphate 3-kinase activity	GO:0052724	1	0	1	#NUM!	1	0	1	#NUM!
gamma-glutamylcyclotransferase activity	GO:0003839	0	0	1	#VALUE!	0	0	1	#VALUE!
voltage-gated sodium channel activity involved in Purkinje myocyte action potential	GO:0086062	0	0	1	#VALUE!	0	0	1	#VALUE!
cytosolic dipeptidase activity	GO:0102008	1	0	1	#NUM!	1	0	1	#NUM!
alcohol binding	GO:0043178	1	0	1	#NUM!	1	0	1	#NUM!
MutSbeta complex binding	GO:0032408	2	0	1	#NUM!	2	0	1	#NUM!
Fas-activated serine/threonine kinase activity	GO:0033867	1	0	1	#NUM!	1	0	1	#NUM!
flap endonuclease activity	GO:0048256	1	0	1	#NUM!	1	0	1	#NUM!
ATP-dependent 3'-5' DNA/RNA helicase activity	GO:0033681	1	0	1	#NUM!	1	0	1	#NUM!
channel regulator activity	GO:0016247	1	0	1	#NUM!	1	0	1	#NUM!
sn-1-glycerol-3-phosphate C16:0-DCA-CoA acyl transferase activity	GO:0102420	1	0	1	#NUM!	1	0	1	#NUM!
structural constituent of synapse	GO:0098918	1	0	1	#NUM!	1	0	1	#NUM!
vascular endothelial growth factor receptor 1 binding	GO:0043183	3	0	1	#NUM!	3	0	1	#NUM!
methylputrescine oxidase activity	GO:0052599	0	0	1	#VALUE!	0	0	1	#VALUE!
tRNA (guanine-N2-)-methyltransferase activity	GO:0004809	1	0	1	#NUM!	1	0	1	#NUM!
cholestenol delta-isomerase activity	GO:0047750	2	0	1	#NUM!	1	0	1	#NUM!
low-density lipoprotein particle receptor binding	GO:0050750	17	1	1	-0.378479	17	0	0.392363	#NUM!
GKAP/Homer scaffold activity	GO:0030160	4	0	1	#NUM!	4	0	1	#NUM!
betaine-homocysteine S-methyltransferase activity	GO:0047150	1	0	1	#NUM!	0	0	1	#VALUE!
phosphatidylinositol-5-phosphate binding	GO:0010314	11	1	1	0.0568395	11	1	1	0.0299513
peroxynitrite reductase activity	GO:0072541	1	0	1	#NUM!	1	0	1	#NUM!
histone pre-mRNA DCP binding	GO:0071208	3	0	1	#NUM!	3	0	1	#NUM!
endoribonuclease activity, producing 3'-phosphomonoesters	GO:0016892	1	0	1	#NUM!	1	0	1	#NUM!
biotin-protein ligase activity	GO:0018271	1	0	1	#NUM!	1	0	1	#NUM!
lactoylglutathione lyase activity	GO:0004462	1	0	1	#NUM!	1	0	1	#NUM!
GMP reductase activity	GO:0003920	1	0	1	#NUM!	1	0	1	#NUM!
interleukin-8 receptor activity	GO:0004918	0	0	1	#VALUE!	0	0	1	#VALUE!
superoxide dismutase copper chaperone activity	GO:0016532	1	0	1	#NUM!	1	0	1	#NUM!
metallochaperone activity	GO:0016530	1	0	1	#NUM!	1	0	1	#NUM!
alpha-2 macroglobulin receptor activity	GO:0016964	1	0	1	#NUM!	1	0	1	#NUM!
geranial:oxygen oxidoreductase activity	GO:0102797	1	0	1	#NUM!	1	0	1	#NUM!
peroxiredoxin activity	GO:0051920	3	0	1	#NUM!	3	0	1	#NUM!
MHC class Ib receptor activity	GO:0032394	0	0	1	#VALUE!	1	1	0.0882266	2.42785
acyl-L-homoserine-lactone lactonohydrolase activity	GO:0102007	1	0	1	#NUM!	1	0	1	#NUM!
translation release factor activity	GO:0003747	2	0	1	#NUM!	2	0	1	#NUM!
2'-5'-oligoadenylate synthetase activity	GO:0001730	2	0	1	#NUM!	2	0	1	#NUM!
heme transporter activity	GO:0015232	0	0	1	#VALUE!	1	0	1	#NUM!
axon guidance receptor activity	GO:0008046	7	0	1	#NUM!	7	0	1	#NUM!
keratan sulfotransferase activity	GO:0045130	1	0	1	#NUM!	1	0	1	#NUM!
preribosome binding	GO:1990275	0	0	1	#VALUE!	0	0	1	#VALUE!
mu-type opioid receptor binding	GO:0031852	2	0	1	#NUM!	2	0	1	#NUM!
ferric-chelate reductase activity	GO:0000293	2	0	1	#NUM!	2	0	1	#NUM!
interleukin-16 binding	GO:0042011	1	0	1	#NUM!	0	0	1	#VALUE!
propionyl-CoA C2-trimethyltridecanoyltransferase activity	GO:0050632	1	0	1	#NUM!	1	0	1	#NUM!
centromeric DNA binding	GO:0019237	5	0	1	#NUM!	5	0	1	#NUM!
calmodulin-dependent protein phosphatase activity	GO:0033192	5	0	1	#NUM!	5	0	1	#NUM!
ribosylnicotinate kinase activity	GO:0061769	1	0	1	#NUM!	1	0	1	#NUM!
modified amino acid binding	GO:0072341	2	0	1	#NUM!	2	0	1	#NUM!
extracellularly ATP-gated cation channel activity	GO:0004931	3	0	1	#NUM!	3	0	1	#NUM!
voltage-gated cation channel activity	GO:0022843	2	0	1	#NUM!	2	0	1	#NUM!
MIT domain binding	GO:0090541	2	0	1	#NUM!	2	0	1	#NUM!
glyoxylate reductase (NADP) activity	GO:0030267	1	0	1	#NUM!	1	0	1	#NUM!
polynucleotide 3'-phosphatase activity	GO:0046403	2	0	1	#NUM!	2	0	1	#NUM!
calcium-induced calcium release activity	GO:0048763	3	0	1	#NUM!	3	0	1	#NUM!
bile acid transmembrane transporter activity	GO:0015125	1	0	1	#NUM!	1	0	1	#NUM!
histone deacetylase activity (H4-K16 specific)	GO:0034739	1	0	1	#NUM!	1	0	1	#NUM!
serine hydrolase activity	GO:0017171	1	0	1	#NUM!	1	0	1	#NUM!
acetyl-CoA hydrolase activity	GO:0003986	1	0	1	#NUM!	1	0	1	#NUM!
Arp2/3 complex binding	GO:0071933	4	0	1	#NUM!	4	1	0.308948	1.04155
neuropeptide receptor binding	GO:0071855	1	0	1	#NUM!	1	0	1	#NUM!
solute:proton symporter activity	GO:0015295	1	0	1	#NUM!	1	0	1	#NUM!
hydroxypyruvate isomerase activity	GO:0008903	1	0	1	#NUM!	1	0	1	#NUM!
L-alanine:2-oxoglutarate aminotransferase activity	GO:0004021	1	0	1	#NUM!	0	0	1	#VALUE!
host cell surface receptor binding	GO:0046789	0	0	1	#VALUE!	0	0	1	#VALUE!
NAD+ binding	GO:0070403	6	0	1	#NUM!	6	0	1	#NUM!
arginase activity	GO:0004053	2	0	1	#NUM!	2	0	1	#NUM!
transmitter-gated ion channel activity involved in regulation of postsynaptic membrane potential	GO:1904315	8	0	1	#NUM!	9	1	0.56473	0.230622
3-hydroxyisobutyryl-CoA hydrolase activity	GO:0003860	1	0	1	#NUM!	1	0	1	#NUM!
pyrroline-5-carboxylate reductase activity	GO:0004735	2	0	1	#NUM!	2	0	1	#NUM!
fatty-acyl-CoA transmembrane transporter activity	GO:0015607	1	0	1	#NUM!	1	0	1	#NUM!
Krueppel-associated box domain binding	GO:0035851	2	0	1	#NUM!	2	0	1	#NUM!
interleukin-15 receptor activity	GO:0042010	2	0	1	#NUM!	1	0	1	#NUM!
interleukin-1 type II receptor antagonist activity	GO:0045353	0	0	1	#VALUE!	0	0	1	#VALUE!
L-valine transaminase activity	GO:0052655	2	0	1	#NUM!	2	0	1	#NUM!
sodium:bicarbonate symporter activity	GO:0008510	1	0	1	#NUM!	1	0	1	#NUM!
ubiquitin-specific protease activity involved in negative regulation of retrograde protein transport, ER to cytosol	GO:1904265	1	0	1	#NUM!	1	0	1	#NUM!
deoxyribonuclease I activity	GO:0004530	1	0	1	#NUM!	1	0	1	#NUM!
interleukin-4 receptor activity	GO:0004913	1	0	1	#NUM!	0	0	1	#VALUE!
CTP synthase activity	GO:0003883	1	0	1	#NUM!	1	0	1	#NUM!
inorganic anion exchanger activity	GO:0005452	2	0	1	#NUM!	2	0	1	#NUM!
omega-6 fatty acid desaturase activity	GO:0045485	1	0	1	#NUM!	1	0	1	#NUM!
tropomyosin binding	GO:0005523	5	0	1	#NUM!	5	0	1	#NUM!
succinate transmembrane transporter activity	GO:0015141	0	0	1	#VALUE!	0	0	1	#VALUE!
threonine racemase activity	GO:0018114	1	0	1	#NUM!	1	0	1	#NUM!
intronic transcription regulatory region sequence-specific DNA binding	GO:0001161	2	0	1	#NUM!	3	0	1	#NUM!
poly-ADP-D-ribose binding	GO:0072572	1	0	1	#NUM!	1	0	1	#NUM!
fumarylpyruvate hydrolase activity	GO:0034545	1	0	1	#NUM!	1	0	1	#NUM!
arachidonic acid epoxygenase activity	GO:0008392	6	0	1	#NUM!	6	1	0.425582	0.636087
TFIIIC-class transcription factor complex binding	GO:0001156	1	0	1	#NUM!	1	0	1	#NUM!
glucosaminylgalactosylglucosylceramide beta-galactosyltransferase activity	GO:0047275	1	0	1	#NUM!	1	0	1	#NUM!
calcitonin receptor activity	GO:0004948	0	0	1	#VALUE!	0	0	1	#VALUE!
8-oxo-dGTP phosphohydrolase activity	GO:0102490	0	0	1	#VALUE!	0	0	1	#VALUE!
DNA N-glycosylase activity	GO:0019104	6	0	1	#NUM!	6	0	1	#NUM!
RNA polymerase III general transcription initiation factor activity	GO:0000995	2	0	1	#NUM!	2	0	1	#NUM!
cyclic ADP-ribose hydrolase	GO:0061812	0	0	1	#VALUE!	0	0	1	#VALUE!
glutamine-fructose-6-phosphate transaminase (isomerizing) activity	GO:0004360	2	0	1	#NUM!	2	0	1	#NUM!
RNA polymerase II transcription corepressor binding	GO:0001226	1	0	1	#NUM!	1	0	1	#NUM!
thyroid hormone receptor binding	GO:0046966	23	2	1	0.0123877	22	1	0.71603	-0.663196
amidase activity	GO:0004040	2	0	1	#NUM!	2	0	1	#NUM!
N-acetylglucosamine-1-phosphodiester alpha-N-acetylglucosaminidase activity	GO:0003944	1	0	1	#NUM!	1	0	1	#NUM!
endoribonuclease activity, cleaving siRNA-paired mRNA	GO:0070551	1	0	1	#NUM!	1	0	1	#NUM!
NAD+ nucleotidase, cyclic ADP-ribose generating	GO:0061809	0	0	1	#VALUE!	0	0	1	#VALUE!
adenylylsulfate kinase activity	GO:0004020	1	0	1	#NUM!	1	0	1	#NUM!
protein-lysine 6-oxidase activity	GO:0004720	2	0	1	#NUM!	3	0	1	#NUM!
F-box domain binding	GO:1990444	1	0	1	#NUM!	1	0	1	#NUM!
protein tyrosine/threonine phosphatase activity	GO:0008330	3	0	1	#NUM!	3	0	1	#NUM!
fucosyltransferase activity	GO:0008417	3	0	1	#NUM!	2	0	1	#NUM!
hydrolase activity, hydrolyzing O-glycosyl compounds	GO:0004553	3	0	1	#NUM!	3	0	1	#NUM!
signal recognition particle binding	GO:0005047	3	0	1	#NUM!	3	0	1	#NUM!
myosin II binding	GO:0045159	5	0	1	#NUM!	5	0	1	#NUM!
asialoglycoprotein receptor activity	GO:0004873	1	0	1	#NUM!	1	0	1	#NUM!
Toll-like receptor 4 binding	GO:0035662	4	0	1	#NUM!	3	0	1	#NUM!
unmethylated CpG binding	GO:0045322	1	0	1	#NUM!	1	0	1	#NUM!
integrin binding involved in cell-matrix adhesion	GO:0098640	1	0	1	#NUM!	0	0	1	#VALUE!
receptor activator activity	GO:0030546	2	0	1	#NUM!	2	0	1	#NUM!
serine-pyruvate transaminase activity	GO:0004760	1	0	1	#NUM!	0	0	1	#VALUE!
11-beta-hydroxysteroid dehydrogenase (NADP+) activity	GO:0070524	1	0	1	#NUM!	1	0	1	#NUM!
signaling pattern recognition receptor activity	GO:0008329	4	0	1	#NUM!	4	0	1	#NUM!
tRNA (cytosine-5-)-methyltransferase activity	GO:0016428	1	0	1	#NUM!	1	0	1	#NUM!
L-cystine transmembrane transporter activity	GO:0015184	0	0	1	#VALUE!	1	0	1	#NUM!
piRNA binding	GO:0034584	3	0	1	#NUM!	3	0	1	#NUM!
fucosylgalactoside 3-alpha-galactosyltransferase activity	GO:0004381	1	0	1	#NUM!	1	0	1	#NUM!
threonine synthase activity	GO:0004795	1	0	1	#NUM!	1	0	1	#NUM!
cAMP-dependent protein kinase inhibitor activity	GO:0004862	5	0	1	#NUM!	6	1	0.425582	0.636087
glutathione hydrolase activity	GO:0036374	1	0	1	#NUM!	1	0	1	#NUM!
exo-alpha-(2->3)-sialidase activity	GO:0052794	2	0	1	#NUM!	1	0	1	#NUM!
beta-2-microglobulin binding	GO:0030881	2	0	1	#NUM!	2	0	1	#NUM!
argininosuccinate lyase activity	GO:0004056	1	0	1	#NUM!	1	0	1	#NUM!
VEGF-B-activated receptor activity	GO:0036327	1	0	1	#NUM!	1	1	0.0882266	2.42785
poly(ADP-ribose) glycohydrolase activity	GO:0004649	1	0	1	#NUM!	1	0	1	#NUM!
phospholipase A2 activity consuming 1,2-dioleoylphosphatidylethanolamine)	GO:0102568	6	0	1	#NUM!	6	0	1	#NUM!
hydrolase activity, hydrolyzing N-glycosyl compounds	GO:0016799	1	0	1	#NUM!	1	0	1	#NUM!
ethanolaminephosphotransferase activity	GO:0004307	1	0	1	#NUM!	1	0	1	#NUM!
polynucleotide adenylyltransferase activity	GO:0004652	2	0	1	#NUM!	2	0	1	#NUM!
4-aminobutyrate transaminase activity	GO:0003867	1	0	1	#NUM!	1	0	1	#NUM!
2,3-diketo-5-methylthiopentyl-1-phosphate enolase activity	GO:0043715	1	0	1	#NUM!	1	0	1	#NUM!
ATPase inhibitor activity	GO:0042030	3	0	1	#NUM!	2	0	1	#NUM!
glyceraldehyde-3-phosphate dehydrogenase (NAD+) (non-phosphorylating) activity	GO:0043878	2	0	1	#NUM!	3	0	1	#NUM!
structural constituent of epidermis	GO:0030280	1	0	1	#NUM!	0	0	1	#VALUE!
sulfate adenylyltransferase (ATP) activity	GO:0004781	1	0	1	#NUM!	1	0	1	#NUM!
glutamate-ammonia ligase activity	GO:0004356	1	0	1	#NUM!	1	0	1	#NUM!
molybdopterin cofactor binding	GO:0043546	3	0	1	#NUM!	3	0	1	#NUM!
tRNA methyltransferase activity	GO:0008175	2	0	1	#NUM!	3	0	1	#NUM!
RS domain binding	GO:0050733	4	0	1	#NUM!	4	0	1	#NUM!
biotin-[acetyl-CoA-carboxylase] ligase activity	GO:0004077	1	0	1	#NUM!	1	0	1	#NUM!
gamma-glutamyl carboxylase activity	GO:0008488	0	0	1	#VALUE!	0	0	1	#VALUE!
inositol diphosphate pentakisphosphate diphosphatase activity	GO:0052842	3	0	1	#NUM!	3	0	1	#NUM!
SUMO polymer binding	GO:0032184	5	0	1	#NUM!	5	0	1	#NUM!
nitrate reductase activity	GO:0008940	1	0	1	#NUM!	1	0	1	#NUM!
calcidiol binding	GO:1902118	0	0	1	#VALUE!	0	0	1	#VALUE!
delta-catenin binding	GO:0070097	3	0	1	#NUM!	3	0	1	#NUM!
cytoskeletal protein binding	GO:0008092	42	3	1	-0.184323	42	3	1	-0.211211
L-serine ammonia-lyase activity	GO:0003941	1	0	1	#NUM!	1	0	1	#NUM!
secondary active organic cation transmembrane transporter activity	GO:0008513	0	0	1	#VALUE!	0	0	1	#VALUE!
exoribonuclease activity, producing 5'-phosphomonoesters	GO:0016896	1	0	1	#NUM!	1	0	1	#NUM!
secretin receptor activity	GO:0015055	0	0	1	#VALUE!	0	0	1	#VALUE!
oxytocin receptor binding	GO:0031855	0	0	1	#VALUE!	0	0	1	#VALUE!
D5 dopamine receptor binding	GO:0031752	2	0	1	#NUM!	2	0	1	#NUM!
DNA clamp unloader activity	GO:0061860	1	0	1	#NUM!	1	0	1	#NUM!
sphingomyelin synthase activity	GO:0033188	1	0	1	#NUM!	1	0	1	#NUM!
interleukin-2 receptor binding	GO:0005134	2	0	1	#NUM!	2	0	1	#NUM!
drug transmembrane transporter activity	GO:0015238	1	0	1	#NUM!	1	0	1	#NUM!
uridylate kinase activity	GO:0009041	1	0	1	#NUM!	1	0	1	#NUM!
exodeoxyribonuclease III activity	GO:0008853	4	0	1	#NUM!	4	0	1	#NUM!
methenyltetrahydrofolate cyclohydrolase activity	GO:0004477	1	0	1	#NUM!	1	0	1	#NUM!
sodium-dependent phosphate transmembrane transporter activity	GO:0015321	0	0	1	#VALUE!	0	0	1	#VALUE!
acyl binding	GO:0000035	1	0	1	#NUM!	1	0	1	#NUM!
inorganic diphosphatase activity	GO:0004427	1	0	1	#NUM!	1	0	1	#NUM!
3-hydroxyoctanoyl-[acyl-carrier-protein] dehydratase activity	GO:0047451	1	0	1	#NUM!	1	0	1	#NUM!
translation release factor activity, codon specific	GO:0016149	1	0	1	#NUM!	1	0	1	#NUM!
ribonuclease activity	GO:0004540	6	0	1	#NUM!	6	0	1	#NUM!
cation binding	GO:0043169	2	0	1	#NUM!	2	0	1	#NUM!
platelet-derived growth factor alpha-receptor activity	GO:0005018	1	0	1	#NUM!	1	1	0.0882266	2.42785
3-chloroallyl aldehyde dehydrogenase activity	GO:0004028	2	0	1	#NUM!	3	0	1	#NUM!
mevalonate kinase activity	GO:0004496	1	0	1	#NUM!	1	0	1	#NUM!
pyrimidine ribonucleotide binding	GO:0032557	1	0	1	#NUM!	1	0	1	#NUM!
cystathionine gamma-lyase activity	GO:0004123	1	0	1	#NUM!	1	0	1	#NUM!
granulocyte macrophage colony-stimulating factor receptor binding	GO:0005129	0	0	1	#VALUE!	0	0	1	#VALUE!
S-formylglutathione hydrolase activity	GO:0018738	1	0	1	#NUM!	1	0	1	#NUM!
cation channel activity	GO:0005261	2	0	1	#NUM!	3	0	1	#NUM!
glutaminyl-tRNA synthase (glutamine-hydrolyzing) activity	GO:0050567	2	0	1	#NUM!	2	0	1	#NUM!
fructokinase activity	GO:0008865	2	0	1	#NUM!	1	0	1	#NUM!
chloride channel inhibitor activity	GO:0019869	8	0	1	#NUM!	7	0	1	#NUM!
rhodopsin kinase activity	GO:0050254	1	0	1	#NUM!	1	0	1	#NUM!
cytochrome-b5 reductase activity, acting on NAD(P)H	GO:0004128	3	0	1	#NUM!	3	0	1	#NUM!
N-acylphosphatidylethanolamine-specific phospholipase D activity	GO:0070290	1	0	1	#NUM!	1	0	1	#NUM!
sterol response element binding	GO:0032810	2	0	1	#NUM!	2	0	1	#NUM!
cation transmembrane transporter activity	GO:0008324	1	0	1	#NUM!	1	0	1	#NUM!
Rho GTPase binding	GO:0017048	21	1	1	-0.589788	21	1	1	-0.616676
neuregulin receptor activity	GO:0038131	1	0	1	#NUM!	1	0	1	#NUM!
interleukin-1 receptor antagonist activity	GO:0005152	0	0	1	#VALUE!	0	0	1	#VALUE!
gap junction channel activity	GO:0005243	0	0	1	#VALUE!	0	0	1	#VALUE!
neurotransmitter receptor activity involved in regulation of presynaptic cytosolic calcium ion concentration	GO:0099582	1	0	1	#NUM!	1	0	1	#NUM!
methylenetetrahydrofolate reductase (NAD(P)H) activity	GO:0004489	1	0	1	#NUM!	1	0	1	#NUM!
phospholipase D activator activity	GO:1990583	1	0	1	#NUM!	1	0	1	#NUM!
rRNA (uridine-N3-)-methyltransferase activity	GO:0070042	0	0	1	#VALUE!	1	1	0.0882266	2.42785
L-leucine transaminase activity	GO:0052654	2	0	1	#NUM!	2	0	1	#NUM!
calcium-dependent protein serine/threonine phosphatase regulator activity	GO:0008597	2	0	1	#NUM!	2	0	1	#NUM!
modification-dependent protein binding	GO:0140030	1	0	1	#NUM!	1	0	1	#NUM!
protein deacetylase activity	GO:0033558	7	0	1	#NUM!	7	0	1	#NUM!
inositol hexakisphosphate kinase activity	GO:0000828	2	0	1	#NUM!	2	0	1	#NUM!
neuropeptide binding	GO:0042923	1	0	1	#NUM!	1	0	1	#NUM!
ligand-gated ion channel activity involved in regulation of presynaptic membrane potential	GO:0099507	1	0	1	#NUM!	1	0	1	#NUM!
procollagen galactosyltransferase activity	GO:0050211	2	0	1	#NUM!	2	0	1	#NUM!
N6-isopentenyladenosine methylthiotransferase activity	GO:0035597	1	0	1	#NUM!	1	0	1	#NUM!
ribonuclease E activity	GO:0008995	1	0	1	#NUM!	1	0	1	#NUM!
inositol-1,4-bisphosphate 1-phosphatase activity	GO:0004441	1	0	1	#NUM!	1	0	1	#NUM!
DNA replication origin binding	GO:0003688	18	1	1	-0.435637	18	2	0.669482	0.230622
methylenetetrahydrofolate dehydrogenase (NAD+) activity	GO:0004487	1	0	1	#NUM!	1	0	1	#NUM!
carbohydrate derivative binding	GO:0097367	2	0	1	#NUM!	2	0	1	#NUM!
prostaglandin-F synthase activity	GO:0047017	2	0	1	#NUM!	2	0	1	#NUM!
transmembrane transporter activity	GO:0022857	21	1	1	-0.589788	21	2	0.707814	0.0764713
phosphatidylcholine transporter activity	GO:0008525	5	0	1	#NUM!	5	0	1	#NUM!
UDP-xylose transmembrane transporter activity	GO:0005464	0	0	1	#VALUE!	0	0	1	#VALUE!
AF-1 domain binding	GO:0050683	1	0	1	#NUM!	1	0	1	#NUM!
cannabinoid receptor activity	GO:0004949	0	0	1	#VALUE!	1	0	1	#NUM!
S-adenosyl-L-methionine:beta-alanine N-methyltransferase activity	GO:0102707	0	0	1	#VALUE!	0	0	1	#VALUE!
dolichyl pyrophosphate Glc1Man9GlcNAc2 alpha-1,3-glucosyltransferase activity	GO:0042283	1	0	1	#NUM!	1	0	1	#NUM!
U6atac snRNA binding	GO:0030624	1	0	1	#NUM!	1	0	1	#NUM!
platelet-activating factor acetyltransferase activity	GO:0047179	2	0	1	#NUM!	2	0	1	#NUM!
bis(5'-adenosyl)-triphosphatase activity	GO:0047710	1	0	1	#NUM!	1	0	1	#NUM!
(S)-3-amino-2-methylpropionate transaminase activity	GO:0047298	1	0	1	#NUM!	1	0	1	#NUM!
steroid 7-alpha-hydroxylase activity	GO:0008387	1	0	1	#NUM!	1	0	1	#NUM!
tyrosine binding	GO:0072545	0	0	1	#VALUE!	0	0	1	#VALUE!
[heparan sulfate]-glucosamine 3-sulfotransferase 1 activity	GO:0008467	1	0	1	#NUM!	0	0	1	#VALUE!
lysophosphatidic acid receptor activity	GO:0070915	1	0	1	#NUM!	1	0	1	#NUM!
extracellularly glycine-gated chloride channel activity	GO:0016934	1	0	1	#NUM!	1	0	1	#NUM!
intracellular cAMP-activated cation channel activity	GO:0005222	3	0	1	#NUM!	3	0	1	#NUM!
type 1 neuromedin U receptor binding	GO:0031839	1	0	1	#NUM!	1	0	1	#NUM!
interleukin-27 receptor binding	GO:0045523	1	0	1	#NUM!	1	0	1	#NUM!
LBD domain binding	GO:0050693	3	0	1	#NUM!	3	0	1	#NUM!
glutamate-cysteine ligase catalytic subunit binding	GO:0035226	1	0	1	#NUM!	1	0	1	#NUM!
NAD(P)H oxidase activity	GO:0016174	2	0	1	#NUM!	2	0	1	#NUM!
glycosylceramidase activity	GO:0017042	0	0	1	#VALUE!	1	0	1	#NUM!
interleukin-12 receptor binding	GO:0005143	1	0	1	#NUM!	1	0	1	#NUM!
mannose-1-phosphate guanylyltransferase activity	GO:0004475	1	0	1	#NUM!	1	0	1	#NUM!
sarcosine oxidase activity	GO:0008115	1	0	1	#NUM!	1	0	1	#NUM!
gap junction channel activity involved in AV node cell-bundle of His cell electrical coupling	GO:0086077	1	0	1	#NUM!	1	0	1	#NUM!
IgA binding	GO:0019862	0	0	1	#VALUE!	0	0	1	#VALUE!
collagen fibril binding	GO:0098633	1	0	1	#NUM!	1	0	1	#NUM!
glycerophosphoinositol glycerophosphodiesterase activity	GO:0047395	1	0	1	#NUM!	1	0	1	#NUM!
thyroid-stimulating hormone receptor activity	GO:0004996	1	0	1	#NUM!	1	0	1	#NUM!
RNA strand annealing activity	GO:0033592	5	0	1	#NUM!	5	0	1	#NUM!
ceramide kinase activity	GO:0001729	2	0	1	#NUM!	2	0	1	#NUM!
melatonin binding	GO:1904408	1	0	1	#NUM!	1	0	1	#NUM!
D-erythro-sphingosine kinase activity	GO:0017050	0	0	1	#VALUE!	0	0	1	#VALUE!
[protein]-3-O-(N-acetyl-D-glucosaminyl)-L-serine O-N-acetyl-alpha-D-glucosaminase activity	GO:0102167	1	0	1	#NUM!	1	0	1	#NUM!
L-ornithine transmembrane transporter activity	GO:0000064	1	0	1	#NUM!	0	0	1	#VALUE!
phytanoyl-CoA dioxygenase activity	GO:0048244	1	0	1	#NUM!	1	0	1	#NUM!
calcium activated cation channel activity	GO:0005227	1	0	1	#NUM!	1	0	1	#NUM!
acireductone synthase activity	GO:0043874	1	0	1	#NUM!	1	0	1	#NUM!
beta-1,3-galactosyl-O-glycosyl-glycoprotein beta-1,3-N-acetylglucosaminyltransferase activity	GO:0047223	1	0	1	#NUM!	1	0	1	#NUM!
structural constituent of myelin sheath	GO:0019911	5	0	1	#NUM!	5	0	1	#NUM!
sulfurtransferase activity	GO:0016783	2	0	1	#NUM!	2	0	1	#NUM!
DNA hairpin binding	GO:0032448	1	0	1	#NUM!	1	0	1	#NUM!
adenylate cyclase binding	GO:0008179	6	0	1	#NUM!	6	0	1	#NUM!
epidermal growth factor binding	GO:0048408	2	0	1	#NUM!	2	0	1	#NUM!
aryl hydrocarbon receptor binding	GO:0017162	6	0	1	#NUM!	6	0	1	#NUM!
interleukin-1, type I receptor binding	GO:0005150	1	0	1	#NUM!	1	1	0.0882266	2.42785
myosin II heavy chain binding	GO:0032038	1	0	1	#NUM!	1	0	1	#NUM!
testosterone 17-beta-dehydrogenase (NADP+) activity	GO:0047045	2	0	1	#NUM!	2	0	1	#NUM!
protein adenylyltransferase activity	GO:0070733	1	0	1	#NUM!	1	0	1	#NUM!
thiamine pyrophosphate binding	GO:0030976	4	0	1	#NUM!	4	0	1	#NUM!
NAD DNA ADP-ribosyltransferase activity	GO:0140294	1	0	1	#NUM!	1	0	1	#NUM!
dimethylargininase activity	GO:0016403	1	0	1	#NUM!	1	0	1	#NUM!
voltage-gated sodium channel activity involved in bundle of His cell action potential	GO:0086061	0	0	1	#VALUE!	0	0	1	#VALUE!
galactoside binding	GO:0016936	1	0	1	#NUM!	2	0	1	#NUM!
endopeptidase inhibitor activity	GO:0004866	16	1	1	-0.317854	15	1	1	-0.280204
peroxisome matrix targeting signal-2 binding	GO:0005053	1	0	1	#NUM!	1	0	1	#NUM!
alpha-1,6-mannosylglycoprotein 6-beta-N-acetylglucosaminyltransferase activity	GO:0030144	1	0	1	#NUM!	1	0	1	#NUM!
acetoacetate-CoA ligase activity	GO:0030729	1	0	1	#NUM!	1	0	1	#NUM!
branched-chain-amino-acid transaminase activity	GO:0004084	2	0	1	#NUM!	2	0	1	#NUM!
voltage-gated sodium channel activity involved in cardiac muscle cell action potential	GO:0086006	0	0	1	#VALUE!	0	0	1	#VALUE!
carbon monoxide binding	GO:0070025	1	0	1	#NUM!	1	0	1	#NUM!
G-protein gamma-subunit binding	GO:0031682	2	0	1	#NUM!	2	0	1	#NUM!
TIR domain binding	GO:0070976	1	0	1	#NUM!	1	0	1	#NUM!
nucleoside triphosphate adenylate kinase activity	GO:0046899	2	0	1	#NUM!	2	0	1	#NUM!
holo-[acyl-carrier-protein] synthase activity	GO:0008897	1	0	1	#NUM!	1	0	1	#NUM!
mitochondrial ribosome binding	GO:0097177	2	0	1	#NUM!	2	0	1	#NUM!
lithium ion binding	GO:0031403	1	0	1	#NUM!	1	0	1	#NUM!
acetylcholine receptor activity	GO:0015464	1	0	1	#NUM!	2	0	1	#NUM!
argininosuccinate synthase activity	GO:0004055	1	0	1	#NUM!	1	0	1	#NUM!
snRNP binding	GO:0070990	2	0	1	#NUM!	2	0	1	#NUM!
phospholipid-hydroperoxide glutathione peroxidase activity	GO:0047066	1	0	1	#NUM!	1	0	1	#NUM!
dGTP phosphohydrolase activity	GO:0102491	0	0	1	#VALUE!	0	0	1	#VALUE!
RNA lariat debranching enzyme activator activity	GO:0061632	1	0	1	#NUM!	1	0	1	#NUM!
linoleic acid epoxygenase activity	GO:0071614	1	0	1	#NUM!	1	0	1	#NUM!
erythropoietin receptor activity	GO:0004900	1	0	1	#NUM!	1	0	1	#NUM!
adenylate kinase activity	GO:0004017	6	0	1	#NUM!	6	0	1	#NUM!
sphingomyelin phosphodiesterase D activity	GO:0050290	1	0	1	#NUM!	1	0	1	#NUM!
beta-galactosyl-N-acetylglucosaminylgalactosylglucosyl-ceramide beta-1,3-acetylglucosaminyltransferase activity	GO:0008457	1	0	1	#NUM!	1	0	1	#NUM!
steroid sulfotransferase activity	GO:0050294	0	0	1	#VALUE!	1	0	1	#NUM!
ADP-ribosylserine hydrolase activity	GO:0140292	1	0	1	#NUM!	1	0	1	#NUM!
structural constituent of postsynaptic intermediate filament cytoskeleton	GO:0099184	1	0	1	#NUM!	1	0	1	#NUM!
type 1 galanin receptor binding	GO:0031764	1	0	1	#NUM!	1	0	1	#NUM!
acid sphingomyelin phosphodiesterase activity	GO:0061750	1	0	1	#NUM!	1	0	1	#NUM!
aldehyde dehydrogenase (NAD) activity	GO:0004029	6	0	1	#NUM!	8	0	1	#NUM!
phosphatidylinositol-4-phosphate phosphatase activity	GO:0043812	1	0	1	#NUM!	1	0	1	#NUM!
D1 dopamine receptor binding	GO:0031748	7	0	1	#NUM!	7	0	1	#NUM!
ribulose-phosphate 3-epimerase activity	GO:0004750	1	0	1	#NUM!	1	0	1	#NUM!
receptor-receptor interaction	GO:0090722	1	0	1	#NUM!	1	0	1	#NUM!
3'-5' RNA helicase activity	GO:0034458	1	0	1	#NUM!	1	0	1	#NUM!
AP-3 adaptor complex binding	GO:0035651	1	0	1	#NUM!	1	0	1	#NUM!
pyrimidine nucleotide binding	GO:0019103	1	0	1	#NUM!	1	0	1	#NUM!
L-fucose mutarotase activity	GO:0036373	0	0	1	#VALUE!	0	0	1	#VALUE!
organic anion transmembrane transporter activity	GO:0008514	1	0	1	#NUM!	1	0	1	#NUM!
long-chain fatty acyl-CoA binding	GO:0036042	4	0	1	#NUM!	4	0	1	#NUM!
dolichol kinase activity	GO:0004168	1	0	1	#NUM!	1	0	1	#NUM!
diolein transacylation activity	GO:0051265	1	0	1	#NUM!	1	0	1	#NUM!
phosphatidylinositol bisphosphate binding	GO:1902936	2	0	1	#NUM!	1	0	1	#NUM!
SUMO-specific endopeptidase activity	GO:0070139	1	0	1	#NUM!	1	0	1	#NUM!
3-oxoacyl-[acyl-carrier-protein] reductase (NADPH) activity	GO:0004316	1	0	1	#NUM!	1	0	1	#NUM!
nuclear localization sequence binding	GO:0008139	19	1	1	-0.489704	19	1	1	-0.516592
keratin filament binding	GO:1990254	2	0	1	#NUM!	2	1	0.168681	1.7347
small molecule binding	GO:0036094	0	0	1	#VALUE!	0	0	1	#VALUE!
N-acetylneuraminate lyase activity	GO:0008747	1	0	1	#NUM!	1	0	1	#NUM!
interleukin-1, type II receptor binding	GO:0005151	0	0	1	#VALUE!	0	0	1	#VALUE!
peptide binding	GO:0042277	12	1	1	-0.0301719	12	1	1	-0.0570601
phosphoserine phosphatase activity	GO:0004647	3	0	1	#NUM!	3	0	1	#NUM!
low voltage-gated calcium channel activity	GO:0008332	1	0	1	#NUM!	1	0	1	#NUM!
mechanosensitive ion channel activity	GO:0008381	2	0	1	#NUM!	2	1	0.168681	1.7347
S-(hydroxymethyl)glutathione dehydrogenase activity	GO:0051903	2	0	1	#NUM!	2	0	1	#NUM!
testosterone dehydrogenase (NAD+) activity	GO:0047035	1	0	1	#NUM!	1	0	1	#NUM!
water channel activity	GO:0015250	1	0	1	#NUM!	1	0	1	#NUM!
oxidoreductase activity, acting on a sulfur group of donors, disulfide as acceptor	GO:0016671	1	0	1	#NUM!	1	0	1	#NUM!
neurotrophin receptor activity	GO:0005030	2	0	1	#NUM!	2	0	1	#NUM!
beta-N-acetylglucosaminidase activity	GO:0016231	1	0	1	#NUM!	1	0	1	#NUM!
NAD(P)+ nucleosidase activity	GO:0050135	0	0	1	#VALUE!	0	0	1	#VALUE!
oxidoreductase activity, acting on diphenols and related substances as donors	GO:0016679	0	0	1	#VALUE!	0	0	1	#VALUE!
decanoate-CoA ligase activity	GO:0102391	4	0	1	#NUM!	4	0	1	#NUM!
deaminase activity	GO:0019239	1	0	1	#NUM!	1	0	1	#NUM!
serpin family protein binding	GO:0097655	1	0	1	#NUM!	1	0	1	#NUM!
peptide-O-fucosyltransferase activity	GO:0046922	1	0	1	#NUM!	0	0	1	#VALUE!
1,4-alpha-glucan branching enzyme activity (using a glucosylated glycogenin as primer for glycogen synthesis)	GO:0102752	1	0	1	#NUM!	1	0	1	#NUM!
beta-aspartyl-peptidase activity	GO:0008798	1	0	1	#NUM!	1	0	1	#NUM!
serine C-palmitoyltransferase activity	GO:0004758	1	0	1	#NUM!	1	0	1	#NUM!
dihydropyrimidine dehydrogenase (NADP+) activity	GO:0017113	1	0	1	#NUM!	1	0	1	#NUM!
fatty acid transmembrane transporter activity	GO:0015245	1	0	1	#NUM!	1	0	1	#NUM!
transketolase activity	GO:0004802	2	0	1	#NUM!	2	0	1	#NUM!
SET domain binding	GO:0070984	1	0	1	#NUM!	1	0	1	#NUM!
calcitonin gene-related peptide receptor activity	GO:0001635	1	0	1	#NUM!	1	0	1	#NUM!
heparosan-N-sulfate-glucuronate 5-epimerase activity	GO:0047464	1	0	1	#NUM!	1	0	1	#NUM!
phosphopantothenoylcysteine decarboxylase activity	GO:0004633	1	0	1	#NUM!	1	0	1	#NUM!
guanosine-5'-triphosphate,3'-diphosphate diphosphatase activity	GO:0008894	1	0	1	#NUM!	1	0	1	#NUM!
vascular endothelial growth factor receptor 3 binding	GO:0043185	1	0	1	#NUM!	1	0	1	#NUM!
U3 snoRNA binding	GO:0034511	3	0	1	#NUM!	3	0	1	#NUM!
8-hydroxy-dADP phosphatase activity	GO:0044717	1	0	1	#NUM!	0	0	1	#VALUE!
glycerol-3-phosphate dehydrogenase [NAD+] activity	GO:0004367	1	0	1	#NUM!	1	0	1	#NUM!
adenyl deoxyribonucleotide binding	GO:0032558	1	0	1	#NUM!	1	0	1	#NUM!
translation termination factor activity	GO:0008079	1	0	1	#NUM!	1	0	1	#NUM!
hyalurononglucosaminidase activity	GO:0004415	2	0	1	#NUM!	2	0	1	#NUM!
acetylgalactosaminyltransferase activity	GO:0008376	7	0	1	#NUM!	7	0	1	#NUM!
phenanthrene 9,10-monooxygenase activity	GO:0018636	3	0	1	#NUM!	3	0	1	#NUM!
phospholipase C activity	GO:0004629	5	0	1	#NUM!	5	0	1	#NUM!
porin activity	GO:0015288	4	0	1	#NUM!	4	0	1	#NUM!
xenobiotic transmembrane transporting ATPase activity	GO:0008559	1	0	1	#NUM!	1	0	1	#NUM!
cob(I)yrinic acid a,c-diamide adenosyltransferase activity	GO:0008817	0	0	1	#VALUE!	0	0	1	#VALUE!
pre-mRNA 3'-splice site binding	GO:0030628	4	0	1	#NUM!	4	0	1	#NUM!
metallodipeptidase activity	GO:0070573	0	0	1	#VALUE!	0	0	1	#VALUE!
folic acid receptor activity	GO:0061714	1	0	1	#NUM!	1	0	1	#NUM!
protein-cysteine S-palmitoyltransferase activity	GO:0019706	11	1	1	0.0568395	11	1	1	0.0299513
ribonuclease P activity	GO:0004526	6	0	1	#NUM!	6	0	1	#NUM!
translation activator activity	GO:0008494	6	0	1	#NUM!	6	0	1	#NUM!
copper-dependent protein binding	GO:0032767	2	0	1	#NUM!	2	0	1	#NUM!
dolichyl-pyrophosphate Man7GlcNAc2 alpha-1,6-mannosyltransferase activity	GO:0052824	0	0	1	#VALUE!	0	0	1	#VALUE!
acyl carrier activity	GO:0000036	1	0	1	#NUM!	1	0	1	#NUM!
N-acetylglucosaminyl-proteoglycan 4-beta-glucuronosyltransferase activity	GO:0050509	1	0	1	#NUM!	1	0	1	#NUM!
inositol-1,4,5-trisphosphate 5-phosphatase activity	GO:0052658	2	0	1	#NUM!	1	0	1	#NUM!
alkylbase DNA N-glycosylase activity	GO:0003905	1	0	1	#NUM!	1	0	1	#NUM!
voltage-gated sodium channel activity involved in SA node cell action potential	GO:0086063	0	0	1	#VALUE!	0	0	1	#VALUE!
riboflavin kinase activity	GO:0008531	1	0	1	#NUM!	1	0	1	#NUM!
glycerol transmembrane transporter activity	GO:0015168	1	0	1	#NUM!	1	0	1	#NUM!
inositol monophosphate 3-phosphatase activity	GO:0052832	2	0	1	#NUM!	2	0	1	#NUM!
aminoacetone:oxygen oxidoreductase(deaminating) activity	GO:0052594	0	0	1	#VALUE!	0	0	1	#VALUE!
basal RNA polymerase II transcription machinery binding	GO:0001099	1	0	1	#NUM!	1	0	1	#NUM!
fucose binding	GO:0042806	0	0	1	#VALUE!	0	0	1	#VALUE!
homogentisate 1,2-dioxygenase activity	GO:0004411	1	0	1	#NUM!	0	0	1	#VALUE!
poly-pyrimidine tract binding	GO:0008187	2	0	1	#NUM!	2	0	1	#NUM!
myosin light chain kinase activity	GO:0004687	3	0	1	#NUM!	3	0	1	#NUM!
cysteine-type carboxypeptidase activity	GO:0016807	2	0	1	#NUM!	2	0	1	#NUM!
N6-threonylcarbomyladenosine methylthiotransferase activity	GO:0035598	0	0	1	#VALUE!	0	0	1	#VALUE!
endopolyphosphatase activity	GO:0000298	3	0	1	#NUM!	3	0	1	#NUM!
retinol O-fatty-acyltransferase activity	GO:0050252	1	0	1	#NUM!	1	0	1	#NUM!
heme-transporting ATPase activity	GO:0015439	1	0	1	#NUM!	1	0	1	#NUM!
bradykinin receptor binding	GO:0031711	0	0	1	#VALUE!	0	0	1	#VALUE!
catalase activity	GO:0004096	2	0	1	#NUM!	2	0	1	#NUM!
NAD-dependent histone deacetylase activity (H3-K14 specific)	GO:0032041	8	0	1	#NUM!	9	0	1	#NUM!
adenosylhomocysteinase activity	GO:0004013	1	0	1	#NUM!	1	0	1	#NUM!
solute:proton antiporter activity	GO:0015299	1	0	1	#NUM!	1	0	1	#NUM!
HNK-1 sulfotransferase activity	GO:0016232	1	0	1	#NUM!	1	0	1	#NUM!
tyrosine-tRNA ligase activity	GO:0004831	0	0	1	#VALUE!	0	0	1	#VALUE!
apolipoprotein receptor binding	GO:0034190	0	0	1	#VALUE!	0	0	1	#VALUE!
small conductance calcium-activated potassium channel activity	GO:0016286	1	0	1	#NUM!	1	0	1	#NUM!
receptor antagonist activity	GO:0048019	3	0	1	#NUM!	3	0	1	#NUM!
ubiquitin-protein transferase inhibitor activity	GO:0055105	2	0	1	#NUM!	1	0	1	#NUM!
steryl-beta-glucosidase activity	GO:0050295	1	0	1	#NUM!	1	0	1	#NUM!
cuprous ion binding	GO:1903136	4	0	1	#NUM!	4	0	1	#NUM!
recombinase activity	GO:0000150	1	0	1	#NUM!	1	0	1	#NUM!
lipoprotein particle receptor binding	GO:0070325	1	0	1	#NUM!	1	0	1	#NUM!
deoxyguanosine kinase activity	GO:0004138	1	0	1	#NUM!	1	0	1	#NUM!
inhibin binding	GO:0034711	3	0	1	#NUM!	3	0	1	#NUM!
translation repressor activity, mRNA regulatory element binding	GO:0000900	7	0	1	#NUM!	7	0	1	#NUM!
natriuretic peptide receptor activity	GO:0016941	1	0	1	#NUM!	1	0	1	#NUM!
4-hydroxyphenylpyruvate dioxygenase activity	GO:0003868	0	0	1	#VALUE!	0	0	1	#VALUE!
ribokinase activity	GO:0004747	1	0	1	#NUM!	1	0	1	#NUM!
ornithine decarboxylase activity	GO:0004586	2	0	1	#NUM!	2	0	1	#NUM!
alpha-amylase activity	GO:0004556	1	0	1	#NUM!	1	0	1	#NUM!
tumor necrosis factor receptor superfamily binding	GO:0032813	1	0	1	#NUM!	1	0	1	#NUM!
transcription coactivator binding	GO:0001223	14	1	1	-0.184323	12	0	0.61638	#NUM!
type 2 hypocretin receptor binding	GO:0031772	1	0	1	#NUM!	1	0	1	#NUM!
H4 histone acetyltransferase activity	GO:0010485	6	0	1	#NUM!	7	1	0.476305	0.481936
rRNA (pseudouridine) methyltransferase activity	GO:0070037	1	0	1	#NUM!	1	0	1	#NUM!
retromer complex binding	GO:1905394	2	0	1	#NUM!	2	0	1	#NUM!
lipase inhibitor activity	GO:0055102	1	0	1	#NUM!	1	0	1	#NUM!
mitochondrial proton-transporting ATP synthase complex binding	GO:0140260	1	0	1	#NUM!	1	0	1	#NUM!
histone methyltransferase activity (H3-K4 specific)	GO:0042800	4	0	1	#NUM!	4	0	1	#NUM!
guanine/thymine mispair binding	GO:0032137	2	0	1	#NUM!	2	0	1	#NUM!
3-oxo-arachidoyl-CoA synthase activity	GO:0102336	1	0	1	#NUM!	1	0	1	#NUM!
inositol-1,3,4,5-tetrakisphosphate 3-phosphatase activity	GO:0051717	1	0	1	#NUM!	1	0	1	#NUM!
endoribonuclease activity, cleaving miRNA-paired mRNA	GO:0090624	2	0	1	#NUM!	2	1	0.168681	1.7347
ammonium transmembrane transporter activity	GO:0008519	1	0	1	#NUM!	1	0	1	#NUM!
cholest-5-ene-3-beta,7-alpha-diol 3-beta-dehydrogenase activity	GO:0047016	0	0	1	#VALUE!	0	0	1	#VALUE!
neurotrophin binding	GO:0043121	2	0	1	#NUM!	2	0	1	#NUM!
G protein-coupled GABA receptor activity	GO:0004965	2	0	1	#NUM!	2	0	1	#NUM!
protein geranylgeranyltransferase activity	GO:0004661	1	0	1	#NUM!	1	0	1	#NUM!
methylumbelliferyl-acetate deacetylase activity	GO:0047374	1	0	1	#NUM!	2	0	1	#NUM!
guanylate cyclase activity	GO:0004383	3	0	1	#NUM!	3	0	1	#NUM!
preprotein binding	GO:0070678	1	0	1	#NUM!	1	0	1	#NUM!
inositol-1,3,4,5-tetrakisphosphate 5-phosphatase activity	GO:0052659	2	0	1	#NUM!	1	0	1	#NUM!
L-malate dehydrogenase activity	GO:0030060	3	0	1	#NUM!	3	0	1	#NUM!
protein disulfide isomerase activity	GO:0003756	7	0	1	#NUM!	7	0	1	#NUM!
type 3 galanin receptor binding	GO:0031766	1	0	1	#NUM!	1	0	1	#NUM!
single-stranded DNA-dependent ATP-dependent 3'-5' DNA helicase activity	GO:1990518	1	0	1	#NUM!	1	0	1	#NUM!
ubiquitin-specific protease activity involved in positive regulation of ERAD pathway	GO:1904454	1	0	1	#NUM!	1	0	1	#NUM!
fatty acid binding	GO:0005504	10	0	1	#NUM!	12	0	0.61638	#NUM!
glycosylated region protein binding	GO:0140081	1	0	1	#NUM!	1	0	1	#NUM!
D-amino-acid oxidase activity	GO:0003884	2	0	1	#NUM!	1	0	1	#NUM!
UTP:glucose-1-phosphate uridylyltransferase activity	GO:0003983	1	0	1	#NUM!	1	0	1	#NUM!
ganglioside GT1b binding	GO:1905576	1	0	1	#NUM!	1	0	1	#NUM!
insulin-activated receptor activity	GO:0005009	2	0	1	#NUM!	2	0	1	#NUM!
3-phosphoinositide-dependent protein kinase binding	GO:0043423	1	0	1	#NUM!	1	0	1	#NUM!
amine transmembrane transporter activity	GO:0005275	0	0	1	#VALUE!	0	0	1	#VALUE!
PH domain binding	GO:0042731	3	0	1	#NUM!	3	0	1	#NUM!
oligopeptide transmembrane transporter activity	GO:0035673	0	0	1	#VALUE!	0	0	1	#VALUE!
15-hydroxyprostaglandin-D dehydrogenase (NADP+) activity	GO:0047020	1	0	1	#NUM!	1	0	1	#NUM!
V2 vasopressin receptor binding	GO:0031896	1	0	1	#NUM!	1	0	1	#NUM!
[methionine synthase] reductase activity	GO:0030586	1	0	1	#NUM!	1	0	1	#NUM!
glycerone-phosphate O-acyltransferase activity	GO:0016287	1	0	1	#NUM!	1	0	1	#NUM!
acetylgalactosaminyl-O-glycosyl-glycoprotein beta-1,6-N-acetylglucosaminyltransferase activity	GO:0047225	0	0	1	#VALUE!	0	0	1	#VALUE!
1-acylglycerophosphocholine O-acyltransferase activity	GO:0047184	2	0	1	#NUM!	2	0	1	#NUM!
C-C chemokine receptor activity	GO:0016493	3	0	1	#NUM!	4	1	0.308948	1.04155
glyceraldehyde-3-phosphate dehydrogenase (NAD+) (phosphorylating) activity	GO:0004365	1	0	1	#NUM!	1	0	1	#NUM!
cyclic pyranopterin monophosphate synthase activity	GO:0061799	1	0	1	#NUM!	1	0	1	#NUM!
AMP deaminase activity	GO:0003876	1	0	1	#NUM!	1	0	1	#NUM!
poly(U)-specific exoribonuclease activity, producing 3' uridine cyclic phosphate ends	GO:1990838	1	0	1	#NUM!	1	0	1	#NUM!
phosphatidylethanolamine N-methyltransferase activity	GO:0004608	0	0	1	#VALUE!	0	0	1	#VALUE!
G protein-coupled glutamate receptor binding	GO:0035256	3	0	1	#NUM!	3	0	1	#NUM!
ribose-5-phosphate isomerase activity	GO:0004751	1	0	1	#NUM!	1	0	1	#NUM!
activin receptor activity, type II	GO:0016362	1	0	1	#NUM!	1	0	1	#NUM!
C-X-C chemokine receptor activity	GO:0016494	1	0	1	#NUM!	1	0	1	#NUM!
8-oxo-7,8-dihydroguanosine triphosphate pyrophosphatase activity	GO:0008413	1	0	1	#NUM!	1	0	1	#NUM!
HLA-B specific inhibitory MHC class I receptor activity	GO:0030109	1	0	1	#NUM!	0	0	1	#VALUE!
NADH pyrophosphatase activity	GO:0035529	3	0	1	#NUM!	3	0	1	#NUM!
calcium:sodium antiporter activity	GO:0005432	1	0	1	#NUM!	1	0	1	#NUM!
acyl-CoA hydrolase activity	GO:0047617	3	0	1	#NUM!	3	0	1	#NUM!
P-P-bond-hydrolysis-driven protein transmembrane transporter activity	GO:0015450	5	0	1	#NUM!	5	0	1	#NUM!
acrosin binding	GO:0032190	1	0	1	#NUM!	1	0	1	#NUM!
alpha-mannosidase activity	GO:0004559	3	0	1	#NUM!	3	0	1	#NUM!
toxic substance binding	GO:0015643	5	0	1	#NUM!	5	0	1	#NUM!
IkappaB kinase activity	GO:0008384	2	0	1	#NUM!	3	0	1	#NUM!
ARF guanyl-nucleotide exchange factor activity	GO:0005086	10	0	1	#NUM!	10	0	1	#NUM!
single-stranded DNA 3'-5' exodeoxyribonuclease activity	GO:0008310	1	0	1	#NUM!	1	1	0.0882266	2.42785
oxidoreductase activity, oxidizing metal ions, NAD or NADP as acceptor	GO:0016723	1	0	1	#NUM!	1	0	1	#NUM!
L-alanine transmembrane transporter activity	GO:0015180	2	0	1	#NUM!	2	1	0.168681	1.7347
arachidonate 5-lipoxygenase activity	GO:0004051	1	0	1	#NUM!	1	0	1	#NUM!
DNA primase activity	GO:0003896	2	0	1	#NUM!	2	0	1	#NUM!
prostaglandin E receptor activity	GO:0004957	1	0	1	#NUM!	1	0	1	#NUM!
dCTP diphosphatase activity	GO:0047840	1	0	1	#NUM!	1	0	1	#NUM!
dinucleotide insertion or deletion binding	GO:0032139	1	0	1	#NUM!	1	0	1	#NUM!
adrenergic receptor binding	GO:0031690	1	0	1	#NUM!	1	0	1	#NUM!
structural constituent of cell wall	GO:0005199	1	0	1	#NUM!	1	0	1	#NUM!
DNA nucleotidylexotransferase activity	GO:0003912	0	0	1	#VALUE!	0	0	1	#VALUE!
3-oxo-glutaryl-[acp] methyl ester reductase activity	GO:0102131	1	0	1	#NUM!	1	0	1	#NUM!
glucosylceramidase activity	GO:0004348	1	0	1	#NUM!	2	0	1	#NUM!
acetyltransferase activator activity	GO:0010698	3	0	1	#NUM!	3	0	1	#NUM!
ubiquitin-specific protease binding	GO:1990381	12	1	1	-0.0301719	12	1	1	-0.0570601
glycine-gated chloride ion channel activity	GO:0022852	1	0	1	#NUM!	1	0	1	#NUM!
phosphoglucomutase activity	GO:0004614	2	0	1	#NUM!	2	0	1	#NUM!
SNAP receptor activity	GO:0005484	22	1	1	-0.636308	22	2	1	0.0299513
lipoprotein lipase activity	GO:0004465	2	0	1	#NUM!	2	0	1	#NUM!
tRNA-specific adenosine deaminase activity	GO:0008251	1	0	1	#NUM!	1	0	1	#NUM!
ganglioside galactosyltransferase activity	GO:0047915	1	0	1	#NUM!	1	0	1	#NUM!
indoleamine 2,3-dioxygenase activity	GO:0033754	0	0	1	#VALUE!	0	0	1	#VALUE!
glycine N-choloyltransferase activity	GO:0047963	0	0	1	#VALUE!	0	0	1	#VALUE!
3',5'-cyclic-nucleotide phosphodiesterase activity	GO:0004114	4	0	1	#NUM!	4	1	0.308948	1.04155
uridine phosphorylase activity	GO:0004850	1	0	1	#NUM!	1	0	1	#NUM!
very long-chain fatty acid-CoA ligase activity	GO:0031957	4	0	1	#NUM!	5	0	1	#NUM!
tetrahydrobiopterin binding	GO:0034617	0	0	1	#VALUE!	0	0	1	#VALUE!
interferon-gamma receptor activity	GO:0004906	1	0	1	#NUM!	1	0	1	#NUM!
NAD-dependent histone deacetylase activity (H3-K18 specific)	GO:0097372	1	0	1	#NUM!	1	0	1	#NUM!
protein adenylylhydrolase activity	GO:0044603	1	0	1	#NUM!	1	0	1	#NUM!
translation regulator activity	GO:0045182	13	1	1	-0.110215	12	1	1	-0.0570601
3' overhang single-stranded DNA endodeoxyribonuclease activity	GO:1990599	1	0	1	#NUM!	1	0	1	#NUM!
glucose transmembrane transporter activity	GO:0005355	3	0	1	#NUM!	3	0	1	#NUM!
methionine adenosyltransferase activity	GO:0004478	1	0	1	#NUM!	1	0	1	#NUM!
peptide antigen-transporting ATPase activity	GO:0015433	2	0	1	#NUM!	2	0	1	#NUM!
leptomycin B binding	GO:1901707	1	0	1	#NUM!	1	0	1	#NUM!
methylenetetrahydrofolate dehydrogenase (NADP+) activity	GO:0004488	1	0	1	#NUM!	1	0	1	#NUM!
rDNA binding	GO:0000182	4	0	1	#NUM!	4	0	1	#NUM!
cysteine dioxygenase activity	GO:0017172	0	0	1	#VALUE!	0	0	1	#VALUE!
GAF domain binding	GO:0036004	1	0	1	#NUM!	1	0	1	#NUM!
fatty-acyl-CoA binding	GO:0000062	11	1	1	0.0568395	11	0	0.614323	#NUM!
phosphoribosylaminoimidazole carboxylase activity	GO:0004638	1	0	1	#NUM!	1	0	1	#NUM!
L-cysteine desulfhydrase activity	GO:0080146	1	0	1	#NUM!	1	0	1	#NUM!
3-oxo-pimeloyl-[acp] methyl ester reductase activity	GO:0102132	1	0	1	#NUM!	1	0	1	#NUM!
oligosaccharide binding	GO:0070492	1	0	1	#NUM!	1	0	1	#NUM!
malate dehydrogenase (NADP+) activity	GO:0046554	1	0	1	#NUM!	1	0	1	#NUM!
protein-glycine ligase activity, initiating	GO:0070736	1	0	1	#NUM!	1	0	1	#NUM!
benzaldehyde dehydrogenase activity	GO:0019115	1	0	1	#NUM!	1	0	1	#NUM!
proton-exporting ATPase activity, phosphorylative mechanism	GO:0008553	6	0	1	#NUM!	6	0	1	#NUM!
glycerol channel activity	GO:0015254	0	0	1	#VALUE!	0	0	1	#VALUE!
L-threonine ammonia-lyase activity	GO:0004794	0	0	1	#VALUE!	0	0	1	#VALUE!
water transmembrane transporter activity	GO:0005372	1	0	1	#NUM!	1	0	1	#NUM!
phosphatidylinositol phosphate binding	GO:1901981	5	0	1	#NUM!	5	0	1	#NUM!
hepatocyte growth factor-activated receptor activity	GO:0005008	1	0	1	#NUM!	1	1	0.0882266	2.42785
potassium channel activity	GO:0005267	8	0	1	#NUM!	8	0	1	#NUM!
acylphosphatase activity	GO:0003998	1	0	1	#NUM!	1	0	1	#NUM!
intermembrane ceramide transfer activity	GO:0120017	1	0	1	#NUM!	1	0	1	#NUM!
alcohol dehydrogenase (NADP+) activity	GO:0008106	5	0	1	#NUM!	6	0	1	#NUM!
allyl-alcohol dehydrogenase activity	GO:0047655	2	0	1	#NUM!	2	0	1	#NUM!
phenylpyruvate tautomerase activity	GO:0050178	1	0	1	#NUM!	1	0	1	#NUM!
peptidyl-histidine dioxygenase activity	GO:0036139	1	0	1	#NUM!	1	0	1	#NUM!
glutathione dehydrogenase (ascorbate) activity	GO:0045174	2	0	1	#NUM!	2	0	1	#NUM!
quinone binding	GO:0048038	3	0	1	#NUM!	3	0	1	#NUM!
ionotropic glutamate receptor activity	GO:0004970	2	0	1	#NUM!	2	0	1	#NUM!
BMP receptor binding	GO:0070700	2	0	1	#NUM!	2	0	1	#NUM!
3'-phosphoadenosine 5'-phosphosulfate binding	GO:0050656	0	0	1	#VALUE!	0	0	1	#VALUE!
formimidoyltetrahydrofolate cyclodeaminase activity	GO:0030412	1	0	1	#NUM!	1	0	1	#NUM!
oxaloacetate decarboxylase activity	GO:0008948	1	0	1	#NUM!	1	0	1	#NUM!
1,4-alpha-glucan branching enzyme activity	GO:0003844	1	0	1	#NUM!	1	0	1	#NUM!
endogenous lipid antigen binding	GO:0030883	0	0	1	#VALUE!	0	0	1	#VALUE!
phosphatidylcholine-sterol O-acyltransferase activator activity	GO:0060228	2	0	1	#NUM!	2	0	1	#NUM!
ATP-dependent 3'-5' DNA helicase activity	GO:0043140	7	0	1	#NUM!	6	0	1	#NUM!
N-acetylglucosaminyldiphosphodolichol N-acetylglucosaminyltransferase activity	GO:0004577	1	0	1	#NUM!	1	0	1	#NUM!
FAT10 activating enzyme activity	GO:0019780	1	0	1	#NUM!	1	0	1	#NUM!
type I interferon receptor binding	GO:0005132	0	0	1	#VALUE!	0	0	1	#VALUE!
single-strand selective uracil DNA N-glycosylase activity	GO:0017065	1	0	1	#NUM!	1	0	1	#NUM!
mercury ion binding	GO:0045340	1	0	1	#NUM!	1	0	1	#NUM!
nuclear export signal receptor activity	GO:0005049	9	0	1	#NUM!	9	0	1	#NUM!
Rac guanyl-nucleotide exchange factor activity	GO:0030676	8	0	1	#NUM!	7	0	1	#NUM!
glutathione oxidoreductase activity	GO:0097573	1	0	1	#NUM!	1	0	1	#NUM!
nerve growth factor binding	GO:0048406	3	0	1	#NUM!	3	0	1	#NUM!
DNA-3-methylguanine glycosylase activity	GO:0052822	1	0	1	#NUM!	1	0	1	#NUM!
telomeric G-quadruplex DNA binding	GO:0061849	1	0	1	#NUM!	1	0	1	#NUM!
dopachrome isomerase activity	GO:0004167	1	0	1	#NUM!	1	0	1	#NUM!
interleukin-1 receptor activity	GO:0004908	1	0	1	#NUM!	1	0	1	#NUM!
ATP adenylyltransferase activity	GO:0003877	1	0	1	#NUM!	1	0	1	#NUM!
mRNA CDS binding	GO:1990715	2	0	1	#NUM!	2	0	1	#NUM!
glutamate formimidoyltransferase activity	GO:0030409	1	0	1	#NUM!	1	0	1	#NUM!
small ribosomal subunit rRNA binding	GO:0070181	7	0	1	#NUM!	7	0	1	#NUM!
TORC2 complex binding	GO:1904841	1	0	1	#NUM!	1	0	1	#NUM!
3-oxo-cerotoyl-CoA reductase activity	GO:0102342	1	0	1	#NUM!	1	0	1	#NUM!
peptidyl-asparagine 3-dioxygenase activity	GO:0036140	1	0	1	#NUM!	1	0	1	#NUM!
fructose-6-phosphate binding	GO:0070095	3	0	1	#NUM!	3	0	1	#NUM!
ganglioside GP1c binding	GO:1905577	1	0	1	#NUM!	1	0	1	#NUM!
myosin I binding	GO:0017024	0	0	1	#VALUE!	0	0	1	#VALUE!
calcium oxalate binding	GO:0046904	0	0	1	#VALUE!	0	0	1	#VALUE!
dolichyl pyrophosphate Man9GlcNAc2 alpha-1,3-glucosyltransferase activity	GO:0042281	1	0	1	#NUM!	1	0	1	#NUM!
S-methyl-5-thioribose-1-phosphate isomerase activity	GO:0046523	1	0	1	#NUM!	1	0	1	#NUM!
cyclic nucleotide binding	GO:0030551	2	0	1	#NUM!	2	0	1	#NUM!
pyrimidine deoxyribonucleotide binding	GO:0032556	1	0	1	#NUM!	1	0	1	#NUM!
protein-L-isoaspartate (D-aspartate) O-methyltransferase activity	GO:0004719	2	0	1	#NUM!	2	0	1	#NUM!
UDP-glucose:glycoprotein glucosyltransferase activity	GO:0003980	1	0	1	#NUM!	1	0	1	#NUM!
nucleoside-diphosphatase activity	GO:0017110	2	0	1	#NUM!	1	0	1	#NUM!
calcium-independent protein kinase C activity	GO:0004699	1	0	1	#NUM!	1	0	1	#NUM!
N-acetylglucosamine 6-O-sulfotransferase activity	GO:0001517	2	0	1	#NUM!	1	0	1	#NUM!
arginine decarboxylase activity	GO:0008792	1	0	1	#NUM!	1	0	1	#NUM!
chloride ion binding	GO:0031404	4	0	1	#NUM!	4	0	1	#NUM!
pyrimidine-specific mismatch base pair DNA N-glycosylase activity	GO:0008263	2	0	1	#NUM!	2	0	1	#NUM!
glutamine-phenylpyruvate transaminase activity	GO:0047316	1	0	1	#NUM!	1	0	1	#NUM!
galactosyltransferase activity	GO:0008378	8	0	1	#NUM!	8	0	1	#NUM!
arachidonate-CoA ligase activity	GO:0047676	1	0	1	#NUM!	1	0	1	#NUM!
hemoglobin binding	GO:0030492	3	0	1	#NUM!	2	0	1	#NUM!
O-phospho-L-serine:2-oxoglutarate aminotransferase activity	GO:0004648	1	0	1	#NUM!	1	0	1	#NUM!
phosphatidylserine decarboxylase activity	GO:0004609	2	0	1	#NUM!	2	0	1	#NUM!
cholesterol monooxygenase (side-chain-cleaving) activity	GO:0008386	0	0	1	#VALUE!	1	0	1	#NUM!
N6-(1,2-dicarboxyethyl)AMP AMP-lyase (fumarate-forming) activity	GO:0004018	1	0	1	#NUM!	1	0	1	#NUM!
prostaglandin-D synthase activity	GO:0004667	2	0	1	#NUM!	2	0	1	#NUM!
nitric-oxide synthase activity	GO:0004517	0	0	1	#VALUE!	0	0	1	#VALUE!
interleukin-9 receptor activity	GO:0004919	1	0	1	#NUM!	1	0	1	#NUM!
steroid hormone receptor binding	GO:0035258	1	0	1	#NUM!	1	0	1	#NUM!
N-acetyllactosamine synthase activity	GO:0003945	2	0	1	#NUM!	2	0	1	#NUM!
P2Y1 nucleotide receptor binding	GO:0031812	1	0	1	#NUM!	1	0	1	#NUM!
GMP synthase (glutamine-hydrolyzing) activity	GO:0003922	1	0	1	#NUM!	1	0	1	#NUM!
ceramide binding	GO:0097001	1	0	1	#NUM!	1	0	1	#NUM!
resveratrol binding	GO:1905594	1	0	1	#NUM!	1	0	1	#NUM!
BLOC-2 complex binding	GO:0036461	0	0	1	#VALUE!	0	0	1	#VALUE!
cGMP binding	GO:0030553	4	0	1	#NUM!	4	0	1	#NUM!
calcium, potassium:sodium antiporter activity	GO:0008273	1	0	1	#NUM!	1	0	1	#NUM!
MHC protein binding	GO:0042287	1	0	1	#NUM!	1	0	1	#NUM!
clathrin adaptor activity	GO:0035615	6	0	1	#NUM!	6	0	1	#NUM!
phosphatidate cytidylyltransferase activity	GO:0004605	1	0	1	#NUM!	1	0	1	#NUM!
glucose:sodium symporter activity	GO:0005412	1	0	1	#NUM!	1	0	1	#NUM!
sequence-specific DNA binding	GO:0043565	167	14	1	-0.0242017	170	16	0.783582	0.0646369
FAD binding	GO:0071949	17	1	1	-0.378479	16	1	1	-0.344742
deoxyribonuclease inhibitor activity	GO:0060703	1	0	1	#NUM!	1	0	1	#NUM!
chromatin insulator sequence binding	GO:0043035	1	0	1	#NUM!	1	0	1	#NUM!
non-sequence-specific DNA binding, bending	GO:0044378	2	0	1	#NUM!	2	1	0.168681	1.7347
troponin T binding	GO:0031014	1	0	1	#NUM!	1	0	1	#NUM!
alpha-glucosidase activity	GO:0090599	1	0	1	#NUM!	1	0	1	#NUM!
RNA polymerase III type 3 promoter DNA binding	GO:0001032	2	0	1	#NUM!	2	0	1	#NUM!
retinoid X receptor binding	GO:0046965	8	0	1	#NUM!	9	1	0.56473	0.230622
G protein-coupled receptor kinase activity	GO:0004703	3	0	1	#NUM!	3	0	1	#NUM!
ADP-specific glucokinase activity	GO:0043843	1	0	1	#NUM!	1	0	1	#NUM!
vitamin binding	GO:0019842	1	0	1	#NUM!	1	0	1	#NUM!
Rho-dependent protein serine/threonine kinase activity	GO:0072518	1	0	1	#NUM!	1	0	1	#NUM!
fatty-acyl-CoA reductase (alcohol-forming) activity	GO:0080019	1	0	1	#NUM!	1	0	1	#NUM!
very-long-chain 3-hydroxyacyl-CoA dehydratase activity	GO:0102158	1	0	1	#NUM!	1	0	1	#NUM!
NADPH binding	GO:0070402	8	0	1	#NUM!	7	0	1	#NUM!
cobalamin binding	GO:0031419	2	0	1	#NUM!	2	0	1	#NUM!
malate transmembrane transporter activity	GO:0015140	0	0	1	#VALUE!	0	0	1	#VALUE!
benzodiazepine receptor activity	GO:0008503	2	0	1	#NUM!	2	0	1	#NUM!
NADH dehydrogenase activity	GO:0003954	2	0	1	#NUM!	2	0	1	#NUM!
2,4-dienoyl-CoA reductase (NADPH) activity	GO:0008670	1	0	1	#NUM!	1	0	1	#NUM!
aminopeptidase activity	GO:0004177	13	1	1	-0.110215	13	1	1	-0.137103
neuropeptide Y receptor binding	GO:0031841	1	0	1	#NUM!	1	0	1	#NUM!
dihydroorotate dehydrogenase activity	GO:0004152	1	0	1	#NUM!	1	0	1	#NUM!
isocitrate dehydrogenase (NADP+) activity	GO:0004450	2	0	1	#NUM!	2	0	1	#NUM!
transferase activity	GO:0016740	39	3	1	-0.110215	39	4	0.773715	0.150579
prostaglandin transmembrane transporter activity	GO:0015132	1	0	1	#NUM!	1	0	1	#NUM!
calcium-dependent protein binding	GO:0048306	39	3	1	-0.110215	37	4	0.563982	0.203223
gap junction channel activity involved in bundle of His cell-Purkinje myocyte electrical coupling	GO:0086078	1	0	1	#NUM!	1	0	1	#NUM!
lanosterol synthase activity	GO:0000250	1	0	1	#NUM!	1	0	1	#NUM!
single-strand break-containing DNA binding	GO:1990165	1	0	1	#NUM!	1	0	1	#NUM!
hormone binding	GO:0042562	3	0	1	#NUM!	3	0	1	#NUM!
chitin binding	GO:0008061	1	0	1	#NUM!	1	0	1	#NUM!
neurotransmitter receptor activity	GO:0030594	0	0	1	#VALUE!	1	0	1	#NUM!
DNA-methyltransferase activity	GO:0009008	3	0	1	#NUM!	3	0	1	#NUM!
ethanolamine kinase activity	GO:0004305	3	0	1	#NUM!	3	0	1	#NUM!
aralkylamine N-acetyltransferase activity	GO:0004059	0	0	1	#VALUE!	0	0	1	#VALUE!
gap junction channel activity involved in cardiac conduction electrical coupling	GO:0086075	1	0	1	#NUM!	1	0	1	#NUM!
ATP-dependent 5'-3' DNA helicase activity	GO:0043141	4	0	1	#NUM!	4	0	1	#NUM!
uridine-diphosphatase activity	GO:0045134	3	0	1	#NUM!	3	0	1	#NUM!
ribonuclease A activity	GO:0004522	1	0	1	#NUM!	1	0	1	#NUM!
anandamide amidohydrolase activity	GO:0103073	1	0	1	#NUM!	1	0	1	#NUM!
phenanthrene-9,10-epoxide hydrolase activity	GO:0019119	1	0	1	#NUM!	1	0	1	#NUM!
chemokine receptor activity	GO:0004950	1	0	1	#NUM!	2	1	0.168681	1.7347
voltage-gated potassium channel activity involved in cardiac muscle cell action potential repolarization	GO:0086008	1	0	1	#NUM!	1	0	1	#NUM!
acyl-CoA oxidase activity	GO:0003997	1	0	1	#NUM!	1	0	1	#NUM!
wide pore channel activity	GO:0022829	2	0	1	#NUM!	2	0	1	#NUM!
voltage-gated potassium channel activity involved in SA node cell action potential depolarization	GO:0086041	1	0	1	#NUM!	1	0	1	#NUM!
Tat protein binding	GO:0030957	8	0	1	#NUM!	8	0	1	#NUM!
sulfatide binding	GO:0120146	1	0	1	#NUM!	1	0	1	#NUM!
dopamine receptor binding	GO:0050780	1	0	1	#NUM!	1	0	1	#NUM!
protein-disulfide reductase (glutathione) activity	GO:0019153	1	0	1	#NUM!	1	0	1	#NUM!
medium-chain acyl-CoA hydrolase activity	GO:0052815	1	0	1	#NUM!	1	0	1	#NUM!
alcohol dehydrogenase (NAD) activity	GO:0004022	2	0	1	#NUM!	2	0	1	#NUM!
proteoglycan sulfotransferase activity	GO:0050698	0	0	1	#VALUE!	0	0	1	#VALUE!
kainate selective glutamate receptor activity	GO:0015277	2	0	1	#NUM!	2	0	1	#NUM!
acetylcholine receptor regulator activity	GO:0030548	1	0	1	#NUM!	1	0	1	#NUM!
phosphatidylinositol-4-phosphate binding	GO:0070273	15	1	1	-0.253315	16	1	1	-0.344742
RNA polymerase core enzyme binding	GO:0043175	1	0	1	#NUM!	1	0	1	#NUM!
3'-5' DNA helicase activity	GO:0043138	2	0	1	#NUM!	2	0	1	#NUM!
complement binding	GO:0001848	1	0	1	#NUM!	2	0	1	#NUM!
vasopressin receptor activity	GO:0005000	1	0	1	#NUM!	1	0	1	#NUM!
RNA polymerase III type 1 promoter sequence-specific DNA binding	GO:0001002	1	0	1	#NUM!	1	0	1	#NUM!
1-acyl-2-lysophosphatidylserine acylhydrolase activity	GO:0052740	1	0	1	#NUM!	1	0	1	#NUM!
cardiolipin binding	GO:1901612	2	0	1	#NUM!	3	0	1	#NUM!
voltage-gated sodium channel activity	GO:0005248	5	0	1	#NUM!	5	0	1	#NUM!
oleic acid binding	GO:0070538	2	0	1	#NUM!	2	0	1	#NUM!
D4 dopamine receptor binding	GO:0031751	1	0	1	#NUM!	1	0	1	#NUM!
GABA-gated chloride ion channel activity	GO:0022851	3	0	1	#NUM!	4	1	0.308948	1.04155
transferase activity, transferring glycosyl groups	GO:0016757	5	0	1	#NUM!	5	0	1	#NUM!
transferase activity, transferring acyl groups other than amino-acyl groups	GO:0016747	1	0	1	#NUM!	1	0	1	#NUM!
3-oxo-cerotoyl-CoA synthase activity	GO:0102337	1	0	1	#NUM!	1	0	1	#NUM!
inositol-polyphosphate 5-phosphatase activity	GO:0004445	3	0	1	#NUM!	2	0	1	#NUM!
orcinol O-methyltransferase activity	GO:0102938	1	0	1	#NUM!	1	0	1	#NUM!
deoxyribonuclease activity	GO:0004536	1	0	1	#NUM!	1	0	1	#NUM!
alkaline phosphatase activity	GO:0004035	0	0	1	#VALUE!	0	0	1	#VALUE!
neurotransmitter transporter activity	GO:0005326	1	0	1	#NUM!	1	0	1	#NUM!
monocarboxylate:sodium symporter activity	GO:0140161	0	0	1	#VALUE!	0	0	1	#VALUE!
orotate phosphoribosyltransferase activity	GO:0004588	1	0	1	#NUM!	1	0	1	#NUM!
RNA polymerase III core binding	GO:0000994	1	0	1	#NUM!	1	0	1	#NUM!
vascular endothelial growth factor-activated receptor activity	GO:0005021	5	0	1	#NUM!	5	2	0.0649279	1.51156
pre-mRNA intronic pyrimidine-rich binding	GO:0097158	1	0	1	#NUM!	1	0	1	#NUM!
fibrinogen binding	GO:0070051	1	0	1	#NUM!	1	0	1	#NUM!
glycine-tRNA ligase activity	GO:0004820	1	0	1	#NUM!	1	0	1	#NUM!
hydrolase activity, acting on ester bonds	GO:0016788	4	0	1	#NUM!	4	0	1	#NUM!
hormone receptor binding	GO:0051427	2	0	1	#NUM!	2	0	1	#NUM!
sodium channel activity	GO:0005272	1	0	1	#NUM!	2	0	1	#NUM!
protein-arginine deiminase activity	GO:0004668	1	0	1	#NUM!	0	0	1	#VALUE!
ferrous iron binding	GO:0008198	12	1	1	-0.0301719	12	1	1	-0.0570601
growth hormone-releasing hormone activity	GO:0016608	0	0	1	#VALUE!	0	0	1	#VALUE!
vascular endothelial growth factor receptor binding	GO:0005172	4	0	1	#NUM!	4	0	1	#NUM!
C-rich single-stranded DNA binding	GO:1990829	2	0	1	#NUM!	1	0	1	#NUM!
cell adhesive protein binding involved in bundle of His cell-Purkinje myocyte communication	GO:0086083	3	0	1	#NUM!	3	0	1	#NUM!
oxysterol binding	GO:0008142	3	0	1	#NUM!	3	0	1	#NUM!
glycerate dehydrogenase activity	GO:0008465	1	0	1	#NUM!	1	0	1	#NUM!
NAD(P)+ transhydrogenase activity	GO:0008746	1	0	1	#NUM!	1	0	1	#NUM!
acetyl-CoA carboxylase activity	GO:0003989	1	0	1	#NUM!	1	0	1	#NUM!
dicarboxylic acid transmembrane transporter activity	GO:0005310	0	0	1	#VALUE!	0	0	1	#VALUE!
BRE binding	GO:0042835	1	0	1	#NUM!	1	0	1	#NUM!
angiotensin receptor binding	GO:0031701	2	0	1	#NUM!	2	0	1	#NUM!
MH2 domain binding	GO:0035500	1	0	1	#NUM!	1	0	1	#NUM!
interleukin-16 receptor activity	GO:0042012	1	0	1	#NUM!	0	0	1	#VALUE!
G protein-coupled serotonin receptor binding	GO:0031821	4	0	1	#NUM!	4	0	1	#NUM!
aryl sulfotransferase activity	GO:0004062	4	0	1	#NUM!	3	0	1	#NUM!
voltage-gated potassium channel activity involved in atrial cardiac muscle cell action potential repolarization	GO:0086089	1	0	1	#NUM!	0	0	1	#VALUE!
monosialoganglioside sialyltransferase activity	GO:0047288	2	0	1	#NUM!	2	0	1	#NUM!
molybdenum ion binding	GO:0030151	1	0	1	#NUM!	2	1	0.168681	1.7347
IkappaB kinase complex binding	GO:0106137	2	0	1	#NUM!	2	0	1	#NUM!
nucleic acid transmembrane transporter activity	GO:0051032	1	0	1	#NUM!	1	0	1	#NUM!
ATPase coupled ion transmembrane transporter activity	GO:0042625	2	0	1	#NUM!	2	0	1	#NUM!
RNA stem-loop binding	GO:0035613	8	0	1	#NUM!	8	0	1	#NUM!
inositol trisphosphate phosphatase activity	GO:0046030	1	0	1	#NUM!	1	0	1	#NUM!
3alpha,7alpha,12alpha-trihydroxy-5beta-cholest-24-enoyl-CoA hydratase activity	GO:0033989	1	0	1	#NUM!	1	0	1	#NUM!
antioxidant activity	GO:0016209	11	1	1	0.0568395	9	1	0.56473	0.230622
prostaglandin-endoperoxide synthase activity	GO:0004666	2	0	1	#NUM!	2	0	1	#NUM!
interleukin-33 binding	GO:0002113	0	0	1	#VALUE!	0	0	1	#VALUE!
CCR2 chemokine receptor binding	GO:0031727	1	0	1	#NUM!	0	0	1	#VALUE!
acetylcholine-gated cation-selective channel activity	GO:0022848	2	0	1	#NUM!	3	0	1	#NUM!
sulfiredoxin activity	GO:0032542	1	0	1	#NUM!	1	0	1	#NUM!
dipeptidyl-peptidase activity	GO:0008239	2	0	1	#NUM!	2	0	1	#NUM!
double-stranded methylated DNA binding	GO:0010385	4	0	1	#NUM!	4	0	1	#NUM!
UDP-sugar diphosphatase activity	GO:0008768	2	0	1	#NUM!	2	0	1	#NUM!
tumor necrosis factor-activated receptor activity	GO:0005031	4	0	1	#NUM!	3	0	1	#NUM!
CXCR5 chemokine receptor binding	GO:0031724	0	0	1	#VALUE!	0	0	1	#VALUE!
hydroxylysine kinase activity	GO:0047992	0	0	1	#VALUE!	1	0	1	#NUM!
4-aminobutyrate:2-oxoglutarate transaminase activity	GO:0034386	1	0	1	#NUM!	1	0	1	#NUM!
maltose alpha-glucosidase activity	GO:0032450	2	0	1	#NUM!	2	0	1	#NUM!
proline dipeptidase activity	GO:0102009	1	0	1	#NUM!	1	0	1	#NUM!
troponin C binding	GO:0030172	2	0	1	#NUM!	0	0	1	#VALUE!
[acetyl-CoA carboxylase] kinase activity	GO:0050405	2	0	1	#NUM!	2	0	1	#NUM!
phospholipid-translocating ATPase activity	GO:0004012	1	0	1	#NUM!	1	0	1	#NUM!
exo-alpha-sialidase activity	GO:0004308	2	0	1	#NUM!	1	0	1	#NUM!
peptide receptor activity	GO:0001653	2	0	1	#NUM!	2	0	1	#NUM!
phosphatidylinositol 3-kinase catalytic subunit binding	GO:0036313	1	0	1	#NUM!	1	0	1	#NUM!
biliverdin reductase activity	GO:0004074	2	0	1	#NUM!	2	0	1	#NUM!
JUN kinase phosphatase activity	GO:0008579	1	0	1	#NUM!	1	0	1	#NUM!
arginine deiminase activity	GO:0016990	1	0	1	#NUM!	0	0	1	#VALUE!
pre-mRNA 5'-splice site binding	GO:0030627	1	0	1	#NUM!	1	0	1	#NUM!
NAD-dependent protein deacetylase activity	GO:0034979	1	0	1	#NUM!	1	0	1	#NUM!
heptaldehyde:oxygen oxidoreductase activity	GO:0102798	1	0	1	#NUM!	1	0	1	#NUM!
vasoactive intestinal polypeptide receptor activity	GO:0004999	1	0	1	#NUM!	1	0	1	#NUM!
heme oxygenase (decyclizing) activity	GO:0004392	2	0	1	#NUM!	2	0	1	#NUM!
TAP binding	GO:0046977	1	0	1	#NUM!	1	0	1	#NUM!
pyridoxal phosphatase activity	GO:0033883	2	0	1	#NUM!	2	0	1	#NUM!
diacylglycerol kinase activity	GO:0004143	5	0	1	#NUM!	5	0	1	#NUM!
xanthine dehydrogenase activity	GO:0004854	1	0	1	#NUM!	1	0	1	#NUM!
formaldehyde dehydrogenase activity	GO:0018467	1	0	1	#NUM!	1	0	1	#NUM!
linoleoyl-CoA desaturase activity	GO:0016213	1	0	1	#NUM!	1	0	1	#NUM!
CCR6 chemokine receptor binding	GO:0031731	0	0	1	#VALUE!	0	0	1	#VALUE!
denatured protein binding	GO:0031249	1	0	1	#NUM!	1	0	1	#NUM!
ubiquitin-like protein binding	GO:0032182	3	0	1	#NUM!	3	0	1	#NUM!
prostaglandin-E2 9-reductase activity	GO:0050221	1	0	1	#NUM!	1	0	1	#NUM!
cytidylate kinase activity	GO:0004127	1	0	1	#NUM!	1	0	1	#NUM!
Ral guanyl-nucleotide exchange factor activity	GO:0008321	1	0	1	#NUM!	1	0	1	#NUM!
IgG binding	GO:0019864	1	0	1	#NUM!	2	1	0.168681	1.7347
AP-2 adaptor complex binding	GO:0035612	6	0	1	#NUM!	6	0	1	#NUM!
metalloaminopeptidase activity	GO:0070006	6	0	1	#NUM!	6	0	1	#NUM!
biotin carboxylase activity	GO:0004075	1	0	1	#NUM!	1	0	1	#NUM!
structural constituent of chromatin	GO:0030527	1	0	1	#NUM!	1	0	1	#NUM!
RNA polymerase II transcription regulator recruiting activity	GO:0001135	1	0	1	#NUM!	1	0	1	#NUM!
angiotensin type I receptor activity	GO:0001596	0	0	1	#VALUE!	0	0	1	#VALUE!
substance K receptor binding	GO:0031837	2	0	1	#NUM!	2	0	1	#NUM!
aspartic-type peptidase activity	GO:0070001	1	0	1	#NUM!	1	0	1	#NUM!
inositol-1,3,4-trisphosphate 6-kinase activity	GO:0052725	0	0	1	#VALUE!	1	1	0.0882266	2.42785
protein-lysine N-methyltransferase activity	GO:0016279	9	0	1	#NUM!	8	1	0.522557	0.348405
cAMP-dependent protein kinase regulator activity	GO:0008603	5	0	1	#NUM!	5	1	0.369954	0.818409
endopeptidase activator activity	GO:0061133	5	0	1	#NUM!	5	0	1	#NUM!
adenylate cyclase activity	GO:0004016	2	0	1	#NUM!	2	0	1	#NUM!
metal chelating activity	GO:0046911	1	0	1	#NUM!	1	0	1	#NUM!
alanine-glyoxylate transaminase activity	GO:0008453	1	0	1	#NUM!	0	0	1	#VALUE!
glucoside transmembrane transporter activity	GO:0042947	1	0	1	#NUM!	1	0	1	#NUM!
double-stranded RNA binding	GO:0003725	47	4	1	-0.00911849	47	4	1	-0.0360066
polyol transmembrane transporter activity	GO:0015166	1	0	1	#NUM!	1	0	1	#NUM!
calcium-transporting ATPase activity	GO:0005388	2	0	1	#NUM!	2	0	1	#NUM!
hyaluronoglucuronidase activity	GO:0033906	0	0	1	#VALUE!	0	0	1	#VALUE!
mRNA cap binding	GO:0098808	2	0	1	#NUM!	2	0	1	#NUM!
diacylglycerol binding	GO:0019992	7	0	1	#NUM!	6	0	1	#NUM!
apelin receptor binding	GO:0031704	1	0	1	#NUM!	1	0	1	#NUM!
placental growth factor-activated receptor activity	GO:0036332	1	0	1	#NUM!	1	1	0.0882266	2.42785
hepatocyte growth factor receptor binding	GO:0005171	1	0	1	#NUM!	1	0	1	#NUM!
ribosome binding	GO:0043022	27	2	1	-0.147955	27	2	1	-0.174843
UDP-galactose transmembrane transporter activity	GO:0005459	1	0	1	#NUM!	1	0	1	#NUM!
sphingomyelin phosphodiesterase activity	GO:0004767	3	0	1	#NUM!	3	0	1	#NUM!
alpha-2C adrenergic receptor binding	GO:0031696	2	0	1	#NUM!	2	0	1	#NUM!
very-low-density lipoprotein particle receptor binding	GO:0070326	2	0	1	#NUM!	2	0	1	#NUM!
scavenger receptor binding	GO:0005124	1	0	1	#NUM!	1	0	1	#NUM!
proton-transporting ATP synthase activity, rotational mechanism	GO:0046933	9	0	1	#NUM!	9	0	1	#NUM!
bis(5'-adenosyl)-pentaphosphatase activity	GO:0034432	3	0	1	#NUM!	3	0	1	#NUM!
protein membrane anchor	GO:0043495	7	0	1	#NUM!	7	0	1	#NUM!
progesterone receptor binding	GO:0033142	2	0	1	#NUM!	2	0	1	#NUM!
inorganic phosphate transmembrane transporter activity	GO:0005315	2	0	1	#NUM!	2	0	1	#NUM!
phosphoglycerate kinase activity	GO:0004618	1	0	1	#NUM!	1	0	1	#NUM!
8-oxo-dGDP phosphatase activity	GO:0044715	2	0	1	#NUM!	1	0	1	#NUM!
hemi-methylated DNA-binding	GO:0044729	1	0	1	#NUM!	1	0	1	#NUM!
ADP-ribosylarginine hydrolase activity	GO:0003875	1	0	1	#NUM!	1	0	1	#NUM!
lutropin-choriogonadotropic hormone receptor binding	GO:0031775	1	0	1	#NUM!	1	0	1	#NUM!
aspartic-type endopeptidase inhibitor activity	GO:0019828	2	0	1	#NUM!	2	0	1	#NUM!
nucleobase transmembrane transporter activity	GO:0015205	1	0	1	#NUM!	1	0	1	#NUM!
benzodiazepine receptor binding	GO:0030156	3	0	1	#NUM!	2	0	1	#NUM!
histone methyltransferase activity (H4-K20 specific)	GO:0042799	2	0	1	#NUM!	1	0	1	#NUM!
type 2 fibroblast growth factor receptor binding	GO:0005111	1	0	1	#NUM!	1	1	0.0882266	2.42785
oxygen sensor activity	GO:0019826	2	0	1	#NUM!	2	0	1	#NUM!
extracellular matrix structural constituent conferring compression resistance	GO:0030021	3	0	1	#NUM!	4	0	1	#NUM!
geranyltranstransferase activity	GO:0004337	2	0	1	#NUM!	2	0	1	#NUM!
dihydronicotinamide riboside quinone reductase activity	GO:0001512	1	0	1	#NUM!	1	0	1	#NUM!
leptin receptor activity	GO:0038021	1	0	1	#NUM!	1	0	1	#NUM!
RNA trimethylguanosine synthase activity	GO:0071164	1	0	1	#NUM!	1	0	1	#NUM!
tRNA (cytosine) methyltransferase activity	GO:0016427	1	0	1	#NUM!	1	0	1	#NUM!
phosphoribosylformylglycinamidine cyclo-ligase activity	GO:0004641	1	0	1	#NUM!	1	0	1	#NUM!
phosphatidylinositol-3,4-bisphosphate 3-phosphatase activity	GO:0051800	1	0	1	#NUM!	1	0	1	#NUM!
lysophosphatidic acid binding	GO:0035727	2	0	1	#NUM!	2	0	1	#NUM!
calcitonin binding	GO:0032841	0	0	1	#VALUE!	0	0	1	#VALUE!
palmitoleoyltransferase activity	GO:1990698	1	0	1	#NUM!	1	0	1	#NUM!
phosphatidylinositol-4,5-bisphosphate 4-phosphatase activity	GO:0034597	1	0	1	#NUM!	1	0	1	#NUM!
peptidase activator activity	GO:0016504	6	0	1	#NUM!	6	0	1	#NUM!
pyrophosphatase activity	GO:0016462	1	0	1	#NUM!	1	0	1	#NUM!
MHC class I protein binding	GO:0042288	13	1	1	-0.110215	13	1	1	-0.137103
geranylgeranyl reductase activity	GO:0045550	1	0	1	#NUM!	1	0	1	#NUM!
L-ascorbate:sodium symporter activity	GO:0008520	1	0	1	#NUM!	1	0	1	#NUM!
ATP-dependent helicase activity	GO:0008026	5	0	1	#NUM!	5	0	1	#NUM!
phosphotransferase activity, for other substituted phosphate groups	GO:0016780	1	0	1	#NUM!	1	0	1	#NUM!
glycerol-3-phosphate O-acyltransferase activity	GO:0004366	1	0	1	#NUM!	1	0	1	#NUM!
GDP-dissociation inhibitor binding	GO:0051021	1	0	1	#NUM!	1	0	1	#NUM!
polynucleotide 5'-phosphatase activity	GO:0004651	1	0	1	#NUM!	1	0	1	#NUM!
phospholipase A1 activity	GO:0008970	4	0	1	#NUM!	4	0	1	#NUM!
calcium-independent phospholipase A2 activity	GO:0047499	2	0	1	#NUM!	2	0	1	#NUM!
glycogen (starch) synthase activity	GO:0004373	1	0	1	#NUM!	1	0	1	#NUM!
lysine-tRNA ligase activity	GO:0004824	1	0	1	#NUM!	1	0	1	#NUM!
RNA polymerase III type 3 promoter sequence-specific DNA binding	GO:0001006	1	0	1	#NUM!	1	0	1	#NUM!
methylmalonate-semialdehyde dehydrogenase (acylating) activity	GO:0004491	1	0	1	#NUM!	1	0	1	#NUM!
alkyl hydroperoxide reductase activity	GO:0008785	1	0	1	#NUM!	1	0	1	#NUM!
nitrite reductase (NO-forming) activity	GO:0050421	1	0	1	#NUM!	1	0	1	#NUM!
glycogenin glucosyltransferase activity	GO:0008466	2	0	1	#NUM!	2	0	1	#NUM!
glutamate:sodium symporter activity	GO:0015501	3	0	1	#NUM!	3	0	1	#NUM!
isomerase activity	GO:0016853	5	0	1	#NUM!	6	1	0.425582	0.636087
interleukin-33 receptor activity	GO:0002114	1	0	1	#NUM!	1	0	1	#NUM!
palmitoyl-(protein) hydrolase activity	GO:0008474	4	0	1	#NUM!	4	0	1	#NUM!
GDP-mannose 3,5-epimerase activity	GO:0047918	1	0	1	#NUM!	1	0	1	#NUM!
MHC class Ib protein binding	GO:0023029	2	0	1	#NUM!	2	0	1	#NUM!
voltage-gated potassium channel activity involved in ventricular cardiac muscle cell action potential repolarization	GO:1902282	1	0	1	#NUM!	1	0	1	#NUM!
ubiquitin conjugating enzyme binding	GO:0031624	23	2	1	0.0123877	23	3	0.450462	0.390965
methionine adenosyltransferase regulator activity	GO:0048270	1	0	1	#NUM!	1	0	1	#NUM!
asparaginase activity	GO:0004067	1	0	1	#NUM!	1	0	1	#NUM!
RNA polymerase II regulatory region DNA binding	GO:0001012	8	0	1	#NUM!	8	0	1	#NUM!
kynurenine-glyoxylate transaminase activity	GO:0047315	1	0	1	#NUM!	1	0	1	#NUM!
opioid peptide activity	GO:0001515	0	0	1	#VALUE!	1	0	1	#NUM!
endoribonuclease inhibitor activity	GO:0060698	1	0	1	#NUM!	1	0	1	#NUM!
amylin binding	GO:0097645	1	0	1	#NUM!	1	0	1	#NUM!
nucleoside monophosphate kinase activity	GO:0050145	4	0	1	#NUM!	4	0	1	#NUM!
phosphatidylinositol phosphate 4-phosphatase activity	GO:0034596	1	0	1	#NUM!	1	0	1	#NUM!
ATP-dependent NAD(P)H-hydrate dehydratase activity	GO:0047453	1	0	1	#NUM!	1	0	1	#NUM!
nucleoside binding	GO:0001882	2	0	1	#NUM!	2	0	1	#NUM!
glycine N-benzoyltransferase activity	GO:0047962	1	0	1	#NUM!	1	0	1	#NUM!
ribonuclease inhibitor activity	GO:0008428	1	0	1	#NUM!	1	0	1	#NUM!
acetylcholine receptor inhibitor activity	GO:0030550	1	0	1	#NUM!	1	0	1	#NUM!
glutathione transmembrane transporter activity	GO:0034634	1	0	1	#NUM!	1	0	1	#NUM!
growth hormone receptor activity	GO:0004903	1	0	1	#NUM!	1	0	1	#NUM!
gamma-butyrobetaine dioxygenase activity	GO:0008336	1	0	1	#NUM!	1	0	1	#NUM!
type II activin receptor binding	GO:0070699	1	0	1	#NUM!	1	0	1	#NUM!
type I interferon binding	GO:0019962	1	0	1	#NUM!	1	1	0.0882266	2.42785
transmembrane signaling receptor activity	GO:0004888	30	2	1	-0.253315	29	4	0.318337	0.446845
AMP-activated protein kinase activity	GO:0004679	3	0	1	#NUM!	3	0	1	#NUM!
extracellular matrix constituent conferring elasticity	GO:0030023	3	0	1	#NUM!	2	0	1	#NUM!
cytokine binding	GO:0019955	19	1	1	-0.489704	18	1	1	-0.462525
histamine receptor activity	GO:0004969	1	0	1	#NUM!	1	0	1	#NUM!
histamine oxidase activity	GO:0052598	0	0	1	#VALUE!	0	0	1	#VALUE!
aspartate-tRNA(Asn) ligase activity	GO:0050560	1	0	1	#NUM!	1	0	1	#NUM!
lithocholic acid binding	GO:1902121	0	0	1	#VALUE!	0	0	1	#VALUE!
NAD(P)+ transhydrogenase (B-specific) activity	GO:0003957	1	0	1	#NUM!	1	0	1	#NUM!
sphingosine N-acyltransferase activity	GO:0050291	2	0	1	#NUM!	2	0	1	#NUM!
17-alpha-hydroxyprogesterone aldolase activity	GO:0047442	0	0	1	#VALUE!	0	0	1	#VALUE!
oxidoreductase activity, acting on paired donors, with incorporation or reduction of molecular oxygen, NAD(P)H as one donor, and incorporation of one atom of oxygen	GO:0016709	3	0	1	#NUM!	4	0	1	#NUM!
L-cysteine:2-oxoglutarate aminotransferase activity	GO:0047801	1	0	1	#NUM!	1	0	1	#NUM!
succinate dehydrogenase activity	GO:0000104	1	0	1	#NUM!	1	0	1	#NUM!
L-ascorbic acid transmembrane transporter activity	GO:0015229	1	0	1	#NUM!	1	0	1	#NUM!
calcium-dependent phospholipid binding	GO:0005544	23	2	1	0.0123877	22	2	1	0.0299513
testosterone dehydrogenase [NAD(P)] activity	GO:0030283	1	0	1	#NUM!	1	0	1	#NUM!
tRNA (guanine-N1-)-methyltransferase activity	GO:0009019	1	0	1	#NUM!	1	0	1	#NUM!
galanin receptor activity	GO:0004966	2	0	1	#NUM!	2	0	1	#NUM!
ligand-gated calcium channel activity	GO:0099604	2	0	1	#NUM!	2	0	1	#NUM!
thiamine transmembrane transporter activity	GO:0015234	2	0	1	#NUM!	2	0	1	#NUM!
glucagon receptor activity	GO:0004967	1	0	1	#NUM!	0	0	1	#VALUE!
2',3'-cyclic-nucleotide 3'-phosphodiesterase activity	GO:0004113	1	0	1	#NUM!	1	0	1	#NUM!
gap junction channel activity involved in atrial cardiac muscle cell-AV node cell electrical coupling	GO:0086076	1	0	1	#NUM!	1	0	1	#NUM!
proteinase activated receptor binding	GO:0031871	3	0	1	#NUM!	3	0	1	#NUM!
vitamin transmembrane transporter activity	GO:0090482	0	0	1	#VALUE!	0	0	1	#VALUE!
neurotransmitter:sodium symporter activity	GO:0005328	0	0	1	#VALUE!	0	0	1	#VALUE!
sphingomyelin phosphodiesterase activator activity	GO:0016230	1	0	1	#NUM!	1	1	0.0882266	2.42785
glucuronyl-galactosyl-proteoglycan 4-alpha-N-acetylglucosaminyltransferase activity	GO:0001888	1	0	1	#NUM!	1	0	1	#NUM!
peptide-glutamate-N-acetyltransferase activity	GO:1990190	1	0	1	#NUM!	1	0	1	#NUM!
fumarate hydratase activity	GO:0004333	1	0	1	#NUM!	1	0	1	#NUM!
TAP1 binding	GO:0046978	2	0	1	#NUM!	2	0	1	#NUM!
endothelin A receptor binding	GO:0031707	1	0	1	#NUM!	1	0	1	#NUM!
oxoglutarate dehydrogenase (succinyl-transferring) activity	GO:0004591	2	0	1	#NUM!	2	0	1	#NUM!
8-oxo-7,8-dihydroguanine DNA N-glycosylase activity	GO:0034039	2	0	1	#NUM!	2	0	1	#NUM!
protein-glycine ligase activity	GO:0070735	1	0	1	#NUM!	1	0	1	#NUM!
rRNA (guanosine-2'-O-)-methyltransferase activity	GO:0070039	0	0	1	#VALUE!	0	0	1	#VALUE!
intracellular calcium activated chloride channel activity	GO:0005229	2	0	1	#NUM!	3	0	1	#NUM!
histidine decarboxylase activity	GO:0004398	0	0	1	#VALUE!	0	0	1	#VALUE!
caspase binding	GO:0089720	5	0	1	#NUM!	5	0	1	#NUM!
NF-kappaB-inducing kinase activity	GO:0004704	2	0	1	#NUM!	3	0	1	#NUM!
ligand-activated transcription factor activity	GO:0098531	1	0	1	#NUM!	1	0	1	#NUM!
antiporter activity	GO:0015297	5	0	1	#NUM!	5	1	0.369954	0.818409
hemoglobin alpha binding	GO:0031721	1	0	1	#NUM!	1	0	1	#NUM!
lipid kinase activity	GO:0001727	2	0	1	#NUM!	2	0	1	#NUM!
neurohypophyseal hormone activity	GO:0005185	0	0	1	#VALUE!	0	0	1	#VALUE!
peptidase inhibitor activity	GO:0030414	3	0	1	#NUM!	3	0	1	#NUM!
volume-sensitive anion channel activity	GO:0005225	2	0	1	#NUM!	3	0	1	#NUM!
N-terminal protein N-methyltransferase activity	GO:0071885	1	0	1	#NUM!	1	0	1	#NUM!
O-acyltransferase activity	GO:0008374	3	0	1	#NUM!	3	0	1	#NUM!
carboxylic acid transmembrane transporter activity	GO:0046943	0	0	1	#VALUE!	0	0	1	#VALUE!
succinate dehydrogenase (ubiquinone) activity	GO:0008177	3	0	1	#NUM!	3	0	1	#NUM!
1-alkyl-2-acetylglycerophosphocholine esterase activity	GO:0003847	2	0	1	#NUM!	2	0	1	#NUM!
phosphate ion transmembrane transporter activity	GO:0015114	1	0	1	#NUM!	1	0	1	#NUM!
peptidyl-aspartic acid 3-dioxygenase activity	GO:0062101	1	0	1	#NUM!	1	0	1	#NUM!
acid phosphatase activity	GO:0003993	3	0	1	#NUM!	3	0	1	#NUM!
hydroxyacid-oxoacid transhydrogenase activity	GO:0047988	1	0	1	#NUM!	1	0	1	#NUM!
UFM1 transferase activity	GO:0071568	1	0	1	#NUM!	1	0	1	#NUM!
voltage-gated calcium channel activity involved in positive regulation of presynaptic cytosolic calcium levels	GO:0099635	1	0	1	#NUM!	1	0	1	#NUM!
purine nucleotide binding	GO:0017076	1	0	1	#NUM!	1	0	1	#NUM!
calcium-dependent protein serine/threonine phosphatase activity	GO:0004723	2	0	1	#NUM!	2	0	1	#NUM!
cell adhesive protein binding involved in AV node cell-bundle of His cell communication	GO:0086082	1	0	1	#NUM!	1	0	1	#NUM!
glucuronosyl-N-acetylgalactosaminyl-proteoglycan 4-beta-N-acetylgalactosaminyltransferase activity	GO:0047238	1	0	1	#NUM!	1	0	1	#NUM!
potassium:proton exchanging ATPase activity	GO:0008900	1	0	1	#NUM!	1	0	1	#NUM!
vitamin E binding	GO:0008431	1	0	1	#NUM!	0	0	1	#VALUE!
glucosamine 6-phosphate N-acetyltransferase activity	GO:0004343	1	0	1	#NUM!	1	0	1	#NUM!
tubulin-glutamic acid ligase activity	GO:0070740	1	0	1	#NUM!	1	0	1	#NUM!
amylase activity	GO:0016160	1	0	1	#NUM!	1	0	1	#NUM!
adrenergic receptor activity	GO:0004935	2	0	1	#NUM!	2	0	1	#NUM!
fibroblast growth factor receptor binding	GO:0005104	3	0	1	#NUM!	3	0	1	#NUM!
galactose binding	GO:0005534	1	0	1	#NUM!	1	0	1	#NUM!
DNA/RNA helicase activity	GO:0033677	1	0	1	#NUM!	1	0	1	#NUM!
1-alkylglycerophosphocholine O-acetyltransferase activity	GO:0047192	1	0	1	#NUM!	1	0	1	#NUM!
strictosidine synthase activity	GO:0016844	1	0	1	#NUM!	1	0	1	#NUM!
cupric ion binding	GO:1903135	2	0	1	#NUM!	2	0	1	#NUM!
inositol tetrakisphosphate 1-kinase activity	GO:0047325	0	0	1	#VALUE!	1	1	0.0882266	2.42785
pyruvate dehydrogenase (acetyl-transferring) activity	GO:0004739	2	0	1	#NUM!	2	0	1	#NUM!
NADPH:quinone reductase activity	GO:0003960	1	0	1	#NUM!	1	0	1	#NUM!
ubiquitin-protein transferase regulator activity	GO:0055106	2	0	1	#NUM!	2	0	1	#NUM!
melanocortin receptor activity	GO:0004977	2	0	1	#NUM!	2	0	1	#NUM!
intermediate filament binding	GO:0019215	3	0	1	#NUM!	3	0	1	#NUM!
proteasome regulatory particle binding	GO:1904855	1	0	1	#NUM!	1	0	1	#NUM!
rRNA methyltransferase activity	GO:0008649	1	0	1	#NUM!	1	0	1	#NUM!
glutathione synthase activity	GO:0004363	1	0	1	#NUM!	1	0	1	#NUM!
sodium-dependent L-ascorbate transmembrane transporter activity	GO:0070890	1	0	1	#NUM!	1	0	1	#NUM!
interleukin-23 receptor binding	GO:0045519	1	0	1	#NUM!	1	0	1	#NUM!
dihydroceramide kinase activity	GO:0102773	1	0	1	#NUM!	1	0	1	#NUM!
GPI-linked ephrin receptor activity	GO:0005004	4	0	1	#NUM!	4	0	1	#NUM!
phosphatidate phosphatase activity	GO:0008195	4	0	1	#NUM!	4	0	1	#NUM!
glutamate binding	GO:0016595	6	0	1	#NUM!	6	0	1	#NUM!
hydroxypyruvate reductase activity	GO:0016618	1	0	1	#NUM!	1	0	1	#NUM!
phosphotransferase activity, alcohol group as acceptor	GO:0016773	1	0	1	#NUM!	1	0	1	#NUM!
RNA-directed 5'-3' RNA polymerase activity	GO:0003968	1	0	1	#NUM!	1	0	1	#NUM!
GMP synthase activity	GO:0003921	1	0	1	#NUM!	1	0	1	#NUM!
thyroid hormone binding	GO:0070324	6	0	1	#NUM!	6	0	1	#NUM!
phosphorylase kinase regulator activity	GO:0008607	2	0	1	#NUM!	2	0	1	#NUM!
nerve growth factor receptor binding	GO:0005163	1	0	1	#NUM!	1	0	1	#NUM!
peptidyl-cysteine S-nitrosylase activity	GO:0035605	1	0	1	#NUM!	1	0	1	#NUM!
HLA-A specific activating MHC class I receptor activity	GO:0030108	1	0	1	#NUM!	1	0	1	#NUM!
6-phosphofructo-2-kinase activity	GO:0003873	1	0	1	#NUM!	1	0	1	#NUM!
DNA-3-methyladenine glycosylase activity	GO:0008725	1	0	1	#NUM!	1	0	1	#NUM!
N-acetylgalactosamine-6-phosphate deacetylase activity	GO:0047419	0	0	1	#VALUE!	1	0	1	#NUM!
leptin receptor binding	GO:1990460	3	0	1	#NUM!	3	0	1	#NUM!
thymidine kinase activity	GO:0004797	0	0	1	#VALUE!	0	0	1	#VALUE!
GDP-4-dehydro-D-rhamnose reductase activity	GO:0042356	1	0	1	#NUM!	1	0	1	#NUM!
rRNA (adenine) methyltransferase activity	GO:0016433	1	0	1	#NUM!	1	0	1	#NUM!
sterol esterase activity	GO:0004771	0	0	1	#VALUE!	2	0	1	#NUM!
ephrin receptor activity	GO:0005003	2	0	1	#NUM!	2	0	1	#NUM!
tripeptidyl-peptidase activity	GO:0008240	1	0	1	#NUM!	1	0	1	#NUM!
mannokinase activity	GO:0019158	2	0	1	#NUM!	1	0	1	#NUM!
(R)-3-amino-2-methylpropionate-pyruvate transaminase activity	GO:0047305	0	0	1	#VALUE!	0	0	1	#VALUE!
protein farnesyltransferase activity	GO:0004660	1	0	1	#NUM!	1	0	1	#NUM!
tRNA (adenine-N1-)-methyltransferase activity	GO:0016429	1	0	1	#NUM!	1	0	1	#NUM!
myosin phosphatase regulator activity	GO:0017020	1	0	1	#NUM!	1	0	1	#NUM!
histone acetyltransferase regulator activity	GO:0035034	1	0	1	#NUM!	1	0	1	#NUM!
fatty acid ligase activity	GO:0015645	1	0	1	#NUM!	1	0	1	#NUM!
methione N-acyltransferase activity	GO:0103045	0	0	1	#VALUE!	0	0	1	#VALUE!
lysophosphatidic acid acyltransferase activity	GO:0042171	1	0	1	#NUM!	1	0	1	#NUM!
carbon dioxide transmembrane transporter activity	GO:0035379	1	0	1	#NUM!	1	0	1	#NUM!
fatty acid alpha-hydroxylase activity	GO:0080132	1	0	1	#NUM!	1	0	1	#NUM!
copper chaperone activity	GO:0016531	2	0	1	#NUM!	2	0	1	#NUM!
spermidine synthase activity	GO:0004766	1	0	1	#NUM!	1	0	1	#NUM!
sodium-exporting ATPase activity, phosphorylative mechanism	GO:0008554	0	0	1	#VALUE!	0	0	1	#VALUE!
ribosomal protein S6 kinase activity	GO:0004711	6	0	1	#NUM!	6	0	1	#NUM!
EH domain binding	GO:1990175	1	0	1	#NUM!	1	0	1	#NUM!
calcium-release channel activity	GO:0015278	3	0	1	#NUM!	3	0	1	#NUM!
riboflavin transmembrane transporter activity	GO:0032217	2	0	1	#NUM!	2	0	1	#NUM!
microfibril binding	GO:0050436	2	0	1	#NUM!	2	0	1	#NUM!
neurotrophin TRKB receptor binding	GO:0005169	1	0	1	#NUM!	1	0	1	#NUM!
U2 snRNP binding	GO:1990447	1	0	1	#NUM!	1	0	1	#NUM!
sodium:phosphate symporter activity	GO:0005436	1	0	1	#NUM!	1	0	1	#NUM!
transforming growth factor beta receptor activity, type II	GO:0005026	3	0	1	#NUM!	3	0	1	#NUM!
hypoglycin A gamma-glutamyl transpeptidase activity	GO:0102953	1	0	1	#NUM!	1	0	1	#NUM!
GTPase regulator activity	GO:0030695	11	1	1	0.0568395	11	1	1	0.0299513
cAMP-dependent protein kinase activity	GO:0004691	6	0	1	#NUM!	6	0	1	#NUM!
flavonoid 3'-monooxygenase activity	GO:0016711	0	0	1	#VALUE!	0	0	1	#VALUE!
arachidonic acid omega-hydroxylase activity	GO:0052869	0	0	1	#VALUE!	0	0	1	#VALUE!
NMDA glutamate receptor activity	GO:0004972	4	0	1	#NUM!	4	0	1	#NUM!
carbonyl reductase (NADPH) activity	GO:0004090	4	0	1	#NUM!	3	0	1	#NUM!
long-chain fatty acid binding	GO:0036041	3	0	1	#NUM!	3	0	1	#NUM!
ribosylnicotinamide kinase activity	GO:0050262	1	0	1	#NUM!	1	0	1	#NUM!
oxidoreductase activity, acting on single donors with incorporation of molecular oxygen, incorporation of two atoms of oxygen	GO:0016702	4	0	1	#NUM!	4	0	1	#NUM!
galactosylceramide sulfotransferase activity	GO:0001733	0	0	1	#VALUE!	0	0	1	#VALUE!
interferon-gamma receptor binding	GO:0005133	1	0	1	#NUM!	1	0	1	#NUM!
ATP-dependent microtubule motor activity, plus-end-directed	GO:0008574	9	0	1	#NUM!	8	0	1	#NUM!
phosphatidylinositol transporter activity	GO:0008526	6	0	1	#NUM!	6	0	1	#NUM!
aquacobalamin reductase (NADPH) activity	GO:0050444	1	0	1	#NUM!	1	0	1	#NUM!
voltage-gated anion channel activity	GO:0008308	3	0	1	#NUM!	3	0	1	#NUM!
DNA/DNA annealing activity	GO:1990814	1	0	1	#NUM!	1	0	1	#NUM!
oxidative phosphorylation uncoupler activity	GO:0017077	0	0	1	#VALUE!	0	0	1	#VALUE!
type I interferon receptor activity	GO:0004905	1	0	1	#NUM!	1	1	0.0882266	2.42785
MAP kinase phosphatase activity	GO:0033549	2	0	1	#NUM!	2	0	1	#NUM!
exogenous protein binding	GO:0140272	1	0	1	#NUM!	1	0	1	#NUM!
protein C-terminal leucine carboxyl O-methyltransferase activity	GO:0018423	1	0	1	#NUM!	1	0	1	#NUM!
deoxyribonucleoside 5'-monophosphate N-glycosidase activity	GO:0070694	1	0	1	#NUM!	1	0	1	#NUM!
galactokinase activity	GO:0004335	0	0	1	#VALUE!	0	0	1	#VALUE!
inositol-3-phosphate synthase activity	GO:0004512	1	0	1	#NUM!	1	0	1	#NUM!
oxidoreductase activity, acting on other nitrogenous compounds as donors	GO:0016661	1	0	1	#NUM!	1	0	1	#NUM!
heteroduplex DNA loop binding	GO:0000404	1	0	1	#NUM!	1	0	1	#NUM!
phenylethanolamine N-methyltransferase activity	GO:0004603	0	0	1	#VALUE!	0	0	1	#VALUE!
C5L2 anaphylatoxin chemotactic receptor binding	GO:0031715	1	0	1	#NUM!	1	0	1	#NUM!
NAD(P)H dehydrogenase (quinone) activity	GO:0003955	1	0	1	#NUM!	1	0	1	#NUM!
thymidylate kinase activity	GO:0004798	1	0	1	#NUM!	1	0	1	#NUM!
squalene synthase activity	GO:0051996	1	0	1	#NUM!	1	0	1	#NUM!
NAD-dependent histone deacetylase activity (H4-K16 specific)	GO:0046970	0	0	1	#VALUE!	0	0	1	#VALUE!
histone-glutamine methyltransferase activity	GO:1990259	1	0	1	#NUM!	1	0	1	#NUM!
rRNA (guanine) methyltransferase activity	GO:0016435	2	0	1	#NUM!	2	0	1	#NUM!
UTP-activated nucleotide receptor activity	GO:0045030	0	0	1	#VALUE!	0	0	1	#VALUE!
flavin-linked sulfhydryl oxidase activity	GO:0016971	2	0	1	#NUM!	2	0	1	#NUM!
ribonuclease P RNA binding	GO:0033204	6	0	1	#NUM!	6	0	1	#NUM!
deacetylase activity	GO:0019213	2	0	1	#NUM!	2	0	1	#NUM!
talin binding	GO:1990147	1	0	1	#NUM!	1	0	1	#NUM!
oxidoreductase activity, acting on NAD(P)H, quinone or similar compound as acceptor	GO:0016655	6	0	1	#NUM!	6	0	1	#NUM!
apolipoprotein receptor activity	GO:0030226	1	0	1	#NUM!	1	0	1	#NUM!
fatty acid peroxidase activity	GO:0047888	0	0	1	#VALUE!	0	0	1	#VALUE!
chloride channel activity	GO:0005254	10	0	1	#NUM!	11	0	0.614323	#NUM!
calcium-dependent protein kinase inhibitor activity	GO:0008427	1	0	1	#NUM!	1	0	1	#NUM!
leak channel activity	GO:0022840	0	0	1	#VALUE!	1	0	1	#NUM!
N-acylmannosamine kinase activity	GO:0009384	1	0	1	#NUM!	1	0	1	#NUM!
purine-nucleoside phosphorylase activity	GO:0004731	1	0	1	#NUM!	1	0	1	#NUM!
bile acid-exporting ATPase activity	GO:0015432	0	0	1	#VALUE!	0	0	1	#VALUE!
thymidylate synthase activity	GO:0004799	1	0	1	#NUM!	1	0	1	#NUM!
[truncated: 1,207 more rows]

## Sheet: HC60-79
#HC60-79(θ=0.5)		Male				Female
Gene ontology (molecular function)	Gene ontology IDs	AllGene	Critical	P-value	Enrichment(log scale)	AllGene	Critical	P-value	Enrichment(log scale)
identical protein binding	GO:0042802	712	121	6.79887e-13	0.634136	733	127	1.0332e-13	0.637695
telomeric DNA binding	GO:0042162	22	11	8.1742e-07	1.71328	20	11	2.71366e-07	1.79282
transforming growth factor beta receptor, pathway-specific cytoplasmic mediator activity	GO:0030618	5	5	5.86095e-06	2.40642	5	5	6.34573e-06	2.39065
ubiquitin protein ligase binding	GO:0031625	236	42	1.35046e-05	0.680262	241	43	1.8149e-05	0.667057
beta-catenin binding	GO:0008013	59	16	4.30088e-05	1.10148	60	15	0.000241328	1.00436
protein C-terminus binding	GO:0008022	145	29	4.42977e-05	0.796986	147	31	7.59386e-06	0.834209
I-SMAD binding	GO:0070411	10	6	8.01289e-05	1.8956	10	6	8.76911e-05	1.87983
enzyme binding	GO:0019899	241	39	0.000317321	0.585189	247	35	0.00923004	0.436614
protein dimerization activity	GO:0046983	65	15	0.000515947	0.940087	65	12	0.01561	0.701173
MAP kinase activity	GO:0004707	13	6	0.000516659	1.63323	13	6	0.000563178	1.61746
protein-containing complex binding	GO:0044877	170	29	0.000623365	0.637921	170	31	0.000204329	0.688843
histone methyltransferase activity (H4-R3 specific)	GO:0044020	3	3	0.000729034	2.40642	4	2	0.0443307	1.69751
RNA polymerase II distal enhancer sequence-specific DNA binding	GO:0000980	48	12	0.000865688	1.02013	47	12	0.000814208	1.02541
ubiquitin protein ligase activity	GO:0061630	142	25	0.000947078	0.669473	146	23	0.00856823	0.542542
transforming growth factor beta binding	GO:0050431	10	5	0.00100441	1.71328	11	4	0.0136204	1.37905
ubiquitin-protein transferase activity	GO:0004842	175	29	0.00114158	0.608934	179	28	0.00525165	0.535473
SUMO transferase activity	GO:0019789	15	6	0.00128771	1.49013	15	6	0.00139998	1.47436
protein phosphatase binding	GO:0019903	57	13	0.00134853	0.928322	56	14	0.000386634	1.00436
thioesterase binding	GO:0031996	11	5	0.00170568	1.61797	11	5	0.00183253	1.6022
primary miRNA binding	GO:0070878	7	4	0.00183302	1.84681	7	4	0.00194585	1.83104
DEAD/H-box RNA helicase binding	GO:0017151	7	4	0.00183302	1.84681	7	4	0.00194585	1.83104
tumor necrosis factor receptor binding	GO:0005164	16	6	0.00190502	1.42559	16	6	0.00206843	1.40982
p53 binding	GO:0002039	53	12	0.00218409	0.921039	53	11	0.00749548	0.818257
protein kinase binding	GO:0019901	312	44	0.00228947	0.44761	312	46	0.00118505	0.476292
SMAD binding	GO:0046332	34	9	0.00247865	1.07729	35	9	0.00342639	1.03253
E-box binding	GO:0070888	28	8	0.00253768	1.15366	29	7	0.0136413	0.969268
bHLH transcription factor binding	GO:0043425	12	5	0.00270902	1.53096	12	5	0.00290681	1.51519
nitric-oxide synthase regulator activity	GO:0030235	4	3	0.00271989	2.11874	4	3	0.00284888	2.10297
phosphoserine residue binding	GO:0050815	4	3	0.00271989	2.11874	4	3	0.00284888	2.10297
ATPase binding	GO:0051117	55	12	0.00304099	0.883997	58	10	0.0397472	0.632796
phosphotyrosine residue binding	GO:0001784	35	9	0.00307567	1.0483	34	10	0.000663738	1.16688
1-phosphatidylinositol-3-kinase activity	GO:0016303	8	4	0.00340576	1.71328	6	2	0.0980013	1.29204
protein kinase regulator activity	GO:0019887	8	4	0.00340576	1.71328	9	4	0.00603252	1.57972
protein domain specific binding	GO:0019904	174	27	0.00451036	0.543205	177	30	0.000821501	0.615702
DNA-binding transcription activator activity, RNA polymerase II-specific	GO:0001228	191	29	0.00452278	0.521446	199	35	0.000142	0.652697
RNA polymerase II proximal promoter sequence-specific DNA binding	GO:0000978	237	34	0.00544561	0.464724	246	40	0.000273242	0.574202
G-rich strand telomeric DNA binding	GO:0098505	9	4	0.00569655	1.59549	8	3	0.0301512	1.40982
activin binding	GO:0048185	9	4	0.00569655	1.59549	9	4	0.00603252	1.57972
double-stranded telomeric DNA binding	GO:0003691	5	3	0.00634426	1.8956	5	3	0.0066375	1.87983
transmembrane receptor protein serine/threonine kinase activity	GO:0004675	5	3	0.00634426	1.8956	5	2	0.0694595	1.47436
3'-5'-exoribonuclease activity	GO:0000175	20	6	0.00674972	1.20245	19	4	0.0893638	0.832509
nicotinate-nucleotide adenylyltransferase activity	GO:0004515	2	2	0.00811247	2.40642	2	1	0.174767	1.69751
signal sequence binding	GO:0005048	2	2	0.00811247	2.40642	2	2	0.00837293	2.39065
transcription factor binding	GO:0008134	222	32	0.0081545	0.469482	228	35	0.00217093	0.516657
protein heterodimerization activity	GO:0046982	267	37	0.00838329	0.430093	266	36	0.0164923	0.390677
growth factor binding	GO:0019838	22	6	0.0111276	1.10714	22	5	0.044986	0.90905
cysteine-type endopeptidase activity involved in apoptotic signaling pathway	GO:0097199	6	3	0.0118427	1.71328	6	2	0.0980013	1.29204
ubiquitin-like protein conjugating enzyme binding	GO:0044390	6	3	0.0118427	1.71328	6	2	0.0980013	1.29204
transforming growth factor beta receptor activity, type I	GO:0005025	6	3	0.0118427	1.71328	6	3	0.012376	1.69751
protein serine/threonine kinase activity	GO:0004674	249	34	0.0127487	0.415331	252	34	0.0191498	0.387586
transforming growth factor beta-activated receptor activity	GO:0005024	11	4	0.0128926	1.39482	11	3	0.0723056	1.09137
protein homodimerization activity	GO:0042803	451	56	0.0132072	0.320308	463	57	0.0191489	0.295978
tau protein binding	GO:0048156	38	8	0.0179314	0.848279	38	9	0.00617456	0.950293
1-phosphatidylinositol-3-kinase regulator activity	GO:0046935	12	4	0.0179844	1.30781	11	4	0.0136204	1.37905
co-SMAD binding	GO:0070410	7	3	0.01935	1.55913	7	3	0.0201986	1.54336
protein-arginine N-methyltransferase activity	GO:0016274	7	3	0.01935	1.55913	7	2	0.129122	1.13789
semaphorin receptor activity	GO:0017154	7	3	0.01935	1.55913	7	3	0.0201986	1.54336
vascular endothelial growth factor binding	GO:0038085	7	3	0.01935	1.55913	7	3	0.0201986	1.54336
histone-arginine N-methyltransferase activity	GO:0008469	7	3	0.01935	1.55913	8	2	0.162113	1.00436
ligase activity	GO:0016874	7	3	0.01935	1.55913	7	3	0.0201986	1.54336
chromatin binding	GO:0003682	239	32	0.0209674	0.395696	244	33	0.0229698	0.389993
protein self-association	GO:0043621	32	7	0.0214129	0.886598	33	8	0.00833167	0.973588
ErbB-3 class receptor binding	GO:0043125	3	2	0.0228793	2.00096	3	2	0.0235898	1.98519
CCR5 chemokine receptor binding	GO:0031730	3	2	0.0228793	2.00096	3	2	0.0235898	1.98519
protein-arginine omega-N monomethyltransferase activity	GO:0035241	3	2	0.0228793	2.00096	4	1	0.31903	1.00436
magnesium ion transmembrane transporter activity	GO:0015095	3	2	0.0228793	2.00096	3	1	0.250355	1.29204
phosphothreonine residue binding	GO:0050816	3	2	0.0228793	2.00096	3	2	0.0235898	1.98519
protein phosphorylated amino acid binding	GO:0045309	3	2	0.0228793	2.00096	3	2	0.0235898	1.98519
RNA polymerase II transcription coactivator binding	GO:0001225	3	2	0.0228793	2.00096	3	2	0.0235898	1.98519
Rho GDP-dissociation inhibitor binding	GO:0051022	3	2	0.0228793	2.00096	3	2	0.0235898	1.98519
MRF binding	GO:0043426	3	2	0.0228793	2.00096	3	2	0.0235898	1.98519
kinase activator activity	GO:0019209	3	2	0.0228793	2.00096	3	2	0.0235898	1.98519
demethylase activity	GO:0032451	3	2	0.0228793	2.00096	3	2	0.0235898	1.98519
TFIIB-class transcription factor binding	GO:0001093	3	2	0.0228793	2.00096	3	2	0.0235898	1.98519
5'-3' exoribonuclease activity	GO:0004534	3	2	0.0228793	2.00096	3	2	0.0235898	1.98519
JUN kinase activity	GO:0004705	3	2	0.0228793	2.00096	3	2	0.0235898	1.98519
alpha-N-acetylgalactosaminide alpha-2,6-sialyltransferase activity	GO:0001665	3	2	0.0228793	2.00096	2	1	0.174767	1.69751
protein kinase activator activity	GO:0030295	19	5	0.0234336	1.07142	19	4	0.0893638	0.832509
steroid binding	GO:0005496	13	4	0.0241645	1.22777	11	3	0.0723056	1.09137
molecular adaptor activity	GO:0060090	26	6	0.0252357	0.940087	26	5	0.0832908	0.741995
kinase binding	GO:0019900	55	10	0.0288299	0.701676	57	9	0.100511	0.544827
histone-lysine N-methyltransferase activity	GO:0018024	8	3	0.0289165	1.42559	10	2	0.231388	0.781216
type I transforming growth factor beta receptor binding	GO:0034713	8	3	0.0289165	1.42559	8	2	0.162113	1.00436
armadillo repeat domain binding	GO:0070016	8	3	0.0289165	1.42559	8	3	0.0301512	1.40982
hydrolase activity	GO:0016787	27	6	0.0300552	0.902346	29	3	0.745052	0.121971
RNA polymerase II transcription factor binding	GO:0001085	35	7	0.0338582	0.796986	34	6	0.123189	0.656053
nuclear receptor activity	GO:0004879	35	7	0.0338582	0.796986	34	7	0.0315925	0.810204
ion channel binding	GO:0044325	72	12	0.0349657	0.614664	76	14	0.00892647	0.698978
beta-tubulin binding	GO:0048487	28	6	0.03544	0.865979	28	5	0.174867	0.667888
phosphatidylinositol 3-kinase binding	GO:0043548	15	4	0.0399505	1.08467	15	5	0.00874218	1.29204
ubiquitin binding	GO:0043130	59	10	0.0401234	0.631471	60	10	0.0659765	0.598895
Notch binding	GO:0005112	9	3	0.0405264	1.30781	10	2	0.231388	0.781216
cysteine-type endopeptidase activity involved in apoptotic process	GO:0097153	9	3	0.0405264	1.30781	9	2	0.196371	0.886577
RNA polymerase II activating transcription factor binding	GO:0001102	29	6	0.041408	0.830887	30	7	0.0164277	0.935367
ribonucleoprotein complex binding	GO:0043021	22	5	0.0424397	0.924819	23	6	0.014997	1.04692
death effector domain binding	GO:0035877	4	2	0.0430388	1.71328	4	1	0.31903	1.00436
mitogen-activated protein kinase p38 binding	GO:0048273	4	2	0.0430388	1.71328	4	1	0.31903	1.00436
RNA polymerase II intronic transcription regulatory region sequence-specific DNA binding	GO:0001162	4	2	0.0430388	1.71328	4	1	0.31903	1.00436
sodium channel inhibitor activity	GO:0019871	4	2	0.0430388	1.71328	4	3	0.00284888	2.10297
telomerase inhibitor activity	GO:0010521	4	2	0.0430388	1.71328	3	1	0.250355	1.29204
co-receptor binding	GO:0039706	4	2	0.0430388	1.71328	4	1	0.31903	1.00436
syndecan binding	GO:0045545	4	2	0.0430388	1.71328	4	2	0.0443307	1.69751
ankyrin repeat binding	GO:0071532	4	2	0.0430388	1.71328	4	2	0.0443307	1.69751
protein kinase C binding	GO:0005080	37	7	0.0443887	0.741416	37	7	0.0760698	0.725646
epidermal growth factor receptor binding	GO:0005154	23	5	0.0503574	0.880367	24	5	0.0624812	0.822038
NF-kappaB binding	GO:0051059	23	5	0.0503574	0.880367	25	4	0.281133	0.558073
ephrin receptor binding	GO:0046875	23	5	0.0503574	0.880367	23	6	0.014997	1.04692
neuropilin binding	GO:0038191	10	3	0.0541129	1.20245	10	3	0.0563006	1.18668
cAMP response element binding	GO:0035497	10	3	0.0541129	1.20245	11	5	0.00183253	1.6022
U6 snRNA binding	GO:0017070	10	3	0.0541129	1.20245	10	3	0.0563006	1.18668
R-SMAD binding	GO:0070412	17	4	0.060391	0.959505	17	4	0.0633593	0.943735
proline-rich region binding	GO:0070064	17	4	0.060391	0.959505	17	4	0.0633593	0.943735
phosphatidylinositol binding	GO:0035091	46	8	0.0636599	0.657224	46	5	0.6084	0.171451
phosphatidylinositol 3-kinase activity	GO:0035004	5	2	0.0675018	1.49013	3	0	1	#NUM!
histone demethylase activity	GO:0032452	5	2	0.0675018	1.49013	5	2	0.0694595	1.47436
platelet-derived growth factor binding	GO:0048407	5	2	0.0675018	1.49013	6	2	0.0980013	1.29204
importin-alpha family protein binding	GO:0061676	5	2	0.0675018	1.49013	5	2	0.0694595	1.47436
thioredoxin peroxidase activity	GO:0008379	5	2	0.0675018	1.49013	5	2	0.0694595	1.47436
neuroligin family protein binding	GO:0097109	5	2	0.0675018	1.49013	5	2	0.0694595	1.47436
ATP-dependent protein binding	GO:0043008	5	2	0.0675018	1.49013	5	2	0.0694595	1.47436
structural constituent of eye lens	GO:0005212	5	2	0.0675018	1.49013	4	1	0.31903	1.00436
insulin-like growth factor receptor binding	GO:0005159	11	3	0.0695706	1.10714	10	3	0.0563006	1.18668
enhancer sequence-specific DNA binding	GO:0001158	11	3	0.0695706	1.10714	12	3	0.0900818	1.00436
Ras GTPase binding	GO:0017016	11	3	0.0695706	1.10714	11	2	0.26674	0.685906
syntaxin binding	GO:0019905	38	7	0.0776881	0.714748	38	7	0.0798168	0.698978
disordered domain specific binding	GO:0097718	26	5	0.0789407	0.757765	25	6	0.0225	0.963538
collagen binding	GO:0005518	26	5	0.0789407	0.757765	29	7	0.0136413	0.969268
transcription coregulator activity	GO:0003712	49	8	0.0791719	0.594045	50	7	0.218209	0.424541
metallopeptidase activity	GO:0008237	19	4	0.0853668	0.848279	22	4	0.136247	0.685906
protein tyrosine phosphatase activity	GO:0004725	52	1	0.0854697	-1.54482	53	1	0.0879161	-1.57964
coreceptor activity	GO:0015026	12	3	0.0867659	1.02013	13	2	0.33709	0.518852
enhancer binding	GO:0035326	12	3	0.0867659	1.02013	12	3	0.0900818	1.00436
UTP binding	GO:0002134	1	1	0.0901371	2.40642	1	1	0.0915698	2.39065
lysophospholipid acyltransferase activity	GO:0071617	1	1	0.0901371	2.40642	1	1	0.0915698	2.39065
D-lactate dehydrogenase (cytochrome) activity	GO:0004458	1	1	0.0901371	2.40642	1	1	0.0915698	2.39065
glial cell-derived neurotrophic factor receptor activity	GO:0016167	1	1	0.0901371	2.40642	1	0	1	#NUM!
protein propionyltransferase activity	GO:0061920	1	1	0.0901371	2.40642	1	1	0.0915698	2.39065
RNA polymerase II general transcription initiation factor binding	GO:0001091	1	1	0.0901371	2.40642	1	0	1	#NUM!
phosphatidic acid transporter activity	GO:1990050	1	1	0.0901371	2.40642	1	1	0.0915698	2.39065
peroxisome membrane class-1 targeting sequence binding	GO:0036105	1	1	0.0901371	2.40642	1	1	0.0915698	2.39065
protein-arginine omega-N symmetric methyltransferase activity	GO:0035243	1	1	0.0901371	2.40642	2	1	0.174767	1.69751
protein-N-terminal glutamine amidohydrolase activity	GO:0070773	1	1	0.0901371	2.40642	1	1	0.0915698	2.39065
eukaryotic initiation factor 4G binding	GO:0031370	1	1	0.0901371	2.40642	1	1	0.0915698	2.39065
cyclin-dependent protein kinase activating kinase activity	GO:0019912	1	1	0.0901371	2.40642	1	1	0.0915698	2.39065
interleukin-5 receptor binding	GO:0005137	1	1	0.0901371	2.40642	1	1	0.0915698	2.39065
S-methyl-5-thioadenosine phosphorylase activity	GO:0017061	1	1	0.0901371	2.40642	1	1	0.0915698	2.39065
3'-flap endonuclease activity	GO:0048257	1	1	0.0901371	2.40642	1	1	0.0915698	2.39065
arsenite transmembrane transporter activity	GO:0015105	1	1	0.0901371	2.40642	1	1	0.0915698	2.39065
high molecular weight B cell growth factor receptor binding	GO:0030372	1	1	0.0901371	2.40642	1	1	0.0915698	2.39065
histone crotonyltransferase activity	GO:0140068	1	1	0.0901371	2.40642	1	1	0.0915698	2.39065
histone methyltransferase activity (H2A-R3 specific)	GO:0070612	1	1	0.0901371	2.40642	1	1	0.0915698	2.39065
1-phosphatidylinositol-3-phosphate 5-kinase activity	GO:0000285	1	1	0.0901371	2.40642	1	1	0.0915698	2.39065
deoxyhypusine synthase activity	GO:0034038	1	1	0.0901371	2.40642	1	1	0.0915698	2.39065
platelet-derived growth factor-activated receptor activity	GO:0005017	1	1	0.0901371	2.40642	1	1	0.0915698	2.39065
SUMO conjugating enzyme activity	GO:0061656	1	1	0.0901371	2.40642	1	1	0.0915698	2.39065
polyprenol reductase activity	GO:0102389	1	1	0.0901371	2.40642	1	1	0.0915698	2.39065
interleukin-3 receptor binding	GO:0005135	1	1	0.0901371	2.40642	1	1	0.0915698	2.39065
death receptor agonist activity	GO:0038177	1	1	0.0901371	2.40642	1	1	0.0915698	2.39065
phosphatidylcholine-sterol O-acyltransferase activity	GO:0004607	1	1	0.0901371	2.40642	1	1	0.0915698	2.39065
single-strand break-containing DNA binding	GO:1990165	1	1	0.0901371	2.40642	1	0	1	#NUM!
interleukin-5 receptor activity	GO:0004914	1	1	0.0901371	2.40642	1	1	0.0915698	2.39065
histone demethylase activity (H3-R2 specific)	GO:0033746	1	1	0.0901371	2.40642	1	1	0.0915698	2.39065
CCR1 chemokine receptor binding	GO:0031726	1	1	0.0901371	2.40642	1	1	0.0915698	2.39065
interleukin-33 binding	GO:0002113	1	1	0.0901371	2.40642	1	1	0.0915698	2.39065
chondroitin-glucuronate 5-epimerase activity	GO:0047757	1	1	0.0901371	2.40642	1	1	0.0915698	2.39065
NEDD8 ligase activity	GO:0061663	1	1	0.0901371	2.40642	1	1	0.0915698	2.39065
inositol-1,3,4-trisphosphate 6-kinase activity	GO:0052725	1	1	0.0901371	2.40642	1	1	0.0915698	2.39065
ketohexokinase activity	GO:0004454	1	1	0.0901371	2.40642	1	1	0.0915698	2.39065
POZ domain binding	GO:0031208	1	1	0.0901371	2.40642	1	1	0.0915698	2.39065
lutropin-choriogonadotropic hormone receptor binding	GO:0031775	1	1	0.0901371	2.40642	1	0	1	#NUM!
BH3 domain binding	GO:0051434	1	1	0.0901371	2.40642	1	1	0.0915698	2.39065
calcium:proton antiporter activity	GO:0015369	1	1	0.0901371	2.40642	1	1	0.0915698	2.39065
sphingomyelin phosphodiesterase activator activity	GO:0016230	1	1	0.0901371	2.40642	1	1	0.0915698	2.39065
Ser-tRNA(Ala) hydrolase activity	GO:0002196	1	1	0.0901371	2.40642	1	1	0.0915698	2.39065
N-acetylglucosamine kinase activity	GO:0045127	1	1	0.0901371	2.40642	1	1	0.0915698	2.39065
inositol tetrakisphosphate 1-kinase activity	GO:0047325	1	1	0.0901371	2.40642	1	1	0.0915698	2.39065
linear polyubiquitin binding	GO:1990450	1	1	0.0901371	2.40642	1	1	0.0915698	2.39065
peptidyl-lysine 5-dioxygenase activity	GO:0070815	1	1	0.0901371	2.40642	1	1	0.0915698	2.39065
phosphatidylinositol-3,5-bisphosphate 5-phosphatase activity	GO:0043813	1	1	0.0901371	2.40642	1	1	0.0915698	2.39065
oxidative RNA demethylase activity	GO:0035515	1	1	0.0901371	2.40642	1	1	0.0915698	2.39065
intraciliary transport particle A binding	GO:0120160	1	1	0.0901371	2.40642	1	1	0.0915698	2.39065
amidinotransferase activity	GO:0015067	1	1	0.0901371	2.40642	1	1	0.0915698	2.39065
3-phosphoinositide-dependent protein kinase activity	GO:0004676	1	1	0.0901371	2.40642	1	1	0.0915698	2.39065
angiotensin type II receptor activity	GO:0004945	1	1	0.0901371	2.40642	1	1	0.0915698	2.39065
oligopeptidase activity	GO:0070012	1	1	0.0901371	2.40642	1	1	0.0915698	2.39065
rRNA (cytosine-N4-)-methyltransferase activity	GO:0071424	1	1	0.0901371	2.40642	1	0	1	#NUM!
peroxisome matrix targeting signal-1 binding	GO:0005052	1	1	0.0901371	2.40642	1	1	0.0915698	2.39065
bis(5'-nucleosyl)-tetraphosphatase (symmetrical) activity	GO:0008803	1	1	0.0901371	2.40642	1	0	1	#NUM!
GTP diphosphatase activity	GO:0036219	1	1	0.0901371	2.40642	1	0	1	#NUM!
DNA-3'-diphospho-5'-guanosine diphosphatase	GO:0120108	1	1	0.0901371	2.40642	1	0	1	#NUM!
2-acylglycerol-3-phosphate O-acyltransferase activity	GO:0047144	1	1	0.0901371	2.40642	1	1	0.0915698	2.39065
protein N-acetylglucosaminyltransferase activity	GO:0016262	1	1	0.0901371	2.40642	1	1	0.0915698	2.39065
histone methyltransferase activity (H3-R2 specific)	GO:0070611	1	1	0.0901371	2.40642	1	1	0.0915698	2.39065
site-specific endodeoxyribonuclease activity, specific for altered base	GO:0016890	1	1	0.0901371	2.40642	1	1	0.0915698	2.39065
phosphoglycolate phosphatase activity	GO:0008967	1	1	0.0901371	2.40642	1	0	1	#NUM!
oxidised low-density lipoprotein particle receptor activity	GO:0150025	1	1	0.0901371	2.40642	1	1	0.0915698	2.39065
mineralocorticoid receptor binding	GO:0031962	1	1	0.0901371	2.40642	1	1	0.0915698	2.39065
tryptophan-tRNA ligase activity	GO:0004830	1	1	0.0901371	2.40642	1	1	0.0915698	2.39065
hedgehog receptor activity	GO:0008158	1	1	0.0901371	2.40642	1	1	0.0915698	2.39065
phospholipase activator activity	GO:0016004	1	1	0.0901371	2.40642	1	1	0.0915698	2.39065
vitamin D 24-hydroxylase activity	GO:0070576	1	1	0.0901371	2.40642	0	0	1	#VALUE!
histone demethylase activity (H4-R3 specific)	GO:0033749	1	1	0.0901371	2.40642	1	1	0.0915698	2.39065
glycine amidinotransferase activity	GO:0015068	1	1	0.0901371	2.40642	1	1	0.0915698	2.39065
CTP binding	GO:0002135	1	1	0.0901371	2.40642	1	1	0.0915698	2.39065
sedoheptulokinase activity	GO:0050277	1	1	0.0901371	2.40642	1	1	0.0915698	2.39065
cholestenone 5-alpha-reductase activity	GO:0047751	1	1	0.0901371	2.40642	1	1	0.0915698	2.39065
thrombin-activated receptor activity	GO:0015057	1	1	0.0901371	2.40642	2	1	0.174767	1.69751
testosterone 6-beta-hydroxylase activity	GO:0050649	1	1	0.0901371	2.40642	0	0	1	#VALUE!
Toll-like receptor 2 binding	GO:0035663	1	1	0.0901371	2.40642	1	0	1	#NUM!
retinoic acid 4-hydroxylase activity	GO:0008401	1	1	0.0901371	2.40642	1	0	1	#NUM!
thyrotropin-releasing hormone receptor binding	GO:0031531	1	1	0.0901371	2.40642	1	1	0.0915698	2.39065
monoamine transmembrane transporter activity	GO:0008504	1	1	0.0901371	2.40642	1	1	0.0915698	2.39065
phosphatidylethanolamine-translocating ATPase activity	GO:0090555	1	1	0.0901371	2.40642	1	1	0.0915698	2.39065
sodium-dependent multivitamin transmembrane transporter activity	GO:0008523	1	1	0.0901371	2.40642	0	0	1	#VALUE!
sodium ion transmembrane transporter activity	GO:0015081	1	1	0.0901371	2.40642	0	0	1	#VALUE!
cocaine binding	GO:0019811	1	1	0.0901371	2.40642	1	1	0.0915698	2.39065
serotonin:sodium symporter activity	GO:0005335	1	1	0.0901371	2.40642	1	1	0.0915698	2.39065
G-rich single-stranded DNA binding	GO:1990955	1	1	0.0901371	2.40642	1	1	0.0915698	2.39065
(R)-2-hydroxyglutarate dehydrogenase activity	GO:0051990	1	1	0.0901371	2.40642	1	1	0.0915698	2.39065
GBD domain binding	GO:0032427	1	1	0.0901371	2.40642	1	1	0.0915698	2.39065
oxidoreductase activity, acting on the CH-CH group of donors, NAD or NADP as acceptor	GO:0016628	1	1	0.0901371	2.40642	1	1	0.0915698	2.39065
estrogen 2-hydroxylase activity	GO:0101021	1	1	0.0901371	2.40642	0	0	1	#VALUE!
ceramide-translocating ATPase activity	GO:0099038	1	1	0.0901371	2.40642	1	1	0.0915698	2.39065
ubiquitin-specific protease activity involved in negative regulation of ERAD pathway	GO:1904455	1	1	0.0901371	2.40642	1	0	1	#NUM!
3-oxo-5-alpha-steroid 4-dehydrogenase activity	GO:0003865	1	1	0.0901371	2.40642	1	1	0.0915698	2.39065
carbohydrate kinase activity	GO:0019200	1	1	0.0901371	2.40642	1	1	0.0915698	2.39065
inositol tetrakisphosphate 6-kinase activity	GO:0000825	1	1	0.0901371	2.40642	1	1	0.0915698	2.39065
histone butyryltransferase activity	GO:0140069	1	1	0.0901371	2.40642	1	1	0.0915698	2.39065
sulfonylurea receptor binding	GO:0017098	1	1	0.0901371	2.40642	1	1	0.0915698	2.39065
phosphorylase activity	GO:0004645	1	1	0.0901371	2.40642	1	1	0.0915698	2.39065
transforming growth factor beta receptor, common-partner cytoplasmic mediator activity	GO:0030616	1	1	0.0901371	2.40642	1	1	0.0915698	2.39065
inositol-1,3,4-trisphosphate 5-kinase activity	GO:0052726	1	1	0.0901371	2.40642	1	1	0.0915698	2.39065
POU domain binding	GO:0070974	1	1	0.0901371	2.40642	1	0	1	#NUM!
DNA 5'-adenosine monophosphate hydrolase activity	GO:0033699	1	1	0.0901371	2.40642	1	0	1	#NUM!
interleukin-8 binding	GO:0019959	1	1	0.0901371	2.40642	1	1	0.0915698	2.39065
L-glucuronate reductase activity	GO:0047939	1	1	0.0901371	2.40642	1	0	1	#NUM!
nicotinamide-nucleotide adenylyltransferase activity	GO:0000309	1	1	0.0901371	2.40642	1	0	1	#NUM!
CD40 receptor binding	GO:0005174	1	1	0.0901371	2.40642	1	1	0.0915698	2.39065
dihydrolipoyllysine-residue succinyltransferase activity	GO:0004149	1	1	0.0901371	2.40642	1	1	0.0915698	2.39065
calcium-transporting ATPase activity involved in regulation of cardiac muscle cell membrane potential	GO:0086039	1	1	0.0901371	2.40642	1	0	1	#NUM!
glucuronolactone reductase activity	GO:0047941	1	1	0.0901371	2.40642	1	0	1	#NUM!
peptide butyryltransferase activity	GO:0140065	1	1	0.0901371	2.40642	1	1	0.0915698	2.39065
beta-glucuronidase activity	GO:0004566	1	1	0.0901371	2.40642	1	1	0.0915698	2.39065
lipoteichoic acid receptor activity	GO:0070892	1	1	0.0901371	2.40642	1	1	0.0915698	2.39065
platelet-derived growth factor beta-receptor activity	GO:0005019	1	1	0.0901371	2.40642	1	1	0.0915698	2.39065
ligase regulator activity	GO:0055103	1	1	0.0901371	2.40642	1	1	0.0915698	2.39065
nucleosome-dependent ATPase activity	GO:0070615	1	1	0.0901371	2.40642	1	0	1	#NUM!
ATP diphosphatase activity	GO:0047693	1	1	0.0901371	2.40642	1	0	1	#NUM!
protein-N-terminal asparagine amidohydrolase activity	GO:0008418	1	1	0.0901371	2.40642	1	1	0.0915698	2.39065
3-keto sterol reductase activity	GO:0000253	1	1	0.0901371	2.40642	1	1	0.0915698	2.39065
galactoside 2-alpha-L-fucosyltransferase activity	GO:0008107	1	1	0.0901371	2.40642	1	0	1	#NUM!
histone demethylase activity (H3-K4 specific)	GO:0032453	1	1	0.0901371	2.40642	1	1	0.0915698	2.39065
phosphatidylinositol-4,5-bisphosphate binding	GO:0005546	41	7	0.0917596	0.638762	41	6	0.267547	0.468842
LRR domain binding	GO:0030275	6	2	0.0953314	1.30781	6	2	0.0980013	1.29204
TPR domain binding	GO:0030911	6	2	0.0953314	1.30781	6	2	0.0980013	1.29204
calcium-dependent cysteine-type endopeptidase activity	GO:0004198	6	2	0.0953314	1.30781	6	2	0.0980013	1.29204
neurotrophin TRKA receptor binding	GO:0005168	6	2	0.0953314	1.30781	6	2	0.0980013	1.29204
1-phosphatidylinositol-4-phosphate 3-kinase activity	GO:0035005	6	2	0.0953314	1.30781	4	0	1	#NUM!
poly(A)-specific ribonuclease activity	GO:0004535	6	2	0.0953314	1.30781	5	0	1	#NUM!
ion channel activity	GO:0005216	6	2	0.0953314	1.30781	5	1	0.381422	0.781216
phosphatidylinositol 3-kinase regulatory subunit binding	GO:0036312	6	2	0.0953314	1.30781	6	2	0.0980013	1.29204
oxidoreductase activity, acting on the CH-OH group of donors, NAD or NADP as acceptor	GO:0016616	6	2	0.0953314	1.30781	6	3	0.012376	1.69751
protein-arginine omega-N asymmetric methyltransferase activity	GO:0035242	6	2	0.0953314	1.30781	7	1	0.489604	0.444744
protein phosphatase 2A binding	GO:0051721	13	3	0.105546	0.940087	13	3	0.109466	0.924317
proximal promoter sequence-specific DNA binding	GO:0000987	13	3	0.105546	0.940087	14	4	0.033138	1.13789
mitogen-activated protein kinase kinase kinase binding	GO:0031435	13	3	0.105546	0.940087	12	3	0.0900818	1.00436
NADH dehydrogenase (ubiquinone) activity	GO:0008137	29	0	0.105631	#NUM!	29	0	0.105591	#NUM!
DNA-binding transcription factor activity	GO:0003700	332	38	0.115658	0.238875	338	43	0.0255863	0.328808
ubiquitin conjugating enzyme activity	GO:0061631	34	6	0.120293	0.671823	34	6	0.123189	0.656053
scaffold protein binding	GO:0097110	34	6	0.120293	0.671823	36	6	0.137352	0.598895
SH3 domain binding	GO:0017124	86	12	0.125474	0.436983	87	10	0.451458	0.227331
histone methyltransferase activity	GO:0042054	7	2	0.125724	1.15366	8	1	0.536388	0.311213
GDP-dissociation inhibitor activity	GO:0005092	7	2	0.125724	1.15366	7	2	0.129122	1.13789
sialyltransferase activity	GO:0008373	7	2	0.125724	1.15366	6	1	0.438107	0.598895
5S rRNA binding	GO:0008097	7	2	0.125724	1.15366	7	2	0.129122	1.13789
NEDD8-specific protease activity	GO:0019784	7	2	0.125724	1.15366	7	1	0.489604	0.444744
cysteine-type endopeptidase activator activity involved in apoptotic process	GO:0008656	7	2	0.125724	1.15366	7	3	0.0201986	1.54336
four-way junction DNA binding	GO:0000400	7	2	0.125724	1.15366	7	1	0.489604	0.444744
leucine zipper domain binding	GO:0043522	7	2	0.125724	1.15366	8	3	0.0301512	1.40982
dynactin binding	GO:0034452	7	2	0.125724	1.15366	7	2	0.129122	1.13789
cullin family protein binding	GO:0097602	14	3	0.125747	0.865979	14	4	0.033138	1.13789
transforming growth factor beta receptor binding	GO:0005160	14	3	0.125747	0.865979	14	3	0.130283	0.850209
K63-linked polyubiquitin modification-dependent protein binding	GO:0070530	14	3	0.125747	0.865979	14	3	0.130283	0.850209
glucocorticoid receptor binding	GO:0035259	14	3	0.125747	0.865979	14	3	0.130283	0.850209
microtubule plus-end binding	GO:0051010	14	3	0.125747	0.865979	15	3	0.152351	0.781216
calcium channel regulator activity	GO:0005246	14	3	0.125747	0.865979	17	4	0.0633593	0.943735
MAP kinase kinase activity	GO:0004708	14	3	0.125747	0.865979	14	4	0.033138	1.13789
cyclin binding	GO:0030332	22	4	0.130575	0.701676	23	4	0.153706	0.641454
microtubule binding	GO:0008017	141	18	0.134633	0.348036	145	18	0.187839	0.304292
zinc ion binding	GO:0008270	423	47	0.135155	0.209199	434	45	0.345341	0.124272
androgen receptor binding	GO:0050681	37	6	0.141012	0.587265	39	5	0.399389	0.33653
histone deacetylase binding	GO:0042826	72	10	0.146574	0.432343	72	9	0.303635	0.311213
dynein intermediate chain binding	GO:0045505	15	3	0.147196	0.796986	15	3	0.152351	0.781216
protein serine/threonine/tyrosine kinase activity	GO:0004712	23	4	0.147463	0.657224	22	3	0.447697	0.398224
SNARE binding	GO:0000149	38	6	0.149651	0.560597	38	7	0.0798168	0.698978
transcription regulatory region DNA binding	GO:0044212	126	16	0.155422	0.342731	131	15	0.357224	0.223507
gamma-catenin binding	GO:0045295	8	2	0.157993	1.02013	8	2	0.162113	1.00436
oxidoreductase activity, acting on paired donors, with incorporation or reduction of molecular oxygen, reduced flavin or flavoprotein as one donor, and incorporation of one atom of oxygen	GO:0016712	8	2	0.157993	1.02013	6	0	1	#NUM!
GABA receptor binding	GO:0050811	8	2	0.157993	1.02013	8	1	0.536388	0.311213
histone methyltransferase activity (H3-K9 specific)	GO:0046974	8	2	0.157993	1.02013	9	1	0.578891	0.19343
nuclease activity	GO:0004518	8	2	0.157993	1.02013	8	1	0.536388	0.311213
DNA binding, bending	GO:0008301	8	2	0.157993	1.02013	8	1	0.536388	0.311213
4 iron, 4 sulfur cluster binding	GO:0051539	26	0	0.164307	#NUM!	26	1	0.508022	-0.867442
mRNA 3'-UTR AU-rich region binding	GO:0035925	16	3	0.16972	0.732447	16	3	0.175489	0.716678
telomerase RNA binding	GO:0070034	16	3	0.16972	0.732447	16	2	0.652844	0.311213
histone kinase activity (H3-T11 specific)	GO:0035402	2	1	0.172162	1.71328	2	1	0.174767	1.69751
8-oxo-7,8-dihydrodeoxyguanosine triphosphate pyrophosphatase activity	GO:0035539	2	1	0.172162	1.71328	2	0	1	#NUM!
thrombospondin receptor activity	GO:0070053	2	1	0.172162	1.71328	3	1	0.250355	1.29204
structural molecule activity conferring elasticity	GO:0097493	2	1	0.172162	1.71328	2	1	0.174767	1.69751
estrogen receptor activity	GO:0030284	2	1	0.172162	1.71328	2	1	0.174767	1.69751
RNA polymerase I core binding	GO:0001042	2	1	0.172162	1.71328	2	1	0.174767	1.69751
FBXO family protein binding	GO:0098770	2	1	0.172162	1.71328	2	1	0.174767	1.69751
laminin receptor activity	GO:0005055	2	1	0.172162	1.71328	2	1	0.174767	1.69751
protein O-GlcNAc transferase activity	GO:0097363	2	1	0.172162	1.71328	2	1	0.174767	1.69751
polynucleotide 3'-phosphatase activity	GO:0046403	2	1	0.172162	1.71328	2	0	1	#NUM!
UDP-glycosyltransferase activity	GO:0008194	2	1	0.172162	1.71328	2	1	0.174767	1.69751
fucosyltransferase activity	GO:0008417	2	1	0.172162	1.71328	2	0	1	#NUM!
apolipoprotein A-I receptor binding	GO:0034191	2	1	0.172162	1.71328	2	1	0.174767	1.69751
5'-deoxyribose-5-phosphate lyase activity	GO:0051575	2	1	0.172162	1.71328	2	1	0.174767	1.69751
8-hydroxy-2'-deoxyguanosine DNA binding	GO:1905773	2	1	0.172162	1.71328	2	1	0.174767	1.69751
alanine-tRNA ligase activity	GO:0004813	2	1	0.172162	1.71328	2	1	0.174767	1.69751
steroid delta-isomerase activity	GO:0004769	2	1	0.172162	1.71328	2	1	0.174767	1.69751
telethonin binding	GO:0031433	2	1	0.172162	1.71328	2	1	0.174767	1.69751
type 2A serotonin receptor binding	GO:0031826	2	1	0.172162	1.71328	2	1	0.174767	1.69751
keratin filament binding	GO:1990254	2	1	0.172162	1.71328	2	1	0.174767	1.69751
pyruvate dehydrogenase (acetyl-transferring) kinase activity	GO:0004740	2	1	0.172162	1.71328	2	1	0.174767	1.69751
mechanosensitive ion channel activity	GO:0008381	2	1	0.172162	1.71328	2	1	0.174767	1.69751
estrogen response element binding	GO:0034056	2	1	0.172162	1.71328	2	1	0.174767	1.69751
transferrin transmembrane transporter activity	GO:0033570	2	1	0.172162	1.71328	2	1	0.174767	1.69751
histone demethylase activity (H3-dimethyl-K4 specific)	GO:0034648	2	1	0.172162	1.71328	2	1	0.174767	1.69751
erythropoietin receptor binding	GO:0005128	2	1	0.172162	1.71328	2	1	0.174767	1.69751
poly-pyrimidine tract binding	GO:0008187	2	1	0.172162	1.71328	2	0	1	#NUM!
vitamin D3 25-hydroxylase activity	GO:0030343	2	1	0.172162	1.71328	1	0	1	#NUM!
sequence-specific single stranded DNA binding	GO:0098847	2	1	0.172162	1.71328	2	1	0.174767	1.69751
endoribonuclease activity, cleaving miRNA-paired mRNA	GO:0090624	2	1	0.172162	1.71328	2	1	0.174767	1.69751
peroxisome targeting sequence binding	GO:0000268	2	1	0.172162	1.71328	2	1	0.174767	1.69751
dATP binding	GO:0032564	2	1	0.172162	1.71328	2	1	0.174767	1.69751
HLH domain binding	GO:0043398	2	1	0.172162	1.71328	2	1	0.174767	1.69751
acetate-CoA ligase activity	GO:0003987	2	1	0.172162	1.71328	2	1	0.174767	1.69751
8-oxo-7,8-dihydroguanosine triphosphate pyrophosphatase activity	GO:0008413	2	1	0.172162	1.71328	2	0	1	#NUM!
L-alanine transmembrane transporter activity	GO:0015180	2	1	0.172162	1.71328	2	1	0.174767	1.69751
chondroitin sulfate proteoglycan binding	GO:0035373	2	1	0.172162	1.71328	2	1	0.174767	1.69751
double-stranded DNA 3'-5' exodeoxyribonuclease activity	GO:0008311	2	1	0.172162	1.71328	2	1	0.174767	1.69751
allyl-alcohol dehydrogenase activity	GO:0047655	2	1	0.172162	1.71328	2	0	1	#NUM!
interleukin-1 receptor activity	GO:0004908	2	1	0.172162	1.71328	2	1	0.174767	1.69751
non-sequence-specific DNA binding, bending	GO:0044378	2	1	0.172162	1.71328	2	0	1	#NUM!
GMP binding	GO:0019002	2	1	0.172162	1.71328	2	2	0.00837293	2.39065
platelet activating factor receptor activity	GO:0004992	2	1	0.172162	1.71328	2	1	0.174767	1.69751
chemokine receptor activity	GO:0004950	2	1	0.172162	1.71328	1	0	1	#NUM!
calcium-transporting ATPase activity	GO:0005388	2	1	0.172162	1.71328	2	0	1	#NUM!
DNA ligase (ATP) activity	GO:0003910	2	1	0.172162	1.71328	3	1	0.250355	1.29204
phosphodiesterase I activity	GO:0004528	2	1	0.172162	1.71328	2	1	0.174767	1.69751
interleukin-33 receptor activity	GO:0002114	2	1	0.172162	1.71328	2	1	0.174767	1.69751
serotonin binding	GO:0051378	2	1	0.172162	1.71328	2	1	0.174767	1.69751
telomeric repeat-containing RNA binding	GO:0061752	2	1	0.172162	1.71328	2	1	0.174767	1.69751
L-aspartate:2-oxoglutarate aminotransferase activity	GO:0004069	2	1	0.172162	1.71328	2	1	0.174767	1.69751
flavin-linked sulfhydryl oxidase activity	GO:0016971	2	1	0.172162	1.71328	2	0	1	#NUM!
long-chain-3-hydroxyacyl-CoA dehydrogenase activity	GO:0016509	2	1	0.172162	1.71328	2	1	0.174767	1.69751
molecular function regulator	GO:0098772	2	1	0.172162	1.71328	2	1	0.174767	1.69751
double-stranded DNA-dependent ATPase activity	GO:0033676	2	1	0.172162	1.71328	2	0	1	#NUM!
androgen binding	GO:0005497	2	1	0.172162	1.71328	4	0	1	#NUM!
N-methyltransferase activity	GO:0008170	2	1	0.172162	1.71328	2	0	1	#NUM!
macrophage migration inhibitory factor binding	GO:0035718	2	1	0.172162	1.71328	2	1	0.174767	1.69751
double-stranded DNA exodeoxyribonuclease activity	GO:0008309	2	1	0.172162	1.71328	2	1	0.174767	1.69751
transcription termination site sequence-specific DNA binding	GO:0001147	2	1	0.172162	1.71328	2	1	0.174767	1.69751
channel activity	GO:0015267	2	1	0.172162	1.71328	3	1	0.250355	1.29204
transferrin receptor activity	GO:0004998	2	1	0.172162	1.71328	2	1	0.174767	1.69751
receptor serine/threonine kinase binding	GO:0033612	2	1	0.172162	1.71328	2	1	0.174767	1.69751
deubiquitinase activator activity	GO:0035800	2	1	0.172162	1.71328	2	2	0.00837293	2.39065
lysine N-acetyltransferase activity, acting on acetyl phosphate as donor	GO:0004468	2	1	0.172162	1.71328	2	1	0.174767	1.69751
histone deacetylase regulator activity	GO:0035033	2	1	0.172162	1.71328	2	1	0.174767	1.69751
histone methyltransferase activity (H3-K27 specific)	GO:0046976	2	1	0.172162	1.71328	2	0	1	#NUM!
type 1 fibroblast growth factor receptor binding	GO:0005105	2	1	0.172162	1.71328	2	1	0.174767	1.69751
kinase inhibitor activity	GO:0019210	2	1	0.172162	1.71328	1	1	0.0915698	2.39065
H3 histone acetyltransferase activity	GO:0010484	2	1	0.172162	1.71328	2	1	0.174767	1.69751
brain-derived neurotrophic factor binding	GO:0048403	2	1	0.172162	1.71328	2	1	0.174767	1.69751
L-histidine transmembrane transporter activity	GO:0005290	2	1	0.172162	1.71328	2	1	0.174767	1.69751
NFAT protein binding	GO:0051525	2	1	0.172162	1.71328	2	1	0.174767	1.69751
4-alpha-hydroxytetrahydrobiopterin dehydratase activity	GO:0008124	2	1	0.172162	1.71328	2	1	0.174767	1.69751
tRNA-specific adenosine-34 deaminase activity	GO:0052717	2	1	0.172162	1.71328	2	1	0.174767	1.69751
GPI-anchor transamidase activity	GO:0003923	2	1	0.172162	1.71328	2	0	1	#NUM!
transforming growth factor beta receptor, inhibitory cytoplasmic mediator activity	GO:0030617	2	1	0.172162	1.71328	2	1	0.174767	1.69751
bis(5'-nucleosyl)-tetraphosphatase (asymmetrical) activity	GO:0004081	2	1	0.172162	1.71328	2	0	1	#NUM!
protein-glutamine gamma-glutamyltransferase activity	GO:0003810	2	1	0.172162	1.71328	2	1	0.174767	1.69751
exoribonuclease activity	GO:0004532	2	1	0.172162	1.71328	3	2	0.0235898	1.98519
single-stranded DNA-dependent ATPase activity	GO:0043142	2	1	0.172162	1.71328	2	1	0.174767	1.69751
L-asparagine transmembrane transporter activity	GO:0015182	2	1	0.172162	1.71328	2	1	0.174767	1.69751
DNA ligase activity	GO:0003909	2	1	0.172162	1.71328	3	1	0.250355	1.29204
electron transfer activity	GO:0009055	42	1	0.176095	-1.33125	44	1	0.181666	-1.39354
metallocarboxypeptidase activity	GO:0004181	9	2	0.191555	0.902346	8	2	0.162113	1.00436
protein kinase B binding	GO:0043422	9	2	0.191555	0.902346	9	2	0.196371	0.886577
sequence-specific double-stranded DNA binding	GO:1990837	9	2	0.191555	0.902346	9	2	0.196371	0.886577
insulin receptor substrate binding	GO:0043560	9	2	0.191555	0.902346	9	2	0.196371	0.886577
actinin binding	GO:0042805	9	2	0.191555	0.902346	9	2	0.196371	0.886577
steroid hydroxylase activity	GO:0008395	9	2	0.191555	0.902346	7	0	1	#NUM!
1-acylglycerol-3-phosphate O-acyltransferase activity	GO:0003841	9	2	0.191555	0.902346	10	2	0.231388	0.781216
peroxisome proliferator activated receptor binding	GO:0042975	9	2	0.191555	0.902346	9	2	0.196371	0.886577
scavenger receptor activity	GO:0005044	17	3	0.193148	0.671823	18	2	0.677753	0.19343
ionotropic glutamate receptor binding	GO:0035255	17	3	0.193148	0.671823	17	3	0.199516	0.656053
endopeptidase activity	GO:0004175	31	5	0.194943	0.581874	34	5	0.233843	0.473731
peptidase activity	GO:0008233	31	5	0.194943	0.581874	33	4	0.538855	0.280441
lipid binding	GO:0008289	68	9	0.203647	0.384141	69	8	0.525412	0.235989
phospholipid binding	GO:0005543	49	7	0.204679	0.460514	48	11	0.00337916	0.917348
steroid hormone receptor activity	GO:0003707	33	5	0.215564	0.519354	33	4	0.538855	0.280441
phosphatase binding	GO:0019902	33	5	0.215564	0.519354	36	5	0.375084	0.416573
insulin receptor binding	GO:0005158	18	3	0.217312	0.614664	18	3	0.22426	0.598895
nucleic acid binding	GO:0003676	75	10	0.21839	0.391521	79	11	0.164698	0.419102
RNA cap binding	GO:0000339	10	2	0.225916	0.796986	10	2	0.231388	0.781216
S100 protein binding	GO:0044548	10	2	0.225916	0.796986	10	2	0.231388	0.781216
G-protein alpha-subunit binding	GO:0001965	10	2	0.225916	0.796986	10	2	0.231388	0.781216
Rac GTPase binding	GO:0048365	34	5	0.227324	0.489501	35	5	0.247116	0.444744
gamma-tubulin binding	GO:0043015	19	3	0.242052	0.560597	20	4	0.104003	0.781216
cysteine-type peptidase activity	GO:0008234	19	3	0.242052	0.560597	19	2	0.69103	0.139362
potassium channel regulator activity	GO:0015459	19	3	0.242052	0.560597	19	2	0.69103	0.139362
type III transforming growth factor beta receptor binding	GO:0034714	3	1	0.246803	1.30781	3	0	1	#NUM!
natural killer cell lectin-like receptor binding	GO:0046703	3	1	0.246803	1.30781	3	1	0.250355	1.29204
tumor necrosis factor binding	GO:0043120	3	1	0.246803	1.30781	3	1	0.250355	1.29204
interleukin-1 binding	GO:0019966	3	1	0.246803	1.30781	3	1	0.250355	1.29204
high-density lipoprotein particle binding	GO:0008035	3	1	0.246803	1.30781	3	1	0.250355	1.29204
Toll-like receptor 4 binding	GO:0035662	3	1	0.246803	1.30781	4	0	1	#NUM!
syntaxin-3 binding	GO:0030348	3	1	0.246803	1.30781	3	1	0.250355	1.29204
P-TEFb complex binding	GO:0106140	3	1	0.246803	1.30781	3	1	0.250355	1.29204
phenylalanine 4-monooxygenase activity	GO:0004505	3	1	0.246803	1.30781	3	1	0.250355	1.29204
phosphatidylinositol 3-kinase regulator activity	GO:0035014	3	1	0.246803	1.30781	3	1	0.250355	1.29204
BMP receptor activity	GO:0098821	3	1	0.246803	1.30781	3	1	0.250355	1.29204
apolipoprotein A-I binding	GO:0034186	3	1	0.246803	1.30781	3	1	0.250355	1.29204
sulfate binding	GO:0043199	3	1	0.246803	1.30781	3	1	0.250355	1.29204
nerve growth factor binding	GO:0048406	3	1	0.246803	1.30781	4	0	1	#NUM!
DNA-dependent protein kinase activity	GO:0004677	3	1	0.246803	1.30781	3	1	0.250355	1.29204
estrogen 16-alpha-hydroxylase activity	GO:0101020	3	1	0.246803	1.30781	2	1	0.174767	1.69751
sodium channel activity	GO:0005272	3	1	0.246803	1.30781	2	0	1	#NUM!
glycogen phosphorylase activity	GO:0008184	3	1	0.246803	1.30781	3	1	0.250355	1.29204
dipeptidyl-peptidase activity	GO:0008239	3	1	0.246803	1.30781	4	1	0.31903	1.00436
SHG alpha-glucan phosphorylase activity	GO:0102499	3	1	0.246803	1.30781	3	1	0.250355	1.29204
protein kinase C inhibitor activity	GO:0008426	3	1	0.246803	1.30781	3	1	0.250355	1.29204
protein phosphatase 2B binding	GO:0030346	3	1	0.246803	1.30781	3	1	0.250355	1.29204
Rab geranylgeranyltransferase activity	GO:0004663	3	1	0.246803	1.30781	3	1	0.250355	1.29204
sodium ion binding	GO:0031402	3	1	0.246803	1.30781	3	1	0.250355	1.29204
Rho GDP-dissociation inhibitor activity	GO:0005094	3	1	0.246803	1.30781	3	0	1	#NUM!
carbonate dehydratase activity	GO:0004089	3	1	0.246803	1.30781	6	1	0.438107	0.598895
transforming growth factor beta receptor activity, type II	GO:0005026	3	1	0.246803	1.30781	3	0	1	#NUM!
estradiol 17-beta-dehydrogenase activity	GO:0004303	3	1	0.246803	1.30781	3	1	0.250355	1.29204
linear malto-oligosaccharide phosphorylase activity	GO:0102250	3	1	0.246803	1.30781	3	1	0.250355	1.29204
activin receptor activity, type I	GO:0016361	3	1	0.246803	1.30781	3	1	0.250355	1.29204
beta-2 adrenergic receptor binding	GO:0031698	3	1	0.246803	1.30781	3	1	0.250355	1.29204
insulin binding	GO:0043559	3	1	0.246803	1.30781	3	1	0.250355	1.29204
mismatched DNA binding	GO:0030983	3	1	0.246803	1.30781	3	0	1	#NUM!
phosphopyruvate hydratase activity	GO:0004634	3	1	0.246803	1.30781	3	1	0.250355	1.29204
tRNA-intron endonuclease activity	GO:0000213	3	1	0.246803	1.30781	3	1	0.250355	1.29204
kynurenine-oxoglutarate transaminase activity	GO:0016212	3	1	0.246803	1.30781	3	1	0.250355	1.29204
RNA-DNA hybrid ribonuclease activity	GO:0004523	3	1	0.246803	1.30781	3	1	0.250355	1.29204
caffeine oxidase activity	GO:0034875	3	1	0.246803	1.30781	2	0	1	#NUM!
telomeric D-loop binding	GO:0061821	3	1	0.246803	1.30781	3	1	0.250355	1.29204
peptidase activator activity involved in apoptotic process	GO:0016505	3	1	0.246803	1.30781	3	0	1	#NUM!
AF-2 domain binding	GO:0050682	3	1	0.246803	1.30781	3	1	0.250355	1.29204
STAT family protein binding	GO:0097677	3	1	0.246803	1.30781	3	1	0.250355	1.29204
phosphatidylcholine-translocating ATPase activity	GO:0090554	3	1	0.246803	1.30781	3	1	0.250355	1.29204
aromatase activity	GO:0070330	3	1	0.246803	1.30781	4	1	0.31903	1.00436
heparan sulfate binding	GO:1904399	3	1	0.246803	1.30781	3	1	0.250355	1.29204
fibroblast growth factor-activated receptor activity	GO:0005007	3	1	0.246803	1.30781	3	1	0.250355	1.29204
sphingolipid binding	GO:0046625	3	1	0.246803	1.30781	3	1	0.250355	1.29204
phospholipid scramblase activity	GO:0017128	3	1	0.246803	1.30781	3	1	0.250355	1.29204
kinetochore binding	GO:0043515	3	1	0.246803	1.30781	3	1	0.250355	1.29204
5'-flap endonuclease activity	GO:0017108	3	1	0.246803	1.30781	3	1	0.250355	1.29204
high voltage-gated calcium channel activity	GO:0008331	3	1	0.246803	1.30781	3	1	0.250355	1.29204
death domain binding	GO:0070513	3	1	0.246803	1.30781	3	1	0.250355	1.29204
protein tyrosine/serine/threonine phosphatase activity	GO:0008138	20	0	0.250224	#NUM!	20	0	0.250093	#NUM!
DNA-binding transcription factor activity, RNA polymerase II-specific	GO:0000981	655	67	0.250699	0.126481	676	72	0.160095	0.151127
protein N-terminus binding	GO:0047485	86	11	0.250906	0.349972	88	12	0.137883	0.398224
methylated histone binding	GO:0035064	36	1	0.251735	-1.1771	36	1	0.251292	-1.19286
DNA-directed 5'-3' RNA polymerase activity	GO:0003899	22	0	0.25531	#NUM!	23	0	0.263125	#NUM!
protein tyrosine kinase activity	GO:0004713	61	8	0.258083	0.374991	61	8	0.264164	0.359222
protein transporter activity	GO:0008565	11	2	0.260659	0.701676	11	4	0.0136204	1.37905
Ral GTPase binding	GO:0017160	11	2	0.260659	0.701676	11	2	0.26674	0.685906
cytoskeletal adaptor activity	GO:0008093	11	2	0.260659	0.701676	11	3	0.0723056	1.09137
protein kinase A catalytic subunit binding	GO:0034236	11	2	0.260659	0.701676	11	2	0.26674	0.685906
serine-type peptidase activity	GO:0008236	11	2	0.260659	0.701676	13	0	0.623702	#NUM!
C2H2 zinc finger domain binding	GO:0070742	11	2	0.260659	0.701676	11	0	0.614161	#NUM!
chemoattractant activity	GO:0042056	11	2	0.260659	0.701676	13	2	0.33709	0.518852
copper ion binding	GO:0005507	23	0	0.260918	#NUM!	24	1	0.719773	-0.7874
cholesterol binding	GO:0015485	23	0	0.260918	#NUM!	25	0	0.162712	#NUM!
serine-type endopeptidase inhibitor activity	GO:0004867	24	4	0.268333	0.614664	25	4	0.281133	0.558073
activating transcription factor binding	GO:0033613	24	4	0.268333	0.614664	25	3	0.495036	0.270391
heat shock protein binding	GO:0031072	42	6	0.26996	0.460514	42	6	0.274108	0.444744
phosphoprotein binding	GO:0051219	25	4	0.277384	0.573842	25	3	0.495036	0.270391
phosphatidylinositol-3,4,5-trisphosphate binding	GO:0005547	26	4	0.287907	0.534622	29	5	0.181793	0.632796
serine-type endopeptidase activity	GO:0004252	26	4	0.287907	0.534622	27	5	0.0949058	0.704255
protein tyrosine kinase binding	GO:1990782	12	2	0.295437	0.614664	12	2	0.302071	0.598895
double-stranded RNA binding	GO:0003725	47	6	0.312203	0.348036	48	7	0.202797	0.465363
Rap guanyl-nucleotide exchange factor activity	GO:0017034	4	1	0.314724	1.02013	4	1	0.31903	1.00436
clathrin light chain binding	GO:0032051	4	1	0.314724	1.02013	4	1	0.31903	1.00436
AT DNA binding	GO:0003680	4	1	0.314724	1.02013	4	1	0.31903	1.00436
selenocysteine insertion sequence binding	GO:0035368	4	1	0.314724	1.02013	4	1	0.31903	1.00436
WD40-repeat domain binding	GO:0071987	4	1	0.314724	1.02013	4	2	0.0443307	1.69751
Toll-like receptor binding	GO:0035325	4	1	0.314724	1.02013	4	2	0.0443307	1.69751
S-adenosyl-L-methionine binding	GO:1904047	4	1	0.314724	1.02013	4	0	1	#NUM!
phosphatidylinositol-3,4-bisphosphate 5-kinase activity	GO:0052812	4	1	0.314724	1.02013	3	0	1	#NUM!
single-stranded telomeric DNA binding	GO:0043047	4	1	0.314724	1.02013	4	1	0.31903	1.00436
RING-like zinc finger domain binding	GO:0071535	4	1	0.314724	1.02013	4	2	0.0443307	1.69751
pre-mRNA 3'-splice site binding	GO:0030628	4	1	0.314724	1.02013	4	0	1	#NUM!
acetyl-CoA C-acyltransferase activity	GO:0003988	4	1	0.314724	1.02013	4	1	0.31903	1.00436
histone methyltransferase activity (H3-K4 specific)	GO:0042800	4	1	0.314724	1.02013	4	0	1	#NUM!
C-C chemokine receptor activity	GO:0016493	4	1	0.314724	1.02013	3	0	1	#NUM!
3',5'-cyclic-nucleotide phosphodiesterase activity	GO:0004114	4	1	0.314724	1.02013	4	1	0.31903	1.00436
glucuronosyltransferase activity	GO:0015020	4	1	0.314724	1.02013	4	1	0.31903	1.00436
mediator complex binding	GO:0036033	4	1	0.314724	1.02013	3	0	1	#NUM!
GABA-gated chloride ion channel activity	GO:0022851	4	1	0.314724	1.02013	4	1	0.31903	1.00436
ATP-dependent microtubule motor activity, minus-end-directed	GO:0008569	4	1	0.314724	1.02013	4	1	0.31903	1.00436
5'-3' exonuclease activity	GO:0008409	4	1	0.314724	1.02013	4	1	0.31903	1.00436
uracil DNA N-glycosylase activity	GO:0004844	4	1	0.314724	1.02013	4	1	0.31903	1.00436
exonuclease activity	GO:0004527	4	1	0.314724	1.02013	4	1	0.31903	1.00436
L-glutamine transmembrane transporter activity	GO:0015186	4	1	0.314724	1.02013	4	1	0.31903	1.00436
RNA-dependent ATPase activity	GO:0008186	4	1	0.314724	1.02013	4	1	0.31903	1.00436
acylglycerol lipase activity	GO:0047372	4	1	0.314724	1.02013	4	1	0.31903	1.00436
MHC class I protein complex binding	GO:0023024	4	1	0.314724	1.02013	4	0	1	#NUM!
type II transforming growth factor beta receptor binding	GO:0005114	4	1	0.314724	1.02013	4	1	0.31903	1.00436
pre-miRNA binding	GO:0070883	4	1	0.314724	1.02013	4	1	0.31903	1.00436
supercoiled DNA binding	GO:0097100	4	1	0.314724	1.02013	4	0	1	#NUM!
long-chain-enoyl-CoA hydratase activity	GO:0016508	4	1	0.314724	1.02013	4	1	0.31903	1.00436
angiostatin binding	GO:0043532	4	1	0.314724	1.02013	3	1	0.250355	1.29204
histone methyltransferase binding	GO:1990226	4	1	0.314724	1.02013	4	1	0.31903	1.00436
phosphatidylinositol-4,5-bisphosphate 3-kinase activity	GO:0046934	4	1	0.314724	1.02013	3	0	1	#NUM!
ubiquitinyl hydrolase activity	GO:0101005	4	1	0.314724	1.02013	4	1	0.31903	1.00436
BAT3 complex binding	GO:1904288	4	1	0.314724	1.02013	4	2	0.0443307	1.69751
phosphoric diester hydrolase activity	GO:0008081	4	1	0.314724	1.02013	4	2	0.0443307	1.69751
lipoprotein particle binding	GO:0071813	4	1	0.314724	1.02013	5	1	0.381422	0.781216
SUMO ligase activity	GO:0061665	4	1	0.314724	1.02013	5	2	0.0694595	1.47436
beta-1 adrenergic receptor binding	GO:0031697	4	1	0.314724	1.02013	4	0	1	#NUM!
peptide-lysine-N-acetyltransferase activity	GO:0061733	4	1	0.314724	1.02013	3	1	0.250355	1.29204
Hsp90 protein binding	GO:0051879	29	4	0.326775	0.425422	29	5	0.181793	0.632796
lipopolysaccharide binding	GO:0001530	13	2	0.329963	0.534622	14	2	0.371558	0.444744
myosin binding	GO:0017022	13	2	0.329963	0.534622	13	2	0.33709	0.518852
pre-mRNA binding	GO:0036002	13	2	0.329963	0.534622	13	2	0.33709	0.518852
MHC class I protein binding	GO:0042288	13	2	0.329963	0.534622	12	2	0.302071	0.598895
MHC class II protein complex binding	GO:0023026	13	2	0.329963	0.534622	12	2	0.302071	0.598895
dynein complex binding	GO:0070840	13	2	0.329963	0.534622	13	2	0.33709	0.518852
extracellular matrix structural constituent conferring tensile strength	GO:0030020	13	2	0.329963	0.534622	13	1	1	-0.174295
muscle alpha-actinin binding	GO:0051371	13	2	0.329963	0.534622	14	2	0.371558	0.444744
methyl-CpG binding	GO:0008327	13	2	0.329963	0.534622	13	1	1	-0.174295
frizzled binding	GO:0005109	13	2	0.329963	0.534622	14	3	0.130283	0.850209
protein serine/threonine phosphatase activity	GO:0004722	33	1	0.359953	-1.09008	33	1	0.36087	-1.10585
GTPase activating protein binding	GO:0032794	14	2	0.363999	0.460514	14	2	0.371558	0.444744
protein phosphatase inhibitor activity	GO:0004864	14	2	0.363999	0.460514	16	2	0.652844	0.311213
translation elongation factor activity	GO:0003746	14	2	0.363999	0.460514	14	2	0.371558	0.444744
glutathione transferase activity	GO:0004364	14	2	0.363999	0.460514	14	2	0.371558	0.444744
G-protein beta/gamma-subunit complex binding	GO:0031683	14	2	0.363999	0.460514	14	1	1	-0.248403
GTP-Rho binding	GO:0017049	14	2	0.363999	0.460514	15	3	0.152351	0.781216
death receptor binding	GO:0005123	14	2	0.363999	0.460514	14	2	0.371558	0.444744
GTPase activity	GO:0003924	188	13	0.36601	-0.265069	191	13	0.308073	-0.29667
manganese ion binding	GO:0030145	35	1	0.366633	-1.14892	37	2	0.575915	-0.527117
DNA binding	GO:0003677	718	71	0.370783	0.0926341	740	76	0.280077	0.114737
C-C chemokine binding	GO:0019957	5	1	0.37653	0.796986	4	0	1	#NUM!
protein tyrosine kinase activator activity	GO:0030296	5	1	0.37653	0.796986	6	0	1	#NUM!
potassium channel inhibitor activity	GO:0019870	5	1	0.37653	0.796986	5	1	0.381422	0.781216
structural constituent of myelin sheath	GO:0019911	5	1	0.37653	0.796986	5	0	1	#NUM!
virion binding	GO:0046790	5	1	0.37653	0.796986	6	2	0.0980013	1.29204
MHC class II protein binding	GO:0042289	5	1	0.37653	0.796986	5	0	1	#NUM!
hydrolase activity, acting on carbon-nitrogen (but not peptide) bonds	GO:0016810	5	1	0.37653	0.796986	5	1	0.381422	0.781216
ferroxidase activity	GO:0004322	5	1	0.37653	0.796986	5	0	1	#NUM!
neurexin family protein binding	GO:0042043	5	1	0.37653	0.796986	6	1	0.438107	0.598895
poly(G) binding	GO:0034046	5	1	0.37653	0.796986	5	1	0.381422	0.781216
vascular endothelial growth factor-activated receptor activity	GO:0005021	5	1	0.37653	0.796986	5	1	0.381422	0.781216
class I DNA-(apurinic or apyrimidinic site) endonuclease activity	GO:0140078	5	1	0.37653	0.796986	6	1	0.438107	0.598895
aspartic-type endopeptidase activity	GO:0004190	5	1	0.37653	0.796986	5	1	0.381422	0.781216
ferric iron binding	GO:0008199	5	1	0.37653	0.796986	4	0	1	#NUM!
interleukin-1 receptor binding	GO:0005149	5	1	0.37653	0.796986	6	1	0.438107	0.598895
antiporter activity	GO:0015297	5	1	0.37653	0.796986	5	1	0.381422	0.781216
G-quadruplex RNA binding	GO:0002151	5	1	0.37653	0.796986	5	1	0.381422	0.781216
ubiquinol-cytochrome-c reductase activity	GO:0008121	5	1	0.37653	0.796986	5	1	0.381422	0.781216
snRNA binding	GO:0017069	5	1	0.37653	0.796986	4	0	1	#NUM!
1-phosphatidylinositol-4-phosphate 5-kinase activity	GO:0016308	5	1	0.37653	0.796986	5	1	0.381422	0.781216
U4 snRNA binding	GO:0030621	5	1	0.37653	0.796986	5	1	0.381422	0.781216
small protein activating enzyme binding	GO:0044388	5	1	0.37653	0.796986	5	1	0.381422	0.781216
non-membrane spanning protein tyrosine phosphatase activity	GO:0004726	5	1	0.37653	0.796986	5	1	0.381422	0.781216
guanylate kinase activity	GO:0004385	5	1	0.37653	0.796986	4	1	0.31903	1.00436
aspartic endopeptidase activity, intramembrane cleaving	GO:0042500	5	1	0.37653	0.796986	5	1	0.381422	0.781216
GABA-A receptor activity	GO:0004890	5	1	0.37653	0.796986	5	1	0.381422	0.781216
anaphase-promoting complex binding	GO:0010997	5	1	0.37653	0.796986	6	1	0.438107	0.598895
U1 snRNA binding	GO:0030619	5	1	0.37653	0.796986	5	2	0.0694595	1.47436
calcium-dependent protein binding	GO:0048306	37	5	0.378215	0.404944	38	3	1	-0.14832
DNA-dependent ATPase activity	GO:0008094	15	0	0.38928	#NUM!	16	0	0.390223	#NUM!
Wnt-protein binding	GO:0017147	15	0	0.38928	#NUM!	15	1	1	-0.317396
Rab guanyl-nucleotide exchange factor activity	GO:0017112	16	0	0.389934	#NUM!	16	1	1	-0.381935
NADP binding	GO:0050661	16	0	0.389934	#NUM!	16	0	0.390223	#NUM!
proton-transporting ATPase activity, rotational mechanism	GO:0046961	17	0	0.393465	#NUM!	17	1	1	-0.442559
structural constituent of nuclear pore	GO:0017056	17	0	0.393465	#NUM!	18	2	0.677753	0.19343
MAP kinase kinase kinase activity	GO:0004709	17	0	0.393465	#NUM!	16	0	0.390223	#NUM!
nuclear receptor binding	GO:0016922	17	0	0.393465	#NUM!	16	0	0.390223	#NUM!
signaling receptor activity	GO:0038023	68	8	0.393927	0.266358	73	7	0.838189	0.0461048
Rho guanyl-nucleotide exchange factor activity	GO:0005089	40	5	0.403221	0.326982	42	4	0.791377	0.0392789
chromatin DNA binding	GO:0031490	40	5	0.403221	0.326982	39	5	0.399389	0.33653
voltage-gated potassium channel activity	GO:0005249	19	0	0.407798	#NUM!	21	1	0.715587	-0.653868
receptor signaling complex adaptor activity	GO:0030159	19	0	0.407798	#NUM!	18	2	0.677753	0.19343
damaged DNA binding	GO:0003684	41	5	0.413245	0.30229	41	5	0.419975	0.28652
cysteine-type endopeptidase activity	GO:0004197	41	5	0.413245	0.30229	40	3	1	-0.199613
spectrin binding	GO:0030507	20	3	0.417979	0.509304	21	4	0.119654	0.732426
nuclear hormone receptor binding	GO:0035257	20	3	0.417979	0.509304	20	3	0.421328	0.493534
phosphoprotein phosphatase activity	GO:0004721	20	3	0.417979	0.509304	20	3	0.421328	0.493534
14-3-3 protein binding	GO:0071889	20	3	0.417979	0.509304	20	3	0.421328	0.493534
ATP-dependent RNA helicase activity	GO:0004004	20	3	0.417979	0.509304	20	2	0.704585	0.088069
polyubiquitin modification-dependent protein binding	GO:0031593	21	3	0.429793	0.460514	22	4	0.136247	0.685906
phosphatidylinositol-3-phosphate binding	GO:0032266	21	3	0.429793	0.460514	21	3	0.433843	0.444744
metalloendopeptidase activity	GO:0004222	21	3	0.429793	0.460514	26	3	0.727709	0.23117
antigen binding	GO:0003823	6	1	0.432769	0.614664	6	1	0.438107	0.598895
monooxygenase activity	GO:0004497	6	1	0.432769	0.614664	5	1	0.381422	0.781216
chemokine binding	GO:0019956	6	1	0.432769	0.614664	5	0	1	#NUM!
palmitoyltransferase activity	GO:0016409	6	1	0.432769	0.614664	6	1	0.438107	0.598895
FK506 binding	GO:0005528	6	1	0.432769	0.614664	6	1	0.438107	0.598895
proteasome-activating ATPase activity	GO:0036402	6	1	0.432769	0.614664	6	1	0.438107	0.598895
arachidonic acid epoxygenase activity	GO:0008392	6	1	0.432769	0.614664	7	0	1	#NUM!
endodeoxyribonuclease activity	GO:0004520	6	1	0.432769	0.614664	6	1	0.438107	0.598895
filamin binding	GO:0031005	6	1	0.432769	0.614664	7	1	0.489604	0.444744
CD4 receptor binding	GO:0042609	6	1	0.432769	0.614664	6	2	0.0980013	1.29204
H4 histone acetyltransferase activity	GO:0010485	6	1	0.432769	0.614664	7	1	0.489604	0.444744
complement component C1q binding	GO:0001849	6	1	0.432769	0.614664	6	1	0.438107	0.598895
dystroglycan binding	GO:0002162	6	1	0.432769	0.614664	6	1	0.438107	0.598895
proton-exporting ATPase activity, phosphorylative mechanism	GO:0008553	6	1	0.432769	0.614664	6	1	0.438107	0.598895
alcohol dehydrogenase (NADP+) activity	GO:0008106	6	1	0.432769	0.614664	6	0	1	#NUM!
DNA-(apurinic or apyrimidinic site) endonuclease activity	GO:0003906	6	1	0.432769	0.614664	7	1	0.489604	0.444744
AU-rich element binding	GO:0017091	6	1	0.432769	0.614664	6	1	0.438107	0.598895
ubiquitin-protein transferase activator activity	GO:0097027	6	1	0.432769	0.614664	6	1	0.438107	0.598895
phospholipase activity	GO:0004620	6	1	0.432769	0.614664	7	2	0.129122	1.13789
low-density lipoprotein particle receptor activity	GO:0005041	6	1	0.432769	0.614664	6	1	0.438107	0.598895
ubiquitin ligase inhibitor activity	GO:1990948	6	1	0.432769	0.614664	6	1	0.438107	0.598895
isomerase activity	GO:0016853	6	1	0.432769	0.614664	6	1	0.438107	0.598895
protein methyltransferase activity	GO:0008276	6	1	0.432769	0.614664	6	0	1	#NUM!
glutathione binding	GO:0043295	6	1	0.432769	0.614664	6	1	0.438107	0.598895
arrestin family protein binding	GO:1990763	6	1	0.432769	0.614664	5	1	0.381422	0.781216
low-density lipoprotein particle binding	GO:0030169	6	1	0.432769	0.614664	7	1	0.489604	0.444744
enoyl-CoA hydratase activity	GO:0004300	6	1	0.432769	0.614664	6	1	0.438107	0.598895
proteoglycan binding	GO:0043394	6	1	0.432769	0.614664	6	0	1	#NUM!
potassium ion binding	GO:0030955	6	1	0.432769	0.614664	6	1	0.438107	0.598895
protein serine/threonine kinase inhibitor activity	GO:0030291	6	1	0.432769	0.614664	6	1	0.438107	0.598895
phosphate ion binding	GO:0042301	6	1	0.432769	0.614664	7	2	0.129122	1.13789
aldo-keto reductase (NADP) activity	GO:0004033	6	1	0.432769	0.614664	6	0	1	#NUM!
nucleotidyltransferase activity	GO:0016779	6	1	0.432769	0.614664	6	1	0.438107	0.598895
G-quadruplex DNA binding	GO:0051880	6	1	0.432769	0.614664	5	1	0.381422	0.781216
bubble DNA binding	GO:0000405	6	1	0.432769	0.614664	6	1	0.438107	0.598895
voltage-gated calcium channel activity	GO:0005245	6	1	0.432769	0.614664	6	1	0.438107	0.598895
transition metal ion binding	GO:0046914	6	1	0.432769	0.614664	7	1	0.489604	0.444744
carbohydrate binding	GO:0030246	46	2	0.433614	-0.72907	50	3	0.622313	-0.422757
mRNA 3'-UTR binding	GO:0003730	47	2	0.437046	-0.750577	47	2	0.316244	-0.766346
histone acetyltransferase activity	GO:0004402	22	3	0.442986	0.413994	21	3	0.433843	0.444744
transporter activity	GO:0005215	22	3	0.442986	0.413994	22	2	1	-0.00724116
nuclear receptor transcription coactivator activity	GO:0030374	49	6	0.446485	0.306363	49	7	0.210133	0.444744
kinase activity	GO:0016301	50	6	0.452384	0.28616	49	5	0.80161	0.108272
SH2 domain binding	GO:0042169	23	3	0.457324	0.369542	24	4	0.271316	0.598895
GTP binding	GO:0005525	207	15	0.458516	-0.218245	212	17	0.629624	-0.132719
protein binding, bridging	GO:0030674	52	6	0.466267	0.24694	52	8	0.140417	0.518852
clathrin binding	GO:0030276	24	3	0.472595	0.326982	24	3	0.478499	0.311213
cadherin binding	GO:0045296	223	23	0.475322	0.134746	226	23	0.558043	0.105613
ATP binding	GO:0005524	846	82	0.479792	0.0726237	849	83	0.48517	0.0654355
glycosaminoglycan binding	GO:0005539	7	1	0.483944	0.460514	7	0	1	#NUM!
acetylcholine receptor binding	GO:0033130	7	1	0.483944	0.460514	7	1	0.489604	0.444744
transmitter-gated ion channel activity involved in regulation of postsynaptic membrane potential	GO:1904315	7	1	0.483944	0.460514	8	1	0.536388	0.311213
oxygen binding	GO:0019825	7	1	0.483944	0.460514	8	1	0.536388	0.311213
histone demethylase activity (H3-K9 specific)	GO:0032454	7	1	0.483944	0.460514	7	1	0.489604	0.444744
U1 snRNP binding	GO:1990446	7	1	0.483944	0.460514	7	1	0.489604	0.444744
cAMP response element binding protein binding	GO:0008140	7	1	0.483944	0.460514	8	2	0.162113	1.00436
amino acid transmembrane transporter activity	GO:0015171	7	1	0.483944	0.460514	9	2	0.196371	0.886577
CARD domain binding	GO:0050700	7	1	0.483944	0.460514	5	1	0.381422	0.781216
2-oxoglutarate-dependent dioxygenase activity	GO:0016706	7	1	0.483944	0.460514	7	1	0.489604	0.444744
signaling adaptor activity	GO:0035591	7	1	0.483944	0.460514	7	1	0.489604	0.444744
protein-lysine N-methyltransferase activity	GO:0016279	7	1	0.483944	0.460514	7	0	1	#NUM!
RAGE receptor binding	GO:0050786	7	1	0.483944	0.460514	8	0	1	#NUM!
alditol:NADP+ 1-oxidoreductase activity	GO:0004032	7	1	0.483944	0.460514	7	0	1	#NUM!
adenyl-nucleotide exchange factor activity	GO:0000774	7	1	0.483944	0.460514	7	1	0.489604	0.444744
lyase activity	GO:0016829	7	1	0.483944	0.460514	8	2	0.162113	1.00436
microtubule minus-end binding	GO:0051011	7	1	0.483944	0.460514	7	1	0.489604	0.444744
3',5'-cyclic-GMP phosphodiesterase activity	GO:0047555	7	1	0.483944	0.460514	7	1	0.489604	0.444744
symporter activity	GO:0015293	7	1	0.483944	0.460514	9	1	0.578891	0.19343
acetylglucosaminyltransferase activity	GO:0008375	7	1	0.483944	0.460514	7	1	0.489604	0.444744
titin binding	GO:0031432	7	1	0.483944	0.460514	7	2	0.129122	1.13789
platelet-derived growth factor receptor binding	GO:0005161	7	1	0.483944	0.460514	9	2	0.196371	0.886577
3-hydroxyacyl-CoA dehydrogenase activity	GO:0003857	7	1	0.483944	0.460514	7	1	0.489604	0.444744
LIM domain binding	GO:0030274	7	1	0.483944	0.460514	7	1	0.489604	0.444744
phosphatidylserine binding	GO:0001786	25	3	0.488607	0.28616	27	4	0.30497	0.481112
calcium ion binding	GO:0005509	255	26	0.502875	0.123257	268	27	0.588707	0.095504
cell adhesion molecule binding	GO:0050839	26	3	0.505186	0.24694	26	3	0.727709	0.23117
transmembrane signaling receptor activity	GO:0004888	26	3	0.505186	0.24694	31	3	0.759085	0.0552792
GTPase binding	GO:0051020	26	3	0.505186	0.24694	26	2	1	-0.174295
motor activity	GO:0003774	28	1	0.509496	-0.925781	29	1	0.513533	-0.976642
estrogen receptor binding	GO:0030331	29	1	0.512134	-0.960872	30	1	0.518181	-1.01054
single-stranded DNA binding	GO:0003697	67	4	0.519934	-0.411974	69	2	0.0889811	-1.15031
tubulin binding	GO:0015631	31	1	0.521296	-1.02756	31	2	1	-0.350186
transcription coactivator activity	GO:0003713	196	20	0.526988	0.124041	196	21	0.449775	0.157062
repressing transcription factor binding	GO:0070491	32	4	0.527589	0.326982	32	4	0.530959	0.311213
siRNA binding	GO:0035197	8	1	0.530508	0.326982	9	1	0.578891	0.19343
alpha-actinin binding	GO:0051393	8	1	0.530508	0.326982	8	1	0.536388	0.311213
Tat protein binding	GO:0030957	8	1	0.530508	0.326982	8	0	1	#NUM!
laminin binding	GO:0043236	8	1	0.530508	0.326982	9	1	0.578891	0.19343
RNA polymerase II CTD heptapeptide repeat kinase activity	GO:0008353	8	1	0.530508	0.326982	9	1	0.578891	0.19343
amino acid binding	GO:0016597	8	1	0.530508	0.326982	10	2	0.231388	0.781216
lamin binding	GO:0005521	8	1	0.530508	0.326982	8	0	1	#NUM!
fibroblast growth factor binding	GO:0017134	8	1	0.530508	0.326982	9	1	0.578891	0.19343
RNA 7-methylguanosine cap binding	GO:0000340	8	1	0.530508	0.326982	9	2	0.196371	0.886577
MAP-kinase scaffold activity	GO:0005078	8	1	0.530508	0.326982	8	1	0.536388	0.311213
acetyltransferase activity	GO:0016407	8	1	0.530508	0.326982	8	1	0.536388	0.311213
chondroitin sulfate binding	GO:0035374	8	1	0.530508	0.326982	8	1	0.536388	0.311213
cargo receptor activity	GO:0038024	8	1	0.530508	0.326982	8	1	0.536388	0.311213
snoRNA binding	GO:0030515	8	1	0.530508	0.326982	9	0	1	#NUM!
cell-cell adhesion mediator activity	GO:0098632	8	1	0.530508	0.326982	9	1	0.578891	0.19343
RNA polymerase II regulatory region sequence-specific DNA binding	GO:0000977	133	14	0.539225	0.155132	133	15	0.363268	0.208355
GTPase activator activity	GO:0005096	139	10	0.549527	-0.225465	141	10	0.462074	-0.255521
receptor tyrosine kinase binding	GO:0030971	35	4	0.551984	0.23737	37	6	0.145783	0.571496
unfolded protein binding	GO:0051082	84	9	0.563526	0.172832	84	10	0.342931	0.262422
HMG box domain binding	GO:0071837	9	1	0.572877	0.209199	12	3	0.0900818	1.00436
mitogen-activated protein kinase kinase binding	GO:0031434	9	1	0.572877	0.209199	9	1	0.578891	0.19343
nitric-oxide synthase binding	GO:0050998	9	1	0.572877	0.209199	10	2	0.231388	0.781216
Ras guanyl-nucleotide exchange factor activity	GO:0005088	9	1	0.572877	0.209199	9	1	0.578891	0.19343
RNA helicase activity	GO:0003724	9	1	0.572877	0.209199	9	2	0.196371	0.886577
profilin binding	GO:0005522	9	1	0.572877	0.209199	9	1	0.578891	0.19343
retinoid X receptor binding	GO:0046965	9	1	0.572877	0.209199	10	1	1	0.088069
antioxidant activity	GO:0016209	9	1	0.572877	0.209199	10	1	1	0.088069
GTPase inhibitor activity	GO:0005095	9	1	0.572877	0.209199	9	1	0.578891	0.19343
proton-transporting ATP synthase activity, rotational mechanism	GO:0046933	9	1	0.572877	0.209199	9	1	0.578891	0.19343
AMP binding	GO:0016208	9	1	0.572877	0.209199	9	2	0.196371	0.886577
phosphatidylinositol phospholipase C activity	GO:0004435	9	1	0.572877	0.209199	9	1	0.578891	0.19343
3'-5' exonuclease activity	GO:0008408	9	1	0.572877	0.209199	9	1	0.578891	0.19343
peptide hormone binding	GO:0017046	9	1	0.572877	0.209199	12	1	1	-0.0942525
protein phosphatase 1 binding	GO:0008157	9	1	0.572877	0.209199	10	1	1	0.088069
sequence-specific mRNA binding	GO:1990825	9	1	0.572877	0.209199	9	1	0.578891	0.19343
phospholipase binding	GO:0043274	9	1	0.572877	0.209199	9	1	0.578891	0.19343
pre-mRNA intronic binding	GO:0097157	9	1	0.572877	0.209199	9	1	0.578891	0.19343
signaling receptor binding	GO:0005102	158	16	0.574773	0.116417	165	18	0.412159	0.17508
ATPase activity	GO:0016887	94	10	0.584194	0.165714	97	9	0.860555	0.0131677
structural constituent of ribosome	GO:0003735	95	10	0.586846	0.155132	97	11	0.47536	0.213838
sequence-specific DNA binding	GO:0043565	170	17	0.589173	0.103839	167	15	1	-0.0192895
Lys63-specific deubiquitinase activity	GO:0061578	10	1	0.611428	0.103839	10	1	1	0.088069
protein-cysteine S-palmitoyltransferase activity	GO:0019706	10	1	0.611428	0.103839	10	1	1	0.088069
protein tag	GO:0031386	10	1	0.611428	0.103839	10	1	1	0.088069
vinculin binding	GO:0017166	10	1	0.611428	0.103839	10	2	0.231388	0.781216
DNA polymerase binding	GO:0070182	10	1	0.611428	0.103839	11	1	1	-0.00724116
transcription corepressor binding	GO:0001222	10	1	0.611428	0.103839	10	1	1	0.088069
cadherin binding involved in cell-cell adhesion	GO:0098641	10	1	0.611428	0.103839	10	1	1	0.088069
Lys48-specific deubiquitinase activity	GO:1990380	10	1	0.611428	0.103839	10	1	1	0.088069
transmembrane receptor protein tyrosine kinase adaptor activity	GO:0005068	10	1	0.611428	0.103839	9	1	0.578891	0.19343
cyclin-dependent protein serine/threonine kinase inhibitor activity	GO:0004861	10	1	0.611428	0.103839	10	1	1	0.088069
fatty acid binding	GO:0005504	11	0	0.614153	#NUM!	13	0	0.623702	#NUM!
fatty-acyl-CoA binding	GO:0000062	11	0	0.614153	#NUM!	11	0	0.614161	#NUM!
magnesium-dependent protein serine/threonine phosphatase activity	GO:0004724	11	0	0.614153	#NUM!	11	0	0.614161	#NUM!
dioxygenase activity	GO:0051213	11	0	0.614153	#NUM!	10	0	0.613886	#NUM!
DNA-directed DNA polymerase activity	GO:0003887	11	0	0.614153	#NUM!	10	1	1	0.088069
SUMO binding	GO:0032183	11	0	0.614153	#NUM!	11	2	0.26674	0.685906
cytochrome-c oxidase activity	GO:0004129	11	0	0.614153	#NUM!	12	1	1	-0.0942525
RNA polymerase II general transcription initiation factor activity	GO:0016251	11	0	0.614153	#NUM!	11	0	0.614161	#NUM!
NAD+ ADP-ribosyltransferase activity	GO:0003950	11	0	0.614153	#NUM!	11	0	0.614161	#NUM!
phosphatidic acid binding	GO:0070300	11	0	0.614153	#NUM!	11	0	0.614161	#NUM!
nucleoside diphosphate kinase activity	GO:0004550	12	0	0.617017	#NUM!	12	0	0.617629	#NUM!
dynein light intermediate chain binding	GO:0051959	12	0	0.617017	#NUM!	11	0	0.614161	#NUM!
peroxidase activity	GO:0004601	12	0	0.617017	#NUM!	11	0	0.614161	#NUM!
ubiquitin-specific protease binding	GO:1990381	12	0	0.617017	#NUM!	12	1	1	-0.0942525
aminopeptidase activity	GO:0004177	12	0	0.617017	#NUM!	12	0	0.617629	#NUM!
cAMP binding	GO:0030552	12	0	0.617017	#NUM!	12	0	0.617629	#NUM!
nucleosomal DNA binding	GO:0031492	12	0	0.617017	#NUM!	12	0	0.617629	#NUM!
ATP-dependent 3'-5' RNA helicase activity	GO:0034459	12	0	0.617017	#NUM!	12	0	0.617629	#NUM!
fibronectin binding	GO:0001968	12	0	0.617017	#NUM!	13	0	0.623702	#NUM!
2 iron, 2 sulfur cluster binding	GO:0051537	12	0	0.617017	#NUM!	12	0	0.617629	#NUM!
vitamin D receptor binding	GO:0042809	12	0	0.617017	#NUM!	12	0	0.617629	#NUM!
cyclosporin A binding	GO:0016018	12	0	0.617017	#NUM!	12	0	0.617629	#NUM!
lysine-acetylated histone binding	GO:0070577	13	0	0.622504	#NUM!	13	0	0.623702	#NUM!
nucleosome binding	GO:0031491	13	0	0.622504	#NUM!	13	0	0.623702	#NUM!
double-stranded DNA binding	GO:0003690	54	6	0.629386	0.209199	56	6	0.640318	0.157062
transmembrane receptor protein tyrosine phosphatase activity	GO:0005001	14	0	0.63012	#NUM!	14	0	0.631875	#NUM!
myosin V binding	GO:0031489	14	0	0.63012	#NUM!	14	0	0.631875	#NUM!
translation factor activity, RNA binding	GO:0008135	14	0	0.63012	#NUM!	14	0	0.631875	#NUM!
peptide antigen binding	GO:0042605	14	0	0.63012	#NUM!	15	1	1	-0.317396
proteasome binding	GO:0070628	14	0	0.63012	#NUM!	14	0	0.631875	#NUM!
histone deacetylase activity	GO:0004407	14	0	0.63012	#NUM!	14	0	0.631875	#NUM!
DNA helicase activity	GO:0003678	14	0	0.63012	#NUM!	14	1	1	-0.248403
ribosomal small subunit binding	GO:0043024	14	0	0.63012	#NUM!	14	0	0.631875	#NUM!
catalytic activity	GO:0003824	15	2	0.639437	0.391521	17	2	0.664948	0.250588
threonine-type endopeptidase activity	GO:0004298	15	2	0.639437	0.391521	15	2	0.641714	0.375751
poly(A) binding	GO:0008143	15	2	0.639437	0.391521	15	3	0.152351	0.781216
protease binding	GO:0002020	57	6	0.640981	0.155132	60	6	0.820624	0.088069
heparin binding	GO:0008201	58	6	0.645787	0.13774	61	6	0.822515	0.0715397
syntaxin-1 binding	GO:0017075	16	2	0.650087	0.326982	16	2	0.652844	0.311213
tau-protein kinase activity	GO:0050321	16	2	0.650087	0.326982	16	3	0.175489	0.716678
protein kinase activity	GO:0004672	138	14	0.651014	0.118227	139	15	0.458807	0.16423
integrin binding	GO:0005178	61	4	0.654977	-0.318156	65	5	0.830658	-0.174295
phosphatidylinositol-3,4-bisphosphate binding	GO:0043325	17	2	0.661753	0.266358	18	2	0.677753	0.19343
ATP-dependent DNA helicase activity	GO:0004003	17	2	0.661753	0.266358	17	1	1	-0.442559
ATPase activator activity	GO:0001671	17	2	0.661753	0.266358	18	2	0.677753	0.19343
cytokine binding	GO:0019955	17	2	0.661753	0.266358	18	2	0.677753	0.19343
protein folding chaperone	GO:0044183	17	2	0.661753	0.266358	17	2	0.664948	0.250588
cytokine receptor activity	GO:0004896	17	2	0.661753	0.266358	18	2	0.677753	0.19343
DNA replication origin binding	GO:0003688	18	2	0.674167	0.209199	19	2	0.69103	0.139362
TBP-class protein binding	GO:0017025	19	2	0.687098	0.155132	19	2	0.69103	0.139362
ubiquitin-like protein ligase binding	GO:0044389	19	2	0.687098	0.155132	19	3	0.249553	0.544827
nuclear localization sequence binding	GO:0008139	19	2	0.687098	0.155132	19	2	0.69103	0.139362
poly(U) RNA binding	GO:0008266	19	2	0.687098	0.155132	19	3	0.249553	0.544827
ATPase activity, coupled to transmembrane movement of substances	GO:0042626	19	2	0.687098	0.155132	19	2	0.69103	0.139362
methyltransferase activity	GO:0008168	20	2	0.700353	0.103839	20	1	1	-0.605078
miRNA binding	GO:0035198	20	2	0.700353	0.103839	20	2	0.704585	0.088069
protein kinase inhibitor activity	GO:0004860	21	2	0.713768	0.0550485	22	3	0.447697	0.398224
transmembrane transporter activity	GO:0022857	21	2	0.713768	0.0550485	22	3	0.447697	0.398224
rRNA binding	GO:0019843	22	1	0.715779	-0.684619	23	2	1	-0.0516929
cyclin-dependent protein serine/threonine kinase activity	GO:0004693	22	1	0.715779	-0.684619	23	0	0.263125	#NUM!
tRNA binding	GO:0000049	23	1	0.716768	-0.72907	23	1	0.717227	-0.74484
RNA polymerase II core promoter sequence-specific DNA binding	GO:0000979	24	1	0.718874	-0.77163	25	2	1	-0.135075
NAD binding	GO:0051287	25	1	0.721979	-0.812452	25	2	1	-0.135075
Ran GTPase binding	GO:0008536	26	1	0.72597	-0.851673	26	1	0.508022	-0.867442
phosphatase activity	GO:0016791	26	1	0.72597	-0.851673	27	1	0.508331	-0.905183
single-stranded RNA binding	GO:0003727	27	3	0.730739	0.209199	27	3	0.73287	0.19343
virus receptor activity	GO:0001618	29	3	0.742204	0.13774	32	3	1	0.0235305
kinesin binding	GO:0019894	30	3	0.748712	0.103839	30	4	0.348913	0.375751
promoter-specific chromatin binding	GO:1990841	32	3	0.762858	0.0393002	33	2	0.764541	-0.412706
cytokine activity	GO:0005125	35	2	0.766156	-0.455777	42	5	0.58607	0.262422
microtubule motor activity	GO:0003777	36	2	0.767898	-0.483948	37	2	0.575915	-0.527117
PDZ domain binding	GO:0030165	37	2	0.770194	-0.511347	39	3	1	-0.174295
transferase activity	GO:0016740	38	4	0.772999	0.155132	39	3	1	-0.174295
SH3/SH2 adaptor activity	GO:0005070	39	4	0.776264	0.129157	40	6	0.262004	0.493534
amyloid-beta binding	GO:0001540	41	4	0.783994	0.0791461	44	4	1	-0.00724116
cytoskeletal protein binding	GO:0008092	42	4	0.78837	0.0550485	44	3	0.794507	-0.294923
growth factor activity	GO:0008083	43	4	0.793031	0.031518	50	5	0.80412	0.088069
iron ion binding	GO:0005506	43	4	0.793031	0.031518	42	2	0.428857	-0.653868
heme binding	GO:0020037	46	3	0.795487	-0.323605	49	5	0.80161	0.108272
oxidoreductase activity	GO:0016491	49	5	0.800014	0.124041	49	3	0.621505	-0.402554
RNA binding	GO:0003723	921	85	0.804347	0.023615	928	81	0.668557	-0.0479285
structural constituent of cytoskeleton	GO:0005200	51	5	0.804759	0.0840361	53	5	0.813346	0.0298001
[truncated: 2,385 more rows]

## Sheet: HC80-99
#HC80-99(θ=0.5)		Male				Female
[truncated: 3,206 more rows]
