# Supplementary material for: Probabilistic Critical Controllability Analysis of Protein Interaction Networks Integrating Normal Brain Ageing Gene Expression Profiles
Source: Int J Mol Sci. 2021 Sep 13;22(18):9891. doi: 10.3390/ijms22189891 (PMC8465977; doi:10.3390/ijms22189891)
Supplement: Supplementary file 1 [file ijms-22-09891-s001.zip › TableS18_.xlsx]

## Sheet: EC20-39
#EC20-39(θ=0.5)		Male				Female
Gene ontology (molecular function)	Gene ontology IDs	AllGene	Critical	P-value	Enrichment(log scale)	AllGene	Critical	P-value	Enrichment(log scale)
identical protein binding	GO:0042802	742	130	5.65038e-12	0.58014	700	129	3.12967e-15	0.672433
telomeric DNA binding	GO:0042162	21	11	1.0501e-06	1.67533	20	11	3.56811e-07	1.76586
transforming growth factor beta receptor, pathway-specific cytoplasmic mediator activity	GO:0030618	5	5	8.95704e-06	2.32196	5	5	7.26015e-06	2.3637
G-rich strand telomeric DNA binding	GO:0098505	9	6	5.64794e-05	1.91649	8	5	0.00031903	1.8937
I-SMAD binding	GO:0070411	9	6	5.64794e-05	1.91649	9	6	4.43775e-05	1.95824
MAP kinase activity	GO:0004707	13	7	8.56617e-05	1.70292	13	7	6.52669e-05	1.74466
ubiquitin protein ligase binding	GO:0031625	238	41	0.000326022	0.563256	233	37	0.00126692	0.523581
beta-catenin binding	GO:0008013	59	15	0.000419007	0.952468	59	15	0.000265008	0.994214
protein phosphatase binding	GO:0019903	56	14	0.000776814	0.935661	55	13	0.00140504	0.921318
phosphotyrosine residue binding	GO:0001784	35	10	0.00145672	1.06919	33	10	0.00063118	1.16978
protein domain specific binding	GO:0019904	173	30	0.00170806	0.569861	173	26	0.0165255	0.468506
protein-containing complex binding	GO:0044877	173	30	0.00170806	0.569861	172	30	0.000791613	0.617404
RNA polymerase II distal enhancer sequence-specific DNA binding	GO:0000980	48	12	0.00181731	0.935661	46	11	0.00291825	0.932955
protein C-terminus binding	GO:0008022	149	27	0.00184237	0.613846	143	26	0.0011597	0.658953
SUMO transferase activity	GO:0019789	15	6	0.00200683	1.40566	14	6	0.00105002	1.5164
histone-lysine N-methyltransferase activity	GO:0018024	11	5	0.00249788	1.5335	10	4	0.010265	1.44741
primary miRNA binding	GO:0070878	7	4	0.00252034	1.76234	6	3	0.0133381	1.67055
DEAD/H-box RNA helicase binding	GO:0017151	7	4	0.00252034	1.76234	7	4	0.00215338	1.80409
tau protein binding	GO:0048156	38	10	0.00286352	0.986954	38	11	0.000527211	1.12401
protein kinase binding	GO:0019901	315	47	0.0034139	0.41953	296	43	0.004067	0.434542
nitric-oxide synthase regulator activity	GO:0030235	4	3	0.00348375	2.03427	4	3	0.00308248	2.07602
sodium channel inhibitor activity	GO:0019871	4	3	0.00348375	2.03427	4	3	0.00308248	2.07602
histone methyltransferase activity (H4-R3 specific)	GO:0044020	4	3	0.00348375	2.03427	3	3	0.000828843	2.3637
phosphoserine residue binding	GO:0050815	4	3	0.00348375	2.03427	4	2	0.0466214	1.67055
1-phosphatidylinositol-3-kinase activity	GO:0016303	8	4	0.00465135	1.62881	6	2	0.102717	1.26509
bHLH transcription factor binding	GO:0043425	13	5	0.00589142	1.36644	12	5	0.00327481	1.48823
collagen binding	GO:0005518	30	8	0.00681091	1.0002	27	8	0.00258088	1.14731
protein kinase regulator activity	GO:0019887	9	4	0.00772814	1.51102	9	4	0.00664803	1.55277
activin binding	GO:0048185	9	4	0.00772814	1.51102	9	4	0.00664803	1.55277
double-stranded telomeric DNA binding	GO:0003691	5	3	0.00807454	1.81113	5	3	0.00716755	1.85288
aromatase activity	GO:0070330	5	3	0.00807454	1.81113	2	1	0.179306	1.67055
MAP kinase kinase activity	GO:0004708	14	5	0.00843562	1.29234	14	5	0.00706132	1.33408
p53 binding	GO:0002039	55	12	0.00939661	0.799529	53	15	7.08138e-05	1.10146
GMP binding	GO:0019002	2	2	0.00960725	2.32196	2	2	0.00883653	2.3637
telomeric repeat-containing RNA binding	GO:0061752	2	2	0.00960725	2.32196	2	2	0.00883653	2.3637
type 1 fibroblast growth factor receptor binding	GO:0005105	2	2	0.00960725	2.32196	2	2	0.00883653	2.3637
signal sequence binding	GO:0005048	2	2	0.00960725	2.32196	2	1	0.179306	1.67055
DNA-binding transcription activator activity, RNA polymerase II-specific	GO:0001228	201	31	0.0108589	0.452637	196	34	0.000414687	0.611947
phosphatidylinositol 3-kinase binding	GO:0043548	15	5	0.01165	1.22334	15	5	0.0097859	1.26509
transforming growth factor beta binding	GO:0050431	10	4	0.0118927	1.40566	10	3	0.0602165	1.15973
thioesterase binding	GO:0031996	10	4	0.0118927	1.40566	10	4	0.010265	1.44741
transcription factor binding	GO:0008134	227	34	0.0119875	0.423366	222	36	0.000967512	0.544543
SMAD binding	GO:0046332	33	8	0.0124289	0.904889	33	8	0.00975248	0.946635
ubiquitin-protein transferase activity	GO:0004842	179	28	0.014649	0.466774	172	26	0.0161526	0.474303
platelet-derived growth factor binding	GO:0048407	6	3	0.0149782	1.62881	6	3	0.0133381	1.67055
transforming growth factor beta receptor activity, type I	GO:0005025	6	3	0.0149782	1.62881	6	3	0.0133381	1.67055
oxidoreductase activity, acting on the CH-OH group of donors, NAD or NADP as acceptor	GO:0016616	6	3	0.0149782	1.62881	6	3	0.0133381	1.67055
tumor necrosis factor receptor binding	GO:0005164	16	5	0.0156056	1.1588	14	4	0.03615	1.11094
RNA polymerase II proximal promoter sequence-specific DNA binding	GO:0000978	248	36	0.0161597	0.392045	240	38	0.00143389	0.520649
ion channel binding	GO:0044325	75	14	0.016966	0.643524	73	11	0.104517	0.471137
chromatin binding	GO:0003682	251	36	0.0172698	0.380021	242	38	0.00151289	0.51235
enzyme binding	GO:0019899	243	35	0.0204046	0.384242	236	39	0.000387758	0.563431
epidermal growth factor receptor binding	GO:0005154	23	6	0.0205325	0.97822	23	5	0.0587047	0.837645
ATPase binding	GO:0051117	57	11	0.0235645	0.676799	55	12	0.00431939	0.841275
steroid binding	GO:0005496	12	4	0.023922	1.22334	13	5	0.00491442	1.40819
co-SMAD binding	GO:0070410	7	3	0.0243216	1.47466	7	3	0.0217267	1.5164
protein-arginine N-methyltransferase activity	GO:0016274	7	3	0.0243216	1.47466	7	3	0.0217267	1.5164
semaphorin receptor activity	GO:0017154	7	3	0.0243216	1.47466	7	3	0.0217267	1.5164
vascular endothelial growth factor binding	GO:0038085	7	3	0.0243216	1.47466	7	3	0.0217267	1.5164
ligase activity	GO:0016874	7	3	0.0243216	1.47466	7	4	0.00215338	1.80409
armadillo repeat domain binding	GO:0070016	7	3	0.0243216	1.47466	7	3	0.0217267	1.5164
ribonucleoprotein complex binding	GO:0043021	24	6	0.0251731	0.935661	23	6	0.0169711	1.01997
ephrin receptor binding	GO:0046875	24	6	0.0251731	0.935661	23	5	0.0587047	0.837645
protein kinase activator activity	GO:0030295	18	5	0.0259814	1.04102	19	4	0.0965451	0.805557
ErbB-3 class receptor binding	GO:0043125	3	2	0.0269422	1.91649	3	2	0.0248519	1.95824
magnesium ion transmembrane transporter activity	GO:0015095	3	2	0.0269422	1.91649	2	1	0.179306	1.67055
phosphothreonine residue binding	GO:0050816	3	2	0.0269422	1.91649	3	2	0.0248519	1.95824
protein phosphorylated amino acid binding	GO:0045309	3	2	0.0269422	1.91649	3	2	0.0248519	1.95824
RNA polymerase II transcription coactivator binding	GO:0001225	3	2	0.0269422	1.91649	3	2	0.0248519	1.95824
Rho GDP-dissociation inhibitor binding	GO:0051022	3	2	0.0269422	1.91649	3	2	0.0248519	1.95824
MRF binding	GO:0043426	3	2	0.0269422	1.91649	3	2	0.0248519	1.95824
kinase activator activity	GO:0019209	3	2	0.0269422	1.91649	3	2	0.0248519	1.95824
telomerase inhibitor activity	GO:0010521	3	2	0.0269422	1.91649	3	1	0.256533	1.26509
TFIIB-class transcription factor binding	GO:0001093	3	2	0.0269422	1.91649	3	2	0.0248519	1.95824
5'-3' exoribonuclease activity	GO:0004534	3	2	0.0269422	1.91649	3	2	0.0248519	1.95824
JUN kinase activity	GO:0004705	3	2	0.0269422	1.91649	3	2	0.0248519	1.95824
protein heterodimerization activity	GO:0046982	273	38	0.0284484	0.350069	266	36	0.0238515	0.363724
protein serine/threonine kinase activity	GO:0004674	259	36	0.0323632	0.348646	246	34	0.0192876	0.38473
RNA polymerase II activating transcription factor binding	GO:0001102	32	7	0.0323644	0.802129	29	8	0.00421621	1.07585
histone methyltransferase activity	GO:0042054	8	3	0.0361237	1.34113	8	2	0.16936	0.977407
2-oxoglutarate-dependent dioxygenase activity	GO:0016706	8	3	0.0361237	1.34113	7	2	0.135113	1.11094
histone-arginine N-methyltransferase activity	GO:0008469	8	3	0.0361237	1.34113	7	3	0.0217267	1.5164
serine-type endopeptidase inhibitor activity	GO:0004867	26	6	0.0364304	0.855618	20	3	0.427547	0.466581
disordered domain specific binding	GO:0097718	26	6	0.0364304	0.855618	25	6	0.0253539	0.936585
3'-5'-exoribonuclease activity	GO:0000175	20	5	0.0399458	0.935661	19	4	0.0965451	0.805557
ubiquitin conjugating enzyme activity	GO:0061631	34	7	0.0436517	0.741505	33	5	0.232167	0.476632
scaffold protein binding	GO:0097110	34	7	0.0436517	0.741505	34	6	0.128843	0.6291
protein self-association	GO:0043621	34	7	0.0436517	0.741505	32	7	0.0264314	0.843876
nuclear receptor activity	GO:0004879	34	7	0.0436517	0.741505	33	9	0.00265905	1.06442
histone methyltransferase activity (H3-K9 specific)	GO:0046974	9	3	0.0503214	1.22334	9	2	0.204826	0.859624
pseudouridine synthase activity	GO:0009982	4	2	0.0504006	1.62881	3	0	1	#NUM!
mitogen-activated protein kinase p38 binding	GO:0048273	4	2	0.0504006	1.62881	4	2	0.0466214	1.67055
L-amino acid transmembrane transporter activity	GO:0015179	4	2	0.0504006	1.62881	4	3	0.00308248	2.07602
Toll-like receptor binding	GO:0035325	4	2	0.0504006	1.62881	4	1	0.326504	0.977407
CCR5 chemokine receptor binding	GO:0031730	4	2	0.0504006	1.62881	3	2	0.0248519	1.95824
estrogen 16-alpha-hydroxylase activity	GO:0101020	4	2	0.0504006	1.62881	2	1	0.179306	1.67055
protein-arginine omega-N monomethyltransferase activity	GO:0035241	4	2	0.0504006	1.62881	3	2	0.0248519	1.95824
demethylase activity	GO:0032451	4	2	0.0504006	1.62881	3	2	0.0248519	1.95824
co-receptor binding	GO:0039706	4	2	0.0504006	1.62881	4	2	0.0466214	1.67055
syndecan binding	GO:0045545	4	2	0.0504006	1.62881	4	2	0.0466214	1.67055
BAT3 complex binding	GO:1904288	4	2	0.0504006	1.62881	4	2	0.0466214	1.67055
phosphoric diester hydrolase activity	GO:0008081	4	2	0.0504006	1.62881	4	2	0.0466214	1.67055
ankyrin repeat binding	GO:0071532	4	2	0.0504006	1.62881	4	2	0.0466214	1.67055
E-box binding	GO:0070888	28	6	0.0504813	0.78151	28	7	0.012903	0.977407
lipopolysaccharide binding	GO:0001530	15	4	0.0521304	1.0002	13	1	1	-0.201248
protein dimerization activity	GO:0046983	64	11	0.0556308	0.560967	64	11	0.0481823	0.602714
growth factor binding	GO:0019838	22	5	0.0577111	0.840351	22	5	0.0496321	0.882097
calmodulin binding	GO:0005516	104	16	0.0655841	0.450153	102	16	0.0383595	0.511317
cAMP response element binding	GO:0035497	10	3	0.0667909	1.11798	10	3	0.0602165	1.15973
oxygen binding	GO:0019825	10	3	0.0667909	1.11798	8	1	0.546517	0.28426
G-protein alpha-subunit binding	GO:0001965	10	3	0.0667909	1.11798	10	3	0.0602165	1.15973
U6 snRNA binding	GO:0017070	10	3	0.0667909	1.11798	10	3	0.0602165	1.15973
ubiquitin protein ligase activity	GO:0061630	146	21	0.0668924	0.382871	143	20	0.0798814	0.396589
ubiquitin binding	GO:0043130	59	10	0.0755931	0.547003	57	8	0.248601	0.400092
RNA polymerase II transcription factor binding	GO:0001085	35	7	0.0768561	0.712517	32	8	0.00803286	0.977407
R-SMAD binding	GO:0070412	17	4	0.0778254	0.875036	17	4	0.068713	0.916782
proline-rich region binding	GO:0070064	17	4	0.0778254	0.875036	17	4	0.068713	0.916782
phosphatidylinositol 3-kinase activity	GO:0035004	5	2	0.0786179	1.40566	3	0	1	#NUM!
histone demethylase activity	GO:0032452	5	2	0.0786179	1.40566	5	2	0.0729239	1.44741
importin-alpha family protein binding	GO:0061676	5	2	0.0786179	1.40566	5	2	0.0729239	1.44741
ubiquitin-like protein conjugating enzyme binding	GO:0044390	5	2	0.0786179	1.40566	5	2	0.0729239	1.44741
thioredoxin peroxidase activity	GO:0008379	5	2	0.0786179	1.40566	5	2	0.0729239	1.44741
acylglycerol lipase activity	GO:0047372	5	2	0.0786179	1.40566	4	1	0.326504	0.977407
actin-dependent ATPase activity	GO:0030898	5	2	0.0786179	1.40566	5	2	0.0729239	1.44741
neutral amino acid transmembrane transporter activity	GO:0015175	5	2	0.0786179	1.40566	4	3	0.00308248	2.07602
transmembrane receptor protein serine/threonine kinase activity	GO:0004675	5	2	0.0786179	1.40566	5	2	0.0729239	1.44741
ATP-dependent protein binding	GO:0043008	5	2	0.0786179	1.40566	5	2	0.0729239	1.44741
SUMO ligase activity	GO:0061665	5	2	0.0786179	1.40566	5	2	0.0729239	1.44741
structural constituent of eye lens	GO:0005212	5	2	0.0786179	1.40566	5	1	0.389899	0.754263
protein transporter activity	GO:0008565	11	3	0.0853645	1.02267	11	3	0.077192	1.06442
transforming growth factor beta-activated receptor activity	GO:0005024	11	3	0.0853645	1.02267	11	3	0.077192	1.06442
insulin-like growth factor receptor binding	GO:0005159	11	3	0.0853645	1.02267	11	3	0.077192	1.06442
1-phosphatidylinositol-3-kinase regulator activity	GO:0046935	11	3	0.0853645	1.02267	12	4	0.0207852	1.26509
enhancer sequence-specific DNA binding	GO:0001158	11	3	0.0853645	1.02267	10	2	0.240978	0.754263
Ras GTPase binding	GO:0017016	11	3	0.0853645	1.02267	11	2	0.277375	0.658953
protein kinase C binding	GO:0005080	37	7	0.0865653	0.656947	35	8	0.0139907	0.887795
metal ion binding	GO:0046872	1108	93	0.0876147	-0.155757	1063	98	0.863455	-0.0201815
molecular adaptor activity	GO:0060090	25	5	0.0915329	0.712517	25	6	0.0253539	0.936585
short-chain carboxylesterase activity	GO:0034338	1	1	0.0980816	2.32196	0	0	1	#VALUE!
UTP binding	GO:0002134	1	1	0.0980816	2.32196	1	1	0.0940714	2.3637
lysophospholipid acyltransferase activity	GO:0071617	1	1	0.0980816	2.32196	1	1	0.0940714	2.3637
D-lactate dehydrogenase (cytochrome) activity	GO:0004458	1	1	0.0980816	2.32196	0	0	1	#VALUE!
glial cell-derived neurotrophic factor receptor activity	GO:0016167	1	1	0.0980816	2.32196	1	1	0.0940714	2.3637
protein propionyltransferase activity	GO:0061920	1	1	0.0980816	2.32196	1	1	0.0940714	2.3637
gamma-glutamylaminecyclotransferase activity	GO:0061929	1	1	0.0980816	2.32196	1	1	0.0940714	2.3637
phosphatidic acid transporter activity	GO:1990050	1	1	0.0980816	2.32196	0	0	1	#VALUE!
peroxisome membrane class-1 targeting sequence binding	GO:0036105	1	1	0.0980816	2.32196	1	1	0.0940714	2.3637
protein-N-terminal glutamine amidohydrolase activity	GO:0070773	1	1	0.0980816	2.32196	1	1	0.0940714	2.3637
MHC class Ib receptor activity	GO:0032394	1	1	0.0980816	2.32196	0	0	1	#VALUE!
eukaryotic initiation factor 4G binding	GO:0031370	1	1	0.0980816	2.32196	1	1	0.0940714	2.3637
cyclin-dependent protein kinase activating kinase activity	GO:0019912	1	1	0.0980816	2.32196	1	1	0.0940714	2.3637
heme transporter activity	GO:0015232	1	1	0.0980816	2.32196	0	0	1	#VALUE!
interleukin-5 receptor binding	GO:0005137	1	1	0.0980816	2.32196	1	1	0.0940714	2.3637
S-methyl-5-thioadenosine phosphorylase activity	GO:0017061	1	1	0.0980816	2.32196	1	1	0.0940714	2.3637
3'-flap endonuclease activity	GO:0048257	1	1	0.0980816	2.32196	1	1	0.0940714	2.3637
arsenite transmembrane transporter activity	GO:0015105	1	1	0.0980816	2.32196	1	1	0.0940714	2.3637
oxalate transmembrane transporter activity	GO:0019531	1	1	0.0980816	2.32196	1	1	0.0940714	2.3637
L-cystine transmembrane transporter activity	GO:0015184	1	1	0.0980816	2.32196	1	1	0.0940714	2.3637
structural constituent of epidermis	GO:0030280	1	1	0.0980816	2.32196	0	0	1	#VALUE!
high molecular weight B cell growth factor receptor binding	GO:0030372	1	1	0.0980816	2.32196	1	1	0.0940714	2.3637
histone crotonyltransferase activity	GO:0140068	1	1	0.0980816	2.32196	1	1	0.0940714	2.3637
interleukin-1, type I receptor binding	GO:0005150	1	1	0.0980816	2.32196	2	0	1	#NUM!
myosin II heavy chain binding	GO:0032038	1	1	0.0980816	2.32196	1	1	0.0940714	2.3637
histone methyltransferase activity (H2A-R3 specific)	GO:0070612	1	1	0.0980816	2.32196	1	1	0.0940714	2.3637
1-phosphatidylinositol-3-phosphate 5-kinase activity	GO:0000285	1	1	0.0980816	2.32196	1	1	0.0940714	2.3637
deoxyhypusine synthase activity	GO:0034038	1	1	0.0980816	2.32196	1	1	0.0940714	2.3637
peptide-O-fucosyltransferase activity	GO:0046922	1	1	0.0980816	2.32196	0	0	1	#VALUE!
platelet-derived growth factor-activated receptor activity	GO:0005017	1	1	0.0980816	2.32196	1	1	0.0940714	2.3637
erythropoietin receptor binding	GO:0005128	1	1	0.0980816	2.32196	2	1	0.179306	1.67055
SUMO conjugating enzyme activity	GO:0061656	1	1	0.0980816	2.32196	1	1	0.0940714	2.3637
polyprenol reductase activity	GO:0102389	1	1	0.0980816	2.32196	1	1	0.0940714	2.3637
single-stranded DNA 3'-5' exodeoxyribonuclease activity	GO:0008310	1	1	0.0980816	2.32196	1	1	0.0940714	2.3637
interleukin-3 receptor binding	GO:0005135	1	1	0.0980816	2.32196	1	1	0.0940714	2.3637
glucocorticoid receptor activity	GO:0004883	1	1	0.0980816	2.32196	1	1	0.0940714	2.3637
3'-phosphoadenosine 5'-phosphosulfate binding	GO:0050656	1	1	0.0980816	2.32196	0	0	1	#VALUE!
death receptor agonist activity	GO:0038177	1	1	0.0980816	2.32196	0	0	1	#VALUE!
phosphatidylcholine-sterol O-acyltransferase activity	GO:0004607	1	1	0.0980816	2.32196	0	0	1	#VALUE!
prostaglandin transmembrane transporter activity	GO:0015132	1	1	0.0980816	2.32196	1	0	1	#NUM!
proteoglycan sulfotransferase activity	GO:0050698	1	1	0.0980816	2.32196	0	0	1	#VALUE!
interleukin-5 receptor activity	GO:0004914	1	1	0.0980816	2.32196	0	0	1	#VALUE!
histone demethylase activity (H3-R2 specific)	GO:0033746	1	1	0.0980816	2.32196	1	1	0.0940714	2.3637
amino acid:sodium symporter activity	GO:0005283	1	1	0.0980816	2.32196	1	1	0.0940714	2.3637
interleukin-33 binding	GO:0002113	1	1	0.0980816	2.32196	1	1	0.0940714	2.3637
chondroitin-glucuronate 5-epimerase activity	GO:0047757	1	1	0.0980816	2.32196	1	1	0.0940714	2.3637
coreceptor activity involved in Wnt signaling pathway	GO:0071936	1	1	0.0980816	2.32196	1	1	0.0940714	2.3637
NEDD8 ligase activity	GO:0061663	1	1	0.0980816	2.32196	1	1	0.0940714	2.3637
ketohexokinase activity	GO:0004454	1	1	0.0980816	2.32196	1	1	0.0940714	2.3637
POZ domain binding	GO:0031208	1	1	0.0980816	2.32196	1	1	0.0940714	2.3637
type 2 fibroblast growth factor receptor binding	GO:0005111	1	1	0.0980816	2.32196	1	1	0.0940714	2.3637
BH3 domain binding	GO:0051434	1	1	0.0980816	2.32196	1	1	0.0940714	2.3637
sulfate transmembrane transporter activity	GO:0015116	1	1	0.0980816	2.32196	1	1	0.0940714	2.3637
calcium:proton antiporter activity	GO:0015369	1	1	0.0980816	2.32196	1	1	0.0940714	2.3637
type I interferon binding	GO:0019962	1	1	0.0980816	2.32196	1	1	0.0940714	2.3637
sphingomyelin phosphodiesterase activator activity	GO:0016230	1	1	0.0980816	2.32196	1	1	0.0940714	2.3637
Ser-tRNA(Ala) hydrolase activity	GO:0002196	1	1	0.0980816	2.32196	1	1	0.0940714	2.3637
N-acetylglucosamine kinase activity	GO:0045127	1	1	0.0980816	2.32196	1	1	0.0940714	2.3637
linear polyubiquitin binding	GO:1990450	1	1	0.0980816	2.32196	1	1	0.0940714	2.3637
peptidyl-lysine 5-dioxygenase activity	GO:0070815	1	1	0.0980816	2.32196	1	1	0.0940714	2.3637
phosphatidylinositol-3,5-bisphosphate 5-phosphatase activity	GO:0043813	1	1	0.0980816	2.32196	1	1	0.0940714	2.3637
oxidative RNA demethylase activity	GO:0035515	1	1	0.0980816	2.32196	1	1	0.0940714	2.3637
intraciliary transport particle A binding	GO:0120160	1	1	0.0980816	2.32196	1	1	0.0940714	2.3637
amidinotransferase activity	GO:0015067	1	1	0.0980816	2.32196	1	1	0.0940714	2.3637
galactosylceramide sulfotransferase activity	GO:0001733	1	1	0.0980816	2.32196	0	0	1	#VALUE!
CD8 receptor binding	GO:0042610	1	1	0.0980816	2.32196	1	1	0.0940714	2.3637
type I interferon receptor activity	GO:0004905	1	1	0.0980816	2.32196	1	1	0.0940714	2.3637
3-phosphoinositide-dependent protein kinase activity	GO:0004676	1	1	0.0980816	2.32196	1	1	0.0940714	2.3637
angiotensin type II receptor activity	GO:0004945	1	1	0.0980816	2.32196	1	1	0.0940714	2.3637
oligopeptidase activity	GO:0070012	1	1	0.0980816	2.32196	1	1	0.0940714	2.3637
5-aminolevulinate synthase activity	GO:0003870	1	1	0.0980816	2.32196	1	0	1	#NUM!
corticotropin-releasing hormone receptor 2 binding	GO:0051431	1	1	0.0980816	2.32196	0	0	1	#VALUE!
peroxisome matrix targeting signal-1 binding	GO:0005052	1	1	0.0980816	2.32196	1	1	0.0940714	2.3637
molybdenum cofactor sulfurtransferase activity	GO:0102867	1	1	0.0980816	2.32196	1	1	0.0940714	2.3637
2-acylglycerol-3-phosphate O-acyltransferase activity	GO:0047144	1	1	0.0980816	2.32196	1	1	0.0940714	2.3637
protein N-acetylglucosaminyltransferase activity	GO:0016262	1	1	0.0980816	2.32196	1	1	0.0940714	2.3637
histone methyltransferase activity (H3-R2 specific)	GO:0070611	1	1	0.0980816	2.32196	1	1	0.0940714	2.3637
site-specific endodeoxyribonuclease activity, specific for altered base	GO:0016890	1	1	0.0980816	2.32196	1	1	0.0940714	2.3637
Mo-molybdopterin cofactor sulfurase activity	GO:0008265	1	1	0.0980816	2.32196	1	1	0.0940714	2.3637
bicarbonate transmembrane transporter activity	GO:0015106	1	1	0.0980816	2.32196	1	1	0.0940714	2.3637
oxidised low-density lipoprotein particle receptor activity	GO:0150025	1	1	0.0980816	2.32196	1	1	0.0940714	2.3637
structural constituent of presynaptic active zone	GO:0098882	1	1	0.0980816	2.32196	1	1	0.0940714	2.3637
mineralocorticoid receptor binding	GO:0031962	1	1	0.0980816	2.32196	1	1	0.0940714	2.3637
plus-end directed microfilament motor activity	GO:0060002	1	1	0.0980816	2.32196	1	1	0.0940714	2.3637
tryptophan-tRNA ligase activity	GO:0004830	1	1	0.0980816	2.32196	1	1	0.0940714	2.3637
hedgehog receptor activity	GO:0008158	1	1	0.0980816	2.32196	1	1	0.0940714	2.3637
5-oxoprolinase (ATP-hydrolyzing) activity	GO:0017168	1	1	0.0980816	2.32196	0	0	1	#VALUE!
ether hydrolase activity	GO:0016803	1	1	0.0980816	2.32196	1	0	1	#NUM!
histone demethylase activity (H4-R3 specific)	GO:0033749	1	1	0.0980816	2.32196	1	1	0.0940714	2.3637
glycine amidinotransferase activity	GO:0015068	1	1	0.0980816	2.32196	1	1	0.0940714	2.3637
CTP binding	GO:0002135	1	1	0.0980816	2.32196	1	1	0.0940714	2.3637
sedoheptulokinase activity	GO:0050277	1	1	0.0980816	2.32196	1	1	0.0940714	2.3637
cholestenone 5-alpha-reductase activity	GO:0047751	1	1	0.0980816	2.32196	1	1	0.0940714	2.3637
thrombin-activated receptor activity	GO:0015057	1	1	0.0980816	2.32196	1	1	0.0940714	2.3637
testosterone 6-beta-hydroxylase activity	GO:0050649	1	1	0.0980816	2.32196	1	1	0.0940714	2.3637
tRNA (adenine-N6-)-methyltransferase activity	GO:0016430	1	1	0.0980816	2.32196	0	0	1	#VALUE!
peptide-methionine (S)-S-oxide reductase activity	GO:0008113	1	1	0.0980816	2.32196	1	0	1	#NUM!
retinoic acid 4-hydroxylase activity	GO:0008401	1	1	0.0980816	2.32196	1	1	0.0940714	2.3637
thyrotropin-releasing hormone receptor binding	GO:0031531	1	1	0.0980816	2.32196	1	1	0.0940714	2.3637
monoamine transmembrane transporter activity	GO:0008504	1	1	0.0980816	2.32196	1	1	0.0940714	2.3637
phosphatidylethanolamine-translocating ATPase activity	GO:0090555	1	1	0.0980816	2.32196	1	0	1	#NUM!
interleukin-18 receptor binding	GO:0045515	1	1	0.0980816	2.32196	1	0	1	#NUM!
sodium-dependent multivitamin transmembrane transporter activity	GO:0008523	1	1	0.0980816	2.32196	0	0	1	#VALUE!
cocaine binding	GO:0019811	1	1	0.0980816	2.32196	1	1	0.0940714	2.3637
flap-structured DNA binding	GO:0070336	1	1	0.0980816	2.32196	1	1	0.0940714	2.3637
serotonin:sodium symporter activity	GO:0005335	1	1	0.0980816	2.32196	1	1	0.0940714	2.3637
G-rich single-stranded DNA binding	GO:1990955	1	1	0.0980816	2.32196	1	1	0.0940714	2.3637
(R)-2-hydroxyglutarate dehydrogenase activity	GO:0051990	1	1	0.0980816	2.32196	0	0	1	#VALUE!
GBD domain binding	GO:0032427	1	1	0.0980816	2.32196	1	1	0.0940714	2.3637
oxidoreductase activity, acting on the CH-CH group of donors, NAD or NADP as acceptor	GO:0016628	1	1	0.0980816	2.32196	1	1	0.0940714	2.3637
pyridine N-methyltransferase activity	GO:0030760	1	1	0.0980816	2.32196	1	1	0.0940714	2.3637
ceramide-translocating ATPase activity	GO:0099038	1	1	0.0980816	2.32196	1	0	1	#NUM!
3-oxo-5-alpha-steroid 4-dehydrogenase activity	GO:0003865	1	1	0.0980816	2.32196	1	1	0.0940714	2.3637
alkenylglycerophosphoethanolamine hydrolase activity	GO:0047409	1	1	0.0980816	2.32196	1	0	1	#NUM!
histone butyryltransferase activity	GO:0140069	1	1	0.0980816	2.32196	1	1	0.0940714	2.3637
secondary active sulfate transmembrane transporter activity	GO:0008271	1	1	0.0980816	2.32196	1	1	0.0940714	2.3637
sulfonylurea receptor binding	GO:0017098	1	1	0.0980816	2.32196	1	1	0.0940714	2.3637
phosphorylase activity	GO:0004645	1	1	0.0980816	2.32196	1	1	0.0940714	2.3637
transforming growth factor beta receptor, common-partner cytoplasmic mediator activity	GO:0030616	1	1	0.0980816	2.32196	1	1	0.0940714	2.3637
interleukin-8 binding	GO:0019959	1	1	0.0980816	2.32196	1	1	0.0940714	2.3637
L-glucuronate reductase activity	GO:0047939	1	1	0.0980816	2.32196	1	1	0.0940714	2.3637
dihydrolipoyllysine-residue succinyltransferase activity	GO:0004149	1	1	0.0980816	2.32196	1	1	0.0940714	2.3637
aminoacyl-tRNA hydrolase activity	GO:0004045	1	1	0.0980816	2.32196	0	0	1	#VALUE!
glucuronolactone reductase activity	GO:0047941	1	1	0.0980816	2.32196	1	1	0.0940714	2.3637
nicotinamide N-methyltransferase activity	GO:0008112	1	1	0.0980816	2.32196	1	1	0.0940714	2.3637
peptide butyryltransferase activity	GO:0140065	1	1	0.0980816	2.32196	1	1	0.0940714	2.3637
galactose 3-O-sulfotransferase activity	GO:0050694	1	1	0.0980816	2.32196	0	0	1	#VALUE!
beta-glucuronidase activity	GO:0004566	1	1	0.0980816	2.32196	1	1	0.0940714	2.3637
lipoteichoic acid receptor activity	GO:0070892	1	1	0.0980816	2.32196	1	1	0.0940714	2.3637
platelet-derived growth factor beta-receptor activity	GO:0005019	1	1	0.0980816	2.32196	1	1	0.0940714	2.3637
ligase regulator activity	GO:0055103	1	1	0.0980816	2.32196	1	1	0.0940714	2.3637
corticotropin-releasing hormone activity	GO:0017045	1	1	0.0980816	2.32196	0	0	1	#VALUE!
nucleosome-dependent ATPase activity	GO:0070615	1	1	0.0980816	2.32196	1	1	0.0940714	2.3637
protein-N-terminal asparagine amidohydrolase activity	GO:0008418	1	1	0.0980816	2.32196	1	1	0.0940714	2.3637
alkenylglycerophosphocholine hydrolase activity	GO:0047408	1	1	0.0980816	2.32196	1	0	1	#NUM!
histone demethylase activity (H3-K4 specific)	GO:0032453	1	1	0.0980816	2.32196	1	1	0.0940714	2.3637
extracellular matrix structural constituent conferring tensile strength	GO:0030020	12	3	0.105845	0.935661	11	3	0.077192	1.06442
enhancer binding	GO:0035326	12	3	0.105845	0.935661	12	3	0.0959942	0.977407
protein disulfide oxidoreductase activity	GO:0015035	12	3	0.105845	0.935661	12	1	1	-0.121205
NADH dehydrogenase (ubiquinone) activity	GO:0008137	29	0	0.108375	#NUM!	29	0	0.106048	#NUM!
scavenger receptor activity	GO:0005044	19	4	0.108675	0.76381	17	2	0.670662	0.223635
cytokine receptor activity	GO:0004896	19	4	0.108675	0.76381	15	2	0.645869	0.348798
LRR domain binding	GO:0030275	6	2	0.110438	1.22334	6	3	0.0133381	1.67055
TPR domain binding	GO:0030911	6	2	0.110438	1.22334	6	2	0.102717	1.26509
cysteine-type endopeptidase activity involved in apoptotic signaling pathway	GO:0097199	6	2	0.110438	1.22334	6	2	0.102717	1.26509
CD4 receptor binding	GO:0042609	6	2	0.110438	1.22334	6	2	0.102717	1.26509
calcium-dependent cysteine-type endopeptidase activity	GO:0004198	6	2	0.110438	1.22334	6	2	0.102717	1.26509
neurotrophin TRKA receptor binding	GO:0005168	6	2	0.110438	1.22334	6	2	0.102717	1.26509
low-density lipoprotein particle receptor activity	GO:0005041	6	2	0.110438	1.22334	6	1	0.447336	0.571942
carbonate dehydratase activity	GO:0004089	6	2	0.110438	1.22334	5	1	0.389899	0.754263
1-phosphatidylinositol-4-phosphate 3-kinase activity	GO:0035005	6	2	0.110438	1.22334	4	0	1	#NUM!
neuroligin family protein binding	GO:0097109	6	2	0.110438	1.22334	5	2	0.0729239	1.44741
phosphatidylinositol 3-kinase regulatory subunit binding	GO:0036312	6	2	0.110438	1.22334	6	2	0.102717	1.26509
electron transfer activity	GO:0009055	42	1	0.120801	-1.41571	40	1	0.175015	-1.32518
gamma-tubulin binding	GO:0043015	20	4	0.125858	0.712517	20	4	0.112149	0.754263
proximal promoter sequence-specific DNA binding	GO:0000987	13	3	0.128018	0.855618	17	3	0.210762	0.6291
DNA-binding transcription factor activity	GO:0003700	336	41	0.13244	0.218416	331	43	0.0260581	0.322783
heme binding	GO:0020037	49	8	0.141856	0.509576	43	4	1	-0.0112044
phospholipid binding	GO:0005543	49	8	0.141856	0.509576	43	6	0.291063	0.394261
spectrin binding	GO:0030507	21	4	0.144096	0.663727	21	4	0.128786	0.705473
monooxygenase activity	GO:0004497	7	2	0.144884	1.06919	5	1	0.389899	0.754263
arachidonic acid epoxygenase activity	GO:0008392	7	2	0.144884	1.06919	6	1	0.447336	0.571942
GDP-dissociation inhibitor activity	GO:0005092	7	2	0.144884	1.06919	7	3	0.0217267	1.5164
oxidoreductase activity, acting on paired donors, with incorporation or reduction of molecular oxygen, reduced flavin or flavoprotein as one donor, and incorporation of one atom of oxygen	GO:0016712	7	2	0.144884	1.06919	7	2	0.135113	1.11094
5S rRNA binding	GO:0008097	7	2	0.144884	1.06919	7	2	0.135113	1.11094
low-density lipoprotein particle binding	GO:0030169	7	2	0.144884	1.06919	6	1	0.447336	0.571942
phosphate ion binding	GO:0042301	7	2	0.144884	1.06919	5	1	0.389899	0.754263
adenyl-nucleotide exchange factor activity	GO:0000774	7	2	0.144884	1.06919	6	2	0.102717	1.26509
four-way junction DNA binding	GO:0000400	7	2	0.144884	1.06919	6	1	0.447336	0.571942
leucine zipper domain binding	GO:0043522	7	2	0.144884	1.06919	7	2	0.135113	1.11094
protein-arginine omega-N asymmetric methyltransferase activity	GO:0035242	7	2	0.144884	1.06919	6	2	0.102717	1.26509
dynactin binding	GO:0034452	7	2	0.144884	1.06919	7	2	0.135113	1.11094
titin binding	GO:0031432	7	2	0.144884	1.06919	7	3	0.0217267	1.5164
protein homodimerization activity	GO:0042803	468	55	0.14726	0.18082	443	52	0.0913912	0.221375
cullin family protein binding	GO:0097602	14	3	0.151659	0.78151	14	3	0.138338	0.823256
protein phosphatase 2A binding	GO:0051721	14	3	0.151659	0.78151	12	3	0.0959942	0.977407
transforming growth factor beta receptor binding	GO:0005160	14	3	0.151659	0.78151	13	3	0.116441	0.897364
K63-linked polyubiquitin modification-dependent protein binding	GO:0070530	14	3	0.151659	0.78151	13	3	0.116441	0.897364
glucocorticoid receptor binding	GO:0035259	14	3	0.151659	0.78151	14	3	0.138338	0.823256
chemoattractant activity	GO:0042056	14	3	0.151659	0.78151	12	2	0.313652	0.571942
microtubule plus-end binding	GO:0051010	14	3	0.151659	0.78151	14	3	0.138338	0.823256
dynein complex binding	GO:0070840	14	3	0.151659	0.78151	13	2	0.349508	0.491899
transcription coregulator activity	GO:0003712	51	8	0.155206	0.469571	49	7	0.220611	0.417791
phosphatase binding	GO:0019902	36	6	0.159586	0.530196	34	5	0.245762	0.446779
DNA-directed 5'-3' RNA polymerase activity	GO:0003899	23	0	0.160747	#NUM!	23	0	0.161372	#NUM!
cholesterol binding	GO:0015485	24	0	0.162904	#NUM!	25	1	0.72593	-0.855174
protein tyrosine phosphatase activity	GO:0004725	55	2	0.168277	-0.992231	52	2	0.231475	-0.894395
dynein intermediate chain binding	GO:0045505	15	3	0.176541	0.712517	15	3	0.161489	0.754263
GTP-Rho binding	GO:0017049	15	3	0.176541	0.712517	13	2	0.349508	0.491899
kinase binding	GO:0019900	58	9	0.176914	0.458737	56	9	0.102409	0.535574
gamma-catenin binding	GO:0045295	8	2	0.181138	0.935661	8	2	0.16936	0.977407
type I transforming growth factor beta receptor binding	GO:0034713	8	2	0.181138	0.935661	8	2	0.16936	0.977407
cysteine-type endopeptidase activator activity involved in apoptotic process	GO:0008656	8	2	0.181138	0.935661	8	2	0.16936	0.977407
lyase activity	GO:0016829	8	2	0.181138	0.935661	8	3	0.03237	1.38287
nuclease activity	GO:0004518	8	2	0.181138	0.935661	8	2	0.16936	0.977407
steroid hydroxylase activity	GO:0008395	8	2	0.181138	0.935661	7	2	0.135113	1.11094
DNA binding, bending	GO:0008301	8	2	0.181138	0.935661	7	1	0.499373	0.417791
histone kinase activity (H3-T11 specific)	GO:0035402	2	1	0.186556	1.62881	2	1	0.179306	1.67055
thrombospondin receptor activity	GO:0070053	2	1	0.186556	1.62881	2	1	0.179306	1.67055
structural molecule activity conferring elasticity	GO:0097493	2	1	0.186556	1.62881	2	1	0.179306	1.67055
estrogen receptor activity	GO:0030284	2	1	0.186556	1.62881	2	1	0.179306	1.67055
protein-arginine omega-N symmetric methyltransferase activity	GO:0035243	2	1	0.186556	1.62881	1	1	0.0940714	2.3637
2'-5'-oligoadenylate synthetase activity	GO:0001730	2	1	0.186556	1.62881	2	1	0.179306	1.67055
RNA polymerase I core binding	GO:0001042	2	1	0.186556	1.62881	2	1	0.179306	1.67055
FBXO family protein binding	GO:0098770	2	1	0.186556	1.62881	2	1	0.179306	1.67055
laminin receptor activity	GO:0005055	2	1	0.186556	1.62881	2	1	0.179306	1.67055
protein O-GlcNAc transferase activity	GO:0097363	2	1	0.186556	1.62881	2	1	0.179306	1.67055
UDP-glycosyltransferase activity	GO:0008194	2	1	0.186556	1.62881	2	1	0.179306	1.67055
apolipoprotein A-I receptor binding	GO:0034191	2	1	0.186556	1.62881	2	2	0.00883653	2.3637
5'-deoxyribose-5-phosphate lyase activity	GO:0051575	2	1	0.186556	1.62881	2	1	0.179306	1.67055
8-hydroxy-2'-deoxyguanosine DNA binding	GO:1905773	2	1	0.186556	1.62881	1	1	0.0940714	2.3637
alanine-tRNA ligase activity	GO:0004813	2	1	0.186556	1.62881	2	1	0.179306	1.67055
steroid delta-isomerase activity	GO:0004769	2	1	0.186556	1.62881	2	1	0.179306	1.67055
coreceptor activity involved in canonical Wnt signaling pathway	GO:1904928	2	1	0.186556	1.62881	2	1	0.179306	1.67055
type 2A serotonin receptor binding	GO:0031826	2	1	0.186556	1.62881	2	1	0.179306	1.67055
keratin filament binding	GO:1990254	2	1	0.186556	1.62881	2	1	0.179306	1.67055
pyruvate dehydrogenase (acetyl-transferring) kinase activity	GO:0004740	2	1	0.186556	1.62881	2	1	0.179306	1.67055
mechanosensitive ion channel activity	GO:0008381	2	1	0.186556	1.62881	2	0	1	#NUM!
estrogen response element binding	GO:0034056	2	1	0.186556	1.62881	2	1	0.179306	1.67055
transferrin transmembrane transporter activity	GO:0033570	2	1	0.186556	1.62881	2	1	0.179306	1.67055
histone demethylase activity (H3-dimethyl-K4 specific)	GO:0034648	2	1	0.186556	1.62881	2	1	0.179306	1.67055
nicotinate-nucleotide adenylyltransferase activity	GO:0004515	2	1	0.186556	1.62881	2	2	0.00883653	2.3637
vitamin D3 25-hydroxylase activity	GO:0030343	2	1	0.186556	1.62881	1	1	0.0940714	2.3637
sequence-specific single stranded DNA binding	GO:0098847	2	1	0.186556	1.62881	2	1	0.179306	1.67055
endoribonuclease activity, cleaving miRNA-paired mRNA	GO:0090624	2	1	0.186556	1.62881	2	0	1	#NUM!
peroxisome targeting sequence binding	GO:0000268	2	1	0.186556	1.62881	2	1	0.179306	1.67055
dATP binding	GO:0032564	2	1	0.186556	1.62881	2	1	0.179306	1.67055
HLH domain binding	GO:0043398	2	1	0.186556	1.62881	2	1	0.179306	1.67055
acetate-CoA ligase activity	GO:0003987	2	1	0.186556	1.62881	2	1	0.179306	1.67055
corticotropin-releasing hormone receptor 1 binding	GO:0051430	2	1	0.186556	1.62881	1	0	1	#NUM!
chondroitin sulfate proteoglycan binding	GO:0035373	2	1	0.186556	1.62881	2	1	0.179306	1.67055
double-stranded DNA 3'-5' exodeoxyribonuclease activity	GO:0008311	2	1	0.186556	1.62881	2	1	0.179306	1.67055
allyl-alcohol dehydrogenase activity	GO:0047655	2	1	0.186556	1.62881	2	1	0.179306	1.67055
interleukin-1 receptor activity	GO:0004908	2	1	0.186556	1.62881	2	1	0.179306	1.67055
anion:anion antiporter activity	GO:0015301	2	1	0.186556	1.62881	1	1	0.0940714	2.3637
non-sequence-specific DNA binding, bending	GO:0044378	2	1	0.186556	1.62881	2	0	1	#NUM!
platelet activating factor receptor activity	GO:0004992	2	1	0.186556	1.62881	2	1	0.179306	1.67055
double-strand/single-strand DNA junction binding	GO:0000406	2	1	0.186556	1.62881	2	1	0.179306	1.67055
CCR1 chemokine receptor binding	GO:0031726	2	1	0.186556	1.62881	1	1	0.0940714	2.3637
molybdenum ion binding	GO:0030151	2	1	0.186556	1.62881	2	1	0.179306	1.67055
DNA ligase (ATP) activity	GO:0003910	2	1	0.186556	1.62881	2	1	0.179306	1.67055
phosphodiesterase I activity	GO:0004528	2	1	0.186556	1.62881	2	1	0.179306	1.67055
interleukin-33 receptor activity	GO:0002114	2	1	0.186556	1.62881	2	1	0.179306	1.67055
calcium-dependent protein serine/threonine phosphatase activity	GO:0004723	2	1	0.186556	1.62881	2	0	1	#NUM!
serotonin binding	GO:0051378	2	1	0.186556	1.62881	1	1	0.0940714	2.3637
L-aspartate:2-oxoglutarate aminotransferase activity	GO:0004069	2	1	0.186556	1.62881	2	1	0.179306	1.67055
flavin-linked sulfhydryl oxidase activity	GO:0016971	2	1	0.186556	1.62881	2	1	0.179306	1.67055
molecular function regulator	GO:0098772	2	1	0.186556	1.62881	2	1	0.179306	1.67055
double-stranded DNA-dependent ATPase activity	GO:0033676	2	1	0.186556	1.62881	2	1	0.179306	1.67055
N-methyltransferase activity	GO:0008170	2	1	0.186556	1.62881	2	1	0.179306	1.67055
phospholipase activator activity	GO:0016004	2	1	0.186556	1.62881	1	1	0.0940714	2.3637
macrophage migration inhibitory factor binding	GO:0035718	2	1	0.186556	1.62881	2	1	0.179306	1.67055
vitamin D 24-hydroxylase activity	GO:0070576	2	1	0.186556	1.62881	1	1	0.0940714	2.3637
double-stranded DNA exodeoxyribonuclease activity	GO:0008309	2	1	0.186556	1.62881	2	1	0.179306	1.67055
transcription termination site sequence-specific DNA binding	GO:0001147	2	1	0.186556	1.62881	2	1	0.179306	1.67055
transferrin receptor activity	GO:0004998	2	1	0.186556	1.62881	2	1	0.179306	1.67055
spermidine binding	GO:0019809	2	1	0.186556	1.62881	2	1	0.179306	1.67055
deubiquitinase activator activity	GO:0035800	2	1	0.186556	1.62881	2	1	0.179306	1.67055
lysine N-acetyltransferase activity, acting on acetyl phosphate as donor	GO:0004468	2	1	0.186556	1.62881	2	1	0.179306	1.67055
histone deacetylase regulator activity	GO:0035033	2	1	0.186556	1.62881	2	1	0.179306	1.67055
estrogen 2-hydroxylase activity	GO:0101021	2	1	0.186556	1.62881	1	1	0.0940714	2.3637
carbohydrate kinase activity	GO:0019200	2	1	0.186556	1.62881	1	1	0.0940714	2.3637
histone methyltransferase activity (H3-K27 specific)	GO:0046976	2	1	0.186556	1.62881	2	1	0.179306	1.67055
kinase inhibitor activity	GO:0019210	2	1	0.186556	1.62881	2	1	0.179306	1.67055
H3 histone acetyltransferase activity	GO:0010484	2	1	0.186556	1.62881	2	1	0.179306	1.67055
brain-derived neurotrophic factor binding	GO:0048403	2	1	0.186556	1.62881	2	1	0.179306	1.67055
NFAT protein binding	GO:0051525	2	1	0.186556	1.62881	2	1	0.179306	1.67055
4-alpha-hydroxytetrahydrobiopterin dehydratase activity	GO:0008124	2	1	0.186556	1.62881	2	1	0.179306	1.67055
tRNA-specific adenosine-34 deaminase activity	GO:0052717	2	1	0.186556	1.62881	2	1	0.179306	1.67055
alkane 1-monooxygenase activity	GO:0018685	2	1	0.186556	1.62881	1	0	1	#NUM!
G protein-coupled photoreceptor activity	GO:0008020	2	1	0.186556	1.62881	2	1	0.179306	1.67055
GPI-anchor transamidase activity	GO:0003923	2	1	0.186556	1.62881	1	0	1	#NUM!
transforming growth factor beta receptor, inhibitory cytoplasmic mediator activity	GO:0030617	2	1	0.186556	1.62881	2	1	0.179306	1.67055
adenylosuccinate synthase activity	GO:0004019	2	1	0.186556	1.62881	0	0	1	#VALUE!
protein-glutamine gamma-glutamyltransferase activity	GO:0003810	2	1	0.186556	1.62881	2	1	0.179306	1.67055
ATP:ADP antiporter activity	GO:0005471	2	1	0.186556	1.62881	1	0	1	#NUM!
leukotriene-B4 20-monooxygenase activity	GO:0050051	2	1	0.186556	1.62881	1	0	1	#NUM!
3-keto sterol reductase activity	GO:0000253	2	1	0.186556	1.62881	1	1	0.0940714	2.3637
exoribonuclease activity	GO:0004532	2	1	0.186556	1.62881	2	1	0.179306	1.67055
single-stranded DNA-dependent ATPase activity	GO:0043142	2	1	0.186556	1.62881	2	1	0.179306	1.67055
DNA ligase activity	GO:0003909	2	1	0.186556	1.62881	2	1	0.179306	1.67055
beta-tubulin binding	GO:0048487	28	5	0.18868	0.599189	28	6	0.0424453	0.823256
heat shock protein binding	GO:0031072	43	7	0.189488	0.506665	43	7	0.118356	0.548411
iron ion binding	GO:0005506	44	7	0.195754	0.483676	39	5	0.409541	0.309578
tau-protein kinase activity	GO:0050321	16	3	0.202442	0.647979	16	4	0.056598	0.977407
telomerase RNA binding	GO:0070034	16	3	0.202442	0.647979	16	3	0.185694	0.689725
calcium channel regulator activity	GO:0005246	16	3	0.202442	0.647979	16	2	0.657819	0.28426
frizzled binding	GO:0005109	16	3	0.202442	0.647979	14	2	0.384703	0.417791
protein N-terminus binding	GO:0047485	87	12	0.203638	0.340954	86	13	0.0900999	0.474303
cadherin binding	GO:0045296	226	28	0.209547	0.233625	223	22	0.815139	0.047572
Hsp90 protein binding	GO:0051879	30	5	0.21026	0.530196	29	5	0.187681	0.605843
phosphatidylinositol binding	GO:0035091	46	7	0.211056	0.439224	45	6	0.311171	0.348798
metallocarboxypeptidase activity	GO:0004181	9	2	0.218514	0.817878	8	1	0.546517	0.28426
Ras guanyl-nucleotide exchange factor activity	GO:0005088	9	2	0.218514	0.817878	9	1	0.589229	0.166477
protein kinase B binding	GO:0043422	9	2	0.218514	0.817878	10	2	0.240978	0.754263
AMP binding	GO:0016208	9	2	0.218514	0.817878	9	2	0.204826	0.859624
sequence-specific double-stranded DNA binding	GO:1990837	9	2	0.218514	0.817878	9	2	0.204826	0.859624
insulin receptor substrate binding	GO:0043560	9	2	0.218514	0.817878	9	2	0.204826	0.859624
platelet-derived growth factor receptor binding	GO:0005161	9	2	0.218514	0.817878	7	3	0.0217267	1.5164
actinin binding	GO:0042805	9	2	0.218514	0.817878	9	2	0.204826	0.859624
cysteine-type endopeptidase activity involved in apoptotic process	GO:0097153	9	2	0.218514	0.817878	9	2	0.204826	0.859624
peroxisome proliferator activated receptor binding	GO:0042975	9	2	0.218514	0.817878	9	2	0.204826	0.859624
mitogen-activated protein kinase binding	GO:0051019	17	3	0.229145	0.587354	17	3	0.210762	0.6291
ionotropic glutamate receptor binding	GO:0035255	17	3	0.229145	0.587354	17	4	0.068713	0.916782
endopeptidase activity	GO:0004175	32	5	0.23645	0.465657	30	4	0.5224	0.348798
histone deacetylase binding	GO:0042826	73	10	0.237718	0.334081	71	9	0.308776	0.298246
nucleic acid binding	GO:0003676	79	11	0.249163	0.350403	77	11	0.164463	0.417791
protein serine/threonine phosphatase activity	GO:0004722	33	1	0.249813	-1.17455	32	2	0.764153	-0.408887
protein tyrosine/serine/threonine phosphatase activity	GO:0008138	20	0	0.252345	#NUM!	20	1	1	-0.632031
voltage-gated potassium channel activity	GO:0005249	20	0	0.252345	#NUM!	21	0	0.253967	#NUM!
thiol-dependent ubiquitinyl hydrolase activity	GO:0036459	36	1	0.254401	-1.26156	36	1	0.251434	-1.21982
neuropilin binding	GO:0038191	10	2	0.256445	0.712517	10	1	1	0.0611163
Notch binding	GO:0005112	10	2	0.256445	0.712517	9	2	0.204826	0.859624
RNA cap binding	GO:0000339	10	2	0.256445	0.712517	10	2	0.240978	0.754263
S100 protein binding	GO:0044548	10	2	0.256445	0.712517	10	1	1	0.0611163
cyclin-dependent protein serine/threonine kinase inhibitor activity	GO:0004861	10	2	0.256445	0.712517	10	1	1	0.0611163
1-acylglycerol-3-phosphate O-acyltransferase activity	GO:0003841	10	2	0.256445	0.712517	10	2	0.240978	0.754263
methylated histone binding	GO:0035064	37	1	0.25874	-1.28896	36	2	0.575362	-0.52667
structural constituent of cytoskeleton	GO:0005200	57	8	0.263287	0.358345	53	4	0.814909	-0.220296
syntaxin binding	GO:0019905	38	6	0.264354	0.476128	38	6	0.165099	0.517875
polyubiquitin modification-dependent protein binding	GO:0031593	22	4	0.266118	0.617207	21	5	0.0414424	0.928617
sodium-independent organic anion transmembrane transporter activity	GO:0015347	3	1	0.266363	1.22334	2	0	1	#NUM!
natural killer cell lectin-like receptor binding	GO:0046703	3	1	0.266363	1.22334	3	1	0.256533	1.26509
tumor necrosis factor binding	GO:0043120	3	1	0.266363	1.22334	3	1	0.256533	1.26509
interleukin-1 binding	GO:0019966	3	1	0.266363	1.22334	3	1	0.256533	1.26509
fucosyltransferase activity	GO:0008417	3	1	0.266363	1.22334	2	0	1	#NUM!
high-density lipoprotein particle binding	GO:0008035	3	1	0.266363	1.22334	3	1	0.256533	1.26509
syntaxin-3 binding	GO:0030348	3	1	0.266363	1.22334	3	1	0.256533	1.26509
peptidyl-proline 4-dioxygenase activity	GO:0031545	3	1	0.266363	1.22334	3	1	0.256533	1.26509
telethonin binding	GO:0031433	3	1	0.266363	1.22334	1	1	0.0940714	2.3637
P-TEFb complex binding	GO:0106140	3	1	0.266363	1.22334	3	1	0.256533	1.26509
phenylalanine 4-monooxygenase activity	GO:0004505	3	1	0.266363	1.22334	3	1	0.256533	1.26509
phosphatidylinositol 3-kinase regulator activity	GO:0035014	3	1	0.266363	1.22334	3	1	0.256533	1.26509
BMP receptor activity	GO:0098821	3	1	0.266363	1.22334	3	1	0.256533	1.26509
G protein-coupled glutamate receptor binding	GO:0035256	3	1	0.266363	1.22334	3	1	0.256533	1.26509
apolipoprotein A-I binding	GO:0034186	3	1	0.266363	1.22334	2	0	1	#NUM!
sulfate binding	GO:0043199	3	1	0.266363	1.22334	3	1	0.256533	1.26509
DNA-dependent protein kinase activity	GO:0004677	3	1	0.266363	1.22334	3	1	0.256533	1.26509
protein kinase C inhibitor activity	GO:0008426	3	1	0.266363	1.22334	3	1	0.256533	1.26509
protein phosphatase 2B binding	GO:0030346	3	1	0.266363	1.22334	3	0	1	#NUM!
Rab geranylgeranyltransferase activity	GO:0004663	3	1	0.266363	1.22334	3	1	0.256533	1.26509
sodium ion binding	GO:0031402	3	1	0.266363	1.22334	3	1	0.256533	1.26509
Rho GDP-dissociation inhibitor activity	GO:0005094	3	1	0.266363	1.22334	3	1	0.256533	1.26509
estradiol 17-beta-dehydrogenase activity	GO:0004303	3	1	0.266363	1.22334	3	1	0.256533	1.26509
activin receptor activity, type I	GO:0016361	3	1	0.266363	1.22334	3	1	0.256533	1.26509
beta-2 adrenergic receptor binding	GO:0031698	3	1	0.266363	1.22334	3	1	0.256533	1.26509
insulin binding	GO:0043559	3	1	0.266363	1.22334	3	1	0.256533	1.26509
chemokine receptor binding	GO:0042379	3	1	0.266363	1.22334	2	0	1	#NUM!
hyaluronic acid binding	GO:0005540	3	1	0.266363	1.22334	3	0	1	#NUM!
histone methyltransferase activity (H3-K36 specific)	GO:0046975	3	1	0.266363	1.22334	3	1	0.256533	1.26509
phosphopyruvate hydratase activity	GO:0004634	3	1	0.266363	1.22334	3	1	0.256533	1.26509
tRNA-intron endonuclease activity	GO:0000213	3	1	0.266363	1.22334	3	1	0.256533	1.26509
kynurenine-oxoglutarate transaminase activity	GO:0016212	3	1	0.266363	1.22334	3	1	0.256533	1.26509
type 5 metabotropic glutamate receptor binding	GO:0031802	3	1	0.266363	1.22334	3	1	0.256533	1.26509
RNA-DNA hybrid ribonuclease activity	GO:0004523	3	1	0.266363	1.22334	3	1	0.256533	1.26509
caffeine oxidase activity	GO:0034875	3	1	0.266363	1.22334	3	1	0.256533	1.26509
calcium-activated potassium channel activity	GO:0015269	3	1	0.266363	1.22334	2	0	1	#NUM!
diamine N-acetyltransferase activity	GO:0004145	3	1	0.266363	1.22334	3	1	0.256533	1.26509
telomeric D-loop binding	GO:0061821	3	1	0.266363	1.22334	2	1	0.179306	1.67055
PTB domain binding	GO:0051425	3	1	0.266363	1.22334	3	1	0.256533	1.26509
AF-2 domain binding	GO:0050682	3	1	0.266363	1.22334	3	1	0.256533	1.26509
peptide-methionine (R)-S-oxide reductase activity	GO:0033743	3	1	0.266363	1.22334	3	0	1	#NUM!
STAT family protein binding	GO:0097677	3	1	0.266363	1.22334	3	1	0.256533	1.26509
receptor serine/threonine kinase binding	GO:0033612	3	1	0.266363	1.22334	2	1	0.179306	1.67055
phosphatidylcholine-translocating ATPase activity	GO:0090554	3	1	0.266363	1.22334	3	0	1	#NUM!
T cell receptor binding	GO:0042608	3	1	0.266363	1.22334	2	1	0.179306	1.67055
organic acid binding	GO:0043177	3	1	0.266363	1.22334	3	0	1	#NUM!
steroid hormone binding	GO:1990239	3	1	0.266363	1.22334	4	2	0.0466214	1.67055
heparan sulfate binding	GO:1904399	3	1	0.266363	1.22334	3	1	0.256533	1.26509
fibroblast growth factor-activated receptor activity	GO:0005007	3	1	0.266363	1.22334	3	1	0.256533	1.26509
phospholipid scramblase activity	GO:0017128	3	1	0.266363	1.22334	3	1	0.256533	1.26509
5'-flap endonuclease activity	GO:0017108	3	1	0.266363	1.22334	3	1	0.256533	1.26509
high voltage-gated calcium channel activity	GO:0008331	3	1	0.266363	1.22334	3	1	0.256533	1.26509
death domain binding	GO:0070513	3	1	0.266363	1.22334	3	1	0.256533	1.26509
peptide-lysine-N-acetyltransferase activity	GO:0061733	3	1	0.266363	1.22334	3	1	0.256533	1.26509
double-stranded DNA binding	GO:0003690	58	8	0.271151	0.340954	55	7	0.354899	0.302278
extracellular matrix structural constituent	GO:0005201	39	6	0.271164	0.450153	33	4	0.546334	0.253488
transcription coactivator activity	GO:0003713	197	24	0.272559	0.216805	196	22	0.383426	0.176629
cyclin binding	GO:0030332	23	4	0.276054	0.572755	23	4	0.267501	0.614502
zinc ion binding	GO:0008270	431	49	0.276366	0.147667	410	48	0.115114	0.218745
SH2 domain binding	GO:0042169	24	4	0.287736	0.530196	24	5	0.0686587	0.795085
RNA polymerase II repressing transcription factor binding	GO:0001103	24	4	0.287736	0.530196	24	4	0.277044	0.571942
GTP binding	GO:0005525	215	16	0.293345	-0.276094	202	15	0.391282	-0.236516
HMG box domain binding	GO:0071837	11	2	0.294462	0.617207	10	2	0.240978	0.754263
Ral GTPase binding	GO:0017160	11	2	0.294462	0.617207	11	2	0.277375	0.658953
cytoskeletal adaptor activity	GO:0008093	11	2	0.294462	0.617207	11	3	0.077192	1.06442
protein kinase A catalytic subunit binding	GO:0034236	11	2	0.294462	0.617207	11	2	0.277375	0.658953
DNA-directed DNA polymerase activity	GO:0003887	11	2	0.294462	0.617207	10	2	0.240978	0.754263
SUMO binding	GO:0032183	11	2	0.294462	0.617207	11	1	1	-0.0341939
DNA binding	GO:0003677	745	81	0.297139	0.10302	723	82	0.0680201	0.187011
damaged DNA binding	GO:0003684	42	6	0.297964	0.376045	42	8	0.0548555	0.705473
phosphatidylinositol-4,5-bisphosphate binding	GO:0005546	42	6	0.297964	0.376045	40	6	0.26752	0.466581
NF-kappaB binding	GO:0051059	25	4	0.30096	0.489374	24	5	0.0686587	0.795085
microtubule binding	GO:0008017	146	18	0.322812	0.22872	141	17	0.304965	0.248155
cell adhesion molecule binding	GO:0050839	27	4	0.33127	0.412413	26	3	0.731037	0.204217
phosphatidylserine binding	GO:0001786	27	4	0.33127	0.412413	26	4	0.300749	0.491899
protein tyrosine kinase binding	GO:1990782	12	2	0.332186	0.530196	11	3	0.077192	1.06442
mitogen-activated protein kinase kinase kinase binding	GO:0031435	12	2	0.332186	0.530196	11	2	0.277375	0.658953
growth factor activity	GO:0008083	50	7	0.333915	0.355842	47	6	0.445976	0.305313
Rap guanyl-nucleotide exchange factor activity	GO:0017034	4	1	0.33835	0.935661	4	1	0.326504	0.977407
growth factor receptor binding	GO:0070851	4	1	0.33835	0.935661	4	1	0.326504	0.977407
death effector domain binding	GO:0035877	4	1	0.33835	0.935661	4	1	0.326504	0.977407
clathrin light chain binding	GO:0032051	4	1	0.33835	0.935661	4	1	0.326504	0.977407
AT DNA binding	GO:0003680	4	1	0.33835	0.935661	4	1	0.326504	0.977407
selenocysteine insertion sequence binding	GO:0035368	4	1	0.33835	0.935661	4	1	0.326504	0.977407
WD40-repeat domain binding	GO:0071987	4	1	0.33835	0.935661	4	1	0.326504	0.977407
Y-form DNA binding	GO:0000403	4	1	0.33835	0.935661	3	1	0.256533	1.26509
phosphatidylinositol-3,4-bisphosphate 5-kinase activity	GO:0052812	4	1	0.33835	0.935661	3	0	1	#NUM!
superoxide-generating NADPH oxidase activator activity	GO:0016176	4	1	0.33835	0.935661	3	1	0.256533	1.26509
histone demethylase activity (H3-K36 specific)	GO:0051864	4	1	0.33835	0.935661	3	0	1	#NUM!
single-stranded telomeric DNA binding	GO:0043047	4	1	0.33835	0.935661	4	1	0.326504	0.977407
RING-like zinc finger domain binding	GO:0071535	4	1	0.33835	0.935661	4	1	0.326504	0.977407
RNA polymerase II intronic transcription regulatory region sequence-specific DNA binding	GO:0001162	4	1	0.33835	0.935661	3	1	0.256533	1.26509
histone methyltransferase activity (H3-K4 specific)	GO:0042800	4	1	0.33835	0.935661	4	1	0.326504	0.977407
3',5'-cyclic-nucleotide phosphodiesterase activity	GO:0004114	4	1	0.33835	0.935661	4	0	1	#NUM!
glucuronosyltransferase activity	GO:0015020	4	1	0.33835	0.935661	4	1	0.326504	0.977407
mediator complex binding	GO:0036033	4	1	0.33835	0.935661	3	0	1	#NUM!
chloride transmembrane transporter activity	GO:0015108	4	1	0.33835	0.935661	4	1	0.326504	0.977407
GABA-gated chloride ion channel activity	GO:0022851	4	1	0.33835	0.935661	3	0	1	#NUM!
ATP-dependent microtubule motor activity, minus-end-directed	GO:0008569	4	1	0.33835	0.935661	4	1	0.326504	0.977407
IgG binding	GO:0019864	4	1	0.33835	0.935661	2	0	1	#NUM!
interleukin-1 receptor binding	GO:0005149	4	1	0.33835	0.935661	5	2	0.0729239	1.44741
5'-3' exonuclease activity	GO:0008409	4	1	0.33835	0.935661	4	1	0.326504	0.977407
extracellular matrix constituent conferring elasticity	GO:0030023	4	1	0.33835	0.935661	2	0	1	#NUM!
single-stranded DNA endodeoxyribonuclease activity	GO:0000014	4	1	0.33835	0.935661	4	1	0.326504	0.977407
lipase activity	GO:0016298	4	1	0.33835	0.935661	2	0	1	#NUM!
uracil DNA N-glycosylase activity	GO:0004844	4	1	0.33835	0.935661	4	1	0.326504	0.977407
exonuclease activity	GO:0004527	4	1	0.33835	0.935661	4	1	0.326504	0.977407
RNA-dependent ATPase activity	GO:0008186	4	1	0.33835	0.935661	4	1	0.326504	0.977407
guanylate kinase activity	GO:0004385	4	1	0.33835	0.935661	4	1	0.326504	0.977407
type II transforming growth factor beta receptor binding	GO:0005114	4	1	0.33835	0.935661	4	1	0.326504	0.977407
channel activity	GO:0015267	4	1	0.33835	0.935661	1	0	1	#NUM!
supercoiled DNA binding	GO:0097100	4	1	0.33835	0.935661	4	0	1	#NUM!
peptide hormone receptor binding	GO:0051428	4	1	0.33835	0.935661	4	1	0.326504	0.977407
angiostatin binding	GO:0043532	4	1	0.33835	0.935661	3	0	1	#NUM!
histone methyltransferase binding	GO:1990226	4	1	0.33835	0.935661	4	1	0.326504	0.977407
phosphatidylinositol-4,5-bisphosphate 3-kinase activity	GO:0046934	4	1	0.33835	0.935661	3	0	1	#NUM!
ubiquitinyl hydrolase activity	GO:0101005	4	1	0.33835	0.935661	4	1	0.326504	0.977407
retinoid binding	GO:0005501	4	1	0.33835	0.935661	3	0	1	#NUM!
oxygen carrier activity	GO:0005344	4	1	0.33835	0.935661	4	0	1	#NUM!
kinetochore binding	GO:0043515	4	1	0.33835	0.935661	3	1	0.256533	1.26509
phosphatidylinositol-3,4,5-trisphosphate binding	GO:0005547	28	4	0.347999	0.376045	28	5	0.179513	0.640935
single-stranded RNA binding	GO:0003727	28	4	0.347999	0.376045	27	3	0.736866	0.166477
virus receptor activity	GO:0001618	30	1	0.357358	-1.07924	27	3	0.736866	0.166477
estrogen receptor binding	GO:0030331	30	1	0.357358	-1.07924	29	3	0.750254	0.0950178
unfolded protein binding	GO:0051082	86	11	0.358727	0.265503	80	10	0.33322	0.28426
DNA-binding transcription repressor activity, RNA polymerase II-specific	GO:0001227	129	9	0.368037	-0.340633	125	11	1	-0.0667171
extracellular matrix binding	GO:0050840	13	2	0.369307	0.450153	9	0	1	#NUM!
myosin binding	GO:0017022	13	2	0.369307	0.450153	13	2	0.349508	0.491899
translation regulator activity	GO:0045182	13	2	0.369307	0.450153	12	2	0.313652	0.571942
pre-mRNA binding	GO:0036002	13	2	0.369307	0.450153	13	2	0.349508	0.491899
MHC class I protein binding	GO:0042288	13	2	0.369307	0.450153	12	1	1	-0.121205
nuclear import signal receptor activity	GO:0061608	13	2	0.369307	0.450153	13	2	0.349508	0.491899
MHC class II protein complex binding	GO:0023026	13	2	0.369307	0.450153	14	1	1	-0.275356
enzyme regulator activity	GO:0030234	13	2	0.369307	0.450153	13	2	0.349508	0.491899
methyl-CpG binding	GO:0008327	13	2	0.369307	0.450153	13	2	0.349508	0.491899
peptidase activity	GO:0008233	34	5	0.376565	0.405032	34	4	0.55607	0.223635
ATPase activity	GO:0016887	95	12	0.382001	0.252985	93	11	0.373982	0.228997
receptor tyrosine kinase binding	GO:0030971	35	5	0.384773	0.376045	34	6	0.128843	0.6291
myosin V binding	GO:0031489	14	0	0.387012	#NUM!	14	0	0.635137	#NUM!
translation factor activity, RNA binding	GO:0008135	14	0	0.387012	#NUM!	15	0	0.388314	#NUM!
histone deacetylase activity	GO:0004407	14	0	0.387012	#NUM!	14	0	0.635137	#NUM!
DNA helicase activity	GO:0003678	14	0	0.387012	#NUM!	13	0	0.626004	#NUM!
ribosomal small subunit binding	GO:0043024	14	0	0.387012	#NUM!	14	0	0.635137	#NUM!
NADP binding	GO:0050661	15	0	0.388764	#NUM!	15	0	0.388314	#NUM!
proteasome binding	GO:0070628	15	0	0.388764	#NUM!	14	1	1	-0.275356
MAP kinase kinase kinase activity	GO:0004709	16	0	0.393804	#NUM!	16	0	0.391134	#NUM!
nuclear receptor binding	GO:0016922	16	0	0.393804	#NUM!	16	0	0.391134	#NUM!
Rac GTPase binding	GO:0048365	36	5	0.394114	0.347874	35	5	0.374218	0.417791
potassium channel inhibitor activity	GO:0019870	5	1	0.403284	0.712517	5	1	0.389899	0.754263
Wnt-activated receptor activity	GO:0042813	5	1	0.403284	0.712517	5	1	0.389899	0.754263
S-adenosyl-L-methionine binding	GO:1904047	5	1	0.403284	0.712517	4	1	0.326504	0.977407
virion binding	GO:0046790	5	1	0.403284	0.712517	5	1	0.389899	0.754263
MHC class II protein binding	GO:0042289	5	1	0.403284	0.712517	4	1	0.326504	0.977407
hydrolase activity, acting on carbon-nitrogen (but not peptide) bonds	GO:0016810	5	1	0.403284	0.712517	5	1	0.389899	0.754263
ferroxidase activity	GO:0004322	5	1	0.403284	0.712517	5	2	0.0729239	1.44741
alcohol dehydrogenase (NADP+) activity	GO:0008106	5	1	0.403284	0.712517	5	1	0.389899	0.754263
polysaccharide binding	GO:0030247	5	1	0.403284	0.712517	4	0	1	#NUM!
poly(G) binding	GO:0034046	5	1	0.403284	0.712517	5	1	0.389899	0.754263
vascular endothelial growth factor-activated receptor activity	GO:0005021	5	1	0.403284	0.712517	5	1	0.389899	0.754263
ferric iron binding	GO:0008199	5	1	0.403284	0.712517	4	1	0.326504	0.977407
G-quadruplex RNA binding	GO:0002151	5	1	0.403284	0.712517	5	1	0.389899	0.754263
ubiquinol-cytochrome-c reductase activity	GO:0008121	5	1	0.403284	0.712517	5	1	0.389899	0.754263
1-phosphatidylinositol-4-phosphate 5-kinase activity	GO:0016308	5	1	0.403284	0.712517	5	1	0.389899	0.754263
U4 snRNA binding	GO:0030621	5	1	0.403284	0.712517	5	1	0.389899	0.754263
small protein activating enzyme binding	GO:0044388	5	1	0.403284	0.712517	5	1	0.389899	0.754263
non-membrane spanning protein tyrosine phosphatase activity	GO:0004726	5	1	0.403284	0.712517	5	1	0.389899	0.754263
microfilament motor activity	GO:0000146	5	1	0.403284	0.712517	5	1	0.389899	0.754263
ion channel activity	GO:0005216	5	1	0.403284	0.712517	5	1	0.389899	0.754263
retinol binding	GO:0019841	5	1	0.403284	0.712517	3	0	1	#NUM!
aspartic endopeptidase activity, intramembrane cleaving	GO:0042500	5	1	0.403284	0.712517	5	1	0.389899	0.754263
GABA-A receptor activity	GO:0004890	5	1	0.403284	0.712517	4	0	1	#NUM!
G-quadruplex DNA binding	GO:0051880	5	1	0.403284	0.712517	4	1	0.326504	0.977407
lipoprotein particle binding	GO:0071813	5	1	0.403284	0.712517	5	1	0.389899	0.754263
U1 snRNA binding	GO:0030619	5	1	0.403284	0.712517	5	1	0.389899	0.754263
SH3/SH2 adaptor activity	GO:0005070	37	5	0.404473	0.320475	36	6	0.145196	0.571942
insulin receptor binding	GO:0005158	18	3	0.412031	0.530196	18	3	0.236505	0.571942
WW domain binding	GO:0050699	18	3	0.412031	0.530196	17	2	0.670662	0.223635
SNARE binding	GO:0000149	38	5	0.415742	0.293807	38	5	0.399276	0.335553
ubiquitin-like protein ligase binding	GO:0044389	19	3	0.424439	0.476128	19	3	0.415369	0.517875
calmodulin-dependent protein kinase activity	GO:0004683	19	3	0.424439	0.476128	19	3	0.415369	0.517875
nuclear hormone receptor binding	GO:0035257	20	3	0.438576	0.424835	20	4	0.112149	0.754263
cytokine binding	GO:0019955	20	3	0.438576	0.424835	17	2	0.670662	0.223635
ATP-dependent RNA helicase activity	GO:0004004	20	3	0.438576	0.424835	20	4	0.112149	0.754263
transmembrane transporter activity	GO:0022857	21	3	0.454133	0.376045	21	2	1	0.0123261
metallopeptidase activity	GO:0008237	21	3	0.454133	0.376045	19	4	0.0965451	0.805557
phosphoprotein phosphatase activity	GO:0004721	21	3	0.454133	0.376045	20	4	0.112149	0.754263
potassium channel regulator activity	GO:0015459	21	3	0.454133	0.376045	19	1	1	-0.580738
phosphatidylinositol-3-phosphate binding	GO:0032266	21	3	0.454133	0.376045	20	3	0.427547	0.466581
14-3-3 protein binding	GO:0071889	21	3	0.454133	0.376045	20	2	0.712025	0.0611163
DNA-binding transcription factor activity, RNA polymerase II-specific	GO:0000981	679	72	0.455132	0.0780001	658	74	0.091291	0.178562
GTPase activity	GO:0003924	191	15	0.45799	-0.222268	183	16	0.897655	-0.0731961
protein tyrosine kinase activator activity	GO:0030296	6	1	0.461853	0.530196	6	1	0.447336	0.571942
palmitoyltransferase activity	GO:0016409	6	1	0.461853	0.530196	6	1	0.447336	0.571942
FK506 binding	GO:0005528	6	1	0.461853	0.530196	6	1	0.447336	0.571942
proteasome-activating ATPase activity	GO:0036402	6	1	0.461853	0.530196	6	1	0.447336	0.571942
endodeoxyribonuclease activity	GO:0004520	6	1	0.461853	0.530196	6	1	0.447336	0.571942
complement component C1q binding	GO:0001849	6	1	0.461853	0.530196	5	1	0.389899	0.754263
dystroglycan binding	GO:0002162	6	1	0.461853	0.530196	6	1	0.447336	0.571942
proton-exporting ATPase activity, phosphorylative mechanism	GO:0008553	6	1	0.461853	0.530196	6	0	1	#NUM!
neurexin family protein binding	GO:0042043	6	1	0.461853	0.530196	5	1	0.389899	0.754263
phospholipase activity	GO:0004620	6	1	0.461853	0.530196	5	1	0.389899	0.754263
class I DNA-(apurinic or apyrimidinic site) endonuclease activity	GO:0140078	6	1	0.461853	0.530196	6	1	0.447336	0.571942
signaling adaptor activity	GO:0035591	6	1	0.461853	0.530196	6	1	0.447336	0.571942
aspartic-type endopeptidase activity	GO:0004190	6	1	0.461853	0.530196	5	1	0.389899	0.754263
ubiquitin ligase inhibitor activity	GO:1990948	6	1	0.461853	0.530196	6	1	0.447336	0.571942
protein methyltransferase activity	GO:0008276	6	1	0.461853	0.530196	6	1	0.447336	0.571942
ribosomal protein S6 kinase activity	GO:0004711	6	1	0.461853	0.530196	6	0	1	#NUM!
glutathione binding	GO:0043295	6	1	0.461853	0.530196	6	1	0.447336	0.571942
arrestin family protein binding	GO:1990763	6	1	0.461853	0.530196	6	1	0.447336	0.571942
K48-linked polyubiquitin modification-dependent protein binding	GO:0036435	6	1	0.461853	0.530196	5	1	0.389899	0.754263
proteoglycan binding	GO:0043394	6	1	0.461853	0.530196	6	1	0.447336	0.571942
potassium ion binding	GO:0030955	6	1	0.461853	0.530196	6	1	0.447336	0.571942
protein serine/threonine kinase inhibitor activity	GO:0030291	6	1	0.461853	0.530196	6	1	0.447336	0.571942
poly(A)-specific ribonuclease activity	GO:0004535	6	1	0.461853	0.530196	5	0	1	#NUM!
aldo-keto reductase (NADP) activity	GO:0004033	6	1	0.461853	0.530196	6	1	0.447336	0.571942
N-acetyltransferase activity	GO:0008080	6	1	0.461853	0.530196	6	1	0.447336	0.571942
retinal binding	GO:0016918	6	1	0.461853	0.530196	4	0	1	#NUM!
bubble DNA binding	GO:0000405	6	1	0.461853	0.530196	5	1	0.389899	0.754263
S-adenosylmethionine-dependent methyltransferase activity	GO:0008757	6	1	0.461853	0.530196	5	0	1	#NUM!
voltage-gated calcium channel activity	GO:0005245	6	1	0.461853	0.530196	6	1	0.447336	0.571942
transition metal ion binding	GO:0046914	6	1	0.461853	0.530196	5	1	0.389899	0.754263
nuclear receptor transcription coactivator activity	GO:0030374	48	6	0.466775	0.242514	48	6	0.452231	0.28426
histone binding	GO:0042393	88	6	0.468811	-0.363622	85	7	0.852405	-0.13304
ADP binding	GO:0043531	22	3	0.470828	0.329525	20	2	0.712025	0.0611163
kinase activity	GO:0016301	49	6	0.475615	0.221894	48	6	0.452231	0.28426
thiol-dependent ubiquitin-specific protease activity	GO:0004843	52	3	0.480457	-0.530676	52	3	0.479164	-0.48893
transporter activity	GO:0005215	23	3	0.488409	0.285073	21	2	1	0.0123261
copper ion binding	GO:0005507	25	1	0.506626	-0.896921	24	1	0.721661	-0.814352
protein serine/threonine/tyrosine kinase activity	GO:0004712	24	3	0.50665	0.242514	21	2	1	0.0123261
alpha-tubulin binding	GO:0043014	24	3	0.50665	0.242514	23	2	1	-0.0786457
ubiquitin conjugating enzyme binding	GO:0031624	24	3	0.50665	0.242514	24	2	1	-0.121205
pyridoxal phosphate binding	GO:0030170	24	3	0.50665	0.242514	25	4	0.288186	0.53112
clathrin binding	GO:0030276	24	3	0.50665	0.242514	24	3	0.489058	0.28426
activating transcription factor binding	GO:0033613	24	3	0.50665	0.242514	23	3	0.472248	0.326819
4 iron, 4 sulfur cluster binding	GO:0051539	26	1	0.508402	-0.936141	26	1	0.507465	-0.894395
signaling receptor binding	GO:0005102	168	19	0.510428	0.14243	153	17	0.481971	0.166477
phosphatase activity	GO:0016791	27	1	0.511868	-0.973882	26	1	0.507465	-0.894395
protein tyrosine kinase activity	GO:0004713	59	7	0.513428	0.190328	58	8	0.254424	0.3827
acetylcholine receptor binding	GO:0033130	7	1	0.514681	0.376045	7	1	0.499373	0.417791
alpha-actinin binding	GO:0051393	7	1	0.514681	0.376045	7	1	0.499373	0.417791
histone demethylase activity (H3-K9 specific)	GO:0032454	7	1	0.514681	0.376045	7	1	0.499373	0.417791
U1 snRNP binding	GO:1990446	7	1	0.514681	0.376045	7	1	0.499373	0.417791
cAMP response element binding protein binding	GO:0008140	7	1	0.514681	0.376045	7	1	0.499373	0.417791
DNA-(apurinic or apyrimidinic site) endonuclease activity	GO:0003906	7	1	0.514681	0.376045	7	1	0.499373	0.417791
CARD domain binding	GO:0050700	7	1	0.514681	0.376045	6	1	0.447336	0.571942
ubiquitin-protein transferase activator activity	GO:0097027	7	1	0.514681	0.376045	5	0	1	#NUM!
protein membrane anchor	GO:0043495	7	1	0.514681	0.376045	7	1	0.499373	0.417791
calcium-dependent protein serine/threonine kinase activity	GO:0009931	7	1	0.514681	0.376045	7	1	0.499373	0.417791
alditol:NADP+ 1-oxidoreductase activity	GO:0004032	7	1	0.514681	0.376045	7	1	0.499373	0.417791
NEDD8-specific protease activity	GO:0019784	7	1	0.514681	0.376045	7	1	0.499373	0.417791
retinoic acid binding	GO:0001972	7	1	0.514681	0.376045	6	0	1	#NUM!
microtubule minus-end binding	GO:0051011	7	1	0.514681	0.376045	7	1	0.499373	0.417791
insulin-like growth factor I binding	GO:0031994	7	1	0.514681	0.376045	7	0	1	#NUM!
3',5'-cyclic-GMP phosphodiesterase activity	GO:0047555	7	1	0.514681	0.376045	7	0	1	#NUM!
insulin-like growth factor II binding	GO:0031995	7	1	0.514681	0.376045	7	0	1	#NUM!
acetylglucosaminyltransferase activity	GO:0008375	7	1	0.514681	0.376045	7	1	0.499373	0.417791
anaphase-promoting complex binding	GO:0010997	7	1	0.514681	0.376045	4	1	0.326504	0.977407
LIM domain binding	GO:0030274	7	1	0.514681	0.376045	7	1	0.499373	0.417791
hydrolase activity	GO:0016787	28	1	0.516871	-1.01025	27	2	1	-0.238988
G protein-coupled receptor activity	GO:0004930	29	4	0.523261	0.340954	24	2	1	-0.121205
kinesin binding	GO:0019894	30	4	0.530888	0.307052	30	4	0.5224	0.348798
chaperone binding	GO:0051087	68	8	0.538827	0.181889	66	8	0.398621	0.253488
transmembrane signaling receptor activity	GO:0004888	31	4	0.539609	0.274262	26	4	0.300749	0.491899
lipid binding	GO:0008289	69	8	0.544187	0.16729	66	7	0.672024	0.119957
steroid hormone receptor activity	GO:0003707	32	4	0.549288	0.242514	31	6	0.0654042	0.721474
repressing transcription factor binding	GO:0070491	32	4	0.549288	0.242514	32	5	0.219466	0.507403
structural molecule activity	GO:0005198	73	5	0.551033	-0.359066	68	4	0.406162	-0.469512
RNA polymerase II regulatory region sequence-specific DNA binding	GO:0000977	134	15	0.557366	0.132166	131	12	1	-0.0265893
antigen binding	GO:0003823	8	1	0.56233	0.242514	6	0	1	#NUM!
glycosaminoglycan binding	GO:0005539	8	1	0.56233	0.242514	6	0	1	#NUM!
retinoic acid receptor binding	GO:0042974	8	1	0.56233	0.242514	8	1	0.546517	0.28426
filamin binding	GO:0031005	8	1	0.56233	0.242514	7	1	0.499373	0.417791
amino acid transmembrane transporter activity	GO:0015171	8	1	0.56233	0.242514	7	2	0.135113	1.11094
core promoter binding	GO:0001047	8	1	0.56233	0.242514	9	1	0.589229	0.166477
neuropeptide hormone activity	GO:0005184	8	1	0.56233	0.242514	7	0	1	#NUM!
amino acid binding	GO:0016597	8	1	0.56233	0.242514	9	2	0.204826	0.859624
RAGE receptor binding	GO:0050786	8	1	0.56233	0.242514	7	0	1	#NUM!
GABA receptor binding	GO:0050811	8	1	0.56233	0.242514	8	2	0.16936	0.977407
RNA 7-methylguanosine cap binding	GO:0000340	8	1	0.56233	0.242514	8	1	0.546517	0.28426
MAP-kinase scaffold activity	GO:0005078	8	1	0.56233	0.242514	8	1	0.546517	0.28426
acetyltransferase activity	GO:0016407	8	1	0.56233	0.242514	8	1	0.546517	0.28426
chondroitin sulfate binding	GO:0035374	8	1	0.56233	0.242514	8	1	0.546517	0.28426
cargo receptor activity	GO:0038024	8	1	0.56233	0.242514	8	1	0.546517	0.28426
cell-cell adhesion mediator activity	GO:0098632	8	1	0.56233	0.242514	8	2	0.16936	0.977407
microtubule motor activity	GO:0003777	37	2	0.577158	-0.595816	36	2	0.575362	-0.52667
manganese ion binding	GO:0030145	38	2	0.5801	-0.622484	35	2	0.768625	-0.4985
ATP binding	GO:0005524	864	89	0.582705	0.0490187	825	87	0.226323	0.114226
androgen receptor binding	GO:0050681	39	5	0.584021	0.267831	37	6	0.154729	0.544543
cytokine activity	GO:0005125	39	5	0.584021	0.267831	38	3	1	-0.175273
SH3 domain binding	GO:0017124	87	10	0.58472	0.158632	83	11	0.251939	0.342756
chromatin DNA binding	GO:0031490	40	5	0.588847	0.242514	39	5	0.409541	0.309578
structural constituent of ribosome	GO:0003735	96	11	0.602242	0.155502	96	11	0.479398	0.197248
transmitter-gated ion channel activity involved in regulation of postsynaptic membrane potential	GO:1904315	9	1	0.605307	0.124731	7	0	1	#NUM!
mitogen-activated protein kinase kinase binding	GO:0031434	9	1	0.605307	0.124731	9	1	0.589229	0.166477
RNA helicase activity	GO:0003724	9	1	0.605307	0.124731	9	1	0.589229	0.166477
profilin binding	GO:0005522	9	1	0.605307	0.124731	9	1	0.589229	0.166477
retinoid X receptor binding	GO:0046965	9	1	0.605307	0.124731	8	1	0.546517	0.28426
GTPase inhibitor activity	GO:0005095	9	1	0.605307	0.124731	9	1	0.589229	0.166477
laminin binding	GO:0043236	9	1	0.605307	0.124731	8	1	0.546517	0.28426
protein-lysine N-methyltransferase activity	GO:0016279	9	1	0.605307	0.124731	9	1	0.589229	0.166477
proton-transporting ATP synthase activity, rotational mechanism	GO:0046933	9	1	0.605307	0.124731	9	0	1	#NUM!
RNA polymerase II CTD heptapeptide repeat kinase activity	GO:0008353	9	1	0.605307	0.124731	9	1	0.589229	0.166477
3'-5' exonuclease activity	GO:0008408	9	1	0.605307	0.124731	8	1	0.546517	0.28426
fibroblast growth factor binding	GO:0017134	9	1	0.605307	0.124731	9	1	0.589229	0.166477
sequence-specific mRNA binding	GO:1990825	9	1	0.605307	0.124731	9	1	0.589229	0.166477
cysteine-type endopeptidase inhibitor activity	GO:0004869	9	1	0.605307	0.124731	8	1	0.546517	0.28426
phospholipase binding	GO:0043274	9	1	0.605307	0.124731	9	1	0.589229	0.166477
transmembrane receptor protein tyrosine kinase adaptor activity	GO:0005068	9	1	0.605307	0.124731	9	1	0.589229	0.166477
pre-mRNA intronic binding	GO:0097157	9	1	0.605307	0.124731	9	1	0.589229	0.166477
lipid transporter activity	GO:0005319	9	1	0.605307	0.124731	9	0	1	#NUM!
ARF guanyl-nucleotide exchange factor activity	GO:0005086	10	0	0.612375	#NUM!	10	0	0.613055	#NUM!
chemokine activity	GO:0008009	10	0	0.612375	#NUM!	10	1	1	0.0611163
chloride channel activity	GO:0005254	10	0	0.612375	#NUM!	11	1	1	-0.0341939
ribosomal large subunit binding	GO:0043023	10	0	0.612375	#NUM!	10	0	0.613055	#NUM!
delayed rectifier potassium channel activity	GO:0005251	10	0	0.612375	#NUM!	10	0	0.613055	#NUM!
MAP kinase tyrosine/serine/threonine phosphatase activity	GO:0017017	10	0	0.612375	#NUM!	10	0	0.613055	#NUM!
monosaccharide binding	GO:0048029	10	0	0.612375	#NUM!	10	0	0.613055	#NUM!
peroxidase activity	GO:0004601	11	0	0.615432	#NUM!	11	0	0.614397	#NUM!
fatty-acyl-CoA binding	GO:0000062	11	0	0.615432	#NUM!	11	0	0.614397	#NUM!
magnesium-dependent protein serine/threonine phosphatase activity	GO:0004724	11	0	0.615432	#NUM!	11	0	0.614397	#NUM!
dioxygenase activity	GO:0051213	11	0	0.615432	#NUM!	10	0	0.613055	#NUM!
semaphorin receptor binding	GO:0030215	11	0	0.615432	#NUM!	10	0	0.613055	#NUM!
voltage-gated ion channel activity	GO:0005244	11	0	0.615432	#NUM!	10	0	0.613055	#NUM!
RNA polymerase II general transcription initiation factor activity	GO:0016251	11	0	0.615432	#NUM!	11	0	0.614397	#NUM!
NAD+ ADP-ribosyltransferase activity	GO:0003950	11	0	0.615432	#NUM!	11	0	0.614397	#NUM!
chemorepellent activity	GO:0045499	11	0	0.615432	#NUM!	10	0	0.613055	#NUM!
phosphatidic acid binding	GO:0070300	11	0	0.615432	#NUM!	11	1	1	-0.0341939
cytoskeletal protein binding	GO:0008092	44	5	0.61565	0.147203	40	4	0.786961	0.0611163
actin filament binding	GO:0051015	106	12	0.619823	0.143423	103	13	0.236385	0.293922
mRNA 3'-UTR binding	GO:0003730	47	3	0.621618	-0.42958	46	3	0.797778	-0.366328
nucleoside diphosphate kinase activity	GO:0004550	12	0	0.621624	#NUM!	12	0	0.618917	#NUM!
dynein light intermediate chain binding	GO:0051959	12	0	0.621624	#NUM!	11	0	0.614397	#NUM!
fatty acid binding	GO:0005504	12	0	0.621624	#NUM!	12	0	0.618917	#NUM!
nucleosomal DNA binding	GO:0031492	12	0	0.621624	#NUM!	12	0	0.618917	#NUM!
ATP-dependent 3'-5' RNA helicase activity	GO:0034459	12	0	0.621624	#NUM!	12	0	0.618917	#NUM!
2 iron, 2 sulfur cluster binding	GO:0051537	12	0	0.621624	#NUM!	11	0	0.614397	#NUM!
vitamin D receptor binding	GO:0042809	12	0	0.621624	#NUM!	12	0	0.618917	#NUM!
carbohydrate binding	GO:0030246	48	3	0.623528	-0.450634	47	4	1	-0.100152
transmembrane receptor protein tyrosine phosphatase activity	GO:0005001	13	0	0.630308	#NUM!	13	0	0.626004	#NUM!
lysine-acetylated histone binding	GO:0070577	13	0	0.630308	#NUM!	13	0	0.626004	#NUM!
nucleosome binding	GO:0031491	13	0	0.630308	#NUM!	13	0	0.626004	#NUM!
fibronectin binding	GO:0001968	13	0	0.630308	#NUM!	12	0	0.618917	#NUM!
protein binding, bridging	GO:0030674	51	6	0.633486	0.181889	50	5	0.807832	0.0611163
GDP binding	GO:0019003	51	6	0.633486	0.181889	50	5	0.807832	0.0611163
GTPase activating protein binding	GO:0032794	14	2	0.640935	0.376045	14	2	0.384703	0.417791
translation elongation factor activity	GO:0003746	14	2	0.640935	0.376045	14	2	0.384703	0.417791
glutathione transferase activity	GO:0004364	14	2	0.640935	0.376045	14	2	0.384703	0.417791
protein kinase C activity	GO:0004697	14	2	0.640935	0.376045	13	1	1	-0.201248
muscle alpha-actinin binding	GO:0051371	14	2	0.640935	0.376045	14	3	0.138338	0.823256
threonine-type endopeptidase activity	GO:0004298	15	2	0.653042	0.307052	14	1	1	-0.275356
poly(A) binding	GO:0008143	15	2	0.653042	0.307052	15	3	0.161489	0.754263
cysteine-type endopeptidase inhibitor activity involved in apoptotic process	GO:0043027	15	2	0.653042	0.307052	15	1	1	-0.344349
death receptor binding	GO:0005123	15	2	0.653042	0.307052	13	1	1	-0.201248
actin monomer binding	GO:0003785	15	2	0.653042	0.307052	14	2	0.384703	0.417791
transcription regulatory region DNA binding	GO:0044212	130	14	0.656053	0.093478	127	15	0.355173	0.227564
heparin binding	GO:0008201	60	7	0.660039	0.173521	57	7	0.489473	0.26656
syntaxin-1 binding	GO:0017075	16	2	0.666235	0.242514	16	2	0.657819	0.28426
catalytic activity	GO:0003824	16	2	0.666235	0.242514	14	1	1	-0.275356
mRNA 3'-UTR AU-rich region binding	GO:0035925	16	2	0.666235	0.242514	16	4	0.056598	0.977407
protein phosphatase inhibitor activity	GO:0004864	16	2	0.666235	0.242514	16	2	0.657819	0.28426
ATP-dependent DNA helicase activity	GO:0004003	17	2	0.680186	0.181889	16	2	0.657819	0.28426
ATPase activator activity	GO:0001671	17	2	0.680186	0.181889	17	2	0.670662	0.223635
protein folding chaperone	GO:0044183	17	2	0.680186	0.181889	17	2	0.670662	0.223635
structural constituent of nuclear pore	GO:0017056	18	2	0.694619	0.124731	18	2	0.684124	0.166477
cysteine-type peptidase activity	GO:0008234	18	2	0.694619	0.124731	18	2	0.684124	0.166477
transcription corepressor activity	GO:0003714	170	18	0.695418	0.0765284	162	19	0.338203	0.220544
sequence-specific DNA binding	GO:0043565	172	15	0.698517	-0.117489	169	18	0.592248	0.124174
TBP-class protein binding	GO:0017025	19	2	0.709306	0.0706633	19	2	0.697976	0.11241
poly(U) RNA binding	GO:0008266	19	2	0.709306	0.0706633	19	3	0.415369	0.517875
ATPase activity, coupled to transmembrane movement of substances	GO:0042626	19	2	0.709306	0.0706633	17	1	1	-0.469512
enzyme inhibitor activity	GO:0004857	19	2	0.709306	0.0706633	18	1	1	-0.52667
mRNA 5'-UTR binding	GO:0048027	19	2	0.709306	0.0706633	19	2	0.697976	0.11241
cyclin-dependent protein serine/threonine kinase regulator activity	GO:0016538	20	1	0.714519	-0.673777	19	2	0.697976	0.11241
Rho GTPase binding	GO:0017048	21	1	0.715415	-0.722567	21	1	0.715149	-0.680821
protein kinase inhibitor activity	GO:0004860	22	1	0.717663	-0.769087	21	1	0.715149	-0.680821
rRNA binding	GO:0019843	22	1	0.717663	-0.769087	22	1	0.716139	-0.727341
thyroid hormone receptor binding	GO:0046966	23	1	0.72111	-0.813539	22	3	0.456242	0.371271
cyclin-dependent protein serine/threonine kinase activity	GO:0004693	23	1	0.72111	-0.813539	23	1	0.718354	-0.771793
tRNA binding	GO:0000049	24	1	0.725608	-0.856099	21	1	0.715149	-0.680821
enzyme activator activity	GO:0008047	25	3	0.731017	0.201692	25	3	0.506475	0.243438
phosphoprotein binding	GO:0051219	26	3	0.737201	0.162471	26	3	0.731037	0.204217
Hsp70 protein binding	GO:0030544	26	3	0.737201	0.162471	24	4	0.277044	0.571942
non-membrane spanning protein tyrosine kinase activity	GO:0004715	27	3	0.744038	0.124731	28	3	0.743305	0.130109
serine-type endopeptidase activity	GO:0004252	27	3	0.744038	0.124731	25	3	0.506475	0.243438
magnesium ion binding	GO:0000287	124	13	0.760538	0.0666229	117	10	0.873467	-0.0958875
motor activity	GO:0003774	30	2	0.763538	-0.386095	29	2	1	-0.310447
tubulin binding	GO:0015631	31	2	0.763878	-0.418885	31	1	0.357944	-1.07029
nucleotide binding	GO:0000166	38	4	0.784945	0.0706633	36	4	0.771346	0.166477
Rho guanyl-nucleotide exchange factor activity	GO:0005089	40	3	0.793678	-0.268312	40	4	0.786961	0.0611163
helicase activity	GO:0004386	44	3	0.797213	-0.363622	42	3	0.794058	-0.275356
double-stranded RNA binding	GO:0003725	48	5	0.80772	0.060192	47	5	0.799771	0.122992
protease binding	GO:0002020	58	6	0.824481	0.0532716	55	5	1	-0.0341939
actin binding	GO:0003779	154	14	0.89102	-0.0759402	146	13	1	-0.0549559
RNA binding	GO:0003723	928	90	0.95273	-0.011267	910	91	0.501482	0.0611163
guanosine-3',5'-bis(diphosphate) 3'-diphosphatase activity	GO:0008893	1	0	1	#NUM!	1	0	1	#NUM!
amylo-alpha-1,6-glucosidase activity	GO:0004135	1	0	1	#NUM!	1	0	1	#NUM!
GTP-dependent protein binding	GO:0030742	15	1	1	-0.386095	14	1	1	-0.275356
[3-methyl-2-oxobutanoate dehydrogenase (acetyl-transferring)] kinase activity	GO:0047323	1	0	1	#NUM!	1	0	1	#NUM!
DBD domain binding	GO:0050692	2	0	1	#NUM!	2	0	1	#NUM!
Pyrin domain binding	GO:0032090	0	0	1	#VALUE!	0	0	1	#VALUE!
betaine-aldehyde dehydrogenase activity	GO:0008802	1	0	1	#NUM!	1	0	1	#NUM!
serine-type exopeptidase activity	GO:0070008	1	0	1	#NUM!	1	0	1	#NUM!
glutamate-5-semialdehyde dehydrogenase activity	GO:0004350	1	0	1	#NUM!	1	0	1	#NUM!
arachidonic acid binding	GO:0050544	4	0	1	#NUM!	4	0	1	#NUM!
intracellular phosphatidylinositol-3,5-bisphosphate-sensitive cation channel activity	GO:0097682	1	0	1	#NUM!	1	0	1	#NUM!
leucine binding	GO:0070728	4	0	1	#NUM!	4	1	0.326504	0.977407
TAP2 binding	GO:0046979	2	0	1	#NUM!	1	0	1	#NUM!
guanyl-nucleotide exchange factor activity	GO:0005085	52	5	1	-0.0198507	51	2	0.230685	-0.874977
phospho-N-acetylmuramoyl-pentapeptide-transferase activity	GO:0008963	1	0	1	#NUM!	1	0	1	#NUM!
UDP-N-acetylglucosamine transmembrane transporter activity	GO:0005462	1	0	1	#NUM!	1	0	1	#NUM!
canalicular bile acid transmembrane transporter activity	GO:0015126	0	0	1	#VALUE!	0	0	1	#VALUE!
myosin-light-chain-phosphatase activity	GO:0050115	1	0	1	#NUM!	1	0	1	#NUM!
alpha-2A adrenergic receptor binding	GO:0031694	3	0	1	#NUM!	3	0	1	#NUM!
dihydropyrimidinase activity	GO:0004157	1	0	1	#NUM!	1	0	1	#NUM!
serine-tRNA ligase activity	GO:0004828	2	0	1	#NUM!	1	0	1	#NUM!
U2 snRNA binding	GO:0030620	3	0	1	#NUM!	3	0	1	#NUM!
nitrilase activity	GO:0000257	1	0	1	#NUM!	1	0	1	#NUM!
RNA 2'-O-methyltransferase activity	GO:0062105	1	0	1	#NUM!	1	0	1	#NUM!
JUN kinase kinase activity	GO:0008545	2	0	1	#NUM!	2	0	1	#NUM!
phospholipase inhibitor activity	GO:0004859	4	0	1	#NUM!	5	0	1	#NUM!
choline transmembrane transporter activity	GO:0015220	1	0	1	#NUM!	1	0	1	#NUM!
glycerol kinase activity	GO:0004370	1	0	1	#NUM!	1	0	1	#NUM!
ribonucleoside-diphosphate reductase activity, thioredoxin disulfide as acceptor	GO:0004748	2	0	1	#NUM!	2	0	1	#NUM!
heparan sulfate sulfotransferase activity	GO:0034483	0	0	1	#VALUE!	1	0	1	#NUM!
oxidoreductase activity, acting on peroxide as acceptor	GO:0016684	3	0	1	#NUM!	3	1	0.256533	1.26509
procollagen-lysine 5-dioxygenase activity	GO:0008475	2	0	1	#NUM!	2	0	1	#NUM!
arginine binding	GO:0034618	2	0	1	#NUM!	1	0	1	#NUM!
MutSalpha complex binding	GO:0032407	4	0	1	#NUM!	3	0	1	#NUM!
very long chain acyl-CoA hydrolase activity	GO:0052817	0	0	1	#VALUE!	0	0	1	#VALUE!
forked DNA-dependent helicase activity	GO:0061749	1	0	1	#NUM!	0	0	1	#VALUE!
nicotinate phosphoribosyltransferase activity	GO:0004516	1	0	1	#NUM!	1	0	1	#NUM!
glycogen debranching enzyme activity	GO:0004133	1	0	1	#NUM!	1	0	1	#NUM!
ganglioside GM3 binding	GO:1905575	1	0	1	#NUM!	1	0	1	#NUM!
glucose binding	GO:0005536	6	0	1	#NUM!	5	0	1	#NUM!
maleylacetoacetate isomerase activity	GO:0016034	1	0	1	#NUM!	1	0	1	#NUM!
NEDD8 activating enzyme activity	GO:0019781	2	0	1	#NUM!	2	0	1	#NUM!
growth hormone receptor binding	GO:0005131	4	0	1	#NUM!	4	0	1	#NUM!
farnesyltranstransferase activity	GO:0004311	1	0	1	#NUM!	1	0	1	#NUM!
omega peptidase activity	GO:0008242	2	0	1	#NUM!	2	0	1	#NUM!
death receptor activity	GO:0005035	0	0	1	#VALUE!	0	0	1	#VALUE!
DNA topoisomerase activity	GO:0003916	1	0	1	#NUM!	1	0	1	#NUM!
L-dopa O-methyltransferase activity	GO:0102084	1	0	1	#NUM!	1	0	1	#NUM!
mRNA (adenine-N1-)-methyltransferase activity	GO:0061953	1	0	1	#NUM!	1	0	1	#NUM!
type 2 angiotensin receptor binding	GO:0031703	1	0	1	#NUM!	1	0	1	#NUM!
3-hydroxy-behenoyl-CoA dehydratase activity	GO:0102344	1	0	1	#NUM!	1	0	1	#NUM!
iron-responsive element binding	GO:0030350	2	0	1	#NUM!	2	0	1	#NUM!
voltage-gated potassium channel activity involved in bundle of His cell action potential repolarization	GO:0086087	0	0	1	#VALUE!	0	0	1	#VALUE!
indanol dehydrogenase activity	GO:0047718	2	0	1	#NUM!	2	0	1	#NUM!
androsterone dehydrogenase activity	GO:0047023	2	0	1	#NUM!	2	0	1	#NUM!
tubulin deacetylase activity	GO:0042903	1	0	1	#NUM!	1	0	1	#NUM!
orotidine-5'-phosphate decarboxylase activity	GO:0004590	1	0	1	#NUM!	1	0	1	#NUM!
folic acid transmembrane transporter activity	GO:0008517	2	0	1	#NUM!	2	0	1	#NUM!
RNA polymerase II core promoter sequence-specific DNA binding	GO:0000979	25	2	1	-0.203774	24	1	0.721661	-0.814352
C-5 sterol desaturase activity	GO:0000248	1	0	1	#NUM!	1	0	1	#NUM!
transferase activity, transferring hexosyl groups	GO:0016758	1	0	1	#NUM!	1	0	1	#NUM!
glycogen synthase activity, transferring glucose-1-phosphate	GO:0061547	1	0	1	#NUM!	1	0	1	#NUM!
transferrin receptor binding	GO:1990459	6	0	1	#NUM!	6	0	1	#NUM!
fructose-2,6-bisphosphate 2-phosphatase activity	GO:0004331	3	0	1	#NUM!	2	0	1	#NUM!
structural constituent of egg coat	GO:0035804	1	0	1	#NUM!	1	0	1	#NUM!
arginine transmembrane transporter activity	GO:0015181	0	0	1	#VALUE!	1	0	1	#NUM!
inositol monophosphate 1-phosphatase activity	GO:0008934	2	0	1	#NUM!	2	0	1	#NUM!
telomerase activity	GO:0003720	3	0	1	#NUM!	3	1	0.256533	1.26509
IMP dehydrogenase activity	GO:0003938	2	0	1	#NUM!	2	0	1	#NUM!
alpha-1,2-mannosyltransferase activity	GO:0000026	0	0	1	#VALUE!	0	0	1	#VALUE!
neurotrophin TRKC receptor binding	GO:0005170	1	0	1	#NUM!	1	0	1	#NUM!
exo-alpha-(2->8)-sialidase activity	GO:0052796	2	0	1	#NUM!	1	0	1	#NUM!
galactosylgalactosylglucosylceramide beta-D-acetylgalactosaminyltransferase activity	GO:0047273	1	0	1	#NUM!	1	0	1	#NUM!
type III transforming growth factor beta receptor binding	GO:0034714	3	0	1	#NUM!	3	0	1	#NUM!
beta-galactoside (CMP) alpha-2,3-sialyltransferase activity	GO:0003836	3	0	1	#NUM!	3	0	1	#NUM!
sphingosine-1-phosphate receptor activity	GO:0038036	1	0	1	#NUM!	1	0	1	#NUM!
peptide transmembrane transporter activity	GO:1904680	3	0	1	#NUM!	1	0	1	#NUM!
L-xylulose reductase (NADP+) activity	GO:0050038	1	0	1	#NUM!	1	0	1	#NUM!
beta-3 adrenergic receptor binding	GO:0031699	1	0	1	#NUM!	1	0	1	#NUM!
purine nucleobase transmembrane transporter activity	GO:0005345	0	0	1	#VALUE!	0	0	1	#VALUE!
flavonol 3-sulfotransferase activity	GO:0047894	1	0	1	#NUM!	3	0	1	#NUM!
vitamin D response element binding	GO:0070644	1	0	1	#NUM!	1	0	1	#NUM!
Lys63-specific deubiquitinase activity	GO:0061578	10	1	1	0.01937	10	1	1	0.0611163
box H/ACA snoRNP complex binding	GO:0062065	0	0	1	#VALUE!	0	0	1	#VALUE!
Fc-gamma receptor I complex binding	GO:0034988	2	0	1	#NUM!	2	0	1	#NUM!
carboxypeptidase activity	GO:0004180	4	0	1	#NUM!	4	0	1	#NUM!
NEDD8 transferase activity	GO:0019788	5	0	1	#NUM!	5	0	1	#NUM!
histone acetyltransferase activity (H4-K12 specific)	GO:0043997	0	0	1	#VALUE!	0	0	1	#VALUE!
RNA polymerase II general transcription initiation factor binding	GO:0001091	1	0	1	#NUM!	1	1	0.0940714	2.3637
sodium:proton antiporter activity involved in regulation of cardiac muscle cell membrane potential	GO:0086040	1	0	1	#NUM!	1	0	1	#NUM!
histamine N-methyltransferase activity	GO:0046539	1	0	1	#NUM!	1	0	1	#NUM!
aconitate hydratase activity	GO:0003994	3	0	1	#NUM!	3	0	1	#NUM!
four-way junction helicase activity	GO:0009378	3	0	1	#NUM!	2	0	1	#NUM!
NADP+ binding	GO:0070401	1	0	1	#NUM!	1	0	1	#NUM!
pseudophosphatase activity	GO:0001691	1	0	1	#NUM!	1	0	1	#NUM!
ferrochelatase activity	GO:0004325	1	0	1	#NUM!	1	0	1	#NUM!
phosphatidylinositol-3,4-bisphosphate binding	GO:0043325	18	1	1	-0.568417	16	2	0.657819	0.28426
NEDD8 conjugating enzyme activity	GO:0061654	1	0	1	#NUM!	1	0	1	#NUM!
oxoglutarate:malate antiporter activity	GO:0015367	1	0	1	#NUM!	1	0	1	#NUM!
insulin-like growth factor binding	GO:0005520	8	0	1	#NUM!	8	0	1	#NUM!
very-long-chain-acyl-CoA dehydrogenase activity	GO:0017099	2	0	1	#NUM!	2	0	1	#NUM!
voltage-gated calcium channel activity involved in AV node cell action potential	GO:0086056	1	0	1	#NUM!	1	0	1	#NUM!
lysophosphatidic acid phosphatase activity	GO:0052642	1	0	1	#NUM!	1	0	1	#NUM!
farnesylated protein binding	GO:0001918	1	0	1	#NUM!	0	0	1	#VALUE!
dodecenoyl-CoA delta-isomerase activity	GO:0004165	3	0	1	#NUM!	3	0	1	#NUM!
box H/ACA snoRNA binding	GO:0034513	4	0	1	#NUM!	4	0	1	#NUM!
coproporphyrinogen oxidase activity	GO:0004109	1	0	1	#NUM!	1	0	1	#NUM!
carnitine O-palmitoyltransferase activity	GO:0004095	1	0	1	#NUM!	1	0	1	#NUM!
glycine transmembrane transporter activity	GO:0015187	1	0	1	#NUM!	1	0	1	#NUM!
RNA polymerase III type 2 promoter sequence-specific DNA binding	GO:0001003	1	0	1	#NUM!	1	0	1	#NUM!
C-C chemokine binding	GO:0019957	5	0	1	#NUM!	4	0	1	#NUM!
clathrin heavy chain binding	GO:0032050	7	0	1	#NUM!	7	0	1	#NUM!
hydroxymethylbilane synthase activity	GO:0004418	1	0	1	#NUM!	1	0	1	#NUM!
leukotriene-A4 hydrolase activity	GO:0004463	1	0	1	#NUM!	1	0	1	#NUM!
G protein-coupled adenosine receptor activity	GO:0001609	2	0	1	#NUM!	2	0	1	#NUM!
glutamate dehydrogenase [NAD(P)+] activity	GO:0004353	2	0	1	#NUM!	2	0	1	#NUM!
protein tyrosine phosphatase activator activity	GO:0008160	2	0	1	#NUM!	1	0	1	#NUM!
leukemia inhibitory factor receptor binding	GO:0005146	0	0	1	#VALUE!	0	0	1	#VALUE!
acetylpyruvate hydrolase activity	GO:0018773	1	0	1	#NUM!	1	0	1	#NUM!
glutaminase activity	GO:0004359	2	0	1	#NUM!	2	0	1	#NUM!
molybdopterin synthase activity	GO:0030366	3	0	1	#NUM!	3	0	1	#NUM!
protein tyrosine kinase inhibitor activity	GO:0030292	3	0	1	#NUM!	3	0	1	#NUM!
8-oxo-7,8-dihydrodeoxyguanosine triphosphate pyrophosphatase activity	GO:0035539	1	0	1	#NUM!	1	0	1	#NUM!
chemokine binding	GO:0019956	6	0	1	#NUM!	3	0	1	#NUM!
cerebroside-sulfatase activity	GO:0004098	1	0	1	#NUM!	0	0	1	#VALUE!
GDP-L-fucose synthase activity	GO:0050577	1	0	1	#NUM!	1	0	1	#NUM!
RNA transmembrane transporter activity	GO:0051033	1	0	1	#NUM!	1	0	1	#NUM!
L-methionine-(R)-S-oxide reductase activity	GO:0033745	2	0	1	#NUM!	2	0	1	#NUM!
brain-derived neurotrophic factor-activated receptor activity	GO:0060175	1	0	1	#NUM!	1	0	1	#NUM!
dCMP deaminase activity	GO:0004132	1	0	1	#NUM!	1	0	1	#NUM!
dUTP phosphohydrolase activity	GO:0102487	0	0	1	#VALUE!	0	0	1	#VALUE!
glycine N-acyltransferase activity	GO:0047961	1	0	1	#NUM!	1	0	1	#NUM!
(3R)-hydroxymyristoyl-[acyl-carrier-protein] dehydratase activity	GO:0008659	1	0	1	#NUM!	1	0	1	#NUM!
mitochondrial sequence-specific DNA-binding transcription factor activity	GO:0034246	1	0	1	#NUM!	1	0	1	#NUM!
phosphatidylinositol-3,5-bisphosphate phosphatase activity	GO:0106018	2	0	1	#NUM!	2	0	1	#NUM!
calmodulin-dependent cyclic-nucleotide phosphodiesterase activity	GO:0004117	1	0	1	#NUM!	1	0	1	#NUM!
[heparan sulfate]-glucosamine 3-sulfotransferase 3 activity	GO:0033872	0	0	1	#VALUE!	1	0	1	#NUM!
bile acid receptor activity	GO:0038181	0	0	1	#VALUE!	0	0	1	#VALUE!
lactose synthase activity	GO:0004461	1	0	1	#NUM!	1	0	1	#NUM!
chemokine (C-C motif) ligand 5 binding	GO:0071791	1	0	1	#NUM!	0	0	1	#VALUE!
receptor ligand activity	GO:0048018	9	0	1	#NUM!	9	0	1	#NUM!
histone acetyltransferase binding	GO:0035035	24	2	1	-0.162952	23	3	0.472248	0.326819
guanosine-diphosphatase activity	GO:0004382	1	0	1	#NUM!	1	0	1	#NUM!
phosphoglycerate mutase activity	GO:0004619	2	0	1	#NUM!	2	0	1	#NUM!
mitochondrion targeting sequence binding	GO:0030943	2	0	1	#NUM!	2	0	1	#NUM!
threonine-tRNA ligase activity	GO:0004829	3	0	1	#NUM!	3	0	1	#NUM!
oxidoreduction-driven active transmembrane transporter activity	GO:0015453	1	0	1	#NUM!	1	0	1	#NUM!
interleukin-8 receptor binding	GO:0005153	1	0	1	#NUM!	1	0	1	#NUM!
purinergic nucleotide receptor activity	GO:0001614	3	0	1	#NUM!	3	1	0.256533	1.26509
inositol hexakisphosphate 3-kinase activity	GO:0052724	1	0	1	#NUM!	1	0	1	#NUM!
gamma-glutamylcyclotransferase activity	GO:0003839	0	0	1	#VALUE!	0	0	1	#VALUE!
voltage-gated sodium channel activity involved in Purkinje myocyte action potential	GO:0086062	1	0	1	#NUM!	1	0	1	#NUM!
cytosolic dipeptidase activity	GO:0102008	1	0	1	#NUM!	1	0	1	#NUM!
alcohol binding	GO:0043178	1	0	1	#NUM!	1	0	1	#NUM!
MutSbeta complex binding	GO:0032408	2	0	1	#NUM!	2	0	1	#NUM!
Fas-activated serine/threonine kinase activity	GO:0033867	1	0	1	#NUM!	1	0	1	#NUM!
flap endonuclease activity	GO:0048256	1	0	1	#NUM!	1	0	1	#NUM!
ATP-dependent 3'-5' DNA/RNA helicase activity	GO:0033681	1	0	1	#NUM!	1	0	1	#NUM!
channel regulator activity	GO:0016247	1	0	1	#NUM!	1	0	1	#NUM!
sn-1-glycerol-3-phosphate C16:0-DCA-CoA acyl transferase activity	GO:0102420	1	0	1	#NUM!	1	0	1	#NUM!
structural constituent of synapse	GO:0098918	1	0	1	#NUM!	1	0	1	#NUM!
vascular endothelial growth factor receptor 1 binding	GO:0043183	3	0	1	#NUM!	3	0	1	#NUM!
methylputrescine oxidase activity	GO:0052599	0	0	1	#VALUE!	0	0	1	#VALUE!
tRNA (guanine-N2-)-methyltransferase activity	GO:0004809	1	0	1	#NUM!	0	0	1	#VALUE!
cholestenol delta-isomerase activity	GO:0047750	2	0	1	#NUM!	2	0	1	#NUM!
low-density lipoprotein particle receptor binding	GO:0050750	17	1	1	-0.511258	16	0	0.391134	#NUM!
GKAP/Homer scaffold activity	GO:0030160	4	0	1	#NUM!	4	0	1	#NUM!
betaine-homocysteine S-methyltransferase activity	GO:0047150	0	0	1	#VALUE!	0	0	1	#VALUE!
phosphatidylinositol-5-phosphate binding	GO:0010314	11	1	1	-0.0759402	11	2	0.277375	0.658953
peroxynitrite reductase activity	GO:0072541	1	0	1	#NUM!	1	0	1	#NUM!
histone pre-mRNA DCP binding	GO:0071208	3	0	1	#NUM!	3	0	1	#NUM!
endoribonuclease activity, producing 3'-phosphomonoesters	GO:0016892	1	0	1	#NUM!	1	0	1	#NUM!
biotin-protein ligase activity	GO:0018271	1	0	1	#NUM!	1	0	1	#NUM!
lactoylglutathione lyase activity	GO:0004462	1	0	1	#NUM!	1	0	1	#NUM!
GMP reductase activity	GO:0003920	1	0	1	#NUM!	1	0	1	#NUM!
interleukin-8 receptor activity	GO:0004918	0	0	1	#VALUE!	0	0	1	#VALUE!
superoxide dismutase copper chaperone activity	GO:0016532	1	0	1	#NUM!	1	0	1	#NUM!
metallochaperone activity	GO:0016530	1	0	1	#NUM!	1	0	1	#NUM!
alpha-2 macroglobulin receptor activity	GO:0016964	1	0	1	#NUM!	1	0	1	#NUM!
geranial:oxygen oxidoreductase activity	GO:0102797	1	0	1	#NUM!	0	0	1	#VALUE!
peroxiredoxin activity	GO:0051920	3	0	1	#NUM!	3	0	1	#NUM!
structural constituent of postsynapse	GO:0099186	2	0	1	#NUM!	2	0	1	#NUM!
acyl-L-homoserine-lactone lactonohydrolase activity	GO:0102007	1	0	1	#NUM!	1	0	1	#NUM!
translation release factor activity	GO:0003747	2	0	1	#NUM!	2	0	1	#NUM!
axon guidance receptor activity	GO:0008046	7	0	1	#NUM!	7	0	1	#NUM!
keratan sulfotransferase activity	GO:0045130	1	0	1	#NUM!	1	0	1	#NUM!
preribosome binding	GO:1990275	0	0	1	#VALUE!	0	0	1	#VALUE!
siRNA binding	GO:0035197	8	0	1	#NUM!	8	0	1	#NUM!
mu-type opioid receptor binding	GO:0031852	2	0	1	#NUM!	2	0	1	#NUM!
ferric-chelate reductase activity	GO:0000293	2	0	1	#NUM!	2	0	1	#NUM!
interleukin-16 binding	GO:0042011	1	0	1	#NUM!	0	0	1	#VALUE!
propionyl-CoA C2-trimethyltridecanoyltransferase activity	GO:0050632	1	0	1	#NUM!	1	0	1	#NUM!
centromeric DNA binding	GO:0019237	5	0	1	#NUM!	5	0	1	#NUM!
calmodulin-dependent protein phosphatase activity	GO:0033192	5	0	1	#NUM!	5	0	1	#NUM!
ribosylnicotinate kinase activity	GO:0061769	1	0	1	#NUM!	1	0	1	#NUM!
modified amino acid binding	GO:0072341	2	0	1	#NUM!	2	0	1	#NUM!
extracellularly ATP-gated cation channel activity	GO:0004931	3	0	1	#NUM!	3	1	0.256533	1.26509
voltage-gated cation channel activity	GO:0022843	2	0	1	#NUM!	1	0	1	#NUM!
MIT domain binding	GO:0090541	2	0	1	#NUM!	2	0	1	#NUM!
glyoxylate reductase (NADP) activity	GO:0030267	1	0	1	#NUM!	1	0	1	#NUM!
polynucleotide 3'-phosphatase activity	GO:0046403	2	0	1	#NUM!	2	1	0.179306	1.67055
calcium-induced calcium release activity	GO:0048763	3	0	1	#NUM!	3	0	1	#NUM!
bile acid transmembrane transporter activity	GO:0015125	1	0	1	#NUM!	1	0	1	#NUM!
histone deacetylase activity (H4-K16 specific)	GO:0034739	1	0	1	#NUM!	1	0	1	#NUM!
serine hydrolase activity	GO:0017171	1	0	1	#NUM!	1	0	1	#NUM!
acetyl-CoA hydrolase activity	GO:0003986	1	0	1	#NUM!	1	0	1	#NUM!
Arp2/3 complex binding	GO:0071933	4	0	1	#NUM!	4	1	0.326504	0.977407
neuropeptide receptor binding	GO:0071855	1	0	1	#NUM!	1	0	1	#NUM!
solute:proton symporter activity	GO:0015295	1	0	1	#NUM!	1	0	1	#NUM!
hydroxypyruvate isomerase activity	GO:0008903	1	0	1	#NUM!	1	0	1	#NUM!
L-alanine:2-oxoglutarate aminotransferase activity	GO:0004021	0	0	1	#VALUE!	0	0	1	#VALUE!
host cell surface receptor binding	GO:0046789	0	0	1	#VALUE!	0	0	1	#VALUE!
NAD+ binding	GO:0070403	6	0	1	#NUM!	6	0	1	#NUM!
arginase activity	GO:0004053	2	0	1	#NUM!	2	0	1	#NUM!
3-hydroxyisobutyryl-CoA hydrolase activity	GO:0003860	1	0	1	#NUM!	1	0	1	#NUM!
pyrroline-5-carboxylate reductase activity	GO:0004735	2	0	1	#NUM!	2	0	1	#NUM!
fatty-acyl-CoA transmembrane transporter activity	GO:0015607	1	0	1	#NUM!	0	0	1	#VALUE!
Krueppel-associated box domain binding	GO:0035851	2	0	1	#NUM!	2	0	1	#NUM!
interleukin-15 receptor activity	GO:0042010	2	0	1	#NUM!	0	0	1	#VALUE!
interleukin-1 type II receptor antagonist activity	GO:0045353	0	0	1	#VALUE!	1	0	1	#NUM!
L-valine transaminase activity	GO:0052655	2	0	1	#NUM!	2	0	1	#NUM!
sodium:bicarbonate symporter activity	GO:0008510	1	0	1	#NUM!	1	0	1	#NUM!
ubiquitin-specific protease activity involved in negative regulation of retrograde protein transport, ER to cytosol	GO:1904265	1	0	1	#NUM!	1	0	1	#NUM!
deoxyribonuclease I activity	GO:0004530	1	0	1	#NUM!	1	0	1	#NUM!
interleukin-4 receptor activity	GO:0004913	1	0	1	#NUM!	0	0	1	#VALUE!
Ran GTPase binding	GO:0008536	26	2	1	-0.242994	26	1	0.507465	-0.894395
CTP synthase activity	GO:0003883	1	0	1	#NUM!	1	0	1	#NUM!
inorganic anion exchanger activity	GO:0005452	2	0	1	#NUM!	1	0	1	#NUM!
omega-6 fatty acid desaturase activity	GO:0045485	1	0	1	#NUM!	1	0	1	#NUM!
tropomyosin binding	GO:0005523	6	0	1	#NUM!	5	0	1	#NUM!
succinate transmembrane transporter activity	GO:0015141	0	0	1	#VALUE!	0	0	1	#VALUE!
threonine racemase activity	GO:0018114	1	0	1	#NUM!	1	0	1	#NUM!
intronic transcription regulatory region sequence-specific DNA binding	GO:0001161	2	0	1	#NUM!	2	0	1	#NUM!
poly-ADP-D-ribose binding	GO:0072572	1	0	1	#NUM!	1	0	1	#NUM!
fumarylpyruvate hydrolase activity	GO:0034545	1	0	1	#NUM!	1	0	1	#NUM!
TFIIIC-class transcription factor complex binding	GO:0001156	1	0	1	#NUM!	1	0	1	#NUM!
glucosaminylgalactosylglucosylceramide beta-galactosyltransferase activity	GO:0047275	1	0	1	#NUM!	1	0	1	#NUM!
calcitonin receptor activity	GO:0004948	1	0	1	#NUM!	0	0	1	#VALUE!
8-oxo-dGTP phosphohydrolase activity	GO:0102490	0	0	1	#VALUE!	0	0	1	#VALUE!
DNA N-glycosylase activity	GO:0019104	6	0	1	#NUM!	6	0	1	#NUM!
RNA polymerase III general transcription initiation factor activity	GO:0000995	2	0	1	#NUM!	2	0	1	#NUM!
cyclic ADP-ribose hydrolase	GO:0061812	0	0	1	#VALUE!	0	0	1	#VALUE!
glutamine-fructose-6-phosphate transaminase (isomerizing) activity	GO:0004360	2	0	1	#NUM!	2	0	1	#NUM!
RNA polymerase II transcription corepressor binding	GO:0001226	1	0	1	#NUM!	1	0	1	#NUM!
amidase activity	GO:0004040	2	0	1	#NUM!	2	0	1	#NUM!
N-acetylglucosamine-1-phosphodiester alpha-N-acetylglucosaminidase activity	GO:0003944	1	0	1	#NUM!	1	0	1	#NUM!
endoribonuclease activity, cleaving siRNA-paired mRNA	GO:0070551	1	0	1	#NUM!	1	0	1	#NUM!
NAD+ nucleotidase, cyclic ADP-ribose generating	GO:0061809	0	0	1	#VALUE!	0	0	1	#VALUE!
adenylylsulfate kinase activity	GO:0004020	1	0	1	#NUM!	1	0	1	#NUM!
protein-lysine 6-oxidase activity	GO:0004720	3	0	1	#NUM!	2	0	1	#NUM!
F-box domain binding	GO:1990444	1	0	1	#NUM!	1	0	1	#NUM!
protein tyrosine/threonine phosphatase activity	GO:0008330	3	0	1	#NUM!	3	0	1	#NUM!
hydrolase activity, hydrolyzing O-glycosyl compounds	GO:0004553	3	0	1	#NUM!	3	0	1	#NUM!
signal recognition particle binding	GO:0005047	3	0	1	#NUM!	3	0	1	#NUM!
myosin II binding	GO:0045159	5	0	1	#NUM!	5	0	1	#NUM!
asialoglycoprotein receptor activity	GO:0004873	0	0	1	#VALUE!	1	0	1	#NUM!
Toll-like receptor 4 binding	GO:0035662	4	0	1	#NUM!	4	0	1	#NUM!
unmethylated CpG binding	GO:0045322	1	0	1	#NUM!	1	0	1	#NUM!
integrin binding involved in cell-matrix adhesion	GO:0098640	1	0	1	#NUM!	0	0	1	#VALUE!
receptor activator activity	GO:0030546	2	0	1	#NUM!	2	0	1	#NUM!
serine-pyruvate transaminase activity	GO:0004760	0	0	1	#VALUE!	0	0	1	#VALUE!
11-beta-hydroxysteroid dehydrogenase (NADP+) activity	GO:0070524	1	0	1	#NUM!	1	0	1	#NUM!
signaling pattern recognition receptor activity	GO:0008329	4	0	1	#NUM!	4	0	1	#NUM!
tRNA (cytosine-5-)-methyltransferase activity	GO:0016428	1	0	1	#NUM!	1	0	1	#NUM!
piRNA binding	GO:0034584	3	0	1	#NUM!	1	0	1	#NUM!
fucosylgalactoside 3-alpha-galactosyltransferase activity	GO:0004381	1	0	1	#NUM!	1	0	1	#NUM!
threonine synthase activity	GO:0004795	1	0	1	#NUM!	1	0	1	#NUM!
cAMP-dependent protein kinase inhibitor activity	GO:0004862	6	0	1	#NUM!	5	0	1	#NUM!
glutathione hydrolase activity	GO:0036374	1	0	1	#NUM!	1	0	1	#NUM!
exo-alpha-(2->3)-sialidase activity	GO:0052794	2	0	1	#NUM!	1	0	1	#NUM!
beta-2-microglobulin binding	GO:0030881	2	0	1	#NUM!	2	0	1	#NUM!
argininosuccinate lyase activity	GO:0004056	1	0	1	#NUM!	1	0	1	#NUM!
VEGF-B-activated receptor activity	GO:0036327	1	0	1	#NUM!	1	0	1	#NUM!
poly(ADP-ribose) glycohydrolase activity	GO:0004649	1	0	1	#NUM!	1	0	1	#NUM!
phospholipase A2 activity consuming 1,2-dioleoylphosphatidylethanolamine)	GO:0102568	6	0	1	#NUM!	5	0	1	#NUM!
hydrolase activity, hydrolyzing N-glycosyl compounds	GO:0016799	1	0	1	#NUM!	1	0	1	#NUM!
ethanolaminephosphotransferase activity	GO:0004307	1	0	1	#NUM!	1	0	1	#NUM!
polynucleotide adenylyltransferase activity	GO:0004652	3	0	1	#NUM!	2	0	1	#NUM!
4-aminobutyrate transaminase activity	GO:0003867	1	0	1	#NUM!	1	0	1	#NUM!
2,3-diketo-5-methylthiopentyl-1-phosphate enolase activity	GO:0043715	1	0	1	#NUM!	1	0	1	#NUM!
ATPase inhibitor activity	GO:0042030	3	0	1	#NUM!	3	0	1	#NUM!
glyceraldehyde-3-phosphate dehydrogenase (NAD+) (non-phosphorylating) activity	GO:0043878	3	0	1	#NUM!	3	0	1	#NUM!
sulfate adenylyltransferase (ATP) activity	GO:0004781	1	0	1	#NUM!	1	0	1	#NUM!
glutamate-ammonia ligase activity	GO:0004356	1	0	1	#NUM!	1	0	1	#NUM!
molybdopterin cofactor binding	GO:0043546	3	0	1	#NUM!	2	0	1	#NUM!
tRNA methyltransferase activity	GO:0008175	2	0	1	#NUM!	2	0	1	#NUM!
RS domain binding	GO:0050733	4	0	1	#NUM!	4	0	1	#NUM!
biotin-[acetyl-CoA-carboxylase] ligase activity	GO:0004077	1	0	1	#NUM!	1	0	1	#NUM!
gamma-glutamyl carboxylase activity	GO:0008488	0	0	1	#VALUE!	0	0	1	#VALUE!
inositol diphosphate pentakisphosphate diphosphatase activity	GO:0052842	3	0	1	#NUM!	3	0	1	#NUM!
DNA-dependent ATPase activity	GO:0008094	17	1	1	-0.511258	15	0	0.388314	#NUM!
SUMO polymer binding	GO:0032184	5	0	1	#NUM!	5	0	1	#NUM!
nitrate reductase activity	GO:0008940	1	0	1	#NUM!	1	0	1	#NUM!
calcidiol binding	GO:1902118	0	0	1	#VALUE!	0	0	1	#VALUE!
delta-catenin binding	GO:0070097	3	0	1	#NUM!	3	0	1	#NUM!
L-serine ammonia-lyase activity	GO:0003941	1	0	1	#NUM!	1	0	1	#NUM!
phosphatidylethanolamine binding	GO:0008429	3	0	1	#NUM!	3	0	1	#NUM!
secondary active organic cation transmembrane transporter activity	GO:0008513	0	0	1	#VALUE!	0	0	1	#VALUE!
exoribonuclease activity, producing 5'-phosphomonoesters	GO:0016896	1	0	1	#NUM!	1	0	1	#NUM!
secretin receptor activity	GO:0015055	0	0	1	#VALUE!	0	0	1	#VALUE!
oxytocin receptor binding	GO:0031855	0	0	1	#VALUE!	0	0	1	#VALUE!
D5 dopamine receptor binding	GO:0031752	2	0	1	#NUM!	2	0	1	#NUM!
DNA clamp unloader activity	GO:0061860	1	0	1	#NUM!	1	0	1	#NUM!
sphingomyelin synthase activity	GO:0033188	1	0	1	#NUM!	1	0	1	#NUM!
interleukin-2 receptor binding	GO:0005134	2	0	1	#NUM!	2	0	1	#NUM!
drug transmembrane transporter activity	GO:0015238	1	0	1	#NUM!	1	0	1	#NUM!
uridylate kinase activity	GO:0009041	1	0	1	#NUM!	1	0	1	#NUM!
exodeoxyribonuclease III activity	GO:0008853	4	0	1	#NUM!	3	0	1	#NUM!
methenyltetrahydrofolate cyclohydrolase activity	GO:0004477	1	0	1	#NUM!	1	0	1	#NUM!
sodium-dependent phosphate transmembrane transporter activity	GO:0015321	0	0	1	#VALUE!	0	0	1	#VALUE!
acyl binding	GO:0000035	1	0	1	#NUM!	1	0	1	#NUM!
inorganic diphosphatase activity	GO:0004427	1	0	1	#NUM!	1	0	1	#NUM!
3-hydroxyoctanoyl-[acyl-carrier-protein] dehydratase activity	GO:0047451	1	0	1	#NUM!	1	0	1	#NUM!
translation release factor activity, codon specific	GO:0016149	1	0	1	#NUM!	1	0	1	#NUM!
ribonuclease activity	GO:0004540	6	0	1	#NUM!	5	1	0.389899	0.754263
nitric-oxide synthase binding	GO:0050998	10	1	1	0.01937	10	1	1	0.0611163
cation binding	GO:0043169	2	0	1	#NUM!	2	0	1	#NUM!
platelet-derived growth factor alpha-receptor activity	GO:0005018	1	0	1	#NUM!	1	0	1	#NUM!
3-chloroallyl aldehyde dehydrogenase activity	GO:0004028	2	0	1	#NUM!	2	0	1	#NUM!
mevalonate kinase activity	GO:0004496	1	0	1	#NUM!	1	0	1	#NUM!
pyrimidine ribonucleotide binding	GO:0032557	1	0	1	#NUM!	1	0	1	#NUM!
cystathionine gamma-lyase activity	GO:0004123	1	0	1	#NUM!	1	0	1	#NUM!
granulocyte macrophage colony-stimulating factor receptor binding	GO:0005129	0	0	1	#VALUE!	0	0	1	#VALUE!
S-formylglutathione hydrolase activity	GO:0018738	1	0	1	#NUM!	1	0	1	#NUM!
cation channel activity	GO:0005261	3	0	1	#NUM!	2	0	1	#NUM!
glutaminyl-tRNA synthase (glutamine-hydrolyzing) activity	GO:0050567	2	0	1	#NUM!	2	0	1	#NUM!
amyloid-beta binding	GO:0001540	44	4	1	-0.0759402	41	4	0.791792	0.0364237
fructokinase activity	GO:0008865	2	0	1	#NUM!	1	0	1	#NUM!
chloride channel inhibitor activity	GO:0019869	7	0	1	#NUM!	7	0	1	#NUM!
rhodopsin kinase activity	GO:0050254	1	0	1	#NUM!	1	0	1	#NUM!
cytochrome-b5 reductase activity, acting on NAD(P)H	GO:0004128	3	0	1	#NUM!	3	0	1	#NUM!
N-acylphosphatidylethanolamine-specific phospholipase D activity	GO:0070290	1	0	1	#NUM!	1	0	1	#NUM!
sterol response element binding	GO:0032810	2	0	1	#NUM!	2	0	1	#NUM!
cation transmembrane transporter activity	GO:0008324	1	0	1	#NUM!	1	0	1	#NUM!
neuregulin receptor activity	GO:0038131	1	0	1	#NUM!	1	0	1	#NUM!
interleukin-1 receptor antagonist activity	GO:0005152	0	0	1	#VALUE!	1	0	1	#NUM!
gap junction channel activity	GO:0005243	1	0	1	#NUM!	2	0	1	#NUM!
neurotransmitter receptor activity involved in regulation of presynaptic cytosolic calcium ion concentration	GO:0099582	1	0	1	#NUM!	1	0	1	#NUM!
methylenetetrahydrofolate reductase (NAD(P)H) activity	GO:0004489	1	0	1	#NUM!	1	0	1	#NUM!
phospholipase D activator activity	GO:1990583	1	0	1	#NUM!	1	0	1	#NUM!
rRNA (uridine-N3-)-methyltransferase activity	GO:0070042	0	0	1	#VALUE!	0	0	1	#VALUE!
L-leucine transaminase activity	GO:0052654	2	0	1	#NUM!	2	0	1	#NUM!
integrin binding	GO:0005178	65	6	1	-0.0606727	60	4	0.655617	-0.344349
calcium-dependent protein serine/threonine phosphatase regulator activity	GO:0008597	2	0	1	#NUM!	2	0	1	#NUM!
modification-dependent protein binding	GO:0140030	1	0	1	#NUM!	1	0	1	#NUM!
protein deacetylase activity	GO:0033558	7	0	1	#NUM!	7	0	1	#NUM!
inositol hexakisphosphate kinase activity	GO:0000828	2	0	1	#NUM!	2	0	1	#NUM!
neuropeptide binding	GO:0042923	1	0	1	#NUM!	1	0	1	#NUM!
ligand-gated ion channel activity involved in regulation of presynaptic membrane potential	GO:0099507	1	0	1	#NUM!	1	0	1	#NUM!
procollagen galactosyltransferase activity	GO:0050211	2	0	1	#NUM!	2	0	1	#NUM!
N6-isopentenyladenosine methylthiotransferase activity	GO:0035597	1	0	1	#NUM!	1	0	1	#NUM!
ribonuclease E activity	GO:0008995	1	0	1	#NUM!	1	0	1	#NUM!
inositol-1,4-bisphosphate 1-phosphatase activity	GO:0004441	1	0	1	#NUM!	1	0	1	#NUM!
DNA replication origin binding	GO:0003688	19	1	1	-0.622484	18	1	1	-0.52667
methylenetetrahydrofolate dehydrogenase (NAD+) activity	GO:0004487	1	0	1	#NUM!	1	0	1	#NUM!
carbohydrate derivative binding	GO:0097367	2	0	1	#NUM!	2	0	1	#NUM!
prostaglandin-F synthase activity	GO:0047017	2	0	1	#NUM!	2	0	1	#NUM!
phosphatidylcholine transporter activity	GO:0008525	5	0	1	#NUM!	5	0	1	#NUM!
UDP-xylose transmembrane transporter activity	GO:0005464	0	0	1	#VALUE!	0	0	1	#VALUE!
AF-1 domain binding	GO:0050683	1	0	1	#NUM!	1	0	1	#NUM!
cannabinoid receptor activity	GO:0004949	1	0	1	#NUM!	1	0	1	#NUM!
S-adenosyl-L-methionine:beta-alanine N-methyltransferase activity	GO:0102707	0	0	1	#VALUE!	0	0	1	#VALUE!
dolichyl pyrophosphate Glc1Man9GlcNAc2 alpha-1,3-glucosyltransferase activity	GO:0042283	1	0	1	#NUM!	1	0	1	#NUM!
U6atac snRNA binding	GO:0030624	1	0	1	#NUM!	1	0	1	#NUM!
platelet-activating factor acetyltransferase activity	GO:0047179	2	0	1	#NUM!	2	0	1	#NUM!
bis(5'-adenosyl)-triphosphatase activity	GO:0047710	1	0	1	#NUM!	1	0	1	#NUM!
(S)-3-amino-2-methylpropionate transaminase activity	GO:0047298	1	0	1	#NUM!	1	0	1	#NUM!
steroid 7-alpha-hydroxylase activity	GO:0008387	1	0	1	#NUM!	1	0	1	#NUM!
tyrosine binding	GO:0072545	1	0	1	#NUM!	0	0	1	#VALUE!
[heparan sulfate]-glucosamine 3-sulfotransferase 1 activity	GO:0008467	0	0	1	#VALUE!	1	0	1	#NUM!
lysophosphatidic acid receptor activity	GO:0070915	1	0	1	#NUM!	1	0	1	#NUM!
extracellularly glycine-gated chloride channel activity	GO:0016934	1	0	1	#NUM!	1	0	1	#NUM!
intracellular cAMP-activated cation channel activity	GO:0005222	3	0	1	#NUM!	3	0	1	#NUM!
type 1 neuromedin U receptor binding	GO:0031839	1	0	1	#NUM!	1	0	1	#NUM!
interleukin-27 receptor binding	GO:0045523	1	0	1	#NUM!	1	0	1	#NUM!
LBD domain binding	GO:0050693	3	0	1	#NUM!	3	0	1	#NUM!
glutamate-cysteine ligase catalytic subunit binding	GO:0035226	1	0	1	#NUM!	1	0	1	#NUM!
NAD(P)H oxidase activity	GO:0016174	2	0	1	#NUM!	2	0	1	#NUM!
glycosylceramidase activity	GO:0017042	1	0	1	#NUM!	0	0	1	#VALUE!
interleukin-12 receptor binding	GO:0005143	1	0	1	#NUM!	1	0	1	#NUM!
mannose-1-phosphate guanylyltransferase activity	GO:0004475	1	0	1	#NUM!	0	0	1	#VALUE!
sarcosine oxidase activity	GO:0008115	1	0	1	#NUM!	1	0	1	#NUM!
gap junction channel activity involved in AV node cell-bundle of His cell electrical coupling	GO:0086077	1	0	1	#NUM!	1	0	1	#NUM!
IgA binding	GO:0019862	0	0	1	#VALUE!	0	0	1	#VALUE!
cholesterol O-acyltransferase activity	GO:0034736	2	0	1	#NUM!	2	0	1	#NUM!
collagen fibril binding	GO:0098633	1	0	1	#NUM!	1	0	1	#NUM!
glycerophosphoinositol glycerophosphodiesterase activity	GO:0047395	1	0	1	#NUM!	1	0	1	#NUM!
thyroid-stimulating hormone receptor activity	GO:0004996	1	0	1	#NUM!	1	0	1	#NUM!
RNA strand annealing activity	GO:0033592	5	0	1	#NUM!	5	0	1	#NUM!
ceramide kinase activity	GO:0001729	2	0	1	#NUM!	2	0	1	#NUM!
melatonin binding	GO:1904408	1	0	1	#NUM!	1	0	1	#NUM!
D-erythro-sphingosine kinase activity	GO:0017050	0	0	1	#VALUE!	0	0	1	#VALUE!
Rab guanyl-nucleotide exchange factor activity	GO:0017112	17	1	1	-0.511258	15	0	0.388314	#NUM!
[protein]-3-O-(N-acetyl-D-glucosaminyl)-L-serine O-N-acetyl-alpha-D-glucosaminase activity	GO:0102167	1	0	1	#NUM!	1	0	1	#NUM!
L-ornithine transmembrane transporter activity	GO:0000064	0	0	1	#VALUE!	1	0	1	#NUM!
phytanoyl-CoA dioxygenase activity	GO:0048244	1	0	1	#NUM!	1	0	1	#NUM!
calcium activated cation channel activity	GO:0005227	1	0	1	#NUM!	1	0	1	#NUM!
acireductone synthase activity	GO:0043874	1	0	1	#NUM!	1	0	1	#NUM!
beta-1,3-galactosyl-O-glycosyl-glycoprotein beta-1,3-N-acetylglucosaminyltransferase activity	GO:0047223	1	0	1	#NUM!	1	0	1	#NUM!
structural constituent of myelin sheath	GO:0019911	5	0	1	#NUM!	5	0	1	#NUM!
sulfurtransferase activity	GO:0016783	2	0	1	#NUM!	1	0	1	#NUM!
DNA hairpin binding	GO:0032448	1	0	1	#NUM!	1	0	1	#NUM!
adenylate cyclase binding	GO:0008179	6	0	1	#NUM!	6	0	1	#NUM!
epidermal growth factor binding	GO:0048408	2	0	1	#NUM!	2	0	1	#NUM!
aryl hydrocarbon receptor binding	GO:0017162	6	0	1	#NUM!	6	1	0.447336	0.571942
testosterone 17-beta-dehydrogenase (NADP+) activity	GO:0047045	2	0	1	#NUM!	2	0	1	#NUM!
protein adenylyltransferase activity	GO:0070733	1	0	1	#NUM!	1	0	1	#NUM!
thiamine pyrophosphate binding	GO:0030976	4	0	1	#NUM!	4	0	1	#NUM!
NAD DNA ADP-ribosyltransferase activity	GO:0140294	1	0	1	#NUM!	1	0	1	#NUM!
dimethylargininase activity	GO:0016403	1	0	1	#NUM!	1	0	1	#NUM!
voltage-gated sodium channel activity involved in bundle of His cell action potential	GO:0086061	1	0	1	#NUM!	1	0	1	#NUM!
galactoside binding	GO:0016936	2	0	1	#NUM!	1	0	1	#NUM!
endopeptidase inhibitor activity	GO:0004866	16	1	1	-0.450634	15	1	1	-0.344349
peroxisome matrix targeting signal-2 binding	GO:0005053	1	0	1	#NUM!	1	0	1	#NUM!
alpha-1,6-mannosylglycoprotein 6-beta-N-acetylglucosaminyltransferase activity	GO:0030144	1	0	1	#NUM!	1	0	1	#NUM!
acetoacetate-CoA ligase activity	GO:0030729	1	0	1	#NUM!	1	0	1	#NUM!
branched-chain-amino-acid transaminase activity	GO:0004084	2	0	1	#NUM!	2	0	1	#NUM!
voltage-gated sodium channel activity involved in cardiac muscle cell action potential	GO:0086006	1	0	1	#NUM!	1	0	1	#NUM!
carbon monoxide binding	GO:0070025	1	0	1	#NUM!	1	0	1	#NUM!
G-protein gamma-subunit binding	GO:0031682	2	0	1	#NUM!	2	0	1	#NUM!
TIR domain binding	GO:0070976	1	0	1	#NUM!	1	0	1	#NUM!
nucleoside triphosphate adenylate kinase activity	GO:0046899	2	0	1	#NUM!	2	0	1	#NUM!
holo-[acyl-carrier-protein] synthase activity	GO:0008897	1	0	1	#NUM!	1	0	1	#NUM!
mitochondrial ribosome binding	GO:0097177	2	0	1	#NUM!	2	0	1	#NUM!
lithium ion binding	GO:0031403	1	0	1	#NUM!	1	0	1	#NUM!
acetylcholine receptor activity	GO:0015464	3	0	1	#NUM!	2	0	1	#NUM!
argininosuccinate synthase activity	GO:0004055	1	0	1	#NUM!	1	0	1	#NUM!
snRNP binding	GO:0070990	2	0	1	#NUM!	2	0	1	#NUM!
phospholipid-hydroperoxide glutathione peroxidase activity	GO:0047066	1	0	1	#NUM!	1	0	1	#NUM!
dGTP phosphohydrolase activity	GO:0102491	0	0	1	#VALUE!	0	0	1	#VALUE!
RNA lariat debranching enzyme activator activity	GO:0061632	1	0	1	#NUM!	1	0	1	#NUM!
linoleic acid epoxygenase activity	GO:0071614	1	0	1	#NUM!	1	0	1	#NUM!
erythropoietin receptor activity	GO:0004900	1	0	1	#NUM!	1	0	1	#NUM!
adenylate kinase activity	GO:0004017	6	0	1	#NUM!	6	0	1	#NUM!
sphingomyelin phosphodiesterase D activity	GO:0050290	1	0	1	#NUM!	1	0	1	#NUM!
beta-galactosyl-N-acetylglucosaminylgalactosylglucosyl-ceramide beta-1,3-acetylglucosaminyltransferase activity	GO:0008457	1	0	1	#NUM!	1	0	1	#NUM!
ubiquitin modification-dependent histone binding	GO:0061649	2	0	1	#NUM!	2	1	0.179306	1.67055
steroid sulfotransferase activity	GO:0050294	0	0	1	#VALUE!	3	1	0.256533	1.26509
ADP-ribosylserine hydrolase activity	GO:0140292	1	0	1	#NUM!	1	0	1	#NUM!
structural constituent of postsynaptic intermediate filament cytoskeleton	GO:0099184	1	0	1	#NUM!	1	0	1	#NUM!
type 1 galanin receptor binding	GO:0031764	1	0	1	#NUM!	1	0	1	#NUM!
acid sphingomyelin phosphodiesterase activity	GO:0061750	1	0	1	#NUM!	1	0	1	#NUM!
aldehyde dehydrogenase (NAD) activity	GO:0004029	7	0	1	#NUM!	7	0	1	#NUM!
phosphatidylinositol-4-phosphate phosphatase activity	GO:0043812	1	0	1	#NUM!	1	0	1	#NUM!
D1 dopamine receptor binding	GO:0031748	7	0	1	#NUM!	7	0	1	#NUM!
ribulose-phosphate 3-epimerase activity	GO:0004750	1	0	1	#NUM!	1	0	1	#NUM!
receptor-receptor interaction	GO:0090722	1	0	1	#NUM!	1	0	1	#NUM!
3'-5' RNA helicase activity	GO:0034458	1	0	1	#NUM!	1	0	1	#NUM!
AP-3 adaptor complex binding	GO:0035651	1	0	1	#NUM!	1	0	1	#NUM!
pyrimidine nucleotide binding	GO:0019103	1	0	1	#NUM!	1	0	1	#NUM!
L-fucose mutarotase activity	GO:0036373	0	0	1	#VALUE!	0	0	1	#VALUE!
phosphomannomutase activity	GO:0004615	1	0	1	#NUM!	1	0	1	#NUM!
organic anion transmembrane transporter activity	GO:0008514	1	0	1	#NUM!	1	0	1	#NUM!
long-chain fatty acyl-CoA binding	GO:0036042	4	0	1	#NUM!	4	0	1	#NUM!
dolichol kinase activity	GO:0004168	1	0	1	#NUM!	1	0	1	#NUM!
diolein transacylation activity	GO:0051265	1	0	1	#NUM!	1	0	1	#NUM!
phosphatidylinositol bisphosphate binding	GO:1902936	2	0	1	#NUM!	2	0	1	#NUM!
SUMO-specific endopeptidase activity	GO:0070139	1	0	1	#NUM!	1	0	1	#NUM!
3-oxoacyl-[acyl-carrier-protein] reductase (NADPH) activity	GO:0004316	1	0	1	#NUM!	1	0	1	#NUM!
nuclear localization sequence binding	GO:0008139	19	1	1	-0.622484	19	1	1	-0.580738
small molecule binding	GO:0036094	0	0	1	#VALUE!	0	0	1	#VALUE!
N-acetylneuraminate lyase activity	GO:0008747	1	0	1	#NUM!	1	0	1	#NUM!
interleukin-1, type II receptor binding	GO:0005151	0	0	1	#VALUE!	1	0	1	#NUM!
peptide binding	GO:0042277	12	1	1	-0.162952	12	1	1	-0.121205
phosphoserine phosphatase activity	GO:0004647	3	0	1	#NUM!	3	0	1	#NUM!
low voltage-gated calcium channel activity	GO:0008332	1	0	1	#NUM!	1	0	1	#NUM!
S-(hydroxymethyl)glutathione dehydrogenase activity	GO:0051903	2	0	1	#NUM!	2	0	1	#NUM!
testosterone dehydrogenase (NAD+) activity	GO:0047035	1	0	1	#NUM!	1	0	1	#NUM!
water channel activity	GO:0015250	1	0	1	#NUM!	1	0	1	#NUM!
oxidoreductase activity, acting on a sulfur group of donors, disulfide as acceptor	GO:0016671	1	0	1	#NUM!	1	0	1	#NUM!
neurotrophin receptor activity	GO:0005030	2	0	1	#NUM!	2	0	1	#NUM!
beta-N-acetylglucosaminidase activity	GO:0016231	1	0	1	#NUM!	1	0	1	#NUM!
NAD(P)+ nucleosidase activity	GO:0050135	0	0	1	#VALUE!	0	0	1	#VALUE!
oxidoreductase activity, acting on diphenols and related substances as donors	GO:0016679	1	0	1	#NUM!	0	0	1	#VALUE!
decanoate-CoA ligase activity	GO:0102391	4	0	1	#NUM!	4	0	1	#NUM!
deaminase activity	GO:0019239	1	0	1	#NUM!	1	0	1	#NUM!
serpin family protein binding	GO:0097655	1	0	1	#NUM!	1	0	1	#NUM!
1,4-alpha-glucan branching enzyme activity (using a glucosylated glycogenin as primer for glycogen synthesis)	GO:0102752	1	0	1	#NUM!	1	0	1	#NUM!
beta-aspartyl-peptidase activity	GO:0008798	1	0	1	#NUM!	1	0	1	#NUM!
serine C-palmitoyltransferase activity	GO:0004758	1	0	1	#NUM!	1	0	1	#NUM!
dihydropyrimidine dehydrogenase (NADP+) activity	GO:0017113	1	0	1	#NUM!	1	0	1	#NUM!
fatty acid transmembrane transporter activity	GO:0015245	1	0	1	#NUM!	1	1	0.0940714	2.3637
transketolase activity	GO:0004802	1	0	1	#NUM!	1	0	1	#NUM!
SET domain binding	GO:0070984	1	0	1	#NUM!	1	0	1	#NUM!
calcitonin gene-related peptide receptor activity	GO:0001635	2	0	1	#NUM!	1	0	1	#NUM!
heparosan-N-sulfate-glucuronate 5-epimerase activity	GO:0047464	1	0	1	#NUM!	1	0	1	#NUM!
phosphopantothenoylcysteine decarboxylase activity	GO:0004633	1	0	1	#NUM!	0	0	1	#VALUE!
guanosine-5'-triphosphate,3'-diphosphate diphosphatase activity	GO:0008894	1	0	1	#NUM!	1	0	1	#NUM!
vascular endothelial growth factor receptor 3 binding	GO:0043185	1	0	1	#NUM!	0	0	1	#VALUE!
U3 snoRNA binding	GO:0034511	3	0	1	#NUM!	2	0	1	#NUM!
8-hydroxy-dADP phosphatase activity	GO:0044717	0	0	1	#VALUE!	0	0	1	#VALUE!
glycerol-3-phosphate dehydrogenase [NAD+] activity	GO:0004367	1	0	1	#NUM!	0	0	1	#VALUE!
adenyl deoxyribonucleotide binding	GO:0032558	1	0	1	#NUM!	0	0	1	#VALUE!
translation termination factor activity	GO:0008079	1	0	1	#NUM!	1	0	1	#NUM!
hyalurononglucosaminidase activity	GO:0004415	2	0	1	#NUM!	2	0	1	#NUM!
acetylgalactosaminyltransferase activity	GO:0008376	7	0	1	#NUM!	7	0	1	#NUM!
phenanthrene 9,10-monooxygenase activity	GO:0018636	3	0	1	#NUM!	3	0	1	#NUM!
phospholipase C activity	GO:0004629	5	0	1	#NUM!	5	0	1	#NUM!
porin activity	GO:0015288	4	0	1	#NUM!	4	0	1	#NUM!
xenobiotic transmembrane transporting ATPase activity	GO:0008559	1	0	1	#NUM!	1	0	1	#NUM!
cob(I)yrinic acid a,c-diamide adenosyltransferase activity	GO:0008817	0	0	1	#VALUE!	0	0	1	#VALUE!
pre-mRNA 3'-splice site binding	GO:0030628	4	0	1	#NUM!	4	0	1	#NUM!
metallodipeptidase activity	GO:0070573	0	0	1	#VALUE!	0	0	1	#VALUE!
folic acid receptor activity	GO:0061714	1	0	1	#NUM!	1	0	1	#NUM!
protein tyrosine kinase collagen receptor activity	GO:0038062	2	0	1	#NUM!	2	1	0.179306	1.67055
protein-cysteine S-palmitoyltransferase activity	GO:0019706	11	1	1	-0.0759402	10	1	1	0.0611163
ribonuclease P activity	GO:0004526	6	0	1	#NUM!	6	0	1	#NUM!
translation activator activity	GO:0008494	6	0	1	#NUM!	6	0	1	#NUM!
copper-dependent protein binding	GO:0032767	2	0	1	#NUM!	2	0	1	#NUM!
dolichyl-pyrophosphate Man7GlcNAc2 alpha-1,6-mannosyltransferase activity	GO:0052824	0	0	1	#VALUE!	0	0	1	#VALUE!
acyl carrier activity	GO:0000036	1	0	1	#NUM!	1	0	1	#NUM!
acetyl-CoA C-acyltransferase activity	GO:0003988	4	0	1	#NUM!	4	1	0.326504	0.977407
N-acetylglucosaminyl-proteoglycan 4-beta-glucuronosyltransferase activity	GO:0050509	1	0	1	#NUM!	1	0	1	#NUM!
inositol-1,4,5-trisphosphate 5-phosphatase activity	GO:0052658	2	0	1	#NUM!	2	0	1	#NUM!
alkylbase DNA N-glycosylase activity	GO:0003905	1	0	1	#NUM!	1	0	1	#NUM!
voltage-gated sodium channel activity involved in SA node cell action potential	GO:0086063	1	0	1	#NUM!	1	0	1	#NUM!
riboflavin kinase activity	GO:0008531	1	0	1	#NUM!	1	0	1	#NUM!
glycerol transmembrane transporter activity	GO:0015168	1	0	1	#NUM!	1	0	1	#NUM!
inositol monophosphate 3-phosphatase activity	GO:0052832	2	0	1	#NUM!	2	0	1	#NUM!
aminoacetone:oxygen oxidoreductase(deaminating) activity	GO:0052594	0	0	1	#VALUE!	0	0	1	#VALUE!
basal RNA polymerase II transcription machinery binding	GO:0001099	1	0	1	#NUM!	1	0	1	#NUM!
fucose binding	GO:0042806	0	0	1	#VALUE!	0	0	1	#VALUE!
homogentisate 1,2-dioxygenase activity	GO:0004411	0	0	1	#VALUE!	0	0	1	#VALUE!
poly-pyrimidine tract binding	GO:0008187	2	0	1	#NUM!	2	0	1	#NUM!
myosin light chain kinase activity	GO:0004687	3	0	1	#NUM!	3	0	1	#NUM!
cysteine-type carboxypeptidase activity	GO:0016807	2	0	1	#NUM!	2	0	1	#NUM!
N6-threonylcarbomyladenosine methylthiotransferase activity	GO:0035598	0	0	1	#VALUE!	0	0	1	#VALUE!
endopolyphosphatase activity	GO:0000298	3	0	1	#NUM!	3	0	1	#NUM!
retinol O-fatty-acyltransferase activity	GO:0050252	1	0	1	#NUM!	1	1	0.0940714	2.3637
heme-transporting ATPase activity	GO:0015439	1	0	1	#NUM!	1	0	1	#NUM!
bradykinin receptor binding	GO:0031711	0	0	1	#VALUE!	0	0	1	#VALUE!
catalase activity	GO:0004096	2	0	1	#NUM!	2	0	1	#NUM!
NAD-dependent histone deacetylase activity (H3-K14 specific)	GO:0032041	9	0	1	#NUM!	8	0	1	#NUM!
adenosylhomocysteinase activity	GO:0004013	1	0	1	#NUM!	1	0	1	#NUM!
solute:proton antiporter activity	GO:0015299	1	0	1	#NUM!	1	0	1	#NUM!
HNK-1 sulfotransferase activity	GO:0016232	1	0	1	#NUM!	1	0	1	#NUM!
tyrosine-tRNA ligase activity	GO:0004831	1	0	1	#NUM!	0	0	1	#VALUE!
apolipoprotein receptor binding	GO:0034190	0	0	1	#VALUE!	0	0	1	#VALUE!
small conductance calcium-activated potassium channel activity	GO:0016286	1	0	1	#NUM!	1	0	1	#NUM!
receptor antagonist activity	GO:0048019	3	0	1	#NUM!	3	0	1	#NUM!
histone acetyltransferase activity	GO:0004402	21	2	1	-0.0294202	21	2	1	0.0123261
ubiquitin-protein transferase inhibitor activity	GO:0055105	2	0	1	#NUM!	2	0	1	#NUM!
steryl-beta-glucosidase activity	GO:0050295	1	0	1	#NUM!	1	0	1	#NUM!
cuprous ion binding	GO:1903136	4	0	1	#NUM!	4	0	1	#NUM!
recombinase activity	GO:0000150	1	0	1	#NUM!	1	0	1	#NUM!
lipoprotein particle receptor binding	GO:0070325	1	0	1	#NUM!	1	0	1	#NUM!
deoxyguanosine kinase activity	GO:0004138	1	0	1	#NUM!	1	0	1	#NUM!
inhibin binding	GO:0034711	3	0	1	#NUM!	3	0	1	#NUM!
translation repressor activity, mRNA regulatory element binding	GO:0000900	7	0	1	#NUM!	7	0	1	#NUM!
natriuretic peptide receptor activity	GO:0016941	1	0	1	#NUM!	1	0	1	#NUM!
4-hydroxyphenylpyruvate dioxygenase activity	GO:0003868	0	0	1	#VALUE!	0	0	1	#VALUE!
ribokinase activity	GO:0004747	1	0	1	#NUM!	1	0	1	#NUM!
ornithine decarboxylase activity	GO:0004586	2	0	1	#NUM!	2	0	1	#NUM!
alpha-amylase activity	GO:0004556	1	0	1	#NUM!	1	0	1	#NUM!
tumor necrosis factor receptor superfamily binding	GO:0032813	1	0	1	#NUM!	1	0	1	#NUM!
transcription coactivator binding	GO:0001223	15	1	1	-0.386095	14	1	1	-0.275356
type 2 hypocretin receptor binding	GO:0031772	1	0	1	#NUM!	1	0	1	#NUM!
H4 histone acetyltransferase activity	GO:0010485	7	0	1	#NUM!	7	0	1	#NUM!
rRNA (pseudouridine) methyltransferase activity	GO:0070037	1	0	1	#NUM!	1	0	1	#NUM!
retromer complex binding	GO:1905394	2	0	1	#NUM!	2	0	1	#NUM!
lipase inhibitor activity	GO:0055102	1	0	1	#NUM!	1	0	1	#NUM!
mitochondrial proton-transporting ATP synthase complex binding	GO:0140260	1	0	1	#NUM!	1	0	1	#NUM!
guanine/thymine mispair binding	GO:0032137	2	0	1	#NUM!	2	0	1	#NUM!
3-oxo-arachidoyl-CoA synthase activity	GO:0102336	1	0	1	#NUM!	1	0	1	#NUM!
inositol-1,3,4,5-tetrakisphosphate 3-phosphatase activity	GO:0051717	1	0	1	#NUM!	1	1	0.0940714	2.3637
ammonium transmembrane transporter activity	GO:0008519	1	0	1	#NUM!	1	0	1	#NUM!
cholest-5-ene-3-beta,7-alpha-diol 3-beta-dehydrogenase activity	GO:0047016	0	0	1	#VALUE!	0	0	1	#VALUE!
neurotrophin binding	GO:0043121	2	0	1	#NUM!	2	0	1	#NUM!
G protein-coupled GABA receptor activity	GO:0004965	2	0	1	#NUM!	2	0	1	#NUM!
protein geranylgeranyltransferase activity	GO:0004661	1	0	1	#NUM!	1	0	1	#NUM!
methylumbelliferyl-acetate deacetylase activity	GO:0047374	2	0	1	#NUM!	2	0	1	#NUM!
guanylate cyclase activity	GO:0004383	3	0	1	#NUM!	3	0	1	#NUM!
preprotein binding	GO:0070678	1	0	1	#NUM!	1	0	1	#NUM!
inositol-1,3,4,5-tetrakisphosphate 5-phosphatase activity	GO:0052659	2	0	1	#NUM!	2	0	1	#NUM!
L-malate dehydrogenase activity	GO:0030060	3	0	1	#NUM!	3	0	1	#NUM!
protein disulfide isomerase activity	GO:0003756	7	0	1	#NUM!	7	0	1	#NUM!
type 3 galanin receptor binding	GO:0031766	1	0	1	#NUM!	1	0	1	#NUM!
single-stranded DNA-dependent ATP-dependent 3'-5' DNA helicase activity	GO:1990518	1	0	1	#NUM!	1	0	1	#NUM!
ubiquitin-specific protease activity involved in positive regulation of ERAD pathway	GO:1904454	1	0	1	#NUM!	1	0	1	#NUM!
glycosylated region protein binding	GO:0140081	1	0	1	#NUM!	1	0	1	#NUM!
D-amino-acid oxidase activity	GO:0003884	2	0	1	#NUM!	0	0	1	#VALUE!
UTP:glucose-1-phosphate uridylyltransferase activity	GO:0003983	1	0	1	#NUM!	1	0	1	#NUM!
ganglioside GT1b binding	GO:1905576	1	0	1	#NUM!	1	0	1	#NUM!
insulin-activated receptor activity	GO:0005009	2	0	1	#NUM!	2	0	1	#NUM!
3-phosphoinositide-dependent protein kinase binding	GO:0043423	1	0	1	#NUM!	1	0	1	#NUM!
amine transmembrane transporter activity	GO:0005275	0	0	1	#VALUE!	0	0	1	#VALUE!
PH domain binding	GO:0042731	3	0	1	#NUM!	3	0	1	#NUM!
netrin receptor binding	GO:1990890	1	0	1	#NUM!	1	0	1	#NUM!
oligopeptide transmembrane transporter activity	GO:0035673	1	0	1	#NUM!	0	0	1	#VALUE!
15-hydroxyprostaglandin-D dehydrogenase (NADP+) activity	GO:0047020	1	0	1	#NUM!	1	0	1	#NUM!
V2 vasopressin receptor binding	GO:0031896	1	0	1	#NUM!	1	0	1	#NUM!
[methionine synthase] reductase activity	GO:0030586	1	0	1	#NUM!	1	0	1	#NUM!
glycerone-phosphate O-acyltransferase activity	GO:0016287	1	0	1	#NUM!	1	0	1	#NUM!
acetylgalactosaminyl-O-glycosyl-glycoprotein beta-1,6-N-acetylglucosaminyltransferase activity	GO:0047225	0	0	1	#VALUE!	0	0	1	#VALUE!
1-acylglycerophosphocholine O-acyltransferase activity	GO:0047184	2	0	1	#NUM!	2	0	1	#NUM!
C-C chemokine receptor activity	GO:0016493	4	0	1	#NUM!	3	0	1	#NUM!
glyceraldehyde-3-phosphate dehydrogenase (NAD+) (phosphorylating) activity	GO:0004365	1	0	1	#NUM!	1	0	1	#NUM!
cyclic pyranopterin monophosphate synthase activity	GO:0061799	1	0	1	#NUM!	1	0	1	#NUM!
AMP deaminase activity	GO:0003876	1	0	1	#NUM!	1	0	1	#NUM!
poly(U)-specific exoribonuclease activity, producing 3' uridine cyclic phosphate ends	GO:1990838	1	0	1	#NUM!	1	0	1	#NUM!
phosphatidylethanolamine N-methyltransferase activity	GO:0004608	0	0	1	#VALUE!	0	0	1	#VALUE!
ribose-5-phosphate isomerase activity	GO:0004751	1	0	1	#NUM!	1	0	1	#NUM!
activin receptor activity, type II	GO:0016362	1	0	1	#NUM!	1	0	1	#NUM!
C-X-C chemokine receptor activity	GO:0016494	1	0	1	#NUM!	1	0	1	#NUM!
8-oxo-7,8-dihydroguanosine triphosphate pyrophosphatase activity	GO:0008413	1	0	1	#NUM!	1	0	1	#NUM!
HLA-B specific inhibitory MHC class I receptor activity	GO:0030109	1	0	1	#NUM!	1	0	1	#NUM!
NADH pyrophosphatase activity	GO:0035529	3	0	1	#NUM!	3	0	1	#NUM!
calcium:sodium antiporter activity	GO:0005432	1	0	1	#NUM!	1	0	1	#NUM!
acyl-CoA hydrolase activity	GO:0047617	3	0	1	#NUM!	3	0	1	#NUM!
P-P-bond-hydrolysis-driven protein transmembrane transporter activity	GO:0015450	5	0	1	#NUM!	5	0	1	#NUM!
acrosin binding	GO:0032190	1	0	1	#NUM!	1	0	1	#NUM!
alpha-mannosidase activity	GO:0004559	3	0	1	#NUM!	3	1	0.256533	1.26509
toxic substance binding	GO:0015643	5	0	1	#NUM!	5	0	1	#NUM!
IkappaB kinase activity	GO:0008384	3	0	1	#NUM!	2	0	1	#NUM!
oxidoreductase activity, oxidizing metal ions, NAD or NADP as acceptor	GO:0016723	1	0	1	#NUM!	1	0	1	#NUM!
L-alanine transmembrane transporter activity	GO:0015180	2	0	1	#NUM!	1	0	1	#NUM!
arachidonate 5-lipoxygenase activity	GO:0004051	1	0	1	#NUM!	1	0	1	#NUM!
DNA primase activity	GO:0003896	2	0	1	#NUM!	2	0	1	#NUM!
prostaglandin E receptor activity	GO:0004957	1	0	1	#NUM!	1	0	1	#NUM!
dCTP diphosphatase activity	GO:0047840	1	0	1	#NUM!	1	0	1	#NUM!
dinucleotide insertion or deletion binding	GO:0032139	1	0	1	#NUM!	1	1	0.0940714	2.3637
adrenergic receptor binding	GO:0031690	1	0	1	#NUM!	1	0	1	#NUM!
structural constituent of cell wall	GO:0005199	1	0	1	#NUM!	1	0	1	#NUM!
DNA nucleotidylexotransferase activity	GO:0003912	0	0	1	#VALUE!	0	0	1	#VALUE!
3-oxo-glutaryl-[acp] methyl ester reductase activity	GO:0102131	1	0	1	#NUM!	1	0	1	#NUM!
glucosylceramidase activity	GO:0004348	2	0	1	#NUM!	1	0	1	#NUM!
structural constituent of muscle	GO:0008307	27	2	1	-0.280735	28	3	0.743305	0.130109
acetyltransferase activator activity	GO:0010698	3	0	1	#NUM!	3	0	1	#NUM!
ubiquitin-specific protease binding	GO:1990381	12	1	1	-0.162952	12	3	0.0959942	0.977407
serine-type peptidase activity	GO:0008236	11	1	1	-0.0759402	12	1	1	-0.121205
glycine-gated chloride ion channel activity	GO:0022852	1	0	1	#NUM!	1	0	1	#NUM!
phosphoglucomutase activity	GO:0004614	2	0	1	#NUM!	2	0	1	#NUM!
SNAP receptor activity	GO:0005484	22	2	1	-0.0759402	22	2	1	-0.0341939
lipoprotein lipase activity	GO:0004465	2	0	1	#NUM!	1	0	1	#NUM!
tRNA-specific adenosine deaminase activity	GO:0008251	1	0	1	#NUM!	1	0	1	#NUM!
ganglioside galactosyltransferase activity	GO:0047915	1	0	1	#NUM!	1	0	1	#NUM!
indoleamine 2,3-dioxygenase activity	GO:0033754	0	0	1	#VALUE!	0	0	1	#VALUE!
glycine N-choloyltransferase activity	GO:0047963	0	0	1	#VALUE!	0	0	1	#VALUE!
uridine phosphorylase activity	GO:0004850	1	0	1	#NUM!	1	0	1	#NUM!
very long-chain fatty acid-CoA ligase activity	GO:0031957	5	0	1	#NUM!	4	1	0.326504	0.977407
tetrahydrobiopterin binding	GO:0034617	0	0	1	#VALUE!	0	0	1	#VALUE!
interferon-gamma receptor activity	GO:0004906	1	0	1	#NUM!	1	0	1	#NUM!
NAD-dependent histone deacetylase activity (H3-K18 specific)	GO:0097372	1	0	1	#NUM!	1	0	1	#NUM!
protein adenylylhydrolase activity	GO:0044603	1	0	1	#NUM!	1	0	1	#NUM!
3' overhang single-stranded DNA endodeoxyribonuclease activity	GO:1990599	1	0	1	#NUM!	1	0	1	#NUM!
glucose transmembrane transporter activity	GO:0005355	4	0	1	#NUM!	4	0	1	#NUM!
methionine adenosyltransferase activity	GO:0004478	1	0	1	#NUM!	1	0	1	#NUM!
peptide antigen-transporting ATPase activity	GO:0015433	2	0	1	#NUM!	1	0	1	#NUM!
leptomycin B binding	GO:1901707	1	0	1	#NUM!	1	0	1	#NUM!
methylenetetrahydrofolate dehydrogenase (NADP+) activity	GO:0004488	1	0	1	#NUM!	1	0	1	#NUM!
rDNA binding	GO:0000182	4	0	1	#NUM!	4	0	1	#NUM!
ankyrin binding	GO:0030506	13	1	1	-0.242994	13	1	1	-0.201248
cysteine dioxygenase activity	GO:0017172	0	0	1	#VALUE!	0	0	1	#VALUE!
GAF domain binding	GO:0036004	1	0	1	#NUM!	1	0	1	#NUM!
phosphoribosylaminoimidazole carboxylase activity	GO:0004638	1	0	1	#NUM!	1	0	1	#NUM!
L-cysteine desulfhydrase activity	GO:0080146	1	0	1	#NUM!	1	0	1	#NUM!
3-oxo-pimeloyl-[acp] methyl ester reductase activity	GO:0102132	1	0	1	#NUM!	1	0	1	#NUM!
oligosaccharide binding	GO:0070492	1	0	1	#NUM!	1	0	1	#NUM!
malate dehydrogenase (NADP+) activity	GO:0046554	1	0	1	#NUM!	1	0	1	#NUM!
protein-glycine ligase activity, initiating	GO:0070736	1	0	1	#NUM!	1	0	1	#NUM!
benzaldehyde dehydrogenase activity	GO:0019115	1	0	1	#NUM!	1	0	1	#NUM!
glycerol channel activity	GO:0015254	0	0	1	#VALUE!	0	0	1	#VALUE!
L-threonine ammonia-lyase activity	GO:0004794	0	0	1	#VALUE!	0	0	1	#VALUE!
iron-sulfur cluster binding	GO:0051536	8	0	1	#NUM!	8	0	1	#NUM!
water transmembrane transporter activity	GO:0005372	1	0	1	#NUM!	1	0	1	#NUM!
phosphatidylinositol phosphate binding	GO:1901981	5	0	1	#NUM!	5	0	1	#NUM!
hepatocyte growth factor-activated receptor activity	GO:0005008	1	0	1	#NUM!	1	1	0.0940714	2.3637
potassium channel activity	GO:0005267	8	0	1	#NUM!	8	0	1	#NUM!
acylphosphatase activity	GO:0003998	1	0	1	#NUM!	1	0	1	#NUM!
intermembrane ceramide transfer activity	GO:0120017	1	0	1	#NUM!	1	0	1	#NUM!
phenylpyruvate tautomerase activity	GO:0050178	1	0	1	#NUM!	1	0	1	#NUM!
peptidyl-histidine dioxygenase activity	GO:0036139	1	0	1	#NUM!	1	0	1	#NUM!
glutathione dehydrogenase (ascorbate) activity	GO:0045174	2	0	1	#NUM!	2	0	1	#NUM!
quinone binding	GO:0048038	3	0	1	#NUM!	4	0	1	#NUM!
ionotropic glutamate receptor activity	GO:0004970	2	0	1	#NUM!	2	0	1	#NUM!
BMP receptor binding	GO:0070700	2	0	1	#NUM!	2	0	1	#NUM!
formimidoyltetrahydrofolate cyclodeaminase activity	GO:0030412	1	0	1	#NUM!	0	0	1	#VALUE!
oxaloacetate decarboxylase activity	GO:0008948	1	0	1	#NUM!	1	0	1	#NUM!
1,4-alpha-glucan branching enzyme activity	GO:0003844	1	0	1	#NUM!	1	0	1	#NUM!
endogenous lipid antigen binding	GO:0030883	0	0	1	#VALUE!	1	0	1	#NUM!
phosphatidylcholine-sterol O-acyltransferase activator activity	GO:0060228	2	0	1	#NUM!	2	0	1	#NUM!
ATP-dependent 3'-5' DNA helicase activity	GO:0043140	7	0	1	#NUM!	6	1	0.447336	0.571942
N-acetylglucosaminyldiphosphodolichol N-acetylglucosaminyltransferase activity	GO:0004577	1	0	1	#NUM!	1	0	1	#NUM!
FAT10 activating enzyme activity	GO:0019780	1	0	1	#NUM!	1	0	1	#NUM!
type I interferon receptor binding	GO:0005132	0	0	1	#VALUE!	1	0	1	#NUM!
single-strand selective uracil DNA N-glycosylase activity	GO:0017065	1	0	1	#NUM!	1	0	1	#NUM!
mercury ion binding	GO:0045340	1	0	1	#NUM!	1	0	1	#NUM!
nuclear export signal receptor activity	GO:0005049	9	0	1	#NUM!	9	0	1	#NUM!
RNA polymerase II-specific DNA-binding transcription factor binding	GO:0061629	3	0	1	#NUM!	4	1	0.326504	0.977407
Rac guanyl-nucleotide exchange factor activity	GO:0030676	9	0	1	#NUM!	7	0	1	#NUM!
glutathione oxidoreductase activity	GO:0097573	1	0	1	#NUM!	1	0	1	#NUM!
nerve growth factor binding	GO:0048406	3	0	1	#NUM!	3	1	0.256533	1.26509
DNA-3-methylguanine glycosylase activity	GO:0052822	1	0	1	#NUM!	1	0	1	#NUM!
telomeric G-quadruplex DNA binding	GO:0061849	1	0	1	#NUM!	0	0	1	#VALUE!
dopachrome isomerase activity	GO:0004167	1	0	1	#NUM!	1	0	1	#NUM!
ATP adenylyltransferase activity	GO:0003877	1	0	1	#NUM!	1	0	1	#NUM!
mRNA CDS binding	GO:1990715	2	0	1	#NUM!	2	0	1	#NUM!
glutamate formimidoyltransferase activity	GO:0030409	1	0	1	#NUM!	0	0	1	#VALUE!
small ribosomal subunit rRNA binding	GO:0070181	7	0	1	#NUM!	7	0	1	#NUM!
TORC2 complex binding	GO:1904841	1	0	1	#NUM!	1	0	1	#NUM!
3-oxo-cerotoyl-CoA reductase activity	GO:0102342	1	0	1	#NUM!	1	0	1	#NUM!
peptidyl-asparagine 3-dioxygenase activity	GO:0036140	1	0	1	#NUM!	1	0	1	#NUM!
fructose-6-phosphate binding	GO:0070095	4	0	1	#NUM!	4	0	1	#NUM!
ganglioside GP1c binding	GO:1905577	1	0	1	#NUM!	1	0	1	#NUM!
myosin I binding	GO:0017024	0	0	1	#VALUE!	0	0	1	#VALUE!
calcium oxalate binding	GO:0046904	0	0	1	#VALUE!	0	0	1	#VALUE!
dolichyl pyrophosphate Man9GlcNAc2 alpha-1,3-glucosyltransferase activity	GO:0042281	1	0	1	#NUM!	1	0	1	#NUM!
S-methyl-5-thioribose-1-phosphate isomerase activity	GO:0046523	1	0	1	#NUM!	1	0	1	#NUM!
cyclic nucleotide binding	GO:0030551	2	0	1	#NUM!	2	0	1	#NUM!
AU-rich element binding	GO:0017091	6	0	1	#NUM!	6	2	0.102717	1.26509
pyrimidine deoxyribonucleotide binding	GO:0032556	1	0	1	#NUM!	1	0	1	#NUM!
protein-L-isoaspartate (D-aspartate) O-methyltransferase activity	GO:0004719	2	0	1	#NUM!	2	0	1	#NUM!
UDP-glucose:glycoprotein glucosyltransferase activity	GO:0003980	1	0	1	#NUM!	1	0	1	#NUM!
nucleoside-diphosphatase activity	GO:0017110	2	0	1	#NUM!	1	0	1	#NUM!
calcium-independent protein kinase C activity	GO:0004699	1	0	1	#NUM!	1	0	1	#NUM!
N-acetylglucosamine 6-O-sulfotransferase activity	GO:0001517	1	0	1	#NUM!	1	0	1	#NUM!
arginine decarboxylase activity	GO:0008792	0	0	1	#VALUE!	0	0	1	#VALUE!
chloride ion binding	GO:0031404	4	0	1	#NUM!	4	0	1	#NUM!
pyrimidine-specific mismatch base pair DNA N-glycosylase activity	GO:0008263	2	0	1	#NUM!	2	0	1	#NUM!
glutamine-phenylpyruvate transaminase activity	GO:0047316	1	0	1	#NUM!	1	0	1	#NUM!
galactosyltransferase activity	GO:0008378	8	0	1	#NUM!	8	0	1	#NUM!
arachidonate-CoA ligase activity	GO:0047676	1	0	1	#NUM!	1	0	1	#NUM!
hemoglobin binding	GO:0030492	3	0	1	#NUM!	1	0	1	#NUM!
O-phospho-L-serine:2-oxoglutarate aminotransferase activity	GO:0004648	1	0	1	#NUM!	1	0	1	#NUM!
phosphatidylserine decarboxylase activity	GO:0004609	2	0	1	#NUM!	2	0	1	#NUM!
cholesterol monooxygenase (side-chain-cleaving) activity	GO:0008386	0	0	1	#VALUE!	0	0	1	#VALUE!
N6-(1,2-dicarboxyethyl)AMP AMP-lyase (fumarate-forming) activity	GO:0004018	1	0	1	#NUM!	1	0	1	#NUM!
prostaglandin-D synthase activity	GO:0004667	2	0	1	#NUM!	2	0	1	#NUM!
nitric-oxide synthase activity	GO:0004517	0	0	1	#VALUE!	0	0	1	#VALUE!
interleukin-9 receptor activity	GO:0004919	1	0	1	#NUM!	0	0	1	#VALUE!
steroid hormone receptor binding	GO:0035258	1	0	1	#NUM!	1	0	1	#NUM!
N-acetyllactosamine synthase activity	GO:0003945	2	0	1	#NUM!	2	0	1	#NUM!
P2Y1 nucleotide receptor binding	GO:0031812	1	0	1	#NUM!	1	0	1	#NUM!
GMP synthase (glutamine-hydrolyzing) activity	GO:0003922	1	0	1	#NUM!	1	0	1	#NUM!
ceramide binding	GO:0097001	1	0	1	#NUM!	1	0	1	#NUM!
resveratrol binding	GO:1905594	1	0	1	#NUM!	1	0	1	#NUM!
BLOC-2 complex binding	GO:0036461	0	0	1	#VALUE!	0	0	1	#VALUE!
cGMP binding	GO:0030553	4	0	1	#NUM!	4	0	1	#NUM!
calcium, potassium:sodium antiporter activity	GO:0008273	1	0	1	#NUM!	0	0	1	#VALUE!
MHC protein binding	GO:0042287	1	0	1	#NUM!	1	0	1	#NUM!
clathrin adaptor activity	GO:0035615	6	0	1	#NUM!	6	0	1	#NUM!
phosphatidate cytidylyltransferase activity	GO:0004605	1	0	1	#NUM!	1	0	1	#NUM!
glucose:sodium symporter activity	GO:0005412	1	0	1	#NUM!	0	0	1	#VALUE!
FAD binding	GO:0071949	17	1	1	-0.511258	13	0	0.626004	#NUM!
deoxyribonuclease inhibitor activity	GO:0060703	1	0	1	#NUM!	1	0	1	#NUM!
chromatin insulator sequence binding	GO:0043035	1	0	1	#NUM!	1	0	1	#NUM!
troponin T binding	GO:0031014	1	0	1	#NUM!	0	0	1	#VALUE!
alpha-glucosidase activity	GO:0090599	1	0	1	#NUM!	1	0	1	#NUM!
RNA polymerase III type 3 promoter DNA binding	GO:0001032	2	0	1	#NUM!	2	0	1	#NUM!
G protein-coupled receptor kinase activity	GO:0004703	3	0	1	#NUM!	3	0	1	#NUM!
ADP-specific glucokinase activity	GO:0043843	1	0	1	#NUM!	1	0	1	#NUM!
vitamin binding	GO:0019842	1	0	1	#NUM!	1	0	1	#NUM!
Rho-dependent protein serine/threonine kinase activity	GO:0072518	1	0	1	#NUM!	1	0	1	#NUM!
fatty-acyl-CoA reductase (alcohol-forming) activity	GO:0080019	1	0	1	#NUM!	1	0	1	#NUM!
very-long-chain 3-hydroxyacyl-CoA dehydratase activity	GO:0102158	1	0	1	#NUM!	1	0	1	#NUM!
NADPH binding	GO:0070402	8	0	1	#NUM!	8	0	1	#NUM!
cobalamin binding	GO:0031419	2	0	1	#NUM!	1	0	1	#NUM!
malate transmembrane transporter activity	GO:0015140	0	0	1	#VALUE!	0	0	1	#VALUE!
benzodiazepine receptor activity	GO:0008503	2	0	1	#NUM!	2	0	1	#NUM!
sialyltransferase activity	GO:0008373	7	0	1	#NUM!	6	0	1	#NUM!
NADH dehydrogenase activity	GO:0003954	2	0	1	#NUM!	2	0	1	#NUM!
2,4-dienoyl-CoA reductase (NADPH) activity	GO:0008670	1	0	1	#NUM!	1	0	1	#NUM!
aminopeptidase activity	GO:0004177	13	1	1	-0.242994	12	0	0.618917	#NUM!
neuropeptide Y receptor binding	GO:0031841	1	0	1	#NUM!	1	0	1	#NUM!
dihydroorotate dehydrogenase activity	GO:0004152	1	0	1	#NUM!	1	0	1	#NUM!
isocitrate dehydrogenase (NADP+) activity	GO:0004450	2	0	1	#NUM!	2	0	1	#NUM!
transferase activity	GO:0016740	40	4	1	0.01937	38	5	0.399276	0.335553
calcium-dependent protein binding	GO:0048306	38	3	1	-0.217019	36	3	1	-0.121205
gap junction channel activity involved in bundle of His cell-Purkinje myocyte electrical coupling	GO:0086078	1	0	1	#NUM!	1	0	1	#NUM!
lanosterol synthase activity	GO:0000250	1	0	1	#NUM!	1	0	1	#NUM!
single-strand break-containing DNA binding	GO:1990165	1	0	1	#NUM!	1	1	0.0940714	2.3637
hormone binding	GO:0042562	3	0	1	#NUM!	3	0	1	#NUM!
chitin binding	GO:0008061	0	0	1	#VALUE!	0	0	1	#VALUE!
neurotransmitter receptor activity	GO:0030594	1	0	1	#NUM!	0	0	1	#VALUE!
DNA-methyltransferase activity	GO:0009008	3	0	1	#NUM!	2	0	1	#NUM!
ethanolamine kinase activity	GO:0004305	3	0	1	#NUM!	2	0	1	#NUM!
aralkylamine N-acetyltransferase activity	GO:0004059	0	0	1	#VALUE!	0	0	1	#VALUE!
gap junction channel activity involved in cardiac conduction electrical coupling	GO:0086075	1	0	1	#NUM!	1	0	1	#NUM!
ATP-dependent 5'-3' DNA helicase activity	GO:0043141	4	0	1	#NUM!	4	0	1	#NUM!
uridine-diphosphatase activity	GO:0045134	3	0	1	#NUM!	3	0	1	#NUM!
ribonuclease A activity	GO:0004522	1	0	1	#NUM!	1	1	0.0940714	2.3637
anandamide amidohydrolase activity	GO:0103073	1	0	1	#NUM!	1	0	1	#NUM!
phenanthrene-9,10-epoxide hydrolase activity	GO:0019119	1	0	1	#NUM!	1	0	1	#NUM!
chemokine receptor activity	GO:0004950	2	0	1	#NUM!	1	0	1	#NUM!
voltage-gated potassium channel activity involved in cardiac muscle cell action potential repolarization	GO:0086008	1	0	1	#NUM!	1	0	1	#NUM!
acyl-CoA oxidase activity	GO:0003997	1	0	1	#NUM!	1	0	1	#NUM!
wide pore channel activity	GO:0022829	2	0	1	#NUM!	2	0	1	#NUM!
voltage-gated potassium channel activity involved in SA node cell action potential depolarization	GO:0086041	1	0	1	#NUM!	1	0	1	#NUM!
Tat protein binding	GO:0030957	8	0	1	#NUM!	8	1	0.546517	0.28426
sulfatide binding	GO:0120146	1	0	1	#NUM!	1	0	1	#NUM!
dopamine receptor binding	GO:0050780	1	0	1	#NUM!	1	0	1	#NUM!
protein-disulfide reductase (glutathione) activity	GO:0019153	1	0	1	#NUM!	1	0	1	#NUM!
medium-chain acyl-CoA hydrolase activity	GO:0052815	1	0	1	#NUM!	1	0	1	#NUM!
GTPase activator activity	GO:0005096	145	14	1	-0.0157213	139	14	0.76854	0.0682848
alcohol dehydrogenase (NAD) activity	GO:0004022	2	0	1	#NUM!	2	0	1	#NUM!
kainate selective glutamate receptor activity	GO:0015277	2	0	1	#NUM!	2	0	1	#NUM!
acetylcholine receptor regulator activity	GO:0030548	1	0	1	#NUM!	1	0	1	#NUM!
phosphatidylinositol-4-phosphate binding	GO:0070273	16	1	1	-0.450634	16	1	1	-0.408887
RNA polymerase core enzyme binding	GO:0043175	1	0	1	#NUM!	1	0	1	#NUM!
3'-5' DNA helicase activity	GO:0043138	2	0	1	#NUM!	2	0	1	#NUM!
complement binding	GO:0001848	2	0	1	#NUM!	1	0	1	#NUM!
vasopressin receptor activity	GO:0005000	1	0	1	#NUM!	1	0	1	#NUM!
RNA polymerase III type 1 promoter sequence-specific DNA binding	GO:0001002	1	0	1	#NUM!	1	0	1	#NUM!
1-acyl-2-lysophosphatidylserine acylhydrolase activity	GO:0052740	1	0	1	#NUM!	1	0	1	#NUM!
cardiolipin binding	GO:1901612	3	0	1	#NUM!	3	0	1	#NUM!
voltage-gated sodium channel activity	GO:0005248	6	0	1	#NUM!	6	0	1	#NUM!
oleic acid binding	GO:0070538	2	0	1	#NUM!	2	0	1	#NUM!
D4 dopamine receptor binding	GO:0031751	1	0	1	#NUM!	1	0	1	#NUM!
transferase activity, transferring glycosyl groups	GO:0016757	5	0	1	#NUM!	4	0	1	#NUM!
transferase activity, transferring acyl groups other than amino-acyl groups	GO:0016747	1	0	1	#NUM!	1	0	1	#NUM!
3-oxo-cerotoyl-CoA synthase activity	GO:0102337	1	0	1	#NUM!	1	0	1	#NUM!
inositol-polyphosphate 5-phosphatase activity	GO:0004445	3	0	1	#NUM!	3	0	1	#NUM!
orcinol O-methyltransferase activity	GO:0102938	1	0	1	#NUM!	1	0	1	#NUM!
deoxyribonuclease activity	GO:0004536	1	0	1	#NUM!	1	0	1	#NUM!
alkaline phosphatase activity	GO:0004035	0	0	1	#VALUE!	0	0	1	#VALUE!
neurotransmitter transporter activity	GO:0005326	1	0	1	#NUM!	1	0	1	#NUM!
monocarboxylate:sodium symporter activity	GO:0140161	0	0	1	#VALUE!	0	0	1	#VALUE!
orotate phosphoribosyltransferase activity	GO:0004588	1	0	1	#NUM!	1	0	1	#NUM!
RNA polymerase III core binding	GO:0000994	1	0	1	#NUM!	1	0	1	#NUM!
pre-mRNA intronic pyrimidine-rich binding	GO:0097158	1	0	1	#NUM!	1	0	1	#NUM!
fibrinogen binding	GO:0070051	1	0	1	#NUM!	1	0	1	#NUM!
glycine-tRNA ligase activity	GO:0004820	1	0	1	#NUM!	1	0	1	#NUM!
hydrolase activity, acting on ester bonds	GO:0016788	4	0	1	#NUM!	2	0	1	#NUM!
hormone receptor binding	GO:0051427	1	0	1	#NUM!	1	0	1	#NUM!
sodium channel activity	GO:0005272	2	0	1	#NUM!	1	0	1	#NUM!
protein-arginine deiminase activity	GO:0004668	0	0	1	#VALUE!	0	0	1	#VALUE!
ferrous iron binding	GO:0008198	13	1	1	-0.242994	12	1	1	-0.121205
growth hormone-releasing hormone activity	GO:0016608	1	0	1	#NUM!	1	0	1	#NUM!
protein kinase activity	GO:0004672	145	14	1	-0.0157213	134	12	1	-0.0492318
vascular endothelial growth factor receptor binding	GO:0005172	4	0	1	#NUM!	3	0	1	#NUM!
C-rich single-stranded DNA binding	GO:1990829	1	0	1	#NUM!	1	0	1	#NUM!
cell adhesive protein binding involved in bundle of His cell-Purkinje myocyte communication	GO:0086083	3	0	1	#NUM!	3	0	1	#NUM!
oxysterol binding	GO:0008142	3	0	1	#NUM!	3	0	1	#NUM!
glycerate dehydrogenase activity	GO:0008465	1	0	1	#NUM!	1	0	1	#NUM!
NAD(P)+ transhydrogenase activity	GO:0008746	1	0	1	#NUM!	1	0	1	#NUM!
acetyl-CoA carboxylase activity	GO:0003989	1	0	1	#NUM!	1	0	1	#NUM!
dicarboxylic acid transmembrane transporter activity	GO:0005310	0	0	1	#VALUE!	0	0	1	#VALUE!
BRE binding	GO:0042835	1	0	1	#NUM!	1	0	1	#NUM!
angiotensin receptor binding	GO:0031701	2	0	1	#NUM!	2	0	1	#NUM!
MH2 domain binding	GO:0035500	1	0	1	#NUM!	1	0	1	#NUM!
interleukin-16 receptor activity	GO:0042012	1	0	1	#NUM!	0	0	1	#VALUE!
G protein-coupled serotonin receptor binding	GO:0031821	4	0	1	#NUM!	4	0	1	#NUM!
aryl sulfotransferase activity	GO:0004062	5	0	1	#NUM!	5	0	1	#NUM!
voltage-gated potassium channel activity involved in atrial cardiac muscle cell action potential repolarization	GO:0086089	0	0	1	#VALUE!	0	0	1	#VALUE!
monosialoganglioside sialyltransferase activity	GO:0047288	2	0	1	#NUM!	2	0	1	#NUM!
IkappaB kinase complex binding	GO:0106137	2	0	1	#NUM!	2	0	1	#NUM!
cAMP binding	GO:0030552	12	1	1	-0.162952	12	0	0.618917	#NUM!
nucleic acid transmembrane transporter activity	GO:0051032	1	0	1	#NUM!	1	0	1	#NUM!
glycogen phosphorylase activity	GO:0008184	3	0	1	#NUM!	3	1	0.256533	1.26509
ATPase coupled ion transmembrane transporter activity	GO:0042625	2	0	1	#NUM!	2	0	1	#NUM!
RNA stem-loop binding	GO:0035613	8	0	1	#NUM!	8	0	1	#NUM!
inositol trisphosphate phosphatase activity	GO:0046030	1	0	1	#NUM!	1	0	1	#NUM!
3alpha,7alpha,12alpha-trihydroxy-5beta-cholest-24-enoyl-CoA hydratase activity	GO:0033989	1	0	1	#NUM!	1	0	1	#NUM!
antioxidant activity	GO:0016209	11	1	1	-0.0759402	10	1	1	0.0611163
prostaglandin-endoperoxide synthase activity	GO:0004666	2	0	1	#NUM!	2	0	1	#NUM!
CCR2 chemokine receptor binding	GO:0031727	0	0	1	#VALUE!	0	0	1	#VALUE!
acetylcholine-gated cation-selective channel activity	GO:0022848	4	0	1	#NUM!	2	0	1	#NUM!
sulfiredoxin activity	GO:0032542	1	0	1	#NUM!	1	1	0.0940714	2.3637
dipeptidyl-peptidase activity	GO:0008239	2	0	1	#NUM!	1	0	1	#NUM!
double-stranded methylated DNA binding	GO:0010385	4	0	1	#NUM!	4	0	1	#NUM!
UDP-sugar diphosphatase activity	GO:0008768	2	0	1	#NUM!	2	0	1	#NUM!
tumor necrosis factor-activated receptor activity	GO:0005031	3	0	1	#NUM!	3	1	0.256533	1.26509
CXCR5 chemokine receptor binding	GO:0031724	0	0	1	#VALUE!	0	0	1	#VALUE!
hydroxylysine kinase activity	GO:0047992	0	0	1	#VALUE!	1	0	1	#NUM!
4-aminobutyrate:2-oxoglutarate transaminase activity	GO:0034386	1	0	1	#NUM!	1	0	1	#NUM!
maltose alpha-glucosidase activity	GO:0032450	2	0	1	#NUM!	2	0	1	#NUM!
protein tag	GO:0031386	10	1	1	0.01937	10	1	1	0.0611163
proline dipeptidase activity	GO:0102009	1	0	1	#NUM!	1	0	1	#NUM!
troponin C binding	GO:0030172	1	0	1	#NUM!	1	0	1	#NUM!
[acetyl-CoA carboxylase] kinase activity	GO:0050405	2	0	1	#NUM!	2	0	1	#NUM!
proton-transporting ATPase activity, rotational mechanism	GO:0046961	17	1	1	-0.511258	16	0	0.391134	#NUM!
phospholipid-translocating ATPase activity	GO:0004012	1	0	1	#NUM!	1	0	1	#NUM!
exo-alpha-sialidase activity	GO:0004308	2	0	1	#NUM!	1	0	1	#NUM!
peptide receptor activity	GO:0001653	2	0	1	#NUM!	2	0	1	#NUM!
SHG alpha-glucan phosphorylase activity	GO:0102499	3	0	1	#NUM!	3	1	0.256533	1.26509
phosphatidylinositol 3-kinase catalytic subunit binding	GO:0036313	1	0	1	#NUM!	1	0	1	#NUM!
biliverdin reductase activity	GO:0004074	2	0	1	#NUM!	2	0	1	#NUM!
JUN kinase phosphatase activity	GO:0008579	1	0	1	#NUM!	1	0	1	#NUM!
arginine deiminase activity	GO:0016990	0	0	1	#VALUE!	0	0	1	#VALUE!
pre-mRNA 5'-splice site binding	GO:0030627	1	0	1	#NUM!	1	0	1	#NUM!
NAD-dependent protein deacetylase activity	GO:0034979	1	0	1	#NUM!	1	0	1	#NUM!
heptaldehyde:oxygen oxidoreductase activity	GO:0102798	1	0	1	#NUM!	0	0	1	#VALUE!
vasoactive intestinal polypeptide receptor activity	GO:0004999	1	0	1	#NUM!	1	0	1	#NUM!
heme oxygenase (decyclizing) activity	GO:0004392	2	0	1	#NUM!	2	0	1	#NUM!
TAP binding	GO:0046977	1	0	1	#NUM!	1	0	1	#NUM!
pyridoxal phosphatase activity	GO:0033883	2	0	1	#NUM!	2	0	1	#NUM!
diacylglycerol kinase activity	GO:0004143	5	0	1	#NUM!	5	0	1	#NUM!
xanthine dehydrogenase activity	GO:0004854	1	0	1	#NUM!	0	0	1	#VALUE!
formaldehyde dehydrogenase activity	GO:0018467	1	0	1	#NUM!	1	0	1	#NUM!
linoleoyl-CoA desaturase activity	GO:0016213	1	0	1	#NUM!	1	0	1	#NUM!
CCR6 chemokine receptor binding	GO:0031731	1	0	1	#NUM!	0	0	1	#VALUE!
denatured protein binding	GO:0031249	1	0	1	#NUM!	1	0	1	#NUM!
ubiquitin-like protein binding	GO:0032182	3	0	1	#NUM!	3	0	1	#NUM!
prostaglandin-E2 9-reductase activity	GO:0050221	1	0	1	#NUM!	1	0	1	#NUM!
cytidylate kinase activity	GO:0004127	1	0	1	#NUM!	1	0	1	#NUM!
Ral guanyl-nucleotide exchange factor activity	GO:0008321	1	0	1	#NUM!	1	0	1	#NUM!
AP-2 adaptor complex binding	GO:0035612	6	0	1	#NUM!	6	0	1	#NUM!
metalloaminopeptidase activity	GO:0070006	6	0	1	#NUM!	6	0	1	#NUM!
biotin carboxylase activity	GO:0004075	1	0	1	#NUM!	1	0	1	#NUM!
structural constituent of chromatin	GO:0030527	1	0	1	#NUM!	1	0	1	#NUM!
RNA polymerase II transcription regulator recruiting activity	GO:0001135	1	0	1	#NUM!	1	0	1	#NUM!
angiotensin type I receptor activity	GO:0001596	0	0	1	#VALUE!	0	0	1	#VALUE!
substance K receptor binding	GO:0031837	2	0	1	#NUM!	2	0	1	#NUM!
aspartic-type peptidase activity	GO:0070001	1	0	1	#NUM!	1	0	1	#NUM!
inositol-1,3,4-trisphosphate 6-kinase activity	GO:0052725	0	0	1	#VALUE!	0	0	1	#VALUE!
cAMP-dependent protein kinase regulator activity	GO:0008603	5	0	1	#NUM!	5	0	1	#NUM!
endopeptidase activator activity	GO:0061133	5	0	1	#NUM!	5	0	1	#NUM!
adenylate cyclase activity	GO:0004016	2	0	1	#NUM!	2	0	1	#NUM!
metal chelating activity	GO:0046911	1	0	1	#NUM!	1	0	1	#NUM!
alanine-glyoxylate transaminase activity	GO:0008453	0	0	1	#VALUE!	0	0	1	#VALUE!
glucoside transmembrane transporter activity	GO:0042947	1	0	1	#NUM!	1	0	1	#NUM!
polyol transmembrane transporter activity	GO:0015166	1	0	1	#NUM!	0	0	1	#VALUE!
calcium-transporting ATPase activity	GO:0005388	2	0	1	#NUM!	2	0	1	#NUM!
hyaluronoglucuronidase activity	GO:0033906	0	0	1	#VALUE!	0	0	1	#VALUE!
mRNA cap binding	GO:0098808	2	0	1	#NUM!	2	0	1	#NUM!
diacylglycerol binding	GO:0019992	7	0	1	#NUM!	6	0	1	#NUM!
apelin receptor binding	GO:0031704	1	0	1	#NUM!	1	0	1	#NUM!
placental growth factor-activated receptor activity	GO:0036332	1	0	1	#NUM!	1	0	1	#NUM!
C2H2 zinc finger domain binding	GO:0070742	11	1	1	-0.0759402	11	1	1	-0.0341939
hepatocyte growth factor receptor binding	GO:0005171	1	0	1	#NUM!	1	0	1	#NUM!
ribosome binding	GO:0043022	27	2	1	-0.280735	28	3	0.743305	0.130109
UDP-galactose transmembrane transporter activity	GO:0005459	1	0	1	#NUM!	1	0	1	#NUM!
sphingomyelin phosphodiesterase activity	GO:0004767	3	0	1	#NUM!	3	0	1	#NUM!
alpha-2C adrenergic receptor binding	GO:0031696	2	0	1	#NUM!	2	0	1	#NUM!
very-low-density lipoprotein particle receptor binding	GO:0070326	2	0	1	#NUM!	2	0	1	#NUM!
scavenger receptor binding	GO:0005124	1	0	1	#NUM!	1	0	1	#NUM!
bis(5'-adenosyl)-pentaphosphatase activity	GO:0034432	3	0	1	#NUM!	3	0	1	#NUM!
progesterone receptor binding	GO:0033142	2	0	1	#NUM!	2	0	1	#NUM!
oxidoreductase activity	GO:0016491	50	5	1	0.01937	48	4	1	-0.121205
inorganic phosphate transmembrane transporter activity	GO:0005315	2	0	1	#NUM!	2	0	1	#NUM!
phosphoglycerate kinase activity	GO:0004618	1	0	1	#NUM!	1	0	1	#NUM!
8-oxo-dGDP phosphatase activity	GO:0044715	1	0	1	#NUM!	1	0	1	#NUM!
hemi-methylated DNA-binding	GO:0044729	1	0	1	#NUM!	1	0	1	#NUM!
ADP-ribosylarginine hydrolase activity	GO:0003875	1	0	1	#NUM!	1	0	1	#NUM!
lutropin-choriogonadotropic hormone receptor binding	GO:0031775	1	0	1	#NUM!	1	0	1	#NUM!
aspartic-type endopeptidase inhibitor activity	GO:0019828	2	0	1	#NUM!	2	0	1	#NUM!
nucleobase transmembrane transporter activity	GO:0015205	1	0	1	#NUM!	1	0	1	#NUM!
benzodiazepine receptor binding	GO:0030156	3	0	1	#NUM!	3	0	1	#NUM!
histone methyltransferase activity (H4-K20 specific)	GO:0042799	2	0	1	#NUM!	2	0	1	#NUM!
oxygen sensor activity	GO:0019826	2	0	1	#NUM!	2	0	1	#NUM!
extracellular matrix structural constituent conferring compression resistance	GO:0030021	4	0	1	#NUM!	2	0	1	#NUM!
geranyltranstransferase activity	GO:0004337	2	0	1	#NUM!	2	0	1	#NUM!
dihydronicotinamide riboside quinone reductase activity	GO:0001512	1	0	1	#NUM!	1	0	1	#NUM!
leptin receptor activity	GO:0038021	1	0	1	#NUM!	1	0	1	#NUM!
RNA trimethylguanosine synthase activity	GO:0071164	1	0	1	#NUM!	1	0	1	#NUM!
tRNA (cytosine) methyltransferase activity	GO:0016427	1	0	1	#NUM!	1	0	1	#NUM!
phosphoribosylformylglycinamidine cyclo-ligase activity	GO:0004641	1	0	1	#NUM!	1	0	1	#NUM!
phosphatidylinositol-3,4-bisphosphate 3-phosphatase activity	GO:0051800	1	0	1	#NUM!	1	1	0.0940714	2.3637
lysophosphatidic acid binding	GO:0035727	2	0	1	#NUM!	2	0	1	#NUM!
calcitonin binding	GO:0032841	1	0	1	#NUM!	0	0	1	#VALUE!
palmitoleoyltransferase activity	GO:1990698	1	0	1	#NUM!	1	0	1	#NUM!
phosphatidylinositol-4,5-bisphosphate 4-phosphatase activity	GO:0034597	1	0	1	#NUM!	1	0	1	#NUM!
peptidase activator activity	GO:0016504	6	0	1	#NUM!	6	0	1	#NUM!
pyrophosphatase activity	GO:0016462	1	0	1	#NUM!	1	0	1	#NUM!
geranylgeranyl reductase activity	GO:0045550	1	0	1	#NUM!	1	0	1	#NUM!
L-ascorbate:sodium symporter activity	GO:0008520	1	0	1	#NUM!	1	0	1	#NUM!
ATP-dependent helicase activity	GO:0008026	5	0	1	#NUM!	4	1	0.326504	0.977407
phosphotransferase activity, for other substituted phosphate groups	GO:0016780	1	0	1	#NUM!	1	0	1	#NUM!
glycerol-3-phosphate O-acyltransferase activity	GO:0004366	1	0	1	#NUM!	1	0	1	#NUM!
GDP-dissociation inhibitor binding	GO:0051021	1	0	1	#NUM!	1	0	1	#NUM!
polynucleotide 5'-phosphatase activity	GO:0004651	1	0	1	#NUM!	1	0	1	#NUM!
phospholipase A1 activity	GO:0008970	4	0	1	#NUM!	3	0	1	#NUM!
calcium-independent phospholipase A2 activity	GO:0047499	2	0	1	#NUM!	2	0	1	#NUM!
glycogen (starch) synthase activity	GO:0004373	1	0	1	#NUM!	1	0	1	#NUM!
lysine-tRNA ligase activity	GO:0004824	1	0	1	#NUM!	1	0	1	#NUM!
RNA polymerase III type 3 promoter sequence-specific DNA binding	GO:0001006	1	0	1	#NUM!	1	0	1	#NUM!
methylmalonate-semialdehyde dehydrogenase (acylating) activity	GO:0004491	1	0	1	#NUM!	1	0	1	#NUM!
alkyl hydroperoxide reductase activity	GO:0008785	1	0	1	#NUM!	1	0	1	#NUM!
nitrite reductase (NO-forming) activity	GO:0050421	1	0	1	#NUM!	1	0	1	#NUM!
glycogenin glucosyltransferase activity	GO:0008466	2	0	1	#NUM!	2	0	1	#NUM!
glutamate:sodium symporter activity	GO:0015501	3	0	1	#NUM!	3	0	1	#NUM!
isomerase activity	GO:0016853	5	0	1	#NUM!	5	0	1	#NUM!
palmitoyl-(protein) hydrolase activity	GO:0008474	4	0	1	#NUM!	4	0	1	#NUM!
GDP-mannose 3,5-epimerase activity	GO:0047918	1	0	1	#NUM!	1	0	1	#NUM!
MHC class Ib protein binding	GO:0023029	2	0	1	#NUM!	1	0	1	#NUM!
voltage-gated potassium channel activity involved in ventricular cardiac muscle cell action potential repolarization	GO:1902282	1	0	1	#NUM!	1	0	1	#NUM!
methionine adenosyltransferase regulator activity	GO:0048270	1	0	1	#NUM!	1	0	1	#NUM!
asparaginase activity	GO:0004067	1	0	1	#NUM!	1	0	1	#NUM!
RNA polymerase II regulatory region DNA binding	GO:0001012	8	0	1	#NUM!	8	0	1	#NUM!
kynurenine-glyoxylate transaminase activity	GO:0047315	1	0	1	#NUM!	1	0	1	#NUM!
opioid peptide activity	GO:0001515	1	0	1	#NUM!	0	0	1	#VALUE!
endoribonuclease inhibitor activity	GO:0060698	1	0	1	#NUM!	1	0	1	#NUM!
amylin binding	GO:0097645	1	0	1	#NUM!	1	0	1	#NUM!
nucleoside monophosphate kinase activity	GO:0050145	4	0	1	#NUM!	4	0	1	#NUM!
phosphatidylinositol phosphate 4-phosphatase activity	GO:0034596	1	0	1	#NUM!	1	0	1	#NUM!
ATP-dependent NAD(P)H-hydrate dehydratase activity	GO:0047453	1	0	1	#NUM!	1	0	1	#NUM!
nucleoside binding	GO:0001882	2	0	1	#NUM!	2	0	1	#NUM!
glycine N-benzoyltransferase activity	GO:0047962	1	0	1	#NUM!	1	0	1	#NUM!
ribonuclease inhibitor activity	GO:0008428	1	0	1	#NUM!	1	0	1	#NUM!
acetylcholine receptor inhibitor activity	GO:0030550	1	0	1	#NUM!	1	0	1	#NUM!
glutathione transmembrane transporter activity	GO:0034634	1	0	1	#NUM!	1	0	1	#NUM!
growth hormone receptor activity	GO:0004903	1	0	1	#NUM!	1	0	1	#NUM!
gamma-butyrobetaine dioxygenase activity	GO:0008336	1	0	1	#NUM!	1	0	1	#NUM!
type II activin receptor binding	GO:0070699	1	0	1	#NUM!	1	0	1	#NUM!
AMP-activated protein kinase activity	GO:0004679	3	0	1	#NUM!	3	0	1	#NUM!
histamine receptor activity	GO:0004969	1	0	1	#NUM!	1	0	1	#NUM!
histamine oxidase activity	GO:0052598	0	0	1	#VALUE!	0	0	1	#VALUE!
aspartate-tRNA(Asn) ligase activity	GO:0050560	1	0	1	#NUM!	1	0	1	#NUM!
lithocholic acid binding	GO:1902121	0	0	1	#VALUE!	0	0	1	#VALUE!
NAD(P)+ transhydrogenase (B-specific) activity	GO:0003957	1	0	1	#NUM!	1	0	1	#NUM!
drug binding	GO:0008144	28	2	1	-0.317102	28	1	0.512072	-0.968503
sphingosine N-acyltransferase activity	GO:0050291	2	0	1	#NUM!	2	0	1	#NUM!
17-alpha-hydroxyprogesterone aldolase activity	GO:0047442	0	0	1	#VALUE!	0	0	1	#VALUE!
oxidoreductase activity, acting on paired donors, with incorporation or reduction of molecular oxygen, NAD(P)H as one donor, and incorporation of one atom of oxygen	GO:0016709	4	0	1	#NUM!	4	0	1	#NUM!
L-cysteine:2-oxoglutarate aminotransferase activity	GO:0047801	1	0	1	#NUM!	1	0	1	#NUM!
succinate dehydrogenase activity	GO:0000104	1	0	1	#NUM!	1	0	1	#NUM!
L-ascorbic acid transmembrane transporter activity	GO:0015229	1	0	1	#NUM!	1	0	1	#NUM!
calcium-dependent phospholipid binding	GO:0005544	25	2	1	-0.203774	21	1	0.715149	-0.680821
testosterone dehydrogenase [NAD(P)] activity	GO:0030283	1	0	1	#NUM!	1	0	1	#NUM!
tRNA (guanine-N1-)-methyltransferase activity	GO:0009019	1	0	1	#NUM!	1	0	1	#NUM!
PDZ domain binding	GO:0030165	39	3	1	-0.242994	37	3	1	-0.148604
galanin receptor activity	GO:0004966	2	0	1	#NUM!	2	0	1	#NUM!
ligand-gated calcium channel activity	GO:0099604	2	0	1	#NUM!	2	0	1	#NUM!
thiamine transmembrane transporter activity	GO:0015234	2	0	1	#NUM!	2	0	1	#NUM!
glucagon receptor activity	GO:0004967	0	0	1	#VALUE!	0	0	1	#VALUE!
2',3'-cyclic-nucleotide 3'-phosphodiesterase activity	GO:0004113	1	0	1	#NUM!	1	0	1	#NUM!
gap junction channel activity involved in atrial cardiac muscle cell-AV node cell electrical coupling	GO:0086076	1	0	1	#NUM!	1	0	1	#NUM!
m7G(5')pppN diphosphatase activity	GO:0050072	4	0	1	#NUM!	4	0	1	#NUM!
proteinase activated receptor binding	GO:0031871	3	0	1	#NUM!	3	0	1	#NUM!
vitamin transmembrane transporter activity	GO:0090482	0	0	1	#VALUE!	0	0	1	#VALUE!
neurotransmitter:sodium symporter activity	GO:0005328	1	0	1	#NUM!	1	0	1	#NUM!
glucuronyl-galactosyl-proteoglycan 4-alpha-N-acetylglucosaminyltransferase activity	GO:0001888	1	0	1	#NUM!	1	0	1	#NUM!
peptide-glutamate-N-acetyltransferase activity	GO:1990190	1	0	1	#NUM!	1	0	1	#NUM!
fumarate hydratase activity	GO:0004333	1	0	1	#NUM!	1	0	1	#NUM!
TAP1 binding	GO:0046978	2	0	1	#NUM!	1	0	1	#NUM!
endothelin A receptor binding	GO:0031707	1	0	1	#NUM!	1	0	1	#NUM!
oxoglutarate dehydrogenase (succinyl-transferring) activity	GO:0004591	2	0	1	#NUM!	2	0	1	#NUM!
8-oxo-7,8-dihydroguanine DNA N-glycosylase activity	GO:0034039	2	0	1	#NUM!	2	0	1	#NUM!
protein-glycine ligase activity	GO:0070735	1	0	1	#NUM!	1	0	1	#NUM!
rRNA (guanosine-2'-O-)-methyltransferase activity	GO:0070039	0	0	1	#VALUE!	0	0	1	#VALUE!
intracellular calcium activated chloride channel activity	GO:0005229	3	0	1	#NUM!	2	0	1	#NUM!
histidine decarboxylase activity	GO:0004398	0	0	1	#VALUE!	0	0	1	#VALUE!
caspase binding	GO:0089720	5	0	1	#NUM!	5	0	1	#NUM!
NF-kappaB-inducing kinase activity	GO:0004704	3	0	1	#NUM!	2	0	1	#NUM!
ligand-activated transcription factor activity	GO:0098531	1	0	1	#NUM!	1	0	1	#NUM!
antiporter activity	GO:0015297	5	0	1	#NUM!	4	0	1	#NUM!
hemoglobin alpha binding	GO:0031721	1	0	1	#NUM!	1	0	1	#NUM!
lipid kinase activity	GO:0001727	2	0	1	#NUM!	2	0	1	#NUM!
neurohypophyseal hormone activity	GO:0005185	0	0	1	#VALUE!	0	0	1	#VALUE!
peptidase inhibitor activity	GO:0030414	3	0	1	#NUM!	2	0	1	#NUM!
volume-sensitive anion channel activity	GO:0005225	2	0	1	#NUM!	2	0	1	#NUM!
N-terminal protein N-methyltransferase activity	GO:0071885	1	0	1	#NUM!	1	0	1	#NUM!
O-acyltransferase activity	GO:0008374	3	0	1	#NUM!	3	0	1	#NUM!
carboxylic acid transmembrane transporter activity	GO:0046943	0	0	1	#VALUE!	0	0	1	#VALUE!
succinate dehydrogenase (ubiquinone) activity	GO:0008177	3	0	1	#NUM!	3	0	1	#NUM!
1-alkyl-2-acetylglycerophosphocholine esterase activity	GO:0003847	2	0	1	#NUM!	2	0	1	#NUM!
phosphate ion transmembrane transporter activity	GO:0015114	1	0	1	#NUM!	1	0	1	#NUM!
peptidyl-aspartic acid 3-dioxygenase activity	GO:0062101	1	0	1	#NUM!	1	0	1	#NUM!
acid phosphatase activity	GO:0003993	4	0	1	#NUM!	3	0	1	#NUM!
hydroxyacid-oxoacid transhydrogenase activity	GO:0047988	1	0	1	#NUM!	1	0	1	#NUM!
UFM1 transferase activity	GO:0071568	1	0	1	#NUM!	1	0	1	#NUM!
phosphatidylinositol phospholipase C activity	GO:0004435	11	1	1	-0.0759402	9	1	0.589229	0.166477
voltage-gated calcium channel activity involved in positive regulation of presynaptic cytosolic calcium levels	GO:0099635	1	0	1	#NUM!	1	0	1	#NUM!
purine nucleotide binding	GO:0017076	1	0	1	#NUM!	1	0	1	#NUM!
cell adhesive protein binding involved in AV node cell-bundle of His cell communication	GO:0086082	1	0	1	#NUM!	1	0	1	#NUM!
glucuronosyl-N-acetylgalactosaminyl-proteoglycan 4-beta-N-acetylgalactosaminyltransferase activity	GO:0047238	1	0	1	#NUM!	1	0	1	#NUM!
potassium:proton exchanging ATPase activity	GO:0008900	0	0	1	#VALUE!	0	0	1	#VALUE!
endoribonuclease activity	GO:0004521	13	1	1	-0.242994	11	0	0.614397	#NUM!
vitamin E binding	GO:0008431	1	0	1	#NUM!	1	0	1	#NUM!
glucosamine 6-phosphate N-acetyltransferase activity	GO:0004343	1	0	1	#NUM!	1	0	1	#NUM!
tubulin-glutamic acid ligase activity	GO:0070740	1	0	1	#NUM!	1	0	1	#NUM!
amylase activity	GO:0016160	1	0	1	#NUM!	1	0	1	#NUM!
adrenergic receptor activity	GO:0004935	2	0	1	#NUM!	2	0	1	#NUM!
fibroblast growth factor receptor binding	GO:0005104	3	0	1	#NUM!	3	0	1	#NUM!
galactose binding	GO:0005534	1	0	1	#NUM!	1	0	1	#NUM!
DNA/RNA helicase activity	GO:0033677	1	0	1	#NUM!	1	0	1	#NUM!
1-alkylglycerophosphocholine O-acetyltransferase activity	GO:0047192	1	0	1	#NUM!	1	0	1	#NUM!
strictosidine synthase activity	GO:0016844	1	0	1	#NUM!	1	0	1	#NUM!
cupric ion binding	GO:1903135	2	0	1	#NUM!	2	0	1	#NUM!
inositol tetrakisphosphate 1-kinase activity	GO:0047325	0	0	1	#VALUE!	0	0	1	#VALUE!
pyruvate dehydrogenase (acetyl-transferring) activity	GO:0004739	2	0	1	#NUM!	2	0	1	#NUM!
NADPH:quinone reductase activity	GO:0003960	1	0	1	#NUM!	2	0	1	#NUM!
ubiquitin-protein transferase regulator activity	GO:0055106	2	0	1	#NUM!	2	0	1	#NUM!
melanocortin receptor activity	GO:0004977	2	0	1	#NUM!	1	0	1	#NUM!
intermediate filament binding	GO:0019215	3	0	1	#NUM!	3	0	1	#NUM!
proteasome regulatory particle binding	GO:1904855	1	0	1	#NUM!	1	0	1	#NUM!
rRNA methyltransferase activity	GO:0008649	1	0	1	#NUM!	1	0	1	#NUM!
glutathione synthase activity	GO:0004363	1	0	1	#NUM!	1	0	1	#NUM!
sodium-dependent L-ascorbate transmembrane transporter activity	GO:0070890	1	0	1	#NUM!	1	0	1	#NUM!
interleukin-23 receptor binding	GO:0045519	1	0	1	#NUM!	1	0	1	#NUM!
dihydroceramide kinase activity	GO:0102773	1	0	1	#NUM!	1	0	1	#NUM!
GPI-linked ephrin receptor activity	GO:0005004	4	0	1	#NUM!	4	0	1	#NUM!
phosphatidate phosphatase activity	GO:0008195	4	0	1	#NUM!	4	0	1	#NUM!
glutamate binding	GO:0016595	6	0	1	#NUM!	6	0	1	#NUM!
hydroxypyruvate reductase activity	GO:0016618	1	0	1	#NUM!	1	0	1	#NUM!
phosphotransferase activity, alcohol group as acceptor	GO:0016773	2	0	1	#NUM!	1	0	1	#NUM!
RNA-directed 5'-3' RNA polymerase activity	GO:0003968	1	0	1	#NUM!	1	0	1	#NUM!
GMP synthase activity	GO:0003921	1	0	1	#NUM!	1	0	1	#NUM!
thyroid hormone binding	GO:0070324	6	0	1	#NUM!	6	0	1	#NUM!
phosphorylase kinase regulator activity	GO:0008607	2	0	1	#NUM!	2	0	1	#NUM!
nerve growth factor receptor binding	GO:0005163	1	0	1	#NUM!	1	0	1	#NUM!
peptidyl-cysteine S-nitrosylase activity	GO:0035605	1	0	1	#NUM!	1	0	1	#NUM!
HLA-A specific activating MHC class I receptor activity	GO:0030108	1	0	1	#NUM!	1	0	1	#NUM!
6-phosphofructo-2-kinase activity	GO:0003873	2	0	1	#NUM!	1	0	1	#NUM!
DNA-3-methyladenine glycosylase activity	GO:0008725	1	0	1	#NUM!	1	0	1	#NUM!
N-acetylgalactosamine-6-phosphate deacetylase activity	GO:0047419	0	0	1	#VALUE!	0	0	1	#VALUE!
leptin receptor binding	GO:1990460	3	0	1	#NUM!	3	0	1	#NUM!
calcium ion binding	GO:0005509	268	26	1	-0.0109353	249	22	0.825379	-0.0627091
thymidine kinase activity	GO:0004797	0	0	1	#VALUE!	0	0	1	#VALUE!
GDP-4-dehydro-D-rhamnose reductase activity	GO:0042356	1	0	1	#NUM!	1	0	1	#NUM!
rRNA (adenine) methyltransferase activity	GO:0016433	1	0	1	#NUM!	1	0	1	#NUM!
sterol esterase activity	GO:0004771	2	0	1	#NUM!	1	0	1	#NUM!
ephrin receptor activity	GO:0005003	2	0	1	#NUM!	2	0	1	#NUM!
tripeptidyl-peptidase activity	GO:0008240	1	0	1	#NUM!	1	0	1	#NUM!
mannokinase activity	GO:0019158	2	0	1	#NUM!	1	0	1	#NUM!
(R)-3-amino-2-methylpropionate-pyruvate transaminase activity	GO:0047305	0	0	1	#VALUE!	0	0	1	#VALUE!
protein farnesyltransferase activity	GO:0004660	1	0	1	#NUM!	1	0	1	#NUM!
tRNA (adenine-N1-)-methyltransferase activity	GO:0016429	1	0	1	#NUM!	1	0	1	#NUM!
myosin phosphatase regulator activity	GO:0017020	1	0	1	#NUM!	1	0	1	#NUM!
histone acetyltransferase regulator activity	GO:0035034	1	0	1	#NUM!	1	0	1	#NUM!
fatty acid ligase activity	GO:0015645	1	0	1	#NUM!	1	0	1	#NUM!
methione N-acyltransferase activity	GO:0103045	1	0	1	#NUM!	0	0	1	#VALUE!
lysophosphatidic acid acyltransferase activity	GO:0042171	1	0	1	#NUM!	1	0	1	#NUM!
carbon dioxide transmembrane transporter activity	GO:0035379	1	0	1	#NUM!	1	0	1	#NUM!
fatty acid alpha-hydroxylase activity	GO:0080132	1	0	1	#NUM!	1	0	1	#NUM!
copper chaperone activity	GO:0016531	2	0	1	#NUM!	2	0	1	#NUM!
spermidine synthase activity	GO:0004766	1	0	1	#NUM!	1	0	1	#NUM!
sodium-exporting ATPase activity, phosphorylative mechanism	GO:0008554	0	0	1	#VALUE!	0	0	1	#VALUE!
EH domain binding	GO:1990175	1	0	1	#NUM!	1	0	1	#NUM!
calcium-release channel activity	GO:0015278	3	0	1	#NUM!	3	0	1	#NUM!
riboflavin transmembrane transporter activity	GO:0032217	2	0	1	#NUM!	2	0	1	#NUM!
microfibril binding	GO:0050436	2	0	1	#NUM!	2	0	1	#NUM!
neurotrophin TRKB receptor binding	GO:0005169	1	0	1	#NUM!	1	0	1	#NUM!
U2 snRNP binding	GO:1990447	1	0	1	#NUM!	1	0	1	#NUM!
sodium:phosphate symporter activity	GO:0005436	1	0	1	#NUM!	1	0	1	#NUM!
transforming growth factor beta receptor activity, type II	GO:0005026	3	0	1	#NUM!	3	0	1	#NUM!
hypoglycin A gamma-glutamyl transpeptidase activity	GO:0102953	1	0	1	#NUM!	1	0	1	#NUM!
GTPase regulator activity	GO:0030695	11	1	1	-0.0759402	11	1	1	-0.0341939
cAMP-dependent protein kinase activity	GO:0004691	6	0	1	#NUM!	6	0	1	#NUM!
flavonoid 3'-monooxygenase activity	GO:0016711	1	0	1	#NUM!	0	0	1	#VALUE!
arachidonic acid omega-hydroxylase activity	GO:0052869	0	0	1	#VALUE!	0	0	1	#VALUE!
NMDA glutamate receptor activity	GO:0004972	4	0	1	#NUM!	4	0	1	#NUM!
carbonyl reductase (NADPH) activity	GO:0004090	4	0	1	#NUM!	3	0	1	#NUM!
long-chain fatty acid binding	GO:0036041	3	0	1	#NUM!	3	0	1	#NUM!
ribosylnicotinamide kinase activity	GO:0050262	1	0	1	#NUM!	1	0	1	#NUM!
oxidoreductase activity, acting on single donors with incorporation of molecular oxygen, incorporation of two atoms of oxygen	GO:0016702	4	0	1	#NUM!	4	0	1	#NUM!
interferon-gamma receptor binding	GO:0005133	1	0	1	#NUM!	1	0	1	#NUM!
ATP-dependent microtubule motor activity, plus-end-directed	GO:0008574	8	0	1	#NUM!	8	0	1	#NUM!
phosphatidylinositol transporter activity	GO:0008526	6	0	1	#NUM!	6	0	1	#NUM!
Rab GTPase binding	GO:0017137	80	7	1	-0.114161	79	8	0.845268	0.0736951
aquacobalamin reductase (NADPH) activity	GO:0050444	1	0	1	#NUM!	1	0	1	#NUM!
voltage-gated anion channel activity	GO:0008308	3	0	1	#NUM!	3	0	1	#NUM!
DNA/DNA annealing activity	GO:1990814	1	0	1	#NUM!	1	0	1	#NUM!
oxidative phosphorylation uncoupler activity	GO:0017077	0	0	1	#VALUE!	0	0	1	#VALUE!
MAP kinase phosphatase activity	GO:0033549	2	0	1	#NUM!	2	0	1	#NUM!
[truncated: 1,207 more rows]

## Sheet: EC40-59
#EC40-59(θ=0.5)		Male				Female
Gene ontology (molecular function)	Gene ontology IDs	AllGene	Critical	P-value	Enrichment(log scale)	AllGene	Critical	P-value	Enrichment(log scale)
identical protein binding	GO:0042802	707	129	2.24445e-13	0.620571	712	128	1.10881e-13	0.636819
telomeric DNA binding	GO:0042162	20	11	5.48017e-07	1.72395	21	11	7.66473e-07	1.70624
transforming growth factor beta receptor, pathway-specific cytoplasmic mediator activity	GO:0030618	5	5	8.95993e-06	2.32179	5	5	7.66723e-06	2.35287
I-SMAD binding	GO:0070411	9	6	5.64947e-05	1.91632	9	6	4.72488e-05	1.9474
p53 binding	GO:0002039	51	15	7.04345e-05	1.09801	54	15	0.000101645	1.07193
tau protein binding	GO:0048156	38	11	0.000754186	1.0821	38	11	0.00057892	1.11318
MAP kinase activity	GO:0004707	13	6	0.000817121	1.5486	13	7	7.00518e-05	1.73383
protein C-terminus binding	GO:0008022	143	27	0.000862156	0.654781	146	27	0.000818034	0.665097
histone methyltransferase activity (H4-R3 specific)	GO:0044020	3	3	0.00094012	2.32179	3	3	0.000856324	2.35287
SUMO transferase activity	GO:0019789	14	6	0.00131228	1.47449	14	6	0.00111267	1.50557
ligase activity	GO:0016874	7	4	0.00252126	1.76217	7	3	0.0223737	1.50557
DEAD/H-box RNA helicase binding	GO:0017151	7	4	0.00252126	1.76217	7	4	0.00224329	1.79325
beta-catenin binding	GO:0008013	57	13	0.00289334	0.843687	57	13	0.00219443	0.874765
collagen binding	GO:0005518	27	8	0.00336342	1.10539	27	7	0.0111295	1.00294
ubiquitin protein ligase binding	GO:0031625	235	37	0.00345075	0.473121	235	36	0.00429509	0.4768
sodium channel inhibitor activity	GO:0019871	4	3	0.00348495	2.03411	4	3	0.00318204	2.06518
DNA-binding transcription activator activity, RNA polymerase II-specific	GO:0001228	189	31	0.00396616	0.514029	190	32	0.00147581	0.571579
phosphotyrosine residue binding	GO:0001784	34	9	0.00440909	0.992653	34	10	0.000893519	1.12909
G-rich strand telomeric DNA binding	GO:0098505	8	4	0.00465308	1.62864	9	6	4.72488e-05	1.9474
protein kinase regulator activity	GO:0019887	8	4	0.00465308	1.62864	9	4	0.00691357	1.54194
E-box binding	GO:0070888	29	8	0.00545412	1.03393	29	8	0.00450905	1.06501
bHLH transcription factor binding	GO:0043425	13	5	0.00589362	1.36628	12	5	0.00343622	1.4774
ephrin receptor binding	GO:0046875	24	7	0.00661282	1.08965	23	5	0.061013	0.826811
enzyme binding	GO:0019899	234	36	0.00679428	0.449987	235	36	0.00429509	0.4768
activin binding	GO:0048185	9	4	0.00773102	1.51086	9	4	0.00691357	1.54194
RNA polymerase II activating transcription factor binding	GO:0001102	31	8	0.0084127	0.967243	31	7	0.0236469	0.86479
anion:anion antiporter activity	GO:0015301	2	2	0.00960995	2.32179	2	2	0.00903045	2.35287
GMP binding	GO:0019002	2	2	0.00960995	2.32179	2	2	0.00903045	2.35287
telomeric repeat-containing RNA binding	GO:0061752	2	2	0.00960995	2.32179	2	2	0.00903045	2.35287
signal sequence binding	GO:0005048	2	2	0.00960995	2.32179	2	2	0.00903045	2.35287
adenylosuccinate synthase activity	GO:0004019	2	2	0.00960995	2.32179	2	1	0.181162	1.65972
protein self-association	GO:0043621	32	8	0.0102779	0.935494	32	6	0.118126	0.67889
RNA polymerase II distal enhancer sequence-specific DNA binding	GO:0000980	45	10	0.0103308	0.817711	45	11	0.00264025	0.9441
phosphatidylinositol 3-kinase binding	GO:0043548	15	5	0.0116545	1.22318	15	5	0.0102407	1.25425
ubiquitin binding	GO:0043130	58	12	0.0118209	0.746252	59	11	0.0242253	0.673225
transforming growth factor beta binding	GO:0050431	10	4	0.0118972	1.4055	10	4	0.0106658	1.43658
histone-lysine N-methyltransferase activity	GO:0018024	10	4	0.0118972	1.4055	11	5	0.00217295	1.56441
protein-containing complex binding	GO:0044877	171	27	0.0125573	0.475962	174	28	0.00543311	0.526016
protein domain specific binding	GO:0019904	173	27	0.0134193	0.464334	175	24	0.0660846	0.366135
RNA polymerase II proximal promoter sequence-specific DNA binding	GO:0000978	238	35	0.0140996	0.404866	238	39	0.000646942	0.544158
protein kinase C binding	GO:0005080	34	8	0.0149019	0.87487	36	7	0.0768926	0.715258
vascular endothelial growth factor binding	GO:0038085	6	3	0.0149833	1.62864	6	3	0.0137464	1.65972
primary miRNA binding	GO:0070878	6	3	0.0149833	1.62864	6	3	0.0137464	1.65972
transforming growth factor beta receptor activity, type I	GO:0005025	6	3	0.0149833	1.62864	6	3	0.0137464	1.65972
oxidoreductase activity, acting on the CH-OH group of donors, NAD or NADP as acceptor	GO:0016616	6	3	0.0149833	1.62864	6	3	0.0137464	1.65972
protein kinase binding	GO:0019901	299	42	0.0164715	0.359015	303	42	0.0118387	0.376804
ribonucleoprotein complex binding	GO:0043021	22	6	0.0165145	1.02251	23	5	0.061013	0.826811
protein phosphatase binding	GO:0019903	54	11	0.0178492	0.7307	55	11	0.0170285	0.743429
transcription factor binding	GO:0008134	220	32	0.0207931	0.393897	219	32	0.0133195	0.429531
1-phosphatidylinositol-3-kinase regulator activity	GO:0046935	12	4	0.023931	1.22318	11	4	0.0155189	1.34127
co-SMAD binding	GO:0070410	7	3	0.0243298	1.47449	7	3	0.0223737	1.50557
1-phosphatidylinositol-3-kinase activity	GO:0016303	7	3	0.0243298	1.47449	7	3	0.0223737	1.50557
protein-arginine N-methyltransferase activity	GO:0016274	7	3	0.0243298	1.47449	7	3	0.0223737	1.50557
semaphorin receptor activity	GO:0017154	7	3	0.0243298	1.47449	7	3	0.0223737	1.50557
histone-arginine N-methyltransferase activity	GO:0008469	7	3	0.0243298	1.47449	7	3	0.0223737	1.50557
phosphate ion binding	GO:0042301	7	3	0.0243298	1.47449	7	2	0.137592	1.1001
armadillo repeat domain binding	GO:0070016	7	3	0.0243298	1.47449	7	3	0.0223737	1.50557
platelet-derived growth factor receptor binding	GO:0005161	7	3	0.0243298	1.47449	7	3	0.0223737	1.50557
androgen receptor binding	GO:0050681	37	8	0.0244214	0.790312	37	5	0.393394	0.351387
nitric-oxide synthase regulator activity	GO:0030235	3	2	0.0269496	1.91632	3	2	0.0253787	1.9474
phenylalanine 4-monooxygenase activity	GO:0004505	3	2	0.0269496	1.91632	3	1	0.259053	1.25425
ErbB-3 class receptor binding	GO:0043125	3	2	0.0269496	1.91632	3	2	0.0253787	1.9474
CCR5 chemokine receptor binding	GO:0031730	3	2	0.0269496	1.91632	3	2	0.0253787	1.9474
protein-arginine omega-N monomethyltransferase activity	GO:0035241	3	2	0.0269496	1.91632	3	2	0.0253787	1.9474
magnesium ion transmembrane transporter activity	GO:0015095	3	2	0.0269496	1.91632	2	1	0.181162	1.65972
phosphothreonine residue binding	GO:0050816	3	2	0.0269496	1.91632	3	3	0.000856324	2.35287
protein phosphorylated amino acid binding	GO:0045309	3	2	0.0269496	1.91632	3	2	0.0253787	1.9474
RNA polymerase II transcription coactivator binding	GO:0001225	3	2	0.0269496	1.91632	3	2	0.0253787	1.9474
Rho GDP-dissociation inhibitor binding	GO:0051022	3	2	0.0269496	1.91632	3	2	0.0253787	1.9474
MRF binding	GO:0043426	3	2	0.0269496	1.91632	3	2	0.0253787	1.9474
kinase activator activity	GO:0019209	3	2	0.0269496	1.91632	3	2	0.0253787	1.9474
demethylase activity	GO:0032451	3	2	0.0269496	1.91632	3	2	0.0253787	1.9474
5'-3' exoribonuclease activity	GO:0004534	3	2	0.0269496	1.91632	3	2	0.0253787	1.9474
JUN kinase activity	GO:0004705	3	2	0.0269496	1.91632	3	2	0.0253787	1.9474
protein dimerization activity	GO:0046983	63	12	0.0293658	0.663561	64	13	0.00795973	0.758933
disordered domain specific binding	GO:0097718	25	6	0.0304752	0.894672	25	6	0.0265996	0.925751
molecular adaptor activity	GO:0060090	25	6	0.0304752	0.894672	25	5	0.0824745	0.743429
ubiquitin protein ligase activity	GO:0061630	143	22	0.0317566	0.449987	143	21	0.0422579	0.434545
protein kinase activator activity	GO:0030295	19	5	0.0325105	0.986788	18	4	0.0846891	0.84879
2-oxoglutarate-dependent dioxygenase activity	GO:0016706	8	3	0.0361359	1.34096	8	3	0.0333075	1.37204
titin binding	GO:0031432	8	3	0.0361359	1.34096	7	2	0.137592	1.1001
chromatin binding	GO:0003682	244	34	0.036291	0.350981	241	35	0.00983336	0.423418
SMAD binding	GO:0046332	33	7	0.0377467	0.771191	33	8	0.0103908	0.935801
RNA polymerase II transcription factor binding	GO:0001085	33	7	0.0377467	0.771191	35	8	0.0148788	0.87696
double-stranded DNA binding	GO:0003690	54	10	0.0386233	0.63539	56	7	0.487792	0.273425
calmodulin binding	GO:0005516	105	17	0.044583	0.501042	103	14	0.17249	0.357195
epidermal growth factor receptor binding	GO:0005154	21	5	0.048366	0.886704	21	5	0.0431442	0.917782
growth factor binding	GO:0019838	21	5	0.048366	0.886704	21	5	0.0431442	0.917782
protein serine/threonine kinase activity	GO:0004674	249	34	0.0495697	0.330696	251	30	0.187264	0.228611
phosphatidylinositol-4,5-bisphosphate binding	GO:0005546	39	8	0.0503566	0.737669	40	7	0.0984106	0.609898
pseudouridine synthase activity	GO:0009982	4	2	0.0504143	1.62864	3	1	0.259053	1.25425
mitogen-activated protein kinase p38 binding	GO:0048273	4	2	0.0504143	1.62864	4	2	0.0475754	1.65972
L-amino acid transmembrane transporter activity	GO:0015179	4	2	0.0504143	1.62864	3	1	0.259053	1.25425
Toll-like receptor binding	GO:0035325	4	2	0.0504143	1.62864	4	2	0.0475754	1.65972
co-receptor binding	GO:0039706	4	2	0.0504143	1.62864	4	2	0.0475754	1.65972
syndecan binding	GO:0045545	4	2	0.0504143	1.62864	4	2	0.0475754	1.65972
phosphoserine residue binding	GO:0050815	4	2	0.0504143	1.62864	4	2	0.0475754	1.65972
ankyrin repeat binding	GO:0071532	4	2	0.0504143	1.62864	4	2	0.0475754	1.65972
beta-tubulin binding	GO:0048487	28	6	0.050502	0.781344	28	5	0.181671	0.6301
ubiquitin-protein transferase activity	GO:0004842	174	25	0.0513433	0.381609	175	27	0.0122215	0.483918
transcription coregulator activity	GO:0003712	49	9	0.0524438	0.627193	49	7	0.225316	0.406957
DNA-binding transcription factor activity	GO:0003700	325	42	0.0559892	0.275633	328	42	0.0423313	0.297523
Hsp90 protein binding	GO:0051879	29	6	0.0586171	0.746252	29	6	0.0516799	0.777331
heat shock protein binding	GO:0031072	42	8	0.0614218	0.663561	42	7	0.113657	0.561107
ATPase binding	GO:0051117	55	10	0.0625601	0.617041	53	12	0.00342115	0.867482
tau-protein kinase activity	GO:0050321	16	4	0.0643293	0.935494	16	4	0.0585151	0.966573
mRNA 3'-UTR AU-rich region binding	GO:0035925	16	4	0.0643293	0.935494	16	4	0.0585151	0.966573
cytokine receptor activity	GO:0004896	16	4	0.0643293	0.935494	18	3	0.241569	0.561107
kinase binding	GO:0019900	56	10	0.0650683	0.599022	57	10	0.0635511	0.612401
protein transporter activity	GO:0008565	10	3	0.0668131	1.11782	11	3	0.0792433	1.05358
cAMP response element binding	GO:0035497	10	3	0.0668131	1.11782	10	3	0.0618639	1.14889
steroid binding	GO:0005496	10	3	0.0668131	1.11782	11	4	0.0155189	1.34127
thioesterase binding	GO:0031996	10	3	0.0668131	1.11782	10	4	0.0106658	1.43658
G-protein alpha-subunit binding	GO:0001965	10	3	0.0668131	1.11782	10	4	0.0106658	1.43658
U6 snRNA binding	GO:0017070	10	3	0.0668131	1.11782	10	3	0.0618639	1.14889
protein heterodimerization activity	GO:0046982	267	35	0.0734298	0.289888	271	36	0.0344701	0.334267
R-SMAD binding	GO:0070412	17	4	0.0778543	0.87487	16	4	0.0585151	0.966573
proline-rich region binding	GO:0070064	17	4	0.0778543	0.87487	17	4	0.0709834	0.905948
virion binding	GO:0046790	5	2	0.078639	1.4055	4	1	0.329546	0.966573
double-stranded telomeric DNA binding	GO:0003691	5	2	0.078639	1.4055	5	2	0.0743636	1.43658
cysteine-type endopeptidase activity involved in apoptotic signaling pathway	GO:0097199	5	2	0.078639	1.4055	5	2	0.0743636	1.43658
histone demethylase activity	GO:0032452	5	2	0.078639	1.4055	5	2	0.0743636	1.43658
platelet-derived growth factor binding	GO:0048407	5	2	0.078639	1.4055	6	3	0.0137464	1.65972
importin-alpha family protein binding	GO:0061676	5	2	0.078639	1.4055	5	2	0.0743636	1.43658
carbonate dehydratase activity	GO:0004089	5	2	0.078639	1.4055	6	1	0.451076	0.561107
ubiquitin-like protein conjugating enzyme binding	GO:0044390	5	2	0.078639	1.4055	5	2	0.0743636	1.43658
thioredoxin peroxidase activity	GO:0008379	5	2	0.078639	1.4055	5	2	0.0743636	1.43658
acylglycerol lipase activity	GO:0047372	5	2	0.078639	1.4055	4	1	0.329546	0.966573
neuroligin family protein binding	GO:0097109	5	2	0.078639	1.4055	5	2	0.0743636	1.43658
neutral amino acid transmembrane transporter activity	GO:0015175	5	2	0.078639	1.4055	4	1	0.329546	0.966573
transmembrane receptor protein serine/threonine kinase activity	GO:0004675	5	2	0.078639	1.4055	5	2	0.0743636	1.43658
ATP-dependent protein binding	GO:0043008	5	2	0.078639	1.4055	5	2	0.0743636	1.43658
SUMO ligase activity	GO:0061665	5	2	0.078639	1.4055	5	2	0.0743636	1.43658
protein homodimerization activity	GO:0042803	449	55	0.0838798	0.222099	452	57	0.0246428	0.282236
cytoskeletal adaptor activity	GO:0008093	11	3	0.0853926	1.02251	11	2	0.281739	0.648119
transforming growth factor beta-activated receptor activity	GO:0005024	11	3	0.0853926	1.02251	11	3	0.0792433	1.05358
insulin-like growth factor receptor binding	GO:0005159	11	3	0.0853926	1.02251	11	3	0.0792433	1.05358
Ras GTPase binding	GO:0017016	11	3	0.0853926	1.02251	11	2	0.281739	0.648119
protein binding, bridging	GO:0030674	51	9	0.0908993	0.587188	49	6	0.463153	0.252806
scavenger receptor activity	GO:0005044	18	4	0.0926722	0.817711	17	4	0.0709834	0.905948
ionotropic glutamate receptor binding	GO:0035255	18	4	0.0926722	0.817711	17	4	0.0709834	0.905948
SH3/SH2 adaptor activity	GO:0005070	38	7	0.0926751	0.630113	37	4	0.775956	0.128243
short-chain carboxylesterase activity	GO:0034338	1	1	0.0980979	2.32179	0	0	1	#VALUE!
UTP binding	GO:0002134	1	1	0.0980979	2.32179	1	1	0.0950961	2.35287
glial cell-derived neurotrophic factor receptor activity	GO:0016167	1	1	0.0980979	2.32179	1	1	0.0950961	2.35287
protein propionyltransferase activity	GO:0061920	1	1	0.0980979	2.32179	1	1	0.0950961	2.35287
phosphatidic acid transporter activity	GO:1990050	1	1	0.0980979	2.32179	0	0	1	#VALUE!
peroxisome membrane class-1 targeting sequence binding	GO:0036105	1	1	0.0980979	2.32179	1	1	0.0950961	2.35287
protein-arginine omega-N symmetric methyltransferase activity	GO:0035243	1	1	0.0980979	2.32179	1	1	0.0950961	2.35287
protein-N-terminal glutamine amidohydrolase activity	GO:0070773	1	1	0.0980979	2.32179	1	1	0.0950961	2.35287
eukaryotic initiation factor 4G binding	GO:0031370	1	1	0.0980979	2.32179	1	1	0.0950961	2.35287
cyclin-dependent protein kinase activating kinase activity	GO:0019912	1	1	0.0980979	2.32179	1	1	0.0950961	2.35287
interleukin-5 receptor binding	GO:0005137	1	1	0.0980979	2.32179	1	1	0.0950961	2.35287
S-methyl-5-thioadenosine phosphorylase activity	GO:0017061	1	1	0.0980979	2.32179	1	0	1	#NUM!
3'-flap endonuclease activity	GO:0048257	1	1	0.0980979	2.32179	1	1	0.0950961	2.35287
arsenite transmembrane transporter activity	GO:0015105	1	1	0.0980979	2.32179	1	1	0.0950961	2.35287
oxalate transmembrane transporter activity	GO:0019531	1	1	0.0980979	2.32179	1	1	0.0950961	2.35287
L-cystine transmembrane transporter activity	GO:0015184	1	1	0.0980979	2.32179	0	0	1	#VALUE!
structural constituent of epidermis	GO:0030280	1	1	0.0980979	2.32179	1	0	1	#NUM!
high molecular weight B cell growth factor receptor binding	GO:0030372	1	1	0.0980979	2.32179	1	1	0.0950961	2.35287
methylenetetrahydrofolate reductase (NAD(P)H) activity	GO:0004489	1	1	0.0980979	2.32179	1	1	0.0950961	2.35287
telethonin binding	GO:0031433	1	1	0.0980979	2.32179	2	0	1	#NUM!
histone crotonyltransferase activity	GO:0140068	1	1	0.0980979	2.32179	1	1	0.0950961	2.35287
interleukin-1, type I receptor binding	GO:0005150	1	1	0.0980979	2.32179	1	1	0.0950961	2.35287
histone methyltransferase activity (H2A-R3 specific)	GO:0070612	1	1	0.0980979	2.32179	1	1	0.0950961	2.35287
1-phosphatidylinositol-3-phosphate 5-kinase activity	GO:0000285	1	1	0.0980979	2.32179	1	0	1	#NUM!
deoxyhypusine synthase activity	GO:0034038	1	1	0.0980979	2.32179	1	1	0.0950961	2.35287
platelet-derived growth factor-activated receptor activity	GO:0005017	1	1	0.0980979	2.32179	1	1	0.0950961	2.35287
rRNA (pseudouridine) methyltransferase activity	GO:0070037	1	1	0.0980979	2.32179	1	0	1	#NUM!
inositol-1,3,4,5-tetrakisphosphate 3-phosphatase activity	GO:0051717	1	1	0.0980979	2.32179	1	1	0.0950961	2.35287
netrin receptor binding	GO:1990890	1	1	0.0980979	2.32179	1	1	0.0950961	2.35287
SUMO conjugating enzyme activity	GO:0061656	1	1	0.0980979	2.32179	1	1	0.0950961	2.35287
polyprenol reductase activity	GO:0102389	1	1	0.0980979	2.32179	1	1	0.0950961	2.35287
single-stranded DNA 3'-5' exodeoxyribonuclease activity	GO:0008310	1	1	0.0980979	2.32179	0	0	1	#VALUE!
interleukin-3 receptor binding	GO:0005135	1	1	0.0980979	2.32179	1	1	0.0950961	2.35287
glucocorticoid receptor activity	GO:0004883	1	1	0.0980979	2.32179	1	1	0.0950961	2.35287
hepatocyte growth factor-activated receptor activity	GO:0005008	1	1	0.0980979	2.32179	1	1	0.0950961	2.35287
lanosterol synthase activity	GO:0000250	1	1	0.0980979	2.32179	1	0	1	#NUM!
single-strand break-containing DNA binding	GO:1990165	1	1	0.0980979	2.32179	1	0	1	#NUM!
interleukin-5 receptor activity	GO:0004914	1	1	0.0980979	2.32179	0	0	1	#VALUE!
histone demethylase activity (H3-R2 specific)	GO:0033746	1	1	0.0980979	2.32179	1	1	0.0950961	2.35287
amino acid:sodium symporter activity	GO:0005283	1	1	0.0980979	2.32179	1	1	0.0950961	2.35287
interleukin-33 binding	GO:0002113	1	1	0.0980979	2.32179	1	1	0.0950961	2.35287
chondroitin-glucuronate 5-epimerase activity	GO:0047757	1	1	0.0980979	2.32179	1	1	0.0950961	2.35287
coreceptor activity involved in Wnt signaling pathway	GO:0071936	1	1	0.0980979	2.32179	1	1	0.0950961	2.35287
NEDD8 ligase activity	GO:0061663	1	1	0.0980979	2.32179	1	1	0.0950961	2.35287
POZ domain binding	GO:0031208	1	1	0.0980979	2.32179	1	1	0.0950961	2.35287
phosphatidylinositol-3,4-bisphosphate 3-phosphatase activity	GO:0051800	1	1	0.0980979	2.32179	1	1	0.0950961	2.35287
BH3 domain binding	GO:0051434	1	1	0.0980979	2.32179	1	1	0.0950961	2.35287
sulfate transmembrane transporter activity	GO:0015116	1	1	0.0980979	2.32179	1	1	0.0950961	2.35287
calcium:proton antiporter activity	GO:0015369	1	1	0.0980979	2.32179	1	1	0.0950961	2.35287
type I interferon binding	GO:0019962	1	1	0.0980979	2.32179	1	1	0.0950961	2.35287
sphingomyelin phosphodiesterase activator activity	GO:0016230	1	1	0.0980979	2.32179	1	1	0.0950961	2.35287
Ser-tRNA(Ala) hydrolase activity	GO:0002196	1	1	0.0980979	2.32179	1	1	0.0950961	2.35287
N-acetylglucosamine kinase activity	GO:0045127	1	1	0.0980979	2.32179	1	1	0.0950961	2.35287
linear polyubiquitin binding	GO:1990450	1	1	0.0980979	2.32179	1	1	0.0950961	2.35287
peptidyl-lysine 5-dioxygenase activity	GO:0070815	1	1	0.0980979	2.32179	1	1	0.0950961	2.35287
phosphatidylinositol-3,5-bisphosphate 5-phosphatase activity	GO:0043813	1	1	0.0980979	2.32179	1	0	1	#NUM!
serotonin binding	GO:0051378	1	1	0.0980979	2.32179	1	1	0.0950961	2.35287
oxidative RNA demethylase activity	GO:0035515	1	1	0.0980979	2.32179	1	1	0.0950961	2.35287
intraciliary transport particle A binding	GO:0120160	1	1	0.0980979	2.32179	1	1	0.0950961	2.35287
amidinotransferase activity	GO:0015067	1	1	0.0980979	2.32179	1	1	0.0950961	2.35287
CD8 receptor binding	GO:0042610	1	1	0.0980979	2.32179	1	1	0.0950961	2.35287
type I interferon receptor activity	GO:0004905	1	1	0.0980979	2.32179	1	1	0.0950961	2.35287
3-phosphoinositide-dependent protein kinase activity	GO:0004676	1	1	0.0980979	2.32179	1	1	0.0950961	2.35287
angiotensin type II receptor activity	GO:0004945	1	1	0.0980979	2.32179	1	1	0.0950961	2.35287
oligopeptidase activity	GO:0070012	1	1	0.0980979	2.32179	1	1	0.0950961	2.35287
deoxyribonuclease II activity	GO:0004531	1	1	0.0980979	2.32179	1	0	1	#NUM!
corticotropin-releasing hormone receptor 2 binding	GO:0051431	1	1	0.0980979	2.32179	1	1	0.0950961	2.35287
peroxisome matrix targeting signal-1 binding	GO:0005052	1	1	0.0980979	2.32179	1	1	0.0950961	2.35287
butyryl-CoA dehydrogenase activity	GO:0004085	1	1	0.0980979	2.32179	1	0	1	#NUM!
DNA-3'-diphospho-5'-guanosine diphosphatase	GO:0120108	1	1	0.0980979	2.32179	1	0	1	#NUM!
protein N-acetylglucosaminyltransferase activity	GO:0016262	1	1	0.0980979	2.32179	1	1	0.0950961	2.35287
histone methyltransferase activity (H3-R2 specific)	GO:0070611	1	1	0.0980979	2.32179	1	1	0.0950961	2.35287
phosphoglycolate phosphatase activity	GO:0008967	1	1	0.0980979	2.32179	1	0	1	#NUM!
bicarbonate transmembrane transporter activity	GO:0015106	1	1	0.0980979	2.32179	1	1	0.0950961	2.35287
oxidised low-density lipoprotein particle receptor activity	GO:0150025	1	1	0.0980979	2.32179	1	1	0.0950961	2.35287
structural constituent of presynaptic active zone	GO:0098882	1	1	0.0980979	2.32179	1	1	0.0950961	2.35287
mineralocorticoid receptor binding	GO:0031962	1	1	0.0980979	2.32179	1	1	0.0950961	2.35287
tryptophan-tRNA ligase activity	GO:0004830	1	1	0.0980979	2.32179	1	1	0.0950961	2.35287
phospholipase activator activity	GO:0016004	1	1	0.0980979	2.32179	1	1	0.0950961	2.35287
5-oxoprolinase (ATP-hydrolyzing) activity	GO:0017168	1	1	0.0980979	2.32179	1	1	0.0950961	2.35287
arginyltransferase activity	GO:0004057	1	1	0.0980979	2.32179	1	0	1	#NUM!
vitamin D 24-hydroxylase activity	GO:0070576	1	1	0.0980979	2.32179	1	1	0.0950961	2.35287
histone demethylase activity (H4-R3 specific)	GO:0033749	1	1	0.0980979	2.32179	1	1	0.0950961	2.35287
glycine amidinotransferase activity	GO:0015068	1	1	0.0980979	2.32179	1	1	0.0950961	2.35287
CTP binding	GO:0002135	1	1	0.0980979	2.32179	1	1	0.0950961	2.35287
sedoheptulokinase activity	GO:0050277	1	1	0.0980979	2.32179	1	1	0.0950961	2.35287
cholestenone 5-alpha-reductase activity	GO:0047751	1	1	0.0980979	2.32179	1	1	0.0950961	2.35287
thrombin-activated receptor activity	GO:0015057	1	1	0.0980979	2.32179	1	1	0.0950961	2.35287
testosterone 6-beta-hydroxylase activity	GO:0050649	1	1	0.0980979	2.32179	1	1	0.0950961	2.35287
Toll-like receptor 2 binding	GO:0035663	1	1	0.0980979	2.32179	1	0	1	#NUM!
1-pyrroline-5-carboxylate dehydrogenase activity	GO:0003842	1	1	0.0980979	2.32179	1	0	1	#NUM!
retinoic acid 4-hydroxylase activity	GO:0008401	1	1	0.0980979	2.32179	1	0	1	#NUM!
thyrotropin-releasing hormone receptor binding	GO:0031531	1	1	0.0980979	2.32179	1	1	0.0950961	2.35287
monoamine transmembrane transporter activity	GO:0008504	1	1	0.0980979	2.32179	1	1	0.0950961	2.35287
phosphatidylethanolamine-translocating ATPase activity	GO:0090555	1	1	0.0980979	2.32179	1	0	1	#NUM!
cocaine binding	GO:0019811	1	1	0.0980979	2.32179	1	1	0.0950961	2.35287
flap-structured DNA binding	GO:0070336	1	1	0.0980979	2.32179	1	1	0.0950961	2.35287
serotonin:sodium symporter activity	GO:0005335	1	1	0.0980979	2.32179	1	1	0.0950961	2.35287
G-rich single-stranded DNA binding	GO:1990955	1	1	0.0980979	2.32179	1	1	0.0950961	2.35287
GBD domain binding	GO:0032427	1	1	0.0980979	2.32179	1	1	0.0950961	2.35287
oxidoreductase activity, acting on the CH-CH group of donors, NAD or NADP as acceptor	GO:0016628	1	1	0.0980979	2.32179	1	1	0.0950961	2.35287
pyridine N-methyltransferase activity	GO:0030760	1	1	0.0980979	2.32179	1	1	0.0950961	2.35287
estrogen 2-hydroxylase activity	GO:0101021	1	1	0.0980979	2.32179	1	1	0.0950961	2.35287
ceramide-translocating ATPase activity	GO:0099038	1	1	0.0980979	2.32179	1	0	1	#NUM!
ubiquitin-specific protease activity involved in negative regulation of ERAD pathway	GO:1904455	1	1	0.0980979	2.32179	1	0	1	#NUM!
3-oxo-5-alpha-steroid 4-dehydrogenase activity	GO:0003865	1	1	0.0980979	2.32179	1	1	0.0950961	2.35287
type 1 fibroblast growth factor receptor binding	GO:0005105	1	1	0.0980979	2.32179	2	2	0.00903045	2.35287
histone butyryltransferase activity	GO:0140069	1	1	0.0980979	2.32179	1	1	0.0950961	2.35287
H3 histone acetyltransferase activity	GO:0010484	1	1	0.0980979	2.32179	2	1	0.181162	1.65972
secondary active sulfate transmembrane transporter activity	GO:0008271	1	1	0.0980979	2.32179	1	1	0.0950961	2.35287
sulfonylurea receptor binding	GO:0017098	1	1	0.0980979	2.32179	1	1	0.0950961	2.35287
phosphorylase activity	GO:0004645	1	1	0.0980979	2.32179	1	0	1	#NUM!
transforming growth factor beta receptor, common-partner cytoplasmic mediator activity	GO:0030616	1	1	0.0980979	2.32179	1	1	0.0950961	2.35287
DNA 5'-adenosine monophosphate hydrolase activity	GO:0033699	1	1	0.0980979	2.32179	1	0	1	#NUM!
interleukin-8 binding	GO:0019959	1	1	0.0980979	2.32179	1	1	0.0950961	2.35287
L-glucuronate reductase activity	GO:0047939	1	1	0.0980979	2.32179	1	1	0.0950961	2.35287
dihydrolipoyllysine-residue succinyltransferase activity	GO:0004149	1	1	0.0980979	2.32179	1	1	0.0950961	2.35287
glucuronolactone reductase activity	GO:0047941	1	1	0.0980979	2.32179	1	1	0.0950961	2.35287
nicotinamide N-methyltransferase activity	GO:0008112	1	1	0.0980979	2.32179	1	1	0.0950961	2.35287
peptide butyryltransferase activity	GO:0140065	1	1	0.0980979	2.32179	1	1	0.0950961	2.35287
beta-glucuronidase activity	GO:0004566	1	1	0.0980979	2.32179	1	1	0.0950961	2.35287
lipoteichoic acid receptor activity	GO:0070892	1	1	0.0980979	2.32179	1	1	0.0950961	2.35287
platelet-derived growth factor beta-receptor activity	GO:0005019	1	1	0.0980979	2.32179	1	1	0.0950961	2.35287
ligase regulator activity	GO:0055103	1	1	0.0980979	2.32179	1	1	0.0950961	2.35287
corticotropin-releasing hormone activity	GO:0017045	1	1	0.0980979	2.32179	1	1	0.0950961	2.35287
nucleosome-dependent ATPase activity	GO:0070615	1	1	0.0980979	2.32179	1	1	0.0950961	2.35287
protein-N-terminal asparagine amidohydrolase activity	GO:0008418	1	1	0.0980979	2.32179	1	1	0.0950961	2.35287
L-tyrosine:2-oxoglutarate aminotransferase activity	GO:0004838	1	1	0.0980979	2.32179	1	1	0.0950961	2.35287
histone demethylase activity (H3-K4 specific)	GO:0032453	1	1	0.0980979	2.32179	1	1	0.0950961	2.35287
protein phosphatase 2A binding	GO:0051721	12	3	0.10588	0.935494	13	3	0.119356	0.88653
chemoattractant activity	GO:0042056	12	3	0.10588	0.935494	12	2	0.318392	0.561107
enhancer binding	GO:0035326	12	3	0.10588	0.935494	12	3	0.098471	0.966573
protein tyrosine kinase binding	GO:1990782	12	3	0.10588	0.935494	11	3	0.0792433	1.05358
enhancer sequence-specific DNA binding	GO:0001158	12	3	0.10588	0.935494	11	2	0.281739	0.648119
NADH dehydrogenase (ubiquinone) activity	GO:0008137	29	0	0.108361	#NUM!	29	0	0.10647	#NUM!
3'-5'-exoribonuclease activity	GO:0000175	19	4	0.108715	0.763644	19	4	0.0995775	0.794722
gamma-tubulin binding	GO:0043015	19	4	0.108715	0.763644	20	3	0.430254	0.455747
LRR domain binding	GO:0030275	6	2	0.110467	1.22318	6	3	0.0137464	1.65972
TPR domain binding	GO:0030911	6	2	0.110467	1.22318	6	2	0.104672	1.25425
CD4 receptor binding	GO:0042609	6	2	0.110467	1.22318	6	2	0.104672	1.25425
calcium-dependent cysteine-type endopeptidase activity	GO:0004198	6	2	0.110467	1.22318	6	2	0.104672	1.25425
neurotrophin TRKA receptor binding	GO:0005168	6	2	0.110467	1.22318	6	2	0.104672	1.25425
AU-rich element binding	GO:0017091	6	2	0.110467	1.22318	6	2	0.104672	1.25425
5S rRNA binding	GO:0008097	6	2	0.110467	1.22318	7	2	0.137592	1.1001
low-density lipoprotein particle receptor activity	GO:0005041	6	2	0.110467	1.22318	6	2	0.104672	1.25425
low-density lipoprotein particle binding	GO:0030169	6	2	0.110467	1.22318	6	2	0.104672	1.25425
ion channel activity	GO:0005216	6	2	0.110467	1.22318	5	2	0.0743636	1.43658
phosphatidylinositol 3-kinase regulatory subunit binding	GO:0036312	6	2	0.110467	1.22318	5	2	0.0743636	1.43658
protein-arginine omega-N asymmetric methyltransferase activity	GO:0035242	6	2	0.110467	1.22318	6	2	0.104672	1.25425
DNA binding	GO:0003677	722	83	0.111716	0.158604	725	79	0.180055	0.136143
iron ion binding	GO:0005506	41	7	0.115702	0.554127	42	4	1	0.00149165
nuclear receptor activity	GO:0004879	32	6	0.123795	0.647812	33	8	0.0103908	0.935801
nuclear hormone receptor binding	GO:0035257	20	4	0.125904	0.712351	20	4	0.115582	0.743429
phosphoprotein phosphatase activity	GO:0004721	20	4	0.125904	0.712351	20	5	0.0355595	0.966573
ATP-dependent RNA helicase activity	GO:0004004	20	4	0.125904	0.712351	20	3	0.430254	0.455747
transforming growth factor beta receptor binding	GO:0005160	13	3	0.12806	0.855452	14	3	0.141698	0.812422
enzyme regulator activity	GO:0030234	13	3	0.12806	0.855452	13	2	0.35458	0.481065
ubiquitin conjugating enzyme activity	GO:0061631	33	6	0.131228	0.617041	33	6	0.124255	0.648119
unfolded protein binding	GO:0051082	81	12	0.131579	0.412246	83	11	0.255049	0.331922
receptor tyrosine kinase binding	GO:0030971	34	6	0.139713	0.587188	34	5	0.370016	0.435944
Rac GTPase binding	GO:0048365	34	6	0.139713	0.587188	35	5	0.376667	0.406957
polyubiquitin modification-dependent protein binding	GO:0031593	21	4	0.144148	0.663561	22	3	0.459878	0.360437
histone demethylase activity (H3-K9 specific)	GO:0032454	7	2	0.144922	1.06903	7	1	0.503323	0.406957
GDP-dissociation inhibitor activity	GO:0005092	7	2	0.144922	1.06903	7	3	0.0223737	1.50557
oxidoreductase activity, acting on paired donors, with incorporation or reduction of molecular oxygen, reduced flavin or flavoprotein as one donor, and incorporation of one atom of oxygen	GO:0016712	7	2	0.144922	1.06903	8	1	0.550604	0.273425
NEDD8-specific protease activity	GO:0019784	7	2	0.144922	1.06903	7	1	0.503323	0.406957
adenyl-nucleotide exchange factor activity	GO:0000774	7	2	0.144922	1.06903	7	2	0.137592	1.1001
four-way junction DNA binding	GO:0000400	7	2	0.144922	1.06903	7	1	0.503323	0.406957
leucine zipper domain binding	GO:0043522	7	2	0.144922	1.06903	7	2	0.137592	1.1001
dynactin binding	GO:0034452	7	2	0.144922	1.06903	7	2	0.137592	1.1001
K63-linked polyubiquitin modification-dependent protein binding	GO:0070530	14	3	0.151707	0.781344	14	3	0.141698	0.812422
glucocorticoid receptor binding	GO:0035259	14	3	0.151707	0.781344	14	3	0.141698	0.812422
microtubule plus-end binding	GO:0051010	14	3	0.151707	0.781344	14	3	0.141698	0.812422
dynein complex binding	GO:0070840	14	3	0.151707	0.781344	14	2	0.636559	0.406957
MAP kinase kinase activity	GO:0004708	14	3	0.151707	0.781344	14	4	0.0374355	1.1001
frizzled binding	GO:0005109	14	3	0.151707	0.781344	16	3	0.189933	0.67889
microtubule binding	GO:0008017	144	19	0.158387	0.296415	142	17	0.310347	0.230253
calcium-dependent protein binding	GO:0048306	36	6	0.159619	0.530029	37	4	0.775956	0.128243
DNA-directed 5'-3' RNA polymerase activity	GO:0003899	23	0	0.160721	#NUM!	23	0	0.161043	#NUM!
cholesterol binding	GO:0015485	24	0	0.162885	#NUM!	24	0	0.161784	#NUM!
ion channel binding	GO:0044325	74	11	0.16428	0.415619	75	13	0.0280677	0.600328
protein tyrosine phosphatase activity	GO:0004725	55	2	0.168225	-0.992397	53	3	0.480022	-0.518813
phosphatidylserine binding	GO:0001786	26	5	0.172589	0.67313	28	7	0.0136542	0.966573
dynein intermediate chain binding	GO:0045505	15	3	0.176597	0.712351	15	3	0.165292	0.743429
proximal promoter sequence-specific DNA binding	GO:0000987	15	3	0.176597	0.712351	13	3	0.119356	0.88653
tumor necrosis factor receptor binding	GO:0005164	15	3	0.176597	0.712351	14	4	0.0374355	1.1001
histone methyltransferase activity	GO:0042054	8	2	0.181183	0.935494	8	2	0.172353	0.966573
gamma-catenin binding	GO:0045295	8	2	0.181183	0.935494	8	2	0.172353	0.966573
laminin binding	GO:0043236	8	2	0.181183	0.935494	8	1	0.550604	0.273425
neuropeptide hormone activity	GO:0005184	8	2	0.181183	0.935494	8	1	0.550604	0.273425
GABA receptor binding	GO:0050811	8	2	0.181183	0.935494	8	1	0.550604	0.273425
type I transforming growth factor beta receptor binding	GO:0034713	8	2	0.181183	0.935494	8	2	0.172353	0.966573
cysteine-type endopeptidase activator activity involved in apoptotic process	GO:0008656	8	2	0.181183	0.935494	8	1	0.550604	0.273425
nuclease activity	GO:0004518	8	2	0.181183	0.935494	8	2	0.172353	0.966573
actinin binding	GO:0042805	8	2	0.181183	0.935494	8	1	0.550604	0.273425
steroid hydroxylase activity	GO:0008395	8	2	0.181183	0.935494	9	1	0.593391	0.155642
cysteine-type endopeptidase activity involved in apoptotic process	GO:0097153	8	2	0.181183	0.935494	8	2	0.172353	0.966573
DNA binding, bending	GO:0008301	8	2	0.181183	0.935494	8	1	0.550604	0.273425
histone kinase activity (H3-T11 specific)	GO:0035402	2	1	0.186586	1.62864	2	1	0.181162	1.65972
thrombospondin receptor activity	GO:0070053	2	1	0.186586	1.62864	2	1	0.181162	1.65972
structural molecule activity conferring elasticity	GO:0097493	2	1	0.186586	1.62864	2	0	1	#NUM!
2'-5'-oligoadenylate synthetase activity	GO:0001730	2	1	0.186586	1.62864	2	0	1	#NUM!
RNA polymerase I core binding	GO:0001042	2	1	0.186586	1.62864	2	1	0.181162	1.65972
FBXO family protein binding	GO:0098770	2	1	0.186586	1.62864	2	1	0.181162	1.65972
laminin receptor activity	GO:0005055	2	1	0.186586	1.62864	2	1	0.181162	1.65972
modified amino acid binding	GO:0072341	2	1	0.186586	1.62864	2	1	0.181162	1.65972
protein O-GlcNAc transferase activity	GO:0097363	2	1	0.186586	1.62864	2	1	0.181162	1.65972
polynucleotide 3'-phosphatase activity	GO:0046403	2	1	0.186586	1.62864	2	0	1	#NUM!
UDP-glycosyltransferase activity	GO:0008194	2	1	0.186586	1.62864	2	1	0.181162	1.65972
arginase activity	GO:0004053	2	1	0.186586	1.62864	2	0	1	#NUM!
inorganic anion exchanger activity	GO:0005452	2	1	0.186586	1.62864	2	1	0.181162	1.65972
apolipoprotein A-I receptor binding	GO:0034191	2	1	0.186586	1.62864	2	2	0.00903045	2.35287
5'-deoxyribose-5-phosphate lyase activity	GO:0051575	2	1	0.186586	1.62864	2	1	0.181162	1.65972
8-hydroxy-2'-deoxyguanosine DNA binding	GO:1905773	2	1	0.186586	1.62864	2	1	0.181162	1.65972
alanine-tRNA ligase activity	GO:0004813	2	1	0.186586	1.62864	2	1	0.181162	1.65972
steroid delta-isomerase activity	GO:0004769	2	1	0.186586	1.62864	2	1	0.181162	1.65972
coreceptor activity involved in canonical Wnt signaling pathway	GO:1904928	2	1	0.186586	1.62864	2	1	0.181162	1.65972
type 2A serotonin receptor binding	GO:0031826	2	1	0.186586	1.62864	2	1	0.181162	1.65972
ubiquitin modification-dependent histone binding	GO:0061649	2	1	0.186586	1.62864	2	0	1	#NUM!
phosphomannomutase activity	GO:0004615	2	1	0.186586	1.62864	1	0	1	#NUM!
keratin filament binding	GO:1990254	2	1	0.186586	1.62864	2	1	0.181162	1.65972
pyruvate dehydrogenase (acetyl-transferring) kinase activity	GO:0004740	2	1	0.186586	1.62864	2	1	0.181162	1.65972
mechanosensitive ion channel activity	GO:0008381	2	1	0.186586	1.62864	2	1	0.181162	1.65972
transferrin transmembrane transporter activity	GO:0033570	2	1	0.186586	1.62864	2	1	0.181162	1.65972
histone demethylase activity (H3-dimethyl-K4 specific)	GO:0034648	2	1	0.186586	1.62864	2	1	0.181162	1.65972
protein tyrosine kinase collagen receptor activity	GO:0038062	2	1	0.186586	1.62864	2	1	0.181162	1.65972
erythropoietin receptor binding	GO:0005128	2	1	0.186586	1.62864	1	1	0.0950961	2.35287
nicotinate-nucleotide adenylyltransferase activity	GO:0004515	2	1	0.186586	1.62864	2	2	0.00903045	2.35287
vitamin D3 25-hydroxylase activity	GO:0030343	2	1	0.186586	1.62864	2	1	0.181162	1.65972
sequence-specific single stranded DNA binding	GO:0098847	2	1	0.186586	1.62864	2	1	0.181162	1.65972
peroxisome targeting sequence binding	GO:0000268	2	1	0.186586	1.62864	2	1	0.181162	1.65972
dATP binding	GO:0032564	2	1	0.186586	1.62864	2	1	0.181162	1.65972
HLH domain binding	GO:0043398	2	1	0.186586	1.62864	2	1	0.181162	1.65972
acetate-CoA ligase activity	GO:0003987	2	1	0.186586	1.62864	2	1	0.181162	1.65972
corticotropin-releasing hormone receptor 1 binding	GO:0051430	2	1	0.186586	1.62864	2	1	0.181162	1.65972
chondroitin sulfate proteoglycan binding	GO:0035373	2	1	0.186586	1.62864	2	1	0.181162	1.65972
allyl-alcohol dehydrogenase activity	GO:0047655	2	1	0.186586	1.62864	2	1	0.181162	1.65972
sulfate binding	GO:0043199	2	1	0.186586	1.62864	3	1	0.259053	1.25425
interleukin-1 receptor activity	GO:0004908	2	1	0.186586	1.62864	2	1	0.181162	1.65972
N-acetylglucosamine 6-O-sulfotransferase activity	GO:0001517	2	1	0.186586	1.62864	1	0	1	#NUM!
non-sequence-specific DNA binding, bending	GO:0044378	2	1	0.186586	1.62864	2	0	1	#NUM!
platelet activating factor receptor activity	GO:0004992	2	1	0.186586	1.62864	1	1	0.0950961	2.35287
chemokine receptor activity	GO:0004950	2	1	0.186586	1.62864	2	1	0.181162	1.65972
double-strand/single-strand DNA junction binding	GO:0000406	2	1	0.186586	1.62864	2	1	0.181162	1.65972
CCR1 chemokine receptor binding	GO:0031726	2	1	0.186586	1.62864	1	1	0.0950961	2.35287
DNA ligase (ATP) activity	GO:0003910	2	1	0.186586	1.62864	2	1	0.181162	1.65972
interleukin-33 receptor activity	GO:0002114	2	1	0.186586	1.62864	2	1	0.181162	1.65972
calcium-dependent protein serine/threonine phosphatase activity	GO:0004723	2	1	0.186586	1.62864	2	0	1	#NUM!
L-aspartate:2-oxoglutarate aminotransferase activity	GO:0004069	2	1	0.186586	1.62864	2	1	0.181162	1.65972
flavin-linked sulfhydryl oxidase activity	GO:0016971	2	1	0.186586	1.62864	2	1	0.181162	1.65972
long-chain-3-hydroxyacyl-CoA dehydrogenase activity	GO:0016509	2	1	0.186586	1.62864	2	1	0.181162	1.65972
molecular function regulator	GO:0098772	2	1	0.186586	1.62864	2	1	0.181162	1.65972
eukaryotic initiation factor eIF2 binding	GO:0071074	2	1	0.186586	1.62864	2	0	1	#NUM!
double-stranded DNA-dependent ATPase activity	GO:0033676	2	1	0.186586	1.62864	2	1	0.181162	1.65972
plus-end directed microfilament motor activity	GO:0060002	2	1	0.186586	1.62864	2	1	0.181162	1.65972
N-methyltransferase activity	GO:0008170	2	1	0.186586	1.62864	2	1	0.181162	1.65972
macrophage migration inhibitory factor binding	GO:0035718	2	1	0.186586	1.62864	2	1	0.181162	1.65972
transcription termination site sequence-specific DNA binding	GO:0001147	2	1	0.186586	1.62864	2	1	0.181162	1.65972
telomeric D-loop binding	GO:0061821	2	1	0.186586	1.62864	3	1	0.259053	1.25425
transferrin receptor activity	GO:0004998	2	1	0.186586	1.62864	2	1	0.181162	1.65972
TFIIB-class transcription factor binding	GO:0001093	2	1	0.186586	1.62864	2	1	0.181162	1.65972
anion transmembrane transporter activity	GO:0008509	2	1	0.186586	1.62864	2	1	0.181162	1.65972
spermidine binding	GO:0019809	2	1	0.186586	1.62864	2	1	0.181162	1.65972
receptor serine/threonine kinase binding	GO:0033612	2	1	0.186586	1.62864	2	1	0.181162	1.65972
lysine N-acetyltransferase activity, acting on acetyl phosphate as donor	GO:0004468	2	1	0.186586	1.62864	2	1	0.181162	1.65972
T cell receptor binding	GO:0042608	2	1	0.186586	1.62864	2	1	0.181162	1.65972
histone deacetylase regulator activity	GO:0035033	2	1	0.186586	1.62864	2	1	0.181162	1.65972
histone methyltransferase activity (H3-K27 specific)	GO:0046976	2	1	0.186586	1.62864	2	1	0.181162	1.65972
kinase inhibitor activity	GO:0019210	2	1	0.186586	1.62864	2	1	0.181162	1.65972
NFAT protein binding	GO:0051525	2	1	0.186586	1.62864	3	2	0.0253787	1.9474
4-alpha-hydroxytetrahydrobiopterin dehydratase activity	GO:0008124	2	1	0.186586	1.62864	2	1	0.181162	1.65972
tRNA-specific adenosine-34 deaminase activity	GO:0052717	2	1	0.186586	1.62864	2	1	0.181162	1.65972
GPI-anchor transamidase activity	GO:0003923	2	1	0.186586	1.62864	2	1	0.181162	1.65972
phosphatidylinositol-3,4,5-trisphosphate 3-phosphatase activity	GO:0016314	2	1	0.186586	1.62864	2	1	0.181162	1.65972
transforming growth factor beta receptor, inhibitory cytoplasmic mediator activity	GO:0030617	2	1	0.186586	1.62864	2	1	0.181162	1.65972
alpha-N-acetylgalactosaminide alpha-2,6-sialyltransferase activity	GO:0001665	2	1	0.186586	1.62864	2	1	0.181162	1.65972
protein-glutamine gamma-glutamyltransferase activity	GO:0003810	2	1	0.186586	1.62864	2	1	0.181162	1.65972
phosphorylase kinase activity	GO:0004689	2	1	0.186586	1.62864	2	0	1	#NUM!
3-keto sterol reductase activity	GO:0000253	2	1	0.186586	1.62864	2	1	0.181162	1.65972
single-stranded DNA-dependent ATPase activity	GO:0043142	2	1	0.186586	1.62864	2	1	0.181162	1.65972
DNA ligase activity	GO:0003909	2	1	0.186586	1.62864	2	1	0.181162	1.65972
phosphatidylinositol-3,4,5-trisphosphate binding	GO:0005547	28	5	0.188693	0.599022	27	5	0.174372	0.666468
telomerase RNA binding	GO:0070034	16	3	0.202505	0.647812	16	3	0.189933	0.67889
oxygen binding	GO:0019825	9	2	0.218568	0.817711	8	1	0.550604	0.273425
metallocarboxypeptidase activity	GO:0004181	9	2	0.218568	0.817711	9	2	0.20831	0.84879
Ras guanyl-nucleotide exchange factor activity	GO:0005088	9	2	0.218568	0.817711	9	1	0.593391	0.155642
AMP binding	GO:0016208	9	2	0.218568	0.817711	9	2	0.20831	0.84879
amino acid binding	GO:0016597	9	2	0.218568	0.817711	9	2	0.20831	0.84879
histone methyltransferase activity (H3-K9 specific)	GO:0046974	9	2	0.218568	0.817711	9	2	0.20831	0.84879
insulin receptor substrate binding	GO:0043560	9	2	0.218568	0.817711	9	2	0.20831	0.84879
peroxisome proliferator activated receptor binding	GO:0042975	9	2	0.218568	0.817711	9	2	0.20831	0.84879
calcium channel regulator activity	GO:0005246	17	3	0.229215	0.587188	16	3	0.189933	0.67889
peptidase activity	GO:0008233	32	5	0.236496	0.465491	33	5	0.236813	0.465797
voltage-gated potassium channel activity	GO:0005249	20	0	0.252331	#NUM!	22	0	0.261207	#NUM!
cadherin binding	GO:0045296	224	27	0.252612	0.20598	223	21	1	-0.00978243
neuropilin binding	GO:0038191	10	2	0.256506	0.712351	10	1	1	0.0502818
Notch binding	GO:0005112	10	2	0.256506	0.712351	9	2	0.20831	0.84879
HMG box domain binding	GO:0071837	10	2	0.256506	0.712351	10	2	0.244921	0.743429
protein kinase B binding	GO:0043422	10	2	0.256506	0.712351	9	1	0.593391	0.155642
RNA cap binding	GO:0000339	10	2	0.256506	0.712351	10	2	0.244921	0.743429
sequence-specific double-stranded DNA binding	GO:1990837	10	2	0.256506	0.712351	9	2	0.20831	0.84879
S100 protein binding	GO:0044548	10	2	0.256506	0.712351	10	1	1	0.0502818
syntaxin binding	GO:0019905	38	6	0.264344	0.475962	38	7	0.0860994	0.661191
serine-type endopeptidase inhibitor activity	GO:0004867	22	4	0.266122	0.617041	22	4	0.150626	0.648119
NF-kappaB binding	GO:0051059	22	4	0.266122	0.617041	24	4	0.279615	0.561107
transporter activity	GO:0005215	22	4	0.266122	0.617041	22	2	1	-0.0450284
death effector domain binding	GO:0035877	3	1	0.266404	1.22318	3	1	0.259053	1.25425
telomerase activity	GO:0003720	3	1	0.266404	1.22318	3	1	0.259053	1.25425
natural killer cell lectin-like receptor binding	GO:0046703	3	1	0.266404	1.22318	3	1	0.259053	1.25425
tumor necrosis factor binding	GO:0043120	3	1	0.266404	1.22318	3	1	0.259053	1.25425
interleukin-1 binding	GO:0019966	3	1	0.266404	1.22318	3	1	0.259053	1.25425
high-density lipoprotein particle binding	GO:0008035	3	1	0.266404	1.22318	3	1	0.259053	1.25425
Toll-like receptor 4 binding	GO:0035662	3	1	0.266404	1.22318	4	0	1	#NUM!
superoxide-generating NADPH oxidase activator activity	GO:0016176	3	1	0.266404	1.22318	3	1	0.259053	1.25425
peptidyl-proline 4-dioxygenase activity	GO:0031545	3	1	0.266404	1.22318	3	1	0.259053	1.25425
P-TEFb complex binding	GO:0106140	3	1	0.266404	1.22318	3	1	0.259053	1.25425
RNA polymerase II intronic transcription regulatory region sequence-specific DNA binding	GO:0001162	3	1	0.266404	1.22318	3	1	0.259053	1.25425
phosphatidylinositol 3-kinase regulator activity	GO:0035014	3	1	0.266404	1.22318	3	1	0.259053	1.25425
BMP receptor activity	GO:0098821	3	1	0.266404	1.22318	3	1	0.259053	1.25425
G protein-coupled glutamate receptor binding	GO:0035256	3	1	0.266404	1.22318	3	0	1	#NUM!
DNA-dependent protein kinase activity	GO:0004677	3	1	0.266404	1.22318	3	1	0.259053	1.25425
estrogen 16-alpha-hydroxylase activity	GO:0101020	3	1	0.266404	1.22318	3	1	0.259053	1.25425
glycogen phosphorylase activity	GO:0008184	3	1	0.266404	1.22318	3	1	0.259053	1.25425
SHG alpha-glucan phosphorylase activity	GO:0102499	3	1	0.266404	1.22318	3	1	0.259053	1.25425
protein kinase C inhibitor activity	GO:0008426	3	1	0.266404	1.22318	3	1	0.259053	1.25425
Rab geranylgeranyltransferase activity	GO:0004663	3	1	0.266404	1.22318	3	1	0.259053	1.25425
sodium ion binding	GO:0031402	3	1	0.266404	1.22318	3	1	0.259053	1.25425
Rho GDP-dissociation inhibitor activity	GO:0005094	3	1	0.266404	1.22318	3	1	0.259053	1.25425
interleukin-1 receptor binding	GO:0005149	3	1	0.266404	1.22318	4	1	0.329546	0.966573
estradiol 17-beta-dehydrogenase activity	GO:0004303	3	1	0.266404	1.22318	3	1	0.259053	1.25425
linear malto-oligosaccharide phosphorylase activity	GO:0102250	3	1	0.266404	1.22318	3	1	0.259053	1.25425
activin receptor activity, type I	GO:0016361	3	1	0.266404	1.22318	3	1	0.259053	1.25425
fructose-bisphosphate aldolase activity	GO:0004332	3	1	0.266404	1.22318	2	0	1	#NUM!
beta-2 adrenergic receptor binding	GO:0031698	3	1	0.266404	1.22318	3	1	0.259053	1.25425
insulin binding	GO:0043559	3	1	0.266404	1.22318	3	1	0.259053	1.25425
mismatched DNA binding	GO:0030983	3	1	0.266404	1.22318	3	0	1	#NUM!
hyaluronic acid binding	GO:0005540	3	1	0.266404	1.22318	3	1	0.259053	1.25425
histone methyltransferase activity (H3-K36 specific)	GO:0046975	3	1	0.266404	1.22318	3	1	0.259053	1.25425
phosphopyruvate hydratase activity	GO:0004634	3	1	0.266404	1.22318	3	1	0.259053	1.25425
tRNA-intron endonuclease activity	GO:0000213	3	1	0.266404	1.22318	3	1	0.259053	1.25425
kynurenine-oxoglutarate transaminase activity	GO:0016212	3	1	0.266404	1.22318	3	1	0.259053	1.25425
laminin-1 binding	GO:0043237	3	1	0.266404	1.22318	3	0	1	#NUM!
type 5 metabotropic glutamate receptor binding	GO:0031802	3	1	0.266404	1.22318	3	1	0.259053	1.25425
caffeine oxidase activity	GO:0034875	3	1	0.266404	1.22318	3	1	0.259053	1.25425
diamine N-acetyltransferase activity	GO:0004145	3	1	0.266404	1.22318	3	1	0.259053	1.25425
PTB domain binding	GO:0051425	3	1	0.266404	1.22318	3	1	0.259053	1.25425
telomerase inhibitor activity	GO:0010521	3	1	0.266404	1.22318	3	1	0.259053	1.25425
peptidase activator activity involved in apoptotic process	GO:0016505	3	1	0.266404	1.22318	3	0	1	#NUM!
angiostatin binding	GO:0043532	3	1	0.266404	1.22318	3	1	0.259053	1.25425
AF-2 domain binding	GO:0050682	3	1	0.266404	1.22318	3	1	0.259053	1.25425
STAT family protein binding	GO:0097677	3	1	0.266404	1.22318	3	1	0.259053	1.25425
phosphatidylcholine-translocating ATPase activity	GO:0090554	3	1	0.266404	1.22318	3	0	1	#NUM!
aromatase activity	GO:0070330	3	1	0.266404	1.22318	5	0	1	#NUM!
organic acid binding	GO:0043177	3	1	0.266404	1.22318	1	0	1	#NUM!
steroid hormone binding	GO:1990239	3	1	0.266404	1.22318	3	1	0.259053	1.25425
heparan sulfate binding	GO:1904399	3	1	0.266404	1.22318	3	1	0.259053	1.25425
fibroblast growth factor-activated receptor activity	GO:0005007	3	1	0.266404	1.22318	4	1	0.329546	0.966573
phospholipid scramblase activity	GO:0017128	3	1	0.266404	1.22318	3	1	0.259053	1.25425
kinetochore binding	GO:0043515	3	1	0.266404	1.22318	3	1	0.259053	1.25425
5'-flap endonuclease activity	GO:0017108	3	1	0.266404	1.22318	3	1	0.259053	1.25425
high voltage-gated calcium channel activity	GO:0008331	3	1	0.266404	1.22318	3	1	0.259053	1.25425
acyl-CoA dehydrogenase activity	GO:0003995	3	1	0.266404	1.22318	3	0	1	#NUM!
death domain binding	GO:0070513	3	1	0.266404	1.22318	3	1	0.259053	1.25425
exoribonuclease activity	GO:0004532	3	1	0.266404	1.22318	2	1	0.181162	1.65972
peptide-lysine-N-acetyltransferase activity	GO:0061733	3	1	0.266404	1.22318	3	1	0.259053	1.25425
cyclin binding	GO:0030332	23	4	0.276067	0.572589	22	5	0.0516268	0.871262
activating transcription factor binding	GO:0033613	23	4	0.276067	0.572589	25	4	0.291295	0.520285
DNA-binding transcription repressor activity, RNA polymerase II-specific	GO:0001227	122	8	0.281223	-0.402791	127	10	0.646764	-0.188735
SH2 domain binding	GO:0042169	24	4	0.287758	0.530029	24	4	0.279615	0.561107
flavin adenine dinucleotide binding	GO:0050660	24	4	0.287758	0.530029	24	3	0.493487	0.273425
damaged DNA binding	GO:0003684	41	6	0.288067	0.399976	42	5	0.593276	0.224635
phosphatidylinositol-5-phosphate binding	GO:0010314	11	2	0.294532	0.617041	11	1	1	-0.0450284
Ral GTPase binding	GO:0017160	11	2	0.294532	0.617041	11	2	0.281739	0.648119
protein kinase A catalytic subunit binding	GO:0034236	11	2	0.294532	0.617041	11	2	0.281739	0.648119
GTPase regulator activity	GO:0030695	11	2	0.294532	0.617041	11	1	1	-0.0450284
coreceptor activity	GO:0015026	11	2	0.294532	0.617041	11	1	1	-0.0450284
extracellular matrix structural constituent conferring tensile strength	GO:0030020	11	2	0.294532	0.617041	11	1	1	-0.0450284
SUMO binding	GO:0032183	11	2	0.294532	0.617041	11	2	0.281739	0.648119
cytochrome-c oxidase activity	GO:0004129	11	2	0.294532	0.617041	11	2	0.281739	0.648119
chaperone binding	GO:0051087	66	9	0.295159	0.329359	67	10	0.139434	0.450759
Hsp70 protein binding	GO:0030544	25	4	0.300992	0.489207	24	3	0.493487	0.273425
nucleic acid binding	GO:0003676	75	10	0.324863	0.306886	78	10	0.328007	0.298743
ubiquitin-specific protease binding	GO:1990381	12	2	0.332262	0.530029	12	1	1	-0.13204
translation regulator activity	GO:0045182	12	2	0.332262	0.530029	13	2	0.35458	0.481065
MHC class I protein binding	GO:0042288	12	2	0.332262	0.530029	12	0	0.61954	#NUM!
mitogen-activated protein kinase kinase kinase binding	GO:0031435	12	2	0.332262	0.530029	12	2	0.318392	0.561107
protein disulfide oxidoreductase activity	GO:0015035	12	2	0.332262	0.530029	12	2	0.318392	0.561107
calcium channel activity	GO:0005262	12	2	0.332262	0.530029	12	1	1	-0.13204
DNA-binding transcription factor activity, RNA polymerase II-specific	GO:0000981	653	71	0.332413	0.102892	658	75	0.0926706	0.18115
kinase activity	GO:0016301	50	7	0.333904	0.355676	48	5	0.803428	0.0911038
Rap guanyl-nucleotide exchange factor activity	GO:0017034	4	1	0.338401	0.935494	4	1	0.329546	0.966573
growth factor receptor binding	GO:0070851	4	1	0.338401	0.935494	4	1	0.329546	0.966573
clathrin light chain binding	GO:0032051	4	1	0.338401	0.935494	4	1	0.329546	0.966573
AT DNA binding	GO:0003680	4	1	0.338401	0.935494	4	1	0.329546	0.966573
selenocysteine insertion sequence binding	GO:0035368	4	1	0.338401	0.935494	4	1	0.329546	0.966573
WD40-repeat domain binding	GO:0071987	4	1	0.338401	0.935494	4	1	0.329546	0.966573
Y-form DNA binding	GO:0000403	4	1	0.338401	0.935494	4	1	0.329546	0.966573
phosphatidylinositol 3-kinase activity	GO:0035004	4	1	0.338401	0.935494	4	1	0.329546	0.966573
S-adenosyl-L-methionine binding	GO:1904047	4	1	0.338401	0.935494	4	1	0.329546	0.966573
phosphatidylinositol-3,4-bisphosphate 5-kinase activity	GO:0052812	4	1	0.338401	0.935494	3	0	1	#NUM!
histone demethylase activity (H3-K36 specific)	GO:0051864	4	1	0.338401	0.935494	4	1	0.329546	0.966573
single-stranded telomeric DNA binding	GO:0043047	4	1	0.338401	0.935494	4	1	0.329546	0.966573
RING-like zinc finger domain binding	GO:0071535	4	1	0.338401	0.935494	4	1	0.329546	0.966573
acetyl-CoA C-acyltransferase activity	GO:0003988	4	1	0.338401	0.935494	4	1	0.329546	0.966573
histone methyltransferase activity (H3-K4 specific)	GO:0042800	4	1	0.338401	0.935494	4	1	0.329546	0.966573
C-C chemokine receptor activity	GO:0016493	4	1	0.338401	0.935494	4	1	0.329546	0.966573
ferroxidase activity	GO:0004322	4	1	0.338401	0.935494	5	1	0.393342	0.743429
3',5'-cyclic-nucleotide phosphodiesterase activity	GO:0004114	4	1	0.338401	0.935494	4	0	1	#NUM!
RNA polymerase II-specific DNA-binding transcription factor binding	GO:0061629	4	1	0.338401	0.935494	2	0	1	#NUM!
glucuronosyltransferase activity	GO:0015020	4	1	0.338401	0.935494	4	1	0.329546	0.966573
chloride transmembrane transporter activity	GO:0015108	4	1	0.338401	0.935494	4	1	0.329546	0.966573
vascular endothelial growth factor-activated receptor activity	GO:0005021	4	1	0.338401	0.935494	4	1	0.329546	0.966573
ATP-dependent microtubule motor activity, minus-end-directed	GO:0008569	4	1	0.338401	0.935494	4	1	0.329546	0.966573
ferric iron binding	GO:0008199	4	1	0.338401	0.935494	4	1	0.329546	0.966573
5'-3' exonuclease activity	GO:0008409	4	1	0.338401	0.935494	4	1	0.329546	0.966573
single-stranded DNA endodeoxyribonuclease activity	GO:0000014	4	1	0.338401	0.935494	4	1	0.329546	0.966573
lipase activity	GO:0016298	4	1	0.338401	0.935494	2	0	1	#NUM!
exonuclease activity	GO:0004527	4	1	0.338401	0.935494	4	1	0.329546	0.966573
RNA-dependent ATPase activity	GO:0008186	4	1	0.338401	0.935494	4	1	0.329546	0.966573
MHC class I protein complex binding	GO:0023024	4	1	0.338401	0.935494	4	0	1	#NUM!
type II transforming growth factor beta receptor binding	GO:0005114	4	1	0.338401	0.935494	4	1	0.329546	0.966573
supercoiled DNA binding	GO:0097100	4	1	0.338401	0.935494	4	0	1	#NUM!
long-chain-enoyl-CoA hydratase activity	GO:0016508	4	1	0.338401	0.935494	4	1	0.329546	0.966573
peptide hormone receptor binding	GO:0051428	4	1	0.338401	0.935494	4	1	0.329546	0.966573
histone methyltransferase binding	GO:1990226	4	1	0.338401	0.935494	4	1	0.329546	0.966573
phosphatidylinositol-4,5-bisphosphate 3-kinase activity	GO:0046934	4	1	0.338401	0.935494	3	0	1	#NUM!
ubiquitinyl hydrolase activity	GO:0101005	4	1	0.338401	0.935494	4	1	0.329546	0.966573
retinoid binding	GO:0005501	4	1	0.338401	0.935494	3	0	1	#NUM!
oxygen carrier activity	GO:0005344	4	1	0.338401	0.935494	2	0	1	#NUM!
BAT3 complex binding	GO:1904288	4	1	0.338401	0.935494	4	1	0.329546	0.966573
phosphoric diester hydrolase activity	GO:0008081	4	1	0.338401	0.935494	4	1	0.329546	0.966573
signaling receptor binding	GO:0005102	157	19	0.340258	0.209982	161	19	0.339198	0.215902
estrogen receptor binding	GO:0030331	29	1	0.356499	-1.04551	28	0	0.104989	#NUM!
motor activity	GO:0003774	30	1	0.357322	-1.07941	30	1	0.357289	-1.04833
protein N-terminus binding	GO:0047485	87	11	0.362676	0.253776	86	12	0.190841	0.383426
transcription regulatory region DNA binding	GO:0044212	125	15	0.365107	0.201525	124	14	0.442483	0.171643
pre-mRNA binding	GO:0036002	13	2	0.36939	0.449987	13	3	0.119356	0.88653
nuclear import signal receptor activity	GO:0061608	13	2	0.36939	0.449987	13	2	0.35458	0.481065
glutathione transferase activity	GO:0004364	13	2	0.36939	0.449987	14	2	0.636559	0.406957
GTP-Rho binding	GO:0017049	13	2	0.36939	0.449987	13	2	0.35458	0.481065
methyl-CpG binding	GO:0008327	13	2	0.36939	0.449987	12	2	0.318392	0.561107
protein tyrosine kinase activity	GO:0004713	59	8	0.373936	0.323693	59	7	0.502173	0.22124
phosphatase binding	GO:0019902	34	5	0.376566	0.404866	33	5	0.236813	0.465797
scaffold protein binding	GO:0097110	34	5	0.376566	0.404866	35	6	0.139581	0.589278
transmembrane receptor protein tyrosine kinase activity	GO:0004714	35	5	0.384784	0.375879	36	5	0.384494	0.378786
myosin V binding	GO:0031489	14	0	0.386988	#NUM!	14	0	0.388197	#NUM!
translation factor activity, RNA binding	GO:0008135	14	0	0.386988	#NUM!	15	0	0.3883	#NUM!
histone deacetylase activity	GO:0004407	14	0	0.386988	#NUM!	14	0	0.388197	#NUM!
ribosomal small subunit binding	GO:0043024	14	0	0.386988	#NUM!	14	0	0.388197	#NUM!
endonuclease activity	GO:0004519	15	0	0.388748	#NUM!	14	0	0.388197	#NUM!
transcription coactivator activity	GO:0003713	197	23	0.393353	0.174079	196	21	0.536678	0.119275
DNA-dependent ATPase activity	GO:0008094	16	0	0.393798	#NUM!	16	0	0.391686	#NUM!
proton-transporting ATPase activity, rotational mechanism	GO:0046961	16	0	0.393798	#NUM!	16	0	0.391686	#NUM!
zinc ion binding	GO:0008270	417	46	0.394776	0.117344	421	46	0.303118	0.138875
translation initiation factor binding	GO:0031369	17	0	0.401698	#NUM!	17	1	1	-0.480346
nuclear receptor binding	GO:0016922	17	0	0.401698	#NUM!	16	0	0.391686	#NUM!
C-C chemokine binding	GO:0019957	5	1	0.403341	0.712351	5	1	0.393342	0.743429
protein tyrosine kinase activator activity	GO:0030296	5	1	0.403341	0.712351	6	1	0.451076	0.561107
chemokine binding	GO:0019956	5	1	0.403341	0.712351	5	2	0.0743636	1.43658
potassium channel inhibitor activity	GO:0019870	5	1	0.403341	0.712351	5	1	0.393342	0.743429
Wnt-activated receptor activity	GO:0042813	5	1	0.403341	0.712351	5	1	0.393342	0.743429
structural constituent of myelin sheath	GO:0019911	5	1	0.403341	0.712351	5	0	1	#NUM!
hydrolase activity, acting on carbon-nitrogen (but not peptide) bonds	GO:0016810	5	1	0.403341	0.712351	5	1	0.393342	0.743429
complement component C1q binding	GO:0001849	5	1	0.403341	0.712351	5	1	0.393342	0.743429
poly(G) binding	GO:0034046	5	1	0.403341	0.712351	5	1	0.393342	0.743429
ubiquitin ligase inhibitor activity	GO:1990948	5	1	0.403341	0.712351	5	1	0.393342	0.743429
ATP-dependent helicase activity	GO:0008026	5	1	0.403341	0.712351	5	0	1	#NUM!
G-quadruplex RNA binding	GO:0002151	5	1	0.403341	0.712351	5	1	0.393342	0.743429
ubiquinol-cytochrome-c reductase activity	GO:0008121	5	1	0.403341	0.712351	5	1	0.393342	0.743429
1-phosphatidylinositol-4-phosphate 3-kinase activity	GO:0035005	5	1	0.403341	0.712351	5	1	0.393342	0.743429
1-phosphatidylinositol-4-phosphate 5-kinase activity	GO:0016308	5	1	0.403341	0.712351	5	0	1	#NUM!
U4 snRNA binding	GO:0030621	5	1	0.403341	0.712351	5	1	0.393342	0.743429
small protein activating enzyme binding	GO:0044388	5	1	0.403341	0.712351	5	1	0.393342	0.743429
fructose binding	GO:0070061	5	1	0.403341	0.712351	4	0	1	#NUM!
non-membrane spanning protein tyrosine phosphatase activity	GO:0004726	5	1	0.403341	0.712351	5	1	0.393342	0.743429
proteoglycan binding	GO:0043394	5	1	0.403341	0.712351	6	1	0.451076	0.561107
retinol binding	GO:0019841	5	1	0.403341	0.712351	4	0	1	#NUM!
aspartic endopeptidase activity, intramembrane cleaving	GO:0042500	5	1	0.403341	0.712351	5	1	0.393342	0.743429
retinal binding	GO:0016918	5	1	0.403341	0.712351	5	0	1	#NUM!
G-quadruplex DNA binding	GO:0051880	5	1	0.403341	0.712351	5	1	0.393342	0.743429
bubble DNA binding	GO:0000405	5	1	0.403341	0.712351	6	1	0.451076	0.561107
anaphase-promoting complex binding	GO:0010997	5	1	0.403341	0.712351	4	1	0.329546	0.966573
lipoprotein particle binding	GO:0071813	5	1	0.403341	0.712351	5	1	0.393342	0.743429
U1 snRNA binding	GO:0030619	5	1	0.403341	0.712351	5	1	0.393342	0.743429
transition metal ion binding	GO:0046914	5	1	0.403341	0.712351	5	1	0.393342	0.743429
structural constituent of eye lens	GO:0005212	5	1	0.403341	0.712351	5	1	0.393342	0.743429
structural molecule activity	GO:0005198	68	4	0.40893	-0.511425	69	3	0.211019	-0.782627
DNA replication origin binding	GO:0003688	18	3	0.412043	0.530029	18	1	1	-0.537505
ATPase activator activity	GO:0001671	18	3	0.412043	0.530029	17	2	0.673058	0.212801
metallopeptidase activity	GO:0008237	18	3	0.412043	0.530029	19	3	0.417568	0.50704
cytokine binding	GO:0019955	18	3	0.412043	0.530029	18	2	0.686778	0.155642
insulin receptor binding	GO:0005158	18	3	0.412043	0.530029	18	3	0.241569	0.561107
SNARE binding	GO:0000149	38	5	0.415781	0.293641	39	6	0.263839	0.481065
cysteine-type peptidase activity	GO:0008234	19	3	0.42446	0.475962	18	2	0.686778	0.155642
electron transfer activity	GO:0009055	41	2	0.428535	-0.698636	40	1	0.17518	-1.33601
RNA binding	GO:0003723	913	96	0.436521	0.0694011	921	79	0.333124	-0.103145
spectrin binding	GO:0030507	20	3	0.438606	0.424669	21	4	0.132626	0.694639
phosphatidylinositol-3-phosphate binding	GO:0032266	20	3	0.438606	0.424669	20	2	0.715092	0.0502818
phosphatidylinositol binding	GO:0035091	45	6	0.444757	0.306886	46	8	0.0758209	0.603667
phospholipid binding	GO:0005543	46	6	0.451281	0.284907	44	6	0.305478	0.360437
protein kinase inhibitor activity	GO:0004860	21	3	0.454172	0.375879	21	2	1	0.00149165
monooxygenase activity	GO:0004497	6	1	0.461916	0.530029	7	1	0.503323	0.406957
palmitoyltransferase activity	GO:0016409	6	1	0.461916	0.530029	6	1	0.451076	0.561107
FK506 binding	GO:0005528	6	1	0.461916	0.530029	6	1	0.451076	0.561107
proteasome-activating ATPase activity	GO:0036402	6	1	0.461916	0.530029	6	1	0.451076	0.561107
arachidonic acid epoxygenase activity	GO:0008392	6	1	0.461916	0.530029	7	0	1	#NUM!
aryl hydrocarbon receptor binding	GO:0017162	6	1	0.461916	0.530029	6	1	0.451076	0.561107
dystroglycan binding	GO:0002162	6	1	0.461916	0.530029	6	1	0.451076	0.561107
alcohol dehydrogenase (NADP+) activity	GO:0008106	6	1	0.461916	0.530029	5	1	0.393342	0.743429
ATP-dependent 3'-5' DNA helicase activity	GO:0043140	6	1	0.461916	0.530029	7	0	1	#NUM!
CARD domain binding	GO:0050700	6	1	0.461916	0.530029	6	1	0.451076	0.561107
sialyltransferase activity	GO:0008373	6	1	0.461916	0.530029	6	1	0.451076	0.561107
phospholipase activity	GO:0004620	6	1	0.461916	0.530029	5	1	0.393342	0.743429
signaling adaptor activity	GO:0035591	6	1	0.461916	0.530029	6	1	0.451076	0.561107
protein methyltransferase activity	GO:0008276	6	1	0.461916	0.530029	6	1	0.451076	0.561107
glutathione binding	GO:0043295	6	1	0.461916	0.530029	6	1	0.451076	0.561107
arrestin family protein binding	GO:1990763	6	1	0.461916	0.530029	6	1	0.451076	0.561107
RAGE receptor binding	GO:0050786	6	1	0.461916	0.530029	7	0	1	#NUM!
enoyl-CoA hydratase activity	GO:0004300	6	1	0.461916	0.530029	6	1	0.451076	0.561107
potassium ion binding	GO:0030955	6	1	0.461916	0.530029	6	0	1	#NUM!
actin-dependent ATPase activity	GO:0030898	6	1	0.461916	0.530029	6	1	0.451076	0.561107
protein serine/threonine kinase inhibitor activity	GO:0030291	6	1	0.461916	0.530029	6	1	0.451076	0.561107
aldo-keto reductase (NADP) activity	GO:0004033	6	1	0.461916	0.530029	6	1	0.451076	0.561107
N-acetyltransferase activity	GO:0008080	6	1	0.461916	0.530029	6	1	0.451076	0.561107
sulfotransferase activity	GO:0008146	6	1	0.461916	0.530029	6	0	1	#NUM!
voltage-gated calcium channel activity	GO:0005245	6	1	0.461916	0.530029	6	1	0.451076	0.561107
SH3 domain binding	GO:0017124	84	10	0.462394	0.193557	85	9	0.708791	0.10744
nuclear receptor transcription coactivator activity	GO:0030374	48	6	0.466796	0.242347	49	8	0.134394	0.540488
guanyl-nucleotide exchange factor activity	GO:0005085	51	3	0.478872	-0.511425	52	4	0.814803	-0.212082
protease binding	GO:0002020	54	7	0.486095	0.278715	58	6	0.82076	0.0841834
calcium-dependent phospholipid binding	GO:0005544	23	3	0.488465	0.284907	23	3	0.476298	0.315985
RNA polymerase II repressing transcription factor binding	GO:0001103	23	3	0.488465	0.284907	24	4	0.279615	0.561107
structural constituent of cytoskeleton	GO:0005200	56	7	0.494972	0.242347	53	6	0.635577	0.174334
copper ion binding	GO:0005507	25	1	0.506596	-0.897087	25	1	0.507187	-0.866009
Ran GTPase binding	GO:0008536	25	1	0.506596	-0.897087	26	1	0.507508	-0.90523
GTPase binding	GO:0051020	25	1	0.506596	-0.897087	26	2	1	-0.212082
4 iron, 4 sulfur cluster binding	GO:0051539	26	1	0.508379	-0.936308	25	0	0.164324	#NUM!
alpha-actinin binding	GO:0051393	7	1	0.514748	0.375879	9	1	0.593391	0.155642
filamin binding	GO:0031005	7	1	0.514748	0.375879	7	1	0.503323	0.406957
aldehyde dehydrogenase (NAD) activity	GO:0004029	7	1	0.514748	0.375879	7	0	1	#NUM!
U1 snRNP binding	GO:1990446	7	1	0.514748	0.375879	7	1	0.503323	0.406957
cAMP response element binding protein binding	GO:0008140	7	1	0.514748	0.375879	7	1	0.503323	0.406957
amino acid transmembrane transporter activity	GO:0015171	7	1	0.514748	0.375879	7	2	0.137592	1.1001
protein-lysine N-methyltransferase activity	GO:0016279	7	1	0.514748	0.375879	8	2	0.172353	0.966573
aspartic-type endopeptidase activity	GO:0004190	7	1	0.514748	0.375879	4	1	0.329546	0.966573
phosphatidylinositol-3-phosphatase activity	GO:0004438	7	1	0.514748	0.375879	6	1	0.451076	0.561107
alditol:NADP+ 1-oxidoreductase activity	GO:0004032	7	1	0.514748	0.375879	7	1	0.503323	0.406957
retinoic acid binding	GO:0001972	7	1	0.514748	0.375879	6	0	1	#NUM!
mannose binding	GO:0005537	7	1	0.514748	0.375879	6	0	1	#NUM!
microtubule minus-end binding	GO:0051011	7	1	0.514748	0.375879	7	1	0.503323	0.406957
insulin-like growth factor I binding	GO:0031994	7	1	0.514748	0.375879	7	1	0.503323	0.406957
3',5'-cyclic-GMP phosphodiesterase activity	GO:0047555	7	1	0.514748	0.375879	7	0	1	#NUM!
cysteine-type endopeptidase inhibitor activity	GO:0004869	7	1	0.514748	0.375879	8	1	0.550604	0.273425
insulin-like growth factor II binding	GO:0031995	7	1	0.514748	0.375879	7	1	0.503323	0.406957
acetylglucosaminyltransferase activity	GO:0008375	7	1	0.514748	0.375879	7	1	0.503323	0.406957
3-hydroxyacyl-CoA dehydrogenase activity	GO:0003857	7	1	0.514748	0.375879	7	1	0.503323	0.406957
LIM domain binding	GO:0030274	7	1	0.514748	0.375879	7	1	0.503323	0.406957
phosphatase activity	GO:0016791	28	1	0.516865	-1.01042	26	2	1	-0.212082
kinesin binding	GO:0019894	30	4	0.530899	0.306886	29	3	0.75248	0.0841834
ATP binding	GO:0005524	836	87	0.534243	0.0590683	847	82	0.850929	0.0178855
steroid hormone receptor activity	GO:0003707	31	4	0.539629	0.274096	32	6	0.118126	0.67889
repressing transcription factor binding	GO:0070491	31	4	0.539629	0.274096	32	4	0.540273	0.273425
histone deacetylase binding	GO:0042826	69	8	0.544187	0.167124	71	10	0.217021	0.392772
endopeptidase activity	GO:0004175	32	4	0.549315	0.242347	32	5	0.223632	0.496569
promoter-specific chromatin binding	GO:1990841	33	4	0.559826	0.211576	32	3	1	-0.0142567
acetylcholine receptor binding	GO:0033130	8	1	0.562401	0.242347	7	1	0.503323	0.406957
retinoid X receptor binding	GO:0046965	8	1	0.562401	0.242347	8	1	0.550604	0.273425
Tat protein binding	GO:0030957	8	1	0.562401	0.242347	8	0	1	#NUM!
core promoter binding	GO:0001047	8	1	0.562401	0.242347	9	1	0.593391	0.155642
lyase activity	GO:0016829	8	1	0.562401	0.242347	8	2	0.172353	0.966573
MAP-kinase scaffold activity	GO:0005078	8	1	0.562401	0.242347	8	1	0.550604	0.273425
acetyltransferase activity	GO:0016407	8	1	0.562401	0.242347	8	1	0.550604	0.273425
chondroitin sulfate binding	GO:0035374	8	1	0.562401	0.242347	8	1	0.550604	0.273425
cargo receptor activity	GO:0038024	8	1	0.562401	0.242347	8	1	0.550604	0.273425
cell-cell adhesion mediator activity	GO:0098632	8	1	0.562401	0.242347	8	1	0.550604	0.273425
G protein-coupled receptor binding	GO:0001664	34	4	0.571037	0.181723	35	3	1	-0.103869
microtubule motor activity	GO:0003777	37	2	0.577132	-0.595982	36	2	0.575091	-0.537505
methylated histone binding	GO:0035064	37	2	0.577132	-0.595982	37	1	0.254622	-1.25805
chromatin DNA binding	GO:0031490	40	5	0.588843	0.242347	40	4	0.78897	0.0502818
cytoskeletal protein binding	GO:0008092	42	5	0.600911	0.193557	40	3	1	-0.2374
retinoic acid receptor binding	GO:0042974	9	1	0.60538	0.124564	8	1	0.550604	0.273425
mitogen-activated protein kinase kinase binding	GO:0031434	9	1	0.60538	0.124564	9	1	0.593391	0.155642
RNA helicase activity	GO:0003724	9	1	0.60538	0.124564	9	1	0.593391	0.155642
profilin binding	GO:0005522	9	1	0.60538	0.124564	9	1	0.593391	0.155642
antioxidant activity	GO:0016209	9	1	0.60538	0.124564	10	1	1	0.0502818
GTPase inhibitor activity	GO:0005095	9	1	0.60538	0.124564	9	1	0.593391	0.155642
proton-transporting ATP synthase activity, rotational mechanism	GO:0046933	9	1	0.60538	0.124564	8	0	1	#NUM!
phosphatidylinositol phospholipase C activity	GO:0004435	9	1	0.60538	0.124564	9	1	0.593391	0.155642
RNA polymerase II CTD heptapeptide repeat kinase activity	GO:0008353	9	1	0.60538	0.124564	8	1	0.550604	0.273425
fibroblast growth factor binding	GO:0017134	9	1	0.60538	0.124564	10	1	1	0.0502818
RNA 7-methylguanosine cap binding	GO:0000340	9	1	0.60538	0.124564	8	1	0.550604	0.273425
sequence-specific mRNA binding	GO:1990825	9	1	0.60538	0.124564	9	1	0.593391	0.155642
phospholipase binding	GO:0043274	9	1	0.60538	0.124564	9	1	0.593391	0.155642
transmembrane receptor protein tyrosine kinase adaptor activity	GO:0005068	9	1	0.60538	0.124564	9	1	0.593391	0.155642
pre-mRNA intronic binding	GO:0097157	9	1	0.60538	0.124564	9	1	0.593391	0.155642
cyclin-dependent protein serine/threonine kinase inhibitor activity	GO:0004861	9	1	0.60538	0.124564	9	2	0.20831	0.84879
growth factor activity	GO:0008083	43	5	0.607994	0.170027	46	6	0.442976	0.315985
ARF guanyl-nucleotide exchange factor activity	GO:0005086	10	0	0.612363	#NUM!	10	0	0.612811	#NUM!
chemokine activity	GO:0008009	10	0	0.612363	#NUM!	10	1	1	0.0502818
chloride channel activity	GO:0005254	10	0	0.612363	#NUM!	11	0	0.614591	#NUM!
ribosomal large subunit binding	GO:0043023	10	0	0.612363	#NUM!	10	0	0.612811	#NUM!
voltage-gated ion channel activity	GO:0005244	10	0	0.612363	#NUM!	10	2	0.244921	0.743429
delayed rectifier potassium channel activity	GO:0005251	10	0	0.612363	#NUM!	11	0	0.614591	#NUM!
MAP kinase tyrosine/serine/threonine phosphatase activity	GO:0017017	10	0	0.612363	#NUM!	10	1	1	0.0502818
monosaccharide binding	GO:0048029	10	0	0.612363	#NUM!	10	0	0.612811	#NUM!
metal ion binding	GO:0046872	1070	100	0.613872	-0.0484549	1073	90	0.191425	-0.125537
dynein light intermediate chain binding	GO:0051959	11	0	0.615427	#NUM!	11	0	0.614591	#NUM!
peroxidase activity	GO:0004601	11	0	0.615427	#NUM!	10	0	0.612811	#NUM!
fatty acid binding	GO:0005504	11	0	0.615427	#NUM!	11	0	0.614591	#NUM!
fatty-acyl-CoA binding	GO:0000062	11	0	0.615427	#NUM!	11	0	0.614591	#NUM!
magnesium-dependent protein serine/threonine phosphatase activity	GO:0004724	11	0	0.615427	#NUM!	11	0	0.614591	#NUM!
endoribonuclease activity	GO:0004521	11	0	0.615427	#NUM!	12	0	0.61954	#NUM!
nucleosomal DNA binding	GO:0031492	11	0	0.615427	#NUM!	12	0	0.61954	#NUM!
semaphorin receptor binding	GO:0030215	11	0	0.615427	#NUM!	10	0	0.612811	#NUM!
RNA polymerase II general transcription initiation factor activity	GO:0016251	11	0	0.615427	#NUM!	11	0	0.614591	#NUM!
NAD+ ADP-ribosyltransferase activity	GO:0003950	11	0	0.615427	#NUM!	11	0	0.614591	#NUM!
chemorepellent activity	GO:0045499	11	0	0.615427	#NUM!	10	0	0.612811	#NUM!
mRNA 3'-UTR binding	GO:0003730	46	3	0.620446	-0.40824	47	3	0.62076	-0.398668
nucleosome binding	GO:0031491	12	0	0.621626	#NUM!	13	0	0.627039	#NUM!
ATP-dependent 3'-5' RNA helicase activity	GO:0034459	12	0	0.621626	#NUM!	12	0	0.61954	#NUM!
fibronectin binding	GO:0001968	12	0	0.621626	#NUM!	12	0	0.61954	#NUM!
2 iron, 2 sulfur cluster binding	GO:0051537	12	0	0.621626	#NUM!	11	0	0.614591	#NUM!
vitamin D receptor binding	GO:0042809	12	0	0.621626	#NUM!	12	0	0.61954	#NUM!
oxidoreductase activity	GO:0016491	49	3	0.62615	-0.471419	49	3	0.622971	-0.440341
nucleoside diphosphate kinase activity	GO:0004550	13	0	0.630317	#NUM!	12	0	0.61954	#NUM!
transcription coactivator binding	GO:0001223	13	0	0.630317	#NUM!	13	0	0.627039	#NUM!
ankyrin binding	GO:0030506	13	0	0.630317	#NUM!	13	1	1	-0.212082
transmembrane receptor protein tyrosine phosphatase activity	GO:0005001	13	0	0.630317	#NUM!	14	0	0.388197	#NUM!
lysine-acetylated histone binding	GO:0070577	13	0	0.630317	#NUM!	13	0	0.627039	#NUM!
GDP binding	GO:0019003	51	6	0.633478	0.181723	51	5	0.812994	0.0304792
cullin family protein binding	GO:0097602	14	2	0.640951	0.375879	14	3	0.141698	0.812422
GTPase activating protein binding	GO:0032794	14	2	0.640951	0.375879	14	2	0.636559	0.406957
endopeptidase inhibitor activity	GO:0004866	14	2	0.640951	0.375879	15	1	1	-0.355183
translation elongation factor activity	GO:0003746	14	2	0.640951	0.375879	14	2	0.636559	0.406957
phosphatidylinositol-3,5-bisphosphate binding	GO:0080025	14	2	0.640951	0.375879	14	1	1	-0.28619
G-protein beta/gamma-subunit complex binding	GO:0031683	14	2	0.640951	0.375879	14	2	0.636559	0.406957
peptide antigen binding	GO:0042605	14	2	0.640951	0.375879	13	0	0.627039	#NUM!
muscle alpha-actinin binding	GO:0051371	14	2	0.640951	0.375879	14	1	1	-0.28619
poly(A) binding	GO:0008143	15	2	0.653064	0.306886	15	2	0.647649	0.337964
Wnt-protein binding	GO:0017147	15	2	0.653064	0.306886	15	2	0.647649	0.337964
misfolded protein binding	GO:0051787	15	2	0.653064	0.306886	15	1	1	-0.355183
RNA polymerase II regulatory region sequence-specific DNA binding	GO:0000977	129	14	0.653812	0.101034	133	15	0.455496	0.170568
integrin binding	GO:0005178	58	4	0.655674	-0.35236	58	3	0.366859	-0.608964
calcium ion binding	GO:0005509	248	26	0.664573	0.0664566	251	26	0.660304	0.0855105
phosphatidylinositol-3,4-bisphosphate binding	GO:0043325	16	2	0.666264	0.242347	16	2	0.659924	0.273425
catalytic activity	GO:0003824	16	2	0.666264	0.242347	14	1	1	-0.28619
protein phosphatase inhibitor activity	GO:0004864	16	2	0.666264	0.242347	16	2	0.659924	0.273425
WW domain binding	GO:0050699	16	2	0.666264	0.242347	18	4	0.0846891	0.84879
GTPase activator activity	GO:0005096	141	15	0.669408	0.0810791	141	13	1	-0.0309436
lipid binding	GO:0008289	65	7	0.679369	0.0933117	66	8	0.403451	0.242654
ATP-dependent DNA helicase activity	GO:0004003	17	2	0.680221	0.181723	17	2	0.673058	0.212801
protein folding chaperone	GO:0044183	17	2	0.680221	0.181723	17	2	0.673058	0.212801
receptor signaling complex adaptor activity	GO:0030159	17	2	0.680221	0.181723	17	1	1	-0.480346
ATPase activity, coupled to transmembrane movement of substances	GO:0042626	18	2	0.694659	0.124564	19	1	1	-0.591572
ubiquitin-like protein ligase binding	GO:0044389	19	2	0.70935	0.070497	19	2	0.700853	0.101575
structural constituent of nuclear pore	GO:0017056	19	2	0.70935	0.070497	18	3	0.241569	0.561107
poly(U) RNA binding	GO:0008266	19	2	0.70935	0.070497	20	2	0.715092	0.0502818
protein phosphatase regulator activity	GO:0019888	19	2	0.70935	0.070497	21	2	1	0.00149165
mRNA 5'-UTR binding	GO:0048027	19	2	0.70935	0.070497	19	2	0.700853	0.101575
protein serine/threonine kinase activator activity	GO:0043539	19	2	0.70935	0.070497	19	2	0.700853	0.101575
calmodulin-dependent protein kinase activity	GO:0004683	19	2	0.70935	0.070497	19	3	0.417568	0.50704
tRNA binding	GO:0000049	21	1	0.715402	-0.722734	21	2	1	0.00149165
thyroid hormone receptor binding	GO:0046966	21	1	0.715402	-0.722734	22	1	0.716425	-0.738176
Rho GTPase binding	GO:0017048	21	1	0.715402	-0.722734	21	1	0.715113	-0.691656
protein tyrosine/serine/threonine phosphatase activity	GO:0008138	22	1	0.717655	-0.769254	20	2	0.715092	0.0502818
cyclin-dependent protein serine/threonine kinase activity	GO:0004693	23	1	0.721108	-0.813705	22	0	0.261207	#NUM!
enzyme activator activity	GO:0008047	24	3	0.725612	0.242347	25	3	0.727137	0.232603
alpha-tubulin binding	GO:0043014	24	3	0.725612	0.242347	24	3	0.493487	0.273425
ubiquitin conjugating enzyme binding	GO:0031624	24	3	0.725612	0.242347	24	3	0.493487	0.273425
G protein-coupled receptor activity	GO:0004930	24	3	0.725612	0.242347	24	2	1	-0.13204
clathrin binding	GO:0030276	24	3	0.725612	0.242347	24	4	0.279615	0.561107
ATPase activity	GO:0016887	95	10	0.72992	0.070497	95	9	1	-0.00378541
phosphoprotein binding	GO:0051219	25	3	0.731025	0.201525	26	2	1	-0.212082
transmembrane signaling receptor activity	GO:0004888	25	3	0.731025	0.201525	26	5	0.0945182	0.704208
pyridoxal phosphate binding	GO:0030170	25	3	0.731025	0.201525	25	4	0.291295	0.520285
cell adhesion molecule binding	GO:0050839	26	3	0.737215	0.162305	26	3	0.732526	0.193383
structural constituent of muscle	GO:0008307	26	3	0.737215	0.162305	25	1	0.507187	-0.866009
actin filament binding	GO:0051015	104	11	0.7399	0.0752932	104	10	0.86743	0.0110611
ribosome binding	GO:0043022	27	3	0.744057	0.124564	28	2	1	-0.28619
single-stranded RNA binding	GO:0003727	27	3	0.744057	0.124564	27	3	0.738619	0.155642
non-membrane spanning protein tyrosine kinase activity	GO:0004715	27	3	0.744057	0.124564	27	3	0.738619	0.155642
magnesium ion binding	GO:0000287	124	13	0.760493	0.0664566	123	11	1	-0.0614222
virus receptor activity	GO:0001618	30	2	0.763516	-0.386261	26	1	0.507508	-0.90523
protein serine/threonine phosphatase activity	GO:0004722	31	2	0.76386	-0.419051	32	2	0.764243	-0.419722
nucleotide binding	GO:0000166	37	4	0.78037	0.0971653	36	3	1	-0.13204
transferase activity	GO:0016740	37	4	0.78037	0.0971653	38	5	0.403264	0.324719
actin binding	GO:0003779	149	13	0.780462	-0.117208	146	10	0.318631	-0.328155
PDZ domain binding	GO:0030165	38	4	0.784959	0.070497	38	4	0.779903	0.101575
cysteine-type endopeptidase activity	GO:0004197	39	4	0.789917	0.0445215	40	3	1	-0.2374
signaling receptor activity	GO:0038023	64	5	0.831696	-0.227656	67	9	0.290461	0.345399
single-stranded DNA binding	GO:0003697	67	7	0.83568	0.0630064	69	5	0.68019	-0.271802
Rab GTPase binding	GO:0017137	79	8	0.849528	0.0317825	79	6	0.70057	-0.224821
structural constituent of ribosome	GO:0003735	96	10	0.862106	0.0600257	96	10	0.725508	0.0911038
mRNA binding	GO:0003729	108	11	0.870158	0.0375529	108	10	1	-0.0266792
transcription corepressor activity	GO:0003714	162	15	0.894238	-0.0577573	168	20	0.28556	0.224635
sequence-specific DNA binding	GO:0043565	165	15	0.894425	-0.0761064	164	16	0.892655	0.0255892
GTP binding	GO:0005525	213	20	0.907202	-0.0437711	210	16	0.40289	-0.221652
guanosine-3',5'-bis(diphosphate) 3'-diphosphatase activity	GO:0008893	1	0	1	#NUM!	1	0	1	#NUM!
amylo-alpha-1,6-glucosidase activity	GO:0004135	1	0	1	#NUM!	1	0	1	#NUM!
GTP-dependent protein binding	GO:0030742	14	1	1	-0.317269	14	1	1	-0.28619
[3-methyl-2-oxobutanoate dehydrogenase (acetyl-transferring)] kinase activity	GO:0047323	1	0	1	#NUM!	1	0	1	#NUM!
DBD domain binding	GO:0050692	2	0	1	#NUM!	2	0	1	#NUM!
protein serine/threonine/tyrosine kinase activity	GO:0004712	23	2	1	-0.120558	22	2	1	-0.0450284
Pyrin domain binding	GO:0032090	0	0	1	#VALUE!	0	0	1	#VALUE!
betaine-aldehyde dehydrogenase activity	GO:0008802	1	0	1	#NUM!	1	0	1	#NUM!
serine-type exopeptidase activity	GO:0070008	1	0	1	#NUM!	1	0	1	#NUM!
glutamate-5-semialdehyde dehydrogenase activity	GO:0004350	1	0	1	#NUM!	1	0	1	#NUM!
arachidonic acid binding	GO:0050544	3	0	1	#NUM!	4	0	1	#NUM!
intracellular phosphatidylinositol-3,5-bisphosphate-sensitive cation channel activity	GO:0097682	1	0	1	#NUM!	1	0	1	#NUM!
leucine binding	GO:0070728	4	0	1	#NUM!	4	1	0.329546	0.966573
TAP2 binding	GO:0046979	1	0	1	#NUM!	2	0	1	#NUM!
phospho-N-acetylmuramoyl-pentapeptide-transferase activity	GO:0008963	1	0	1	#NUM!	1	0	1	#NUM!
UDP-N-acetylglucosamine transmembrane transporter activity	GO:0005462	1	0	1	#NUM!	1	0	1	#NUM!
canalicular bile acid transmembrane transporter activity	GO:0015126	0	0	1	#VALUE!	0	0	1	#VALUE!
antigen binding	GO:0003823	7	0	1	#NUM!	7	0	1	#NUM!
myosin-light-chain-phosphatase activity	GO:0050115	1	0	1	#NUM!	1	0	1	#NUM!
alpha-2A adrenergic receptor binding	GO:0031694	3	0	1	#NUM!	3	0	1	#NUM!
dihydropyrimidinase activity	GO:0004157	1	0	1	#NUM!	1	0	1	#NUM!
serine-tRNA ligase activity	GO:0004828	2	0	1	#NUM!	2	0	1	#NUM!
U2 snRNA binding	GO:0030620	3	0	1	#NUM!	3	0	1	#NUM!
nitrilase activity	GO:0000257	1	0	1	#NUM!	1	0	1	#NUM!
RNA 2'-O-methyltransferase activity	GO:0062105	1	0	1	#NUM!	1	0	1	#NUM!
JUN kinase kinase activity	GO:0008545	2	0	1	#NUM!	2	0	1	#NUM!
phospholipase inhibitor activity	GO:0004859	4	0	1	#NUM!	4	0	1	#NUM!
choline transmembrane transporter activity	GO:0015220	1	0	1	#NUM!	1	0	1	#NUM!
glycerol kinase activity	GO:0004370	1	0	1	#NUM!	1	0	1	#NUM!
ribonucleoside-diphosphate reductase activity, thioredoxin disulfide as acceptor	GO:0004748	2	0	1	#NUM!	2	0	1	#NUM!
heparan sulfate sulfotransferase activity	GO:0034483	0	0	1	#VALUE!	1	0	1	#NUM!
oxidoreductase activity, acting on peroxide as acceptor	GO:0016684	3	0	1	#NUM!	3	1	0.259053	1.25425
procollagen-lysine 5-dioxygenase activity	GO:0008475	2	0	1	#NUM!	2	0	1	#NUM!
arginine binding	GO:0034618	1	0	1	#NUM!	1	0	1	#NUM!
MutSalpha complex binding	GO:0032407	4	0	1	#NUM!	4	0	1	#NUM!
very long chain acyl-CoA hydrolase activity	GO:0052817	0	0	1	#VALUE!	0	0	1	#VALUE!
lysophospholipid acyltransferase activity	GO:0071617	1	0	1	#NUM!	1	0	1	#NUM!
forked DNA-dependent helicase activity	GO:0061749	1	0	1	#NUM!	1	0	1	#NUM!
nicotinate phosphoribosyltransferase activity	GO:0004516	1	0	1	#NUM!	1	0	1	#NUM!
glycogen debranching enzyme activity	GO:0004133	1	0	1	#NUM!	1	0	1	#NUM!
ganglioside GM3 binding	GO:1905575	1	0	1	#NUM!	1	0	1	#NUM!
glucose binding	GO:0005536	6	0	1	#NUM!	5	0	1	#NUM!
syntaxin-1 binding	GO:0017075	14	1	1	-0.317269	14	1	1	-0.28619
maleylacetoacetate isomerase activity	GO:0016034	1	0	1	#NUM!	1	0	1	#NUM!
D-lactate dehydrogenase (cytochrome) activity	GO:0004458	0	0	1	#VALUE!	1	1	0.0950961	2.35287
NEDD8 activating enzyme activity	GO:0019781	2	0	1	#NUM!	2	0	1	#NUM!
growth hormone receptor binding	GO:0005131	4	0	1	#NUM!	4	0	1	#NUM!
farnesyltranstransferase activity	GO:0004311	1	0	1	#NUM!	1	0	1	#NUM!
omega peptidase activity	GO:0008242	2	0	1	#NUM!	2	0	1	#NUM!
death receptor activity	GO:0005035	0	0	1	#VALUE!	0	0	1	#VALUE!
DNA topoisomerase activity	GO:0003916	1	0	1	#NUM!	1	0	1	#NUM!
L-dopa O-methyltransferase activity	GO:0102084	1	0	1	#NUM!	1	0	1	#NUM!
mRNA (adenine-N1-)-methyltransferase activity	GO:0061953	1	0	1	#NUM!	1	0	1	#NUM!
type 2 angiotensin receptor binding	GO:0031703	1	0	1	#NUM!	1	0	1	#NUM!
3-hydroxy-behenoyl-CoA dehydratase activity	GO:0102344	1	0	1	#NUM!	1	0	1	#NUM!
iron-responsive element binding	GO:0030350	2	0	1	#NUM!	2	0	1	#NUM!
voltage-gated potassium channel activity involved in bundle of His cell action potential repolarization	GO:0086087	0	0	1	#VALUE!	1	0	1	#NUM!
indanol dehydrogenase activity	GO:0047718	2	0	1	#NUM!	2	0	1	#NUM!
androsterone dehydrogenase activity	GO:0047023	2	0	1	#NUM!	2	0	1	#NUM!
tubulin deacetylase activity	GO:0042903	1	0	1	#NUM!	1	0	1	#NUM!
orotidine-5'-phosphate decarboxylase activity	GO:0004590	1	0	1	#NUM!	1	0	1	#NUM!
folic acid transmembrane transporter activity	GO:0008517	2	0	1	#NUM!	2	0	1	#NUM!
RNA polymerase II core promoter sequence-specific DNA binding	GO:0000979	25	2	1	-0.20394	25	1	0.507187	-0.866009
C-5 sterol desaturase activity	GO:0000248	1	0	1	#NUM!	1	0	1	#NUM!
transferase activity, transferring hexosyl groups	GO:0016758	1	0	1	#NUM!	1	0	1	#NUM!
glycogen synthase activity, transferring glucose-1-phosphate	GO:0061547	1	0	1	#NUM!	1	0	1	#NUM!
transferrin receptor binding	GO:1990459	6	0	1	#NUM!	6	0	1	#NUM!
fructose-2,6-bisphosphate 2-phosphatase activity	GO:0004331	2	0	1	#NUM!	3	0	1	#NUM!
structural constituent of egg coat	GO:0035804	1	0	1	#NUM!	1	0	1	#NUM!
arginine transmembrane transporter activity	GO:0015181	0	0	1	#VALUE!	0	0	1	#VALUE!
inositol monophosphate 1-phosphatase activity	GO:0008934	2	0	1	#NUM!	2	0	1	#NUM!
IMP dehydrogenase activity	GO:0003938	2	0	1	#NUM!	2	0	1	#NUM!
alpha-1,2-mannosyltransferase activity	GO:0000026	1	0	1	#NUM!	0	0	1	#VALUE!
neurotrophin TRKC receptor binding	GO:0005170	1	0	1	#NUM!	1	0	1	#NUM!
exo-alpha-(2->8)-sialidase activity	GO:0052796	1	0	1	#NUM!	2	0	1	#NUM!
galactosylgalactosylglucosylceramide beta-D-acetylgalactosaminyltransferase activity	GO:0047273	1	0	1	#NUM!	1	0	1	#NUM!
type III transforming growth factor beta receptor binding	GO:0034714	3	0	1	#NUM!	3	0	1	#NUM!
beta-galactoside (CMP) alpha-2,3-sialyltransferase activity	GO:0003836	3	0	1	#NUM!	3	0	1	#NUM!
sphingosine-1-phosphate receptor activity	GO:0038036	1	0	1	#NUM!	1	0	1	#NUM!
peptide transmembrane transporter activity	GO:1904680	1	0	1	#NUM!	2	0	1	#NUM!
L-xylulose reductase (NADP+) activity	GO:0050038	1	0	1	#NUM!	1	0	1	#NUM!
beta-3 adrenergic receptor binding	GO:0031699	1	0	1	#NUM!	1	0	1	#NUM!
purine nucleobase transmembrane transporter activity	GO:0005345	0	0	1	#VALUE!	0	0	1	#VALUE!
flavonol 3-sulfotransferase activity	GO:0047894	1	0	1	#NUM!	1	0	1	#NUM!
vitamin D response element binding	GO:0070644	1	0	1	#NUM!	1	0	1	#NUM!
Lys63-specific deubiquitinase activity	GO:0061578	10	1	1	0.0192037	10	1	1	0.0502818
box H/ACA snoRNP complex binding	GO:0062065	0	0	1	#VALUE!	0	0	1	#VALUE!
Fc-gamma receptor I complex binding	GO:0034988	1	0	1	#NUM!	2	0	1	#NUM!
carboxypeptidase activity	GO:0004180	4	0	1	#NUM!	4	0	1	#NUM!
NEDD8 transferase activity	GO:0019788	5	0	1	#NUM!	5	0	1	#NUM!
histone acetyltransferase activity (H4-K12 specific)	GO:0043997	0	0	1	#VALUE!	0	0	1	#VALUE!
RNA polymerase II general transcription initiation factor binding	GO:0001091	1	0	1	#NUM!	1	1	0.0950961	2.35287
sodium:proton antiporter activity involved in regulation of cardiac muscle cell membrane potential	GO:0086040	1	0	1	#NUM!	1	0	1	#NUM!
histamine N-methyltransferase activity	GO:0046539	1	0	1	#NUM!	1	0	1	#NUM!
aconitate hydratase activity	GO:0003994	3	0	1	#NUM!	3	0	1	#NUM!
four-way junction helicase activity	GO:0009378	2	0	1	#NUM!	3	0	1	#NUM!
NADP+ binding	GO:0070401	1	0	1	#NUM!	1	0	1	#NUM!
glycosaminoglycan binding	GO:0005539	6	0	1	#NUM!	6	0	1	#NUM!
pseudophosphatase activity	GO:0001691	1	0	1	#NUM!	1	0	1	#NUM!
ferrochelatase activity	GO:0004325	1	0	1	#NUM!	1	0	1	#NUM!
sodium-independent organic anion transmembrane transporter activity	GO:0015347	3	0	1	#NUM!	2	1	0.181162	1.65972
NEDD8 conjugating enzyme activity	GO:0061654	1	0	1	#NUM!	1	0	1	#NUM!
cyclin-dependent protein serine/threonine kinase regulator activity	GO:0016538	20	2	1	0.0192037	19	1	1	-0.591572
gamma-glutamylaminecyclotransferase activity	GO:0061929	0	0	1	#VALUE!	1	1	0.0950961	2.35287
oxoglutarate:malate antiporter activity	GO:0015367	1	0	1	#NUM!	1	0	1	#NUM!
insulin-like growth factor binding	GO:0005520	8	0	1	#NUM!	8	0	1	#NUM!
very-long-chain-acyl-CoA dehydrogenase activity	GO:0017099	2	0	1	#NUM!	2	0	1	#NUM!
voltage-gated calcium channel activity involved in AV node cell action potential	GO:0086056	1	0	1	#NUM!	1	0	1	#NUM!
lysophosphatidic acid phosphatase activity	GO:0052642	1	0	1	#NUM!	1	0	1	#NUM!
farnesylated protein binding	GO:0001918	0	0	1	#VALUE!	0	0	1	#VALUE!
dodecenoyl-CoA delta-isomerase activity	GO:0004165	3	0	1	#NUM!	3	0	1	#NUM!
box H/ACA snoRNA binding	GO:0034513	4	0	1	#NUM!	4	0	1	#NUM!
coproporphyrinogen oxidase activity	GO:0004109	1	0	1	#NUM!	1	0	1	#NUM!
carnitine O-palmitoyltransferase activity	GO:0004095	1	0	1	#NUM!	1	0	1	#NUM!
glycine transmembrane transporter activity	GO:0015187	1	0	1	#NUM!	1	0	1	#NUM!
RNA polymerase III type 2 promoter sequence-specific DNA binding	GO:0001003	1	0	1	#NUM!	1	0	1	#NUM!
clathrin heavy chain binding	GO:0032050	7	0	1	#NUM!	7	0	1	#NUM!
hydroxymethylbilane synthase activity	GO:0004418	1	0	1	#NUM!	1	0	1	#NUM!
leukotriene-A4 hydrolase activity	GO:0004463	1	0	1	#NUM!	1	0	1	#NUM!
G protein-coupled adenosine receptor activity	GO:0001609	2	0	1	#NUM!	2	0	1	#NUM!
glutamate dehydrogenase [NAD(P)+] activity	GO:0004353	2	0	1	#NUM!	2	0	1	#NUM!
protein tyrosine phosphatase activator activity	GO:0008160	1	0	1	#NUM!	2	0	1	#NUM!
leukemia inhibitory factor receptor binding	GO:0005146	0	0	1	#VALUE!	0	0	1	#VALUE!
acetylpyruvate hydrolase activity	GO:0018773	1	0	1	#NUM!	1	0	1	#NUM!
glutaminase activity	GO:0004359	2	0	1	#NUM!	2	0	1	#NUM!
molybdopterin synthase activity	GO:0030366	3	0	1	#NUM!	3	0	1	#NUM!
protein tyrosine kinase inhibitor activity	GO:0030292	3	0	1	#NUM!	3	0	1	#NUM!
8-oxo-7,8-dihydrodeoxyguanosine triphosphate pyrophosphatase activity	GO:0035539	1	0	1	#NUM!	2	1	0.181162	1.65972
cerebroside-sulfatase activity	GO:0004098	0	0	1	#VALUE!	1	0	1	#NUM!
GDP-L-fucose synthase activity	GO:0050577	1	0	1	#NUM!	1	0	1	#NUM!
RNA transmembrane transporter activity	GO:0051033	1	0	1	#NUM!	1	0	1	#NUM!
L-methionine-(R)-S-oxide reductase activity	GO:0033745	2	0	1	#NUM!	2	0	1	#NUM!
brain-derived neurotrophic factor-activated receptor activity	GO:0060175	1	0	1	#NUM!	1	0	1	#NUM!
dCMP deaminase activity	GO:0004132	1	0	1	#NUM!	1	0	1	#NUM!
dUTP phosphohydrolase activity	GO:0102487	0	0	1	#VALUE!	0	0	1	#VALUE!
glycine N-acyltransferase activity	GO:0047961	1	0	1	#NUM!	1	0	1	#NUM!
(3R)-hydroxymyristoyl-[acyl-carrier-protein] dehydratase activity	GO:0008659	1	0	1	#NUM!	1	0	1	#NUM!
mitochondrial sequence-specific DNA-binding transcription factor activity	GO:0034246	1	0	1	#NUM!	1	0	1	#NUM!
phosphatidylinositol-3,5-bisphosphate phosphatase activity	GO:0106018	2	0	1	#NUM!	1	0	1	#NUM!
calmodulin-dependent cyclic-nucleotide phosphodiesterase activity	GO:0004117	1	0	1	#NUM!	1	0	1	#NUM!
[heparan sulfate]-glucosamine 3-sulfotransferase 3 activity	GO:0033872	0	0	1	#VALUE!	1	0	1	#NUM!
bile acid receptor activity	GO:0038181	0	0	1	#VALUE!	0	0	1	#VALUE!
lactose synthase activity	GO:0004461	1	0	1	#NUM!	1	0	1	#NUM!
chemokine (C-C motif) ligand 5 binding	GO:0071791	0	0	1	#VALUE!	0	0	1	#VALUE!
receptor ligand activity	GO:0048018	9	0	1	#NUM!	10	0	0.612811	#NUM!
histone acetyltransferase binding	GO:0035035	23	2	1	-0.120558	23	3	0.476298	0.315985
guanosine-diphosphatase activity	GO:0004382	1	0	1	#NUM!	1	0	1	#NUM!
phosphoglycerate mutase activity	GO:0004619	2	0	1	#NUM!	2	0	1	#NUM!
mitochondrion targeting sequence binding	GO:0030943	2	0	1	#NUM!	2	0	1	#NUM!
threonine-tRNA ligase activity	GO:0004829	3	0	1	#NUM!	3	0	1	#NUM!
oxidoreduction-driven active transmembrane transporter activity	GO:0015453	1	0	1	#NUM!	1	0	1	#NUM!
interleukin-8 receptor binding	GO:0005153	1	0	1	#NUM!	1	0	1	#NUM!
purinergic nucleotide receptor activity	GO:0001614	3	0	1	#NUM!	3	1	0.259053	1.25425
inositol hexakisphosphate 3-kinase activity	GO:0052724	1	0	1	#NUM!	1	0	1	#NUM!
gamma-glutamylcyclotransferase activity	GO:0003839	0	0	1	#VALUE!	0	0	1	#VALUE!
voltage-gated sodium channel activity involved in Purkinje myocyte action potential	GO:0086062	1	0	1	#NUM!	1	0	1	#NUM!
cytosolic dipeptidase activity	GO:0102008	1	0	1	#NUM!	1	0	1	#NUM!
alcohol binding	GO:0043178	1	0	1	#NUM!	1	0	1	#NUM!
MutSbeta complex binding	GO:0032408	2	0	1	#NUM!	2	0	1	#NUM!
carbohydrate binding	GO:0030246	47	4	1	-0.142064	44	2	0.433851	-0.738176
Fas-activated serine/threonine kinase activity	GO:0033867	1	0	1	#NUM!	1	0	1	#NUM!
estrogen receptor activity	GO:0030284	1	0	1	#NUM!	1	0	1	#NUM!
flap endonuclease activity	GO:0048256	1	0	1	#NUM!	1	0	1	#NUM!
ATP-dependent 3'-5' DNA/RNA helicase activity	GO:0033681	1	0	1	#NUM!	1	0	1	#NUM!
channel regulator activity	GO:0016247	1	0	1	#NUM!	1	0	1	#NUM!
sn-1-glycerol-3-phosphate C16:0-DCA-CoA acyl transferase activity	GO:0102420	1	0	1	#NUM!	1	0	1	#NUM!
structural constituent of synapse	GO:0098918	1	0	1	#NUM!	1	0	1	#NUM!
vascular endothelial growth factor receptor 1 binding	GO:0043183	3	0	1	#NUM!	3	0	1	#NUM!
methylputrescine oxidase activity	GO:0052599	0	0	1	#VALUE!	0	0	1	#VALUE!
tRNA (guanine-N2-)-methyltransferase activity	GO:0004809	0	0	1	#VALUE!	0	0	1	#VALUE!
cholestenol delta-isomerase activity	GO:0047750	2	0	1	#NUM!	1	0	1	#NUM!
low-density lipoprotein particle receptor binding	GO:0050750	16	1	1	-0.4508	17	1	1	-0.480346
GKAP/Homer scaffold activity	GO:0030160	4	0	1	#NUM!	4	0	1	#NUM!
betaine-homocysteine S-methyltransferase activity	GO:0047150	1	0	1	#NUM!	0	0	1	#VALUE!
peroxynitrite reductase activity	GO:0072541	1	0	1	#NUM!	1	0	1	#NUM!
histone pre-mRNA DCP binding	GO:0071208	3	0	1	#NUM!	3	0	1	#NUM!
endoribonuclease activity, producing 3'-phosphomonoesters	GO:0016892	1	0	1	#NUM!	1	0	1	#NUM!
biotin-protein ligase activity	GO:0018271	1	0	1	#NUM!	1	0	1	#NUM!
lactoylglutathione lyase activity	GO:0004462	1	0	1	#NUM!	1	0	1	#NUM!
GMP reductase activity	GO:0003920	1	0	1	#NUM!	1	0	1	#NUM!
interleukin-8 receptor activity	GO:0004918	0	0	1	#VALUE!	0	0	1	#VALUE!
superoxide dismutase copper chaperone activity	GO:0016532	1	0	1	#NUM!	1	0	1	#NUM!
metallochaperone activity	GO:0016530	1	0	1	#NUM!	1	0	1	#NUM!
alpha-2 macroglobulin receptor activity	GO:0016964	1	0	1	#NUM!	1	0	1	#NUM!
geranial:oxygen oxidoreductase activity	GO:0102797	1	0	1	#NUM!	1	0	1	#NUM!
peroxiredoxin activity	GO:0051920	3	0	1	#NUM!	3	0	1	#NUM!
structural constituent of postsynapse	GO:0099186	2	0	1	#NUM!	2	1	0.181162	1.65972
MHC class Ib receptor activity	GO:0032394	0	0	1	#VALUE!	1	1	0.0950961	2.35287
acyl-L-homoserine-lactone lactonohydrolase activity	GO:0102007	1	0	1	#NUM!	1	0	1	#NUM!
translation release factor activity	GO:0003747	2	0	1	#NUM!	2	0	1	#NUM!
heme transporter activity	GO:0015232	0	0	1	#VALUE!	0	0	1	#VALUE!
axon guidance receptor activity	GO:0008046	7	0	1	#NUM!	7	0	1	#NUM!
keratan sulfotransferase activity	GO:0045130	1	0	1	#NUM!	1	0	1	#NUM!
preribosome binding	GO:1990275	0	0	1	#VALUE!	0	0	1	#VALUE!
siRNA binding	GO:0035197	8	0	1	#NUM!	8	1	0.550604	0.273425
mu-type opioid receptor binding	GO:0031852	2	0	1	#NUM!	2	0	1	#NUM!
ferric-chelate reductase activity	GO:0000293	2	0	1	#NUM!	2	0	1	#NUM!
interleukin-16 binding	GO:0042011	1	0	1	#NUM!	0	0	1	#VALUE!
propionyl-CoA C2-trimethyltridecanoyltransferase activity	GO:0050632	1	0	1	#NUM!	1	0	1	#NUM!
mitogen-activated protein kinase binding	GO:0051019	17	1	1	-0.511425	16	1	1	-0.419722
centromeric DNA binding	GO:0019237	5	0	1	#NUM!	5	0	1	#NUM!
calmodulin-dependent protein phosphatase activity	GO:0033192	5	0	1	#NUM!	5	0	1	#NUM!
ribosylnicotinate kinase activity	GO:0061769	1	0	1	#NUM!	1	0	1	#NUM!
extracellularly ATP-gated cation channel activity	GO:0004931	3	0	1	#NUM!	3	1	0.259053	1.25425
voltage-gated cation channel activity	GO:0022843	1	0	1	#NUM!	2	0	1	#NUM!
MIT domain binding	GO:0090541	2	0	1	#NUM!	2	0	1	#NUM!
glyoxylate reductase (NADP) activity	GO:0030267	1	0	1	#NUM!	1	0	1	#NUM!
calcium-induced calcium release activity	GO:0048763	3	0	1	#NUM!	3	0	1	#NUM!
bile acid transmembrane transporter activity	GO:0015125	1	0	1	#NUM!	1	0	1	#NUM!
histone deacetylase activity (H4-K16 specific)	GO:0034739	1	0	1	#NUM!	1	0	1	#NUM!
serine hydrolase activity	GO:0017171	1	0	1	#NUM!	1	0	1	#NUM!
acetyl-CoA hydrolase activity	GO:0003986	1	0	1	#NUM!	1	0	1	#NUM!
Arp2/3 complex binding	GO:0071933	4	0	1	#NUM!	4	0	1	#NUM!
TBP-class protein binding	GO:0017025	18	1	1	-0.568583	18	1	1	-0.537505
neuropeptide receptor binding	GO:0071855	1	0	1	#NUM!	1	0	1	#NUM!
solute:proton symporter activity	GO:0015295	1	0	1	#NUM!	1	0	1	#NUM!
hydroxypyruvate isomerase activity	GO:0008903	1	0	1	#NUM!	1	0	1	#NUM!
L-alanine:2-oxoglutarate aminotransferase activity	GO:0004021	0	0	1	#VALUE!	0	0	1	#VALUE!
host cell surface receptor binding	GO:0046789	0	0	1	#VALUE!	0	0	1	#VALUE!
NAD+ binding	GO:0070403	6	0	1	#NUM!	6	0	1	#NUM!
transmitter-gated ion channel activity involved in regulation of postsynaptic membrane potential	GO:1904315	7	0	1	#NUM!	8	0	1	#NUM!
3-hydroxyisobutyryl-CoA hydrolase activity	GO:0003860	1	0	1	#NUM!	1	0	1	#NUM!
pyrroline-5-carboxylate reductase activity	GO:0004735	2	0	1	#NUM!	2	0	1	#NUM!
fatty-acyl-CoA transmembrane transporter activity	GO:0015607	1	0	1	#NUM!	1	0	1	#NUM!
Krueppel-associated box domain binding	GO:0035851	2	0	1	#NUM!	2	0	1	#NUM!
interleukin-15 receptor activity	GO:0042010	0	0	1	#VALUE!	1	0	1	#NUM!
interleukin-1 type II receptor antagonist activity	GO:0045353	0	0	1	#VALUE!	0	0	1	#VALUE!
L-valine transaminase activity	GO:0052655	2	0	1	#NUM!	2	0	1	#NUM!
sodium:bicarbonate symporter activity	GO:0008510	1	0	1	#NUM!	1	0	1	#NUM!
extracellular matrix binding	GO:0050840	9	0	1	#NUM!	9	1	0.593391	0.155642
ubiquitin-specific protease activity involved in negative regulation of retrograde protein transport, ER to cytosol	GO:1904265	1	0	1	#NUM!	1	0	1	#NUM!
deoxyribonuclease I activity	GO:0004530	1	0	1	#NUM!	1	0	1	#NUM!
interleukin-4 receptor activity	GO:0004913	0	0	1	#VALUE!	0	0	1	#VALUE!
CTP synthase activity	GO:0003883	1	0	1	#NUM!	1	0	1	#NUM!
omega-6 fatty acid desaturase activity	GO:0045485	1	0	1	#NUM!	1	0	1	#NUM!
tropomyosin binding	GO:0005523	6	0	1	#NUM!	5	0	1	#NUM!
succinate transmembrane transporter activity	GO:0015141	0	0	1	#VALUE!	0	0	1	#VALUE!
threonine racemase activity	GO:0018114	1	0	1	#NUM!	1	0	1	#NUM!
intronic transcription regulatory region sequence-specific DNA binding	GO:0001161	2	0	1	#NUM!	2	0	1	#NUM!
poly-ADP-D-ribose binding	GO:0072572	1	0	1	#NUM!	1	0	1	#NUM!
fumarylpyruvate hydrolase activity	GO:0034545	1	0	1	#NUM!	1	0	1	#NUM!
TFIIIC-class transcription factor complex binding	GO:0001156	1	0	1	#NUM!	1	0	1	#NUM!
glucosaminylgalactosylglucosylceramide beta-galactosyltransferase activity	GO:0047275	1	0	1	#NUM!	1	0	1	#NUM!
calcitonin receptor activity	GO:0004948	1	0	1	#NUM!	0	0	1	#VALUE!
8-oxo-dGTP phosphohydrolase activity	GO:0102490	0	0	1	#VALUE!	0	0	1	#VALUE!
DNA N-glycosylase activity	GO:0019104	6	0	1	#NUM!	6	0	1	#NUM!
RNA polymerase III general transcription initiation factor activity	GO:0000995	2	0	1	#NUM!	2	0	1	#NUM!
cyclic ADP-ribose hydrolase	GO:0061812	0	0	1	#VALUE!	0	0	1	#VALUE!
glutamine-fructose-6-phosphate transaminase (isomerizing) activity	GO:0004360	2	0	1	#NUM!	2	0	1	#NUM!
RNA polymerase II transcription corepressor binding	GO:0001226	1	0	1	#NUM!	1	0	1	#NUM!
amidase activity	GO:0004040	2	0	1	#NUM!	2	0	1	#NUM!
tubulin binding	GO:0015631	31	3	1	-0.0135861	31	1	0.358179	-1.08112
N-acetylglucosamine-1-phosphodiester alpha-N-acetylglucosaminidase activity	GO:0003944	1	0	1	#NUM!	1	0	1	#NUM!
endoribonuclease activity, cleaving siRNA-paired mRNA	GO:0070551	1	0	1	#NUM!	1	0	1	#NUM!
NAD+ nucleotidase, cyclic ADP-ribose generating	GO:0061809	0	0	1	#VALUE!	0	0	1	#VALUE!
adenylylsulfate kinase activity	GO:0004020	1	0	1	#NUM!	1	0	1	#NUM!
protein-lysine 6-oxidase activity	GO:0004720	3	0	1	#NUM!	3	0	1	#NUM!
F-box domain binding	GO:1990444	1	0	1	#NUM!	1	0	1	#NUM!
protein tyrosine/threonine phosphatase activity	GO:0008330	3	0	1	#NUM!	3	0	1	#NUM!
fucosyltransferase activity	GO:0008417	2	0	1	#NUM!	2	1	0.181162	1.65972
hydrolase activity, hydrolyzing O-glycosyl compounds	GO:0004553	3	0	1	#NUM!	3	0	1	#NUM!
signal recognition particle binding	GO:0005047	3	0	1	#NUM!	3	0	1	#NUM!
myosin II binding	GO:0045159	5	0	1	#NUM!	5	0	1	#NUM!
asialoglycoprotein receptor activity	GO:0004873	0	0	1	#VALUE!	0	0	1	#VALUE!
unmethylated CpG binding	GO:0045322	1	0	1	#NUM!	1	0	1	#NUM!
integrin binding involved in cell-matrix adhesion	GO:0098640	0	0	1	#VALUE!	0	0	1	#VALUE!
receptor activator activity	GO:0030546	2	0	1	#NUM!	2	0	1	#NUM!
serine-pyruvate transaminase activity	GO:0004760	0	0	1	#VALUE!	0	0	1	#VALUE!
11-beta-hydroxysteroid dehydrogenase (NADP+) activity	GO:0070524	1	0	1	#NUM!	1	0	1	#NUM!
signaling pattern recognition receptor activity	GO:0008329	4	0	1	#NUM!	4	0	1	#NUM!
tRNA (cytosine-5-)-methyltransferase activity	GO:0016428	1	0	1	#NUM!	1	0	1	#NUM!
piRNA binding	GO:0034584	1	0	1	#NUM!	2	0	1	#NUM!
fucosylgalactoside 3-alpha-galactosyltransferase activity	GO:0004381	1	0	1	#NUM!	1	0	1	#NUM!
threonine synthase activity	GO:0004795	1	0	1	#NUM!	1	0	1	#NUM!
cAMP-dependent protein kinase inhibitor activity	GO:0004862	5	0	1	#NUM!	5	0	1	#NUM!
glutathione hydrolase activity	GO:0036374	1	0	1	#NUM!	1	0	1	#NUM!
exo-alpha-(2->3)-sialidase activity	GO:0052794	1	0	1	#NUM!	2	0	1	#NUM!
beta-2-microglobulin binding	GO:0030881	2	0	1	#NUM!	2	0	1	#NUM!
argininosuccinate lyase activity	GO:0004056	1	0	1	#NUM!	1	0	1	#NUM!
VEGF-B-activated receptor activity	GO:0036327	1	0	1	#NUM!	1	0	1	#NUM!
poly(ADP-ribose) glycohydrolase activity	GO:0004649	1	0	1	#NUM!	1	0	1	#NUM!
phospholipase A2 activity consuming 1,2-dioleoylphosphatidylethanolamine)	GO:0102568	6	0	1	#NUM!	6	0	1	#NUM!
hydrolase activity, hydrolyzing N-glycosyl compounds	GO:0016799	1	0	1	#NUM!	1	0	1	#NUM!
ethanolaminephosphotransferase activity	GO:0004307	1	0	1	#NUM!	1	0	1	#NUM!
polynucleotide adenylyltransferase activity	GO:0004652	2	0	1	#NUM!	3	0	1	#NUM!
4-aminobutyrate transaminase activity	GO:0003867	1	0	1	#NUM!	1	0	1	#NUM!
2,3-diketo-5-methylthiopentyl-1-phosphate enolase activity	GO:0043715	1	0	1	#NUM!	1	0	1	#NUM!
ATPase inhibitor activity	GO:0042030	3	0	1	#NUM!	3	1	0.259053	1.25425
glyceraldehyde-3-phosphate dehydrogenase (NAD+) (non-phosphorylating) activity	GO:0043878	3	0	1	#NUM!	3	0	1	#NUM!
sulfate adenylyltransferase (ATP) activity	GO:0004781	1	0	1	#NUM!	1	0	1	#NUM!
glutamate-ammonia ligase activity	GO:0004356	1	0	1	#NUM!	1	0	1	#NUM!
molybdopterin cofactor binding	GO:0043546	3	0	1	#NUM!	3	0	1	#NUM!
tRNA methyltransferase activity	GO:0008175	2	0	1	#NUM!	2	0	1	#NUM!
RS domain binding	GO:0050733	4	0	1	#NUM!	4	0	1	#NUM!
biotin-[acetyl-CoA-carboxylase] ligase activity	GO:0004077	1	0	1	#NUM!	1	0	1	#NUM!
gamma-glutamyl carboxylase activity	GO:0008488	0	0	1	#VALUE!	0	0	1	#VALUE!
inositol diphosphate pentakisphosphate diphosphatase activity	GO:0052842	3	0	1	#NUM!	3	0	1	#NUM!
SUMO polymer binding	GO:0032184	5	0	1	#NUM!	5	0	1	#NUM!
nitrate reductase activity	GO:0008940	1	0	1	#NUM!	1	0	1	#NUM!
calcidiol binding	GO:1902118	0	0	1	#VALUE!	0	0	1	#VALUE!
delta-catenin binding	GO:0070097	3	0	1	#NUM!	3	0	1	#NUM!
L-serine ammonia-lyase activity	GO:0003941	1	0	1	#NUM!	1	0	1	#NUM!
phosphatidylethanolamine binding	GO:0008429	3	0	1	#NUM!	4	1	0.329546	0.966573
secondary active organic cation transmembrane transporter activity	GO:0008513	0	0	1	#VALUE!	0	0	1	#VALUE!
exoribonuclease activity, producing 5'-phosphomonoesters	GO:0016896	1	0	1	#NUM!	1	0	1	#NUM!
secretin receptor activity	GO:0015055	0	0	1	#VALUE!	0	0	1	#VALUE!
oxytocin receptor binding	GO:0031855	0	0	1	#VALUE!	0	0	1	#VALUE!
D5 dopamine receptor binding	GO:0031752	2	0	1	#NUM!	2	0	1	#NUM!
DNA clamp unloader activity	GO:0061860	1	0	1	#NUM!	1	0	1	#NUM!
sphingomyelin synthase activity	GO:0033188	1	0	1	#NUM!	1	0	1	#NUM!
interleukin-2 receptor binding	GO:0005134	2	0	1	#NUM!	2	0	1	#NUM!
drug transmembrane transporter activity	GO:0015238	1	0	1	#NUM!	1	0	1	#NUM!
uridylate kinase activity	GO:0009041	1	0	1	#NUM!	1	0	1	#NUM!
exodeoxyribonuclease III activity	GO:0008853	4	0	1	#NUM!	4	0	1	#NUM!
methenyltetrahydrofolate cyclohydrolase activity	GO:0004477	1	0	1	#NUM!	1	0	1	#NUM!
endodeoxyribonuclease activity	GO:0004520	6	0	1	#NUM!	6	0	1	#NUM!
sodium-dependent phosphate transmembrane transporter activity	GO:0015321	0	0	1	#VALUE!	0	0	1	#VALUE!
acyl binding	GO:0000035	1	0	1	#NUM!	1	0	1	#NUM!
inorganic diphosphatase activity	GO:0004427	1	0	1	#NUM!	1	0	1	#NUM!
3-hydroxyoctanoyl-[acyl-carrier-protein] dehydratase activity	GO:0047451	1	0	1	#NUM!	1	0	1	#NUM!
translation release factor activity, codon specific	GO:0016149	1	0	1	#NUM!	1	0	1	#NUM!
ribonuclease activity	GO:0004540	6	0	1	#NUM!	6	0	1	#NUM!
nitric-oxide synthase binding	GO:0050998	10	1	1	0.0192037	10	1	1	0.0502818
cation binding	GO:0043169	2	0	1	#NUM!	2	0	1	#NUM!
platelet-derived growth factor alpha-receptor activity	GO:0005018	1	0	1	#NUM!	1	0	1	#NUM!
3-chloroallyl aldehyde dehydrogenase activity	GO:0004028	2	0	1	#NUM!	2	0	1	#NUM!
mevalonate kinase activity	GO:0004496	1	0	1	#NUM!	1	0	1	#NUM!
pyrimidine ribonucleotide binding	GO:0032557	1	0	1	#NUM!	1	0	1	#NUM!
cystathionine gamma-lyase activity	GO:0004123	1	0	1	#NUM!	1	0	1	#NUM!
granulocyte macrophage colony-stimulating factor receptor binding	GO:0005129	0	0	1	#VALUE!	0	0	1	#VALUE!
S-formylglutathione hydrolase activity	GO:0018738	1	0	1	#NUM!	1	0	1	#NUM!
cation channel activity	GO:0005261	2	0	1	#NUM!	2	0	1	#NUM!
glutaminyl-tRNA synthase (glutamine-hydrolyzing) activity	GO:0050567	2	0	1	#NUM!	2	0	1	#NUM!
amyloid-beta binding	GO:0001540	40	4	1	0.0192037	41	4	0.79399	0.0255892
fructokinase activity	GO:0008865	2	0	1	#NUM!	1	0	1	#NUM!
chloride channel inhibitor activity	GO:0019869	7	0	1	#NUM!	7	0	1	#NUM!
rhodopsin kinase activity	GO:0050254	1	0	1	#NUM!	1	0	1	#NUM!
cytochrome-b5 reductase activity, acting on NAD(P)H	GO:0004128	3	0	1	#NUM!	3	0	1	#NUM!
N-acylphosphatidylethanolamine-specific phospholipase D activity	GO:0070290	1	0	1	#NUM!	1	0	1	#NUM!
sterol response element binding	GO:0032810	2	0	1	#NUM!	2	0	1	#NUM!
cation transmembrane transporter activity	GO:0008324	1	0	1	#NUM!	1	0	1	#NUM!
neuregulin receptor activity	GO:0038131	1	0	1	#NUM!	1	0	1	#NUM!
interleukin-1 receptor antagonist activity	GO:0005152	0	0	1	#VALUE!	0	0	1	#VALUE!
gap junction channel activity	GO:0005243	0	0	1	#VALUE!	1	0	1	#NUM!
neurotransmitter receptor activity involved in regulation of presynaptic cytosolic calcium ion concentration	GO:0099582	1	0	1	#NUM!	1	0	1	#NUM!
phospholipase D activator activity	GO:1990583	1	0	1	#NUM!	1	0	1	#NUM!
rRNA (uridine-N3-)-methyltransferase activity	GO:0070042	0	0	1	#VALUE!	0	0	1	#VALUE!
L-leucine transaminase activity	GO:0052654	2	0	1	#NUM!	2	0	1	#NUM!
syntaxin-3 binding	GO:0030348	2	0	1	#NUM!	2	0	1	#NUM!
calcium-dependent protein serine/threonine phosphatase regulator activity	GO:0008597	2	0	1	#NUM!	2	0	1	#NUM!
modification-dependent protein binding	GO:0140030	1	0	1	#NUM!	1	0	1	#NUM!
protein deacetylase activity	GO:0033558	7	0	1	#NUM!	7	0	1	#NUM!
inositol hexakisphosphate kinase activity	GO:0000828	2	0	1	#NUM!	2	0	1	#NUM!
neuropeptide binding	GO:0042923	1	0	1	#NUM!	1	0	1	#NUM!
ligand-gated ion channel activity involved in regulation of presynaptic membrane potential	GO:0099507	1	0	1	#NUM!	1	0	1	#NUM!
procollagen galactosyltransferase activity	GO:0050211	2	0	1	#NUM!	2	0	1	#NUM!
N6-isopentenyladenosine methylthiotransferase activity	GO:0035597	1	0	1	#NUM!	1	0	1	#NUM!
ribonuclease E activity	GO:0008995	1	0	1	#NUM!	1	0	1	#NUM!
inositol-1,4-bisphosphate 1-phosphatase activity	GO:0004441	1	0	1	#NUM!	1	0	1	#NUM!
methylenetetrahydrofolate dehydrogenase (NAD+) activity	GO:0004487	1	0	1	#NUM!	1	0	1	#NUM!
carbohydrate derivative binding	GO:0097367	2	0	1	#NUM!	2	0	1	#NUM!
prostaglandin-F synthase activity	GO:0047017	2	0	1	#NUM!	2	0	1	#NUM!
transmembrane transporter activity	GO:0022857	21	2	1	-0.0295864	19	1	1	-0.591572
phosphatidylcholine transporter activity	GO:0008525	5	0	1	#NUM!	5	0	1	#NUM!
UDP-xylose transmembrane transporter activity	GO:0005464	0	0	1	#VALUE!	0	0	1	#VALUE!
AF-1 domain binding	GO:0050683	1	0	1	#NUM!	1	0	1	#NUM!
cannabinoid receptor activity	GO:0004949	0	0	1	#VALUE!	1	0	1	#NUM!
S-adenosyl-L-methionine:beta-alanine N-methyltransferase activity	GO:0102707	0	0	1	#VALUE!	0	0	1	#VALUE!
dolichyl pyrophosphate Glc1Man9GlcNAc2 alpha-1,3-glucosyltransferase activity	GO:0042283	1	0	1	#NUM!	1	0	1	#NUM!
U6atac snRNA binding	GO:0030624	1	0	1	#NUM!	1	0	1	#NUM!
platelet-activating factor acetyltransferase activity	GO:0047179	2	0	1	#NUM!	2	0	1	#NUM!
bis(5'-adenosyl)-triphosphatase activity	GO:0047710	1	0	1	#NUM!	1	0	1	#NUM!
(S)-3-amino-2-methylpropionate transaminase activity	GO:0047298	1	0	1	#NUM!	1	0	1	#NUM!
steroid 7-alpha-hydroxylase activity	GO:0008387	1	0	1	#NUM!	1	0	1	#NUM!
tyrosine binding	GO:0072545	0	0	1	#VALUE!	0	0	1	#VALUE!
[heparan sulfate]-glucosamine 3-sulfotransferase 1 activity	GO:0008467	0	0	1	#VALUE!	1	0	1	#NUM!
lysophosphatidic acid receptor activity	GO:0070915	1	0	1	#NUM!	1	0	1	#NUM!
extracellularly glycine-gated chloride channel activity	GO:0016934	1	0	1	#NUM!	1	0	1	#NUM!
intracellular cAMP-activated cation channel activity	GO:0005222	3	0	1	#NUM!	3	0	1	#NUM!
type 1 neuromedin U receptor binding	GO:0031839	1	0	1	#NUM!	1	0	1	#NUM!
interleukin-27 receptor binding	GO:0045523	1	0	1	#NUM!	1	0	1	#NUM!
LBD domain binding	GO:0050693	3	0	1	#NUM!	3	0	1	#NUM!
glutamate-cysteine ligase catalytic subunit binding	GO:0035226	1	0	1	#NUM!	1	0	1	#NUM!
NAD(P)H oxidase activity	GO:0016174	2	0	1	#NUM!	2	0	1	#NUM!
glycosylceramidase activity	GO:0017042	1	0	1	#NUM!	0	0	1	#VALUE!
interleukin-12 receptor binding	GO:0005143	1	0	1	#NUM!	1	0	1	#NUM!
mannose-1-phosphate guanylyltransferase activity	GO:0004475	1	0	1	#NUM!	1	0	1	#NUM!
sarcosine oxidase activity	GO:0008115	1	0	1	#NUM!	1	0	1	#NUM!
gap junction channel activity involved in AV node cell-bundle of His cell electrical coupling	GO:0086077	1	0	1	#NUM!	1	0	1	#NUM!
IgA binding	GO:0019862	0	0	1	#VALUE!	0	0	1	#VALUE!
cholesterol O-acyltransferase activity	GO:0034736	2	0	1	#NUM!	2	0	1	#NUM!
collagen fibril binding	GO:0098633	1	0	1	#NUM!	1	0	1	#NUM!
glycerophosphoinositol glycerophosphodiesterase activity	GO:0047395	1	0	1	#NUM!	1	0	1	#NUM!
thyroid-stimulating hormone receptor activity	GO:0004996	1	0	1	#NUM!	1	0	1	#NUM!
RNA strand annealing activity	GO:0033592	5	0	1	#NUM!	5	0	1	#NUM!
ceramide kinase activity	GO:0001729	2	0	1	#NUM!	2	0	1	#NUM!
melatonin binding	GO:1904408	1	0	1	#NUM!	1	0	1	#NUM!
D-erythro-sphingosine kinase activity	GO:0017050	0	0	1	#VALUE!	0	0	1	#VALUE!
Rab guanyl-nucleotide exchange factor activity	GO:0017112	16	1	1	-0.4508	16	0	0.391686	#NUM!
[protein]-3-O-(N-acetyl-D-glucosaminyl)-L-serine O-N-acetyl-alpha-D-glucosaminase activity	GO:0102167	1	0	1	#NUM!	1	0	1	#NUM!
L-ornithine transmembrane transporter activity	GO:0000064	0	0	1	#VALUE!	0	0	1	#VALUE!
phytanoyl-CoA dioxygenase activity	GO:0048244	1	0	1	#NUM!	1	0	1	#NUM!
calcium activated cation channel activity	GO:0005227	1	0	1	#NUM!	1	0	1	#NUM!
acireductone synthase activity	GO:0043874	1	0	1	#NUM!	1	0	1	#NUM!
beta-1,3-galactosyl-O-glycosyl-glycoprotein beta-1,3-N-acetylglucosaminyltransferase activity	GO:0047223	1	0	1	#NUM!	1	0	1	#NUM!
sulfurtransferase activity	GO:0016783	1	0	1	#NUM!	1	0	1	#NUM!
DNA hairpin binding	GO:0032448	1	0	1	#NUM!	1	0	1	#NUM!
adenylate cyclase binding	GO:0008179	6	0	1	#NUM!	6	0	1	#NUM!
epidermal growth factor binding	GO:0048408	2	0	1	#NUM!	2	0	1	#NUM!
myosin II heavy chain binding	GO:0032038	1	0	1	#NUM!	1	1	0.0950961	2.35287
testosterone 17-beta-dehydrogenase (NADP+) activity	GO:0047045	2	0	1	#NUM!	2	0	1	#NUM!
protein adenylyltransferase activity	GO:0070733	1	0	1	#NUM!	1	0	1	#NUM!
thiamine pyrophosphate binding	GO:0030976	4	0	1	#NUM!	4	0	1	#NUM!
NAD DNA ADP-ribosyltransferase activity	GO:0140294	1	0	1	#NUM!	1	0	1	#NUM!
dimethylargininase activity	GO:0016403	1	0	1	#NUM!	1	0	1	#NUM!
voltage-gated sodium channel activity involved in bundle of His cell action potential	GO:0086061	1	0	1	#NUM!	1	0	1	#NUM!
galactoside binding	GO:0016936	1	0	1	#NUM!	2	0	1	#NUM!
peroxisome matrix targeting signal-2 binding	GO:0005053	1	0	1	#NUM!	1	0	1	#NUM!
alpha-1,6-mannosylglycoprotein 6-beta-N-acetylglucosaminyltransferase activity	GO:0030144	1	0	1	#NUM!	1	0	1	#NUM!
acetoacetate-CoA ligase activity	GO:0030729	1	0	1	#NUM!	1	0	1	#NUM!
threonine-type endopeptidase activity	GO:0004298	15	1	1	-0.386261	15	1	1	-0.355183
branched-chain-amino-acid transaminase activity	GO:0004084	2	0	1	#NUM!	2	0	1	#NUM!
voltage-gated sodium channel activity involved in cardiac muscle cell action potential	GO:0086006	1	0	1	#NUM!	1	0	1	#NUM!
carbon monoxide binding	GO:0070025	1	0	1	#NUM!	1	0	1	#NUM!
G-protein gamma-subunit binding	GO:0031682	2	0	1	#NUM!	2	0	1	#NUM!
TIR domain binding	GO:0070976	1	0	1	#NUM!	1	0	1	#NUM!
nucleoside triphosphate adenylate kinase activity	GO:0046899	2	0	1	#NUM!	2	0	1	#NUM!
holo-[acyl-carrier-protein] synthase activity	GO:0008897	1	0	1	#NUM!	1	0	1	#NUM!
mitochondrial ribosome binding	GO:0097177	2	0	1	#NUM!	2	0	1	#NUM!
lithium ion binding	GO:0031403	1	0	1	#NUM!	1	0	1	#NUM!
acetylcholine receptor activity	GO:0015464	2	0	1	#NUM!	1	0	1	#NUM!
argininosuccinate synthase activity	GO:0004055	1	0	1	#NUM!	1	0	1	#NUM!
snRNP binding	GO:0070990	2	0	1	#NUM!	2	0	1	#NUM!
phospholipid-hydroperoxide glutathione peroxidase activity	GO:0047066	1	0	1	#NUM!	1	0	1	#NUM!
dGTP phosphohydrolase activity	GO:0102491	0	0	1	#VALUE!	0	0	1	#VALUE!
RNA lariat debranching enzyme activator activity	GO:0061632	1	0	1	#NUM!	1	0	1	#NUM!
linoleic acid epoxygenase activity	GO:0071614	1	0	1	#NUM!	1	0	1	#NUM!
erythropoietin receptor activity	GO:0004900	1	0	1	#NUM!	1	0	1	#NUM!
adenylate kinase activity	GO:0004017	6	0	1	#NUM!	6	0	1	#NUM!
sphingomyelin phosphodiesterase D activity	GO:0050290	1	0	1	#NUM!	1	0	1	#NUM!
beta-galactosyl-N-acetylglucosaminylgalactosylglucosyl-ceramide beta-1,3-acetylglucosaminyltransferase activity	GO:0008457	1	0	1	#NUM!	1	0	1	#NUM!
steroid sulfotransferase activity	GO:0050294	0	0	1	#VALUE!	0	0	1	#VALUE!
ADP-ribosylserine hydrolase activity	GO:0140292	1	0	1	#NUM!	1	0	1	#NUM!
structural constituent of postsynaptic intermediate filament cytoskeleton	GO:0099184	1	0	1	#NUM!	1	0	1	#NUM!
type 1 galanin receptor binding	GO:0031764	1	0	1	#NUM!	1	0	1	#NUM!
acid sphingomyelin phosphodiesterase activity	GO:0061750	1	0	1	#NUM!	1	0	1	#NUM!
phosphatidylinositol-4-phosphate phosphatase activity	GO:0043812	1	0	1	#NUM!	1	0	1	#NUM!
D1 dopamine receptor binding	GO:0031748	7	0	1	#NUM!	7	0	1	#NUM!
ribulose-phosphate 3-epimerase activity	GO:0004750	1	0	1	#NUM!	1	0	1	#NUM!
receptor-receptor interaction	GO:0090722	1	0	1	#NUM!	1	0	1	#NUM!
3'-5' RNA helicase activity	GO:0034458	1	0	1	#NUM!	1	0	1	#NUM!
AP-3 adaptor complex binding	GO:0035651	1	0	1	#NUM!	1	0	1	#NUM!
pyrimidine nucleotide binding	GO:0019103	0	0	1	#VALUE!	1	0	1	#NUM!
L-fucose mutarotase activity	GO:0036373	0	0	1	#VALUE!	0	0	1	#VALUE!
organic anion transmembrane transporter activity	GO:0008514	1	0	1	#NUM!	1	0	1	#NUM!
long-chain fatty acyl-CoA binding	GO:0036042	4	0	1	#NUM!	4	0	1	#NUM!
dolichol kinase activity	GO:0004168	1	0	1	#NUM!	1	0	1	#NUM!
diolein transacylation activity	GO:0051265	1	0	1	#NUM!	1	0	1	#NUM!
phosphatidylinositol bisphosphate binding	GO:1902936	2	0	1	#NUM!	2	0	1	#NUM!
SUMO-specific endopeptidase activity	GO:0070139	1	0	1	#NUM!	1	0	1	#NUM!
3-oxoacyl-[acyl-carrier-protein] reductase (NADPH) activity	GO:0004316	1	0	1	#NUM!	1	0	1	#NUM!
nuclear localization sequence binding	GO:0008139	19	1	1	-0.62265	19	1	1	-0.591572
small molecule binding	GO:0036094	0	0	1	#VALUE!	0	0	1	#VALUE!
heparin binding	GO:0008201	59	5	1	-0.146311	57	7	0.491908	0.255726
N-acetylneuraminate lyase activity	GO:0008747	1	0	1	#NUM!	1	0	1	#NUM!
interleukin-1, type II receptor binding	GO:0005151	0	0	1	#VALUE!	0	0	1	#VALUE!
peptide binding	GO:0042277	12	1	1	-0.163118	11	1	1	-0.0450284
phosphoserine phosphatase activity	GO:0004647	3	0	1	#NUM!	3	0	1	#NUM!
low voltage-gated calcium channel activity	GO:0008332	1	0	1	#NUM!	1	0	1	#NUM!
S-(hydroxymethyl)glutathione dehydrogenase activity	GO:0051903	2	0	1	#NUM!	2	0	1	#NUM!
testosterone dehydrogenase (NAD+) activity	GO:0047035	1	0	1	#NUM!	1	0	1	#NUM!
water channel activity	GO:0015250	1	0	1	#NUM!	1	0	1	#NUM!
oxidoreductase activity, acting on a sulfur group of donors, disulfide as acceptor	GO:0016671	1	0	1	#NUM!	1	0	1	#NUM!
neurotrophin receptor activity	GO:0005030	2	0	1	#NUM!	2	0	1	#NUM!
beta-N-acetylglucosaminidase activity	GO:0016231	1	0	1	#NUM!	1	0	1	#NUM!
NAD(P)+ nucleosidase activity	GO:0050135	0	0	1	#VALUE!	0	0	1	#VALUE!
estrogen response element binding	GO:0034056	1	0	1	#NUM!	1	0	1	#NUM!
oxidoreductase activity, acting on diphenols and related substances as donors	GO:0016679	0	0	1	#VALUE!	0	0	1	#VALUE!
decanoate-CoA ligase activity	GO:0102391	4	0	1	#NUM!	4	0	1	#NUM!
deaminase activity	GO:0019239	1	0	1	#NUM!	1	0	1	#NUM!
serpin family protein binding	GO:0097655	1	0	1	#NUM!	1	0	1	#NUM!
peptide-O-fucosyltransferase activity	GO:0046922	0	0	1	#VALUE!	0	0	1	#VALUE!
1,4-alpha-glucan branching enzyme activity (using a glucosylated glycogenin as primer for glycogen synthesis)	GO:0102752	1	0	1	#NUM!	1	0	1	#NUM!
beta-aspartyl-peptidase activity	GO:0008798	1	0	1	#NUM!	1	0	1	#NUM!
serine C-palmitoyltransferase activity	GO:0004758	1	0	1	#NUM!	1	0	1	#NUM!
dihydropyrimidine dehydrogenase (NADP+) activity	GO:0017113	1	0	1	#NUM!	1	0	1	#NUM!
fatty acid transmembrane transporter activity	GO:0015245	1	0	1	#NUM!	1	0	1	#NUM!
lipopolysaccharide binding	GO:0001530	14	1	1	-0.317269	15	3	0.165292	0.743429
transketolase activity	GO:0004802	2	0	1	#NUM!	1	0	1	#NUM!
SET domain binding	GO:0070984	1	0	1	#NUM!	1	0	1	#NUM!
calcitonin gene-related peptide receptor activity	GO:0001635	2	0	1	#NUM!	1	0	1	#NUM!
heparosan-N-sulfate-glucuronate 5-epimerase activity	GO:0047464	1	0	1	#NUM!	1	0	1	#NUM!
phosphopantothenoylcysteine decarboxylase activity	GO:0004633	0	0	1	#VALUE!	0	0	1	#VALUE!
guanosine-5'-triphosphate,3'-diphosphate diphosphatase activity	GO:0008894	1	0	1	#NUM!	1	0	1	#NUM!
vascular endothelial growth factor receptor 3 binding	GO:0043185	0	0	1	#VALUE!	0	0	1	#VALUE!
U3 snoRNA binding	GO:0034511	2	0	1	#NUM!	2	0	1	#NUM!
8-hydroxy-dADP phosphatase activity	GO:0044717	1	0	1	#NUM!	1	0	1	#NUM!
glycerol-3-phosphate dehydrogenase [NAD+] activity	GO:0004367	1	0	1	#NUM!	1	0	1	#NUM!
adenyl deoxyribonucleotide binding	GO:0032558	1	0	1	#NUM!	1	0	1	#NUM!
translation termination factor activity	GO:0008079	1	0	1	#NUM!	1	0	1	#NUM!
hyalurononglucosaminidase activity	GO:0004415	2	0	1	#NUM!	4	0	1	#NUM!
acetylgalactosaminyltransferase activity	GO:0008376	7	0	1	#NUM!	7	0	1	#NUM!
phenanthrene 9,10-monooxygenase activity	GO:0018636	3	0	1	#NUM!	3	0	1	#NUM!
phospholipase C activity	GO:0004629	5	0	1	#NUM!	5	0	1	#NUM!
porin activity	GO:0015288	4	0	1	#NUM!	4	0	1	#NUM!
xenobiotic transmembrane transporting ATPase activity	GO:0008559	1	0	1	#NUM!	1	0	1	#NUM!
cob(I)yrinic acid a,c-diamide adenosyltransferase activity	GO:0008817	0	0	1	#VALUE!	1	1	0.0950961	2.35287
pre-mRNA 3'-splice site binding	GO:0030628	4	0	1	#NUM!	4	0	1	#NUM!
metallodipeptidase activity	GO:0070573	0	0	1	#VALUE!	0	0	1	#VALUE!
folic acid receptor activity	GO:0061714	1	0	1	#NUM!	1	0	1	#NUM!
protein-cysteine S-palmitoyltransferase activity	GO:0019706	10	1	1	0.0192037	11	1	1	-0.0450284
ribonuclease P activity	GO:0004526	6	0	1	#NUM!	6	0	1	#NUM!
translation activator activity	GO:0008494	6	0	1	#NUM!	6	0	1	#NUM!
copper-dependent protein binding	GO:0032767	2	0	1	#NUM!	2	0	1	#NUM!
dolichyl-pyrophosphate Man7GlcNAc2 alpha-1,6-mannosyltransferase activity	GO:0052824	1	0	1	#NUM!	1	0	1	#NUM!
acyl carrier activity	GO:0000036	1	0	1	#NUM!	1	0	1	#NUM!
N-acetylglucosaminyl-proteoglycan 4-beta-glucuronosyltransferase activity	GO:0050509	1	0	1	#NUM!	1	0	1	#NUM!
inositol-1,4,5-trisphosphate 5-phosphatase activity	GO:0052658	2	0	1	#NUM!	1	0	1	#NUM!
alkylbase DNA N-glycosylase activity	GO:0003905	1	0	1	#NUM!	1	0	1	#NUM!
voltage-gated sodium channel activity involved in SA node cell action potential	GO:0086063	1	0	1	#NUM!	1	0	1	#NUM!
riboflavin kinase activity	GO:0008531	1	0	1	#NUM!	1	0	1	#NUM!
glycerol transmembrane transporter activity	GO:0015168	1	0	1	#NUM!	1	0	1	#NUM!
inositol monophosphate 3-phosphatase activity	GO:0052832	2	0	1	#NUM!	2	0	1	#NUM!
aminoacetone:oxygen oxidoreductase(deaminating) activity	GO:0052594	0	0	1	#VALUE!	0	0	1	#VALUE!
basal RNA polymerase II transcription machinery binding	GO:0001099	1	0	1	#NUM!	1	0	1	#NUM!
fucose binding	GO:0042806	0	0	1	#VALUE!	0	0	1	#VALUE!
homogentisate 1,2-dioxygenase activity	GO:0004411	0	0	1	#VALUE!	0	0	1	#VALUE!
poly-pyrimidine tract binding	GO:0008187	2	0	1	#NUM!	2	0	1	#NUM!
myosin light chain kinase activity	GO:0004687	3	0	1	#NUM!	3	0	1	#NUM!
cysteine-type carboxypeptidase activity	GO:0016807	2	0	1	#NUM!	2	0	1	#NUM!
N6-threonylcarbomyladenosine methylthiotransferase activity	GO:0035598	0	0	1	#VALUE!	0	0	1	#VALUE!
endopolyphosphatase activity	GO:0000298	3	0	1	#NUM!	3	0	1	#NUM!
retinol O-fatty-acyltransferase activity	GO:0050252	1	0	1	#NUM!	1	0	1	#NUM!
heme-transporting ATPase activity	GO:0015439	1	0	1	#NUM!	1	0	1	#NUM!
MHC class II protein binding	GO:0042289	4	0	1	#NUM!	4	1	0.329546	0.966573
bradykinin receptor binding	GO:0031711	0	0	1	#VALUE!	0	0	1	#VALUE!
catalase activity	GO:0004096	2	0	1	#NUM!	2	0	1	#NUM!
NAD-dependent histone deacetylase activity (H3-K14 specific)	GO:0032041	8	0	1	#NUM!	9	0	1	#NUM!
adenosylhomocysteinase activity	GO:0004013	1	0	1	#NUM!	1	0	1	#NUM!
solute:proton antiporter activity	GO:0015299	1	0	1	#NUM!	1	0	1	#NUM!
HNK-1 sulfotransferase activity	GO:0016232	1	0	1	#NUM!	1	0	1	#NUM!
tyrosine-tRNA ligase activity	GO:0004831	0	0	1	#VALUE!	0	0	1	#VALUE!
apolipoprotein receptor binding	GO:0034190	0	0	1	#VALUE!	0	0	1	#VALUE!
small conductance calcium-activated potassium channel activity	GO:0016286	1	0	1	#NUM!	1	0	1	#NUM!
receptor antagonist activity	GO:0048019	3	0	1	#NUM!	3	0	1	#NUM!
histone acetyltransferase activity	GO:0004402	21	2	1	-0.0295864	21	2	1	0.00149165
ubiquitin-protein transferase inhibitor activity	GO:0055105	1	0	1	#NUM!	1	0	1	#NUM!
steryl-beta-glucosidase activity	GO:0050295	1	0	1	#NUM!	1	0	1	#NUM!
cuprous ion binding	GO:1903136	4	0	1	#NUM!	4	0	1	#NUM!
recombinase activity	GO:0000150	1	0	1	#NUM!	1	0	1	#NUM!
lipoprotein particle receptor binding	GO:0070325	1	0	1	#NUM!	1	0	1	#NUM!
deoxyguanosine kinase activity	GO:0004138	1	0	1	#NUM!	1	0	1	#NUM!
inhibin binding	GO:0034711	3	0	1	#NUM!	3	0	1	#NUM!
translation repressor activity, mRNA regulatory element binding	GO:0000900	7	0	1	#NUM!	7	0	1	#NUM!
natriuretic peptide receptor activity	GO:0016941	1	0	1	#NUM!	1	0	1	#NUM!
4-hydroxyphenylpyruvate dioxygenase activity	GO:0003868	0	0	1	#VALUE!	0	0	1	#VALUE!
ribokinase activity	GO:0004747	1	0	1	#NUM!	1	0	1	#NUM!
ornithine decarboxylase activity	GO:0004586	2	0	1	#NUM!	2	0	1	#NUM!
alpha-amylase activity	GO:0004556	1	0	1	#NUM!	1	0	1	#NUM!
tumor necrosis factor receptor superfamily binding	GO:0032813	1	0	1	#NUM!	1	0	1	#NUM!
type 2 hypocretin receptor binding	GO:0031772	1	0	1	#NUM!	1	0	1	#NUM!
H4 histone acetyltransferase activity	GO:0010485	6	0	1	#NUM!	7	0	1	#NUM!
retromer complex binding	GO:1905394	2	0	1	#NUM!	2	0	1	#NUM!
lipase inhibitor activity	GO:0055102	1	0	1	#NUM!	1	0	1	#NUM!
mitochondrial proton-transporting ATP synthase complex binding	GO:0140260	1	0	1	#NUM!	1	0	1	#NUM!
guanine/thymine mispair binding	GO:0032137	2	0	1	#NUM!	2	0	1	#NUM!
3-oxo-arachidoyl-CoA synthase activity	GO:0102336	1	0	1	#NUM!	1	0	1	#NUM!
endoribonuclease activity, cleaving miRNA-paired mRNA	GO:0090624	2	0	1	#NUM!	2	0	1	#NUM!
ammonium transmembrane transporter activity	GO:0008519	1	0	1	#NUM!	1	0	1	#NUM!
cholest-5-ene-3-beta,7-alpha-diol 3-beta-dehydrogenase activity	GO:0047016	0	0	1	#VALUE!	0	0	1	#VALUE!
neurotrophin binding	GO:0043121	2	0	1	#NUM!	2	0	1	#NUM!
G protein-coupled GABA receptor activity	GO:0004965	2	0	1	#NUM!	2	0	1	#NUM!
protein geranylgeranyltransferase activity	GO:0004661	1	0	1	#NUM!	1	0	1	#NUM!
methylumbelliferyl-acetate deacetylase activity	GO:0047374	1	0	1	#NUM!	2	0	1	#NUM!
guanylate cyclase activity	GO:0004383	3	0	1	#NUM!	3	0	1	#NUM!
preprotein binding	GO:0070678	1	0	1	#NUM!	1	0	1	#NUM!
inositol-1,3,4,5-tetrakisphosphate 5-phosphatase activity	GO:0052659	2	0	1	#NUM!	1	0	1	#NUM!
L-malate dehydrogenase activity	GO:0030060	3	0	1	#NUM!	3	0	1	#NUM!
protein disulfide isomerase activity	GO:0003756	7	0	1	#NUM!	7	0	1	#NUM!
type 3 galanin receptor binding	GO:0031766	1	0	1	#NUM!	1	0	1	#NUM!
single-stranded DNA-dependent ATP-dependent 3'-5' DNA helicase activity	GO:1990518	1	0	1	#NUM!	1	0	1	#NUM!
ubiquitin-specific protease activity involved in positive regulation of ERAD pathway	GO:1904454	1	0	1	#NUM!	1	0	1	#NUM!
glycosylated region protein binding	GO:0140081	1	0	1	#NUM!	1	0	1	#NUM!
D-amino-acid oxidase activity	GO:0003884	2	0	1	#NUM!	1	0	1	#NUM!
UTP:glucose-1-phosphate uridylyltransferase activity	GO:0003983	1	0	1	#NUM!	1	0	1	#NUM!
ganglioside GT1b binding	GO:1905576	1	0	1	#NUM!	1	0	1	#NUM!
insulin-activated receptor activity	GO:0005009	2	0	1	#NUM!	2	0	1	#NUM!
3-phosphoinositide-dependent protein kinase binding	GO:0043423	1	0	1	#NUM!	1	0	1	#NUM!
amine transmembrane transporter activity	GO:0005275	0	0	1	#VALUE!	0	0	1	#VALUE!
PH domain binding	GO:0042731	3	0	1	#NUM!	3	0	1	#NUM!
oligopeptide transmembrane transporter activity	GO:0035673	0	0	1	#VALUE!	0	0	1	#VALUE!
15-hydroxyprostaglandin-D dehydrogenase (NADP+) activity	GO:0047020	1	0	1	#NUM!	1	0	1	#NUM!
V2 vasopressin receptor binding	GO:0031896	1	0	1	#NUM!	1	0	1	#NUM!
[methionine synthase] reductase activity	GO:0030586	1	0	1	#NUM!	1	0	1	#NUM!
glycerone-phosphate O-acyltransferase activity	GO:0016287	1	0	1	#NUM!	1	0	1	#NUM!
acetylgalactosaminyl-O-glycosyl-glycoprotein beta-1,6-N-acetylglucosaminyltransferase activity	GO:0047225	0	0	1	#VALUE!	0	0	1	#VALUE!
1-acylglycerophosphocholine O-acyltransferase activity	GO:0047184	2	0	1	#NUM!	2	0	1	#NUM!
glyceraldehyde-3-phosphate dehydrogenase (NAD+) (phosphorylating) activity	GO:0004365	1	0	1	#NUM!	1	0	1	#NUM!
cyclic pyranopterin monophosphate synthase activity	GO:0061799	1	0	1	#NUM!	1	0	1	#NUM!
AMP deaminase activity	GO:0003876	1	0	1	#NUM!	1	0	1	#NUM!
poly(U)-specific exoribonuclease activity, producing 3' uridine cyclic phosphate ends	GO:1990838	1	0	1	#NUM!	1	0	1	#NUM!
phosphatidylethanolamine N-methyltransferase activity	GO:0004608	0	0	1	#VALUE!	0	0	1	#VALUE!
ribose-5-phosphate isomerase activity	GO:0004751	1	0	1	#NUM!	1	0	1	#NUM!
activin receptor activity, type II	GO:0016362	1	0	1	#NUM!	1	0	1	#NUM!
myosin binding	GO:0017022	13	1	1	-0.243161	13	1	1	-0.212082
C-X-C chemokine receptor activity	GO:0016494	1	0	1	#NUM!	1	0	1	#NUM!
8-oxo-7,8-dihydroguanosine triphosphate pyrophosphatase activity	GO:0008413	1	0	1	#NUM!	2	1	0.181162	1.65972
HLA-B specific inhibitory MHC class I receptor activity	GO:0030109	1	0	1	#NUM!	1	0	1	#NUM!
NADH pyrophosphatase activity	GO:0035529	3	0	1	#NUM!	3	0	1	#NUM!
calcium:sodium antiporter activity	GO:0005432	1	0	1	#NUM!	1	0	1	#NUM!
acyl-CoA hydrolase activity	GO:0047617	3	0	1	#NUM!	3	0	1	#NUM!
P-P-bond-hydrolysis-driven protein transmembrane transporter activity	GO:0015450	5	0	1	#NUM!	5	0	1	#NUM!
acrosin binding	GO:0032190	1	0	1	#NUM!	1	0	1	#NUM!
alpha-mannosidase activity	GO:0004559	3	0	1	#NUM!	3	0	1	#NUM!
toxic substance binding	GO:0015643	5	0	1	#NUM!	5	0	1	#NUM!
IkappaB kinase activity	GO:0008384	2	0	1	#NUM!	3	0	1	#NUM!
oxidoreductase activity, oxidizing metal ions, NAD or NADP as acceptor	GO:0016723	1	0	1	#NUM!	1	0	1	#NUM!
L-alanine transmembrane transporter activity	GO:0015180	2	0	1	#NUM!	2	1	0.181162	1.65972
arachidonate 5-lipoxygenase activity	GO:0004051	1	0	1	#NUM!	1	0	1	#NUM!
DNA primase activity	GO:0003896	2	0	1	#NUM!	2	0	1	#NUM!
prostaglandin E receptor activity	GO:0004957	1	0	1	#NUM!	1	0	1	#NUM!
dCTP diphosphatase activity	GO:0047840	1	0	1	#NUM!	1	0	1	#NUM!
dinucleotide insertion or deletion binding	GO:0032139	1	0	1	#NUM!	1	0	1	#NUM!
adrenergic receptor binding	GO:0031690	1	0	1	#NUM!	1	0	1	#NUM!
structural constituent of cell wall	GO:0005199	1	0	1	#NUM!	1	0	1	#NUM!
DNA nucleotidylexotransferase activity	GO:0003912	0	0	1	#VALUE!	0	0	1	#VALUE!
3-oxo-glutaryl-[acp] methyl ester reductase activity	GO:0102131	1	0	1	#NUM!	1	0	1	#NUM!
glucosylceramidase activity	GO:0004348	2	0	1	#NUM!	1	0	1	#NUM!
acetyltransferase activator activity	GO:0010698	3	0	1	#NUM!	3	0	1	#NUM!
apolipoprotein A-I binding	GO:0034186	2	0	1	#NUM!	2	0	1	#NUM!
serine-type peptidase activity	GO:0008236	9	0	1	#NUM!	10	1	1	0.0502818
glycine-gated chloride ion channel activity	GO:0022852	1	0	1	#NUM!	1	0	1	#NUM!
phosphoglucomutase activity	GO:0004614	2	0	1	#NUM!	2	0	1	#NUM!
SNAP receptor activity	GO:0005484	22	2	1	-0.0761064	23	2	1	-0.0894801
lipoprotein lipase activity	GO:0004465	2	0	1	#NUM!	1	0	1	#NUM!
tRNA-specific adenosine deaminase activity	GO:0008251	1	0	1	#NUM!	1	0	1	#NUM!
ganglioside galactosyltransferase activity	GO:0047915	1	0	1	#NUM!	1	0	1	#NUM!
indoleamine 2,3-dioxygenase activity	GO:0033754	0	0	1	#VALUE!	0	0	1	#VALUE!
glycine N-choloyltransferase activity	GO:0047963	0	0	1	#VALUE!	0	0	1	#VALUE!
uridine phosphorylase activity	GO:0004850	1	0	1	#NUM!	1	0	1	#NUM!
very long-chain fatty acid-CoA ligase activity	GO:0031957	5	0	1	#NUM!	5	0	1	#NUM!
tetrahydrobiopterin binding	GO:0034617	0	0	1	#VALUE!	0	0	1	#VALUE!
interferon-gamma receptor activity	GO:0004906	1	0	1	#NUM!	1	0	1	#NUM!
NAD-dependent histone deacetylase activity (H3-K18 specific)	GO:0097372	1	0	1	#NUM!	1	0	1	#NUM!
protein adenylylhydrolase activity	GO:0044603	1	0	1	#NUM!	1	0	1	#NUM!
3' overhang single-stranded DNA endodeoxyribonuclease activity	GO:1990599	1	0	1	#NUM!	1	0	1	#NUM!
glucose transmembrane transporter activity	GO:0005355	3	0	1	#NUM!	3	0	1	#NUM!
methionine adenosyltransferase activity	GO:0004478	1	0	1	#NUM!	1	0	1	#NUM!
peptide antigen-transporting ATPase activity	GO:0015433	1	0	1	#NUM!	2	0	1	#NUM!
leptomycin B binding	GO:1901707	1	0	1	#NUM!	1	0	1	#NUM!
methylenetetrahydrofolate dehydrogenase (NADP+) activity	GO:0004488	1	0	1	#NUM!	1	0	1	#NUM!
rDNA binding	GO:0000182	4	0	1	#NUM!	4	0	1	#NUM!
double-stranded DNA 3'-5' exodeoxyribonuclease activity	GO:0008311	2	0	1	#NUM!	2	0	1	#NUM!
cysteine dioxygenase activity	GO:0017172	0	0	1	#VALUE!	0	0	1	#VALUE!
GAF domain binding	GO:0036004	1	0	1	#NUM!	1	0	1	#NUM!
phosphoribosylaminoimidazole carboxylase activity	GO:0004638	1	0	1	#NUM!	1	0	1	#NUM!
L-cysteine desulfhydrase activity	GO:0080146	1	0	1	#NUM!	1	0	1	#NUM!
3-oxo-pimeloyl-[acp] methyl ester reductase activity	GO:0102132	1	0	1	#NUM!	1	0	1	#NUM!
oligosaccharide binding	GO:0070492	1	0	1	#NUM!	1	0	1	#NUM!
malate dehydrogenase (NADP+) activity	GO:0046554	1	0	1	#NUM!	1	0	1	#NUM!
protein-glycine ligase activity, initiating	GO:0070736	1	0	1	#NUM!	1	0	1	#NUM!
benzaldehyde dehydrogenase activity	GO:0019115	1	0	1	#NUM!	1	0	1	#NUM!
proton-exporting ATPase activity, phosphorylative mechanism	GO:0008553	6	0	1	#NUM!	6	0	1	#NUM!
glycerol channel activity	GO:0015254	0	0	1	#VALUE!	0	0	1	#VALUE!
L-threonine ammonia-lyase activity	GO:0004794	0	0	1	#VALUE!	0	0	1	#VALUE!
iron-sulfur cluster binding	GO:0051536	8	0	1	#NUM!	8	0	1	#NUM!
water transmembrane transporter activity	GO:0005372	1	0	1	#NUM!	1	0	1	#NUM!
phosphatidylinositol phosphate binding	GO:1901981	5	0	1	#NUM!	5	0	1	#NUM!
potassium channel activity	GO:0005267	8	0	1	#NUM!	9	2	0.20831	0.84879
acylphosphatase activity	GO:0003998	1	0	1	#NUM!	1	0	1	#NUM!
intermembrane ceramide transfer activity	GO:0120017	1	0	1	#NUM!	1	0	1	#NUM!
phenylpyruvate tautomerase activity	GO:0050178	1	0	1	#NUM!	1	0	1	#NUM!
peptidyl-histidine dioxygenase activity	GO:0036139	1	0	1	#NUM!	1	0	1	#NUM!
glutathione dehydrogenase (ascorbate) activity	GO:0045174	2	0	1	#NUM!	2	0	1	#NUM!
quinone binding	GO:0048038	3	0	1	#NUM!	3	0	1	#NUM!
ionotropic glutamate receptor activity	GO:0004970	2	0	1	#NUM!	2	0	1	#NUM!
BMP receptor binding	GO:0070700	2	0	1	#NUM!	2	0	1	#NUM!
3'-phosphoadenosine 5'-phosphosulfate binding	GO:0050656	0	0	1	#VALUE!	0	0	1	#VALUE!
formimidoyltetrahydrofolate cyclodeaminase activity	GO:0030412	1	0	1	#NUM!	0	0	1	#VALUE!
oxaloacetate decarboxylase activity	GO:0008948	1	0	1	#NUM!	1	0	1	#NUM!
1,4-alpha-glucan branching enzyme activity	GO:0003844	1	0	1	#NUM!	1	0	1	#NUM!
endogenous lipid antigen binding	GO:0030883	0	0	1	#VALUE!	0	0	1	#VALUE!
phosphatidylcholine-sterol O-acyltransferase activator activity	GO:0060228	2	0	1	#NUM!	2	0	1	#NUM!
N-acetylglucosaminyldiphosphodolichol N-acetylglucosaminyltransferase activity	GO:0004577	1	0	1	#NUM!	1	0	1	#NUM!
FAT10 activating enzyme activity	GO:0019780	1	0	1	#NUM!	1	0	1	#NUM!
type I interferon receptor binding	GO:0005132	1	0	1	#NUM!	1	0	1	#NUM!
single-strand selective uracil DNA N-glycosylase activity	GO:0017065	1	0	1	#NUM!	1	0	1	#NUM!
mercury ion binding	GO:0045340	1	0	1	#NUM!	1	0	1	#NUM!
nuclear export signal receptor activity	GO:0005049	9	0	1	#NUM!	9	0	1	#NUM!
Rac guanyl-nucleotide exchange factor activity	GO:0030676	8	0	1	#NUM!	7	0	1	#NUM!
glutathione oxidoreductase activity	GO:0097573	1	0	1	#NUM!	1	0	1	#NUM!
nerve growth factor binding	GO:0048406	3	0	1	#NUM!	3	1	0.259053	1.25425
DNA-3-methylguanine glycosylase activity	GO:0052822	1	0	1	#NUM!	1	0	1	#NUM!
telomeric G-quadruplex DNA binding	GO:0061849	1	0	1	#NUM!	1	0	1	#NUM!
dopachrome isomerase activity	GO:0004167	1	0	1	#NUM!	1	0	1	#NUM!
ATP adenylyltransferase activity	GO:0003877	1	0	1	#NUM!	1	0	1	#NUM!
mRNA CDS binding	GO:1990715	2	0	1	#NUM!	2	0	1	#NUM!
glutamate formimidoyltransferase activity	GO:0030409	1	0	1	#NUM!	0	0	1	#VALUE!
small ribosomal subunit rRNA binding	GO:0070181	7	0	1	#NUM!	7	0	1	#NUM!
TORC2 complex binding	GO:1904841	1	0	1	#NUM!	1	0	1	#NUM!
3-oxo-cerotoyl-CoA reductase activity	GO:0102342	1	0	1	#NUM!	1	0	1	#NUM!
peptidyl-asparagine 3-dioxygenase activity	GO:0036140	1	0	1	#NUM!	1	0	1	#NUM!
fructose-6-phosphate binding	GO:0070095	3	0	1	#NUM!	4	0	1	#NUM!
ganglioside GP1c binding	GO:1905577	1	0	1	#NUM!	1	0	1	#NUM!
DNA-(apurinic or apyrimidinic site) endonuclease activity	GO:0003906	7	0	1	#NUM!	7	0	1	#NUM!
myosin I binding	GO:0017024	0	0	1	#VALUE!	0	0	1	#VALUE!
calcium oxalate binding	GO:0046904	0	0	1	#VALUE!	0	0	1	#VALUE!
dolichyl pyrophosphate Man9GlcNAc2 alpha-1,3-glucosyltransferase activity	GO:0042281	1	0	1	#NUM!	1	0	1	#NUM!
S-methyl-5-thioribose-1-phosphate isomerase activity	GO:0046523	1	0	1	#NUM!	1	0	1	#NUM!
cyclic nucleotide binding	GO:0030551	2	0	1	#NUM!	2	0	1	#NUM!
pyrimidine deoxyribonucleotide binding	GO:0032556	1	0	1	#NUM!	1	0	1	#NUM!
protein-L-isoaspartate (D-aspartate) O-methyltransferase activity	GO:0004719	2	0	1	#NUM!	2	0	1	#NUM!
UDP-glucose:glycoprotein glucosyltransferase activity	GO:0003980	1	0	1	#NUM!	1	0	1	#NUM!
nucleoside-diphosphatase activity	GO:0017110	2	0	1	#NUM!	2	0	1	#NUM!
calcium-independent protein kinase C activity	GO:0004699	1	0	1	#NUM!	1	0	1	#NUM!
arginine decarboxylase activity	GO:0008792	1	0	1	#NUM!	1	0	1	#NUM!
chloride ion binding	GO:0031404	4	0	1	#NUM!	4	0	1	#NUM!
pyrimidine-specific mismatch base pair DNA N-glycosylase activity	GO:0008263	2	0	1	#NUM!	2	0	1	#NUM!
glutamine-phenylpyruvate transaminase activity	GO:0047316	1	0	1	#NUM!	1	0	1	#NUM!
galactosyltransferase activity	GO:0008378	8	0	1	#NUM!	8	0	1	#NUM!
arachidonate-CoA ligase activity	GO:0047676	1	0	1	#NUM!	1	0	1	#NUM!
hemoglobin binding	GO:0030492	1	0	1	#NUM!	2	0	1	#NUM!
polysaccharide binding	GO:0030247	4	0	1	#NUM!	3	0	1	#NUM!
O-phospho-L-serine:2-oxoglutarate aminotransferase activity	GO:0004648	1	0	1	#NUM!	1	0	1	#NUM!
phosphatidylserine decarboxylase activity	GO:0004609	2	0	1	#NUM!	2	0	1	#NUM!
cholesterol monooxygenase (side-chain-cleaving) activity	GO:0008386	0	0	1	#VALUE!	0	0	1	#VALUE!
N6-(1,2-dicarboxyethyl)AMP AMP-lyase (fumarate-forming) activity	GO:0004018	1	0	1	#NUM!	1	0	1	#NUM!
prostaglandin-D synthase activity	GO:0004667	2	0	1	#NUM!	2	0	1	#NUM!
mediator complex binding	GO:0036033	3	0	1	#NUM!	4	1	0.329546	0.966573
nitric-oxide synthase activity	GO:0004517	0	0	1	#VALUE!	0	0	1	#VALUE!
interleukin-9 receptor activity	GO:0004919	1	0	1	#NUM!	1	0	1	#NUM!
death receptor agonist activity	GO:0038177	1	0	1	#NUM!	0	0	1	#VALUE!
steroid hormone receptor binding	GO:0035258	1	0	1	#NUM!	1	0	1	#NUM!
N-acetyllactosamine synthase activity	GO:0003945	2	0	1	#NUM!	2	0	1	#NUM!
P2Y1 nucleotide receptor binding	GO:0031812	1	0	1	#NUM!	1	0	1	#NUM!
GMP synthase (glutamine-hydrolyzing) activity	GO:0003922	1	0	1	#NUM!	1	0	1	#NUM!
ceramide binding	GO:0097001	1	0	1	#NUM!	1	0	1	#NUM!
resveratrol binding	GO:1905594	1	0	1	#NUM!	1	0	1	#NUM!
BLOC-2 complex binding	GO:0036461	0	0	1	#VALUE!	0	0	1	#VALUE!
cGMP binding	GO:0030553	4	0	1	#NUM!	4	0	1	#NUM!
calcium, potassium:sodium antiporter activity	GO:0008273	0	0	1	#VALUE!	1	0	1	#NUM!
MHC protein binding	GO:0042287	1	0	1	#NUM!	1	0	1	#NUM!
clathrin adaptor activity	GO:0035615	6	0	1	#NUM!	6	0	1	#NUM!
phosphatidate cytidylyltransferase activity	GO:0004605	1	0	1	#NUM!	1	0	1	#NUM!
glucose:sodium symporter activity	GO:0005412	1	0	1	#NUM!	1	0	1	#NUM!
FAD binding	GO:0071949	16	1	1	-0.4508	16	2	0.659924	0.273425
deoxyribonuclease inhibitor activity	GO:0060703	1	0	1	#NUM!	1	0	1	#NUM!
chromatin insulator sequence binding	GO:0043035	1	0	1	#NUM!	1	0	1	#NUM!
phosphatidylcholine-sterol O-acyltransferase activity	GO:0004607	0	0	1	#VALUE!	0	0	1	#VALUE!
troponin T binding	GO:0031014	1	0	1	#NUM!	1	0	1	#NUM!
alpha-glucosidase activity	GO:0090599	1	0	1	#NUM!	1	0	1	#NUM!
RNA polymerase III type 3 promoter DNA binding	GO:0001032	2	0	1	#NUM!	2	0	1	#NUM!
G protein-coupled receptor kinase activity	GO:0004703	3	0	1	#NUM!	3	0	1	#NUM!
ADP-specific glucokinase activity	GO:0043843	1	0	1	#NUM!	1	0	1	#NUM!
vitamin binding	GO:0019842	1	0	1	#NUM!	1	0	1	#NUM!
Rho-dependent protein serine/threonine kinase activity	GO:0072518	1	0	1	#NUM!	1	0	1	#NUM!
fatty-acyl-CoA reductase (alcohol-forming) activity	GO:0080019	1	0	1	#NUM!	1	0	1	#NUM!
very-long-chain 3-hydroxyacyl-CoA dehydratase activity	GO:0102158	1	0	1	#NUM!	1	0	1	#NUM!
NADPH binding	GO:0070402	8	0	1	#NUM!	8	0	1	#NUM!
cobalamin binding	GO:0031419	1	0	1	#NUM!	3	1	0.259053	1.25425
malate transmembrane transporter activity	GO:0015140	0	0	1	#VALUE!	0	0	1	#VALUE!
benzodiazepine receptor activity	GO:0008503	2	0	1	#NUM!	2	0	1	#NUM!
NADH dehydrogenase activity	GO:0003954	2	0	1	#NUM!	2	0	1	#NUM!
2,4-dienoyl-CoA reductase (NADPH) activity	GO:0008670	1	0	1	#NUM!	1	0	1	#NUM!
aminopeptidase activity	GO:0004177	13	1	1	-0.243161	13	1	1	-0.212082
neuropeptide Y receptor binding	GO:0031841	1	0	1	#NUM!	1	0	1	#NUM!
dihydroorotate dehydrogenase activity	GO:0004152	1	0	1	#NUM!	1	0	1	#NUM!
isocitrate dehydrogenase (NADP+) activity	GO:0004450	2	0	1	#NUM!	2	0	1	#NUM!
prostaglandin transmembrane transporter activity	GO:0015132	1	0	1	#NUM!	1	1	0.0950961	2.35287
gap junction channel activity involved in bundle of His cell-Purkinje myocyte electrical coupling	GO:0086078	1	0	1	#NUM!	1	0	1	#NUM!
hormone binding	GO:0042562	3	0	1	#NUM!	3	0	1	#NUM!
chitin binding	GO:0008061	0	0	1	#VALUE!	0	0	1	#VALUE!
neurotransmitter receptor activity	GO:0030594	0	0	1	#VALUE!	0	0	1	#VALUE!
DNA-methyltransferase activity	GO:0009008	2	0	1	#NUM!	2	0	1	#NUM!
ethanolamine kinase activity	GO:0004305	2	0	1	#NUM!	3	0	1	#NUM!
aralkylamine N-acetyltransferase activity	GO:0004059	0	0	1	#VALUE!	0	0	1	#VALUE!
gap junction channel activity involved in cardiac conduction electrical coupling	GO:0086075	1	0	1	#NUM!	1	0	1	#NUM!
ATP-dependent 5'-3' DNA helicase activity	GO:0043141	4	0	1	#NUM!	4	0	1	#NUM!
neurexin family protein binding	GO:0042043	5	0	1	#NUM!	5	0	1	#NUM!
uridine-diphosphatase activity	GO:0045134	3	0	1	#NUM!	3	0	1	#NUM!
ribonuclease A activity	GO:0004522	1	0	1	#NUM!	1	0	1	#NUM!
anandamide amidohydrolase activity	GO:0103073	1	0	1	#NUM!	1	0	1	#NUM!
phenanthrene-9,10-epoxide hydrolase activity	GO:0019119	1	0	1	#NUM!	1	0	1	#NUM!
voltage-gated potassium channel activity involved in cardiac muscle cell action potential repolarization	GO:0086008	1	0	1	#NUM!	1	0	1	#NUM!
acyl-CoA oxidase activity	GO:0003997	1	0	1	#NUM!	1	0	1	#NUM!
wide pore channel activity	GO:0022829	2	0	1	#NUM!	2	0	1	#NUM!
voltage-gated potassium channel activity involved in SA node cell action potential depolarization	GO:0086041	1	0	1	#NUM!	1	0	1	#NUM!
sulfatide binding	GO:0120146	1	0	1	#NUM!	1	0	1	#NUM!
dopamine receptor binding	GO:0050780	1	0	1	#NUM!	1	0	1	#NUM!
protein-disulfide reductase (glutathione) activity	GO:0019153	1	0	1	#NUM!	1	0	1	#NUM!
medium-chain acyl-CoA hydrolase activity	GO:0052815	1	0	1	#NUM!	1	0	1	#NUM!
alcohol dehydrogenase (NAD) activity	GO:0004022	2	0	1	#NUM!	2	0	1	#NUM!
proteoglycan sulfotransferase activity	GO:0050698	0	0	1	#VALUE!	0	0	1	#VALUE!
kainate selective glutamate receptor activity	GO:0015277	2	0	1	#NUM!	2	0	1	#NUM!
acetylcholine receptor regulator activity	GO:0030548	1	0	1	#NUM!	1	0	1	#NUM!
phosphatidylinositol-4-phosphate binding	GO:0070273	15	1	1	-0.386261	16	1	1	-0.419722
RNA polymerase core enzyme binding	GO:0043175	1	0	1	#NUM!	1	0	1	#NUM!
3'-5' DNA helicase activity	GO:0043138	2	0	1	#NUM!	2	0	1	#NUM!
complement binding	GO:0001848	1	0	1	#NUM!	1	0	1	#NUM!
vasopressin receptor activity	GO:0005000	1	0	1	#NUM!	1	0	1	#NUM!
RNA polymerase III type 1 promoter sequence-specific DNA binding	GO:0001002	1	0	1	#NUM!	1	0	1	#NUM!
1-acyl-2-lysophosphatidylserine acylhydrolase activity	GO:0052740	1	0	1	#NUM!	1	0	1	#NUM!
cardiolipin binding	GO:1901612	2	0	1	#NUM!	3	0	1	#NUM!
voltage-gated sodium channel activity	GO:0005248	6	0	1	#NUM!	6	0	1	#NUM!
oleic acid binding	GO:0070538	2	0	1	#NUM!	2	0	1	#NUM!
D4 dopamine receptor binding	GO:0031751	1	0	1	#NUM!	1	0	1	#NUM!
GABA-gated chloride ion channel activity	GO:0022851	3	0	1	#NUM!	3	0	1	#NUM!
ubiquitin-protein transferase activator activity	GO:0097027	5	0	1	#NUM!	5	1	0.393342	0.743429
transferase activity, transferring glycosyl groups	GO:0016757	5	0	1	#NUM!	5	0	1	#NUM!
transferase activity, transferring acyl groups other than amino-acyl groups	GO:0016747	1	0	1	#NUM!	1	0	1	#NUM!
3-oxo-cerotoyl-CoA synthase activity	GO:0102337	1	0	1	#NUM!	1	0	1	#NUM!
inositol-polyphosphate 5-phosphatase activity	GO:0004445	3	0	1	#NUM!	2	0	1	#NUM!
orcinol O-methyltransferase activity	GO:0102938	1	0	1	#NUM!	1	0	1	#NUM!
deoxyribonuclease activity	GO:0004536	1	0	1	#NUM!	1	0	1	#NUM!
alkaline phosphatase activity	GO:0004035	0	0	1	#VALUE!	0	0	1	#VALUE!
neurotransmitter transporter activity	GO:0005326	1	0	1	#NUM!	1	0	1	#NUM!
monocarboxylate:sodium symporter activity	GO:0140161	0	0	1	#VALUE!	0	0	1	#VALUE!
orotate phosphoribosyltransferase activity	GO:0004588	1	0	1	#NUM!	1	0	1	#NUM!
RNA polymerase III core binding	GO:0000994	1	0	1	#NUM!	1	0	1	#NUM!
pre-mRNA intronic pyrimidine-rich binding	GO:0097158	1	0	1	#NUM!	1	0	1	#NUM!
fibrinogen binding	GO:0070051	1	0	1	#NUM!	1	0	1	#NUM!
glycine-tRNA ligase activity	GO:0004820	1	0	1	#NUM!	1	0	1	#NUM!
hydrolase activity, acting on ester bonds	GO:0016788	4	0	1	#NUM!	2	0	1	#NUM!
hormone receptor binding	GO:0051427	1	0	1	#NUM!	1	0	1	#NUM!
sodium channel activity	GO:0005272	1	0	1	#NUM!	1	0	1	#NUM!
protein-arginine deiminase activity	GO:0004668	0	0	1	#VALUE!	0	0	1	#VALUE!
ferrous iron binding	GO:0008198	12	1	1	-0.163118	12	1	1	-0.13204
growth hormone-releasing hormone activity	GO:0016608	0	0	1	#VALUE!	1	0	1	#NUM!
protein kinase activity	GO:0004672	137	13	1	-0.0332427	135	12	1	-0.0675012
vascular endothelial growth factor receptor binding	GO:0005172	3	0	1	#NUM!	3	0	1	#NUM!
C-rich single-stranded DNA binding	GO:1990829	1	0	1	#NUM!	2	0	1	#NUM!
cell adhesive protein binding involved in bundle of His cell-Purkinje myocyte communication	GO:0086083	3	0	1	#NUM!	3	0	1	#NUM!
oxysterol binding	GO:0008142	3	0	1	#NUM!	3	0	1	#NUM!
class I DNA-(apurinic or apyrimidinic site) endonuclease activity	GO:0140078	6	0	1	#NUM!	6	0	1	#NUM!
glycerate dehydrogenase activity	GO:0008465	1	0	1	#NUM!	1	0	1	#NUM!
NAD(P)+ transhydrogenase activity	GO:0008746	1	0	1	#NUM!	1	0	1	#NUM!
acetyl-CoA carboxylase activity	GO:0003989	1	0	1	#NUM!	1	0	1	#NUM!
dicarboxylic acid transmembrane transporter activity	GO:0005310	0	0	1	#VALUE!	0	0	1	#VALUE!
BRE binding	GO:0042835	1	0	1	#NUM!	1	0	1	#NUM!
angiotensin receptor binding	GO:0031701	2	0	1	#NUM!	2	0	1	#NUM!
MH2 domain binding	GO:0035500	1	0	1	#NUM!	1	0	1	#NUM!
interleukin-16 receptor activity	GO:0042012	1	0	1	#NUM!	0	0	1	#VALUE!
G protein-coupled serotonin receptor binding	GO:0031821	4	0	1	#NUM!	4	0	1	#NUM!
aryl sulfotransferase activity	GO:0004062	3	0	1	#NUM!	3	0	1	#NUM!
voltage-gated potassium channel activity involved in atrial cardiac muscle cell action potential repolarization	GO:0086089	0	0	1	#VALUE!	1	0	1	#NUM!
monosialoganglioside sialyltransferase activity	GO:0047288	2	0	1	#NUM!	2	0	1	#NUM!
molybdenum ion binding	GO:0030151	2	0	1	#NUM!	2	1	0.181162	1.65972
IkappaB kinase complex binding	GO:0106137	2	0	1	#NUM!	2	0	1	#NUM!
cAMP binding	GO:0030552	12	1	1	-0.163118	12	0	0.61954	#NUM!
nucleic acid transmembrane transporter activity	GO:0051032	1	0	1	#NUM!	1	0	1	#NUM!
ATPase coupled ion transmembrane transporter activity	GO:0042625	2	0	1	#NUM!	2	0	1	#NUM!
RNA stem-loop binding	GO:0035613	8	0	1	#NUM!	8	0	1	#NUM!
inositol trisphosphate phosphatase activity	GO:0046030	1	0	1	#NUM!	1	0	1	#NUM!
3alpha,7alpha,12alpha-trihydroxy-5beta-cholest-24-enoyl-CoA hydratase activity	GO:0033989	1	0	1	#NUM!	1	0	1	#NUM!
prostaglandin-endoperoxide synthase activity	GO:0004666	2	0	1	#NUM!	2	0	1	#NUM!
CCR2 chemokine receptor binding	GO:0031727	1	0	1	#NUM!	0	0	1	#VALUE!
acetylcholine-gated cation-selective channel activity	GO:0022848	2	0	1	#NUM!	2	0	1	#NUM!
sulfiredoxin activity	GO:0032542	1	0	1	#NUM!	1	1	0.0950961	2.35287
dipeptidyl-peptidase activity	GO:0008239	2	0	1	#NUM!	2	0	1	#NUM!
double-stranded methylated DNA binding	GO:0010385	4	0	1	#NUM!	4	0	1	#NUM!
UDP-sugar diphosphatase activity	GO:0008768	2	0	1	#NUM!	1	0	1	#NUM!
tumor necrosis factor-activated receptor activity	GO:0005031	3	0	1	#NUM!	3	0	1	#NUM!
CXCR5 chemokine receptor binding	GO:0031724	0	0	1	#VALUE!	0	0	1	#VALUE!
hydroxylysine kinase activity	GO:0047992	1	0	1	#NUM!	1	0	1	#NUM!
4-aminobutyrate:2-oxoglutarate transaminase activity	GO:0034386	1	0	1	#NUM!	1	0	1	#NUM!
maltose alpha-glucosidase activity	GO:0032450	2	0	1	#NUM!	2	0	1	#NUM!
protein tag	GO:0031386	10	1	1	0.0192037	10	1	1	0.0502818
proline dipeptidase activity	GO:0102009	1	0	1	#NUM!	1	0	1	#NUM!
troponin C binding	GO:0030172	1	0	1	#NUM!	0	0	1	#VALUE!
[acetyl-CoA carboxylase] kinase activity	GO:0050405	2	0	1	#NUM!	2	0	1	#NUM!
phospholipid-translocating ATPase activity	GO:0004012	1	0	1	#NUM!	1	0	1	#NUM!
exo-alpha-sialidase activity	GO:0004308	1	0	1	#NUM!	2	0	1	#NUM!
peptide receptor activity	GO:0001653	2	0	1	#NUM!	2	0	1	#NUM!
phosphatidylinositol 3-kinase catalytic subunit binding	GO:0036313	1	0	1	#NUM!	1	0	1	#NUM!
biliverdin reductase activity	GO:0004074	2	0	1	#NUM!	2	0	1	#NUM!
JUN kinase phosphatase activity	GO:0008579	1	0	1	#NUM!	1	0	1	#NUM!
arginine deiminase activity	GO:0016990	0	0	1	#VALUE!	0	0	1	#VALUE!
pre-mRNA 5'-splice site binding	GO:0030627	1	0	1	#NUM!	1	0	1	#NUM!
NAD-dependent protein deacetylase activity	GO:0034979	1	0	1	#NUM!	1	0	1	#NUM!
heptaldehyde:oxygen oxidoreductase activity	GO:0102798	1	0	1	#NUM!	1	0	1	#NUM!
vasoactive intestinal polypeptide receptor activity	GO:0004999	1	0	1	#NUM!	1	0	1	#NUM!
heme oxygenase (decyclizing) activity	GO:0004392	2	0	1	#NUM!	2	0	1	#NUM!
TAP binding	GO:0046977	1	0	1	#NUM!	1	0	1	#NUM!
pyridoxal phosphatase activity	GO:0033883	2	0	1	#NUM!	2	0	1	#NUM!
diacylglycerol kinase activity	GO:0004143	5	0	1	#NUM!	5	0	1	#NUM!
xanthine dehydrogenase activity	GO:0004854	1	0	1	#NUM!	1	0	1	#NUM!
formaldehyde dehydrogenase activity	GO:0018467	1	0	1	#NUM!	1	0	1	#NUM!
linoleoyl-CoA desaturase activity	GO:0016213	1	0	1	#NUM!	1	0	1	#NUM!
CCR6 chemokine receptor binding	GO:0031731	0	0	1	#VALUE!	0	0	1	#VALUE!
denatured protein binding	GO:0031249	1	0	1	#NUM!	1	0	1	#NUM!
ubiquitin-like protein binding	GO:0032182	3	0	1	#NUM!	3	0	1	#NUM!
prostaglandin-E2 9-reductase activity	GO:0050221	1	0	1	#NUM!	1	0	1	#NUM!
protein phosphatase 2B binding	GO:0030346	3	0	1	#NUM!	3	0	1	#NUM!
cytidylate kinase activity	GO:0004127	1	0	1	#NUM!	1	0	1	#NUM!
Ral guanyl-nucleotide exchange factor activity	GO:0008321	1	0	1	#NUM!	1	0	1	#NUM!
IgG binding	GO:0019864	1	0	1	#NUM!	2	1	0.181162	1.65972
AP-2 adaptor complex binding	GO:0035612	6	0	1	#NUM!	6	0	1	#NUM!
metalloaminopeptidase activity	GO:0070006	6	0	1	#NUM!	6	0	1	#NUM!
biotin carboxylase activity	GO:0004075	1	0	1	#NUM!	1	0	1	#NUM!
structural constituent of chromatin	GO:0030527	1	0	1	#NUM!	1	0	1	#NUM!
RNA polymerase II transcription regulator recruiting activity	GO:0001135	1	0	1	#NUM!	1	0	1	#NUM!
angiotensin type I receptor activity	GO:0001596	0	0	1	#VALUE!	0	0	1	#VALUE!
substance K receptor binding	GO:0031837	2	0	1	#NUM!	2	0	1	#NUM!
aspartic-type peptidase activity	GO:0070001	1	0	1	#NUM!	1	0	1	#NUM!
inositol-1,3,4-trisphosphate 6-kinase activity	GO:0052725	0	0	1	#VALUE!	0	0	1	#VALUE!
ketohexokinase activity	GO:0004454	0	0	1	#VALUE!	1	1	0.0950961	2.35287
cAMP-dependent protein kinase regulator activity	GO:0008603	5	0	1	#NUM!	5	0	1	#NUM!
endopeptidase activator activity	GO:0061133	5	0	1	#NUM!	5	0	1	#NUM!
adenylate cyclase activity	GO:0004016	2	0	1	#NUM!	2	0	1	#NUM!
metal chelating activity	GO:0046911	1	0	1	#NUM!	1	0	1	#NUM!
alanine-glyoxylate transaminase activity	GO:0008453	0	0	1	#VALUE!	0	0	1	#VALUE!
glucoside transmembrane transporter activity	GO:0042947	1	0	1	#NUM!	1	0	1	#NUM!
double-stranded RNA binding	GO:0003725	46	4	1	-0.120558	47	4	1	-0.110986
polyol transmembrane transporter activity	GO:0015166	1	0	1	#NUM!	1	0	1	#NUM!
calcium-transporting ATPase activity	GO:0005388	2	0	1	#NUM!	2	0	1	#NUM!
hyaluronoglucuronidase activity	GO:0033906	0	0	1	#VALUE!	1	0	1	#NUM!
mRNA cap binding	GO:0098808	2	0	1	#NUM!	2	0	1	#NUM!
diacylglycerol binding	GO:0019992	6	0	1	#NUM!	6	0	1	#NUM!
apelin receptor binding	GO:0031704	1	0	1	#NUM!	1	0	1	#NUM!
placental growth factor-activated receptor activity	GO:0036332	1	0	1	#NUM!	1	0	1	#NUM!
C2H2 zinc finger domain binding	GO:0070742	11	1	1	-0.0761064	11	1	1	-0.0450284
hepatocyte growth factor receptor binding	GO:0005171	1	0	1	#NUM!	1	0	1	#NUM!
UDP-galactose transmembrane transporter activity	GO:0005459	1	0	1	#NUM!	1	0	1	#NUM!
sphingomyelin phosphodiesterase activity	GO:0004767	3	0	1	#NUM!	3	0	1	#NUM!
alpha-2C adrenergic receptor binding	GO:0031696	2	0	1	#NUM!	2	0	1	#NUM!
very-low-density lipoprotein particle receptor binding	GO:0070326	2	0	1	#NUM!	2	0	1	#NUM!
scavenger receptor binding	GO:0005124	1	0	1	#NUM!	1	0	1	#NUM!
bis(5'-adenosyl)-pentaphosphatase activity	GO:0034432	3	0	1	#NUM!	3	0	1	#NUM!
protein membrane anchor	GO:0043495	8	0	1	#NUM!	7	0	1	#NUM!
progesterone receptor binding	GO:0033142	2	0	1	#NUM!	2	0	1	#NUM!
inorganic phosphate transmembrane transporter activity	GO:0005315	2	0	1	#NUM!	2	0	1	#NUM!
phosphoglycerate kinase activity	GO:0004618	1	0	1	#NUM!	1	0	1	#NUM!
8-oxo-dGDP phosphatase activity	GO:0044715	2	0	1	#NUM!	2	0	1	#NUM!
hemi-methylated DNA-binding	GO:0044729	1	0	1	#NUM!	1	0	1	#NUM!
ADP-ribosylarginine hydrolase activity	GO:0003875	1	0	1	#NUM!	1	0	1	#NUM!
lutropin-choriogonadotropic hormone receptor binding	GO:0031775	1	0	1	#NUM!	1	0	1	#NUM!
aspartic-type endopeptidase inhibitor activity	GO:0019828	2	0	1	#NUM!	2	0	1	#NUM!
nucleobase transmembrane transporter activity	GO:0015205	2	0	1	#NUM!	1	0	1	#NUM!
benzodiazepine receptor binding	GO:0030156	3	0	1	#NUM!	3	0	1	#NUM!
histone methyltransferase activity (H4-K20 specific)	GO:0042799	1	0	1	#NUM!	2	1	0.181162	1.65972
type 2 fibroblast growth factor receptor binding	GO:0005111	0	0	1	#VALUE!	1	1	0.0950961	2.35287
oxygen sensor activity	GO:0019826	2	0	1	#NUM!	2	0	1	#NUM!
extracellular matrix structural constituent conferring compression resistance	GO:0030021	3	0	1	#NUM!	4	0	1	#NUM!
geranyltranstransferase activity	GO:0004337	2	0	1	#NUM!	2	0	1	#NUM!
dihydronicotinamide riboside quinone reductase activity	GO:0001512	1	0	1	#NUM!	1	0	1	#NUM!
leptin receptor activity	GO:0038021	1	0	1	#NUM!	1	0	1	#NUM!
RNA trimethylguanosine synthase activity	GO:0071164	1	0	1	#NUM!	1	0	1	#NUM!
tRNA (cytosine) methyltransferase activity	GO:0016427	1	0	1	#NUM!	1	0	1	#NUM!
phosphoribosylformylglycinamidine cyclo-ligase activity	GO:0004641	1	0	1	#NUM!	1	0	1	#NUM!
lysophosphatidic acid binding	GO:0035727	2	0	1	#NUM!	2	0	1	#NUM!
calcitonin binding	GO:0032841	1	0	1	#NUM!	0	0	1	#VALUE!
palmitoleoyltransferase activity	GO:1990698	1	0	1	#NUM!	1	0	1	#NUM!
phosphatidylinositol-4,5-bisphosphate 4-phosphatase activity	GO:0034597	1	0	1	#NUM!	1	0	1	#NUM!
peptidase activator activity	GO:0016504	6	0	1	#NUM!	6	0	1	#NUM!
pyrophosphatase activity	GO:0016462	1	0	1	#NUM!	1	0	1	#NUM!
geranylgeranyl reductase activity	GO:0045550	1	0	1	#NUM!	1	0	1	#NUM!
L-ascorbate:sodium symporter activity	GO:0008520	2	0	1	#NUM!	1	0	1	#NUM!
phosphotransferase activity, for other substituted phosphate groups	GO:0016780	1	0	1	#NUM!	1	0	1	#NUM!
glycerol-3-phosphate O-acyltransferase activity	GO:0004366	1	0	1	#NUM!	1	0	1	#NUM!
GDP-dissociation inhibitor binding	GO:0051021	1	0	1	#NUM!	1	0	1	#NUM!
phosphodiesterase I activity	GO:0004528	2	0	1	#NUM!	2	0	1	#NUM!
polynucleotide 5'-phosphatase activity	GO:0004651	1	0	1	#NUM!	1	0	1	#NUM!
phospholipase A1 activity	GO:0008970	4	0	1	#NUM!	3	0	1	#NUM!
calcium-independent phospholipase A2 activity	GO:0047499	2	0	1	#NUM!	2	0	1	#NUM!
glycogen (starch) synthase activity	GO:0004373	1	0	1	#NUM!	1	0	1	#NUM!
lysine-tRNA ligase activity	GO:0004824	1	0	1	#NUM!	1	0	1	#NUM!
RNA polymerase III type 3 promoter sequence-specific DNA binding	GO:0001006	1	0	1	#NUM!	1	0	1	#NUM!
methylmalonate-semialdehyde dehydrogenase (acylating) activity	GO:0004491	1	0	1	#NUM!	1	0	1	#NUM!
alkyl hydroperoxide reductase activity	GO:0008785	1	0	1	#NUM!	1	0	1	#NUM!
nitrite reductase (NO-forming) activity	GO:0050421	1	0	1	#NUM!	1	0	1	#NUM!
glycogenin glucosyltransferase activity	GO:0008466	2	0	1	#NUM!	2	0	1	#NUM!
glutamate:sodium symporter activity	GO:0015501	3	0	1	#NUM!	3	0	1	#NUM!
isomerase activity	GO:0016853	5	0	1	#NUM!	5	0	1	#NUM!
palmitoyl-(protein) hydrolase activity	GO:0008474	4	0	1	#NUM!	4	0	1	#NUM!
GDP-mannose 3,5-epimerase activity	GO:0047918	1	0	1	#NUM!	1	0	1	#NUM!
MHC class Ib protein binding	GO:0023029	1	0	1	#NUM!	2	0	1	#NUM!
voltage-gated potassium channel activity involved in ventricular cardiac muscle cell action potential repolarization	GO:1902282	1	0	1	#NUM!	1	0	1	#NUM!
methionine adenosyltransferase regulator activity	GO:0048270	1	0	1	#NUM!	1	0	1	#NUM!
asparaginase activity	GO:0004067	1	0	1	#NUM!	1	0	1	#NUM!
RNA polymerase II regulatory region DNA binding	GO:0001012	8	0	1	#NUM!	8	0	1	#NUM!
kynurenine-glyoxylate transaminase activity	GO:0047315	1	0	1	#NUM!	1	0	1	#NUM!
opioid peptide activity	GO:0001515	0	0	1	#VALUE!	0	0	1	#VALUE!
endoribonuclease inhibitor activity	GO:0060698	1	0	1	#NUM!	1	0	1	#NUM!
amylin binding	GO:0097645	1	0	1	#NUM!	1	0	1	#NUM!
nucleoside monophosphate kinase activity	GO:0050145	4	0	1	#NUM!	4	0	1	#NUM!
phosphatidylinositol phosphate 4-phosphatase activity	GO:0034596	1	0	1	#NUM!	1	0	1	#NUM!
ATP-dependent NAD(P)H-hydrate dehydratase activity	GO:0047453	1	0	1	#NUM!	1	0	1	#NUM!
nucleoside binding	GO:0001882	2	0	1	#NUM!	2	0	1	#NUM!
glycine N-benzoyltransferase activity	GO:0047962	1	0	1	#NUM!	1	0	1	#NUM!
ribonuclease inhibitor activity	GO:0008428	1	0	1	#NUM!	1	0	1	#NUM!
acetylcholine receptor inhibitor activity	GO:0030550	1	0	1	#NUM!	1	0	1	#NUM!
glutathione transmembrane transporter activity	GO:0034634	1	0	1	#NUM!	1	0	1	#NUM!
dioxygenase activity	GO:0051213	11	1	1	-0.0761064	10	0	0.612811	#NUM!
growth hormone receptor activity	GO:0004903	1	0	1	#NUM!	1	0	1	#NUM!
gamma-butyrobetaine dioxygenase activity	GO:0008336	1	0	1	#NUM!	1	0	1	#NUM!
extracellular matrix structural constituent	GO:0005201	34	3	1	-0.105959	33	3	1	-0.0450284
type II activin receptor binding	GO:0070699	1	0	1	#NUM!	1	0	1	#NUM!
AMP-activated protein kinase activity	GO:0004679	3	0	1	#NUM!	3	0	1	#NUM!
extracellular matrix constituent conferring elasticity	GO:0030023	2	0	1	#NUM!	3	1	0.259053	1.25425
histamine receptor activity	GO:0004969	1	0	1	#NUM!	1	0	1	#NUM!
histamine oxidase activity	GO:0052598	0	0	1	#VALUE!	0	0	1	#VALUE!
aspartate-tRNA(Asn) ligase activity	GO:0050560	1	0	1	#NUM!	1	0	1	#NUM!
lithocholic acid binding	GO:1902121	0	0	1	#VALUE!	0	0	1	#VALUE!
NAD(P)+ transhydrogenase (B-specific) activity	GO:0003957	1	0	1	#NUM!	1	0	1	#NUM!
drug binding	GO:0008144	28	2	1	-0.317269	28	1	0.513105	-0.979338
sphingosine N-acyltransferase activity	GO:0050291	2	0	1	#NUM!	2	0	1	#NUM!
17-alpha-hydroxyprogesterone aldolase activity	GO:0047442	0	0	1	#VALUE!	0	0	1	#VALUE!
oxidoreductase activity, acting on paired donors, with incorporation or reduction of molecular oxygen, NAD(P)H as one donor, and incorporation of one atom of oxygen	GO:0016709	3	0	1	#NUM!	3	0	1	#NUM!
L-cysteine:2-oxoglutarate aminotransferase activity	GO:0047801	1	0	1	#NUM!	1	0	1	#NUM!
succinate dehydrogenase activity	GO:0000104	1	0	1	#NUM!	1	0	1	#NUM!
L-ascorbic acid transmembrane transporter activity	GO:0015229	2	0	1	#NUM!	1	0	1	#NUM!
testosterone dehydrogenase [NAD(P)] activity	GO:0030283	1	0	1	#NUM!	1	0	1	#NUM!
tRNA (guanine-N1-)-methyltransferase activity	GO:0009019	1	0	1	#NUM!	1	0	1	#NUM!
galanin receptor activity	GO:0004966	2	0	1	#NUM!	2	0	1	#NUM!
ligand-gated calcium channel activity	GO:0099604	2	0	1	#NUM!	2	0	1	#NUM!
thiamine transmembrane transporter activity	GO:0015234	2	0	1	#NUM!	2	0	1	#NUM!
glucagon receptor activity	GO:0004967	0	0	1	#VALUE!	0	0	1	#VALUE!
2',3'-cyclic-nucleotide 3'-phosphodiesterase activity	GO:0004113	1	0	1	#NUM!	1	0	1	#NUM!
gap junction channel activity involved in atrial cardiac muscle cell-AV node cell electrical coupling	GO:0086076	1	0	1	#NUM!	1	0	1	#NUM!
m7G(5')pppN diphosphatase activity	GO:0050072	5	0	1	#NUM!	4	0	1	#NUM!
proteinase activated receptor binding	GO:0031871	3	0	1	#NUM!	3	0	1	#NUM!
vitamin transmembrane transporter activity	GO:0090482	0	0	1	#VALUE!	0	0	1	#VALUE!
neurotransmitter:sodium symporter activity	GO:0005328	0	0	1	#VALUE!	0	0	1	#VALUE!
glucuronyl-galactosyl-proteoglycan 4-alpha-N-acetylglucosaminyltransferase activity	GO:0001888	1	0	1	#NUM!	1	0	1	#NUM!
peptide-glutamate-N-acetyltransferase activity	GO:1990190	1	0	1	#NUM!	1	0	1	#NUM!
fumarate hydratase activity	GO:0004333	1	0	1	#NUM!	1	0	1	#NUM!
TAP1 binding	GO:0046978	1	0	1	#NUM!	2	0	1	#NUM!
endothelin A receptor binding	GO:0031707	1	0	1	#NUM!	1	0	1	#NUM!
oxoglutarate dehydrogenase (succinyl-transferring) activity	GO:0004591	2	0	1	#NUM!	2	0	1	#NUM!
8-oxo-7,8-dihydroguanine DNA N-glycosylase activity	GO:0034039	2	0	1	#NUM!	2	0	1	#NUM!
protein-glycine ligase activity	GO:0070735	1	0	1	#NUM!	1	0	1	#NUM!
rRNA (guanosine-2'-O-)-methyltransferase activity	GO:0070039	0	0	1	#VALUE!	0	0	1	#VALUE!
intracellular calcium activated chloride channel activity	GO:0005229	3	0	1	#NUM!	3	0	1	#NUM!
histidine decarboxylase activity	GO:0004398	0	0	1	#VALUE!	0	0	1	#VALUE!
caspase binding	GO:0089720	5	0	1	#NUM!	6	1	0.451076	0.561107
NF-kappaB-inducing kinase activity	GO:0004704	2	0	1	#NUM!	3	0	1	#NUM!
ligand-activated transcription factor activity	GO:0098531	1	0	1	#NUM!	1	0	1	#NUM!
antiporter activity	GO:0015297	5	0	1	#NUM!	5	1	0.393342	0.743429
hemoglobin alpha binding	GO:0031721	1	0	1	#NUM!	1	0	1	#NUM!
lipid kinase activity	GO:0001727	2	0	1	#NUM!	2	0	1	#NUM!
neurohypophyseal hormone activity	GO:0005185	0	0	1	#VALUE!	0	0	1	#VALUE!
peptidase inhibitor activity	GO:0030414	2	0	1	#NUM!	3	0	1	#NUM!
volume-sensitive anion channel activity	GO:0005225	2	0	1	#NUM!	2	0	1	#NUM!
N-terminal protein N-methyltransferase activity	GO:0071885	1	0	1	#NUM!	1	0	1	#NUM!
O-acyltransferase activity	GO:0008374	3	0	1	#NUM!	3	0	1	#NUM!
carboxylic acid transmembrane transporter activity	GO:0046943	0	0	1	#VALUE!	0	0	1	#VALUE!
succinate dehydrogenase (ubiquinone) activity	GO:0008177	3	0	1	#NUM!	3	0	1	#NUM!
1-alkyl-2-acetylglycerophosphocholine esterase activity	GO:0003847	2	0	1	#NUM!	2	0	1	#NUM!
phosphate ion transmembrane transporter activity	GO:0015114	1	0	1	#NUM!	1	0	1	#NUM!
peptidyl-aspartic acid 3-dioxygenase activity	GO:0062101	1	0	1	#NUM!	1	0	1	#NUM!
acid phosphatase activity	GO:0003993	3	0	1	#NUM!	3	0	1	#NUM!
hydroxyacid-oxoacid transhydrogenase activity	GO:0047988	1	0	1	#NUM!	1	0	1	#NUM!
UFM1 transferase activity	GO:0071568	1	0	1	#NUM!	1	0	1	#NUM!
voltage-gated calcium channel activity involved in positive regulation of presynaptic cytosolic calcium levels	GO:0099635	1	0	1	#NUM!	1	0	1	#NUM!
purine nucleotide binding	GO:0017076	1	0	1	#NUM!	1	0	1	#NUM!
cell adhesive protein binding involved in AV node cell-bundle of His cell communication	GO:0086082	1	0	1	#NUM!	1	0	1	#NUM!
glucuronosyl-N-acetylgalactosaminyl-proteoglycan 4-beta-N-acetylgalactosaminyltransferase activity	GO:0047238	1	0	1	#NUM!	1	0	1	#NUM!
potassium:proton exchanging ATPase activity	GO:0008900	2	0	1	#NUM!	0	0	1	#VALUE!
vitamin E binding	GO:0008431	1	0	1	#NUM!	1	0	1	#NUM!
glucosamine 6-phosphate N-acetyltransferase activity	GO:0004343	1	0	1	#NUM!	1	0	1	#NUM!
tubulin-glutamic acid ligase activity	GO:0070740	1	0	1	#NUM!	1	0	1	#NUM!
amylase activity	GO:0016160	1	0	1	#NUM!	1	0	1	#NUM!
adrenergic receptor activity	GO:0004935	2	0	1	#NUM!	2	0	1	#NUM!
fibroblast growth factor receptor binding	GO:0005104	3	0	1	#NUM!	3	0	1	#NUM!
galactose binding	GO:0005534	1	0	1	#NUM!	1	0	1	#NUM!
DNA/RNA helicase activity	GO:0033677	1	0	1	#NUM!	1	0	1	#NUM!
1-alkylglycerophosphocholine O-acetyltransferase activity	GO:0047192	1	0	1	#NUM!	1	0	1	#NUM!
strictosidine synthase activity	GO:0016844	1	0	1	#NUM!	1	0	1	#NUM!
cupric ion binding	GO:1903135	2	0	1	#NUM!	2	0	1	#NUM!
inositol tetrakisphosphate 1-kinase activity	GO:0047325	0	0	1	#VALUE!	0	0	1	#VALUE!
pyruvate dehydrogenase (acetyl-transferring) activity	GO:0004739	2	0	1	#NUM!	2	0	1	#NUM!
NADPH:quinone reductase activity	GO:0003960	1	0	1	#NUM!	1	0	1	#NUM!
ubiquitin-protein transferase regulator activity	GO:0055106	2	0	1	#NUM!	2	0	1	#NUM!
rRNA binding	GO:0019843	22	2	1	-0.0761064	22	0	0.261207	#NUM!
melanocortin receptor activity	GO:0004977	2	0	1	#NUM!	2	0	1	#NUM!
intermediate filament binding	GO:0019215	3	0	1	#NUM!	3	0	1	#NUM!
proteasome regulatory particle binding	GO:1904855	1	0	1	#NUM!	1	0	1	#NUM!
rRNA methyltransferase activity	GO:0008649	1	0	1	#NUM!	1	0	1	#NUM!
glutathione synthase activity	GO:0004363	1	0	1	#NUM!	1	0	1	#NUM!
sodium-dependent L-ascorbate transmembrane transporter activity	GO:0070890	2	0	1	#NUM!	1	0	1	#NUM!
interleukin-23 receptor binding	GO:0045519	1	0	1	#NUM!	1	1	0.0950961	2.35287
dihydroceramide kinase activity	GO:0102773	1	0	1	#NUM!	1	0	1	#NUM!
GPI-linked ephrin receptor activity	GO:0005004	4	0	1	#NUM!	4	0	1	#NUM!
phosphatidate phosphatase activity	GO:0008195	4	0	1	#NUM!	4	0	1	#NUM!
glutamate binding	GO:0016595	6	0	1	#NUM!	6	0	1	#NUM!
hydroxypyruvate reductase activity	GO:0016618	1	0	1	#NUM!	1	0	1	#NUM!
phosphotransferase activity, alcohol group as acceptor	GO:0016773	1	0	1	#NUM!	1	0	1	#NUM!
RNA-directed 5'-3' RNA polymerase activity	GO:0003968	1	0	1	#NUM!	1	0	1	#NUM!
GMP synthase activity	GO:0003921	1	0	1	#NUM!	1	0	1	#NUM!
thyroid hormone binding	GO:0070324	6	0	1	#NUM!	6	0	1	#NUM!
phosphorylase kinase regulator activity	GO:0008607	2	0	1	#NUM!	2	0	1	#NUM!
nerve growth factor receptor binding	GO:0005163	1	0	1	#NUM!	1	0	1	#NUM!
peptidyl-cysteine S-nitrosylase activity	GO:0035605	1	0	1	#NUM!	1	0	1	#NUM!
HLA-A specific activating MHC class I receptor activity	GO:0030108	1	0	1	#NUM!	1	0	1	#NUM!
6-phosphofructo-2-kinase activity	GO:0003873	1	0	1	#NUM!	2	0	1	#NUM!
DNA-3-methyladenine glycosylase activity	GO:0008725	1	0	1	#NUM!	1	0	1	#NUM!
N-acetylgalactosamine-6-phosphate deacetylase activity	GO:0047419	0	0	1	#VALUE!	0	0	1	#VALUE!
leptin receptor binding	GO:1990460	3	0	1	#NUM!	3	0	1	#NUM!
thymidine kinase activity	GO:0004797	0	0	1	#VALUE!	0	0	1	#VALUE!
GDP-4-dehydro-D-rhamnose reductase activity	GO:0042356	1	0	1	#NUM!	1	0	1	#NUM!
rRNA (adenine) methyltransferase activity	GO:0016433	1	0	1	#NUM!	1	0	1	#NUM!
sterol esterase activity	GO:0004771	0	0	1	#VALUE!	1	0	1	#NUM!
ephrin receptor activity	GO:0005003	2	0	1	#NUM!	2	0	1	#NUM!
tripeptidyl-peptidase activity	GO:0008240	1	0	1	#NUM!	1	0	1	#NUM!
mannokinase activity	GO:0019158	2	0	1	#NUM!	1	0	1	#NUM!
(R)-3-amino-2-methylpropionate-pyruvate transaminase activity	GO:0047305	0	0	1	#VALUE!	0	0	1	#VALUE!
protein farnesyltransferase activity	GO:0004660	1	0	1	#NUM!	1	0	1	#NUM!
tRNA (adenine-N1-)-methyltransferase activity	GO:0016429	1	0	1	#NUM!	1	0	1	#NUM!
myosin phosphatase regulator activity	GO:0017020	1	0	1	#NUM!	1	0	1	#NUM!
histone acetyltransferase regulator activity	GO:0035034	1	0	1	#NUM!	1	0	1	#NUM!
fatty acid ligase activity	GO:0015645	1	0	1	#NUM!	1	0	1	#NUM!
methione N-acyltransferase activity	GO:0103045	0	0	1	#VALUE!	0	0	1	#VALUE!
lysophosphatidic acid acyltransferase activity	GO:0042171	1	0	1	#NUM!	1	0	1	#NUM!
carbon dioxide transmembrane transporter activity	GO:0035379	1	0	1	#NUM!	1	0	1	#NUM!
fatty acid alpha-hydroxylase activity	GO:0080132	1	0	1	#NUM!	1	0	1	#NUM!
copper chaperone activity	GO:0016531	2	0	1	#NUM!	2	0	1	#NUM!
spermidine synthase activity	GO:0004766	1	0	1	#NUM!	1	0	1	#NUM!
sodium-exporting ATPase activity, phosphorylative mechanism	GO:0008554	0	0	1	#VALUE!	0	0	1	#VALUE!
ribosomal protein S6 kinase activity	GO:0004711	6	0	1	#NUM!	5	0	1	#NUM!
EH domain binding	GO:1990175	1	0	1	#NUM!	0	0	1	#VALUE!
calcium-release channel activity	GO:0015278	3	0	1	#NUM!	3	0	1	#NUM!
riboflavin transmembrane transporter activity	GO:0032217	2	0	1	#NUM!	2	0	1	#NUM!
microfibril binding	GO:0050436	2	0	1	#NUM!	2	0	1	#NUM!
neurotrophin TRKB receptor binding	GO:0005169	1	0	1	#NUM!	1	0	1	#NUM!
U2 snRNP binding	GO:1990447	1	0	1	#NUM!	1	0	1	#NUM!
sodium:phosphate symporter activity	GO:0005436	1	0	1	#NUM!	1	0	1	#NUM!
transforming growth factor beta receptor activity, type II	GO:0005026	3	0	1	#NUM!	3	0	1	#NUM!
hypoglycin A gamma-glutamyl transpeptidase activity	GO:0102953	1	0	1	#NUM!	1	0	1	#NUM!
cAMP-dependent protein kinase activity	GO:0004691	6	0	1	#NUM!	6	0	1	#NUM!
flavonoid 3'-monooxygenase activity	GO:0016711	0	0	1	#VALUE!	0	0	1	#VALUE!
arachidonic acid omega-hydroxylase activity	GO:0052869	0	0	1	#VALUE!	0	0	1	#VALUE!
NMDA glutamate receptor activity	GO:0004972	4	0	1	#NUM!	4	0	1	#NUM!
carbonyl reductase (NADPH) activity	GO:0004090	4	0	1	#NUM!	4	0	1	#NUM!
long-chain fatty acid binding	GO:0036041	3	0	1	#NUM!	3	0	1	#NUM!
ribosylnicotinamide kinase activity	GO:0050262	1	0	1	#NUM!	1	0	1	#NUM!
oxidoreductase activity, acting on single donors with incorporation of molecular oxygen, incorporation of two atoms of oxygen	GO:0016702	4	0	1	#NUM!	4	0	1	#NUM!
galactosylceramide sulfotransferase activity	GO:0001733	0	0	1	#VALUE!	0	0	1	#VALUE!
interferon-gamma receptor binding	GO:0005133	1	0	1	#NUM!	1	0	1	#NUM!
ATP-dependent microtubule motor activity, plus-end-directed	GO:0008574	8	0	1	#NUM!	8	0	1	#NUM!
phosphatidylinositol transporter activity	GO:0008526	6	0	1	#NUM!	6	0	1	#NUM!
aquacobalamin reductase (NADPH) activity	GO:0050444	1	0	1	#NUM!	1	0	1	#NUM!
voltage-gated anion channel activity	GO:0008308	3	0	1	#NUM!	3	0	1	#NUM!
DNA/DNA annealing activity	GO:1990814	1	0	1	#NUM!	1	0	1	#NUM!
oxidative phosphorylation uncoupler activity	GO:0017077	0	0	1	#VALUE!	0	0	1	#VALUE!
MAP kinase phosphatase activity	GO:0033549	2	0	1	#NUM!	2	0	1	#NUM!
exogenous protein binding	GO:0140272	1	0	1	#NUM!	1	0	1	#NUM!
protein C-terminal leucine carboxyl O-methyltransferase activity	GO:0018423	1	0	1	#NUM!	1	0	1	#NUM!
deoxyribonucleoside 5'-monophosphate N-glycosidase activity	GO:0070694	1	0	1	#NUM!	1	0	1	#NUM!
galactokinase activity	GO:0004335	0	0	1	#VALUE!	0	0	1	#VALUE!
inositol-3-phosphate synthase activity	GO:0004512	1	0	1	#NUM!	1	0	1	#NUM!
oxidoreductase activity, acting on other nitrogenous compounds as donors	GO:0016661	1	0	1	#NUM!	1	0	1	#NUM!
heteroduplex DNA loop binding	GO:0000404	1	0	1	#NUM!	1	0	1	#NUM!
phenylethanolamine N-methyltransferase activity	GO:0004603	0	0	1	#VALUE!	0	0	1	#VALUE!
C5L2 anaphylatoxin chemotactic receptor binding	GO:0031715	1	0	1	#NUM!	1	0	1	#NUM!
NAD(P)H dehydrogenase (quinone) activity	GO:0003955	1	0	1	#NUM!	1	0	1	#NUM!
thymidylate kinase activity	GO:0004798	1	0	1	#NUM!	1	0	1	#NUM!
squalene synthase activity	GO:0051996	1	0	1	#NUM!	1	0	1	#NUM!
NAD-dependent histone deacetylase activity (H4-K16 specific)	GO:0046970	0	0	1	#VALUE!	0	0	1	#VALUE!
histone-glutamine methyltransferase activity	GO:1990259	1	0	1	#NUM!	1	0	1	#NUM!
[truncated: 1,207 more rows]

## Sheet: EC60-79
#EC60-79(θ=0.5)		Male				Female
Gene ontology (molecular function)	Gene ontology IDs	AllGene	Critical	P-value	Enrichment(log scale)	AllGene	Critical	P-value	Enrichment(log scale)
identical protein binding	GO:0042802	698	115	9.81474e-14	0.677535	720	127	9.39816e-14	0.638849
telomeric DNA binding	GO:0042162	20	11	1.06753e-07	1.88299	20	11	3.21959e-07	1.77608
transforming growth factor beta receptor, pathway-specific cytoplasmic mediator activity	GO:0030618	5	5	4.03397e-06	2.48082	5	5	6.9004e-06	2.37391
I-SMAD binding	GO:0070411	9	6	2.25511e-05	2.07536	9	6	4.18638e-05	1.96845
protein phosphatase binding	GO:0019903	54	15	2.28004e-05	1.19989	58	15	0.000193257	1.02152
ubiquitin protein ligase binding	GO:0031625	233	39	2.91797e-05	0.693345	239	44	7.44367e-06	0.681639
protein C-terminus binding	GO:0008022	145	26	0.000183505	0.762185	145	27	0.000409669	0.693016
beta-catenin binding	GO:0008013	57	14	0.000183539	1.07683	59	15	0.000237314	1.00443
tau protein binding	GO:0048156	38	11	0.000189266	1.24113	38	10	0.00194092	1.03891
phosphotyrosine residue binding	GO:0001784	34	10	0.00032092	1.25705	35	9	0.00383605	1.01579
MAP kinase activity	GO:0004707	13	6	0.00034384	1.70763	13	6	0.000616638	1.60072
histone methyltransferase activity (H4-R3 specific)	GO:0044020	3	3	0.000582923	2.48082	3	3	0.000803893	2.37391
1-phosphatidylinositol-3-kinase regulator activity	GO:0046935	10	5	0.000711519	1.78768	11	3	0.0753087	1.07463
SUMO transferase activity	GO:0019789	15	6	0.000867032	1.56453	15	6	0.00152863	1.45762
protein-containing complex binding	GO:0044877	169	27	0.00099249	0.64676	172	30	0.000728952	0.627616
protein kinase binding	GO:0019901	297	41	0.00119	0.500662	312	47	0.000899546	0.481058
DNA-binding transcription activator activity, RNA polymerase II-specific	GO:0001228	189	29	0.00120283	0.606371	194	34	0.000238678	0.632416
DEAD/H-box RNA helicase binding	GO:0017151	7	4	0.00138267	1.92121	7	4	0.0020725	1.8143
transcription factor binding	GO:0008134	217	32	0.00159015	0.566661	229	38	0.000435257	0.577777
p53 binding	GO:0002039	55	12	0.00161866	0.958396	54	14	0.000305574	1.02399
chromatin binding	GO:0003682	238	34	0.00175892	0.534912	246	33	0.0327739	0.365089
bHLH transcription factor binding	GO:0043425	12	5	0.00194091	1.60535	12	5	0.00313078	1.49844
sodium channel inhibitor activity	GO:0019871	4	3	0.0021861	2.19314	4	3	0.00299197	2.08623
phosphoserine residue binding	GO:0050815	4	3	0.0021861	2.19314	4	3	0.00299197	2.08623
ubiquitin-protein transferase activity	GO:0004842	172	26	0.00295752	0.591424	178	29	0.00243734	0.559426
protein domain specific binding	GO:0019904	174	26	0.00322765	0.579863	176	28	0.0052115	0.535634
enzyme binding	GO:0019899	228	32	0.00323349	0.517213	241	34	0.0126661	0.415477
ATPase binding	GO:0051117	52	11	0.00324292	0.927474	56	11	0.0169266	0.746457
RNA polymerase II distal enhancer sequence-specific DNA binding	GO:0000980	46	10	0.0040001	0.954766	47	11	0.00322981	0.921661
G-rich strand telomeric DNA binding	GO:0098505	9	4	0.00434393	1.66989	8	3	0.0315129	1.39308
protein kinase regulator activity	GO:0019887	9	4	0.00434393	1.66989	8	4	0.00384102	1.68077
activin binding	GO:0048185	9	4	0.00434393	1.66989	9	4	0.00640851	1.56298
SMAD binding	GO:0046332	33	8	0.00484562	1.06376	33	8	0.00919164	0.956847
RNA polymerase II proximal promoter sequence-specific DNA binding	GO:0000978	232	32	0.0050403	0.499821	242	38	0.00143359	0.522562
protein dimerization activity	GO:0046983	63	12	0.00532405	0.822594	66	10	0.13021	0.486844
phosphatidylinositol 3-kinase binding	GO:0043548	15	5	0.00595811	1.38221	15	5	0.0093783	1.2753
thioesterase binding	GO:0031996	10	4	0.00676554	1.56453	11	5	0.00197639	1.58546
apolipoprotein A-I receptor binding	GO:0034191	2	2	0.00698978	2.48082	2	1	0.177573	1.68077
nicotinate-nucleotide adenylyltransferase activity	GO:0004515	2	2	0.00698978	2.48082	2	1	0.177573	1.68077
GMP binding	GO:0019002	2	2	0.00698978	2.48082	2	2	0.0086581	2.37391
type 1 fibroblast growth factor receptor binding	GO:0005105	2	2	0.00698978	2.48082	2	2	0.0086581	2.37391
signal sequence binding	GO:0005048	2	2	0.00698978	2.48082	2	2	0.0086581	2.37391
ubiquitin protein ligase activity	GO:0061630	140	21	0.00790941	0.583702	144	22	0.0192676	0.495142
E-box binding	GO:0070888	29	7	0.00847615	1.05944	29	7	0.0148714	0.952528
primary miRNA binding	GO:0070878	6	3	0.00961637	1.78768	6	3	0.0129659	1.68077
transforming growth factor beta receptor activity, type I	GO:0005025	6	3	0.00961637	1.78768	6	3	0.0129659	1.68077
oxidoreductase activity, acting on the CH-OH group of donors, NAD or NADP as acceptor	GO:0016616	6	3	0.00961637	1.78768	6	3	0.0129659	1.68077
ribonucleoprotein complex binding	GO:0043021	23	6	0.00982107	1.13709	22	6	0.0129678	1.07463
nucleic acid binding	GO:0003676	78	13	0.0130086	0.689063	78	11	0.165424	0.4151
protein kinase activator activity	GO:0030295	18	5	0.0137839	1.19989	18	4	0.0796309	0.869836
protein self-association	GO:0043621	32	7	0.0146945	0.960996	32	8	0.00756455	0.987619
GDP-dissociation inhibitor activity	GO:0005092	7	3	0.0157916	1.63352	7	2	0.132816	1.12115
co-SMAD binding	GO:0070410	7	3	0.0157916	1.63352	8	4	0.00384102	1.68077
protein-arginine N-methyltransferase activity	GO:0016274	7	3	0.0157916	1.63352	7	3	0.021136	1.52662
histone-arginine N-methyltransferase activity	GO:0008469	7	3	0.0157916	1.63352	7	3	0.021136	1.52662
ligase activity	GO:0016874	7	3	0.0157916	1.63352	7	3	0.021136	1.52662
armadillo repeat domain binding	GO:0070016	7	3	0.0157916	1.63352	7	3	0.021136	1.52662
ion channel binding	GO:0044325	71	12	0.0158174	0.703049	75	13	0.0254461	0.621375
disordered domain specific binding	GO:0097718	26	6	0.0180827	1.01449	26	6	0.0291093	0.907576
protein serine/threonine kinase activity	GO:0004674	246	31	0.0186358	0.409478	251	36	0.00767075	0.431979
protein homodimerization activity	GO:0042803	434	50	0.0192587	0.319801	457	55	0.0449971	0.256563
nitric-oxide synthase regulator activity	GO:0030235	3	2	0.0198035	2.07536	4	3	0.00299197	2.08623
ErbB-3 class receptor binding	GO:0043125	3	2	0.0198035	2.07536	3	2	0.0243665	1.96845
CCR5 chemokine receptor binding	GO:0031730	3	2	0.0198035	2.07536	3	2	0.0243665	1.96845
protein-arginine omega-N monomethyltransferase activity	GO:0035241	3	2	0.0198035	2.07536	3	2	0.0243665	1.96845
phosphothreonine residue binding	GO:0050816	3	2	0.0198035	2.07536	3	2	0.0243665	1.96845
protein phosphorylated amino acid binding	GO:0045309	3	2	0.0198035	2.07536	3	2	0.0243665	1.96845
RNA polymerase II transcription coactivator binding	GO:0001225	3	2	0.0198035	2.07536	3	2	0.0243665	1.96845
Rho GDP-dissociation inhibitor binding	GO:0051022	3	2	0.0198035	2.07536	3	2	0.0243665	1.96845
MRF binding	GO:0043426	3	2	0.0198035	2.07536	3	2	0.0243665	1.96845
kinase activator activity	GO:0019209	3	2	0.0198035	2.07536	3	2	0.0243665	1.96845
demethylase activity	GO:0032451	3	2	0.0198035	2.07536	3	2	0.0243665	1.96845
5'-3' exoribonuclease activity	GO:0004534	3	2	0.0198035	2.07536	3	2	0.0243665	1.96845
JUN kinase activity	GO:0004705	3	2	0.0198035	2.07536	3	2	0.0243665	1.96845
histone methyltransferase activity	GO:0042054	8	3	0.0237168	1.49999	8	3	0.0315129	1.39308
tumor necrosis factor receptor binding	GO:0005164	14	4	0.0246471	1.22806	17	6	0.00321476	1.33246
ubiquitin binding	GO:0043130	58	10	0.0268943	0.722964	57	11	0.0183174	0.728757
protein heterodimerization activity	GO:0046982	262	32	0.0296086	0.378214	269	39	0.00505604	0.442764
beta-tubulin binding	GO:0048487	29	6	0.0301602	0.905286	28	5	0.177653	0.651147
protein N-terminus binding	GO:0047485	86	13	0.0302605	0.591424	86	11	0.260629	0.317461
cAMP response element binding	GO:0035497	9	3	0.0334032	1.38221	10	3	0.0587061	1.16994
steroid binding	GO:0005496	9	3	0.0334032	1.38221	12	3	0.0937172	0.987619
histone methyltransferase activity (H3-K9 specific)	GO:0046974	9	3	0.0334032	1.38221	9	3	0.0440651	1.2753
RNA polymerase II activating transcription factor binding	GO:0001102	30	6	0.0351305	0.871384	30	8	0.00496939	1.05216
nuclear receptor activity	GO:0004879	30	6	0.0351305	0.871384	35	8	0.0132082	0.898007
mitogen-activated protein kinase p38 binding	GO:0048273	4	2	0.0374209	1.78768	4	2	0.045741	1.68077
angiostatin binding	GO:0043532	4	2	0.0374209	1.78768	3	1	0.254176	1.2753
co-receptor binding	GO:0039706	4	2	0.0374209	1.78768	4	2	0.045741	1.68077
steroid hormone binding	GO:1990239	4	2	0.0374209	1.78768	3	1	0.254176	1.2753
syndecan binding	GO:0045545	4	2	0.0374209	1.78768	4	2	0.045741	1.68077
BAT3 complex binding	GO:1904288	4	2	0.0374209	1.78768	4	2	0.045741	1.68077
ankyrin repeat binding	GO:0071532	4	2	0.0374209	1.78768	4	2	0.045741	1.68077
epidermal growth factor receptor binding	GO:0005154	23	5	0.038306	0.954766	24	6	0.0199447	0.987619
tau-protein kinase activity	GO:0050321	16	4	0.0392308	1.09453	16	3	0.181776	0.699937
transforming growth factor beta binding	GO:0050431	10	3	0.0448194	1.27685	9	3	0.0440651	1.2753
insulin-like growth factor receptor binding	GO:0005159	10	3	0.0448194	1.27685	11	3	0.0753087	1.07463
U6 snRNA binding	GO:0017070	10	3	0.0448194	1.27685	10	3	0.0587061	1.16994
ephrin receptor binding	GO:0046875	24	5	0.0451783	0.912206	24	7	0.00496011	1.14177
R-SMAD binding	GO:0070412	17	4	0.0480176	1.0339	17	4	0.0666421	0.926994
proline-rich region binding	GO:0070064	17	4	0.0480176	1.0339	17	4	0.0666421	0.926994
molecular adaptor activity	GO:0060090	25	5	0.0527387	0.871384	25	5	0.0767683	0.764475
collagen binding	GO:0005518	25	5	0.0527387	0.871384	27	7	0.0099575	1.02399
ubiquitin conjugating enzyme activity	GO:0061631	33	6	0.0530728	0.776074	34	7	0.0342128	0.793463
protein transporter activity	GO:0008565	11	3	0.0579002	1.18154	10	2	0.237309	0.764475
transforming growth factor beta-activated receptor activity	GO:0005024	11	3	0.0579002	1.18154	11	3	0.0753087	1.07463
histone-lysine N-methyltransferase activity	GO:0018024	11	3	0.0579002	1.18154	10	5	0.00116687	1.68077
enhancer sequence-specific DNA binding	GO:0001158	11	3	0.0579002	1.18154	12	4	0.0200832	1.2753
transcription coregulator activity	GO:0003712	48	8	0.0586041	0.689063	50	8	0.134584	0.541332
double-stranded telomeric DNA binding	GO:0003691	5	2	0.0589512	1.56453	5	3	0.00696234	1.86309
histone demethylase activity	GO:0032452	5	2	0.0589512	1.56453	5	2	0.0715935	1.45762
importin-alpha family protein binding	GO:0061676	5	2	0.0589512	1.56453	5	2	0.0715935	1.45762
ubiquitin-like protein conjugating enzyme binding	GO:0044390	5	2	0.0589512	1.56453	5	2	0.0715935	1.45762
thioredoxin peroxidase activity	GO:0008379	5	2	0.0589512	1.56453	5	2	0.0715935	1.45762
neuroligin family protein binding	GO:0097109	5	2	0.0589512	1.56453	5	2	0.0715935	1.45762
phosphatidylinositol 3-kinase regulatory subunit binding	GO:0036312	5	2	0.0589512	1.56453	6	2	0.100907	1.2753
transmembrane receptor protein serine/threonine kinase activity	GO:0004675	5	2	0.0589512	1.56453	5	2	0.0715935	1.45762
ATP-dependent protein binding	GO:0043008	5	2	0.0589512	1.56453	5	2	0.0715935	1.45762
peptidase activity	GO:0008233	34	6	0.0600917	0.746221	34	4	0.552765	0.233847
protein kinase C binding	GO:0005080	34	6	0.0600917	0.746221	36	7	0.0745725	0.736305
scaffold protein binding	GO:0097110	35	6	0.0676362	0.717234	36	5	0.378943	0.399832
gamma-tubulin binding	GO:0043015	19	4	0.0685582	0.922678	20	4	0.109005	0.764475
enhancer binding	GO:0035326	12	3	0.0725552	1.09453	12	3	0.0937172	0.987619
DNA-binding transcription factor activity	GO:0003700	323	36	0.0787341	0.286689	339	43	0.0344022	0.309113
ATP-dependent RNA helicase activity	GO:0004004	20	4	0.0802708	0.871384	20	2	0.709176	0.0713282
heat shock protein binding	GO:0031072	42	7	0.0825414	0.689063	42	7	0.106937	0.582154
LRR domain binding	GO:0030275	6	2	0.0836186	1.38221	6	2	0.100907	1.2753
TPR domain binding	GO:0030911	6	2	0.0836186	1.38221	6	2	0.100907	1.2753
CD4 receptor binding	GO:0042609	6	2	0.0836186	1.38221	6	2	0.100907	1.2753
calcium-dependent cysteine-type endopeptidase activity	GO:0004198	6	2	0.0836186	1.38221	7	2	0.132816	1.12115
neurotrophin TRKA receptor binding	GO:0005168	6	2	0.0836186	1.38221	6	2	0.100907	1.2753
phospholipase activity	GO:0004620	6	2	0.0836186	1.38221	6	2	0.100907	1.2753
5S rRNA binding	GO:0008097	6	2	0.0836186	1.38221	7	2	0.132816	1.12115
vascular endothelial growth factor binding	GO:0038085	6	2	0.0836186	1.38221	7	2	0.132816	1.12115
protein-arginine omega-N asymmetric methyltransferase activity	GO:0035242	6	2	0.0836186	1.38221	6	2	0.100907	1.2753
UTP binding	GO:0002134	1	1	0.0836744	2.48082	1	1	0.0931156	2.37391
lysophospholipid acyltransferase activity	GO:0071617	1	1	0.0836744	2.48082	1	0	1	#NUM!
D-lactate dehydrogenase (cytochrome) activity	GO:0004458	1	1	0.0836744	2.48082	0	0	1	#VALUE!
protein propionyltransferase activity	GO:0061920	1	1	0.0836744	2.48082	1	1	0.0931156	2.37391
gamma-glutamylaminecyclotransferase activity	GO:0061929	1	1	0.0836744	2.48082	0	0	1	#VALUE!
phosphatidic acid transporter activity	GO:1990050	1	1	0.0836744	2.48082	0	0	1	#VALUE!
peroxisome membrane class-1 targeting sequence binding	GO:0036105	1	1	0.0836744	2.48082	1	1	0.0931156	2.37391
protein-arginine omega-N symmetric methyltransferase activity	GO:0035243	1	1	0.0836744	2.48082	1	1	0.0931156	2.37391
protein-N-terminal glutamine amidohydrolase activity	GO:0070773	1	1	0.0836744	2.48082	1	1	0.0931156	2.37391
eukaryotic initiation factor 4G binding	GO:0031370	1	1	0.0836744	2.48082	1	1	0.0931156	2.37391
cyclin-dependent protein kinase activating kinase activity	GO:0019912	1	1	0.0836744	2.48082	1	1	0.0931156	2.37391
interleukin-5 receptor binding	GO:0005137	1	1	0.0836744	2.48082	1	1	0.0931156	2.37391
S-methyl-5-thioadenosine phosphorylase activity	GO:0017061	1	1	0.0836744	2.48082	1	1	0.0931156	2.37391
3'-flap endonuclease activity	GO:0048257	1	1	0.0836744	2.48082	1	1	0.0931156	2.37391
arsenite transmembrane transporter activity	GO:0015105	1	1	0.0836744	2.48082	1	1	0.0931156	2.37391
oxalate transmembrane transporter activity	GO:0019531	1	1	0.0836744	2.48082	1	1	0.0931156	2.37391
high molecular weight B cell growth factor receptor binding	GO:0030372	1	1	0.0836744	2.48082	1	1	0.0931156	2.37391
methylenetetrahydrofolate reductase (NAD(P)H) activity	GO:0004489	1	1	0.0836744	2.48082	1	1	0.0931156	2.37391
histone crotonyltransferase activity	GO:0140068	1	1	0.0836744	2.48082	1	1	0.0931156	2.37391
histone methyltransferase activity (H2A-R3 specific)	GO:0070612	1	1	0.0836744	2.48082	1	1	0.0931156	2.37391
deoxyhypusine synthase activity	GO:0034038	1	1	0.0836744	2.48082	1	1	0.0931156	2.37391
peptide-O-fucosyltransferase activity	GO:0046922	1	1	0.0836744	2.48082	0	0	1	#VALUE!
platelet-derived growth factor-activated receptor activity	GO:0005017	1	1	0.0836744	2.48082	1	1	0.0931156	2.37391
erythropoietin receptor binding	GO:0005128	1	1	0.0836744	2.48082	1	1	0.0931156	2.37391
vitamin D3 25-hydroxylase activity	GO:0030343	1	1	0.0836744	2.48082	1	0	1	#NUM!
SUMO conjugating enzyme activity	GO:0061656	1	1	0.0836744	2.48082	1	1	0.0931156	2.37391
polyprenol reductase activity	GO:0102389	1	1	0.0836744	2.48082	1	1	0.0931156	2.37391
single-stranded DNA 3'-5' exodeoxyribonuclease activity	GO:0008310	1	1	0.0836744	2.48082	0	0	1	#VALUE!
interleukin-3 receptor binding	GO:0005135	1	1	0.0836744	2.48082	1	1	0.0931156	2.37391
glucocorticoid receptor activity	GO:0004883	1	1	0.0836744	2.48082	1	1	0.0931156	2.37391
hepatocyte growth factor-activated receptor activity	GO:0005008	1	1	0.0836744	2.48082	1	1	0.0931156	2.37391
single-strand break-containing DNA binding	GO:1990165	1	1	0.0836744	2.48082	1	0	1	#NUM!
interleukin-5 receptor activity	GO:0004914	1	1	0.0836744	2.48082	0	0	1	#VALUE!
histone demethylase activity (H3-R2 specific)	GO:0033746	1	1	0.0836744	2.48082	1	1	0.0931156	2.37391
CCR1 chemokine receptor binding	GO:0031726	1	1	0.0836744	2.48082	2	1	0.177573	1.68077
amino acid:sodium symporter activity	GO:0005283	1	1	0.0836744	2.48082	1	1	0.0931156	2.37391
interleukin-33 binding	GO:0002113	1	1	0.0836744	2.48082	1	1	0.0931156	2.37391
sulfiredoxin activity	GO:0032542	1	1	0.0836744	2.48082	1	0	1	#NUM!
chondroitin-glucuronate 5-epimerase activity	GO:0047757	1	1	0.0836744	2.48082	1	1	0.0931156	2.37391
coreceptor activity involved in Wnt signaling pathway	GO:0071936	1	1	0.0836744	2.48082	1	1	0.0931156	2.37391
NEDD8 ligase activity	GO:0061663	1	1	0.0836744	2.48082	1	1	0.0931156	2.37391
POZ domain binding	GO:0031208	1	1	0.0836744	2.48082	1	1	0.0931156	2.37391
type 2 fibroblast growth factor receptor binding	GO:0005111	1	1	0.0836744	2.48082	1	1	0.0931156	2.37391
BH3 domain binding	GO:0051434	1	1	0.0836744	2.48082	1	1	0.0931156	2.37391
sulfate transmembrane transporter activity	GO:0015116	1	1	0.0836744	2.48082	1	1	0.0931156	2.37391
calcium:proton antiporter activity	GO:0015369	1	1	0.0836744	2.48082	1	1	0.0931156	2.37391
sphingomyelin phosphodiesterase activator activity	GO:0016230	1	1	0.0836744	2.48082	1	1	0.0931156	2.37391
Ser-tRNA(Ala) hydrolase activity	GO:0002196	1	1	0.0836744	2.48082	1	1	0.0931156	2.37391
N-acetylglucosamine kinase activity	GO:0045127	1	1	0.0836744	2.48082	1	1	0.0931156	2.37391
linear polyubiquitin binding	GO:1990450	1	1	0.0836744	2.48082	1	1	0.0931156	2.37391
peptidyl-lysine 5-dioxygenase activity	GO:0070815	1	1	0.0836744	2.48082	1	1	0.0931156	2.37391
serotonin binding	GO:0051378	1	1	0.0836744	2.48082	1	1	0.0931156	2.37391
oxidative RNA demethylase activity	GO:0035515	1	1	0.0836744	2.48082	1	1	0.0931156	2.37391
intraciliary transport particle A binding	GO:0120160	1	1	0.0836744	2.48082	1	1	0.0931156	2.37391
amidinotransferase activity	GO:0015067	1	1	0.0836744	2.48082	1	1	0.0931156	2.37391
CD8 receptor binding	GO:0042610	1	1	0.0836744	2.48082	1	1	0.0931156	2.37391
3-phosphoinositide-dependent protein kinase activity	GO:0004676	1	1	0.0836744	2.48082	1	1	0.0931156	2.37391
angiotensin type II receptor activity	GO:0004945	1	1	0.0836744	2.48082	1	1	0.0931156	2.37391
oligopeptidase activity	GO:0070012	1	1	0.0836744	2.48082	1	1	0.0931156	2.37391
corticotropin-releasing hormone receptor 2 binding	GO:0051431	1	1	0.0836744	2.48082	0	0	1	#VALUE!
peroxisome matrix targeting signal-1 binding	GO:0005052	1	1	0.0836744	2.48082	1	1	0.0931156	2.37391
DNA-3'-diphospho-5'-guanosine diphosphatase	GO:0120108	1	1	0.0836744	2.48082	1	0	1	#NUM!
2-acylglycerol-3-phosphate O-acyltransferase activity	GO:0047144	1	1	0.0836744	2.48082	1	0	1	#NUM!
protein N-acetylglucosaminyltransferase activity	GO:0016262	1	1	0.0836744	2.48082	1	1	0.0931156	2.37391
histone methyltransferase activity (H3-R2 specific)	GO:0070611	1	1	0.0836744	2.48082	1	1	0.0931156	2.37391
phosphoglycolate phosphatase activity	GO:0008967	1	1	0.0836744	2.48082	1	0	1	#NUM!
bicarbonate transmembrane transporter activity	GO:0015106	1	1	0.0836744	2.48082	1	1	0.0931156	2.37391
oxidised low-density lipoprotein particle receptor activity	GO:0150025	1	1	0.0836744	2.48082	0	0	1	#VALUE!
structural constituent of presynaptic active zone	GO:0098882	1	1	0.0836744	2.48082	1	1	0.0931156	2.37391
mineralocorticoid receptor binding	GO:0031962	1	1	0.0836744	2.48082	1	1	0.0931156	2.37391
tryptophan-tRNA ligase activity	GO:0004830	1	1	0.0836744	2.48082	1	1	0.0931156	2.37391
hedgehog receptor activity	GO:0008158	1	1	0.0836744	2.48082	1	1	0.0931156	2.37391
phospholipase activator activity	GO:0016004	1	1	0.0836744	2.48082	1	1	0.0931156	2.37391
vitamin D 24-hydroxylase activity	GO:0070576	1	1	0.0836744	2.48082	0	0	1	#VALUE!
histone demethylase activity (H4-R3 specific)	GO:0033749	1	1	0.0836744	2.48082	1	1	0.0931156	2.37391
glycine amidinotransferase activity	GO:0015068	1	1	0.0836744	2.48082	1	1	0.0931156	2.37391
CTP binding	GO:0002135	1	1	0.0836744	2.48082	1	1	0.0931156	2.37391
sedoheptulokinase activity	GO:0050277	1	1	0.0836744	2.48082	1	1	0.0931156	2.37391
cholestenone 5-alpha-reductase activity	GO:0047751	1	1	0.0836744	2.48082	1	1	0.0931156	2.37391
thrombin-activated receptor activity	GO:0015057	1	1	0.0836744	2.48082	2	1	0.177573	1.68077
testosterone 6-beta-hydroxylase activity	GO:0050649	1	1	0.0836744	2.48082	0	0	1	#VALUE!
tRNA (adenine-N6-)-methyltransferase activity	GO:0016430	1	1	0.0836744	2.48082	1	1	0.0931156	2.37391
tRNA (guanine-N7-)-methyltransferase activity	GO:0008176	1	1	0.0836744	2.48082	1	0	1	#NUM!
thyrotropin-releasing hormone receptor binding	GO:0031531	1	1	0.0836744	2.48082	1	1	0.0931156	2.37391
alcohol sulfotransferase activity	GO:0004027	1	1	0.0836744	2.48082	0	0	1	#VALUE!
monoamine transmembrane transporter activity	GO:0008504	1	1	0.0836744	2.48082	1	1	0.0931156	2.37391
phosphatidylethanolamine-translocating ATPase activity	GO:0090555	1	1	0.0836744	2.48082	1	1	0.0931156	2.37391
cocaine binding	GO:0019811	1	1	0.0836744	2.48082	1	1	0.0931156	2.37391
flap-structured DNA binding	GO:0070336	1	1	0.0836744	2.48082	1	0	1	#NUM!
serotonin:sodium symporter activity	GO:0005335	1	1	0.0836744	2.48082	1	1	0.0931156	2.37391
G-rich single-stranded DNA binding	GO:1990955	1	1	0.0836744	2.48082	1	1	0.0931156	2.37391
(R)-2-hydroxyglutarate dehydrogenase activity	GO:0051990	1	1	0.0836744	2.48082	0	0	1	#VALUE!
GBD domain binding	GO:0032427	1	1	0.0836744	2.48082	1	1	0.0931156	2.37391
oxidoreductase activity, acting on the CH-CH group of donors, NAD or NADP as acceptor	GO:0016628	1	1	0.0836744	2.48082	1	1	0.0931156	2.37391
estrogen 2-hydroxylase activity	GO:0101021	1	1	0.0836744	2.48082	0	0	1	#VALUE!
ceramide-translocating ATPase activity	GO:0099038	1	1	0.0836744	2.48082	1	1	0.0931156	2.37391
ubiquitin-specific protease activity involved in negative regulation of ERAD pathway	GO:1904455	1	1	0.0836744	2.48082	1	0	1	#NUM!
3-oxo-5-alpha-steroid 4-dehydrogenase activity	GO:0003865	1	1	0.0836744	2.48082	1	1	0.0931156	2.37391
histone butyryltransferase activity	GO:0140069	1	1	0.0836744	2.48082	1	1	0.0931156	2.37391
H3 histone acetyltransferase activity	GO:0010484	1	1	0.0836744	2.48082	3	1	0.254176	1.2753
secondary active sulfate transmembrane transporter activity	GO:0008271	1	1	0.0836744	2.48082	1	1	0.0931156	2.37391
sulfonylurea receptor binding	GO:0017098	1	1	0.0836744	2.48082	1	1	0.0931156	2.37391
phosphorylase activity	GO:0004645	1	1	0.0836744	2.48082	1	1	0.0931156	2.37391
transforming growth factor beta receptor, common-partner cytoplasmic mediator activity	GO:0030616	1	1	0.0836744	2.48082	1	1	0.0931156	2.37391
DNA 5'-adenosine monophosphate hydrolase activity	GO:0033699	1	1	0.0836744	2.48082	1	0	1	#NUM!
interleukin-8 binding	GO:0019959	1	1	0.0836744	2.48082	1	1	0.0931156	2.37391
nicotinamide-nucleotide adenylyltransferase activity	GO:0000309	1	1	0.0836744	2.48082	1	0	1	#NUM!
dihydrolipoyllysine-residue succinyltransferase activity	GO:0004149	1	1	0.0836744	2.48082	1	1	0.0931156	2.37391
protein-glutamine gamma-glutamyltransferase activity	GO:0003810	1	1	0.0836744	2.48082	2	1	0.177573	1.68077
peptide butyryltransferase activity	GO:0140065	1	1	0.0836744	2.48082	1	1	0.0931156	2.37391
beta-glucuronidase activity	GO:0004566	1	1	0.0836744	2.48082	1	1	0.0931156	2.37391
lipoteichoic acid receptor activity	GO:0070892	1	1	0.0836744	2.48082	0	0	1	#VALUE!
platelet-derived growth factor beta-receptor activity	GO:0005019	1	1	0.0836744	2.48082	1	1	0.0931156	2.37391
ligase regulator activity	GO:0055103	1	1	0.0836744	2.48082	1	1	0.0931156	2.37391
corticotropin-releasing hormone activity	GO:0017045	1	1	0.0836744	2.48082	0	0	1	#VALUE!
nucleosome-dependent ATPase activity	GO:0070615	1	1	0.0836744	2.48082	1	1	0.0931156	2.37391
protein-N-terminal asparagine amidohydrolase activity	GO:0008418	1	1	0.0836744	2.48082	1	1	0.0931156	2.37391
L-tyrosine:2-oxoglutarate aminotransferase activity	GO:0004838	1	1	0.0836744	2.48082	0	0	1	#VALUE!
histone demethylase activity (H3-K4 specific)	GO:0032453	1	1	0.0836744	2.48082	1	1	0.0931156	2.37391
histone deacetylase binding	GO:0042826	71	10	0.0846929	0.520727	72	9	0.310788	0.294472
protein phosphatase 2A binding	GO:0051721	13	3	0.088675	1.01449	13	3	0.113757	0.907576
proximal promoter sequence-specific DNA binding	GO:0000987	13	3	0.088675	1.01449	15	3	0.157977	0.764475
glucocorticoid receptor binding	GO:0035259	13	3	0.088675	1.01449	14	3	0.13524	0.833468
Hsp90 protein binding	GO:0051879	29	5	0.0898408	0.722964	29	5	0.185346	0.616055
serine-type endopeptidase inhibitor activity	GO:0004867	21	4	0.0929021	0.822594	24	4	0.27478	0.582154
polyubiquitin modification-dependent protein binding	GO:0031593	21	4	0.0929021	0.822594	21	4	0.125264	0.715685
growth factor binding	GO:0019838	21	4	0.0929021	0.822594	22	4	0.142473	0.669165
phospholipid binding	GO:0005543	46	7	0.103399	0.598091	46	8	0.0705876	0.624713
transforming growth factor beta receptor binding	GO:0005160	14	3	0.106137	0.940377	14	3	0.13524	0.833468
K63-linked polyubiquitin modification-dependent protein binding	GO:0070530	14	3	0.106137	0.940377	14	3	0.13524	0.833468
microtubule plus-end binding	GO:0051010	14	3	0.106137	0.940377	15	3	0.157977	0.764475
MAP kinase kinase activity	GO:0004708	14	3	0.106137	0.940377	14	4	0.0349823	1.12115
cyclin binding	GO:0030332	22	4	0.106411	0.776074	22	4	0.142473	0.669165
extracellular matrix structural constituent	GO:0005201	31	0	0.106781	#NUM!	32	1	0.359345	-1.09182
2-oxoglutarate-dependent dioxygenase activity	GO:0016706	7	2	0.110749	1.22806	8	2	0.166583	0.987619
semaphorin receptor activity	GO:0017154	7	2	0.110749	1.22806	7	2	0.132816	1.12115
NEDD8-specific protease activity	GO:0019784	7	2	0.110749	1.22806	7	1	0.495657	0.428003
phosphate ion binding	GO:0042301	7	2	0.110749	1.22806	7	2	0.132816	1.12115
adenyl-nucleotide exchange factor activity	GO:0000774	7	2	0.110749	1.22806	7	2	0.132816	1.12115
four-way junction DNA binding	GO:0000400	7	2	0.110749	1.22806	7	2	0.132816	1.12115
leucine zipper domain binding	GO:0043522	7	2	0.110749	1.22806	8	3	0.0315129	1.39308
dynactin binding	GO:0034452	7	2	0.110749	1.22806	7	2	0.132816	1.12115
RNA polymerase II transcription factor binding	GO:0001085	36	6	0.118363	0.689063	36	7	0.0745725	0.736305
protein tyrosine phosphatase activity	GO:0004725	50	1	0.123601	-1.4312	54	1	0.0583671	-1.61507
microtubule binding	GO:0008017	142	17	0.124079	0.358209	143	18	0.188307	0.30144
dynein intermediate chain binding	GO:0045505	15	3	0.124811	0.871384	15	3	0.157977	0.764475
calcium channel regulator activity	GO:0005246	15	3	0.124811	0.871384	18	4	0.0796309	0.869836
frizzled binding	GO:0005109	15	3	0.124811	0.871384	13	2	0.344768	0.502111
syntaxin binding	GO:0019905	38	6	0.129184	0.634996	38	6	0.16117	0.528087
double-stranded DNA binding	GO:0003690	55	8	0.133804	0.552931	56	6	0.644685	0.140321
SH2 domain binding	GO:0042169	24	4	0.135863	0.689063	25	4	0.285417	0.541332
phosphatidylserine binding	GO:0001786	24	4	0.135863	0.689063	28	5	0.177653	0.651147
NF-kappaB binding	GO:0051059	24	4	0.135863	0.689063	24	5	0.0662623	0.805297
RNA polymerase II repressing transcription factor binding	GO:0001103	24	4	0.135863	0.689063	23	3	0.468542	0.337031
gamma-catenin binding	GO:0045295	8	2	0.13976	1.09453	8	2	0.166583	0.987619
1-phosphatidylinositol-3-kinase activity	GO:0016303	8	2	0.13976	1.09453	7	3	0.021136	1.52662
GABA receptor binding	GO:0050811	8	2	0.13976	1.09453	8	1	0.542668	0.294472
type I transforming growth factor beta receptor binding	GO:0034713	8	2	0.13976	1.09453	8	2	0.166583	0.987619
nuclease activity	GO:0004518	8	2	0.13976	1.09453	8	2	0.166583	0.987619
titin binding	GO:0031432	8	2	0.13976	1.09453	9	2	0.201589	0.869836
actinin binding	GO:0042805	8	2	0.13976	1.09453	9	2	0.201589	0.869836
DNA binding, bending	GO:0008301	8	2	0.13976	1.09453	8	2	0.166583	0.987619
protein tyrosine kinase activity	GO:0004713	57	8	0.142193	0.517213	58	8	0.251152	0.392912
mRNA 3'-UTR AU-rich region binding	GO:0035925	16	3	0.14456	0.806846	16	3	0.181776	0.699937
histone kinase activity (H3-T11 specific)	GO:0035402	2	1	0.160359	1.78768	2	1	0.177573	1.68077
thrombospondin receptor activity	GO:0070053	2	1	0.160359	1.78768	1	0	1	#NUM!
structural molecule activity conferring elasticity	GO:0097493	2	1	0.160359	1.78768	2	1	0.177573	1.68077
RNA polymerase I core binding	GO:0001042	2	1	0.160359	1.78768	2	1	0.177573	1.68077
FBXO family protein binding	GO:0098770	2	1	0.160359	1.78768	2	1	0.177573	1.68077
laminin receptor activity	GO:0005055	2	1	0.160359	1.78768	2	1	0.177573	1.68077
modified amino acid binding	GO:0072341	2	1	0.160359	1.78768	2	1	0.177573	1.68077
protein O-GlcNAc transferase activity	GO:0097363	2	1	0.160359	1.78768	2	1	0.177573	1.68077
polynucleotide 3'-phosphatase activity	GO:0046403	2	1	0.160359	1.78768	2	0	1	#NUM!
5'-deoxyribose-5-phosphate lyase activity	GO:0051575	2	1	0.160359	1.78768	2	1	0.177573	1.68077
8-hydroxy-2'-deoxyguanosine DNA binding	GO:1905773	2	1	0.160359	1.78768	2	1	0.177573	1.68077
alanine-tRNA ligase activity	GO:0004813	2	1	0.160359	1.78768	2	1	0.177573	1.68077
steroid delta-isomerase activity	GO:0004769	2	1	0.160359	1.78768	2	1	0.177573	1.68077
coreceptor activity involved in canonical Wnt signaling pathway	GO:1904928	2	1	0.160359	1.78768	2	1	0.177573	1.68077
telethonin binding	GO:0031433	2	1	0.160359	1.78768	1	1	0.0931156	2.37391
type 2A serotonin receptor binding	GO:0031826	2	1	0.160359	1.78768	2	1	0.177573	1.68077
steroid sulfotransferase activity	GO:0050294	2	1	0.160359	1.78768	1	0	1	#NUM!
keratin filament binding	GO:1990254	2	1	0.160359	1.78768	2	0	1	#NUM!
pyruvate dehydrogenase (acetyl-transferring) kinase activity	GO:0004740	2	1	0.160359	1.78768	2	1	0.177573	1.68077
mechanosensitive ion channel activity	GO:0008381	2	1	0.160359	1.78768	2	1	0.177573	1.68077
transferrin transmembrane transporter activity	GO:0033570	2	1	0.160359	1.78768	2	1	0.177573	1.68077
histone demethylase activity (H3-dimethyl-K4 specific)	GO:0034648	2	1	0.160359	1.78768	2	1	0.177573	1.68077
protein tyrosine kinase collagen receptor activity	GO:0038062	2	1	0.160359	1.78768	2	1	0.177573	1.68077
sequence-specific single stranded DNA binding	GO:0098847	2	1	0.160359	1.78768	2	1	0.177573	1.68077
peroxisome targeting sequence binding	GO:0000268	2	1	0.160359	1.78768	2	1	0.177573	1.68077
dATP binding	GO:0032564	2	1	0.160359	1.78768	3	1	0.254176	1.2753
HLH domain binding	GO:0043398	2	1	0.160359	1.78768	2	1	0.177573	1.68077
corticotropin-releasing hormone receptor 1 binding	GO:0051430	2	1	0.160359	1.78768	1	0	1	#NUM!
lipoprotein lipase activity	GO:0004465	2	1	0.160359	1.78768	2	1	0.177573	1.68077
chondroitin sulfate proteoglycan binding	GO:0035373	2	1	0.160359	1.78768	2	1	0.177573	1.68077
interleukin-1 receptor activity	GO:0004908	2	1	0.160359	1.78768	2	1	0.177573	1.68077
anion:anion antiporter activity	GO:0015301	2	1	0.160359	1.78768	2	1	0.177573	1.68077
non-sequence-specific DNA binding, bending	GO:0044378	2	1	0.160359	1.78768	2	1	0.177573	1.68077
platelet activating factor receptor activity	GO:0004992	2	1	0.160359	1.78768	2	1	0.177573	1.68077
chemokine receptor activity	GO:0004950	2	1	0.160359	1.78768	2	1	0.177573	1.68077
double-strand/single-strand DNA junction binding	GO:0000406	2	1	0.160359	1.78768	2	0	1	#NUM!
DNA ligase (ATP) activity	GO:0003910	2	1	0.160359	1.78768	2	1	0.177573	1.68077
magnesium ion transmembrane transporter activity	GO:0015095	2	1	0.160359	1.78768	3	2	0.0243665	1.96845
interleukin-33 receptor activity	GO:0002114	2	1	0.160359	1.78768	2	1	0.177573	1.68077
calcium-dependent protein serine/threonine phosphatase activity	GO:0004723	2	1	0.160359	1.78768	2	0	1	#NUM!
telomeric repeat-containing RNA binding	GO:0061752	2	1	0.160359	1.78768	2	1	0.177573	1.68077
L-aspartate:2-oxoglutarate aminotransferase activity	GO:0004069	2	1	0.160359	1.78768	2	1	0.177573	1.68077
molecular function regulator	GO:0098772	2	1	0.160359	1.78768	2	1	0.177573	1.68077
double-stranded DNA-dependent ATPase activity	GO:0033676	2	1	0.160359	1.78768	2	1	0.177573	1.68077
N-methyltransferase activity	GO:0008170	2	1	0.160359	1.78768	2	1	0.177573	1.68077
macrophage migration inhibitory factor binding	GO:0035718	2	1	0.160359	1.78768	2	1	0.177573	1.68077
transcription termination site sequence-specific DNA binding	GO:0001147	2	1	0.160359	1.78768	2	1	0.177573	1.68077
transferrin receptor activity	GO:0004998	2	1	0.160359	1.78768	2	1	0.177573	1.68077
TFIIB-class transcription factor binding	GO:0001093	2	1	0.160359	1.78768	3	2	0.0243665	1.96845
spermidine binding	GO:0019809	2	1	0.160359	1.78768	2	1	0.177573	1.68077
deubiquitinase activator activity	GO:0035800	2	1	0.160359	1.78768	2	2	0.0086581	2.37391
lysine N-acetyltransferase activity, acting on acetyl phosphate as donor	GO:0004468	2	1	0.160359	1.78768	2	1	0.177573	1.68077
ferric-chelate reductase (NADPH) activity	GO:0052851	2	1	0.160359	1.78768	2	1	0.177573	1.68077
histone deacetylase regulator activity	GO:0035033	2	1	0.160359	1.78768	2	1	0.177573	1.68077
histone methyltransferase activity (H3-K27 specific)	GO:0046976	2	1	0.160359	1.78768	2	1	0.177573	1.68077
kinase inhibitor activity	GO:0019210	2	1	0.160359	1.78768	2	1	0.177573	1.68077
cupric reductase activity	GO:0008823	2	1	0.160359	1.78768	2	1	0.177573	1.68077
NFAT protein binding	GO:0051525	2	1	0.160359	1.78768	3	3	0.000803893	2.37391
4-alpha-hydroxytetrahydrobiopterin dehydratase activity	GO:0008124	2	1	0.160359	1.78768	2	1	0.177573	1.68077
tRNA-specific adenosine-34 deaminase activity	GO:0052717	2	1	0.160359	1.78768	2	1	0.177573	1.68077
GPI-anchor transamidase activity	GO:0003923	2	1	0.160359	1.78768	2	1	0.177573	1.68077
transforming growth factor beta receptor, inhibitory cytoplasmic mediator activity	GO:0030617	2	1	0.160359	1.78768	2	1	0.177573	1.68077
alpha-N-acetylgalactosaminide alpha-2,6-sialyltransferase activity	GO:0001665	2	1	0.160359	1.78768	1	0	1	#NUM!
adenylosuccinate synthase activity	GO:0004019	2	1	0.160359	1.78768	2	1	0.177573	1.68077
3-keto sterol reductase activity	GO:0000253	2	1	0.160359	1.78768	1	1	0.0931156	2.37391
exoribonuclease activity	GO:0004532	2	1	0.160359	1.78768	3	2	0.0243665	1.96845
single-stranded DNA-dependent ATPase activity	GO:0043142	2	1	0.160359	1.78768	2	1	0.177573	1.68077
DNA ligase activity	GO:0003909	2	1	0.160359	1.78768	2	1	0.177573	1.68077
ionotropic glutamate receptor binding	GO:0035255	17	3	0.165247	0.746221	17	3	0.206447	0.639312
NADH dehydrogenase (ubiquinone) activity	GO:0008137	29	0	0.168726	#NUM!	29	0	0.105796	#NUM!
Notch binding	GO:0005112	9	2	0.170148	0.976745	9	2	0.201589	0.869836
protein kinase B binding	GO:0043422	9	2	0.170148	0.976745	10	2	0.237309	0.764475
amino acid binding	GO:0016597	9	2	0.170148	0.976745	8	1	0.542668	0.294472
sequence-specific double-stranded DNA binding	GO:1990837	9	2	0.170148	0.976745	10	2	0.237309	0.764475
insulin receptor substrate binding	GO:0043560	9	2	0.170148	0.976745	9	2	0.201589	0.869836
1-acylglycerol-3-phosphate O-acyltransferase activity	GO:0003841	9	2	0.170148	0.976745	10	1	1	0.0713282
peroxisome proliferator activated receptor binding	GO:0042975	9	2	0.170148	0.976745	9	2	0.201589	0.869836
FAD binding	GO:0071949	18	3	0.186737	0.689063	16	2	0.655895	0.294472
insulin receptor binding	GO:0005158	18	3	0.186737	0.689063	18	3	0.23181	0.582154
scavenger receptor activity	GO:0005044	18	3	0.186737	0.689063	17	2	0.668459	0.233847
WW domain binding	GO:0050699	18	3	0.186737	0.689063	19	3	0.413419	0.528087
calmodulin binding	GO:0005516	98	12	0.193677	0.380761	105	15	0.0884057	0.428003
receptor tyrosine kinase binding	GO:0030971	34	5	0.201464	0.5639	34	6	0.126595	0.639312
phosphatase binding	GO:0019902	34	5	0.201464	0.5639	35	5	0.372145	0.428003
transmembrane receptor protein tyrosine kinase activity	GO:0004714	34	5	0.201464	0.5639	36	5	0.378943	0.399832
neuropilin binding	GO:0038191	10	2	0.20148	0.871384	10	3	0.0587061	1.16994
RNA cap binding	GO:0000339	10	2	0.20148	0.871384	10	2	0.237309	0.764475
G-protein alpha-subunit binding	GO:0001965	10	2	0.20148	0.871384	10	3	0.0587061	1.16994
ubiquitin-like protein ligase binding	GO:0044389	19	3	0.208896	0.634996	19	3	0.413419	0.528087
3'-5'-exoribonuclease activity	GO:0000175	19	3	0.208896	0.634996	19	4	0.0937715	0.815769
cysteine-type peptidase activity	GO:0008234	19	3	0.208896	0.634996	19	2	0.695311	0.122622
14-3-3 protein binding	GO:0071889	19	3	0.208896	0.634996	21	3	0.438376	0.428003
Rac GTPase binding	GO:0048365	36	5	0.22141	0.506741	34	5	0.24113	0.456991
kinase binding	GO:0019900	55	7	0.221721	0.419399	54	10	0.030443	0.687514
ATP binding	GO:0005524	826	78	0.227093	0.120936	845	86	0.343308	0.088924
oxidoreductase activity, acting on peroxide as acceptor	GO:0016684	3	1	0.230637	1.38221	3	0	1	#NUM!
death effector domain binding	GO:0035877	3	1	0.230637	1.38221	4	2	0.045741	1.68077
natural killer cell lectin-like receptor binding	GO:0046703	3	1	0.230637	1.38221	3	1	0.254176	1.2753
tumor necrosis factor binding	GO:0043120	3	1	0.230637	1.38221	3	1	0.254176	1.2753
interleukin-1 binding	GO:0019966	3	1	0.230637	1.38221	3	1	0.254176	1.2753
fucosyltransferase activity	GO:0008417	3	1	0.230637	1.38221	2	0	1	#NUM!
high-density lipoprotein particle binding	GO:0008035	3	1	0.230637	1.38221	2	0	1	#NUM!
peptidyl-proline 4-dioxygenase activity	GO:0031545	3	1	0.230637	1.38221	3	0	1	#NUM!
P-TEFb complex binding	GO:0106140	3	1	0.230637	1.38221	3	1	0.254176	1.2753
phenylalanine 4-monooxygenase activity	GO:0004505	3	1	0.230637	1.38221	3	1	0.254176	1.2753
phosphatidylinositol 3-kinase regulator activity	GO:0035014	3	1	0.230637	1.38221	3	1	0.254176	1.2753
BMP receptor activity	GO:0098821	3	1	0.230637	1.38221	3	1	0.254176	1.2753
sulfate binding	GO:0043199	3	1	0.230637	1.38221	3	1	0.254176	1.2753
nerve growth factor binding	GO:0048406	3	1	0.230637	1.38221	4	1	0.323655	0.987619
DNA-dependent protein kinase activity	GO:0004677	3	1	0.230637	1.38221	3	1	0.254176	1.2753
estrogen 16-alpha-hydroxylase activity	GO:0101020	3	1	0.230637	1.38221	2	0	1	#NUM!
glycogen phosphorylase activity	GO:0008184	3	1	0.230637	1.38221	3	1	0.254176	1.2753
SHG alpha-glucan phosphorylase activity	GO:0102499	3	1	0.230637	1.38221	3	1	0.254176	1.2753
protein kinase C inhibitor activity	GO:0008426	3	1	0.230637	1.38221	3	1	0.254176	1.2753
protein phosphatase 2B binding	GO:0030346	3	1	0.230637	1.38221	3	1	0.254176	1.2753
Rab geranylgeranyltransferase activity	GO:0004663	3	1	0.230637	1.38221	3	1	0.254176	1.2753
sodium ion binding	GO:0031402	3	1	0.230637	1.38221	3	1	0.254176	1.2753
Rho GDP-dissociation inhibitor activity	GO:0005094	3	1	0.230637	1.38221	3	1	0.254176	1.2753
lipase activity	GO:0016298	3	1	0.230637	1.38221	3	1	0.254176	1.2753
estradiol 17-beta-dehydrogenase activity	GO:0004303	3	1	0.230637	1.38221	3	1	0.254176	1.2753
linear malto-oligosaccharide phosphorylase activity	GO:0102250	3	1	0.230637	1.38221	3	1	0.254176	1.2753
activin receptor activity, type I	GO:0016361	3	1	0.230637	1.38221	3	1	0.254176	1.2753
beta-2 adrenergic receptor binding	GO:0031698	3	1	0.230637	1.38221	3	1	0.254176	1.2753
insulin binding	GO:0043559	3	1	0.230637	1.38221	3	1	0.254176	1.2753
mismatched DNA binding	GO:0030983	3	1	0.230637	1.38221	3	0	1	#NUM!
phosphopyruvate hydratase activity	GO:0004634	3	1	0.230637	1.38221	3	1	0.254176	1.2753
tRNA-intron endonuclease activity	GO:0000213	3	1	0.230637	1.38221	3	1	0.254176	1.2753
kynurenine-oxoglutarate transaminase activity	GO:0016212	3	1	0.230637	1.38221	3	1	0.254176	1.2753
type 5 metabotropic glutamate receptor binding	GO:0031802	3	1	0.230637	1.38221	3	1	0.254176	1.2753
caffeine oxidase activity	GO:0034875	3	1	0.230637	1.38221	2	0	1	#NUM!
diamine N-acetyltransferase activity	GO:0004145	3	1	0.230637	1.38221	3	1	0.254176	1.2753
telomeric D-loop binding	GO:0061821	3	1	0.230637	1.38221	3	1	0.254176	1.2753
PTB domain binding	GO:0051425	3	1	0.230637	1.38221	3	1	0.254176	1.2753
telomerase inhibitor activity	GO:0010521	3	1	0.230637	1.38221	3	1	0.254176	1.2753
AF-2 domain binding	GO:0050682	3	1	0.230637	1.38221	3	1	0.254176	1.2753
STAT family protein binding	GO:0097677	3	1	0.230637	1.38221	3	1	0.254176	1.2753
receptor serine/threonine kinase binding	GO:0033612	3	1	0.230637	1.38221	2	1	0.177573	1.68077
phosphatidylcholine-translocating ATPase activity	GO:0090554	3	1	0.230637	1.38221	3	1	0.254176	1.2753
T cell receptor binding	GO:0042608	3	1	0.230637	1.38221	2	1	0.177573	1.68077
heparan sulfate binding	GO:1904399	3	1	0.230637	1.38221	3	1	0.254176	1.2753
fibroblast growth factor-activated receptor activity	GO:0005007	3	1	0.230637	1.38221	4	1	0.323655	0.987619
phospholipid scramblase activity	GO:0017128	3	1	0.230637	1.38221	3	1	0.254176	1.2753
kinetochore binding	GO:0043515	3	1	0.230637	1.38221	3	1	0.254176	1.2753
5'-flap endonuclease activity	GO:0017108	3	1	0.230637	1.38221	3	1	0.254176	1.2753
high voltage-gated calcium channel activity	GO:0008331	3	1	0.230637	1.38221	3	1	0.254176	1.2753
death domain binding	GO:0070513	3	1	0.230637	1.38221	3	1	0.254176	1.2753
peptide-lysine-N-acetyltransferase activity	GO:0061733	3	1	0.230637	1.38221	4	1	0.323655	0.987619
nuclear hormone receptor binding	GO:0035257	20	3	0.231594	0.583702	20	4	0.109005	0.764475
phosphoprotein phosphatase activity	GO:0004721	20	3	0.231594	0.583702	21	3	0.438376	0.428003
Ral GTPase binding	GO:0017160	11	2	0.233387	0.776074	11	2	0.273309	0.669165
cytoskeletal adaptor activity	GO:0008093	11	2	0.233387	0.776074	11	3	0.0753087	1.07463
protein kinase A catalytic subunit binding	GO:0034236	11	2	0.233387	0.776074	11	2	0.273309	0.669165
MHC class I protein binding	GO:0042288	11	2	0.233387	0.776074	13	3	0.113757	0.907576
chemoattractant activity	GO:0042056	11	2	0.233387	0.776074	13	4	0.0269193	1.19526
Ras GTPase binding	GO:0017016	11	2	0.233387	0.776074	11	2	0.273309	0.669165
SNARE binding	GO:0000149	38	5	0.24446	0.452674	38	5	0.395746	0.345765
androgen receptor binding	GO:0050681	38	5	0.24446	0.452674	38	7	0.0823776	0.682237
cyclin-dependent protein serine/threonine kinase activity	GO:0004693	22	0	0.252193	#NUM!	22	1	0.715958	-0.717129
transcription corepressor activity	GO:0003714	166	18	0.254094	0.259206	166	17	0.684133	0.0951389
copper ion binding	GO:0005507	23	0	0.254292	#NUM!	24	0	0.161637	#NUM!
DNA-directed 5'-3' RNA polymerase activity	GO:0003899	23	0	0.254292	#NUM!	23	1	0.717876	-0.761581
electron transfer activity	GO:0009055	43	1	0.260478	-1.28038	43	2	0.429426	-0.69414
protein tyrosine kinase binding	GO:1990782	12	2	0.265553	0.689063	12	2	0.309228	0.582154
mitogen-activated protein kinase kinase kinase binding	GO:0031435	12	2	0.265553	0.689063	13	3	0.113757	0.907576
phosphoprotein binding	GO:0051219	26	4	0.270832	0.60902	25	3	0.502075	0.25365
phosphatidylinositol-3,4,5-trisphosphate binding	GO:0005547	26	4	0.270832	0.60902	29	4	0.340677	0.392912
structural molecule activity	GO:0005198	69	3	0.279003	-0.654672	68	3	0.20785	-0.746982
nuclear receptor transcription coactivator activity	GO:0030374	47	6	0.282704	0.422434	49	7	0.216469	0.428003
DNA binding	GO:0003677	720	68	0.28444	0.121079	736	77	0.253705	0.116489
leucine binding	GO:0070728	4	1	0.295042	1.09453	4	0	1	#NUM!
growth factor receptor binding	GO:0070851	4	1	0.295042	1.09453	4	1	0.323655	0.987619
clathrin light chain binding	GO:0032051	4	1	0.295042	1.09453	4	1	0.323655	0.987619
AT DNA binding	GO:0003680	4	1	0.295042	1.09453	4	1	0.323655	0.987619
selenocysteine insertion sequence binding	GO:0035368	4	1	0.295042	1.09453	4	1	0.323655	0.987619
WD40-repeat domain binding	GO:0071987	4	1	0.295042	1.09453	4	1	0.323655	0.987619
Y-form DNA binding	GO:0000403	4	1	0.295042	1.09453	4	0	1	#NUM!
L-amino acid transmembrane transporter activity	GO:0015179	4	1	0.295042	1.09453	4	1	0.323655	0.987619
Toll-like receptor binding	GO:0035325	4	1	0.295042	1.09453	3	1	0.254176	1.2753
S-adenosyl-L-methionine binding	GO:1904047	4	1	0.295042	1.09453	4	1	0.323655	0.987619
single-stranded telomeric DNA binding	GO:0043047	4	1	0.295042	1.09453	4	1	0.323655	0.987619
virion binding	GO:0046790	4	1	0.295042	1.09453	6	2	0.100907	1.2753
RING-like zinc finger domain binding	GO:0071535	4	1	0.295042	1.09453	4	1	0.323655	0.987619
cysteine-type endopeptidase activity involved in apoptotic signaling pathway	GO:0097199	4	1	0.295042	1.09453	6	3	0.0129659	1.68077
C-C chemokine receptor activity	GO:0016493	4	1	0.295042	1.09453	4	1	0.323655	0.987619
3',5'-cyclic-nucleotide phosphodiesterase activity	GO:0004114	4	1	0.295042	1.09453	4	1	0.323655	0.987619
platelet-derived growth factor binding	GO:0048407	4	1	0.295042	1.09453	6	2	0.100907	1.2753
mediator complex binding	GO:0036033	4	1	0.295042	1.09453	3	0	1	#NUM!
chloride transmembrane transporter activity	GO:0015108	4	1	0.295042	1.09453	4	1	0.323655	0.987619
phospholipase A1 activity	GO:0008970	4	1	0.295042	1.09453	4	1	0.323655	0.987619
ferric iron binding	GO:0008199	4	1	0.295042	1.09453	4	1	0.323655	0.987619
5'-3' exonuclease activity	GO:0008409	4	1	0.295042	1.09453	4	1	0.323655	0.987619
single-stranded DNA endodeoxyribonuclease activity	GO:0000014	4	1	0.295042	1.09453	4	0	1	#NUM!
carbonate dehydratase activity	GO:0004089	4	1	0.295042	1.09453	5	1	0.38667	0.764475
exonuclease activity	GO:0004527	4	1	0.295042	1.09453	4	1	0.323655	0.987619
RNA-dependent ATPase activity	GO:0008186	4	1	0.295042	1.09453	4	1	0.323655	0.987619
guanylate kinase activity	GO:0004385	4	1	0.295042	1.09453	4	1	0.323655	0.987619
acylglycerol lipase activity	GO:0047372	4	1	0.295042	1.09453	4	1	0.323655	0.987619
type II transforming growth factor beta receptor binding	GO:0005114	4	1	0.295042	1.09453	4	1	0.323655	0.987619
pre-miRNA binding	GO:0070883	4	1	0.295042	1.09453	4	0	1	#NUM!
ion channel activity	GO:0005216	4	1	0.295042	1.09453	5	1	0.38667	0.764475
supercoiled DNA binding	GO:0097100	4	1	0.295042	1.09453	4	1	0.323655	0.987619
peptide hormone receptor binding	GO:0051428	4	1	0.295042	1.09453	4	1	0.323655	0.987619
histone methyltransferase binding	GO:1990226	4	1	0.295042	1.09453	4	1	0.323655	0.987619
ubiquitinyl hydrolase activity	GO:0101005	4	1	0.295042	1.09453	4	1	0.323655	0.987619
phosphoric diester hydrolase activity	GO:0008081	4	1	0.295042	1.09453	4	2	0.045741	1.68077
SUMO ligase activity	GO:0061665	4	1	0.295042	1.09453	5	2	0.0715935	1.45762
structural constituent of eye lens	GO:0005212	4	1	0.295042	1.09453	5	0	1	#NUM!
pre-mRNA binding	GO:0036002	13	2	0.297713	0.60902	13	1	1	-0.191036
nuclear import signal receptor activity	GO:0061608	13	2	0.297713	0.60902	13	1	1	-0.191036
glutathione transferase activity	GO:0004364	13	2	0.297713	0.60902	13	2	0.344768	0.502111
MHC class II protein complex binding	GO:0023026	13	2	0.297713	0.60902	13	2	0.344768	0.502111
enzyme regulator activity	GO:0030234	13	2	0.297713	0.60902	13	2	0.344768	0.502111
muscle alpha-actinin binding	GO:0051371	13	2	0.297713	0.60902	13	2	0.344768	0.502111
GTP-Rho binding	GO:0017049	13	2	0.297713	0.60902	14	3	0.13524	0.833468
methyl-CpG binding	GO:0008327	13	2	0.297713	0.60902	13	2	0.344768	0.502111
steroid hormone receptor activity	GO:0003707	29	4	0.299871	0.499821	33	5	0.227975	0.486844
zinc ion binding	GO:0008270	411	40	0.310967	0.151108	435	51	0.0873758	0.230393
endopeptidase activity	GO:0004175	30	4	0.311734	0.465919	32	7	0.0251506	0.854088
cullin family protein binding	GO:0097602	14	2	0.329642	0.534912	14	3	0.13524	0.833468
GTPase activating protein binding	GO:0032794	14	2	0.329642	0.534912	14	2	0.379689	0.428003
threonine-type endopeptidase activity	GO:0004298	14	2	0.329642	0.534912	15	3	0.157977	0.764475
protein phosphatase inhibitor activity	GO:0004864	14	2	0.329642	0.534912	16	2	0.655895	0.294472
translation elongation factor activity	GO:0003746	14	2	0.329642	0.534912	14	2	0.379689	0.428003
G-protein beta/gamma-subunit complex binding	GO:0031683	14	2	0.329642	0.534912	14	1	1	-0.265144
dynein complex binding	GO:0070840	14	2	0.329642	0.534912	14	2	0.379689	0.428003
Wnt-protein binding	GO:0017147	14	2	0.329642	0.534912	14	2	0.379689	0.428003
repressing transcription factor binding	GO:0070491	32	4	0.33804	0.401381	32	4	0.534858	0.294472
promoter-specific chromatin binding	GO:1990841	32	4	0.33804	0.401381	32	3	1	0.00678969
ATPase activity	GO:0016887	93	10	0.349837	0.250808	95	10	0.596968	0.122622
C-C chemokine binding	GO:0019957	5	1	0.354065	0.871384	5	1	0.38667	0.764475
potassium channel inhibitor activity	GO:0019870	5	1	0.354065	0.871384	5	1	0.38667	0.764475
Wnt-activated receptor activity	GO:0042813	5	1	0.354065	0.871384	5	1	0.38667	0.764475
hydrolase activity, acting on carbon-nitrogen (but not peptide) bonds	GO:0016810	5	1	0.354065	0.871384	5	1	0.38667	0.764475
ferroxidase activity	GO:0004322	5	1	0.354065	0.871384	5	2	0.0715935	1.45762
complement component C1q binding	GO:0001849	5	1	0.354065	0.871384	6	1	0.443823	0.582154
poly(G) binding	GO:0034046	5	1	0.354065	0.871384	5	1	0.38667	0.764475
aspartic-type endopeptidase activity	GO:0004190	5	1	0.354065	0.871384	6	1	0.443823	0.582154
G-quadruplex RNA binding	GO:0002151	5	1	0.354065	0.871384	5	1	0.38667	0.764475
ubiquinol-cytochrome-c reductase activity	GO:0008121	5	1	0.354065	0.871384	4	1	0.323655	0.987619
K48-linked polyubiquitin modification-dependent protein binding	GO:0036435	5	1	0.354065	0.871384	5	1	0.38667	0.764475
U4 snRNA binding	GO:0030621	5	1	0.354065	0.871384	5	1	0.38667	0.764475
small protein activating enzyme binding	GO:0044388	5	1	0.354065	0.871384	5	1	0.38667	0.764475
non-membrane spanning protein tyrosine phosphatase activity	GO:0004726	5	1	0.354065	0.871384	5	1	0.38667	0.764475
neutral amino acid transmembrane transporter activity	GO:0015175	5	1	0.354065	0.871384	5	1	0.38667	0.764475
aspartic endopeptidase activity, intramembrane cleaving	GO:0042500	5	1	0.354065	0.871384	5	1	0.38667	0.764475
G-quadruplex DNA binding	GO:0051880	5	1	0.354065	0.871384	5	1	0.38667	0.764475
lipoprotein particle binding	GO:0071813	5	1	0.354065	0.871384	4	0	1	#NUM!
S-adenosylmethionine-dependent methyltransferase activity	GO:0008757	5	1	0.354065	0.871384	5	1	0.38667	0.764475
U1 snRNA binding	GO:0030619	5	1	0.354065	0.871384	5	1	0.38667	0.764475
transcription coactivator activity	GO:0003713	195	20	0.356283	0.203555	196	25	0.103576	0.314674
microtubule motor activity	GO:0003777	34	1	0.360212	-1.04554	36	2	0.770398	-0.516458
methylated histone binding	GO:0035064	35	1	0.360713	-1.07453	37	2	0.575546	-0.543857
poly(A) binding	GO:0008143	15	2	0.361155	0.465919	15	2	0.644255	0.35901
phosphatidylinositol-4,5-bisphosphate binding	GO:0005546	40	5	0.38043	0.401381	40	6	0.265276	0.476793
damaged DNA binding	GO:0003684	41	5	0.387322	0.376688	42	5	0.588982	0.245682
DNA-dependent ATPase activity	GO:0008094	16	0	0.391206	#NUM!	16	0	0.390726	#NUM!
proton-transporting ATPase activity, rotational mechanism	GO:0046961	16	0	0.391206	#NUM!	16	0	0.390726	#NUM!
nuclear receptor binding	GO:0016922	16	0	0.391206	#NUM!	16	1	1	-0.398675
protein tyrosine/serine/threonine phosphatase activity	GO:0008138	18	0	0.39374	#NUM!	21	0	0.253264	#NUM!
voltage-gated potassium channel activity	GO:0005249	20	0	0.405315	#NUM!	22	1	0.715958	-0.717129
monooxygenase activity	GO:0004497	6	1	0.408154	0.689063	6	0	1	#NUM!
protein tyrosine kinase activator activity	GO:0030296	6	1	0.408154	0.689063	6	1	0.443823	0.582154
chemokine binding	GO:0019956	6	1	0.408154	0.689063	6	1	0.443823	0.582154
palmitoyltransferase activity	GO:0016409	6	1	0.408154	0.689063	6	1	0.443823	0.582154
FK506 binding	GO:0005528	6	1	0.408154	0.689063	6	1	0.443823	0.582154
proteasome-activating ATPase activity	GO:0036402	6	1	0.408154	0.689063	6	1	0.443823	0.582154
adenylate kinase activity	GO:0004017	6	1	0.408154	0.689063	6	0	1	#NUM!
H4 histone acetyltransferase activity	GO:0010485	6	1	0.408154	0.689063	7	0	1	#NUM!
dystroglycan binding	GO:0002162	6	1	0.408154	0.689063	6	1	0.443823	0.582154
AU-rich element binding	GO:0017091	6	1	0.408154	0.689063	6	1	0.443823	0.582154
sialyltransferase activity	GO:0008373	6	1	0.408154	0.689063	5	0	1	#NUM!
low-density lipoprotein particle receptor activity	GO:0005041	6	1	0.408154	0.689063	5	0	1	#NUM!
signaling adaptor activity	GO:0035591	6	1	0.408154	0.689063	6	1	0.443823	0.582154
ubiquitin ligase inhibitor activity	GO:1990948	6	1	0.408154	0.689063	6	1	0.443823	0.582154
protein methyltransferase activity	GO:0008276	6	1	0.408154	0.689063	6	1	0.443823	0.582154
glutathione binding	GO:0043295	6	1	0.408154	0.689063	6	1	0.443823	0.582154
arrestin family protein binding	GO:1990763	6	1	0.408154	0.689063	6	1	0.443823	0.582154
low-density lipoprotein particle binding	GO:0030169	6	1	0.408154	0.689063	6	0	1	#NUM!
potassium ion binding	GO:0030955	6	1	0.408154	0.689063	6	1	0.443823	0.582154
protein serine/threonine kinase inhibitor activity	GO:0030291	6	1	0.408154	0.689063	6	1	0.443823	0.582154
N-acetyltransferase activity	GO:0008080	6	1	0.408154	0.689063	6	1	0.443823	0.582154
bubble DNA binding	GO:0000405	6	1	0.408154	0.689063	6	1	0.443823	0.582154
voltage-gated calcium channel activity	GO:0005245	6	1	0.408154	0.689063	6	1	0.443823	0.582154
transition metal ion binding	GO:0046914	6	1	0.408154	0.689063	5	1	0.38667	0.764475
DNA-binding transcription factor activity, RNA polymerase II-specific	GO:0000981	651	60	0.412055	0.0966572	674	74	0.124156	0.164748
histone acetyltransferase activity	GO:0004402	21	3	0.41385	0.534912	22	2	1	-0.023982
unfolded protein binding	GO:0051082	83	9	0.421122	0.259206	84	11	0.252722	0.340992
SH3 domain binding	GO:0017124	85	9	0.429102	0.235396	87	11	0.265347	0.3059
metal ion binding	GO:0046872	1052	81	0.429832	-0.083177	1090	91	0.255202	-0.10916
mRNA 3'-UTR binding	GO:0003730	47	2	0.430784	-0.676178	47	3	0.621188	-0.377622
oxidoreductase activity	GO:0016491	48	2	0.431779	-0.697232	49	3	0.621836	-0.419295
alpha-tubulin binding	GO:0043014	24	3	0.447757	0.401381	24	3	0.484988	0.294472
Hsp70 protein binding	GO:0030544	24	3	0.447757	0.401381	24	3	0.484988	0.294472
clathrin binding	GO:0030276	24	3	0.447757	0.401381	24	3	0.484988	0.294472
activating transcription factor binding	GO:0033613	24	3	0.447757	0.401381	25	5	0.0767683	0.764475
structural constituent of ribosome	GO:0003735	95	10	0.452221	0.22953	97	11	0.479706	0.197098
acetylcholine receptor binding	GO:0033130	7	1	0.457721	0.534912	7	1	0.495657	0.428003
oxygen binding	GO:0019825	7	1	0.457721	0.534912	7	0	1	#NUM!
metallocarboxypeptidase activity	GO:0004181	7	1	0.457721	0.534912	8	2	0.166583	0.987619
filamin binding	GO:0031005	7	1	0.457721	0.534912	7	1	0.495657	0.428003
histone demethylase activity (H3-K9 specific)	GO:0032454	7	1	0.457721	0.534912	7	1	0.495657	0.428003
U1 snRNP binding	GO:1990446	7	1	0.457721	0.534912	7	1	0.495657	0.428003
cAMP response element binding protein binding	GO:0008140	7	1	0.457721	0.534912	8	2	0.166583	0.987619
amino acid transmembrane transporter activity	GO:0015171	7	1	0.457721	0.534912	9	2	0.201589	0.869836
oxidoreductase activity, acting on paired donors, with incorporation or reduction of molecular oxygen, reduced flavin or flavoprotein as one donor, and incorporation of one atom of oxygen	GO:0016712	7	1	0.457721	0.534912	7	0	1	#NUM!
neurexin family protein binding	GO:0042043	7	1	0.457721	0.534912	6	1	0.443823	0.582154
neuropeptide hormone activity	GO:0005184	7	1	0.457721	0.534912	6	0	1	#NUM!
cysteine-type endopeptidase activator activity involved in apoptotic process	GO:0008656	7	1	0.457721	0.534912	8	2	0.166583	0.987619
lyase activity	GO:0016829	7	1	0.457721	0.534912	8	2	0.166583	0.987619
microtubule minus-end binding	GO:0051011	7	1	0.457721	0.534912	7	1	0.495657	0.428003
3',5'-cyclic-GMP phosphodiesterase activity	GO:0047555	7	1	0.457721	0.534912	7	1	0.495657	0.428003
acetylglucosaminyltransferase activity	GO:0008375	7	1	0.457721	0.534912	7	1	0.495657	0.428003
platelet-derived growth factor receptor binding	GO:0005161	7	1	0.457721	0.534912	8	2	0.166583	0.987619
steroid hydroxylase activity	GO:0008395	7	1	0.457721	0.534912	8	0	1	#NUM!
cysteine-type endopeptidase activity involved in apoptotic process	GO:0097153	7	1	0.457721	0.534912	10	3	0.0587061	1.16994
LIM domain binding	GO:0030274	7	1	0.457721	0.534912	7	1	0.495657	0.428003
enzyme activator activity	GO:0008047	25	3	0.461175	0.360559	26	3	0.729723	0.214429
transmembrane signaling receptor activity	GO:0004888	25	3	0.461175	0.360559	29	4	0.340677	0.392912
pyridoxal phosphate binding	GO:0030170	25	3	0.461175	0.360559	24	3	0.484988	0.294472
protease binding	GO:0002020	56	6	0.467176	0.24723	60	6	0.822421	0.0713282
cell adhesion molecule binding	GO:0050839	26	3	0.475362	0.321338	26	3	0.729723	0.214429
non-membrane spanning protein tyrosine kinase activity	GO:0004715	27	3	0.49017	0.283598	27	3	0.735299	0.176689
serine-type endopeptidase activity	GO:0004252	27	3	0.49017	0.283598	26	4	0.297489	0.502111
hydrolase activity	GO:0016787	27	3	0.49017	0.283598	29	4	0.340677	0.392912
lipid binding	GO:0008289	66	7	0.49911	0.237078	66	7	0.669558	0.130169
retinoic acid receptor binding	GO:0042974	8	1	0.503144	0.401381	8	1	0.542668	0.294472
siRNA binding	GO:0035197	8	1	0.503144	0.401381	8	0	1	#NUM!
alpha-actinin binding	GO:0051393	8	1	0.503144	0.401381	8	1	0.542668	0.294472
Tat protein binding	GO:0030957	8	1	0.503144	0.401381	8	0	1	#NUM!
laminin binding	GO:0043236	8	1	0.503144	0.401381	9	1	0.585303	0.176689
protein-lysine N-methyltransferase activity	GO:0016279	8	1	0.503144	0.401381	7	1	0.495657	0.428003
AMP binding	GO:0016208	8	1	0.503144	0.401381	10	2	0.237309	0.764475
RNA polymerase II CTD heptapeptide repeat kinase activity	GO:0008353	8	1	0.503144	0.401381	8	1	0.542668	0.294472
RAGE receptor binding	GO:0050786	8	1	0.503144	0.401381	7	1	0.495657	0.428003
fibroblast growth factor binding	GO:0017134	8	1	0.503144	0.401381	10	1	1	0.0713282
RNA 7-methylguanosine cap binding	GO:0000340	8	1	0.503144	0.401381	9	2	0.201589	0.869836
MAP-kinase scaffold activity	GO:0005078	8	1	0.503144	0.401381	8	1	0.542668	0.294472
acetyltransferase activity	GO:0016407	8	1	0.503144	0.401381	8	1	0.542668	0.294472
chondroitin sulfate binding	GO:0035374	8	1	0.503144	0.401381	8	1	0.542668	0.294472
cargo receptor activity	GO:0038024	8	1	0.503144	0.401381	8	1	0.542668	0.294472
cell-cell adhesion mediator activity	GO:0098632	8	1	0.503144	0.401381	8	1	0.542668	0.294472
chaperone binding	GO:0051087	68	7	0.50901	0.207225	67	8	0.401023	0.248662
estrogen receptor binding	GO:0030331	29	1	0.509743	-0.886474	29	1	0.515331	-0.993383
tubulin binding	GO:0015631	31	1	0.512774	-0.953165	31	2	1	-0.366927
protein serine/threonine phosphatase activity	GO:0004722	32	1	0.516084	-0.984914	32	1	0.359345	-1.09182
DNA-binding transcription repressor activity, RNA polymerase II-specific	GO:0001227	127	8	0.516287	-0.283923	126	10	0.756232	-0.159784
Rab GTPase binding	GO:0017137	79	8	0.538148	0.190816	79	8	0.699769	0.083907
SH3/SH2 adaptor activity	GO:0005070	36	4	0.539156	0.283598	39	7	0.0874273	0.656262
nucleotide binding	GO:0000166	36	4	0.539156	0.283598	34	3	1	-0.0538349
HMG box domain binding	GO:0071837	9	1	0.544769	0.283598	10	2	0.237309	0.764475
mitogen-activated protein kinase kinase binding	GO:0031434	9	1	0.544769	0.283598	9	1	0.585303	0.176689
nitric-oxide synthase binding	GO:0050998	9	1	0.544769	0.283598	10	2	0.237309	0.764475
RNA helicase activity	GO:0003724	9	1	0.544769	0.283598	9	1	0.585303	0.176689
profilin binding	GO:0005522	9	1	0.544769	0.283598	9	1	0.585303	0.176689
core promoter binding	GO:0001047	9	1	0.544769	0.283598	8	1	0.542668	0.294472
GTPase inhibitor activity	GO:0005095	9	1	0.544769	0.283598	9	1	0.585303	0.176689
proton-transporting ATP synthase activity, rotational mechanism	GO:0046933	9	1	0.544769	0.283598	9	1	0.585303	0.176689
protein phosphatase 1 binding	GO:0008157	9	1	0.544769	0.283598	10	1	1	0.0713282
phospholipase binding	GO:0043274	9	1	0.544769	0.283598	9	1	0.585303	0.176689
transmembrane receptor protein tyrosine kinase adaptor activity	GO:0005068	9	1	0.544769	0.283598	9	1	0.585303	0.176689
pre-mRNA intronic binding	GO:0097157	9	1	0.544769	0.283598	9	1	0.585303	0.176689
sequence-specific DNA binding	GO:0043565	167	16	0.569973	0.135417	170	19	0.420889	0.182554
amyloid-beta binding	GO:0001540	40	4	0.57382	0.178237	39	3	1	-0.191036
transferase activity	GO:0016740	40	4	0.57382	0.178237	40	3	1	-0.216354
Rho guanyl-nucleotide exchange factor activity	GO:0005089	40	4	0.57382	0.178237	41	4	0.789814	0.0466356
chromatin DNA binding	GO:0031490	40	4	0.57382	0.178237	40	5	0.416186	0.294472
iron ion binding	GO:0005506	40	4	0.57382	0.178237	42	2	0.428463	-0.670609
carbohydrate binding	GO:0030246	44	2	0.581209	-0.61022	50	4	1	-0.151815
Lys63-specific deubiquitinase activity	GO:0061578	10	1	0.582912	0.178237	10	1	1	0.0713282
protein-cysteine S-palmitoyltransferase activity	GO:0019706	10	1	0.582912	0.178237	11	1	1	-0.023982
protein tag	GO:0031386	10	1	0.582912	0.178237	10	1	1	0.0713282
DNA-directed DNA polymerase activity	GO:0003887	10	1	0.582912	0.178237	10	1	1	0.0713282
peptide hormone binding	GO:0017046	10	1	0.582912	0.178237	11	2	0.273309	0.669165
S100 protein binding	GO:0044548	10	1	0.582912	0.178237	10	2	0.237309	0.764475
vinculin binding	GO:0017166	10	1	0.582912	0.178237	10	1	1	0.0713282
L-ascorbic acid binding	GO:0031418	10	1	0.582912	0.178237	10	0	0.61334	#NUM!
DNA polymerase binding	GO:0070182	10	1	0.582912	0.178237	10	1	1	0.0713282
transcription corepressor binding	GO:0001222	10	1	0.582912	0.178237	10	1	1	0.0713282
sequence-specific mRNA binding	GO:1990825	10	1	0.582912	0.178237	9	1	0.585303	0.176689
Lys48-specific deubiquitinase activity	GO:1990380	10	1	0.582912	0.178237	10	1	1	0.0713282
cysteine-type endopeptidase inhibitor activity	GO:0004869	10	1	0.582912	0.178237	11	1	1	-0.023982
calcium channel activity	GO:0005262	10	1	0.582912	0.178237	11	1	1	-0.023982
cyclin-dependent protein serine/threonine kinase inhibitor activity	GO:0004861	10	1	0.582912	0.178237	10	1	1	0.0713282
phosphatidic acid binding	GO:0070300	10	1	0.582912	0.178237	11	0	0.614275	#NUM!
phosphatidylinositol binding	GO:0035091	46	5	0.587479	0.261619	46	6	0.438571	0.337031
GTPase activity	GO:0003924	187	13	0.591382	-0.185337	189	18	0.898873	0.0225381
double-stranded RNA binding	GO:0003725	47	5	0.591592	0.240113	47	2	0.315964	-0.783087
kinase activity	GO:0016301	49	5	0.601541	0.19844	48	6	0.449302	0.294472
GDP binding	GO:0019003	50	5	0.607285	0.178237	51	6	0.471151	0.233847
dynein light intermediate chain binding	GO:0051959	11	0	0.615522	#NUM!	11	0	0.614275	#NUM!
fatty acid binding	GO:0005504	11	0	0.615522	#NUM!	12	1	1	-0.110993
fatty-acyl-CoA binding	GO:0000062	11	0	0.615522	#NUM!	11	0	0.614275	#NUM!
magnesium-dependent protein serine/threonine phosphatase activity	GO:0004724	11	0	0.615522	#NUM!	11	0	0.614275	#NUM!
dioxygenase activity	GO:0051213	11	0	0.615522	#NUM!	10	0	0.61334	#NUM!
RNA polymerase II general transcription initiation factor activity	GO:0016251	11	0	0.615522	#NUM!	11	0	0.614275	#NUM!
NAD+ ADP-ribosyltransferase activity	GO:0003950	11	0	0.615522	#NUM!	11	0	0.614275	#NUM!
transcription coactivator binding	GO:0001223	12	0	0.61566	#NUM!	14	2	0.379689	0.428003
ankyrin binding	GO:0030506	12	0	0.61566	#NUM!	13	1	1	-0.191036
aminopeptidase activity	GO:0004177	12	0	0.61566	#NUM!	13	1	1	-0.191036
cAMP binding	GO:0030552	12	0	0.61566	#NUM!	12	0	0.618392	#NUM!
endoribonuclease activity	GO:0004521	12	0	0.61566	#NUM!	13	0	0.625094	#NUM!
nucleosomal DNA binding	GO:0031492	12	0	0.61566	#NUM!	13	0	0.625094	#NUM!
coreceptor activity	GO:0015026	12	0	0.61566	#NUM!	12	2	0.309228	0.582154
ATP-dependent 3'-5' RNA helicase activity	GO:0034459	12	0	0.61566	#NUM!	12	0	0.618392	#NUM!
fibronectin binding	GO:0001968	12	0	0.61566	#NUM!	13	0	0.625094	#NUM!
2 iron, 2 sulfur cluster binding	GO:0051537	12	0	0.61566	#NUM!	12	0	0.618392	#NUM!
vitamin D receptor binding	GO:0042809	12	0	0.61566	#NUM!	12	0	0.618392	#NUM!
protein disulfide oxidoreductase activity	GO:0015035	12	0	0.61566	#NUM!	12	1	1	-0.110993
GTP-dependent protein binding	GO:0030742	13	0	0.618471	#NUM!	14	1	1	-0.265144
transmembrane receptor protein tyrosine phosphatase activity	GO:0005001	13	0	0.618471	#NUM!	14	0	0.633862	#NUM!
lysine-acetylated histone binding	GO:0070577	13	0	0.618471	#NUM!	13	0	0.625094	#NUM!
peptide antigen binding	GO:0042605	13	0	0.618471	#NUM!	15	1	1	-0.334137
thiol-dependent ubiquitin-specific protease activity	GO:0004843	52	5	0.620087	0.139016	52	3	0.479566	-0.478718
myosin V binding	GO:0031489	14	0	0.623508	#NUM!	14	0	0.633862	#NUM!
proteasome binding	GO:0070628	14	0	0.623508	#NUM!	14	0	0.633862	#NUM!
histone deacetylase activity	GO:0004407	14	0	0.623508	#NUM!	14	0	0.633862	#NUM!
DNA helicase activity	GO:0003678	14	0	0.623508	#NUM!	14	0	0.633862	#NUM!
endonuclease activity	GO:0004519	14	0	0.623508	#NUM!	14	1	1	-0.265144
ribosomal small subunit binding	GO:0043024	14	0	0.623508	#NUM!	14	0	0.633862	#NUM!
transcription regulatory region DNA binding	GO:0044212	126	12	0.624756	0.129447	132	16	0.287052	0.2637
translation factor activity, RNA binding	GO:0008135	15	0	0.630379	#NUM!	14	0	0.633862	#NUM!
MAP kinase kinase kinase activity	GO:0004709	15	0	0.630379	#NUM!	16	1	1	-0.398675
phosphatidylinositol-3,4-bisphosphate binding	GO:0043325	16	2	0.638743	0.401381	18	1	1	-0.516458
Rab guanyl-nucleotide exchange factor activity	GO:0017112	16	2	0.638743	0.401381	15	1	1	-0.334137
telomerase RNA binding	GO:0070034	16	2	0.638743	0.401381	16	2	0.655895	0.294472
cytokine receptor activity	GO:0004896	16	2	0.638743	0.401381	18	2	0.681674	0.176689
actin binding	GO:0003779	144	10	0.648211	-0.186406	148	11	0.565883	-0.225404
ATP-dependent DNA helicase activity	GO:0004003	17	2	0.648301	0.340756	17	2	0.668459	0.233847
ATPase activator activity	GO:0001671	17	2	0.648301	0.340756	17	2	0.668459	0.233847
protein folding chaperone	GO:0044183	17	2	0.648301	0.340756	17	2	0.668459	0.233847
DNA replication origin binding	GO:0003688	18	2	0.658796	0.283598	18	1	1	-0.516458
ATPase activity, coupled to transmembrane movement of substances	GO:0042626	18	2	0.658796	0.283598	19	2	0.695311	0.122622
nuclear localization sequence binding	GO:0008139	19	2	0.670004	0.22953	19	1	1	-0.570526
protein serine/threonine kinase activator activity	GO:0043539	19	2	0.670004	0.22953	20	2	0.709176	0.0713282
calmodulin-dependent protein kinase activity	GO:0004683	19	2	0.670004	0.22953	19	3	0.413419	0.528087
protein kinase inhibitor activity	GO:0004860	20	2	0.681733	0.178237	23	2	1	-0.0684337
spectrin binding	GO:0030507	20	2	0.681733	0.178237	20	3	0.425117	0.476793
metallopeptidase activity	GO:0008237	20	2	0.681733	0.178237	18	2	0.681674	0.176689
poly(U) RNA binding	GO:0008266	20	2	0.681733	0.178237	19	2	0.695311	0.122622
potassium channel regulator activity	GO:0015459	20	2	0.681733	0.178237	20	2	0.709176	0.0713282
methyltransferase activity	GO:0008168	20	2	0.681733	0.178237	20	2	0.709176	0.0713282
miRNA binding	GO:0035198	20	2	0.681733	0.178237	20	1	1	-0.621819
hormone activity	GO:0005179	20	2	0.681733	0.178237	20	1	1	-0.621819
protein serine/threonine/tyrosine kinase activity	GO:0004712	21	2	0.693816	0.129447	21	2	1	0.0225381
histone acetyltransferase binding	GO:0035035	21	2	0.693816	0.129447	24	3	0.484988	0.294472
transmembrane transporter activity	GO:0022857	21	2	0.693816	0.129447	21	3	0.438376	0.428003
phosphatidylinositol-3-phosphate binding	GO:0032266	21	2	0.693816	0.129447	20	2	0.709176	0.0713282
transporter activity	GO:0005215	21	2	0.693816	0.129447	21	3	0.438376	0.428003
ADP binding	GO:0043531	21	2	0.693816	0.129447	23	2	1	-0.0684337
RNA binding	GO:0003723	919	80	0.699997	0.0395627	925	87	0.903167	0.0100277
tRNA binding	GO:0000049	22	2	0.706113	0.082927	23	1	0.717876	-0.761581
SNAP receptor activity	GO:0005484	22	2	0.706113	0.082927	22	2	1	-0.023982
calcium-dependent phospholipid binding	GO:0005544	22	2	0.706113	0.082927	24	2	1	-0.110993
protein phosphatase regulator activity	GO:0019888	22	2	0.706113	0.082927	19	2	0.695311	0.122622
cadherin binding	GO:0045296	223	20	0.712028	0.0693827	222	24	0.411637	0.14929
RNA polymerase II core promoter sequence-specific DNA binding	GO:0000979	24	1	0.716875	-0.697232	25	2	1	-0.151815
phosphatase activity	GO:0016791	24	1	0.716875	-0.697232	26	1	0.507587	-0.884183
cholesterol binding	GO:0015485	25	1	0.718006	-0.738054	24	0	0.161637	#NUM!
4 iron, 4 sulfur cluster binding	GO:0051539	26	1	0.720073	-0.777274	25	0	0.16323	#NUM!
Ran GTPase binding	GO:0008536	26	1	0.720073	-0.777274	26	1	0.507587	-0.884183
GTPase binding	GO:0051020	26	1	0.720073	-0.777274	25	1	0.724882	-0.844963
drug binding	GO:0008144	27	1	0.722983	-0.815015	28	3	0.741503	0.140321
calcium ion binding	GO:0005509	247	22	0.725348	0.0624763	258	25	0.82687	0.0398295
motor activity	GO:0003774	28	1	0.726648	-0.851382	30	1	0.520701	-1.02728
virus receptor activity	GO:0001618	28	1	0.726648	-0.851382	30	3	0.755396	0.0713282
mRNA binding	GO:0003729	110	10	0.728408	0.082927	111	9	0.868614	-0.138392
kinesin binding	GO:0019894	29	3	0.730982	0.212139	29	3	0.748233	0.10523
magnesium ion binding	GO:0000287	119	11	0.737016	0.099594	123	13	0.637139	0.126678
cytokine activity	GO:0005125	36	2	0.765413	-0.40955	38	4	0.77692	0.122622
heme binding	GO:0020037	39	2	0.768989	-0.489592	43	3	0.794249	-0.288675
signaling receptor binding	GO:0005102	157	14	0.770205	0.0636338	161	15	1	0.000559144
growth factor activity	GO:0008083	45	4	0.787768	0.0604541	47	7	0.201061	0.469676
protein binding, bridging	GO:0030674	49	3	0.795698	-0.312386	49	6	0.455878	0.273852
structural constituent of cytoskeleton	GO:0005200	53	5	0.800964	0.119968	54	4	0.815111	-0.228776
heparin binding	GO:0008201	57	5	0.810779	0.0472089	60	5	1	-0.110993
integrin binding	GO:0005178	60	4	0.815926	-0.227228	62	5	1	-0.143783
signaling receptor activity	GO:0038023	65	6	0.820182	0.0981944	72	10	0.215732	0.399832
RNA polymerase II regulatory region sequence-specific DNA binding	GO:0000977	129	11	0.87284	0.0189051	134	16	0.291754	0.248662
guanosine-3',5'-bis(diphosphate) 3'-diphosphatase activity	GO:0008893	1	0	1	#NUM!	1	0	1	#NUM!
amylo-alpha-1,6-glucosidase activity	GO:0004135	1	0	1	#NUM!	1	0	1	#NUM!
[3-methyl-2-oxobutanoate dehydrogenase (acetyl-transferring)] kinase activity	GO:0047323	1	0	1	#NUM!	1	0	1	#NUM!
DBD domain binding	GO:0050692	2	0	1	#NUM!	2	1	0.177573	1.68077
Pyrin domain binding	GO:0032090	0	0	1	#VALUE!	1	0	1	#NUM!
betaine-aldehyde dehydrogenase activity	GO:0008802	1	0	1	#NUM!	1	0	1	#NUM!
serine-type exopeptidase activity	GO:0070008	1	0	1	#NUM!	1	0	1	#NUM!
glutamate-5-semialdehyde dehydrogenase activity	GO:0004350	1	0	1	#NUM!	1	0	1	#NUM!
arachidonic acid binding	GO:0050544	4	0	1	#NUM!	4	0	1	#NUM!
intracellular phosphatidylinositol-3,5-bisphosphate-sensitive cation channel activity	GO:0097682	1	0	1	#NUM!	1	0	1	#NUM!
Rap guanyl-nucleotide exchange factor activity	GO:0017034	3	0	1	#NUM!	4	1	0.323655	0.987619
TAP2 binding	GO:0046979	1	0	1	#NUM!	2	0	1	#NUM!
guanyl-nucleotide exchange factor activity	GO:0005085	51	4	1	-0.064709	51	4	1	-0.171618
phospho-N-acetylmuramoyl-pentapeptide-transferase activity	GO:0008963	1	0	1	#NUM!	1	0	1	#NUM!
nucleoside diphosphate kinase activity	GO:0004550	12	1	1	-0.00408442	12	0	0.618392	#NUM!
UDP-N-acetylglucosamine transmembrane transporter activity	GO:0005462	1	0	1	#NUM!	1	0	1	#NUM!
canalicular bile acid transmembrane transporter activity	GO:0015126	0	0	1	#VALUE!	0	0	1	#VALUE!
antigen binding	GO:0003823	6	0	1	#NUM!	6	1	0.443823	0.582154
myosin-light-chain-phosphatase activity	GO:0050115	1	0	1	#NUM!	1	0	1	#NUM!
alpha-2A adrenergic receptor binding	GO:0031694	3	0	1	#NUM!	3	0	1	#NUM!
dihydropyrimidinase activity	GO:0004157	1	0	1	#NUM!	1	0	1	#NUM!
serine-tRNA ligase activity	GO:0004828	1	0	1	#NUM!	1	0	1	#NUM!
U2 snRNA binding	GO:0030620	3	0	1	#NUM!	3	0	1	#NUM!
nitrilase activity	GO:0000257	1	0	1	#NUM!	1	0	1	#NUM!
pseudouridine synthase activity	GO:0009982	4	0	1	#NUM!	2	0	1	#NUM!
RNA 2'-O-methyltransferase activity	GO:0062105	1	0	1	#NUM!	1	0	1	#NUM!
JUN kinase kinase activity	GO:0008545	2	0	1	#NUM!	2	0	1	#NUM!
short-chain carboxylesterase activity	GO:0034338	0	0	1	#VALUE!	0	0	1	#VALUE!
phospholipase inhibitor activity	GO:0004859	5	0	1	#NUM!	5	0	1	#NUM!
choline transmembrane transporter activity	GO:0015220	1	0	1	#NUM!	1	0	1	#NUM!
glycerol kinase activity	GO:0004370	1	0	1	#NUM!	1	0	1	#NUM!
ribonucleoside-diphosphate reductase activity, thioredoxin disulfide as acceptor	GO:0004748	2	0	1	#NUM!	2	0	1	#NUM!
[truncated: 2,397 more rows]

## Sheet: EC80-99
#EC80-99(θ=0.5)		Male				Female
[truncated: 3,206 more rows]
