# Supplementary material for: Probabilistic Critical Controllability Analysis of Protein Interaction Networks Integrating Normal Brain Ageing Gene Expression Profiles
Source: Int J Mol Sci. 2021 Sep 13;22(18):9891. doi: 10.3390/ijms22189891 (PMC8465977; doi:10.3390/ijms22189891)
Supplement: Supplementary file 1 [file ijms-22-09891-s001.zip › TableS2_.xlsx]

## Sheet: Enrichment-PvalueData
Theta	Gender	Age	Tissue	Category	Enrichment	P_value
0.1	female	20-39	EC	Critical	0.755382	2.34e-06
0.1	female	20-39	EC	Intermittent	-0.330268	0.0123489
0.1	female	20-39	EC	Redundant	-0.471057	4.1e-26
0.1	female	20-39	HC	Critical	0.68804	3.65e-05
0.1	female	20-39	HC	Intermittent	-0.334494	0.0118524
0.1	female	20-39	HC	Redundant	-0.462669	6.14e-26
0.1	female	20-39	PCG	Critical	0.700834	2.11e-05
0.1	female	20-39	PCG	Intermittent	-0.225464	0.0804037
0.1	female	20-39	PCG	Redundant	-0.465844	2.2e-25
0.1	female	20-39	SG	Critical	0.738763	6.43e-06
0.1	female	20-39	SG	Intermittent	-0.34361	0.00977493
0.1	female	20-39	SG	Redundant	-0.481431	3.01e-27
0.1	female	40-59	EC	Critical	0.736639	9.2e-06
0.1	female	40-59	EC	Intermittent	-0.329939	0.010757
0.1	female	40-59	EC	Redundant	-0.474657	3.43e-26
0.1	female	40-59	HC	Critical	0.726543	1.04e-05
0.1	female	40-59	HC	Intermittent	-0.257231	0.0483072
0.1	female	40-59	HC	Redundant	-0.482734	6.75e-27
0.1	female	40-59	PCG	Critical	0.75652	3.14e-06
0.1	female	40-59	PCG	Intermittent	-0.296535	0.0231227
0.1	female	40-59	PCG	Redundant	-0.491468	1e-27
0.1	female	40-59	SG	Critical	0.771755	1.72e-06
0.1	female	40-59	SG	Intermittent	-0.261258	0.0411096
0.1	female	40-59	SG	Redundant	-0.488514	3.18e-27
0.1	female	60-79	EC	Critical	0.704555	1.49e-05
0.1	female	60-79	EC	Intermittent	-0.184648	0.160075
0.1	female	60-79	EC	Redundant	-0.460803	1.41e-25
0.1	female	60-79	HC	Critical	0.730515	7.2e-06
0.1	female	60-79	HC	Intermittent	-0.31299	0.0206113
0.1	female	60-79	HC	Redundant	-0.426646	3.13e-23
0.1	female	60-79	PCG	Critical	0.754635	2.42e-06
0.1	female	60-79	PCG	Intermittent	-0.273701	0.0386156
0.1	female	60-79	PCG	Redundant	-0.466875	6.76e-26
0.1	female	60-79	SG	Critical	0.688618	3.66e-05
0.1	female	60-79	SG	Intermittent	-0.128714	0.337297
0.1	female	60-79	SG	Redundant	-0.467678	3.67e-26
0.1	female	80-99	EC	Critical	0.762068	2.07e-06
0.1	female	80-99	EC	Intermittent	-0.252024	0.0549103
0.1	female	80-99	EC	Redundant	-0.453549	6.84e-25
0.1	female	80-99	HC	Critical	0.736875	6.74e-06
0.1	female	80-99	HC	Intermittent	-0.185978	0.157625
0.1	female	80-99	HC	Redundant	-0.399238	3.49e-21
0.1	female	80-99	PCG	Critical	0.712429	1.3e-05
0.1	female	80-99	PCG	Intermittent	-0.132685	0.302707
0.1	female	80-99	PCG	Redundant	-0.445755	3.77e-24
0.1	female	80-99	SG	Critical	0.743411	6.2e-06
0.1	female	80-99	SG	Intermittent	-0.255547	0.0551018
0.1	female	80-99	SG	Redundant	-0.46002	1.74e-25
0.1	male	20-39	EC	Critical	0.717146	1.64e-05
0.1	male	20-39	EC	Intermittent	-0.220616	0.0909316
0.1	male	20-39	EC	Redundant	-0.446238	2.02e-24
0.1	male	20-39	HC	Critical	0.712142	1.31e-05
0.1	male	20-39	HC	Intermittent	-0.177135	0.18211
0.1	male	20-39	HC	Redundant	-0.463387	5.34e-26
0.1	male	20-39	PCG	Critical	0.664832	6.55e-05
0.1	male	20-39	PCG	Intermittent	-0.144421	0.27102
0.1	male	20-39	PCG	Redundant	-0.484959	3.9e-27
0.1	male	20-39	SG	Critical	0.687751	3.67e-05
0.1	male	20-39	SG	Intermittent	-0.275175	0.037343
0.1	male	20-39	SG	Redundant	-0.479889	1.5e-27
0.1	male	40-59	EC	Critical	0.735565	6.65e-06
0.1	male	40-59	EC	Intermittent	-0.381325	0.00417373
0.1	male	40-59	EC	Redundant	-0.484709	3.88e-27
0.1	male	40-59	HC	Critical	0.736107	9.32e-06
0.1	male	40-59	HC	Intermittent	-0.171744	0.187751
0.1	male	40-59	HC	Redundant	-0.49173	9.9e-28
0.1	male	40-59	PCG	Critical	0.795341	8.68e-07
0.1	male	40-59	PCG	Intermittent	-0.297388	0.0201843
0.1	male	40-59	PCG	Redundant	-0.491763	4.33e-27
0.1	male	40-59	SG	Critical	0.736924	6.48e-06
0.1	male	40-59	SG	Intermittent	-0.343318	0.0102474
0.1	male	40-59	SG	Redundant	-0.489438	2.27e-27
0.1	male	60-79	EC	Critical	0.6868	5.02e-05
0.1	male	60-79	EC	Intermittent	-0.378183	0.00378514
0.1	male	60-79	EC	Redundant	-0.489357	7.32e-27
0.1	male	60-79	HC	Critical	0.682747	3.86e-05
0.1	male	60-79	HC	Intermittent	-0.212808	0.104619
0.1	male	60-79	HC	Redundant	-0.49449	4.86e-28
0.1	male	60-79	PCG	Critical	0.788569	9.45e-07
0.1	male	60-79	PCG	Intermittent	-0.341952	0.0118953
0.1	male	60-79	PCG	Redundant	-0.440375	6.62e-24
0.1	male	60-79	SG	Critical	0.757896	2.27e-06
0.1	male	60-79	SG	Intermittent	-0.214712	0.102463
0.1	male	60-79	SG	Redundant	-0.443551	2.14e-24
0.1	male	80-99	EC	Critical	0.673377	5.82e-05
0.1	male	80-99	EC	Intermittent	-0.226006	0.0784155
0.1	male	80-99	EC	Redundant	-0.485282	3.59e-27
0.1	male	80-99	HC	Critical	0.759813	2.21e-06
0.1	male	80-99	HC	Intermittent	-0.183261	0.157678
0.1	male	80-99	HC	Redundant	-0.432829	8.39e-24
0.1	male	80-99	PCG	Critical	0.677305	4.14e-05
0.1	male	80-99	PCG	Intermittent	-0.23739	0.0746747
0.1	male	80-99	PCG	Redundant	-0.484366	1.54e-27
0.1	male	80-99	SG	Critical	0.672835	5.9e-05
0.1	male	80-99	SG	Intermittent	-0.148862	0.238792
0.1	male	80-99	SG	Redundant	-0.46139	1.3e-25
0.2	female	20-39	EC	Critical	0.791991	6.19e-07
0.2	female	20-39	EC	Intermittent	-0.328085	0.0129383
0.2	female	20-39	EC	Redundant	-0.485995	8.13e-27
0.2	female	20-39	HC	Critical	0.676298	4.19e-05
0.2	female	20-39	HC	Intermittent	-0.333836	0.0143116
0.2	female	20-39	HC	Redundant	-0.461825	1.15e-25
0.2	female	20-39	PCG	Critical	0.692929	3.5e-05
0.2	female	20-39	PCG	Intermittent	-0.223587	0.0803082
0.2	female	20-39	PCG	Redundant	-0.465675	2.31e-25
0.2	female	20-39	SG	Critical	0.751096	2.59e-06
0.2	female	20-39	SG	Intermittent	-0.331108	0.0123751
0.2	female	20-39	SG	Redundant	-0.491816	9.24e-28
0.2	female	40-59	EC	Critical	0.732606	9.6e-06
0.2	female	40-59	EC	Intermittent	-0.315022	0.0162669
0.2	female	40-59	EC	Redundant	-0.479383	2.16e-26
0.2	female	40-59	HC	Critical	0.712777	1.28e-05
0.2	female	40-59	HC	Intermittent	-0.24837	0.0564769
0.2	female	40-59	HC	Redundant	-0.483915	4.84e-27
0.2	female	40-59	PCG	Critical	0.774551	1.62e-06
0.2	female	40-59	PCG	Intermittent	-0.296535	0.0231227
0.2	female	40-59	PCG	Redundant	-0.498173	3.65e-28
0.2	female	40-59	SG	Critical	0.80651	3.08e-07
0.2	female	40-59	SG	Intermittent	-0.258116	0.0483576
0.2	female	40-59	SG	Redundant	-0.502838	2.52e-28
0.2	female	60-79	EC	Critical	0.691106	2.6e-05
0.2	female	60-79	EC	Intermittent	-0.182049	0.159992
0.2	female	60-79	EC	Redundant	-0.4603	1.58e-25
0.2	female	60-79	HC	Critical	0.706009	1.66e-05
0.2	female	60-79	HC	Intermittent	-0.304423	0.0246277
0.2	female	60-79	HC	Redundant	-0.426646	3.13e-23
0.2	female	60-79	PCG	Critical	0.745066	4.32e-06
0.2	female	60-79	PCG	Intermittent	-0.267262	0.045523
0.2	female	60-79	PCG	Redundant	-0.467707	3.58e-26
0.2	female	60-79	SG	Critical	0.689196	2.67e-05
0.2	female	60-79	SG	Intermittent	-0.140445	0.267957
0.2	female	60-79	SG	Redundant	-0.467513	6.41e-26
0.2	female	80-99	EC	Critical	0.785554	6.92e-07
0.2	female	80-99	EC	Intermittent	-0.272716	0.0385933
0.2	female	80-99	EC	Redundant	-0.4588	3.82e-25
0.2	female	80-99	HC	Critical	0.742555	4.52e-06
0.2	female	80-99	HC	Intermittent	-0.182818	0.157753
0.2	female	80-99	HC	Redundant	-0.404958	1.65e-21
0.2	female	80-99	PCG	Critical	0.72197	8.22e-06
0.2	female	80-99	PCG	Intermittent	-0.136461	0.302947
0.2	female	80-99	PCG	Redundant	-0.450326	2.26e-24
0.2	female	80-99	SG	Critical	0.72991	7.25e-06
0.2	female	80-99	SG	Intermittent	-0.273054	0.0386172
0.2	female	80-99	SG	Redundant	-0.4531	7.37e-25
0.2	male	20-39	EC	Critical	0.717146	1.64e-05
0.2	male	20-39	EC	Intermittent	-0.207482	0.107021
0.2	male	20-39	EC	Redundant	-0.451138	1.16e-24
0.2	male	20-39	HC	Critical	0.696962	2.47e-05
0.2	male	20-39	HC	Intermittent	-0.168115	0.206132
0.2	male	20-39	HC	Redundant	-0.46437	4.16e-26
0.2	male	20-39	PCG	Critical	0.659024	7.15e-05
0.2	male	20-39	PCG	Intermittent	-0.147574	0.241595
0.2	male	20-39	PCG	Redundant	-0.483622	5.35e-27
0.2	male	20-39	SG	Critical	0.664629	4.99e-05
0.2	male	20-39	SG	Intermittent	-0.24383	0.0641052
0.2	male	20-39	SG	Redundant	-0.488729	9.89e-28
0.2	male	40-59	EC	Critical	0.723777	7.85e-06
0.2	male	40-59	EC	Intermittent	-0.368803	0.00539953
0.2	male	40-59	EC	Redundant	-0.487769	3.81e-27
0.2	male	40-59	HC	Critical	0.730173	9.96e-06
0.2	male	40-59	HC	Intermittent	-0.174878	0.165415
0.2	male	40-59	HC	Redundant	-0.490392	2.09e-27
0.2	male	40-59	PCG	Critical	0.78547	9.77e-07
0.2	male	40-59	PCG	Intermittent	-0.298631	0.0201799
0.2	male	40-59	PCG	Redundant	-0.490568	5.58e-27
0.2	male	40-59	SG	Critical	0.720859	8.15e-06
0.2	male	40-59	SG	Intermittent	-0.336743	0.0102193
0.2	male	40-59	SG	Redundant	-0.489788	2.1e-27
0.2	male	60-79	EC	Critical	0.682685	5.2e-05
0.2	male	60-79	EC	Intermittent	-0.376926	0.00378507
0.2	male	60-79	EC	Redundant	-0.489357	7.32e-27
0.2	male	60-79	HC	Critical	0.672953	4.37e-05
0.2	male	60-79	HC	Intermittent	-0.226651	0.0887823
0.2	male	60-79	HC	Redundant	-0.488342	1.03e-27
0.2	male	60-79	PCG	Critical	0.759231	2.2e-06
0.2	male	60-79	PCG	Intermittent	-0.294148	0.0265869
0.2	male	60-79	PCG	Redundant	-0.447035	1.61e-24
0.2	male	60-79	SG	Critical	0.755978	2.36e-06
0.2	male	60-79	SG	Intermittent	-0.207825	0.104809
0.2	male	60-79	SG	Redundant	-0.446576	1.82e-24
0.2	male	80-99	EC	Critical	0.691561	2.58e-05
0.2	male	80-99	EC	Intermittent	-0.255729	0.0550509
0.2	male	80-99	EC	Redundant	-0.485788	3.33e-27
0.2	male	80-99	HC	Critical	0.75756	1.7e-06
0.2	male	80-99	HC	Intermittent	-0.177523	0.179247
0.2	male	80-99	HC	Redundant	-0.438765	3.9e-24
0.2	male	80-99	PCG	Critical	0.69493	2.5e-05
0.2	male	80-99	PCG	Intermittent	-0.239216	0.0658433
0.2	male	80-99	PCG	Redundant	-0.491945	9.13e-28
0.2	male	80-99	SG	Critical	0.657421	7.35e-05
0.2	male	80-99	SG	Intermittent	-0.156505	0.235663
0.2	male	80-99	SG	Redundant	-0.456281	2.33e-25
0.3	female	20-39	EC	Critical	0.756977	1.32e-06
0.3	female	20-39	EC	Intermittent	-0.290048	0.0274899
0.3	female	20-39	EC	Redundant	-0.499444	8.22e-28
0.3	female	20-39	HC	Critical	0.636254	0.000100423
0.3	female	20-39	HC	Intermittent	-0.312934	0.0179253
0.3	female	20-39	HC	Redundant	-0.464564	1.07e-25
0.3	female	20-39	PCG	Critical	0.650534	8.58e-05
0.3	female	20-39	PCG	Intermittent	-0.23604	0.0595883
0.3	female	20-39	PCG	Redundant	-0.458521	4.05e-24
0.3	female	20-39	SG	Critical	0.755625	1.93e-06
0.3	female	20-39	SG	Intermittent	-0.349464	0.00979656
0.3	female	20-39	SG	Redundant	-0.496654	5.81e-28
0.3	female	40-59	EC	Critical	0.750119	2.88e-06
0.3	female	40-59	EC	Intermittent	-0.313139	0.0162274
0.3	female	40-59	EC	Redundant	-0.496758	2.53e-27
0.3	female	40-59	HC	Critical	0.670706	3.44e-05
0.3	female	40-59	HC	Intermittent	-0.241352	0.0659069
0.3	female	40-59	HC	Redundant	-0.482058	1.24e-26
0.3	female	40-59	PCG	Critical	0.782081	1.02e-06
0.3	female	40-59	PCG	Intermittent	-0.316426	0.0155429
0.3	female	40-59	PCG	Redundant	-0.497485	4.4e-28
0.3	female	40-59	SG	Critical	0.746694	1.53e-06
0.3	female	40-59	SG	Intermittent	-0.262484	0.0469189
0.3	female	40-59	SG	Redundant	-0.499961	7.77e-28
0.3	female	60-79	EC	Critical	0.646323	6.73e-05
0.3	female	60-79	EC	Intermittent	-0.184648	0.160075
0.3	female	60-79	EC	Redundant	-0.455596	7.28e-25
0.3	female	60-79	HC	Critical	0.708133	8.39e-06
0.3	female	60-79	HC	Intermittent	-0.32852	0.0164466
0.3	female	60-79	HC	Redundant	-0.429227	2.62e-23
0.3	female	60-79	PCG	Critical	0.698546	1.28e-05
0.3	female	60-79	PCG	Intermittent	-0.22703	0.0866065
0.3	female	60-79	PCG	Redundant	-0.475224	1.12e-26
0.3	female	60-79	SG	Critical	0.648675	6.57e-05
0.3	female	60-79	SG	Intermittent	-0.170222	0.187653
0.3	female	60-79	SG	Redundant	-0.456036	2.59e-24
0.3	female	80-99	EC	Critical	0.767486	5.11e-07
0.3	female	80-99	EC	Intermittent	-0.316936	0.0206371
0.3	female	80-99	EC	Redundant	-0.452548	8.05e-25
0.3	female	80-99	HC	Critical	0.728481	4.02e-06
0.3	female	80-99	HC	Intermittent	-0.187869	0.157694
0.3	female	80-99	HC	Redundant	-0.406894	2.57e-21
0.3	female	80-99	PCG	Critical	0.667646	3.65e-05
0.3	female	80-99	PCG	Intermittent	-0.132078	0.309039
0.3	female	80-99	PCG	Redundant	-0.445659	2.08e-23
0.3	female	80-99	SG	Critical	0.69994	1.26e-05
0.3	female	80-99	SG	Intermittent	-0.28846	0.0316143
0.3	female	80-99	SG	Redundant	-0.450108	2.26e-24
0.3	male	20-39	EC	Critical	0.645008	9.14e-05
0.3	male	20-39	EC	Intermittent	-0.196232	0.122895
0.3	male	20-39	EC	Redundant	-0.44784	3.58e-24
0.3	male	20-39	HC	Critical	0.670267	2.66e-05
0.3	male	20-39	HC	Intermittent	-0.211081	0.102641
0.3	male	20-39	HC	Redundant	-0.452524	8.34e-25
0.3	male	20-39	PCG	Critical	0.654017	6.19e-05
0.3	male	20-39	PCG	Intermittent	-0.0671492	0.607673
0.3	male	20-39	PCG	Redundant	-0.524077	7.72e-30
0.3	male	20-39	SG	Critical	0.620065	0.000133723
0.3	male	20-39	SG	Intermittent	-0.226222	0.088836
0.3	male	20-39	SG	Redundant	-0.495723	1.14e-27
0.3	male	40-59	EC	Critical	0.68909	1.44e-05
0.3	male	40-59	EC	Intermittent	-0.376787	0.0051074
0.3	male	40-59	EC	Redundant	-0.486739	7.29e-27
0.3	male	40-59	HC	Critical	0.704855	1.48e-05
0.3	male	40-59	HC	Intermittent	-0.174252	0.165444
0.3	male	40-59	HC	Redundant	-0.48838	3.36e-27
0.3	male	40-59	PCG	Critical	0.750717	2.87e-06
0.3	male	40-59	PCG	Intermittent	-0.222058	0.0822891
0.3	male	40-59	PCG	Redundant	-0.515014	1.7e-28
0.3	male	40-59	SG	Critical	0.727506	3.92e-06
0.3	male	40-59	SG	Intermittent	-0.32686	0.0128997
0.3	male	40-59	SG	Redundant	-0.504402	4.88e-28
0.3	male	60-79	EC	Critical	0.662359	6.7e-05
0.3	male	60-79	EC	Intermittent	-0.348892	0.00728516
0.3	male	60-79	EC	Redundant	-0.49628	2.66e-27
0.3	male	60-79	HC	Critical	0.630962	0.000107751
0.3	male	60-79	HC	Intermittent	-0.222696	0.0885755
0.3	male	60-79	HC	Redundant	-0.485619	3.32e-27
0.3	male	60-79	PCG	Critical	0.754215	1.79e-06
0.3	male	60-79	PCG	Intermittent	-0.333709	0.0124227
0.3	male	60-79	PCG	Redundant	-0.440196	1.59e-23
0.3	male	60-79	SG	Critical	0.720012	4.64e-06
0.3	male	60-79	SG	Intermittent	-0.230156	0.0766056
0.3	male	60-79	SG	Redundant	-0.440931	1.39e-23
0.3	male	80-99	EC	Critical	0.674972	2.43e-05
0.3	male	80-99	EC	Intermittent	-0.235514	0.0659257
0.3	male	80-99	EC	Redundant	-0.496121	1.07e-27
0.3	male	80-99	HC	Critical	0.684374	1.6e-05
0.3	male	80-99	HC	Intermittent	-0.121364	0.37123
0.3	male	80-99	HC	Redundant	-0.446765	1.85e-24
0.3	male	80-99	PCG	Critical	0.648149	6.58e-05
0.3	male	80-99	PCG	Intermittent	-0.255584	0.0550554
0.3	male	80-99	PCG	Redundant	-0.481913	1.27e-26
0.3	male	80-99	SG	Critical	0.622209	0.0001768
0.3	male	80-99	SG	Intermittent	-0.215773	0.100277
0.3	male	80-99	SG	Redundant	-0.43646	6.16e-24
0.4	female	20-39	EC	Critical	0.673037	8.17e-06
0.4	female	20-39	EC	Intermittent	-0.257557	0.0467404
0.4	female	20-39	EC	Redundant	-0.506459	9.32e-28
0.4	female	20-39	HC	Critical	0.550334	0.000699624
0.4	female	20-39	HC	Intermittent	-0.157934	0.211781
0.4	female	20-39	HC	Redundant	-0.509852	2.86e-28
0.4	female	20-39	PCG	Critical	0.622535	9.83e-05
0.4	female	20-39	PCG	Intermittent	-0.115564	0.346037
0.4	female	20-39	PCG	Redundant	-0.510507	7.93e-28
0.4	female	20-39	SG	Critical	0.629708	5.17e-05
0.4	female	20-39	SG	Intermittent	-0.232436	0.0765097
0.4	female	20-39	SG	Redundant	-0.517342	1.06e-28
0.4	female	40-59	EC	Critical	0.609864	8.91e-05
0.4	female	40-59	EC	Intermittent	-0.205891	0.109111
0.4	female	40-59	EC	Redundant	-0.515679	7.78e-28
0.4	female	40-59	HC	Critical	0.649006	3.73e-05
0.4	female	40-59	HC	Intermittent	-0.192423	0.127371
0.4	female	40-59	HC	Redundant	-0.510367	8.32e-28
0.4	female	40-59	PCG	Critical	0.711238	8.02e-06
0.4	female	40-59	PCG	Intermittent	-0.184185	0.145202
0.4	female	40-59	PCG	Redundant	-0.538996	1.78e-30
0.4	female	40-59	SG	Critical	0.654162	2.24e-05
0.4	female	40-59	SG	Intermittent	-0.306296	0.0187197
0.4	female	40-59	SG	Redundant	-0.476442	2.73e-25
0.4	female	60-79	EC	Critical	0.607389	0.000119157
0.4	female	60-79	EC	Intermittent	-0.0817901	0.51182
0.4	female	60-79	EC	Redundant	-0.498507	5.1e-27
0.4	female	60-79	HC	Critical	0.644259	3.33e-05
0.4	female	60-79	HC	Intermittent	-0.285514	0.0361275
0.4	female	60-79	HC	Redundant	-0.43997	1.7e-23
0.4	female	60-79	PCG	Critical	0.683866	9.89e-06
0.4	female	60-79	PCG	Intermittent	-0.230858	0.0765737
0.4	female	60-79	PCG	Redundant	-0.489225	1.38e-26
0.4	female	60-79	SG	Critical	0.57848	0.000258158
0.4	female	60-79	SG	Intermittent	-0.182506	0.162993
0.4	female	60-79	SG	Redundant	-0.453304	1.59e-23
0.4	female	80-99	EC	Critical	0.693412	5.63e-06
0.4	female	80-99	EC	Intermittent	-0.230464	0.0786501
0.4	female	80-99	EC	Redundant	-0.470294	5.66e-25
0.4	female	80-99	HC	Critical	0.614284	8.5e-05
0.4	female	80-99	HC	Intermittent	-0.182118	0.176353
0.4	female	80-99	HC	Redundant	-0.391903	4.89e-20
0.4	female	80-99	PCG	Critical	0.629881	3.96e-05
0.4	female	80-99	PCG	Intermittent	-0.224636	0.0785962
0.4	female	80-99	PCG	Redundant	-0.425686	2.21e-21
0.4	female	80-99	SG	Critical	0.569213	0.00036114
0.4	female	80-99	SG	Intermittent	-0.251103	0.0484002
0.4	female	80-99	SG	Redundant	-0.446027	6.57e-23
0.4	male	20-39	EC	Critical	0.587189	0.000162413
0.4	male	20-39	EC	Intermittent	-0.177196	0.182127
0.4	male	20-39	EC	Redundant	-0.460955	1.54e-24
0.4	male	20-39	HC	Critical	0.598892	0.000142385
0.4	male	20-39	HC	Intermittent	-0.155649	0.235647
0.4	male	20-39	HC	Redundant	-0.469576	2.73e-25
0.4	male	20-39	PCG	Critical	0.630696	5.14e-05
0.4	male	20-39	PCG	Intermittent	-0.143156	0.27089
0.4	male	20-39	PCG	Redundant	-0.506867	9.29e-28
0.4	male	20-39	SG	Critical	0.538687	0.000665971
0.4	male	20-39	SG	Intermittent	-0.154867	0.238678
0.4	male	20-39	SG	Redundant	-0.519211	2.25e-28
0.4	male	40-59	EC	Critical	0.505993	0.00177421
0.4	male	40-59	EC	Intermittent	-0.239737	0.0580039
0.4	male	40-59	EC	Redundant	-0.494901	1.68e-26
0.4	male	40-59	HC	Critical	0.704855	8.66e-06
0.4	male	40-59	HC	Intermittent	-0.191018	0.127426
0.4	male	40-59	HC	Redundant	-0.499061	4.75e-27
0.4	male	40-59	PCG	Critical	0.73622	1.33e-06
0.4	male	40-59	PCG	Intermittent	-0.279606	0.0295398
0.4	male	40-59	PCG	Redundant	-0.508466	1.83e-27
0.4	male	40-59	SG	Critical	0.649043	2.31e-05
0.4	male	40-59	SG	Intermittent	-0.290396	0.0265095
0.4	male	40-59	SG	Redundant	-0.516745	1.07e-28
0.4	male	60-79	EC	Critical	0.627829	0.000112143
0.4	male	60-79	EC	Intermittent	-0.367447	0.00465488
0.4	male	60-79	EC	Redundant	-0.492066	1.07e-26
0.4	male	60-79	HC	Critical	0.504477	0.00226162
0.4	male	60-79	HC	Intermittent	-0.129915	0.305439
0.4	male	60-79	HC	Redundant	-0.500356	2.11e-27
0.4	male	60-79	PCG	Critical	0.688856	1.09e-05
0.4	male	60-79	PCG	Intermittent	-0.274451	0.0338104
0.4	male	60-79	PCG	Redundant	-0.452724	7.72e-24
0.4	male	60-79	SG	Critical	0.56634	0.000283473
0.4	male	60-79	SG	Intermittent	-0.14633	0.264633
0.4	male	60-79	SG	Redundant	-0.447539	1.38e-23
0.4	male	80-99	EC	Critical	0.507695	0.00175328
0.4	male	80-99	EC	Intermittent	-0.143409	0.270806
0.4	male	80-99	EC	Redundant	-0.499482	4.44e-27
0.4	male	80-99	HC	Critical	0.532128	0.000908976
0.4	male	80-99	HC	Intermittent	-0.104309	0.416987
0.4	male	80-99	HC	Redundant	-0.431065	3.55e-22
0.4	male	80-99	PCG	Critical	0.579278	0.000293401
0.4	male	80-99	PCG	Intermittent	-0.195119	0.125037
0.4	male	80-99	PCG	Redundant	-0.498165	5.43e-27
0.4	male	80-99	SG	Critical	0.558121	0.000511849
0.4	male	80-99	SG	Intermittent	-0.110176	0.413729
0.4	male	80-99	SG	Redundant	-0.472005	1e-25
0.5	female	20-39	EC	Critical	0.617458	1.86e-05
0.5	female	20-39	EC	Intermittent	-0.237543	0.0745228
0.5	female	20-39	EC	Redundant	-0.52613	2.46e-28
0.5	female	20-39	HC	Critical	0.49093	0.000937858
0.5	female	20-39	HC	Intermittent	-0.16377	0.205856
0.5	female	20-39	HC	Redundant	-0.521452	2.39e-28
0.5	female	20-39	PCG	Critical	0.506336	0.00105174
0.5	female	20-39	PCG	Intermittent	-0.154336	0.238581
0.5	female	20-39	PCG	Redundant	-0.488097	1.71e-25
0.5	female	20-39	SG	Critical	0.497199	0.000592317
0.5	female	20-39	SG	Intermittent	-0.198647	0.135058
0.5	female	20-39	SG	Redundant	-0.531012	1.58e-28
0.5	female	40-59	EC	Critical	0.455867	0.00221201
0.5	female	40-59	EC	Intermittent	-0.295863	0.0265548
0.5	female	40-59	EC	Redundant	-0.473464	6.84e-24
0.5	female	40-59	HC	Critical	0.58508	8.15e-05
0.5	female	40-59	HC	Intermittent	-0.236807	0.0676253
0.5	female	40-59	HC	Redundant	-0.505774	1.45e-26
0.5	female	40-59	PCG	Critical	0.614188	6.96e-05
0.5	female	40-59	PCG	Intermittent	-0.288005	0.0240337
0.5	female	40-59	PCG	Redundant	-0.496679	3.07e-26
0.5	female	40-59	SG	Critical	0.539986	0.000136146
0.5	female	40-59	SG	Intermittent	-0.327843	0.0188622
0.5	female	40-59	SG	Redundant	-0.476969	5.88e-25
0.5	female	60-79	EC	Critical	0.583839	7.15e-05
0.5	female	60-79	EC	Intermittent	-0.209153	0.104659
0.5	female	60-79	EC	Redundant	-0.47846	1.08e-24
0.5	female	60-79	HC	Critical	0.472962	0.00182562
0.5	female	60-79	HC	Intermittent	-0.159577	0.2293
0.5	female	60-79	HC	Redundant	-0.455371	7.29e-24
0.5	female	60-79	PCG	Critical	0.565585	0.0001116
0.5	female	60-79	PCG	Intermittent	-0.258177	0.0533712
0.5	female	60-79	PCG	Redundant	-0.475636	8.1e-25
0.5	female	60-79	SG	Critical	0.45823	0.00175668
0.5	female	60-79	SG	Intermittent	-0.125569	0.367978
0.5	female	60-79	SG	Redundant	-0.467538	3.79e-24
0.5	female	80-99	EC	Critical	0.623694	1.54e-05
0.5	female	80-99	EC	Intermittent	-0.246622	0.0623769
0.5	female	80-99	EC	Redundant	-0.473378	8.28e-25
0.5	female	80-99	HC	Critical	0.537153	0.00046329
0.5	female	80-99	HC	Intermittent	-0.150101	0.261769
0.5	female	80-99	HC	Redundant	-0.402574	5.08e-20
0.5	female	80-99	PCG	Critical	0.480365	0.000887191
0.5	female	80-99	PCG	Intermittent	-0.16527	0.206063
0.5	female	80-99	PCG	Redundant	-0.434143	1.89e-21
0.5	female	80-99	SG	Critical	0.392719	0.00931053
0.5	female	80-99	SG	Intermittent	-0.292841	0.0349069
0.5	female	80-99	SG	Redundant	-0.41761	1.75e-20
0.5	male	20-39	EC	Critical	0.406698	0.00660015
0.5	male	20-39	EC	Intermittent	-0.160843	0.2262
0.5	male	20-39	EC	Redundant	-0.445076	7.77e-23
0.5	male	20-39	HC	Critical	0.452371	0.00284695
0.5	male	20-39	HC	Intermittent	-0.186142	0.157401
0.5	male	20-39	HC	Redundant	-0.446068	1.44e-22
0.5	male	20-39	PCG	Critical	0.559024	0.000155262
0.5	male	20-39	PCG	Intermittent	-0.172844	0.184774
0.5	male	20-39	PCG	Redundant	-0.50152	2.03e-26
0.5	male	20-39	SG	Critical	0.398948	0.0069158
0.5	male	20-39	SG	Intermittent	-0.222777	0.100333
0.5	male	20-39	SG	Redundant	-0.484	5.84e-25
0.5	male	40-59	EC	Critical	0.441045	0.00328831
0.5	male	40-59	EC	Intermittent	-0.301362	0.0293377
0.5	male	40-59	EC	Redundant	-0.489665	7.87e-26
0.5	male	40-59	HC	Critical	0.567833	0.000169174
0.5	male	40-59	HC	Intermittent	-0.188249	0.140451
0.5	male	40-59	HC	Redundant	-0.486802	9.14e-26
0.5	male	40-59	PCG	Critical	0.626629	1.94e-05
0.5	male	40-59	PCG	Intermittent	-0.221693	0.0802789
0.5	male	40-59	PCG	Redundant	-0.526948	5.96e-28
0.5	male	40-59	SG	Critical	0.48433	0.00104595
0.5	male	40-59	SG	Intermittent	-0.252003	0.054701
0.5	male	40-59	SG	Redundant	-0.511241	7.39e-27
0.5	male	60-79	EC	Critical	0.530203	0.000707089
0.5	male	60-79	EC	Intermittent	-0.343024	0.0102524
0.5	male	60-79	EC	Redundant	-0.498647	1.28e-26
0.5	male	60-79	HC	Critical	0.46819	0.0023564
0.5	male	60-79	HC	Intermittent	-0.117629	0.37702
0.5	male	60-79	HC	Redundant	-0.523357	4.56e-28
0.5	male	60-79	PCG	Critical	0.582717	5.44e-05
0.5	male	60-79	PCG	Intermittent	-0.250239	0.062437
0.5	male	60-79	PCG	Redundant	-0.474723	1.51e-24
0.5	male	60-79	SG	Critical	0.506051	0.000558971
0.5	male	60-79	SG	Intermittent	-0.155993	0.258446
0.5	male	60-79	SG	Redundant	-0.456445	2.17e-23
0.5	male	80-99	EC	Critical	0.456284	0.00277755
0.5	male	80-99	EC	Intermittent	-0.163714	0.205909
0.5	male	80-99	EC	Redundant	-0.505008	6.11e-27
0.5	male	80-99	HC	Critical	0.482257	0.0010849
0.5	male	80-99	HC	Intermittent	-0.187701	0.157645
0.5	male	80-99	HC	Redundant	-0.415943	3.82e-20
0.5	male	80-99	PCG	Critical	0.417675	0.00715838
0.5	male	80-99	PCG	Intermittent	-0.067812	0.652679
0.5	male	80-99	PCG	Redundant	-0.525623	5.81e-29
0.5	male	80-99	SG	Critical	0.467435	0.00238146
0.5	male	80-99	SG	Intermittent	-0.0841108	0.50924
0.5	male	80-99	SG	Redundant	-0.484857	5.28e-25
0.6	female	20-39	EC	Critical	0.374112	0.00411595
0.6	female	20-39	EC	Intermittent	-0.428634	0.0026095
0.6	female	20-39	EC	Redundant	-0.448884	1.79e-20
0.6	female	20-39	HC	Critical	0.317916	0.018805
0.6	female	20-39	HC	Intermittent	-0.344689	0.0112596
0.6	female	20-39	HC	Redundant	-0.462246	2.88e-21
0.6	female	20-39	PCG	Critical	0.31653	0.0259257
0.6	female	20-39	PCG	Intermittent	-0.247375	0.0623202
0.6	female	20-39	PCG	Redundant	-0.443955	1.08e-20
0.6	female	20-39	SG	Critical	0.321483	0.0162267
0.6	female	20-39	SG	Intermittent	-0.427509	0.00302258
0.6	female	20-39	SG	Redundant	-0.453754	4.07e-21
0.6	female	40-59	EC	Critical	0.294551	0.0266923
0.6	female	40-59	EC	Intermittent	-0.355895	0.0107585
0.6	female	40-59	EC	Redundant	-0.458339	7.37e-21
0.6	female	40-59	HC	Critical	0.37399	0.00479426
0.6	female	40-59	HC	Intermittent	-0.306983	0.0214354
0.6	female	40-59	HC	Redundant	-0.477429	2.31e-22
0.6	female	40-59	PCG	Critical	0.423537	0.00222089
0.6	female	40-59	PCG	Intermittent	-0.392779	0.00453872
0.6	female	40-59	PCG	Redundant	-0.460634	2.1e-22
0.6	female	40-59	SG	Critical	0.299752	0.026276
0.6	female	40-59	SG	Intermittent	-0.447013	0.00134442
0.6	female	40-59	SG	Redundant	-0.411894	8.27e-18
0.6	female	60-79	EC	Critical	0.346499	0.0126165
0.6	female	60-79	EC	Intermittent	-0.26392	0.0399248
0.6	female	60-79	EC	Redundant	-0.431482	2.95e-19
0.6	female	60-79	HC	Critical	0.26399	0.0648879
0.6	female	60-79	HC	Intermittent	-0.23543	0.0847363
0.6	female	60-79	HC	Redundant	-0.410095	1.56e-18
0.6	female	60-79	PCG	Critical	0.329518	0.0143181
0.6	female	60-79	PCG	Intermittent	-0.207096	0.115497
0.6	female	60-79	PCG	Redundant	-0.470246	2.63e-22
0.6	female	60-79	SG	Critical	0.217315	0.100894
0.6	female	60-79	SG	Intermittent	-0.238647	0.082462
0.6	female	60-79	SG	Redundant	-0.409774	1.57e-17
0.6	female	80-99	EC	Critical	0.354043	0.0100886
0.6	female	80-99	EC	Intermittent	-0.195174	0.135249
0.6	female	80-99	EC	Redundant	-0.456951	1.73e-21
0.6	female	80-99	HC	Critical	0.357293	0.00788294
0.6	female	80-99	HC	Intermittent	-0.213237	0.113164
0.6	female	80-99	HC	Redundant	-0.379575	1.4e-16
0.6	female	80-99	PCG	Critical	0.270488	0.042185
0.6	female	80-99	PCG	Intermittent	-0.17622	0.182052
0.6	female	80-99	PCG	Redundant	-0.414571	9.99e-18
0.6	female	80-99	SG	Critical	0.157186	0.228024
0.6	female	80-99	SG	Intermittent	-0.174361	0.181885
0.6	female	80-99	SG	Redundant	-0.434677	1.43e-18
0.6	male	20-39	EC	Critical	0.204696	0.134001
0.6	male	20-39	EC	Intermittent	-0.182999	0.176179
0.6	male	20-39	EC	Redundant	-0.423346	1.1e-18
0.6	male	20-39	HC	Critical	0.183135	0.189999
0.6	male	20-39	HC	Intermittent	-0.296034	0.0293426
0.6	male	20-39	HC	Redundant	-0.383917	4.45e-16
0.6	male	20-39	PCG	Critical	0.321827	0.0155108
0.6	male	20-39	PCG	Intermittent	-0.335443	0.0156904
0.6	male	20-39	PCG	Redundant	-0.43193	1.1e-19
0.6	male	20-39	SG	Critical	0.179121	0.194624
0.6	male	20-39	SG	Intermittent	-0.255188	0.0606323
0.6	male	20-39	SG	Redundant	-0.457143	2.41e-20
0.6	male	40-59	EC	Critical	0.290499	0.0321122
0.6	male	40-59	EC	Intermittent	-0.378615	0.00792025
0.6	male	40-59	EC	Redundant	-0.468676	4.85e-22
0.6	male	40-59	HC	Critical	0.382911	0.00603837
0.6	male	40-59	HC	Intermittent	-0.143322	0.264717
0.6	male	40-59	HC	Redundant	-0.495089	1.55e-24
0.6	male	40-59	PCG	Critical	0.392769	0.00464643
0.6	male	40-59	PCG	Intermittent	-0.275508	0.0386237
0.6	male	40-59	PCG	Redundant	-0.478622	6.14e-23
0.6	male	40-59	SG	Critical	0.347337	0.00898798
0.6	male	40-59	SG	Intermittent	-0.404249	0.00369264
0.6	male	40-59	SG	Redundant	-0.47298	9.46e-22
0.6	male	60-79	EC	Critical	0.276759	0.0580366
0.6	male	60-79	EC	Intermittent	-0.391644	0.00390892
0.6	male	60-79	EC	Redundant	-0.459003	1.26e-21
0.6	male	60-79	HC	Critical	0.247434	0.0702546
0.6	male	60-79	HC	Intermittent	-0.237368	0.072638
0.6	male	60-79	HC	Redundant	-0.460829	1.89e-21
0.6	male	60-79	PCG	Critical	0.416368	0.00173972
0.6	male	60-79	PCG	Intermittent	-0.302246	0.0256379
0.6	male	60-79	PCG	Redundant	-0.452739	7.73e-21
0.6	male	60-79	SG	Critical	0.111909	0.389694
0.6	male	60-79	SG	Intermittent	-0.0555902	0.712279
0.6	male	60-79	SG	Redundant	-0.430161	5.51e-18
0.6	male	80-99	EC	Critical	0.287885	0.0324182
0.6	male	80-99	EC	Intermittent	-0.201473	0.120242
0.6	male	80-99	EC	Redundant	-0.49885	2.88e-23
0.6	male	80-99	HC	Critical	0.172676	0.219321
0.6	male	80-99	HC	Intermittent	-0.197297	0.135448
0.6	male	80-99	HC	Redundant	-0.368461	4.36e-15
0.6	male	80-99	PCG	Critical	0.20449	0.150324
0.6	male	80-99	PCG	Intermittent	-0.247178	0.0642599
0.6	male	80-99	PCG	Redundant	-0.448588	5.56e-20
0.6	male	80-99	SG	Critical	0.124444	0.372206
0.6	male	80-99	SG	Intermittent	-0.108878	0.413656
0.6	male	80-99	SG	Redundant	-0.421797	2.01e-18
0.7	female	20-39	EC	Critical	0.0424748	0.69996
0.7	female	20-39	EC	Intermittent	-0.45542	0.00180138
0.7	female	20-39	EC	Redundant	-0.373816	1.82e-13
0.7	female	20-39	HC	Critical	0.0746356	0.531863
0.7	female	20-39	HC	Intermittent	-0.296094	0.038319
0.7	female	20-39	HC	Redundant	-0.441583	9.8e-18
0.7	female	20-39	PCG	Critical	0.118836	0.339325
0.7	female	20-39	PCG	Intermittent	-0.320888	0.0226438
0.7	female	20-39	PCG	Redundant	-0.408072	6.5e-16
0.7	female	20-39	SG	Critical	0.0289178	0.816537
0.7	female	20-39	SG	Intermittent	-0.519059	0.000314991
0.7	female	20-39	SG	Redundant	-0.372598	3.69e-13
0.7	female	40-59	EC	Critical	-0.0036406	1
0.7	female	40-59	EC	Intermittent	-0.369628	0.00836415
0.7	female	40-59	EC	Redundant	-0.39716	3.59e-14
0.7	female	40-59	HC	Critical	0.152418	0.185865
0.7	female	40-59	HC	Intermittent	-0.589297	8.12e-05
0.7	female	40-59	HC	Redundant	-0.38365	4.34e-14
0.7	female	40-59	PCG	Critical	0.0619372	0.622006
0.7	female	40-59	PCG	Intermittent	-0.461717	0.00143361
0.7	female	40-59	PCG	Redundant	-0.373722	1.44e-14
0.7	female	40-59	SG	Critical	-0.00417057	1
0.7	female	40-59	SG	Intermittent	-0.325541	0.0172186
0.7	female	40-59	SG	Redundant	-0.385813	1.7e-13
0.7	female	60-79	EC	Critical	0.139732	0.235941
0.7	female	60-79	EC	Intermittent	-0.416793	0.00375307
0.7	female	60-79	EC	Redundant	-0.370667	7.21e-14
0.7	female	60-79	HC	Critical	0.114367	0.337898
0.7	female	60-79	HC	Intermittent	-0.436455	0.00211227
0.7	female	60-79	HC	Redundant	-0.350403	1.45e-12
0.7	female	60-79	PCG	Critical	0.124678	0.306539
0.7	female	60-79	PCG	Intermittent	-0.340816	0.0149575
0.7	female	60-79	PCG	Redundant	-0.409654	8.17e-16
0.7	female	60-79	SG	Critical	0.00454375	0.939963
0.7	female	60-79	SG	Intermittent	-0.238396	0.08023
0.7	female	60-79	SG	Redundant	-0.376292	3.91e-13
0.7	female	80-99	EC	Critical	-0.0433455	0.813289
0.7	female	80-99	EC	Intermittent	-0.239851	0.0801423
0.7	female	80-99	EC	Redundant	-0.35352	8.26e-13
0.7	female	80-99	HC	Critical	0.115516	0.337685
0.7	female	80-99	HC	Intermittent	-0.172368	0.200117
0.7	female	80-99	HC	Redundant	-0.357624	4.75e-13
0.7	female	80-99	PCG	Critical	0.0283197	0.819252
0.7	female	80-99	PCG	Intermittent	-0.220849	0.0979465
0.7	female	80-99	PCG	Redundant	-0.360389	2.55e-12
0.7	female	80-99	SG	Critical	0.0551296	0.650761
0.7	female	80-99	SG	Intermittent	-0.338989	0.0149897
0.7	female	80-99	SG	Redundant	-0.389942	6.46e-14
0.7	male	20-39	EC	Critical	0.0843553	0.44659
0.7	male	20-39	EC	Intermittent	-0.264833	0.0628249
0.7	male	20-39	EC	Redundant	-0.403694	2.86e-15
0.7	male	20-39	HC	Critical	0.119481	0.317531
0.7	male	20-39	HC	Intermittent	-0.425974	0.00303673
0.7	male	20-39	HC	Redundant	-0.371504	3.18e-13
0.7	male	20-39	PCG	Critical	0.108829	0.349239
0.7	male	20-39	PCG	Intermittent	-0.328779	0.0207202
0.7	male	20-39	PCG	Redundant	-0.408351	6.49e-16
0.7	male	20-39	SG	Critical	0.00846916	0.939331
0.7	male	20-39	SG	Intermittent	-0.40669	0.00401772
0.7	male	20-39	SG	Redundant	-0.392326	5.56e-14
0.7	male	40-59	EC	Critical	0.00948115	0.93838
0.7	male	40-59	EC	Intermittent	-0.306104	0.0270383
0.7	male	40-59	EC	Redundant	-0.43938	3.91e-17
0.7	male	40-59	HC	Critical	0.185965	0.12551
0.7	male	40-59	HC	Intermittent	-0.321519	0.0216965
0.7	male	40-59	HC	Redundant	-0.429469	8.96e-18
0.7	male	40-59	PCG	Critical	0.0668292	0.623899
0.7	male	40-59	PCG	Intermittent	-0.275508	0.0386237
0.7	male	40-59	PCG	Redundant	-0.417392	2.78e-16
0.7	male	40-59	SG	Critical	0.108411	0.386207
0.7	male	40-59	SG	Intermittent	-0.560431	0.00015249
0.7	male	40-59	SG	Redundant	-0.396576	7.17e-15
0.7	male	60-79	EC	Critical	0.0389509	0.7448
0.7	male	60-79	EC	Intermittent	-0.392003	0.00452932
0.7	male	60-79	EC	Redundant	-0.430975	2.5e-17
0.7	male	60-79	HC	Critical	0.0693013	0.582068
0.7	male	60-79	HC	Intermittent	-0.322267	0.0197025
0.7	male	60-79	HC	Redundant	-0.423246	3.54e-16
0.7	male	60-79	PCG	Critical	0.145835	0.208668
0.7	male	60-79	PCG	Intermittent	-0.545489	0.000257925
0.7	male	60-79	PCG	Redundant	-0.350737	1.41e-12
0.7	male	60-79	SG	Critical	0.0487147	0.702892
0.7	male	60-79	SG	Intermittent	-0.39539	0.00706767
0.7	male	60-79	SG	Redundant	-0.331723	2.7e-11
0.7	male	80-99	EC	Critical	-0.0186437	0.938201
0.7	male	80-99	EC	Intermittent	-0.437065	0.00281645
0.7	male	80-99	EC	Redundant	-0.36094	5.99e-13
0.7	male	80-99	HC	Critical	0.0240007	0.818653
0.7	male	80-99	HC	Intermittent	-0.308789	0.0310831
0.7	male	80-99	HC	Redundant	-0.322559	5.94e-11
0.7	male	80-99	PCG	Critical	0.136363	0.242732
0.7	male	80-99	PCG	Intermittent	-0.514946	0.000468492
0.7	male	80-99	PCG	Redundant	-0.401946	4.77e-15
0.7	male	80-99	SG	Critical	0.152804	0.209288
0.7	male	80-99	SG	Intermittent	-0.366686	0.00726693
0.7	male	80-99	SG	Redundant	-0.393668	1.86e-14
0.8	female	20-39	EC	Critical	-0.283072	0.0136757
0.8	female	20-39	EC	Intermittent	-0.0764179	0.592567
0.8	female	20-39	EC	Redundant	-0.389121	1.39e-11
0.8	female	20-39	HC	Critical	-0.220596	0.0533445
0.8	female	20-39	HC	Intermittent	-0.09021	0.50061
0.8	female	20-39	HC	Redundant	-0.43392	1.86e-13
0.8	female	20-39	PCG	Critical	-0.208673	0.0701646
0.8	female	20-39	PCG	Intermittent	-0.0702104	0.645557
0.8	female	20-39	PCG	Redundant	-0.396657	1.89e-12
0.8	female	20-39	SG	Critical	-0.302704	0.00925435
0.8	female	20-39	SG	Intermittent	-0.0990051	0.494961
0.8	female	20-39	SG	Redundant	-0.398254	6.88e-12
0.8	female	40-59	EC	Critical	-0.346516	0.00237876
0.8	female	40-59	EC	Intermittent	-0.35274	0.0163859
0.8	female	40-59	EC	Redundant	-0.283872	3.33e-07
0.8	female	40-59	HC	Critical	-0.146596	0.189608
0.8	female	40-59	HC	Intermittent	-0.265572	0.0552349
0.8	female	40-59	HC	Redundant	-0.380613	1.26e-11
0.8	female	40-59	PCG	Critical	-0.181807	0.147678
0.8	female	40-59	PCG	Intermittent	-0.353134	0.0142217
0.8	female	40-59	PCG	Redundant	-0.344578	6.04e-11
0.8	female	40-59	SG	Critical	-0.355941	0.00185039
0.8	female	40-59	SG	Intermittent	0.00299285	1
0.8	female	40-59	SG	Redundant	-0.375414	4.84e-11
0.8	female	60-79	EC	Critical	-0.139117	0.238347
0.8	female	60-79	EC	Intermittent	-0.187327	0.169837
0.8	female	60-79	EC	Redundant	-0.363244	9.71e-11
0.8	female	60-79	HC	Critical	-0.175922	0.125766
0.8	female	60-79	HC	Intermittent	-0.250025	0.0782268
0.8	female	60-79	HC	Redundant	-0.324117	3.03e-09
0.8	female	60-79	PCG	Critical	-0.173888	0.129504
0.8	female	60-79	PCG	Intermittent	-0.245714	0.0779588
0.8	female	60-79	PCG	Redundant	-0.351461	3.39e-10
0.8	female	60-79	SG	Critical	-0.290141	0.00889
0.8	female	60-79	SG	Intermittent	-0.204637	0.14287
0.8	female	60-79	SG	Redundant	-0.284171	3.56e-07
0.8	female	80-99	EC	Critical	-0.155697	0.166294
0.8	female	80-99	EC	Intermittent	-0.313564	0.0271388
0.8	female	80-99	EC	Redundant	-0.314536	9.89e-09
0.8	female	80-99	HC	Critical	-0.169018	0.143175
0.8	female	80-99	HC	Intermittent	-0.231247	0.116059
0.8	female	80-99	HC	Redundant	-0.259246	4.67e-07
0.8	female	80-99	PCG	Critical	-0.266967	0.0135272
0.8	female	80-99	PCG	Intermittent	-0.413788	0.0108409
0.8	female	80-99	PCG	Redundant	-0.213716	3.99e-05
0.8	female	80-99	SG	Critical	-0.283311	0.0106
0.8	female	80-99	SG	Intermittent	-0.256548	0.0668583
0.8	female	80-99	SG	Redundant	-0.293698	1.93e-07
0.8	male	20-39	EC	Critical	-0.32284	0.00530189
0.8	male	20-39	EC	Intermittent	-0.255125	0.0760292
0.8	male	20-39	EC	Redundant	-0.262966	1.52e-06
0.8	male	20-39	HC	Critical	-0.309382	0.00772913
0.8	male	20-39	HC	Intermittent	0.0213194	0.879219
0.8	male	20-39	HC	Redundant	-0.372974	8.57e-11
0.8	male	20-39	PCG	Critical	-0.171985	0.142828
0.8	male	20-39	PCG	Intermittent	-0.130465	0.327213
0.8	male	20-39	PCG	Redundant	-0.393399	5.29e-12
0.8	male	20-39	SG	Critical	-0.355764	0.0021699
0.8	male	20-39	SG	Intermittent	-0.0628249	0.647971
0.8	male	20-39	SG	Redundant	-0.380428	5.37e-11
0.8	male	40-59	EC	Critical	-0.326568	0.00504664
0.8	male	40-59	EC	Intermittent	-0.208138	0.129735
0.8	male	40-59	EC	Redundant	-0.36217	2.76e-10
0.8	male	40-59	HC	Critical	-0.114001	0.354468
0.8	male	40-59	HC	Intermittent	-0.165526	0.203054
0.8	male	40-59	HC	Redundant	-0.401995	7.35e-13
0.8	male	40-59	PCG	Critical	-0.218235	0.0670972
0.8	male	40-59	PCG	Intermittent	-0.166459	0.248137
0.8	male	40-59	PCG	Redundant	-0.377367	6.15e-12
0.8	male	40-59	SG	Critical	-0.287014	0.0114576
0.8	male	40-59	SG	Intermittent	-0.323092	0.0324357
0.8	male	40-59	SG	Redundant	-0.332055	1.37e-09
0.8	male	60-79	EC	Critical	-0.19297	0.104395
0.8	male	60-79	EC	Intermittent	-0.376782	0.0120655
0.8	male	60-79	EC	Redundant	-0.383404	1.34e-12
0.8	male	60-79	HC	Critical	-0.267725	0.0199897
0.8	male	60-79	HC	Intermittent	-0.39101	0.00930287
0.8	male	60-79	HC	Redundant	-0.299781	2.69e-08
0.8	male	60-79	PCG	Critical	-0.148303	0.191683
0.8	male	60-79	PCG	Intermittent	-0.210436	0.139807
0.8	male	60-79	PCG	Redundant	-0.358828	9.98e-11
0.8	male	60-79	SG	Critical	-0.206524	0.0581601
0.8	male	60-79	SG	Intermittent	-0.261633	0.071275
0.8	male	60-79	SG	Redundant	-0.28774	1.17e-07
0.8	male	80-99	EC	Critical	-0.266011	0.0199942
0.8	male	80-99	EC	Intermittent	-0.236158	0.099719
0.8	male	80-99	EC	Redundant	-0.343475	4.72e-10
0.8	male	80-99	HC	Critical	-0.234681	0.0405141
0.8	male	80-99	HC	Intermittent	-0.0610178	0.698518
0.8	male	80-99	HC	Redundant	-0.318871	7.33e-09
0.8	male	80-99	PCG	Critical	-0.275092	0.0188215
0.8	male	80-99	PCG	Intermittent	-0.270316	0.0485001
0.8	male	80-99	PCG	Redundant	-0.330216	3.47e-09
0.8	male	80-99	SG	Critical	-0.247994	0.0328435
0.8	male	80-99	SG	Intermittent	-0.121781	0.364262
0.8	male	80-99	SG	Redundant	-0.340331	1.74e-09
0.9	female	20-39	EC	Critical	-0.472603	1.18e-06
0.9	female	20-39	EC	Intermittent	0.0652273	0.582985
0.9	female	20-39	EC	Redundant	-0.345184	1.32e-07
0.9	female	20-39	HC	Critical	-0.490361	6.16e-07
0.9	female	20-39	HC	Intermittent	-0.0120983	1
0.9	female	20-39	HC	Redundant	-0.310192	8.89e-07
0.9	female	20-39	PCG	Critical	-0.391989	5.91e-05
0.9	female	20-39	PCG	Intermittent	-0.00988529	1
0.9	female	20-39	PCG	Redundant	-0.322257	1.79e-07
0.9	female	20-39	SG	Critical	-0.474999	7.17e-07
0.9	female	20-39	SG	Intermittent	0.117403	0.336395
0.9	female	20-39	SG	Redundant	-0.386859	6.18e-09
0.9	female	40-59	EC	Critical	-0.389282	1.74e-05
0.9	female	40-59	EC	Intermittent	-0.140912	0.338035
0.9	female	40-59	EC	Redundant	-0.316835	1.59e-06
0.9	female	40-59	HC	Critical	-0.383307	7.61e-05
0.9	female	40-59	HC	Intermittent	0.00195108	1
0.9	female	40-59	HC	Redundant	-0.375851	9.06e-09
0.9	female	40-59	PCG	Critical	-0.462244	1.53e-05
0.9	female	40-59	PCG	Intermittent	-0.25305	0.0831452
0.9	female	40-59	PCG	Redundant	-0.255611	1.07e-05
0.9	female	40-59	SG	Critical	-0.423337	6.42e-06
0.9	female	40-59	SG	Intermittent	-0.0503766	0.74778
0.9	female	40-59	SG	Redundant	-0.30387	2.15e-06
0.9	female	60-79	EC	Critical	-0.385759	7.55e-05
0.9	female	60-79	EC	Intermittent	-0.0639164	0.693768
0.9	female	60-79	EC	Redundant	-0.286617	3.79e-06
0.9	female	60-79	HC	Critical	-0.441803	1.03e-05
0.9	female	60-79	HC	Intermittent	-0.0865074	0.575142
0.9	female	60-79	HC	Redundant	-0.246999	4.2e-05
0.9	female	60-79	PCG	Critical	-0.466491	2.62e-06
0.9	female	60-79	PCG	Intermittent	-0.0668302	0.691529
0.9	female	60-79	PCG	Redundant	-0.264686	1.97e-05
0.9	female	60-79	SG	Critical	-0.348658	0.000131
0.9	female	60-79	SG	Intermittent	0.120298	0.290908
0.9	female	60-79	SG	Redundant	-0.410132	6.17e-09
0.9	female	80-99	EC	Critical	-0.291858	0.00176177
0.9	female	80-99	EC	Intermittent	-0.210045	0.136812
0.9	female	80-99	EC	Redundant	-0.287743	3.88e-06
0.9	female	80-99	HC	Critical	-0.236834	0.00895
0.9	female	80-99	HC	Intermittent	-0.415335	0.0109005
0.9	female	80-99	HC	Redundant	-0.186692	0.00133465
0.9	female	80-99	PCG	Critical	-0.385717	2.78e-05
0.9	female	80-99	PCG	Intermittent	0.0989791	0.392839
0.9	female	80-99	PCG	Redundant	-0.316496	1.67e-06
0.9	female	80-99	SG	Critical	-0.309157	0.000475
0.9	female	80-99	SG	Intermittent	-0.0231774	0.940047
0.9	female	80-99	SG	Redundant	-0.387985	4.83e-08
0.9	male	20-39	EC	Critical	-0.413599	1.11e-05
0.9	male	20-39	EC	Intermittent	-0.0832302	0.584532
0.9	male	20-39	EC	Redundant	-0.260327	4.43e-05
0.9	male	20-39	HC	Critical	-0.372741	5.84e-05
0.9	male	20-39	HC	Intermittent	-0.0343676	0.874448
0.9	male	20-39	HC	Redundant	-0.302379	2.92e-06
0.9	male	20-39	PCG	Critical	-0.345538	0.000403
0.9	male	20-39	PCG	Intermittent	-0.0859821	0.539598
0.9	male	20-39	PCG	Redundant	-0.332367	1.83e-07
0.9	male	20-39	SG	Critical	-0.494887	2.76e-07
0.9	male	20-39	SG	Intermittent	0.166272	0.173702
0.9	male	20-39	SG	Redundant	-0.391989	4.39e-09
0.9	male	40-59	EC	Critical	-0.373523	7.06e-05
0.9	male	40-59	EC	Intermittent	-0.110663	0.439493
0.9	male	40-59	EC	Redundant	-0.375176	2.52e-08
0.9	male	40-59	HC	Critical	-0.290836	0.0024
0.9	male	40-59	HC	Intermittent	-0.178246	0.233035
0.9	male	40-59	HC	Redundant	-0.323008	1.29e-07
0.9	male	40-59	PCG	Critical	-0.377574	0.000142
0.9	male	40-59	PCG	Intermittent	-0.157882	0.301854
0.9	male	40-59	PCG	Redundant	-0.306861	4.49e-07
0.9	male	40-59	SG	Critical	-0.448659	3.08e-06
0.9	male	40-59	SG	Intermittent	-0.0796033	0.623041
0.9	male	40-59	SG	Redundant	-0.319809	3.45e-07
0.9	male	60-79	EC	Critical	-0.389727	8.65e-05
0.9	male	60-79	EC	Intermittent	-0.264697	0.0711301
0.9	male	60-79	EC	Redundant	-0.332033	1.26e-07
0.9	male	60-79	HC	Critical	-0.372003	7.07e-05
0.9	male	60-79	HC	Intermittent	0.103167	0.384813
0.9	male	60-79	HC	Redundant	-0.433752	1.47e-10
0.9	male	60-79	PCG	Critical	-0.321582	0.000603
0.9	male	60-79	PCG	Intermittent	-0.212327	0.136704
0.9	male	60-79	PCG	Redundant	-0.277066	1.16e-05
0.9	male	60-79	SG	Critical	-0.393883	2.54e-05
0.9	male	60-79	SG	Intermittent	0.12737	0.302572
0.9	male	60-79	SG	Redundant	-0.336401	2.56e-07
0.9	male	80-99	EC	Critical	-0.32317	0.000501
0.9	male	80-99	EC	Intermittent	-0.361322	0.0147061
0.9	male	80-99	EC	Redundant	-0.278643	1.16e-05
0.9	male	80-99	HC	Critical	-0.410202	1.78e-05
0.9	male	80-99	HC	Intermittent	0.045486	0.703521
0.9	male	80-99	HC	Redundant	-0.276032	2.06e-05
0.9	male	80-99	PCG	Critical	-0.398694	2.95e-05
0.9	male	80-99	PCG	Intermittent	-0.0669652	0.693997
0.9	male	80-99	PCG	Redundant	-0.337256	1.84e-07
0.9	male	80-99	SG	Critical	-0.366779	9.1e-05
0.9	male	80-99	SG	Intermittent	0.0169749	0.876916
0.9	male	80-99	SG	Redundant	-0.33567	3.52e-07
