# Supplementary material for: Probabilistic Critical Controllability Analysis of Protein Interaction Networks Integrating Normal Brain Ageing Gene Expression Profiles
Source: Int J Mol Sci. 2021 Sep 13;22(18):9891. doi: 10.3390/ijms22189891 (PMC8465977; doi:10.3390/ijms22189891)
Supplement: Supplementary file 1 [file ijms-22-09891-s001.zip › TableS7_.xlsx]

## Sheet: SG20-39
#SG20-39(θ=0.5)		Male				Female
Gene ontology (biological process)	Gene ontology IDs	AllGene	Critical	P-value	Enrichment(log scale)	AllGene	Critical	P-value	Enrichment(log scale)
transforming growth factor beta receptor signaling pathway	GO:0007179	66	20	2.87939e-06	1.12419	66	19	9.821e-06	1.08489
histone mRNA catabolic process	GO:0071044	7	6	5.73165e-06	2.16396	7	6	5.33703e-06	2.17596
positive regulation of transcription from RNA polymerase II promoter involved in cellular response to chemical stimulus	GO:1901522	5	5	9.13488e-06	2.31811	5	5	8.60041e-06	2.33011
Fc-gamma receptor signaling pathway involved in phagocytosis	GO:0038096	50	16	1.31322e-05	1.17868	49	15	3.82035e-05	1.14634
cellular response to gamma radiation	GO:0071480	20	9	5.11104e-05	1.5196	20	7	0.00199856	1.28029
cellular protein-containing complex localization	GO:0034629	9	6	5.77708e-05	1.91265	9	5	0.000775486	1.74232
nuclear mRNA surveillance	GO:0071028	9	6	5.77708e-05	1.91265	9	6	5.39117e-05	1.92464
cellular response to hepatocyte growth factor stimulus	GO:0035729	9	6	5.77708e-05	1.91265	9	6	5.39117e-05	1.92464
cell surface receptor signaling pathway	GO:0007166	75	19	8.27052e-05	0.945062	75	16	0.00237958	0.78521
cellular response to organic substance	GO:0071310	17	8	9.19782e-05	1.56434	17	8	8.43514e-05	1.57634
positive regulation of cell population proliferation	GO:0008284	223	40	0.000141382	0.599819	222	37	0.00111586	0.53835
establishment of cell polarity	GO:0030010	27	10	0.000142815	1.32486	27	10	0.00012903	1.33686
positive regulation of gene expression	GO:0010628	186	35	0.000145424	0.647713	184	34	0.000207331	0.641535
hepatocyte growth factor receptor signaling pathway	GO:0048012	7	5	0.000161865	1.98164	6	4	0.00113497	1.92464
T cell costimulation	GO:0031295	23	9	0.000189491	1.37984	23	8	0.00100208	1.27406
negative regulation of protein catabolic process	GO:0042177	23	9	0.000189491	1.37984	23	8	0.00100208	1.27406
negative regulation of protein binding	GO:0032091	50	14	0.000228165	1.04515	50	15	4.97522e-05	1.12614
regulation of dendrite morphogenesis	GO:0048814	15	7	0.00027615	1.55597	15	7	0.000256025	1.56797
positive regulation of transcription, DNA-templated	GO:0045893	353	56	0.000313801	0.476995	354	58	6.39813e-05	0.521256
somitogenesis	GO:0001756	20	8	0.000364367	1.40182	19	8	0.000219734	1.46511
viral process	GO:0016032	272	45	0.000389628	0.518972	275	45	0.000385433	0.520001
pharyngeal system development	GO:0060037	5	4	0.000429745	2.09497	5	3	0.00788975	1.81928
negative regulation of cell population proliferation	GO:0008285	227	39	0.00058422	0.556723	223	38	0.000506952	0.560524
intracellular signal transduction	GO:0035556	243	41	0.000591916	0.538622	241	42	0.000146457	0.582982
endocytosis	GO:0006897	93	20	0.000643746	0.781244	91	17	0.00702031	0.652464
negative regulation of transforming growth factor beta receptor signaling pathway	GO:0030512	43	12	0.000655269	1.04182	43	9	0.0325043	0.766134
stimulatory C-type lectin receptor signaling pathway	GO:0002223	78	18	0.000737507	0.851774	77	17	0.00130579	0.819518
negative regulation of epidermal growth factor receptor signaling pathway	GO:0042059	27	9	0.000757486	1.2195	27	8	0.00319602	1.11371
social behavior	GO:0035176	27	9	0.000757486	1.2195	27	8	0.00319602	1.11371
SMAD protein signal transduction	GO:0060395	22	8	0.000773783	1.30651	21	7	0.00274989	1.2315
signal transduction	GO:0007165	457	67	0.000820112	0.39812	448	62	0.00380091	0.352451
positive regulation of epithelial to mesenchymal transition involved in endocardial cushion formation	GO:1905007	3	3	0.00095082	2.31811	3	2	0.0265217	1.92464
neuropilin signaling pathway	GO:0038189	3	3	0.00095082	2.31811	3	3	0.000917121	2.33011
endothelial cell migration	GO:0043542	18	7	0.00104876	1.37365	18	6	0.00553562	1.2315
positive regulation of protein kinase B signaling	GO:0051897	83	18	0.0011481	0.789642	90	21	0.000108218	0.874823
pathway-restricted SMAD protein phosphorylation	GO:0060389	6	4	0.00118855	1.91265	6	3	0.0146445	1.63696
SMAD protein complex assembly	GO:0007183	6	4	0.00118855	1.91265	6	4	0.00113497	1.92464
positive regulation of blood coagulation	GO:0030194	6	4	0.00118855	1.91265	6	4	0.00113497	1.92464
regulation of cellular response to heat	GO:1900034	65	15	0.00130079	0.851774	65	15	0.00115	0.863773
pattern specification process	GO:0007389	14	6	0.0013394	1.47081	14	4	0.0402769	1.07735
ephrin receptor signaling pathway	GO:0048013	59	14	0.00140267	0.879631	59	14	0.00124767	0.89163
regulation of transforming growth factor beta receptor signaling pathway	GO:0017015	10	5	0.00150798	1.62496	10	5	0.00142728	1.63696
rRNA catabolic process	GO:0016075	10	5	0.00150798	1.62496	10	5	0.00142728	1.63696
positive regulation of I-kappaB kinase/NF-kappaB signaling	GO:0043123	112	22	0.00190106	0.690655	109	19	0.0130173	0.583201
mRNA transcription by RNA polymerase II	GO:0042789	15	6	0.00204824	1.40182	15	6	0.00192383	1.41382
positive regulation of protein targeting to membrane	GO:0090314	20	7	0.00214392	1.26829	20	5	0.0387501	0.943815
cytokine-mediated signaling pathway	GO:0019221	128	24	0.00228597	0.644135	131	24	0.00243667	0.632966
positive regulation of protein binding	GO:0032092	43	11	0.00236349	0.954806	44	11	0.00261585	0.943815
ubiquitin-dependent protein catabolic process	GO:0006511	200	33	0.00250912	0.516301	200	31	0.00761854	0.46578
telomere capping	GO:0016233	11	5	0.00254207	1.52965	11	5	0.00240855	1.54165
positive regulation of chondrocyte differentiation	GO:0032332	11	5	0.00254207	1.52965	11	5	0.00240855	1.54165
positive regulation of release of sequestered calcium ion into cytosol	GO:0051281	11	5	0.00254207	1.52965	11	5	0.00240855	1.54165
regulation of ossification	GO:0030278	7	4	0.00255747	1.7585	7	4	0.00244463	1.77049
primary miRNA processing	GO:0031053	7	4	0.00255747	1.7585	7	3	0.0237945	1.48281
polyadenylation-dependent snoRNA 3'-end processing	GO:0071051	7	4	0.00255747	1.7585	7	4	0.00244463	1.77049
cellular response to lipoteichoic acid	GO:0071223	7	4	0.00255747	1.7585	7	3	0.0237945	1.48281
activin receptor signaling pathway	GO:0032924	7	4	0.00255747	1.7585	7	4	0.00244463	1.77049
telomere maintenance	GO:0000723	32	9	0.00289404	1.0496	32	8	0.00980056	0.943815
cellular response to vascular endothelial growth factor stimulus	GO:0035924	21	7	0.00294672	1.2195	20	7	0.00199856	1.28029
negative regulation of neuron death	GO:1901215	38	10	0.00294856	0.98311	37	9	0.0076061	0.916416
mitotic spindle assembly checkpoint	GO:0007094	16	6	0.00300747	1.33728	16	5	0.0150987	1.16696
thymus development	GO:0048538	27	8	0.00344663	1.10172	29	9	0.00124053	1.16004
regulation of binding	GO:0051098	4	3	0.00352351	2.03043	4	3	0.00340187	2.04243
DNA deamination	GO:0045006	4	3	0.00352351	2.03043	4	3	0.00340187	2.04243
negative regulation of growth of symbiont in host	GO:0044130	4	3	0.00352351	2.03043	4	2	0.0496414	1.63696
negative regulation of wound healing	GO:0061045	4	3	0.00352351	2.03043	5	3	0.00788975	1.81928
BMP signaling pathway	GO:0030509	39	10	0.00362333	0.957135	39	10	0.00331812	0.969133
positive regulation of stress fiber assembly	GO:0051496	33	9	0.00363894	1.01883	32	10	0.000629414	1.16696
negative regulation of protein complex assembly	GO:0031333	12	5	0.00400797	1.44264	12	5	0.00380138	1.45464
cellular response to BMP stimulus	GO:0071773	12	5	0.00400797	1.44264	12	4	0.0232797	1.2315
positive regulation of transcription by RNA polymerase II	GO:0045944	566	76	0.0040542	0.31025	564	82	0.000145894	0.401775
negative regulation of protein kinase activity	GO:0006469	46	11	0.00417395	0.887365	45	9	0.0367983	0.720672
negative regulation of extrinsic apoptotic signaling pathway in absence of ligand	GO:2001240	17	6	0.00426622	1.27666	18	5	0.0251709	1.04918
positive regulation of pathway-restricted SMAD protein phosphorylation	GO:0010862	17	6	0.00426622	1.27666	17	6	0.00401559	1.28866
central nervous system development	GO:0007417	53	12	0.00455914	0.832726	54	10	0.0371503	0.643711
viral genome replication	GO:0019079	8	4	0.00471831	1.62496	8	5	0.000374611	1.86011
positive regulation of extrinsic apoptotic signaling pathway via death domain receptors	GO:1902043	8	4	0.00471831	1.62496	9	3	0.0492906	1.2315
protein targeting to lysosome	GO:0006622	8	4	0.00471831	1.62496	7	2	0.14293	1.07735
regulation of microtubule-based process	GO:0032886	8	4	0.00471831	1.62496	8	4	0.00451464	1.63696
U4 snRNA 3'-end processing	GO:0034475	8	4	0.00471831	1.62496	8	4	0.00451464	1.63696
positive regulation of protein phosphorylation	GO:0001934	85	17	0.00480395	0.708673	86	17	0.00481972	0.708976
regulation of signal transduction by p53 class mediator	GO:1901796	94	18	0.00481843	0.665188	95	20	0.000721805	0.771965
autophagy	GO:0006914	73	15	0.00484099	0.735702	73	17	0.000492737	0.872864
negative regulation of autophagy	GO:0010507	29	8	0.0055848	1.03026	28	8	0.00410045	1.07735
protein monoubiquitination	GO:0006513	29	8	0.0055848	1.03026	29	8	0.00518994	1.04226
positive regulation of cell migration	GO:0030335	124	22	0.00564317	0.588872	124	24	0.00103	0.687882
negative regulation of telomere maintenance via telomerase	GO:0032211	18	6	0.00587496	1.2195	18	7	0.000975531	1.38565
positive regulation of actin cytoskeleton reorganization	GO:2000251	13	5	0.00599151	1.3626	12	3	0.103859	0.943815
negative regulation of neuron apoptotic process	GO:0043524	79	16	0.0063911	0.721252	81	14	0.0347954	0.574718
TRIF-dependent toll-like receptor signaling pathway	GO:0035666	24	7	0.00675422	1.08597	25	5	0.0890755	0.720672
wound healing	GO:0042060	36	9	0.0067977	0.931817	36	8	0.0199594	0.826032
peptidyl-threonine phosphorylation	GO:0018107	49	11	0.00694688	0.824186	48	10	0.0226115	0.761494
negative regulation of transcription by RNA polymerase II	GO:0000122	454	62	0.0070328	0.327148	451	68	0.000199295	0.43815
cell differentiation	GO:0030154	197	31	0.00741051	0.468895	189	27	0.0450912	0.3842
liver development	GO:0001889	43	10	0.0076262	0.859496	43	9	0.0325043	0.766134
protein phosphorylation	GO:0006468	261	39	0.00777187	0.417152	261	36	0.0324303	0.349108
positive regulation of ubiquitin protein ligase activity	GO:1904668	9	4	0.00783681	1.50718	8	4	0.00451464	1.63696
anoikis	GO:0043276	9	4	0.00783681	1.50718	9	4	0.00750596	1.51918
nuclear-transcribed mRNA catabolic process, exonucleolytic, 3'-5'	GO:0034427	9	4	0.00783681	1.50718	9	4	0.00750596	1.51918
embryonic pattern specification	GO:0009880	9	4	0.00783681	1.50718	9	5	0.000775486	1.74232
positive regulation of microtubule polymerization	GO:0031116	19	6	0.00788444	1.16543	19	6	0.00743679	1.17743
positive regulation of focal adhesion assembly	GO:0051894	19	6	0.00788444	1.16543	19	6	0.00743679	1.17743
ubiquitin-dependent SMAD protein catabolic process	GO:0030579	5	3	0.00816416	1.80729	5	2	0.0774759	1.41382
peripheral nervous system myelin maintenance	GO:0032287	5	3	0.00816416	1.80729	5	3	0.00788975	1.81928
regulation of gluconeogenesis	GO:0006111	5	3	0.00816416	1.80729	5	4	0.000409953	2.10697
tail-anchored membrane protein insertion into ER membrane	GO:0071816	5	3	0.00816416	1.80729	5	3	0.00788975	1.81928
prostate gland growth	GO:0060736	5	3	0.00816416	1.80729	5	3	0.00788975	1.81928
negative regulation of cell growth involved in cardiac muscle cell development	GO:0061052	5	3	0.00816416	1.80729	5	3	0.00788975	1.81928
regulation of potassium ion transmembrane transporter activity	GO:1901016	5	3	0.00816416	1.80729	5	3	0.00788975	1.81928
endothelial cell activation	GO:0042118	5	3	0.00816416	1.80729	6	3	0.0146445	1.63696
negative regulation of ubiquitin-dependent protein catabolic process	GO:2000059	14	5	0.00857601	1.28849	14	6	0.00125671	1.48281
positive regulation of mitotic nuclear division	GO:0045840	14	5	0.00857601	1.28849	14	5	0.00815063	1.30049
positive regulation of reactive oxygen species metabolic process	GO:2000379	14	5	0.00857601	1.28849	15	6	0.00192383	1.41382
positive regulation of substrate adhesion-dependent cell spreading	GO:1900026	25	7	0.00860132	1.04515	23	7	0.00488058	1.14053
cellular response to organic cyclic compound	GO:0071407	25	7	0.00860132	1.04515	26	9	0.000505265	1.26924
activation of MAPKK activity	GO:0000186	25	7	0.00860132	1.04515	25	6	0.0294045	0.902993
negative regulation of hydrogen peroxide biosynthetic process	GO:0010730	2	2	0.00968182	2.31811	2	2	0.00945196	2.33011
positive regulation of hemoglobin biosynthetic process	GO:0046985	2	2	0.00968182	2.31811	2	2	0.00945196	2.33011
recognition of apoptotic cell	GO:0043654	2	2	0.00968182	2.31811	2	2	0.00945196	2.33011
neutral amino acid transport	GO:0015804	2	2	0.00968182	2.31811	4	1	0.336008	0.943815
angiogenesis involved in coronary vascular morphogenesis	GO:0060978	2	2	0.00968182	2.31811	2	2	0.00945196	2.33011
protein localization to pericentriolar material	GO:1905793	2	2	0.00968182	2.31811	2	2	0.00945196	2.33011
negative regulation of high voltage-gated calcium channel activity	GO:1901842	2	2	0.00968182	2.31811	2	2	0.00945196	2.33011
epithelial cell development	GO:0002064	2	2	0.00968182	2.31811	2	1	0.185118	1.63696
bronchus morphogenesis	GO:0060434	2	2	0.00968182	2.31811	2	1	0.185118	1.63696
positive regulation of macropinocytosis	GO:1905303	2	2	0.00968182	2.31811	2	2	0.00945196	2.33011
negative regulation of long-chain fatty acid import across plasma membrane	GO:0010748	2	2	0.00968182	2.31811	2	2	0.00945196	2.33011
multicellular organismal homeostasis	GO:0048871	2	2	0.00968182	2.31811	2	2	0.00945196	2.33011
positive regulation of transforming growth factor beta3 production	GO:0032916	2	2	0.00968182	2.31811	2	2	0.00945196	2.33011
negative regulation of interleukin-2 secretion	GO:1900041	2	2	0.00968182	2.31811	2	2	0.00945196	2.33011
asymmetric cell division	GO:0008356	2	2	0.00968182	2.31811	2	2	0.00945196	2.33011
positive regulation of L-glutamate import across plasma membrane	GO:0002038	2	2	0.00968182	2.31811	2	2	0.00945196	2.33011
eye photoreceptor cell differentiation	GO:0001754	2	2	0.00968182	2.31811	2	2	0.00945196	2.33011
positive regulation of caveolin-mediated endocytosis	GO:2001288	2	2	0.00968182	2.31811	2	2	0.00945196	2.33011
spindle localization	GO:0051653	2	2	0.00968182	2.31811	1	1	0.0972851	2.33011
positive regulation of I-kappaB phosphorylation	GO:1903721	2	2	0.00968182	2.31811	1	1	0.0972851	2.33011
chorion development	GO:0060717	2	2	0.00968182	2.31811	2	1	0.185118	1.63696
glycerol metabolic process	GO:0006071	2	2	0.00968182	2.31811	2	1	0.185118	1.63696
positive regulation of protein K48-linked ubiquitination	GO:1902524	2	2	0.00968182	2.31811	2	2	0.00945196	2.33011
monoamine transport	GO:0015844	2	2	0.00968182	2.31811	2	1	0.185118	1.63696
osteoblast fate commitment	GO:0002051	2	2	0.00968182	2.31811	2	2	0.00945196	2.33011
endocardial cushion fusion	GO:0003274	2	2	0.00968182	2.31811	2	1	0.185118	1.63696
glomerular basement membrane development	GO:0032836	2	2	0.00968182	2.31811	1	0	1	#NUM!
paraxial mesoderm morphogenesis	GO:0048340	2	2	0.00968182	2.31811	2	2	0.00945196	2.33011
establishment of organelle localization	GO:0051656	2	2	0.00968182	2.31811	2	1	0.185118	1.63696
regulation of toll-like receptor 4 signaling pathway	GO:0034143	2	2	0.00968182	2.31811	2	2	0.00945196	2.33011
cellular response to UV-B	GO:0071493	2	2	0.00968182	2.31811	4	3	0.00340187	2.04243
virion attachment to host cell	GO:0019062	2	2	0.00968182	2.31811	2	2	0.00945196	2.33011
protein stabilization	GO:0050821	129	22	0.0102433	0.549341	129	22	0.00971336	0.56134
receptor signaling pathway via JAK-STAT	GO:0007259	20	6	0.0103447	1.11414	20	5	0.0387501	0.943815
positive regulation of protein import into nucleus	GO:0042307	26	7	0.010794	1.00592	26	7	0.0101267	1.01792
protein destabilization	GO:0031648	39	9	0.0117229	0.851774	40	10	0.0040475	0.943815
autophagosome maturation	GO:0097352	15	5	0.0118399	1.2195	15	7	0.000256025	1.56797
positive regulation of epidermal growth factor receptor signaling pathway	GO:0045742	10	4	0.012056	1.40182	10	4	0.0115584	1.41382
negative regulation of epidermal growth factor-activated receptor activity	GO:0007175	10	4	0.012056	1.40182	10	4	0.0115584	1.41382
positive regulation of Rho protein signal transduction	GO:0035025	10	4	0.012056	1.40182	10	4	0.0115584	1.41382
regulation of double-strand break repair via homologous recombination	GO:0010569	10	4	0.012056	1.40182	10	4	0.0115584	1.41382
vesicle transport along microtubule	GO:0047496	10	4	0.012056	1.40182	10	4	0.0115584	1.41382
beta-catenin destruction complex disassembly	GO:1904886	10	4	0.012056	1.40182	10	4	0.0115584	1.41382
nuclear-transcribed mRNA catabolic process	GO:0000956	10	4	0.012056	1.40182	10	4	0.0115584	1.41382
autophagosome assembly	GO:0000045	33	8	0.0127119	0.901045	33	9	0.00335321	1.03083
Fc-epsilon receptor signaling pathway	GO:0038095	94	17	0.0130894	0.60803	93	17	0.011896	0.630724
ureteric bud development	GO:0001657	21	6	0.0133038	1.06535	21	6	0.0125745	1.07735
positive regulation of pri-miRNA transcription by RNA polymerase II	GO:1902895	21	6	0.0133038	1.06535	21	7	0.00274989	1.2315
regulation of transcription, DNA-templated	GO:0006355	278	40	0.0133209	0.37937	269	41	0.00317038	0.44897
positive regulation of MAP kinase activity	GO:0043406	27	7	0.0133655	0.968184	28	6	0.0488239	0.789665
regulation of circadian rhythm	GO:0042752	51	11	0.0144416	0.784181	51	12	0.00294569	0.883191
cell-cell signaling	GO:0007267	60	12	0.0145927	0.708673	62	13	0.00751799	0.767925
RNA phosphodiester bond hydrolysis, exonucleolytic	GO:0090503	6	3	0.0151398	1.62496	5	2	0.0774759	1.41382
regulation of DNA-templated transcription in response to stress	GO:0043620	6	3	0.0151398	1.62496	5	2	0.0774759	1.41382
secondary palate development	GO:0062009	6	3	0.0151398	1.62496	6	2	0.108892	1.2315
central nervous system neuron axonogenesis	GO:0021955	6	3	0.0151398	1.62496	6	3	0.0146445	1.63696
maturation of 5.8S rRNA	GO:0000460	6	3	0.0151398	1.62496	5	2	0.0774759	1.41382
adiponectin-activated signaling pathway	GO:0033211	6	3	0.0151398	1.62496	6	3	0.0146445	1.63696
response to interferon-beta	GO:0035456	6	3	0.0151398	1.62496	6	2	0.108892	1.2315
replicative senescence	GO:0090399	6	3	0.0151398	1.62496	6	3	0.0146445	1.63696
positive regulation of protein localization to centrosome	GO:1904781	6	3	0.0151398	1.62496	6	3	0.0146445	1.63696
response to cholesterol	GO:0070723	6	3	0.0151398	1.62496	6	2	0.108892	1.2315
Bergmann glial cell differentiation	GO:0060020	6	3	0.0151398	1.62496	6	3	0.0146445	1.63696
establishment of centrosome localization	GO:0051660	6	3	0.0151398	1.62496	6	3	0.0146445	1.63696
mitochondrial calcium ion homeostasis	GO:0051560	6	3	0.0151398	1.62496	6	3	0.0146445	1.63696
protein import into peroxisome membrane	GO:0045046	6	3	0.0151398	1.62496	6	3	0.0146445	1.63696
protein autoubiquitination	GO:0051865	52	11	0.0154558	0.764763	50	9	0.0553571	0.615311
platelet activation	GO:0030168	52	11	0.0154558	0.764763	52	10	0.0309729	0.681451
positive regulation of protein export from nucleus	GO:0046827	16	5	0.0158546	1.15496	16	5	0.0150987	1.16696
muscle filament sliding	GO:0030049	16	5	0.0158546	1.15496	15	4	0.050827	1.00835
regulation of neuron projection development	GO:0010975	16	5	0.0158546	1.15496	16	5	0.0150987	1.16696
neuron apoptotic process	GO:0051402	28	7	0.0163483	0.931817	29	7	0.0186088	0.908724
response to cytokine	GO:0034097	28	7	0.0163483	0.931817	27	6	0.0416551	0.826032
negative regulation of extrinsic apoptotic signaling pathway	GO:2001237	28	7	0.0163483	0.931817	28	7	0.0153697	0.943815
ERBB2 signaling pathway	GO:0038128	22	6	0.0168075	1.01883	23	5	0.0661289	0.804053
embryonic digit morphogenesis	GO:0042733	22	6	0.0168075	1.01883	20	4	0.123084	0.720672
gastrulation with mouth forming second	GO:0001702	11	4	0.0174926	1.30651	10	3	0.0654615	1.12614
Golgi ribbon formation	GO:0090161	11	4	0.0174926	1.30651	10	3	0.0654615	1.12614
myeloid dendritic cell differentiation	GO:0043011	11	4	0.0174926	1.30651	11	3	0.0837145	1.03083
peptidyl-serine phosphorylation	GO:0018105	105	18	0.0191734	0.554523	107	20	0.0043481	0.653013
protein catabolic process	GO:0030163	17	5	0.0206831	1.09434	17	4	0.0759734	0.883191
immune system process	GO:0002376	17	5	0.0206831	1.09434	17	5	0.0197166	1.10633
positive regulation of transforming growth factor beta receptor signaling pathway	GO:0030511	17	5	0.0206831	1.09434	17	5	0.0197166	1.10633
phosphorylation	GO:0016310	23	6	0.0208977	0.974376	24	6	0.0242821	0.943815
protein localization to nucleus	GO:0034504	23	6	0.0208977	0.974376	24	5	0.0771413	0.761494
positive regulation of epithelial to mesenchymal transition	GO:0010718	23	6	0.0208977	0.974376	22	5	0.0560558	0.848505
epidermal growth factor receptor signaling pathway	GO:0007173	36	8	0.0213189	0.814034	37	8	0.0233671	0.798633
positive regulation of osteoblast differentiation	GO:0045669	36	8	0.0213189	0.814034	35	6	0.146525	0.566521
memory	GO:0007613	36	8	0.0213189	0.814034	36	9	0.00628449	0.943815
negative regulation of transcription, DNA-templated	GO:0045892	330	45	0.0227618	0.325681	325	46	0.00929661	0.374926
vascular endothelial growth factor receptor signaling pathway	GO:0048010	48	10	0.0234246	0.749495	47	11	0.00453976	0.877857
regulation of gene expression	GO:0010468	70	13	0.0236513	0.634565	71	12	0.0654232	0.552337
protein targeting	GO:0006605	30	7	0.0236686	0.862824	29	6	0.0567061	0.754573
positive regulation of neuron death	GO:1901216	30	7	0.0236686	0.862824	30	7	0.0222979	0.874823
insulin receptor signaling pathway	GO:0008286	57	11	0.0240616	0.672955	57	11	0.0225993	0.684954
response to estradiol	GO:0032355	57	11	0.0240616	0.672955	56	10	0.0640083	0.607343
endochondral ossification	GO:0001958	12	4	0.0242349	1.2195	11	2	0.291066	0.625362
regulation of cellular protein localization	GO:1903827	12	4	0.0242349	1.2195	12	3	0.103859	0.943815
negative regulation of Ras protein signal transduction	GO:0046580	12	4	0.0242349	1.2195	12	4	0.0232797	1.2315
regulation of innate immune response	GO:0045088	12	4	0.0242349	1.2195	13	3	0.125688	0.863773
negative regulation of peptidyl-threonine phosphorylation	GO:0010801	12	4	0.0242349	1.2195	12	4	0.0232797	1.2315
positive regulation of neutrophil chemotaxis	GO:0090023	12	4	0.0242349	1.2195	12	3	0.103859	0.943815
protein localization to membrane	GO:0072657	12	4	0.0242349	1.2195	12	3	0.103859	0.943815
histone methylation	GO:0016571	12	4	0.0242349	1.2195	12	4	0.0232797	1.2315
cell migration involved in sprouting angiogenesis	GO:0002042	12	4	0.0242349	1.2195	11	4	0.0167869	1.31851
lipoprotein transport	GO:0042953	7	3	0.0245765	1.47081	7	3	0.0237945	1.48281
postsynapse to nucleus signaling pathway	GO:0099527	7	3	0.0245765	1.47081	7	3	0.0237945	1.48281
amino acid transport	GO:0006865	7	3	0.0245765	1.47081	10	2	0.253366	0.720672
growth hormone receptor signaling pathway	GO:0060396	7	3	0.0245765	1.47081	7	3	0.0237945	1.48281
positive regulation of smooth muscle cell migration	GO:0014911	7	3	0.0245765	1.47081	8	4	0.00451464	1.63696
blood coagulation, intrinsic pathway	GO:0007597	7	3	0.0245765	1.47081	6	2	0.108892	1.2315
hyaluronan metabolic process	GO:0030212	7	3	0.0245765	1.47081	7	3	0.0237945	1.48281
negative regulation of TORC1 signaling	GO:1904262	7	3	0.0245765	1.47081	7	4	0.00244463	1.77049
regulation of synaptic transmission, GABAergic	GO:0032228	7	3	0.0245765	1.47081	7	3	0.0237945	1.48281
atrioventricular valve morphogenesis	GO:0003181	7	3	0.0245765	1.47081	7	2	0.14293	1.07735
negative regulation of cardiac muscle cell proliferation	GO:0060044	7	3	0.0245765	1.47081	7	1	0.511668	0.3842
telomeric D-loop disassembly	GO:0061820	7	3	0.0245765	1.47081	7	3	0.0237945	1.48281
regulation of lamellipodium assembly	GO:0010591	7	3	0.0245765	1.47081	7	3	0.0237945	1.48281
positive regulation of ER-associated ubiquitin-dependent protein catabolic process	GO:1903071	7	3	0.0245765	1.47081	7	3	0.0237945	1.48281
positive regulation of protein localization to cell surface	GO:2000010	7	3	0.0245765	1.47081	7	3	0.0237945	1.48281
microvillus assembly	GO:0030033	7	3	0.0245765	1.47081	7	4	0.00244463	1.77049
mitotic spindle organization	GO:0007052	24	6	0.0256121	0.931817	23	4	0.274238	0.58091
extrinsic apoptotic signaling pathway in absence of ligand	GO:0097192	18	5	0.0263786	1.03718	19	5	0.0315045	0.995109
positive regulation of DNA replication	GO:0045740	18	5	0.0263786	1.03718	17	3	0.225467	0.595509
translation	GO:0006412	117	19	0.0271166	0.500376	111	16	0.104423	0.393168
syncytiotrophoblast cell differentiation involved in labyrinthine layer development	GO:0060715	3	2	0.0271438	1.91265	3	1	0.264416	1.2315
dendrite arborization	GO:0140059	3	2	0.0271438	1.91265	3	2	0.0265217	1.92464
dTTP biosynthetic process	GO:0006235	3	2	0.0271438	1.91265	3	0	1	#NUM!
cellular response to alkaloid	GO:0071312	3	2	0.0271438	1.91265	3	2	0.0265217	1.92464
histone H4-R3 methylation	GO:0043985	3	2	0.0271438	1.91265	3	2	0.0265217	1.92464
telomere assembly	GO:0032202	3	2	0.0271438	1.91265	3	2	0.0265217	1.92464
postsynaptic density protein 95 clustering	GO:0097119	3	2	0.0271438	1.91265	3	2	0.0265217	1.92464
positive regulation of deacetylase activity	GO:0090045	3	2	0.0271438	1.91265	3	2	0.0265217	1.92464
negative regulation of sodium ion transmembrane transport	GO:1902306	3	2	0.0271438	1.91265	3	2	0.0265217	1.92464
nuclear speck organization	GO:0035063	3	2	0.0271438	1.91265	2	1	0.185118	1.63696
positive regulation of transcription from RNA polymerase II promoter involved in unfolded protein response	GO:0006990	3	2	0.0271438	1.91265	3	2	0.0265217	1.92464
negative regulation of extracellular matrix disassembly	GO:0010716	3	2	0.0271438	1.91265	3	0	1	#NUM!
establishment of mitochondrion localization	GO:0051654	3	2	0.0271438	1.91265	3	2	0.0265217	1.92464
cardiac muscle cell contraction	GO:0086003	3	2	0.0271438	1.91265	3	1	0.264416	1.2315
stress-induced premature senescence	GO:0090400	3	2	0.0271438	1.91265	3	3	0.000917121	2.33011
positive regulation of miRNA metabolic process	GO:2000630	3	2	0.0271438	1.91265	3	1	0.264416	1.2315
regulation of immunoglobulin secretion	GO:0051023	3	2	0.0271438	1.91265	1	0	1	#NUM!
response to intra-S DNA damage checkpoint signaling	GO:0072429	3	2	0.0271438	1.91265	3	2	0.0265217	1.92464
beta-catenin destruction complex assembly	GO:1904885	3	2	0.0271438	1.91265	3	2	0.0265217	1.92464
double-strand break repair via classical nonhomologous end joining	GO:0097680	3	2	0.0271438	1.91265	3	2	0.0265217	1.92464
regulation of cytokine biosynthetic process	GO:0042035	3	2	0.0271438	1.91265	3	2	0.0265217	1.92464
negative regulation of ERBB signaling pathway	GO:1901185	3	2	0.0271438	1.91265	3	2	0.0265217	1.92464
regulation of blood coagulation	GO:0030193	3	2	0.0271438	1.91265	3	2	0.0265217	1.92464
response to cobalamin	GO:0033590	3	2	0.0271438	1.91265	2	1	0.185118	1.63696
regulation of extracellular matrix organization	GO:1903053	3	2	0.0271438	1.91265	3	2	0.0265217	1.92464
regulation of ribonuclease activity	GO:0060700	3	2	0.0271438	1.91265	3	2	0.0265217	1.92464
gephyrin clustering involved in postsynaptic density assembly	GO:0097116	3	2	0.0271438	1.91265	3	2	0.0265217	1.92464
lung growth	GO:0060437	3	2	0.0271438	1.91265	3	2	0.0265217	1.92464
positive regulation of cyclase activity	GO:0031281	3	2	0.0271438	1.91265	3	2	0.0265217	1.92464
activated T cell proliferation	GO:0050798	3	2	0.0271438	1.91265	3	2	0.0265217	1.92464
positive regulation of NK T cell differentiation	GO:0051138	3	2	0.0271438	1.91265	3	1	0.264416	1.2315
regulation of transforming growth factor beta2 production	GO:0032909	3	2	0.0271438	1.91265	3	2	0.0265217	1.92464
positive regulation of inositol 1,4,5-trisphosphate-sensitive calcium-release channel activity	GO:0031587	3	2	0.0271438	1.91265	3	2	0.0265217	1.92464
activation of cysteine-type endopeptidase activity involved in apoptotic signaling pathway	GO:0097296	3	2	0.0271438	1.91265	3	2	0.0265217	1.92464
muscle cell development	GO:0055001	3	2	0.0271438	1.91265	3	2	0.0265217	1.92464
intracellular receptor signaling pathway	GO:0030522	3	2	0.0271438	1.91265	4	2	0.0496414	1.63696
positive regulation of aggrephagy	GO:1905337	3	2	0.0271438	1.91265	3	2	0.0265217	1.92464
negative regulation of autophagosome maturation	GO:1901097	3	2	0.0271438	1.91265	3	2	0.0265217	1.92464
myoblast proliferation	GO:0051450	3	2	0.0271438	1.91265	2	1	0.185118	1.63696
osteoblast differentiation	GO:0001649	60	1	0.0274075	-1.77623	59	1	0.0273469	-1.74743
response to estrogen	GO:0043627	31	7	0.0280614	0.830034	32	6	0.122195	0.656133
mitochondrial respiratory chain complex I assembly	GO:0032981	39	0	0.0290804	#NUM!	39	0	0.0291351	#NUM!
protein K48-linked ubiquitination	GO:0070936	51	10	0.0298512	0.688871	51	9	0.0898174	0.595509
positive regulation of cell adhesion	GO:0045785	25	6	0.030984	0.890995	25	8	0.00185473	1.19068
apoptotic cell clearance	GO:0043277	13	4	0.0323431	1.13946	12	3	0.103859	0.943815
response to lipid	GO:0033993	13	4	0.0323431	1.13946	13	4	0.031098	1.15145
behavioral fear response	GO:0001662	13	4	0.0323431	1.13946	12	2	0.328508	0.53835
negative regulation of cell differentiation	GO:0045596	13	4	0.0323431	1.13946	13	4	0.031098	1.15145
embryonic cranial skeleton morphogenesis	GO:0048701	13	4	0.0323431	1.13946	13	3	0.125688	0.863773
positive regulation of oligodendrocyte differentiation	GO:0048714	13	4	0.0323431	1.13946	11	3	0.0837145	1.03083
negative regulation of axonogenesis	GO:0050771	13	4	0.0323431	1.13946	13	4	0.031098	1.15145
positive regulation of dendrite extension	GO:1903861	13	4	0.0323431	1.13946	13	4	0.031098	1.15145
cellular response to platelet-derived growth factor stimulus	GO:0036120	13	4	0.0323431	1.13946	14	5	0.00815063	1.30049
learning	GO:0007612	32	7	0.0329751	0.798285	32	7	0.0311289	0.810284
positive regulation of axonogenesis	GO:0050772	19	5	0.0329836	0.98311	19	5	0.0315045	0.995109
telomere maintenance via semi-conservative replication	GO:0032201	19	5	0.0329836	0.98311	18	4	0.0904884	0.826032
regulation of DNA-binding transcription factor activity	GO:0051090	19	5	0.0329836	0.98311	20	5	0.0387501	0.943815
epidermis development	GO:0008544	19	5	0.0329836	0.98311	20	5	0.0387501	0.943815
circadian regulation of gene expression	GO:0032922	44	9	0.0355278	0.731146	44	9	0.0344314	0.743145
protein localization	GO:0008104	44	9	0.0355278	0.731146	44	9	0.0344314	0.743145
NIK/NF-kappaB signaling	GO:0038061	53	10	0.0358376	0.650404	52	11	0.0148595	0.776761
negative regulation of calcineurin-NFAT signaling cascade	GO:0070885	8	3	0.0364914	1.33728	8	3	0.0353624	1.34928
cellular response to brain-derived neurotrophic factor stimulus	GO:1990416	8	3	0.0364914	1.33728	8	3	0.0353624	1.34928
DNA-templated transcription, termination	GO:0006353	8	3	0.0364914	1.33728	8	3	0.0353624	1.34928
retrograde axonal transport	GO:0008090	8	3	0.0364914	1.33728	8	3	0.0353624	1.34928
histone arginine methylation	GO:0034969	8	3	0.0364914	1.33728	8	3	0.0353624	1.34928
regulation of AMPA receptor activity	GO:2000311	8	3	0.0364914	1.33728	8	2	0.178786	0.943815
cellular response to insulin-like growth factor stimulus	GO:1990314	8	3	0.0364914	1.33728	8	3	0.0353624	1.34928
positive regulation of SMAD protein signal transduction	GO:0060391	8	3	0.0364914	1.33728	8	3	0.0353624	1.34928
negative regulation of transcription by competitive promoter binding	GO:0010944	8	3	0.0364914	1.33728	8	3	0.0353624	1.34928
regulation of telomere maintenance	GO:0032204	8	3	0.0364914	1.33728	8	3	0.0353624	1.34928
positive regulation of ruffle assembly	GO:1900029	8	3	0.0364914	1.33728	8	2	0.178786	0.943815
signal transduction in response to DNA damage	GO:0042770	8	3	0.0364914	1.33728	8	3	0.0353624	1.34928
regulation of membrane depolarization	GO:0003254	8	3	0.0364914	1.33728	8	3	0.0353624	1.34928
positive regulation of intracellular estrogen receptor signaling pathway	GO:0033148	8	3	0.0364914	1.33728	8	3	0.0353624	1.34928
carbohydrate transport	GO:0008643	8	3	0.0364914	1.33728	8	3	0.0353624	1.34928
semaphorin-plexin signaling pathway involved in axon guidance	GO:1902287	8	3	0.0364914	1.33728	8	3	0.0353624	1.34928
regulation of type I interferon-mediated signaling pathway	GO:0060338	8	3	0.0364914	1.33728	8	2	0.178786	0.943815
ventricular system development	GO:0021591	8	3	0.0364914	1.33728	7	2	0.14293	1.07735
negative regulation of protein serine/threonine kinase activity	GO:0071901	8	3	0.0364914	1.33728	7	2	0.14293	1.07735
intermediate filament organization	GO:0045109	8	3	0.0364914	1.33728	9	3	0.0492906	1.2315
negative regulation of sodium ion transmembrane transporter activity	GO:2000650	8	3	0.0364914	1.33728	7	3	0.0237945	1.48281
regulation of insulin receptor signaling pathway	GO:0046626	8	3	0.0364914	1.33728	7	2	0.14293	1.07735
negative regulation of interferon-beta production	GO:0032688	8	3	0.0364914	1.33728	8	3	0.0353624	1.34928
epithelial cell proliferation	GO:0050673	8	3	0.0364914	1.33728	7	2	0.14293	1.07735
apical protein localization	GO:0045176	8	3	0.0364914	1.33728	7	1	0.511668	0.3842
regulation of filopodium assembly	GO:0051489	8	3	0.0364914	1.33728	7	2	0.14293	1.07735
positive regulation of chromatin binding	GO:0035563	8	3	0.0364914	1.33728	7	3	0.0237945	1.48281
protein K11-linked ubiquitination	GO:0070979	26	6	0.037041	0.851774	26	6	0.0351879	0.863773
mRNA export from nucleus	GO:0006406	82	14	0.03787	0.550449	82	12	0.133221	0.408297
positive regulation of phosphatidylinositol 3-kinase signaling	GO:0014068	45	9	0.0381608	0.708673	48	11	0.0053854	0.856804
actin cytoskeleton reorganization	GO:0031532	33	7	0.0384306	0.767514	34	8	0.0142294	0.883191
positive regulation of protein localization to plasma membrane	GO:1903078	33	7	0.0384306	0.767514	32	7	0.0311289	0.810284
cellular response to UV	GO:0034644	33	7	0.0384306	0.767514	31	7	0.0264633	0.842033
cell population proliferation	GO:0008283	114	18	0.038683	0.472284	119	18	0.0589006	0.441358
protein import into nucleus	GO:0006606	54	10	0.0393632	0.631712	54	11	0.017257	0.739021
homophilic cell adhesion via plasma membrane adhesion molecules	GO:0007156	55	1	0.0396762	-1.68922	56	1	0.0398519	-1.69524
protein deubiquitination	GO:0016579	178	26	0.0402798	0.394424	177	24	0.093481	0.332014
cellular response to ionizing radiation	GO:0071479	20	5	0.04053	0.931817	20	4	0.123084	0.720672
actin filament bundle assembly	GO:0051017	20	5	0.04053	0.931817	19	4	0.106217	0.771965
positive regulation of glucose import	GO:0046326	20	5	0.04053	0.931817	21	5	0.04693	0.895025
positive regulation of bone mineralization	GO:0030501	20	5	0.04053	0.931817	18	5	0.0251709	1.04918
interleukin-6-mediated signaling pathway	GO:0070102	14	4	0.0418499	1.06535	14	4	0.0402769	1.07735
regulation of protein ubiquitination	GO:0031396	14	4	0.0418499	1.06535	14	4	0.0402769	1.07735
negative regulation of apoptotic signaling pathway	GO:2001234	14	4	0.0418499	1.06535	14	3	0.148982	0.789665
chromatin silencing	GO:0006342	14	4	0.0418499	1.06535	13	2	0.365384	0.458308
negative regulation of myoblast differentiation	GO:0045662	14	4	0.0418499	1.06535	15	5	0.011264	1.2315
negative regulation of endothelial cell proliferation	GO:0001937	14	4	0.0418499	1.06535	12	2	0.328508	0.53835
oogenesis	GO:0048477	14	4	0.0418499	1.06535	13	3	0.125688	0.863773
regulation of protein catabolic process	GO:0042176	14	4	0.0418499	1.06535	14	3	0.148982	0.789665
cerebellum development	GO:0021549	27	6	0.0438054	0.814034	28	6	0.0488239	0.789665
cellular response to nerve growth factor stimulus	GO:1990090	27	6	0.0438054	0.814034	27	6	0.0416551	0.826032
stress-activated MAPK cascade	GO:0051403	27	6	0.0438054	0.814034	27	6	0.0416551	0.826032
cell cycle	GO:0007049	162	24	0.0438112	0.408569	165	23	0.0820387	0.359659
MAPK cascade	GO:0000165	162	24	0.0438112	0.408569	167	25	0.0330508	0.430992
negative regulation of epithelial cell proliferation	GO:0050680	34	7	0.0444454	0.737661	34	7	0.0420417	0.749659
Golgi organization	GO:0007030	60	11	0.0451614	0.621662	59	13	0.00603896	0.817522
Wnt signaling pathway	GO:0016055	107	17	0.0474055	0.478496	104	20	0.00242414	0.681451
regulation of cell growth	GO:0001558	48	9	0.0488134	0.644135	48	9	0.0465749	0.656133
semaphorin-plexin signaling pathway	GO:0071526	21	5	0.0490381	0.883027	21	6	0.0125745	1.07735
ventricular septum morphogenesis	GO:0060412	21	5	0.0490381	0.883027	21	4	0.141003	0.671882
negative regulation of BMP signaling pathway	GO:0030514	21	5	0.0490381	0.883027	21	5	0.04693	0.895025
negative regulation of extrinsic apoptotic signaling pathway via death domain receptors	GO:1902042	21	5	0.0490381	0.883027	21	4	0.141003	0.671882
negative regulation of proteasomal ubiquitin-dependent protein catabolic process	GO:0032435	21	5	0.0490381	0.883027	20	5	0.0387501	0.943815
cellular response to amyloid-beta	GO:1904646	21	5	0.0490381	0.883027	22	5	0.0560558	0.848505
T cell activation	GO:0042110	21	5	0.0490381	0.883027	24	7	0.00632331	1.09797
DNA damage response, signal transduction by p53 class mediator resulting in cell cycle arrest	GO:0006977	39	8	0.0507582	0.733991	39	8	0.0496301	0.74599
RNA metabolic process	GO:0016070	39	8	0.0507582	0.733991	39	8	0.0496301	0.74599
establishment of protein localization to plasma membrane	GO:0061951	4	2	0.0507641	1.62496	4	2	0.0496414	1.63696
positive regulation of protein localization to membrane	GO:1905477	4	2	0.0507641	1.62496	4	2	0.0496414	1.63696
embryonic cleavage	GO:0040016	4	2	0.0507641	1.62496	4	2	0.0496414	1.63696
facial nerve structural organization	GO:0021612	4	2	0.0507641	1.62496	4	2	0.0496414	1.63696
radial glia guided migration of Purkinje cell	GO:0021942	4	2	0.0507641	1.62496	4	2	0.0496414	1.63696
ear development	GO:0043583	4	2	0.0507641	1.62496	3	1	0.264416	1.2315
parkin-mediated stimulation of mitophagy in response to mitochondrial depolarization	GO:0061734	4	2	0.0507641	1.62496	4	2	0.0496414	1.63696
protection from non-homologous end joining at telomere	GO:0031848	4	2	0.0507641	1.62496	4	2	0.0496414	1.63696
mitotic centrosome separation	GO:0007100	4	2	0.0507641	1.62496	4	2	0.0496414	1.63696
V(D)J recombination	GO:0033151	4	2	0.0507641	1.62496	4	2	0.0496414	1.63696
regulation of interferon-beta production	GO:0032648	4	2	0.0507641	1.62496	4	0	1	#NUM!
fatty acid transport	GO:0015908	4	2	0.0507641	1.62496	4	2	0.0496414	1.63696
platelet-derived growth factor receptor-beta signaling pathway	GO:0035791	4	2	0.0507641	1.62496	4	2	0.0496414	1.63696
positive regulation of response to DNA damage stimulus	GO:2001022	4	2	0.0507641	1.62496	3	1	0.264416	1.2315
negative regulation of clathrin-dependent endocytosis	GO:1900186	4	2	0.0507641	1.62496	4	2	0.0496414	1.63696
meiotic telomere clustering	GO:0045141	4	2	0.0507641	1.62496	4	2	0.0496414	1.63696
protein localization to paranode region of axon	GO:0002175	4	2	0.0507641	1.62496	4	1	0.336008	0.943815
exosomal secretion	GO:1990182	4	2	0.0507641	1.62496	4	2	0.0496414	1.63696
regulation of toll-like receptor signaling pathway	GO:0034121	4	2	0.0507641	1.62496	4	2	0.0496414	1.63696
DNA ligation	GO:0006266	4	2	0.0507641	1.62496	4	3	0.00340187	2.04243
DNA synthesis involved in DNA repair	GO:0000731	4	2	0.0507641	1.62496	4	2	0.0496414	1.63696
embryonic foregut morphogenesis	GO:0048617	4	2	0.0507641	1.62496	4	2	0.0496414	1.63696
aspartate catabolic process	GO:0006533	4	2	0.0507641	1.62496	2	1	0.185118	1.63696
positive regulation of stem cell differentiation	GO:2000738	4	2	0.0507641	1.62496	4	1	0.336008	0.943815
synaptic vesicle uncoating	GO:0016191	4	2	0.0507641	1.62496	4	1	0.336008	0.943815
regulation of cellular pH	GO:0030641	4	2	0.0507641	1.62496	4	1	0.336008	0.943815
myoblast migration	GO:0051451	4	2	0.0507641	1.62496	5	2	0.0774759	1.41382
regulation of hydrogen peroxide metabolic process	GO:0010310	4	2	0.0507641	1.62496	5	2	0.0774759	1.41382
vesicle transport along actin filament	GO:0030050	4	2	0.0507641	1.62496	3	1	0.264416	1.2315
regulation of cell cycle G2/M phase transition	GO:1902749	4	2	0.0507641	1.62496	4	2	0.0496414	1.63696
response to isolation stress	GO:0035900	4	2	0.0507641	1.62496	4	1	0.336008	0.943815
peptidyl-arginine methylation	GO:0018216	4	2	0.0507641	1.62496	4	2	0.0496414	1.63696
establishment of protein localization to mitochondrion	GO:0072655	4	2	0.0507641	1.62496	5	2	0.0774759	1.41382
pericardium development	GO:0060039	4	2	0.0507641	1.62496	4	2	0.0496414	1.63696
actin polymerization-dependent cell motility	GO:0070358	4	2	0.0507641	1.62496	4	2	0.0496414	1.63696
negative regulation of wound healing, spreading of epidermal cells	GO:1903690	4	2	0.0507641	1.62496	4	2	0.0496414	1.63696
hyperosmotic response	GO:0006972	4	2	0.0507641	1.62496	4	2	0.0496414	1.63696
regulation of cellular localization	GO:0060341	4	2	0.0507641	1.62496	4	2	0.0496414	1.63696
positive regulation of cholesterol storage	GO:0010886	4	2	0.0507641	1.62496	4	2	0.0496414	1.63696
negative regulation of protein targeting to membrane	GO:0090315	4	2	0.0507641	1.62496	4	2	0.0496414	1.63696
regulation of striated muscle tissue development	GO:0016202	4	2	0.0507641	1.62496	4	2	0.0496414	1.63696
postsynapse organization	GO:0099173	4	2	0.0507641	1.62496	4	2	0.0496414	1.63696
DNA double-strand break processing involved in repair via single-strand annealing	GO:0010792	4	2	0.0507641	1.62496	4	2	0.0496414	1.63696
signaling	GO:0023052	4	2	0.0507641	1.62496	4	2	0.0496414	1.63696
positive regulation of phospholipase activity	GO:0010518	4	2	0.0507641	1.62496	4	2	0.0496414	1.63696
presynaptic membrane assembly	GO:0097105	4	2	0.0507641	1.62496	4	2	0.0496414	1.63696
protein demethylation	GO:0006482	4	2	0.0507641	1.62496	4	2	0.0496414	1.63696
cartilage condensation	GO:0001502	9	3	0.0508187	1.2195	9	2	0.215785	0.826032
positive regulation of ubiquitin-dependent protein catabolic process	GO:2000060	9	3	0.0508187	1.2195	10	3	0.0654615	1.12614
endoplasmic reticulum calcium ion homeostasis	GO:0032469	9	3	0.0508187	1.2195	9	3	0.0492906	1.2315
regulation of myelination	GO:0031641	9	3	0.0508187	1.2195	9	3	0.0492906	1.2315
positive regulation of fibroblast migration	GO:0010763	9	3	0.0508187	1.2195	9	4	0.00750596	1.51918
negative regulation of ubiquitin-protein transferase activity	GO:0051444	9	3	0.0508187	1.2195	9	3	0.0492906	1.2315
positive regulation of cartilage development	GO:0061036	9	3	0.0508187	1.2195	8	3	0.0353624	1.34928
negative regulation of endothelial cell migration	GO:0010596	9	3	0.0508187	1.2195	8	2	0.178786	0.943815
regulation of I-kappaB kinase/NF-kappaB signaling	GO:0043122	9	3	0.0508187	1.2195	9	4	0.00750596	1.51918
neuron fate commitment	GO:0048663	9	3	0.0508187	1.2195	9	3	0.0492906	1.2315
insulin-like growth factor receptor signaling pathway	GO:0048009	9	3	0.0508187	1.2195	9	2	0.215785	0.826032
PERK-mediated unfolded protein response	GO:0036499	9	3	0.0508187	1.2195	8	3	0.0353624	1.34928
regulation of epithelial to mesenchymal transition	GO:0010717	9	3	0.0508187	1.2195	9	3	0.0492906	1.2315
mammary gland alveolus development	GO:0060749	9	3	0.0508187	1.2195	10	3	0.0654615	1.12614
cellular response to lipopolysaccharide	GO:0071222	77	13	0.0511517	0.539255	75	13	0.0462552	0.577571
regulation of synaptic plasticity	GO:0048167	28	6	0.0512937	0.777666	27	5	0.178338	0.643711
establishment of protein localization	GO:0045184	28	6	0.0512937	0.777666	28	7	0.0153697	0.943815
canonical Wnt signaling pathway	GO:0060070	28	6	0.0512937	0.777666	26	5	0.101906	0.681451
cell cycle arrest	GO:0007050	93	15	0.0517902	0.493562	92	13	0.155235	0.373271
germ cell development	GO:0007281	15	4	0.0527626	0.996355	15	4	0.050827	1.00835
dendritic spine morphogenesis	GO:0060997	15	4	0.0527626	0.996355	15	4	0.050827	1.00835
antigen processing and presentation	GO:0019882	15	4	0.0527626	0.996355	15	3	0.17352	0.720672
chondrocyte differentiation	GO:0002062	15	4	0.0527626	0.996355	14	3	0.148982	0.789665
telomere maintenance via telomerase	GO:0007004	15	4	0.0527626	0.996355	15	4	0.050827	1.00835
cellular response to mechanical stimulus	GO:0071260	49	9	0.0532939	0.623515	48	9	0.0465749	0.656133
actin cytoskeleton organization	GO:0030036	94	15	0.0539396	0.482867	92	12	0.285489	0.293228
in utero embryonic development	GO:0001701	95	15	0.0563566	0.472284	94	14	0.111106	0.425872
viral transcription	GO:0019083	95	15	0.0563566	0.472284	92	13	0.155235	0.373271
negative regulation of cysteine-type endopeptidase activity involved in apoptotic process	GO:0043154	41	8	0.0577263	0.683981	41	7	0.112918	0.562448
anterior/posterior pattern specification	GO:0009952	41	8	0.0577263	0.683981	40	6	0.276585	0.43299
negative regulation of GTPase activity	GO:0034260	22	5	0.0585177	0.836507	22	3	0.467867	0.33768
regulation of megakaryocyte differentiation	GO:0045652	29	6	0.0595164	0.742575	31	5	0.219711	0.50556
protein ubiquitination	GO:0016567	273	36	0.0623132	0.292158	268	37	0.0268666	0.350041
regulation of apoptotic process	GO:0042981	103	16	0.0644111	0.455971	105	18	0.0183192	0.566521
tumor necrosis factor-mediated signaling pathway	GO:0033209	70	12	0.06501	0.554523	68	10	0.153016	0.413187
acute-phase response	GO:0006953	16	4	0.0650653	0.931817	17	4	0.0759734	0.883191
outflow tract septum morphogenesis	GO:0003148	16	4	0.0650653	0.931817	16	3	0.199086	0.656133
regulation of cell size	GO:0008361	16	4	0.0650653	0.931817	15	5	0.011264	1.2315
bone morphogenesis	GO:0060349	10	3	0.0674312	1.11414	9	3	0.0492906	1.2315
positive regulation of collagen biosynthetic process	GO:0032967	10	3	0.0674312	1.11414	10	3	0.0654615	1.12614
2-oxoglutarate metabolic process	GO:0006103	10	3	0.0674312	1.11414	9	2	0.215785	0.826032
cellular response to dopamine	GO:1903351	10	3	0.0674312	1.11414	10	3	0.0654615	1.12614
regulation of interferon-gamma-mediated signaling pathway	GO:0060334	10	3	0.0674312	1.11414	10	3	0.0654615	1.12614
pre-miRNA processing	GO:0031054	10	3	0.0674312	1.11414	10	0	0.61246	#NUM!
synaptic vesicle fusion to presynaptic active zone membrane	GO:0031629	10	3	0.0674312	1.11414	10	3	0.0654615	1.12614
regulation of synapse organization	GO:0050807	10	3	0.0674312	1.11414	10	3	0.0654615	1.12614
positive regulation of DNA biosynthetic process	GO:2000573	10	3	0.0674312	1.11414	12	4	0.0232797	1.2315
mitochondrial electron transport, NADH to ubiquinone	GO:0006120	31	0	0.0680048	#NUM!	31	0	0.0680527	#NUM!
DNA replication initiation	GO:0006270	23	5	0.0689678	0.792055	23	5	0.0661289	0.804053
histone H3 acetylation	GO:0043966	32	0	0.0689686	#NUM!	32	0	0.0686544	#NUM!
positive regulation of DNA-binding transcription factor activity	GO:0051091	72	12	0.0692948	0.526352	68	13	0.020485	0.675551
cellular response to glucose stimulus	GO:0071333	33	0	0.0708642	#NUM!	31	0	0.0680527	#NUM!
positive regulation of proteasomal ubiquitin-dependent protein catabolic process	GO:0032436	58	10	0.0724273	0.560253	58	10	0.070011	0.572252
activation of cysteine-type endopeptidase activity involved in apoptotic process	GO:0006919	44	8	0.0728345	0.613363	42	8	0.059993	0.671882
defense response to virus	GO:0051607	91	14	0.0773657	0.446309	94	13	0.216213	0.351764
response to hydrogen peroxide	GO:0042542	35	7	0.0773679	0.708673	36	8	0.0199594	0.826032
positive regulation of protein localization to nucleus	GO:1900182	17	4	0.0787214	0.871192	17	5	0.0197166	1.10633
hormone-mediated signaling pathway	GO:0009755	17	4	0.0787214	0.871192	16	5	0.0150987	1.16696
liver regeneration	GO:0097421	17	4	0.0787214	0.871192	18	4	0.0904884	0.826032
cornification	GO:0070268	17	4	0.0787214	0.871192	19	6	0.00743679	1.17743
positive regulation of muscle cell differentiation	GO:0051149	17	4	0.0787214	0.871192	17	3	0.225467	0.595509
response to morphine	GO:0043278	17	4	0.0787214	0.871192	17	4	0.0759734	0.883191
mesoderm formation	GO:0001707	17	4	0.0787214	0.871192	19	3	0.422553	0.484283
phosphatidylinositol biosynthetic process	GO:0006661	45	8	0.0790898	0.59089	47	7	0.216653	0.425872
postsynaptic membrane assembly	GO:0097104	5	2	0.0791641	1.40182	5	2	0.0774759	1.41382
basement membrane organization	GO:0071711	5	2	0.0791641	1.40182	5	1	0.400641	0.720672
positive regulation of integrin-mediated signaling pathway	GO:2001046	5	2	0.0791641	1.40182	5	2	0.0774759	1.41382
positive regulation of chemotaxis	GO:0050921	5	2	0.0791641	1.40182	7	4	0.00244463	1.77049
connective tissue replacement involved in inflammatory response wound healing	GO:0002248	5	2	0.0791641	1.40182	5	2	0.0774759	1.41382
mesendoderm development	GO:0048382	5	2	0.0791641	1.40182	6	2	0.108892	1.2315
telomere maintenance via telomere lengthening	GO:0010833	5	2	0.0791641	1.40182	5	2	0.0774759	1.41382
cellular response to leptin stimulus	GO:0044320	5	2	0.0791641	1.40182	5	2	0.0774759	1.41382
response to cobalt ion	GO:0032025	5	2	0.0791641	1.40182	4	1	0.336008	0.943815
negative regulation of retrograde protein transport, ER to cytosol	GO:1904153	5	2	0.0791641	1.40182	5	2	0.0774759	1.41382
negative regulation of natural killer cell mediated cytotoxicity	GO:0045953	5	2	0.0791641	1.40182	5	2	0.0774759	1.41382
embryonic camera-type eye development	GO:0031076	5	2	0.0791641	1.40182	5	2	0.0774759	1.41382
positive regulation of mRNA catabolic process	GO:0061014	5	2	0.0791641	1.40182	4	1	0.336008	0.943815
regulation of telomere maintenance via telomerase	GO:0032210	5	2	0.0791641	1.40182	5	2	0.0774759	1.41382
cellular response to osmotic stress	GO:0071470	5	2	0.0791641	1.40182	6	2	0.108892	1.2315
pri-miRNA transcription by RNA polymerase II	GO:0061614	5	2	0.0791641	1.40182	5	2	0.0774759	1.41382
common-partner SMAD protein phosphorylation	GO:0007182	5	2	0.0791641	1.40182	5	1	0.400641	0.720672
negative regulation of innate immune response	GO:0045824	5	2	0.0791641	1.40182	5	2	0.0774759	1.41382
mitophagy	GO:0000423	5	2	0.0791641	1.40182	5	2	0.0774759	1.41382
response to mitochondrial depolarisation	GO:0098780	5	2	0.0791641	1.40182	5	2	0.0774759	1.41382
regulation of Cdc42 protein signal transduction	GO:0032489	5	2	0.0791641	1.40182	5	2	0.0774759	1.41382
leukocyte activation	GO:0045321	5	2	0.0791641	1.40182	5	2	0.0774759	1.41382
positive regulation of isotype switching to IgG isotypes	GO:0048304	5	2	0.0791641	1.40182	4	1	0.336008	0.943815
trachea formation	GO:0060440	5	2	0.0791641	1.40182	5	1	0.400641	0.720672
chaperone-mediated protein transport	GO:0072321	5	2	0.0791641	1.40182	5	2	0.0774759	1.41382
negative regulation of potassium ion transmembrane transporter activity	GO:1901017	5	2	0.0791641	1.40182	5	2	0.0774759	1.41382
interleukin-21-mediated signaling pathway	GO:0038114	5	2	0.0791641	1.40182	6	2	0.108892	1.2315
vitamin D metabolic process	GO:0042359	5	2	0.0791641	1.40182	4	2	0.0496414	1.63696
positive regulation of phagocytosis, engulfment	GO:0060100	5	2	0.0791641	1.40182	5	2	0.0774759	1.41382
regulation of grooming behavior	GO:2000821	5	2	0.0791641	1.40182	5	3	0.00788975	1.81928
negative regulation of histone H3-K4 methylation	GO:0051572	5	2	0.0791641	1.40182	5	2	0.0774759	1.41382
N-acetylglucosamine metabolic process	GO:0006044	5	2	0.0791641	1.40182	5	2	0.0774759	1.41382
amino acid transmembrane transport	GO:0003333	5	2	0.0791641	1.40182	5	2	0.0774759	1.41382
neuroligin clustering involved in postsynaptic membrane assembly	GO:0097118	5	2	0.0791641	1.40182	5	2	0.0774759	1.41382
response to fluid shear stress	GO:0034405	5	2	0.0791641	1.40182	5	2	0.0774759	1.41382
aggrephagy	GO:0035973	5	2	0.0791641	1.40182	5	2	0.0774759	1.41382
negative regulation of smoothened signaling pathway involved in dorsal/ventral neural tube patterning	GO:1901621	5	2	0.0791641	1.40182	5	3	0.00788975	1.81928
intestinal cholesterol absorption	GO:0030299	5	2	0.0791641	1.40182	4	1	0.336008	0.943815
positive regulation of interleukin-6 biosynthetic process	GO:0045410	5	2	0.0791641	1.40182	5	1	0.400641	0.720672
nodal signaling pathway	GO:0038092	5	2	0.0791641	1.40182	5	3	0.00788975	1.81928
positive regulation of transcription from RNA polymerase II promoter in response to stress	GO:0036003	5	2	0.0791641	1.40182	5	2	0.0774759	1.41382
limb bud formation	GO:0060174	5	2	0.0791641	1.40182	5	1	0.400641	0.720672
hematopoietic stem cell proliferation	GO:0071425	5	2	0.0791641	1.40182	5	2	0.0774759	1.41382
positive regulation of synapse maturation	GO:0090129	5	2	0.0791641	1.40182	5	2	0.0774759	1.41382
Golgi localization	GO:0051645	5	2	0.0791641	1.40182	5	2	0.0774759	1.41382
regulation of phosphatidylinositol 3-kinase activity	GO:0043551	5	2	0.0791641	1.40182	5	2	0.0774759	1.41382
negative regulation of osteoblast proliferation	GO:0033689	5	2	0.0791641	1.40182	5	2	0.0774759	1.41382
chondrocyte development	GO:0002063	5	2	0.0791641	1.40182	5	2	0.0774759	1.41382
positive regulation of axon regeneration	GO:0048680	5	2	0.0791641	1.40182	5	2	0.0774759	1.41382
aorta morphogenesis	GO:0035909	5	2	0.0791641	1.40182	6	2	0.108892	1.2315
prepulse inhibition	GO:0060134	5	2	0.0791641	1.40182	5	2	0.0774759	1.41382
female meiotic nuclear division	GO:0007143	5	2	0.0791641	1.40182	5	1	0.400641	0.720672
Schwann cell differentiation	GO:0014037	5	2	0.0791641	1.40182	4	1	0.336008	0.943815
negative regulation of lymphocyte migration	GO:2000402	5	2	0.0791641	1.40182	5	2	0.0774759	1.41382
cellular response to reactive oxygen species	GO:0034614	24	5	0.0803771	0.749495	24	5	0.0771413	0.761494
cellular response to interleukin-1	GO:0071347	24	5	0.0803771	0.749495	26	4	0.312491	0.458308
non-motile cilium assembly	GO:1905515	24	5	0.0803771	0.749495	23	4	0.274238	0.58091
positive regulation of intrinsic apoptotic signaling pathway	GO:2001244	24	5	0.0803771	0.749495	24	5	0.0771413	0.761494
regulation of mRNA stability	GO:0043488	96	15	0.0811314	0.461813	96	16	0.0347183	0.53835
post-embryonic development	GO:0009791	36	7	0.0819348	0.680502	36	6	0.156589	0.53835
protein K63-linked ubiquitination	GO:0070534	36	7	0.0819348	0.680502	34	5	0.374704	0.413187
snRNA transcription by RNA polymerase II	GO:0042795	46	1	0.0835651	-1.51053	46	1	0.126591	-1.49853
positive regulation of NF-kappaB transcription factor activity	GO:0051092	98	15	0.084704	0.441194	96	15	0.0561056	0.473812
ribosomal small subunit assembly	GO:0000028	11	3	0.0861582	1.01883	10	2	0.253366	0.720672
peripheral nervous system development	GO:0007422	11	3	0.0861582	1.01883	11	2	0.291066	0.625362
positive regulation of interleukin-12 production	GO:0032735	11	3	0.0861582	1.01883	10	1	1	0.0275247
regulation of stress fiber assembly	GO:0051492	11	3	0.0861582	1.01883	11	3	0.0837145	1.03083
RNA catabolic process	GO:0006401	11	3	0.0861582	1.01883	11	3	0.0837145	1.03083
translational elongation	GO:0006414	11	3	0.0861582	1.01883	11	3	0.0837145	1.03083
cellular response to nitric oxide	GO:0071732	11	3	0.0861582	1.01883	10	2	0.253366	0.720672
tissue regeneration	GO:0042246	11	3	0.0861582	1.01883	10	3	0.0654615	1.12614
positive regulation of exosomal secretion	GO:1903543	11	3	0.0861582	1.01883	11	2	0.291066	0.625362
striated muscle cell differentiation	GO:0051146	11	3	0.0861582	1.01883	11	3	0.0837145	1.03083
regulation of synaptic transmission, glutamatergic	GO:0051966	11	3	0.0861582	1.01883	11	3	0.0837145	1.03083
centrosome localization	GO:0051642	11	3	0.0861582	1.01883	11	3	0.0837145	1.03083
developmental process	GO:0032502	11	3	0.0861582	1.01883	11	3	0.0837145	1.03083
cellular response to peptide hormone stimulus	GO:0071375	11	3	0.0861582	1.01883	11	3	0.0837145	1.03083
response to zinc ion	GO:0010043	11	3	0.0861582	1.01883	10	2	0.253366	0.720672
negative regulation of DNA damage response, signal transduction by p53 class mediator	GO:0043518	11	3	0.0861582	1.01883	10	2	0.253366	0.720672
positive regulation of neural precursor cell proliferation	GO:2000179	11	3	0.0861582	1.01883	9	2	0.215785	0.826032
protein heterooligomerization	GO:0051291	37	7	0.0873504	0.653103	37	5	0.401415	0.32863
negative regulation of angiogenesis	GO:0016525	37	7	0.0873504	0.653103	37	5	0.401415	0.32863
chromatin remodeling	GO:0006338	65	2	0.0893122	-1.16313	64	3	0.206695	-0.730161
Wnt signaling pathway, planar cell polarity pathway	GO:0060071	66	11	0.0914387	0.526352	66	11	0.0612741	0.53835
spermatogenesis	GO:0007283	148	21	0.0921088	0.365421	150	19	0.21068	0.263913
heart development	GO:0007507	101	15	0.0925805	0.411041	97	15	0.081059	0.463449
nuclear-transcribed mRNA catabolic process, nonsense-mediated decay	GO:0000184	101	15	0.0925805	0.411041	98	12	0.389224	0.230049
protein kinase B signaling	GO:0043491	25	5	0.0927254	0.708673	23	5	0.0661289	0.804053
positive regulation of phosphorylation	GO:0042327	18	4	0.0936764	0.814034	18	4	0.0904884	0.826032
response to progesterone	GO:0032570	18	4	0.0936764	0.814034	18	3	0.41055	0.53835
response to testosterone	GO:0033574	18	4	0.0936764	0.814034	18	3	0.41055	0.53835
positive regulation of phosphatidylinositol 3-kinase activity	GO:0043552	18	4	0.0936764	0.814034	19	5	0.0315045	0.995109
MyD88-independent toll-like receptor signaling pathway	GO:0002756	18	4	0.0936764	0.814034	18	4	0.0904884	0.826032
O-glycan processing	GO:0016266	18	4	0.0936764	0.814034	16	2	0.664531	0.250668
blood vessel development	GO:0001568	18	4	0.0936764	0.814034	17	3	0.225467	0.595509
nucleotide-excision repair, DNA gap filling	GO:0006297	18	4	0.0936764	0.814034	17	3	0.225467	0.595509
positive regulation of GTPase activity	GO:0043547	67	11	0.0940854	0.511314	67	9	0.297948	0.322642
mitotic cell cycle	GO:0000278	84	13	0.094507	0.452244	79	11	0.247481	0.358557
response to virus	GO:0009615	52	9	0.0951494	0.564092	55	9	0.106328	0.520001
apoptotic process	GO:0006915	308	39	0.0960608	0.251573	313	39	0.0973359	0.247468
facioacoustic ganglion development	GO:1903375	1	1	0.0984594	2.31811	1	1	0.0972851	2.33011
telomere maintenance via base-excision repair	GO:0097698	1	1	0.0984594	2.31811	1	1	0.0972851	2.33011
endothelin maturation	GO:0034959	1	1	0.0984594	2.31811	0	0	1	#VALUE!
negative regulation of adenylate cyclase-inhibiting adrenergic receptor signaling pathway involved in heart process	GO:0140194	1	1	0.0984594	2.31811	1	1	0.0972851	2.33011
cellular response to decreased oxygen levels	GO:0036294	1	1	0.0984594	2.31811	1	0	1	#NUM!
positive regulation of smoothened signaling pathway involved in dorsal/ventral neural tube patterning	GO:1901622	1	1	0.0984594	2.31811	1	1	0.0972851	2.33011
peptidyl-lysine propionylation	GO:0061921	1	1	0.0984594	2.31811	1	1	0.0972851	2.33011
negative regulation of metanephric nephron tubule epithelial cell differentiation	GO:0072308	1	1	0.0984594	2.31811	1	1	0.0972851	2.33011
skeletal muscle satellite cell differentiation	GO:0014816	1	1	0.0984594	2.31811	1	1	0.0972851	2.33011
glycerol-3-phosphate biosynthetic process	GO:0046167	1	1	0.0984594	2.31811	1	0	1	#NUM!
substance P catabolic process	GO:0010814	1	1	0.0984594	2.31811	0	0	1	#VALUE!
formation of anatomical boundary	GO:0048859	1	1	0.0984594	2.31811	1	1	0.0972851	2.33011
rhombomere 5 formation	GO:0021666	1	1	0.0984594	2.31811	1	1	0.0972851	2.33011
cerebellar molecular layer morphogenesis	GO:0021687	1	1	0.0984594	2.31811	1	1	0.0972851	2.33011
keratinocyte activation	GO:0032980	1	1	0.0984594	2.31811	1	1	0.0972851	2.33011
oxidative RNA demethylation	GO:0035513	1	1	0.0984594	2.31811	1	1	0.0972851	2.33011
genetic imprinting	GO:0071514	1	1	0.0984594	2.31811	1	1	0.0972851	2.33011
regulation of transcription involved in anterior/posterior axis specification	GO:0044324	1	1	0.0984594	2.31811	1	1	0.0972851	2.33011
histone H2A-S1 phosphorylation	GO:0043990	1	1	0.0984594	2.31811	1	1	0.0972851	2.33011
DNA ligation involved in DNA recombination	GO:0051102	1	1	0.0984594	2.31811	1	1	0.0972851	2.33011
negative regulation of pre-miRNA processing	GO:2000632	1	1	0.0984594	2.31811	0	0	1	#VALUE!
positive regulation of transcription from RNA polymerase II promoter in response to acidic pH	GO:0061402	1	1	0.0984594	2.31811	1	1	0.0972851	2.33011
histone H3-S28 phosphorylation	GO:0043988	1	1	0.0984594	2.31811	1	1	0.0972851	2.33011
histone H3-K4 acetylation	GO:0043973	1	1	0.0984594	2.31811	1	1	0.0972851	2.33011
positive regulation of chemokine (C-X-C motif) ligand 1 production	GO:2000340	1	1	0.0984594	2.31811	1	0	1	#NUM!
cellular response to interleukin-13	GO:0035963	1	1	0.0984594	2.31811	1	1	0.0972851	2.33011
hepatocyte dedifferentiation	GO:1990828	1	1	0.0984594	2.31811	1	1	0.0972851	2.33011
positive regulation of DNA catabolic process	GO:1903626	1	1	0.0984594	2.31811	1	1	0.0972851	2.33011
cellular response to cycloheximide	GO:0071409	1	1	0.0984594	2.31811	1	1	0.0972851	2.33011
trans-synaptic signaling by endocannabinoid, modulating synaptic transmission	GO:0099553	1	1	0.0984594	2.31811	1	1	0.0972851	2.33011
cellular response to bacterial lipopeptide	GO:0071221	1	1	0.0984594	2.31811	1	0	1	#NUM!
negative regulation of caveolin-mediated endocytosis	GO:2001287	1	1	0.0984594	2.31811	1	1	0.0972851	2.33011
positive regulation of histone H3-K36 methylation	GO:0000416	1	1	0.0984594	2.31811	1	1	0.0972851	2.33011
transitional one stage B cell differentiation	GO:0002333	1	1	0.0984594	2.31811	1	1	0.0972851	2.33011
secretory granule organization	GO:0033363	1	1	0.0984594	2.31811	1	1	0.0972851	2.33011
glutamine transport	GO:0006868	1	1	0.0984594	2.31811	2	1	0.185118	1.63696
peptidyl-arginine N-methylation	GO:0035246	1	1	0.0984594	2.31811	1	1	0.0972851	2.33011
chromosome localization to nuclear envelope involved in homologous chromosome segregation	GO:0090220	1	1	0.0984594	2.31811	0	0	1	#VALUE!
negative regulation of synaptic vesicle clustering	GO:2000808	1	1	0.0984594	2.31811	1	1	0.0972851	2.33011
spermidine metabolic process	GO:0008216	1	1	0.0984594	2.31811	1	1	0.0972851	2.33011
peptidyl-lysine modification	GO:0018205	1	1	0.0984594	2.31811	1	1	0.0972851	2.33011
ciliary basal body organization	GO:0032053	1	1	0.0984594	2.31811	1	1	0.0972851	2.33011
G1 to G0 transition involved in cell differentiation	GO:0070315	1	1	0.0984594	2.31811	1	1	0.0972851	2.33011
growth plate cartilage chondrocyte growth	GO:0003430	1	1	0.0984594	2.31811	1	0	1	#NUM!
negative regulation of lamellipodium assembly	GO:0010593	1	1	0.0984594	2.31811	1	1	0.0972851	2.33011
spindle assembly involved in meiosis	GO:0090306	1	1	0.0984594	2.31811	1	1	0.0972851	2.33011
negative regulation of developmental growth	GO:0048640	1	1	0.0984594	2.31811	1	1	0.0972851	2.33011
negative regulation of cell projection organization	GO:0031345	1	1	0.0984594	2.31811	1	1	0.0972851	2.33011
positive regulation of cytokine activity	GO:0060301	1	1	0.0984594	2.31811	1	1	0.0972851	2.33011
positive regulation of osteoclast development	GO:2001206	1	1	0.0984594	2.31811	1	0	1	#NUM!
regulation of interleukin-5 production	GO:0032674	1	1	0.0984594	2.31811	1	1	0.0972851	2.33011
positive regulation of pro-B cell differentiation	GO:2000975	1	1	0.0984594	2.31811	1	0	1	#NUM!
isopeptide cross-linking via N6-(L-isoglutamyl)-L-lysine	GO:0018153	1	1	0.0984594	2.31811	1	1	0.0972851	2.33011
negative regulation of T-helper 17 type immune response	GO:2000317	1	1	0.0984594	2.31811	1	1	0.0972851	2.33011
nonassociative learning	GO:0046958	1	1	0.0984594	2.31811	1	1	0.0972851	2.33011
positive regulation of luteinizing hormone secretion	GO:0033686	1	1	0.0984594	2.31811	1	1	0.0972851	2.33011
hypothalamus cell differentiation	GO:0021979	1	1	0.0984594	2.31811	1	1	0.0972851	2.33011
calcitonin catabolic process	GO:0010816	1	1	0.0984594	2.31811	0	0	1	#VALUE!
histone H3-T11 phosphorylation	GO:0035407	1	1	0.0984594	2.31811	1	1	0.0972851	2.33011
lateral motor column neuron migration	GO:0097477	1	1	0.0984594	2.31811	1	1	0.0972851	2.33011
trophectodermal cellular morphogenesis	GO:0001831	1	1	0.0984594	2.31811	1	1	0.0972851	2.33011
cellular response to high light intensity	GO:0071486	1	1	0.0984594	2.31811	1	1	0.0972851	2.33011
histone H4-R3 demethylation	GO:0070079	1	1	0.0984594	2.31811	1	1	0.0972851	2.33011
growth plate cartilage chondrocyte development	GO:0003431	1	1	0.0984594	2.31811	0	0	1	#VALUE!
swimming	GO:0036268	1	1	0.0984594	2.31811	1	1	0.0972851	2.33011
protein sulfation	GO:0006477	1	1	0.0984594	2.31811	1	1	0.0972851	2.33011
establishment of protein-containing complex localization to telomere	GO:0097695	1	1	0.0984594	2.31811	1	1	0.0972851	2.33011
nuclear polyadenylation-dependent antisense transcript catabolic process	GO:0071040	1	1	0.0984594	2.31811	1	1	0.0972851	2.33011
myotube cell development	GO:0014904	1	1	0.0984594	2.31811	1	1	0.0972851	2.33011
vesicle scission	GO:0099050	1	1	0.0984594	2.31811	1	1	0.0972851	2.33011
sperm ejaculation	GO:0042713	1	1	0.0984594	2.31811	1	1	0.0972851	2.33011
serotonin uptake	GO:0051610	1	1	0.0984594	2.31811	1	1	0.0972851	2.33011
rod bipolar cell differentiation	GO:1904389	1	1	0.0984594	2.31811	1	1	0.0972851	2.33011
positive regulation of transcription from RNA polymerase II promoter in response to arsenic-containing substance	GO:0061395	1	1	0.0984594	2.31811	1	1	0.0972851	2.33011
response to corticosteroid	GO:0031960	1	1	0.0984594	2.31811	1	0	1	#NUM!
dTDP biosynthetic process	GO:0006233	1	1	0.0984594	2.31811	1	0	1	#NUM!
dolichol biosynthetic process	GO:0019408	1	1	0.0984594	2.31811	1	1	0.0972851	2.33011
neurological system process involved in regulation of systemic arterial blood pressure	GO:0001976	1	1	0.0984594	2.31811	1	0	1	#NUM!
negative regulation of interferon-beta biosynthetic process	GO:0045358	1	1	0.0984594	2.31811	1	1	0.0972851	2.33011
phosphatidylserine catabolic process	GO:0006660	1	1	0.0984594	2.31811	1	1	0.0972851	2.33011
dUDP biosynthetic process	GO:0006227	1	1	0.0984594	2.31811	1	0	1	#NUM!
establishment of protein localization to peroxisome	GO:0072663	1	1	0.0984594	2.31811	1	1	0.0972851	2.33011
oxidised low-density lipoprotein particle clearance	GO:0150024	1	1	0.0984594	2.31811	1	1	0.0972851	2.33011
regulation of telomere maintenance via telomere lengthening	GO:1904356	1	1	0.0984594	2.31811	1	1	0.0972851	2.33011
positive regulation of blood microparticle formation	GO:2000334	1	1	0.0984594	2.31811	1	1	0.0972851	2.33011
leukotriene D4 biosynthetic process	GO:1901750	1	1	0.0984594	2.31811	1	0	1	#NUM!
establishment of blood-brain barrier	GO:0060856	1	1	0.0984594	2.31811	1	0	1	#NUM!
regulation of histone deacetylase activity	GO:1901725	1	1	0.0984594	2.31811	1	1	0.0972851	2.33011
negative regulation of establishment of protein-containing complex localization to telomere	GO:1904914	1	1	0.0984594	2.31811	1	1	0.0972851	2.33011
establishment of RNA localization to telomere	GO:0097694	1	1	0.0984594	2.31811	1	1	0.0972851	2.33011
nuclear-transcribed mRNA catabolic process, endonucleolytic cleavage-dependent decay	GO:0000294	1	1	0.0984594	2.31811	1	1	0.0972851	2.33011
negative regulation of RNA-directed 5'-3' RNA polymerase activity	GO:1900260	1	1	0.0984594	2.31811	1	0	1	#NUM!
primary ureteric bud growth	GO:0060682	1	1	0.0984594	2.31811	1	1	0.0972851	2.33011
terminal web assembly	GO:1902896	1	1	0.0984594	2.31811	1	1	0.0972851	2.33011
response to 11-deoxycorticosterone	GO:1903496	1	1	0.0984594	2.31811	0	0	1	#VALUE!
positive regulation of mitotic cytokinetic process	GO:1903438	1	1	0.0984594	2.31811	1	1	0.0972851	2.33011
respiratory burst involved in inflammatory response	GO:0002536	1	1	0.0984594	2.31811	1	1	0.0972851	2.33011
N-acetylmannosamine metabolic process	GO:0006051	1	1	0.0984594	2.31811	1	1	0.0972851	2.33011
glycogen cell differentiation involved in embryonic placenta development	GO:0060709	1	1	0.0984594	2.31811	1	1	0.0972851	2.33011
transmission of virus	GO:0019089	1	1	0.0984594	2.31811	1	1	0.0972851	2.33011
intestinal D-glucose absorption	GO:0001951	1	1	0.0984594	2.31811	1	1	0.0972851	2.33011
regulation of glial cell proliferation	GO:0060251	1	1	0.0984594	2.31811	1	1	0.0972851	2.33011
response to dehydroepiandrosterone	GO:1903494	1	1	0.0984594	2.31811	0	0	1	#VALUE!
negative regulation of interferon-alpha biosynthetic process	GO:0045355	1	1	0.0984594	2.31811	1	1	0.0972851	2.33011
atrial septum primum morphogenesis	GO:0003289	1	1	0.0984594	2.31811	1	1	0.0972851	2.33011
engulfment of target by autophagosome	GO:0061736	1	1	0.0984594	2.31811	1	1	0.0972851	2.33011
cell migration involved in coronary angiogenesis	GO:0060981	1	1	0.0984594	2.31811	1	1	0.0972851	2.33011
water homeostasis	GO:0030104	1	1	0.0984594	2.31811	1	1	0.0972851	2.33011
cellular response to putrescine	GO:1904586	1	1	0.0984594	2.31811	1	1	0.0972851	2.33011
protein prenylation	GO:0018342	1	1	0.0984594	2.31811	1	1	0.0972851	2.33011
regulation of DNA strand resection involved in replication fork processing	GO:0110026	1	1	0.0984594	2.31811	1	1	0.0972851	2.33011
ganglion development	GO:0061548	1	1	0.0984594	2.31811	1	1	0.0972851	2.33011
peptidyl-lysine butyrylation	GO:0140067	1	1	0.0984594	2.31811	1	1	0.0972851	2.33011
negative regulation of establishment of RNA localization to telomere	GO:1904911	1	1	0.0984594	2.31811	1	1	0.0972851	2.33011
cellular component assembly	GO:0022607	1	1	0.0984594	2.31811	1	1	0.0972851	2.33011
activation of protein kinase C activity	GO:1990051	1	1	0.0984594	2.31811	1	1	0.0972851	2.33011
forebrain astrocyte development	GO:0021897	1	1	0.0984594	2.31811	1	1	0.0972851	2.33011
endocardial cushion cell fate commitment	GO:0061445	1	1	0.0984594	2.31811	1	1	0.0972851	2.33011
positive regulation of neurotrophin production	GO:0032901	1	1	0.0984594	2.31811	1	1	0.0972851	2.33011
vestibulocochlear nerve structural organization	GO:0021649	1	1	0.0984594	2.31811	1	1	0.0972851	2.33011
psychomotor behavior	GO:0036343	1	1	0.0984594	2.31811	1	0	1	#NUM!
cellular modified amino acid catabolic process	GO:0042219	1	1	0.0984594	2.31811	0	0	1	#VALUE!
B cell adhesion	GO:0097323	1	1	0.0984594	2.31811	1	1	0.0972851	2.33011
Cajal-Retzius cell differentiation	GO:0021870	1	1	0.0984594	2.31811	1	1	0.0972851	2.33011
response to formaldehyde	GO:1904404	1	1	0.0984594	2.31811	1	1	0.0972851	2.33011
triglyceride transport	GO:0034197	1	1	0.0984594	2.31811	1	1	0.0972851	2.33011
female gonad morphogenesis	GO:0061040	1	1	0.0984594	2.31811	1	1	0.0972851	2.33011
negative regulation of complement-dependent cytotoxicity	GO:1903660	1	1	0.0984594	2.31811	1	1	0.0972851	2.33011
regulation of transcription from RNA polymerase II promoter in response to stress	GO:0043618	1	1	0.0984594	2.31811	1	1	0.0972851	2.33011
cytotoxic T cell differentiation	GO:0045065	1	1	0.0984594	2.31811	1	0	1	#NUM!
positive regulation of tolerance induction to self antigen	GO:0002651	1	1	0.0984594	2.31811	1	0	1	#NUM!
response to peptide	GO:1901652	1	1	0.0984594	2.31811	0	0	1	#VALUE!
glutathione catabolic process	GO:0006751	1	1	0.0984594	2.31811	1	0	1	#NUM!
D-glucuronate catabolic process	GO:0042840	1	1	0.0984594	2.31811	1	1	0.0972851	2.33011
cellular response to puromycin	GO:1905795	1	1	0.0984594	2.31811	1	1	0.0972851	2.33011
negative regulation of collagen catabolic process	GO:0010711	1	1	0.0984594	2.31811	1	0	1	#NUM!
monocyte activation involved in immune response	GO:0002280	1	1	0.0984594	2.31811	1	1	0.0972851	2.33011
gonadotrophin-releasing hormone neuronal migration to the hypothalamus	GO:0021828	1	1	0.0984594	2.31811	1	1	0.0972851	2.33011
behavioral defense response	GO:0002209	1	1	0.0984594	2.31811	1	1	0.0972851	2.33011
positive regulation of mRNA cleavage	GO:0031439	1	1	0.0984594	2.31811	1	0	1	#NUM!
trigeminal ganglion development	GO:0061551	1	1	0.0984594	2.31811	2	1	0.185118	1.63696
regulation of cellular response to gamma radiation	GO:1905843	1	1	0.0984594	2.31811	1	1	0.0972851	2.33011
negative regulation of core promoter binding	GO:1904797	1	1	0.0984594	2.31811	1	1	0.0972851	2.33011
guanine metabolic process	GO:0046098	1	1	0.0984594	2.31811	1	1	0.0972851	2.33011
catecholamine secretion	GO:0050432	1	1	0.0984594	2.31811	1	0	1	#NUM!
negative regulation of ripoptosome assembly involved in necroptotic process	GO:1902443	1	1	0.0984594	2.31811	1	1	0.0972851	2.33011
nuclear polyadenylation-dependent snRNA catabolic process	GO:0071037	1	1	0.0984594	2.31811	1	1	0.0972851	2.33011
ventricular cardiac muscle tissue development	GO:0003229	1	1	0.0984594	2.31811	1	1	0.0972851	2.33011
establishment of viral latency	GO:0019043	1	1	0.0984594	2.31811	2	1	0.185118	1.63696
positive regulation of lipid metabolic process	GO:0045834	1	1	0.0984594	2.31811	0	0	1	#VALUE!
cardiac muscle cell fate commitment	GO:0060923	1	1	0.0984594	2.31811	1	1	0.0972851	2.33011
negative regulation of fibroblast migration	GO:0010764	1	1	0.0984594	2.31811	1	1	0.0972851	2.33011
pyramidal neuron migration	GO:0021852	1	1	0.0984594	2.31811	1	1	0.0972851	2.33011
positive regulation of eosinophil degranulation	GO:0043311	1	1	0.0984594	2.31811	1	1	0.0972851	2.33011
histone H3-R2 demethylation	GO:0070078	1	1	0.0984594	2.31811	1	1	0.0972851	2.33011
positive regulation of ubiquitin-specific protease activity	GO:2000158	1	1	0.0984594	2.31811	1	0	1	#NUM!
cardiolipin metabolic process	GO:0032048	1	1	0.0984594	2.31811	1	0	1	#NUM!
regulation of CAMKK-AMPK signaling cascade	GO:1905289	1	1	0.0984594	2.31811	1	1	0.0972851	2.33011
calcium-dependent self proteolysis	GO:1990092	1	1	0.0984594	2.31811	1	1	0.0972851	2.33011
histone H2B acetylation	GO:0043969	1	1	0.0984594	2.31811	1	1	0.0972851	2.33011
dorsal root ganglion morphogenesis	GO:1904835	1	1	0.0984594	2.31811	1	1	0.0972851	2.33011
positive regulation of shelterin complex assembly	GO:1904792	1	1	0.0984594	2.31811	1	1	0.0972851	2.33011
fibroblast growth factor receptor apoptotic signaling pathway	GO:1902178	1	1	0.0984594	2.31811	1	1	0.0972851	2.33011
positive regulation of SUMO transferase activity	GO:1903755	1	1	0.0984594	2.31811	1	1	0.0972851	2.33011
negative regulation of determination of dorsal identity	GO:2000016	1	1	0.0984594	2.31811	1	1	0.0972851	2.33011
regulation of DNA helicase activity	GO:1905774	1	1	0.0984594	2.31811	1	1	0.0972851	2.33011
regulation of viral transcription	GO:0046782	1	1	0.0984594	2.31811	1	0	1	#NUM!
response to ciliary neurotrophic factor	GO:1904391	1	1	0.0984594	2.31811	1	1	0.0972851	2.33011
positive regulation of protein K63-linked ubiquitination	GO:1902523	1	1	0.0984594	2.31811	1	1	0.0972851	2.33011
regulation of glycogen metabolic process	GO:0070873	1	1	0.0984594	2.31811	1	1	0.0972851	2.33011
fever generation	GO:0001660	1	1	0.0984594	2.31811	1	1	0.0972851	2.33011
neuron projection organization	GO:0106027	1	1	0.0984594	2.31811	1	1	0.0972851	2.33011
muscle cell proliferation	GO:0033002	1	1	0.0984594	2.31811	1	1	0.0972851	2.33011
rhythmic behavior	GO:0007622	1	1	0.0984594	2.31811	1	1	0.0972851	2.33011
negative regulation of mitochondrial calcium ion concentration	GO:0051562	1	1	0.0984594	2.31811	1	1	0.0972851	2.33011
epicardium morphogenesis	GO:1905223	1	1	0.0984594	2.31811	1	1	0.0972851	2.33011
phosphatidylcholine metabolic process	GO:0046470	1	1	0.0984594	2.31811	1	0	1	#NUM!
response to ammonium ion	GO:0060359	1	1	0.0984594	2.31811	0	0	1	#VALUE!
dichotomous subdivision of terminal units involved in mammary gland duct morphogenesis	GO:0060598	1	1	0.0984594	2.31811	1	1	0.0972851	2.33011
immune system development	GO:0002520	1	1	0.0984594	2.31811	1	1	0.0972851	2.33011
asparagine transport	GO:0006867	1	1	0.0984594	2.31811	1	1	0.0972851	2.33011
protein-containing complex assembly involved in synapse maturation	GO:0090126	1	1	0.0984594	2.31811	1	1	0.0972851	2.33011
positive regulation of DNA strand elongation	GO:0060383	1	1	0.0984594	2.31811	1	1	0.0972851	2.33011
positive regulation of telomerase catalytic core complex assembly	GO:1904884	1	1	0.0984594	2.31811	1	1	0.0972851	2.33011
cellular response to anisomycin	GO:0072740	1	1	0.0984594	2.31811	1	1	0.0972851	2.33011
negative regulation of DNA recombination at telomere	GO:0048239	1	1	0.0984594	2.31811	1	1	0.0972851	2.33011
positive regulation of histone ubiquitination	GO:0033184	1	1	0.0984594	2.31811	1	1	0.0972851	2.33011
phagosome-lysosome fusion involved in apoptotic cell clearance	GO:0090389	1	1	0.0984594	2.31811	1	1	0.0972851	2.33011
positive regulation of eosinophil chemotaxis	GO:2000424	1	1	0.0984594	2.31811	1	1	0.0972851	2.33011
negative regulation of store-operated calcium channel activity	GO:1901340	1	1	0.0984594	2.31811	1	1	0.0972851	2.33011
regulation of cell fate specification	GO:0042659	1	1	0.0984594	2.31811	1	1	0.0972851	2.33011
metanephric mesenchymal cell migration	GO:0035789	1	1	0.0984594	2.31811	1	1	0.0972851	2.33011
response to singlet oxygen	GO:0000304	1	1	0.0984594	2.31811	1	1	0.0972851	2.33011
membrane tubulation	GO:0097749	1	1	0.0984594	2.31811	1	1	0.0972851	2.33011
regulation of cell activation	GO:0050865	1	1	0.0984594	2.31811	1	1	0.0972851	2.33011
vesicle targeting, trans-Golgi to periciliary membrane compartment	GO:0097712	1	1	0.0984594	2.31811	1	1	0.0972851	2.33011
acetaldehyde metabolic process	GO:0006117	1	1	0.0984594	2.31811	1	1	0.0972851	2.33011
rhombomere 3 formation	GO:0021660	1	1	0.0984594	2.31811	1	1	0.0972851	2.33011
regulation of cellular ketone metabolic process by positive regulation of transcription from RNA polymerase II promoter	GO:0072366	1	1	0.0984594	2.31811	1	1	0.0972851	2.33011
regulation of neutrophil migration	GO:1902622	1	1	0.0984594	2.31811	2	1	0.185118	1.63696
protein insertion into ER membrane	GO:0045048	1	1	0.0984594	2.31811	1	1	0.0972851	2.33011
retinal rod cell apoptotic process	GO:0097473	1	1	0.0984594	2.31811	1	1	0.0972851	2.33011
negative regulation of integrin biosynthetic process	GO:0045720	1	1	0.0984594	2.31811	1	1	0.0972851	2.33011
activation of prostate induction by androgen receptor signaling pathway	GO:0060520	1	1	0.0984594	2.31811	1	1	0.0972851	2.33011
cellular response to glycine	GO:1905430	1	1	0.0984594	2.31811	1	1	0.0972851	2.33011
nuclear polyadenylation-dependent snoRNA catabolic process	GO:0071036	1	1	0.0984594	2.31811	1	1	0.0972851	2.33011
negative regulation of defense response to virus by host	GO:0050689	1	1	0.0984594	2.31811	1	0	1	#NUM!
apoptotic process in bone marrow cell	GO:0071839	1	1	0.0984594	2.31811	1	1	0.0972851	2.33011
substrate localization to autophagosome	GO:0061753	1	1	0.0984594	2.31811	1	1	0.0972851	2.33011
L-lysine catabolic process to acetyl-CoA via saccharopine	GO:0033512	1	1	0.0984594	2.31811	1	1	0.0972851	2.33011
negative regulation of keratinocyte migration	GO:0051548	1	1	0.0984594	2.31811	1	1	0.0972851	2.33011
positive regulation of interleukin-15 production	GO:0032738	1	1	0.0984594	2.31811	1	0	1	#NUM!
cytosine metabolic process	GO:0019858	1	1	0.0984594	2.31811	1	1	0.0972851	2.33011
negative regulation of T cell cytokine production	GO:0002725	1	1	0.0984594	2.31811	2	2	0.00945196	2.33011
regulation of glutamate receptor signaling pathway	GO:1900449	1	1	0.0984594	2.31811	1	1	0.0972851	2.33011
histidine transport	GO:0015817	1	1	0.0984594	2.31811	1	1	0.0972851	2.33011
regulation of lactation	GO:1903487	1	1	0.0984594	2.31811	1	1	0.0972851	2.33011
plasma kallikrein-kinin cascade	GO:0002353	1	1	0.0984594	2.31811	0	0	1	#VALUE!
negative regulation of histone H4 acetylation	GO:0090241	1	1	0.0984594	2.31811	1	1	0.0972851	2.33011
acetyl-CoA biosynthetic process	GO:0006085	1	1	0.0984594	2.31811	1	1	0.0972851	2.33011
response to rapamycin	GO:1901355	1	1	0.0984594	2.31811	1	1	0.0972851	2.33011
cartilage development involved in endochondral bone morphogenesis	GO:0060351	1	1	0.0984594	2.31811	1	0	1	#NUM!
blood vessel endothelial cell proliferation involved in sprouting angiogenesis	GO:0002043	1	1	0.0984594	2.31811	1	1	0.0972851	2.33011
suppression by virus of host cysteine-type endopeptidase activity involved in apoptotic process	GO:0039650	1	1	0.0984594	2.31811	1	1	0.0972851	2.33011
extracellular structure organization	GO:0043062	1	1	0.0984594	2.31811	1	1	0.0972851	2.33011
negative regulation of nuclear receptor transcription coactivator activity	GO:2000326	1	1	0.0984594	2.31811	1	1	0.0972851	2.33011
peptidyl-lysine crotonylation	GO:0140066	1	1	0.0984594	2.31811	1	1	0.0972851	2.33011
regulation of calcium ion import across plasma membrane	GO:1905664	1	1	0.0984594	2.31811	1	1	0.0972851	2.33011
response to linoleic acid	GO:0070543	1	1	0.0984594	2.31811	2	1	0.185118	1.63696
prostaglandin catabolic process	GO:1905344	1	1	0.0984594	2.31811	1	1	0.0972851	2.33011
positive regulation of DNA methylation	GO:1905643	1	1	0.0984594	2.31811	1	0	1	#NUM!
hormone catabolic process	GO:0042447	1	1	0.0984594	2.31811	0	0	1	#VALUE!
negative regulation of protein polyubiquitination	GO:1902915	1	1	0.0984594	2.31811	1	1	0.0972851	2.33011
lens fiber cell apoptotic process	GO:1990086	1	1	0.0984594	2.31811	1	0	1	#NUM!
negative regulation of fatty acid beta-oxidation	GO:0031999	1	1	0.0984594	2.31811	1	1	0.0972851	2.33011
response to nerve growth factor	GO:1990089	1	1	0.0984594	2.31811	1	1	0.0972851	2.33011
negative regulation of glycine import across plasma membrane	GO:1900924	1	1	0.0984594	2.31811	1	1	0.0972851	2.33011
protein side chain deglutamylation	GO:0035610	1	1	0.0984594	2.31811	1	1	0.0972851	2.33011
ovarian cumulus expansion	GO:0001550	1	1	0.0984594	2.31811	1	1	0.0972851	2.33011
peptidyl-lysine hydroxylation to 5-hydroxy-L-lysine	GO:0018395	1	1	0.0984594	2.31811	1	1	0.0972851	2.33011
otic placode development	GO:1905040	1	1	0.0984594	2.31811	1	1	0.0972851	2.33011
cellular localization	GO:0051641	1	1	0.0984594	2.31811	0	0	1	#VALUE!
male somatic sex determination	GO:0019102	1	1	0.0984594	2.31811	1	1	0.0972851	2.33011
positive regulation of coagulation	GO:0050820	1	1	0.0984594	2.31811	1	1	0.0972851	2.33011
endocrine signaling	GO:0038002	1	1	0.0984594	2.31811	1	1	0.0972851	2.33011
regulation of D-erythro-sphingosine kinase activity	GO:1900022	1	1	0.0984594	2.31811	1	1	0.0972851	2.33011
positive regulation of adenylate cyclase-inhibiting dopamine receptor signaling pathway	GO:1904992	1	1	0.0984594	2.31811	1	1	0.0972851	2.33011
regulation of hemopoiesis	GO:1903706	1	1	0.0984594	2.31811	1	1	0.0972851	2.33011
regulation of hormone metabolic process	GO:0032350	1	1	0.0984594	2.31811	1	1	0.0972851	2.33011
polyprenol catabolic process	GO:0016095	1	1	0.0984594	2.31811	1	1	0.0972851	2.33011
protein localization to early endosome	GO:1902946	1	1	0.0984594	2.31811	1	1	0.0972851	2.33011
renal tubule development	GO:0061326	1	1	0.0984594	2.31811	1	1	0.0972851	2.33011
negative regulation of lipid binding	GO:1900131	1	1	0.0984594	2.31811	1	1	0.0972851	2.33011
positive regulation of serotonin secretion	GO:0014064	1	1	0.0984594	2.31811	1	1	0.0972851	2.33011
liver morphogenesis	GO:0072576	1	1	0.0984594	2.31811	1	1	0.0972851	2.33011
positive regulation of RNA polymerase II regulatory region sequence-specific DNA binding	GO:1905636	1	1	0.0984594	2.31811	1	1	0.0972851	2.33011
cellular response to endothelin	GO:1990859	1	1	0.0984594	2.31811	1	1	0.0972851	2.33011
response to sodium phosphate	GO:1904383	1	1	0.0984594	2.31811	1	1	0.0972851	2.33011
cellular response to vitamin B1	GO:0071301	1	1	0.0984594	2.31811	1	1	0.0972851	2.33011
metanephric glomerular mesangial cell proliferation involved in metanephros development	GO:0072262	1	1	0.0984594	2.31811	1	1	0.0972851	2.33011
chemotaxis to arachidonic acid	GO:0034670	1	1	0.0984594	2.31811	1	1	0.0972851	2.33011
positive regulation of cell proliferation involved in heart valve morphogenesis	GO:0003251	1	1	0.0984594	2.31811	1	1	0.0972851	2.33011
regulation of skeletal muscle tissue development	GO:0048641	1	1	0.0984594	2.31811	1	1	0.0972851	2.33011
negative regulation of DNA ligase activity	GO:1904876	1	1	0.0984594	2.31811	1	1	0.0972851	2.33011
epithelial cell apoptotic process	GO:1904019	1	1	0.0984594	2.31811	1	1	0.0972851	2.33011
protein secretion by platelet	GO:0070560	1	1	0.0984594	2.31811	1	1	0.0972851	2.33011
production of molecular mediator involved in inflammatory response	GO:0002532	1	1	0.0984594	2.31811	2	1	0.185118	1.63696
positive regulation of actin filament binding	GO:1904531	1	1	0.0984594	2.31811	1	1	0.0972851	2.33011
positive regulation of protein maturation	GO:1903319	1	1	0.0984594	2.31811	1	1	0.0972851	2.33011
glucuronoside catabolic process	GO:0019391	1	1	0.0984594	2.31811	1	1	0.0972851	2.33011
medium-chain fatty acid catabolic process	GO:0051793	1	1	0.0984594	2.31811	0	0	1	#VALUE!
negative regulation of phospholipase activity	GO:0010519	1	1	0.0984594	2.31811	1	1	0.0972851	2.33011
positive regulation of glutamine transport	GO:2000487	1	1	0.0984594	2.31811	1	1	0.0972851	2.33011
cell-cell adhesion involved in neuronal-glial interactions involved in cerebral cortex radial glia guided migration	GO:0021813	1	1	0.0984594	2.31811	1	1	0.0972851	2.33011
positive regulation of neuron projection regeneration	GO:0070572	1	1	0.0984594	2.31811	1	1	0.0972851	2.33011
nuclear polyadenylation-dependent CUT catabolic process	GO:0071039	1	1	0.0984594	2.31811	1	1	0.0972851	2.33011
development involved in symbiotic interaction	GO:0044111	1	1	0.0984594	2.31811	1	1	0.0972851	2.33011
nuclear retention of unspliced pre-mRNA at the site of transcription	GO:0071048	1	1	0.0984594	2.31811	1	1	0.0972851	2.33011
negative regulation of lung blood pressure	GO:0061767	1	1	0.0984594	2.31811	1	1	0.0972851	2.33011
L-alanine transport	GO:0015808	1	1	0.0984594	2.31811	1	1	0.0972851	2.33011
negative regulation of neuromuscular junction development	GO:1904397	1	1	0.0984594	2.31811	1	1	0.0972851	2.33011
negative regulation of receptor recycling	GO:0001920	1	1	0.0984594	2.31811	1	1	0.0972851	2.33011
bone maturation	GO:0070977	1	1	0.0984594	2.31811	1	1	0.0972851	2.33011
positive regulation of selenocysteine incorporation	GO:1904571	1	1	0.0984594	2.31811	1	1	0.0972851	2.33011
negative regulation of superoxide anion generation	GO:0032929	1	1	0.0984594	2.31811	1	1	0.0972851	2.33011
negative regulation of cardiac myofibril assembly	GO:1905305	1	1	0.0984594	2.31811	1	1	0.0972851	2.33011
salivary gland cavitation	GO:0060662	1	1	0.0984594	2.31811	1	1	0.0972851	2.33011
peptidyl-lysine modification to peptidyl-hypusine	GO:0008612	1	1	0.0984594	2.31811	1	1	0.0972851	2.33011
positive regulation of integrin biosynthetic process	GO:0045726	1	1	0.0984594	2.31811	1	1	0.0972851	2.33011
positive regulation of aminoacyl-tRNA ligase activity	GO:1903632	1	1	0.0984594	2.31811	1	1	0.0972851	2.33011
telomere localization	GO:0034397	1	1	0.0984594	2.31811	0	0	1	#VALUE!
histone H3-S10 phosphorylation	GO:0043987	1	1	0.0984594	2.31811	1	1	0.0972851	2.33011
negative regulation of transforming growth factor beta activation	GO:1901389	1	1	0.0984594	2.31811	1	1	0.0972851	2.33011
regulation of cellular ketone metabolic process	GO:0010565	1	1	0.0984594	2.31811	1	1	0.0972851	2.33011
regulation of thalamus size	GO:0090067	1	1	0.0984594	2.31811	1	1	0.0972851	2.33011
skeletal muscle satellite cell proliferation	GO:0014841	1	1	0.0984594	2.31811	1	1	0.0972851	2.33011
regulation of cellular component size	GO:0032535	1	1	0.0984594	2.31811	1	1	0.0972851	2.33011
oxalate transport	GO:0019532	1	1	0.0984594	2.31811	1	1	0.0972851	2.33011
regulation of protein exit from endoplasmic reticulum	GO:0070861	1	1	0.0984594	2.31811	0	0	1	#VALUE!
organelle fusion	GO:0048284	1	1	0.0984594	2.31811	1	1	0.0972851	2.33011
regulation of ER-associated ubiquitin-dependent protein catabolic process	GO:1903069	1	1	0.0984594	2.31811	1	1	0.0972851	2.33011
negative regulation of Fc-gamma receptor signaling pathway involved in phagocytosis	GO:1905450	1	1	0.0984594	2.31811	1	1	0.0972851	2.33011
protein targeting to vacuole involved in autophagy	GO:0071211	1	1	0.0984594	2.31811	1	1	0.0972851	2.33011
inositol phosphorylation	GO:0052746	1	1	0.0984594	2.31811	0	0	1	#VALUE!
meiotic DNA double-strand break processing	GO:0000706	1	1	0.0984594	2.31811	1	1	0.0972851	2.33011
detection of muscle stretch	GO:0035995	1	1	0.0984594	2.31811	1	1	0.0972851	2.33011
basal dendrite development	GO:0150018	1	1	0.0984594	2.31811	1	1	0.0972851	2.33011
DNA replication proofreading	GO:0045004	1	1	0.0984594	2.31811	1	1	0.0972851	2.33011
endocytic iron import into cell	GO:0140298	1	1	0.0984594	2.31811	1	1	0.0972851	2.33011
endothelial tip cell fate specification	GO:0097102	1	1	0.0984594	2.31811	1	1	0.0972851	2.33011
regulation of programmed cell death	GO:0043067	1	1	0.0984594	2.31811	1	0	1	#NUM!
negative regulation of establishment of protein localization to telomere	GO:1904850	1	1	0.0984594	2.31811	1	1	0.0972851	2.33011
regulation of mRNA polyadenylation	GO:1900363	1	1	0.0984594	2.31811	1	1	0.0972851	2.33011
pre-B cell allelic exclusion	GO:0002331	1	1	0.0984594	2.31811	1	1	0.0972851	2.33011
positive regulation of chromatin silencing	GO:0031937	1	1	0.0984594	2.31811	0	0	1	#VALUE!
regulation of hair follicle development	GO:0051797	1	1	0.0984594	2.31811	1	1	0.0972851	2.33011
salivary gland development	GO:0007431	1	1	0.0984594	2.31811	1	0	1	#NUM!
miRNA 2'-O-methylation	GO:0061715	1	1	0.0984594	2.31811	0	0	1	#VALUE!
protein insertion into plasma membrane	GO:0098737	1	1	0.0984594	2.31811	1	0	1	#NUM!
negative regulation of protein kinase activity by protein phosphorylation	GO:0100002	1	1	0.0984594	2.31811	1	1	0.0972851	2.33011
negative regulation of actin filament binding	GO:1904530	1	1	0.0984594	2.31811	1	1	0.0972851	2.33011
mesodermal cell fate commitment	GO:0001710	1	1	0.0984594	2.31811	1	1	0.0972851	2.33011
positive regulation of anterograde axonal transport of mitochondrion	GO:0061881	1	1	0.0984594	2.31811	1	1	0.0972851	2.33011
trans-synaptic signaling by endocannabinoid	GO:0099542	1	1	0.0984594	2.31811	1	1	0.0972851	2.33011
regulation of production of siRNA involved in RNA interference	GO:0090065	1	1	0.0984594	2.31811	1	0	1	#NUM!
positive regulation of B cell tolerance induction	GO:0002663	1	1	0.0984594	2.31811	1	0	1	#NUM!
negative regulation of elastin catabolic process	GO:0060311	1	1	0.0984594	2.31811	1	0	1	#NUM!
pathogenesis	GO:0009405	1	1	0.0984594	2.31811	1	0	1	#NUM!
tryptophanyl-tRNA aminoacylation	GO:0006436	1	1	0.0984594	2.31811	1	1	0.0972851	2.33011
lateral sprouting involved in mammary gland duct morphogenesis	GO:0060599	1	1	0.0984594	2.31811	1	1	0.0972851	2.33011
fibroblast apoptotic process	GO:0044346	1	1	0.0984594	2.31811	1	1	0.0972851	2.33011
TIRAP-dependent toll-like receptor 4 signaling pathway	GO:0035665	1	1	0.0984594	2.31811	1	0	1	#NUM!
positive regulation of nucleocytoplasmic transport	GO:0046824	1	1	0.0984594	2.31811	1	1	0.0972851	2.33011
VEGF-activated neuropilin signaling pathway involved in axon guidance	GO:1902378	1	1	0.0984594	2.31811	1	1	0.0972851	2.33011
intrinsic apoptotic signaling pathway in response to nitrosative stress	GO:1990442	1	1	0.0984594	2.31811	1	1	0.0972851	2.33011
inferior endocardial cushion morphogenesis	GO:1905317	1	1	0.0984594	2.31811	1	0	1	#NUM!
negative regulation of anion channel activity	GO:0010360	1	1	0.0984594	2.31811	1	1	0.0972851	2.33011
interleukin-8 secretion	GO:0072606	1	1	0.0984594	2.31811	1	1	0.0972851	2.33011
positive regulation of macrophage tolerance induction	GO:0010933	1	1	0.0984594	2.31811	1	1	0.0972851	2.33011
positive regulation of nodal signaling pathway involved in determination of lateral mesoderm left/right asymmetry	GO:1900224	1	1	0.0984594	2.31811	1	1	0.0972851	2.33011
negative regulation of renin secretion into blood stream	GO:1900134	1	1	0.0984594	2.31811	1	1	0.0972851	2.33011
regulation of production of miRNAs involved in gene silencing by miRNA	GO:1903798	1	1	0.0984594	2.31811	1	0	1	#NUM!
positive regulation of T cell tolerance induction	GO:0002666	1	1	0.0984594	2.31811	1	0	1	#NUM!
microtubule cytoskeleton organization involved in homologous chromosome segregation	GO:0090172	1	1	0.0984594	2.31811	0	0	1	#VALUE!
regulation of protein complex disassembly	GO:0043244	1	1	0.0984594	2.31811	1	1	0.0972851	2.33011
regulation of telomere capping	GO:1904353	1	1	0.0984594	2.31811	1	1	0.0972851	2.33011
signal transduction involved in mitotic G2 DNA damage checkpoint	GO:0072434	1	1	0.0984594	2.31811	1	1	0.0972851	2.33011
tertiary branching involved in mammary gland duct morphogenesis	GO:0060748	1	1	0.0984594	2.31811	1	1	0.0972851	2.33011
positive regulation by host of symbiont catalytic activity	GO:0043947	1	1	0.0984594	2.31811	1	1	0.0972851	2.33011
sensory neuron axon guidance	GO:0097374	1	1	0.0984594	2.31811	1	1	0.0972851	2.33011
tricellular tight junction assembly	GO:1904274	1	1	0.0984594	2.31811	1	0	1	#NUM!
negative regulation of dopaminergic neuron differentiation	GO:1904339	1	1	0.0984594	2.31811	1	1	0.0972851	2.33011
sperm entry	GO:0035037	1	1	0.0984594	2.31811	1	1	0.0972851	2.33011
positive regulation of presynaptic active zone assembly	GO:1905520	1	1	0.0984594	2.31811	1	1	0.0972851	2.33011
lactate oxidation	GO:0019516	1	1	0.0984594	2.31811	0	0	1	#VALUE!
positive regulation of metanephric mesenchymal cell migration by platelet-derived growth factor receptor-beta signaling pathway	GO:0035793	1	1	0.0984594	2.31811	2	2	0.00945196	2.33011
development of primary sexual characteristics	GO:0045137	1	1	0.0984594	2.31811	1	0	1	#NUM!
cytoplasmic sequestering of CFTR protein	GO:0043004	1	1	0.0984594	2.31811	1	1	0.0972851	2.33011
positive regulation of chromosome organization	GO:2001252	1	1	0.0984594	2.31811	1	1	0.0972851	2.33011
calcium export from the mitochondrion	GO:0099093	1	1	0.0984594	2.31811	1	1	0.0972851	2.33011
axonogenesis involved in innervation	GO:0060385	1	1	0.0984594	2.31811	1	1	0.0972851	2.33011
negative regulation of protein ubiquitination	GO:0031397	39	7	0.100639	0.60046	38	5	0.412316	0.301962
response to insulin	GO:0032868	39	7	0.100639	0.60046	39	9	0.010873	0.863773
regulation of transcription by RNA polymerase II	GO:0006357	246	32	0.101311	0.278516	241	28	0.318752	0.177517
positive regulation of ERK1 and ERK2 cascade	GO:0070374	86	13	0.101423	0.428713	87	11	0.360068	0.262097
T cell receptor signaling pathway	GO:0050852	109	16	0.102668	0.399352	113	19	0.0155963	0.547161
exocytosis	GO:0006887	54	9	0.104325	0.526352	54	9	0.101269	0.53835
ossification	GO:0001503	28	0	0.105878	#NUM!	28	1	0.51578	-1.00209
proteolysis involved in cellular protein catabolic process	GO:0051603	12	3	0.106799	0.931817	12	3	0.103859	0.943815
labyrinthine layer blood vessel development	GO:0060716	12	3	0.106799	0.931817	12	3	0.103859	0.943815
blastocyst hatching	GO:0001835	12	3	0.106799	0.931817	11	2	0.291066	0.625362
cGMP-mediated signaling	GO:0019934	12	3	0.106799	0.931817	12	1	1	-0.154797
artery morphogenesis	GO:0048844	12	3	0.106799	0.931817	12	3	0.103859	0.943815
negative regulation of focal adhesion assembly	GO:0051895	12	3	0.106799	0.931817	12	3	0.103859	0.943815
execution phase of apoptosis	GO:0097194	12	3	0.106799	0.931817	12	3	0.103859	0.943815
keratinization	GO:0031424	12	3	0.106799	0.931817	14	4	0.0402769	1.07735
positive regulation of defense response to virus by host	GO:0002230	12	3	0.106799	0.931817	14	3	0.148982	0.789665
regulation of signal transduction	GO:0009966	12	3	0.106799	0.931817	12	3	0.103859	0.943815
motor neuron axon guidance	GO:0008045	12	3	0.106799	0.931817	13	3	0.125688	0.863773
low-density lipoprotein particle clearance	GO:0034383	12	3	0.106799	0.931817	14	3	0.148982	0.789665
lipid storage	GO:0019915	12	3	0.106799	0.931817	12	4	0.0232797	1.2315
negative regulation of endoplasmic reticulum stress-induced intrinsic apoptotic signaling pathway	GO:1902236	12	3	0.106799	0.931817	12	3	0.103859	0.943815
protein kinase C-activating G protein-coupled receptor signaling pathway	GO:0007205	12	3	0.106799	0.931817	12	2	0.328508	0.53835
miRNA metabolic process	GO:0010586	12	3	0.106799	0.931817	11	1	1	-0.0677855
regulation of extrinsic apoptotic signaling pathway via death domain receptors	GO:1902041	12	3	0.106799	0.931817	11	2	0.291066	0.625362
gastrulation	GO:0007369	12	3	0.106799	0.931817	12	2	0.328508	0.53835
response to hypoxia	GO:0001666	92	14	0.109065	0.43538	94	12	0.294115	0.271722
cellular protein modification process	GO:0006464	55	9	0.109845	0.508003	55	10	0.0617494	0.625362
cellular response to insulin stimulus	GO:0032869	55	9	0.109845	0.508003	56	9	0.111983	0.501983
positive regulation of protein insertion into mitochondrial membrane involved in apoptotic signaling pathway	GO:1900740	19	4	0.109861	0.759967	20	4	0.123084	0.720672
phosphatidylinositol 3-kinase signaling	GO:0014065	19	4	0.109861	0.759967	20	4	0.123084	0.720672
energy homeostasis	GO:0097009	19	4	0.109861	0.759967	18	4	0.0904884	0.826032
regulation of defense response to virus by virus	GO:0050690	19	4	0.109861	0.759967	19	4	0.106217	0.771965
single fertilization	GO:0007338	19	4	0.109861	0.759967	19	3	0.422553	0.484283
positive regulation of intrinsic apoptotic signaling pathway in response to DNA damage	GO:1902231	6	2	0.111176	1.2195	6	2	0.108892	1.2315
positive regulation of histone phosphorylation	GO:0033129	6	2	0.111176	1.2195	6	2	0.108892	1.2315
bone marrow development	GO:0048539	6	2	0.111176	1.2195	5	1	0.400641	0.720672
transcription by RNA polymerase I	GO:0006360	6	2	0.111176	1.2195	6	1	0.458991	0.53835
miRNA loading onto RISC involved in gene silencing by miRNA	GO:0035280	6	2	0.111176	1.2195	6	0	1	#NUM!
interleukin-9-mediated signaling pathway	GO:0038113	6	2	0.111176	1.2195	7	2	0.14293	1.07735
negative regulation of dendritic spine morphogenesis	GO:0061002	6	2	0.111176	1.2195	6	2	0.108892	1.2315
neuron maturation	GO:0042551	6	2	0.111176	1.2195	6	1	0.458991	0.53835
response to transforming growth factor beta	GO:0071559	6	2	0.111176	1.2195	6	2	0.108892	1.2315
positive regulation of mitochondrial membrane potential	GO:0010918	6	2	0.111176	1.2195	6	3	0.0146445	1.63696
death-inducing signaling complex assembly	GO:0071550	6	2	0.111176	1.2195	5	1	0.400641	0.720672
cellular response to electrical stimulus	GO:0071257	6	2	0.111176	1.2195	5	2	0.0774759	1.41382
positive regulation of ossification	GO:0045778	6	2	0.111176	1.2195	6	2	0.108892	1.2315
positive regulation of cytosolic calcium ion concentration involved in phospholipase C-activating G protein-coupled signaling pathway	GO:0051482	6	2	0.111176	1.2195	6	2	0.108892	1.2315
cellular response to oxygen-glucose deprivation	GO:0090650	6	2	0.111176	1.2195	6	2	0.108892	1.2315
nuclear polyadenylation-dependent rRNA catabolic process	GO:0071035	6	2	0.111176	1.2195	6	2	0.108892	1.2315
excretion	GO:0007588	6	2	0.111176	1.2195	7	1	0.511668	0.3842
positive regulation of myoblast fusion	GO:1901741	6	2	0.111176	1.2195	6	1	0.458991	0.53835
nuclear polyadenylation-dependent tRNA catabolic process	GO:0071038	6	2	0.111176	1.2195	6	2	0.108892	1.2315
ribosomal small subunit export from nucleus	GO:0000056	6	2	0.111176	1.2195	5	2	0.0774759	1.41382
cerebellar Purkinje cell differentiation	GO:0021702	6	2	0.111176	1.2195	6	2	0.108892	1.2315
negative regulation of leukocyte cell-cell adhesion	GO:1903038	6	2	0.111176	1.2195	6	2	0.108892	1.2315
regulation of smooth muscle cell proliferation	GO:0048660	6	2	0.111176	1.2195	6	2	0.108892	1.2315
DNA damage induced protein phosphorylation	GO:0006975	6	2	0.111176	1.2195	6	2	0.108892	1.2315
regulation of necroptotic process	GO:0060544	6	2	0.111176	1.2195	6	2	0.108892	1.2315
cellular response to testosterone stimulus	GO:0071394	6	2	0.111176	1.2195	6	2	0.108892	1.2315
RNA secondary structure unwinding	GO:0010501	6	2	0.111176	1.2195	6	1	0.458991	0.53835
positive regulation of transcription by RNA polymerase I	GO:0045943	6	2	0.111176	1.2195	6	2	0.108892	1.2315
dendritic spine maintenance	GO:0097062	6	2	0.111176	1.2195	6	1	0.458991	0.53835
positive regulation of glucose metabolic process	GO:0010907	6	2	0.111176	1.2195	6	2	0.108892	1.2315
peptidyl-arginine methylation, to asymmetrical-dimethyl arginine	GO:0019919	6	2	0.111176	1.2195	6	2	0.108892	1.2315
phagocytosis, recognition	GO:0006910	6	2	0.111176	1.2195	5	2	0.0774759	1.41382
modulation by virus of host process	GO:0019054	6	2	0.111176	1.2195	6	2	0.108892	1.2315
aspartate metabolic process	GO:0006531	6	2	0.111176	1.2195	4	2	0.0496414	1.63696
cardiac muscle cell proliferation	GO:0060038	6	2	0.111176	1.2195	6	1	0.458991	0.53835
positive regulation of vasoconstriction	GO:0045907	6	2	0.111176	1.2195	6	2	0.108892	1.2315
regulation of cytokine production	GO:0001817	6	2	0.111176	1.2195	6	1	0.458991	0.53835
resolution of meiotic recombination intermediates	GO:0000712	6	2	0.111176	1.2195	6	2	0.108892	1.2315
regulation of clathrin-dependent endocytosis	GO:2000369	6	2	0.111176	1.2195	6	2	0.108892	1.2315
regulation of fibroblast migration	GO:0010762	6	2	0.111176	1.2195	6	2	0.108892	1.2315
positive regulation of fatty acid beta-oxidation	GO:0032000	6	2	0.111176	1.2195	6	2	0.108892	1.2315
neural precursor cell proliferation	GO:0061351	6	2	0.111176	1.2195	6	0	1	#NUM!
response to amyloid-beta	GO:1904645	6	2	0.111176	1.2195	6	2	0.108892	1.2315
response to muramyl dipeptide	GO:0032495	6	2	0.111176	1.2195	6	2	0.108892	1.2315
homotypic cell-cell adhesion	GO:0034109	6	2	0.111176	1.2195	7	2	0.14293	1.07735
negative regulation of cell motility	GO:2000146	6	2	0.111176	1.2195	6	2	0.108892	1.2315
peptidyl-serine autophosphorylation	GO:0036289	6	2	0.111176	1.2195	6	2	0.108892	1.2315
macrophage derived foam cell differentiation	GO:0010742	6	2	0.111176	1.2195	6	2	0.108892	1.2315
regulation of Ras protein signal transduction	GO:0046578	6	2	0.111176	1.2195	6	2	0.108892	1.2315
regulation of dendritic spine development	GO:0060998	6	2	0.111176	1.2195	6	2	0.108892	1.2315
endothelial cell chemotaxis	GO:0035767	6	2	0.111176	1.2195	6	2	0.108892	1.2315
t-circle formation	GO:0090656	6	2	0.111176	1.2195	6	2	0.108892	1.2315
white fat cell differentiation	GO:0050872	6	2	0.111176	1.2195	6	2	0.108892	1.2315
positive regulation of cell growth involved in cardiac muscle cell development	GO:0061051	6	2	0.111176	1.2195	6	2	0.108892	1.2315
chaperone-mediated autophagy	GO:0061684	6	2	0.111176	1.2195	6	1	0.458991	0.53835
vocal learning	GO:0042297	6	2	0.111176	1.2195	6	2	0.108892	1.2315
engulfment of apoptotic cell	GO:0043652	6	2	0.111176	1.2195	5	1	0.400641	0.720672
posttranslational protein targeting to endoplasmic reticulum membrane	GO:0006620	6	2	0.111176	1.2195	6	2	0.108892	1.2315
nervous system development	GO:0007399	163	22	0.111515	0.315403	160	20	0.224713	0.250668
positive regulation of autophagy	GO:0010508	30	6	0.112805	0.708673	30	7	0.0222979	0.874823
positive regulation of apoptotic process	GO:0043065	197	26	0.114405	0.293004	197	27	0.0662285	0.342743
protein sumoylation	GO:0016925	41	7	0.117043	0.550449	41	7	0.112918	0.562448
intracellular transport of virus	GO:0075733	41	7	0.117043	0.550449	41	7	0.112918	0.562448
response to bacterium	GO:0009617	31	6	0.118122	0.675883	32	5	0.232953	0.473812
exonucleolytic catabolism of deadenylated mRNA	GO:0043928	31	6	0.118122	0.675883	31	6	0.11622	0.687882
cellular response to oxidative stress	GO:0034599	59	2	0.121186	-1.06628	60	4	0.658929	-0.37794
myelination	GO:0042552	32	6	0.124604	0.644135	30	3	1	0.0275247
cytoplasmic translation	GO:0002181	32	6	0.124604	0.644135	32	6	0.122195	0.656133
beta-catenin-TCF complex assembly	GO:1904837	20	4	0.127194	0.708673	20	4	0.123084	0.720672
establishment of mitotic spindle orientation	GO:0000132	20	4	0.127194	0.708673	20	4	0.123084	0.720672
protein processing	GO:0016485	20	4	0.127194	0.708673	19	4	0.106217	0.771965
ovarian follicle development	GO:0001541	20	4	0.127194	0.708673	19	4	0.106217	0.771965
platelet-derived growth factor receptor signaling pathway	GO:0048008	20	4	0.127194	0.708673	20	4	0.123084	0.720672
extrinsic apoptotic signaling pathway via death domain receptors	GO:0008625	20	4	0.127194	0.708673	20	4	0.123084	0.720672
peptidyl-tyrosine autophosphorylation	GO:0038083	20	4	0.127194	0.708673	21	4	0.141003	0.671882
DNA damage response, signal transduction by p53 class mediator resulting in transcription of p21 class mediator	GO:0006978	13	3	0.129136	0.851774	12	2	0.328508	0.53835
intrinsic apoptotic signaling pathway by p53 class mediator	GO:0072332	13	3	0.129136	0.851774	13	3	0.125688	0.863773
branching involved in blood vessel morphogenesis	GO:0001569	13	3	0.129136	0.851774	14	2	0.639741	0.3842
positive regulation of mesenchymal cell proliferation	GO:0002053	13	3	0.129136	0.851774	12	1	1	-0.154797
hydrogen peroxide catabolic process	GO:0042744	13	3	0.129136	0.851774	13	2	0.365384	0.458308
regulation of catalytic activity	GO:0050790	13	3	0.129136	0.851774	12	3	0.103859	0.943815
protein localization to cilium	GO:0061512	13	3	0.129136	0.851774	12	2	0.328508	0.53835
microtubule nucleation	GO:0007020	13	3	0.129136	0.851774	13	3	0.125688	0.863773
response to muscle activity	GO:0014850	13	3	0.129136	0.851774	13	4	0.031098	1.15145
cellular protein-containing complex assembly	GO:0034622	13	3	0.129136	0.851774	12	2	0.328508	0.53835
cellular response to transforming growth factor beta stimulus	GO:0071560	33	6	0.132195	0.613363	33	7	0.0363157	0.779512
I-kappaB kinase/NF-kappaB signaling	GO:0007249	47	8	0.13234	0.547405	46	6	0.448922	0.293228
regulation of cell migration	GO:0030334	47	8	0.13234	0.547405	46	9	0.0396087	0.698693
inflammatory response	GO:0006954	129	18	0.133316	0.348671	132	23	0.00676382	0.582802
interleukin-1-mediated signaling pathway	GO:0070498	82	12	0.137575	0.396299	81	13	0.0594099	0.50061
cellular response to epidermal growth factor stimulus	GO:0071364	34	6	0.14084	0.58351	35	8	0.0169205	0.854203
positive regulation of neuron apoptotic process	GO:0043525	34	6	0.14084	0.58351	34	6	0.137401	0.595509
positive regulation of translation	GO:0045727	49	8	0.142956	0.505732	49	6	0.472165	0.230049
response to ethanol	GO:0045471	49	8	0.142956	0.505732	49	9	0.0507376	0.635514
COPII vesicle coating	GO:0048208	49	8	0.142956	0.505732	49	7	0.326316	0.3842
cell projection organization	GO:0030030	21	4	0.145584	0.659883	20	3	0.436306	0.43299
positive regulation of cell-substrate adhesion	GO:0010811	21	4	0.145584	0.659883	20	3	0.436306	0.43299
positive regulation of filopodium assembly	GO:0051491	21	4	0.145584	0.659883	21	4	0.141003	0.671882
excitatory postsynaptic potential	GO:0060079	21	4	0.145584	0.659883	21	3	0.451504	0.3842
dendrite development	GO:0016358	21	4	0.145584	0.659883	21	3	0.451504	0.3842
negative regulation of viral genome replication	GO:0045071	21	4	0.145584	0.659883	22	3	0.467867	0.33768
positive regulation of axon extension	GO:0045773	21	4	0.145584	0.659883	21	4	0.141003	0.671882
DNA damage checkpoint	GO:0000077	21	4	0.145584	0.659883	21	4	0.141003	0.671882
regulation of G2/M transition of mitotic cell cycle	GO:0010389	66	10	0.145731	0.431042	65	9	0.287876	0.352947
relaxation of cardiac muscle	GO:0055119	7	2	0.145816	1.06535	7	2	0.14293	1.07735
mammary gland epithelial cell differentiation	GO:0060644	7	2	0.145816	1.06535	8	2	0.178786	0.943815
coronary artery morphogenesis	GO:0060982	7	2	0.145816	1.06535	7	2	0.14293	1.07735
positive regulation of cell-cell adhesion	GO:0022409	7	2	0.145816	1.06535	7	2	0.14293	1.07735
microtubule organizing center organization	GO:0031023	7	2	0.145816	1.06535	6	1	0.458991	0.53835
protein deneddylation	GO:0000338	7	2	0.145816	1.06535	6	2	0.108892	1.2315
DNA biosynthetic process	GO:0071897	7	2	0.145816	1.06535	7	2	0.14293	1.07735
negative regulation of chondrocyte differentiation	GO:0032331	7	2	0.145816	1.06535	6	2	0.108892	1.2315
microtubule anchoring at centrosome	GO:0034454	7	2	0.145816	1.06535	7	2	0.14293	1.07735
signal complex assembly	GO:0007172	7	2	0.145816	1.06535	7	3	0.0237945	1.48281
establishment of integrated proviral latency	GO:0075713	7	2	0.145816	1.06535	7	2	0.14293	1.07735
cellular response to nitrogen starvation	GO:0006995	7	2	0.145816	1.06535	7	3	0.0237945	1.48281
interleukin-35-mediated signaling pathway	GO:0070757	7	2	0.145816	1.06535	7	2	0.14293	1.07735
branching involved in mammary gland duct morphogenesis	GO:0060444	7	2	0.145816	1.06535	6	2	0.108892	1.2315
negative regulation of glucose import	GO:0046325	7	2	0.145816	1.06535	7	2	0.14293	1.07735
regulation of MAP kinase activity	GO:0043405	7	2	0.145816	1.06535	7	1	0.511668	0.3842
regulation of Rac protein signal transduction	GO:0035020	7	2	0.145816	1.06535	7	2	0.14293	1.07735
positive regulation of pseudopodium assembly	GO:0031274	7	2	0.145816	1.06535	6	2	0.108892	1.2315
osteoblast development	GO:0002076	7	2	0.145816	1.06535	6	1	0.458991	0.53835
actin crosslink formation	GO:0051764	7	2	0.145816	1.06535	7	2	0.14293	1.07735
interleukin-27-mediated signaling pathway	GO:0070106	7	2	0.145816	1.06535	7	2	0.14293	1.07735
cellular response to granulocyte macrophage colony-stimulating factor stimulus	GO:0097011	7	2	0.145816	1.06535	7	2	0.14293	1.07735
peptide cross-linking	GO:0018149	7	2	0.145816	1.06535	7	2	0.14293	1.07735
response to growth hormone	GO:0060416	7	2	0.145816	1.06535	7	2	0.14293	1.07735
negative regulation of long-term synaptic potentiation	GO:1900272	7	2	0.145816	1.06535	7	2	0.14293	1.07735
Arp2/3 complex-mediated actin nucleation	GO:0034314	7	2	0.145816	1.06535	7	2	0.14293	1.07735
positive regulation of isotype switching	GO:0045830	7	2	0.145816	1.06535	7	3	0.0237945	1.48281
viral RNA genome replication	GO:0039694	7	2	0.145816	1.06535	7	2	0.14293	1.07735
supramolecular fiber organization	GO:0097435	7	2	0.145816	1.06535	7	1	0.511668	0.3842
epithelial structure maintenance	GO:0010669	7	2	0.145816	1.06535	7	2	0.14293	1.07735
regulation of glycogen biosynthetic process	GO:0005979	7	2	0.145816	1.06535	7	2	0.14293	1.07735
progesterone receptor signaling pathway	GO:0050847	7	2	0.145816	1.06535	7	2	0.14293	1.07735
negative regulation of proteasomal protein catabolic process	GO:1901799	7	2	0.145816	1.06535	6	2	0.108892	1.2315
regulation of response to DNA damage stimulus	GO:2001020	7	2	0.145816	1.06535	7	2	0.14293	1.07735
triglyceride biosynthetic process	GO:0019432	7	2	0.145816	1.06535	7	1	0.511668	0.3842
exogenous drug catabolic process	GO:0042738	7	2	0.145816	1.06535	7	2	0.14293	1.07735
cell fate specification	GO:0001708	7	2	0.145816	1.06535	7	2	0.14293	1.07735
protein targeting to ER	GO:0045047	7	2	0.145816	1.06535	6	1	0.458991	0.53835
lens fiber cell differentiation	GO:0070306	7	2	0.145816	1.06535	7	2	0.14293	1.07735
regulation of attachment of spindle microtubules to kinetochore	GO:0051988	7	2	0.145816	1.06535	7	2	0.14293	1.07735
ribosomal large subunit export from nucleus	GO:0000055	7	2	0.145816	1.06535	7	3	0.0237945	1.48281
substrate-dependent cell migration, cell extension	GO:0006930	7	2	0.145816	1.06535	7	3	0.0237945	1.48281
negative regulation of protein localization to nucleus	GO:1900181	7	2	0.145816	1.06535	7	2	0.14293	1.07735
exonucleolytic trimming to generate mature 3'-end of 5.8S rRNA from tricistronic rRNA transcript (SSU-rRNA, 5.8S rRNA, LSU-rRNA)	GO:0000467	7	2	0.145816	1.06535	7	2	0.14293	1.07735
negative regulation of organ growth	GO:0046621	7	2	0.145816	1.06535	8	2	0.178786	0.943815
mast cell degranulation	GO:0043303	7	2	0.145816	1.06535	8	2	0.178786	0.943815
activation of NF-kappaB-inducing kinase activity	GO:0007250	7	2	0.145816	1.06535	5	0	1	#NUM!
inflammatory response to antigenic stimulus	GO:0002437	7	2	0.145816	1.06535	7	2	0.14293	1.07735
amyloid fibril formation	GO:1990000	7	2	0.145816	1.06535	7	2	0.14293	1.07735
negative regulation of phosphatidylinositol 3-kinase signaling	GO:0014067	7	2	0.145816	1.06535	7	3	0.0237945	1.48281
ER overload response	GO:0006983	7	2	0.145816	1.06535	7	2	0.14293	1.07735
positive regulation of RNA polymerase II transcriptional preinitiation complex assembly	GO:0045899	7	2	0.145816	1.06535	7	2	0.14293	1.07735
3'-UTR-mediated mRNA destabilization	GO:0061158	7	2	0.145816	1.06535	7	2	0.14293	1.07735
positive regulation of methylation-dependent chromatin silencing	GO:0090309	7	2	0.145816	1.06535	7	2	0.14293	1.07735
seminiferous tubule development	GO:0072520	7	2	0.145816	1.06535	7	2	0.14293	1.07735
astral microtubule organization	GO:0030953	7	2	0.145816	1.06535	7	2	0.14293	1.07735
regulation of cell shape	GO:0008360	89	13	0.148451	0.394424	87	14	0.06496	0.503259
muscle organ development	GO:0007517	50	8	0.149431	0.48553	49	6	0.472165	0.230049
chemotaxis	GO:0006935	35	6	0.150482	0.554523	37	6	0.167537	0.510951
cell-matrix adhesion	GO:0007160	35	6	0.150482	0.554523	36	5	0.391441	0.356029
regulation of JNK cascade	GO:0046328	14	3	0.152942	0.777666	14	3	0.148982	0.789665
negative regulation of release of cytochrome c from mitochondria	GO:0090201	14	3	0.152942	0.777666	14	3	0.148982	0.789665
regulation of long-term neuronal synaptic plasticity	GO:0048169	14	3	0.152942	0.777666	14	2	0.639741	0.3842
vesicle docking	GO:0048278	14	3	0.152942	0.777666	14	3	0.148982	0.789665
bone development	GO:0060348	14	3	0.152942	0.777666	14	3	0.148982	0.789665
response to cocaine	GO:0042220	14	3	0.152942	0.777666	13	3	0.125688	0.863773
negative regulation of myeloid cell differentiation	GO:0045638	14	3	0.152942	0.777666	15	2	0.651579	0.315207
negative regulation of epithelial to mesenchymal transition	GO:0010719	14	3	0.152942	0.777666	14	2	0.639741	0.3842
iron ion homeostasis	GO:0055072	14	3	0.152942	0.777666	17	3	0.225467	0.595509
mitotic chromosome condensation	GO:0007076	14	3	0.152942	0.777666	12	2	0.328508	0.53835
regulation of focal adhesion assembly	GO:0051893	14	3	0.152942	0.777666	14	3	0.148982	0.789665
antigen processing and presentation of exogenous peptide antigen via MHC class II	GO:0019886	69	3	0.153893	-0.817383	70	3	0.154244	-0.819773
regulation of hematopoietic stem cell differentiation	GO:1902036	51	8	0.156645	0.465727	51	8	0.152364	0.477726
response to endoplasmic reticulum stress	GO:0034976	51	8	0.156645	0.465727	49	7	0.326316	0.3842
positive regulation of peptidyl-serine phosphorylation	GO:0033138	51	8	0.156645	0.465727	51	8	0.152364	0.477726
anatomical structure morphogenesis	GO:0009653	36	6	0.161065	0.526352	33	8	0.0118637	0.913044
glutamate secretion	GO:0014047	24	0	0.163135	#NUM!	23	0	0.16075	#NUM!
potassium ion transport	GO:0006813	24	0	0.163135	#NUM!	24	1	0.724755	-0.847944
multicellular organism growth	GO:0035264	52	8	0.164565	0.446309	52	7	0.345002	0.324776
ion transmembrane transport	GO:0034220	54	2	0.167178	-0.977726	53	3	0.48193	-0.54157
response to organic cyclic compound	GO:0014070	25	0	0.167308	#NUM!	25	0	0.166126	#NUM!
retinoid metabolic process	GO:0001523	25	0	0.167308	#NUM!	26	0	0.171434	#NUM!
odontogenesis of dentin-containing tooth	GO:0042475	25	0	0.167308	#NUM!	24	1	0.724755	-0.847944
negative regulation of I-kappaB kinase/NF-kappaB signaling	GO:0043124	26	5	0.173197	0.669453	28	4	0.344225	0.3842
tRNA export from nucleus	GO:0006409	26	5	0.173197	0.669453	26	5	0.101906	0.681451
cell death	GO:0008219	26	5	0.173197	0.669453	27	3	0.742557	0.132885
positive regulation of blood vessel endothelial cell migration	GO:0043536	26	5	0.173197	0.669453	24	4	0.285498	0.53835
protein folding	GO:0006457	100	14	0.173573	0.351998	100	16	0.0405284	0.497528
cellular response to leukemia inhibitory factor	GO:1990830	57	9	0.173958	0.472284	54	8	0.242227	0.420567
G2/M transition of mitotic cell cycle	GO:0000086	101	14	0.176886	0.342048	102	14	0.176328	0.344194
microtubule-based movement	GO:0007018	40	1	0.1772	-1.37077	38	2	0.579252	-0.614329
ubiquitin-dependent protein catabolic process via the multivesicular body sorting pathway	GO:0043162	15	3	0.177986	0.708673	15	3	0.17352	0.720672
neurotrophin TRK receptor signaling pathway	GO:0048011	15	3	0.177986	0.708673	15	3	0.17352	0.720672
positive regulation of cell-matrix adhesion	GO:0001954	15	3	0.177986	0.708673	16	3	0.199086	0.656133
protein homotrimerization	GO:0070207	15	3	0.177986	0.708673	16	3	0.199086	0.656133
B cell activation	GO:0042113	15	3	0.177986	0.708673	15	2	0.651579	0.315207
positive regulation of endocytosis	GO:0045807	15	3	0.177986	0.708673	15	3	0.17352	0.720672
neural tube development	GO:0021915	15	3	0.177986	0.708673	14	2	0.639741	0.3842
receptor clustering	GO:0043113	15	3	0.177986	0.708673	15	2	0.651579	0.315207
brain morphogenesis	GO:0048854	15	3	0.177986	0.708673	15	3	0.17352	0.720672
DNA-dependent DNA replication	GO:0006261	15	3	0.177986	0.708673	14	2	0.639741	0.3842
positive regulation of apoptotic signaling pathway	GO:2001235	15	3	0.177986	0.708673	15	3	0.17352	0.720672
placenta development	GO:0001890	15	3	0.177986	0.708673	15	3	0.17352	0.720672
positive regulation of proteolysis	GO:0045862	15	3	0.177986	0.708673	16	4	0.0627365	0.943815
megakaryocyte development	GO:0035855	15	3	0.177986	0.708673	15	2	0.651579	0.315207
glutathione derivative biosynthetic process	GO:1901687	15	3	0.177986	0.708673	15	3	0.17352	0.720672
SRP-dependent cotranslational protein targeting to membrane	GO:0006614	77	11	0.179293	0.372201	74	9	0.431593	0.223269
cellular response to cytokine stimulus	GO:0071345	27	5	0.180686	0.631712	27	5	0.178338	0.643711
cellular response to growth factor stimulus	GO:0071363	27	5	0.180686	0.631712	29	5	0.196492	0.572252
receptor internalization	GO:0031623	27	5	0.180686	0.631712	27	5	0.178338	0.643711
learning or memory	GO:0007611	27	5	0.180686	0.631712	29	8	0.00518994	1.04226
cell chemotaxis	GO:0060326	27	5	0.180686	0.631712	28	7	0.0153697	0.943815
low-density lipoprotein particle receptor catabolic process	GO:0032802	8	2	0.182258	0.931817	8	2	0.178786	0.943815
positive regulation of dendrite development	GO:1900006	8	2	0.182258	0.931817	8	2	0.178786	0.943815
natural killer cell mediated cytotoxicity	GO:0042267	8	2	0.182258	0.931817	8	2	0.178786	0.943815
histone phosphorylation	GO:0016572	8	2	0.182258	0.931817	8	2	0.178786	0.943815
tube formation	GO:0035148	8	2	0.182258	0.931817	7	1	0.511668	0.3842
metaphase plate congression	GO:0051310	8	2	0.182258	0.931817	8	2	0.178786	0.943815
natural killer cell activation	GO:0030101	8	2	0.182258	0.931817	9	3	0.0492906	1.2315
positive regulation of neuroblast proliferation	GO:0002052	8	2	0.182258	0.931817	8	2	0.178786	0.943815
negative regulation of toll-like receptor signaling pathway	GO:0034122	8	2	0.182258	0.931817	8	2	0.178786	0.943815
positive regulation of cellular senescence	GO:2000774	8	2	0.182258	0.931817	8	2	0.178786	0.943815
negative regulation of cell size	GO:0045792	8	2	0.182258	0.931817	8	2	0.178786	0.943815
negative regulation of protein sumoylation	GO:0033234	8	2	0.182258	0.931817	8	2	0.178786	0.943815
protein localization to microtubule	GO:0035372	8	2	0.182258	0.931817	8	2	0.178786	0.943815
positive regulation of cell size	GO:0045793	8	2	0.182258	0.931817	8	2	0.178786	0.943815
cellular response to oxidised low-density lipoprotein particle stimulus	GO:0140052	8	2	0.182258	0.931817	8	2	0.178786	0.943815
anatomical structure development	GO:0048856	8	2	0.182258	0.931817	9	2	0.215785	0.826032
negative regulation of cardiac muscle hypertrophy	GO:0010614	8	2	0.182258	0.931817	7	2	0.14293	1.07735
response to arsenic-containing substance	GO:0046685	8	2	0.182258	0.931817	8	2	0.178786	0.943815
positive regulation of lipid biosynthetic process	GO:0046889	8	2	0.182258	0.931817	8	3	0.0353624	1.34928
negative regulation of substrate adhesion-dependent cell spreading	GO:1900025	8	2	0.182258	0.931817	8	2	0.178786	0.943815
positive regulation of sprouting angiogenesis	GO:1903672	8	2	0.182258	0.931817	8	2	0.178786	0.943815
positive regulation of transcription from RNA polymerase II promoter in response to endoplasmic reticulum stress	GO:1990440	8	2	0.182258	0.931817	8	2	0.178786	0.943815
protein maturation	GO:0051604	8	2	0.182258	0.931817	9	1	0.602152	0.132885
positive regulation of protein acetylation	GO:1901985	8	2	0.182258	0.931817	8	2	0.178786	0.943815
muscle structure development	GO:0061061	8	2	0.182258	0.931817	8	2	0.178786	0.943815
positive regulation of reactive oxygen species biosynthetic process	GO:1903428	8	2	0.182258	0.931817	7	1	0.511668	0.3842
mitotic G1 DNA damage checkpoint	GO:0031571	8	2	0.182258	0.931817	7	1	0.511668	0.3842
dendrite extension	GO:0097484	8	2	0.182258	0.931817	8	2	0.178786	0.943815
protein localization to lysosome	GO:0061462	8	2	0.182258	0.931817	8	2	0.178786	0.943815
protein import into peroxisome matrix	GO:0016558	8	2	0.182258	0.931817	8	2	0.178786	0.943815
negative regulation of tumor necrosis factor-mediated signaling pathway	GO:0010804	8	2	0.182258	0.931817	9	2	0.215785	0.826032
entry of bacterium into host cell	GO:0035635	8	2	0.182258	0.931817	8	2	0.178786	0.943815
cytoplasmic sequestering of transcription factor	GO:0042994	8	2	0.182258	0.931817	9	4	0.00750596	1.51918
protein kinase A signaling	GO:0010737	8	2	0.182258	0.931817	8	2	0.178786	0.943815
mitochondrial electron transport, ubiquinol to cytochrome c	GO:0006122	8	2	0.182258	0.931817	8	1	0.559222	0.250668
iron ion transport	GO:0006826	8	2	0.182258	0.931817	8	2	0.178786	0.943815
receptor catabolic process	GO:0032801	8	2	0.182258	0.931817	8	2	0.178786	0.943815
phototransduction	GO:0007602	8	2	0.182258	0.931817	6	1	0.458991	0.53835
positive regulation of protein ubiquitination	GO:0031398	59	9	0.182411	0.437798	59	8	0.275695	0.332014
neuron migration	GO:0001764	59	9	0.182411	0.437798	60	9	0.184072	0.43299
Cdc42 protein signal transduction	GO:0032488	2	1	0.187237	1.62496	2	1	0.185118	1.63696
morphogenesis of an epithelial fold	GO:0060571	2	1	0.187237	1.62496	2	1	0.185118	1.63696
negative regulation of telomeric D-loop disassembly	GO:1905839	2	1	0.187237	1.62496	2	1	0.185118	1.63696
regulation of lipid transport by positive regulation of transcription from RNA polymerase II promoter	GO:0072369	2	1	0.187237	1.62496	2	1	0.185118	1.63696
negative regulation of microtubule polymerization or depolymerization	GO:0031111	2	1	0.187237	1.62496	2	1	0.185118	1.63696
regulation of translational termination	GO:0006449	2	1	0.187237	1.62496	2	1	0.185118	1.63696
regulation of DNA replication origin binding	GO:1902595	2	1	0.187237	1.62496	1	1	0.0972851	2.33011
motor neuron migration	GO:0097475	2	1	0.187237	1.62496	2	1	0.185118	1.63696
sarcomerogenesis	GO:0048769	2	1	0.187237	1.62496	2	1	0.185118	1.63696
negative regulation of protein homotetramerization	GO:1901094	2	1	0.187237	1.62496	2	1	0.185118	1.63696
negative regulation of cerebellar granule cell precursor proliferation	GO:0021941	2	1	0.187237	1.62496	2	1	0.185118	1.63696
smooth muscle cell-matrix adhesion	GO:0061302	2	1	0.187237	1.62496	2	1	0.185118	1.63696
epithelial cell migration	GO:0010631	2	1	0.187237	1.62496	3	2	0.0265217	1.92464
leading strand elongation	GO:0006272	2	1	0.187237	1.62496	2	1	0.185118	1.63696
regulation of translational initiation by eIF2 alpha dephosphorylation	GO:0036496	2	1	0.187237	1.62496	2	1	0.185118	1.63696
positive regulation of oxidoreductase activity	GO:0051353	2	1	0.187237	1.62496	2	1	0.185118	1.63696
positive regulation of natural killer cell cytokine production	GO:0002729	2	1	0.187237	1.62496	2	1	0.185118	1.63696
positive regulation of organelle organization	GO:0010638	2	1	0.187237	1.62496	2	1	0.185118	1.63696
centriole assembly	GO:0098534	2	1	0.187237	1.62496	2	1	0.185118	1.63696
walking behavior	GO:0090659	2	1	0.187237	1.62496	2	1	0.185118	1.63696
negative regulation of cellular glucuronidation	GO:2001030	2	1	0.187237	1.62496	2	1	0.185118	1.63696
protein O-linked fucosylation	GO:0036066	2	1	0.187237	1.62496	1	0	1	#NUM!
pre-miRNA export from nucleus	GO:0035281	2	1	0.187237	1.62496	2	1	0.185118	1.63696
cerebellar neuron development	GO:0098749	2	1	0.187237	1.62496	2	1	0.185118	1.63696
regulation of lipid transport by negative regulation of transcription from RNA polymerase II promoter	GO:0072368	2	1	0.187237	1.62496	2	1	0.185118	1.63696
retinal blood vessel morphogenesis	GO:0061304	2	1	0.187237	1.62496	1	0	1	#NUM!
dermatan sulfate biosynthetic process	GO:0030208	2	1	0.187237	1.62496	2	1	0.185118	1.63696
myelin maintenance	GO:0043217	2	1	0.187237	1.62496	2	1	0.185118	1.63696
cardiac neural crest cell development involved in heart development	GO:0061308	2	1	0.187237	1.62496	2	1	0.185118	1.63696
response to vitamin	GO:0033273	2	1	0.187237	1.62496	2	1	0.185118	1.63696
positive regulation of follicle-stimulating hormone secretion	GO:0046881	2	1	0.187237	1.62496	2	1	0.185118	1.63696
inner cell mass cell differentiation	GO:0001826	2	1	0.187237	1.62496	2	1	0.185118	1.63696
dendrite regeneration	GO:0031104	2	1	0.187237	1.62496	2	1	0.185118	1.63696
sympathetic neuron projection extension	GO:0097490	2	1	0.187237	1.62496	2	1	0.185118	1.63696
regulation of chloride transport	GO:2001225	2	1	0.187237	1.62496	1	1	0.0972851	2.33011
positive regulation of epidermis development	GO:0045684	2	1	0.187237	1.62496	2	1	0.185118	1.63696
medium-chain fatty acid biosynthetic process	GO:0051792	2	1	0.187237	1.62496	1	0	1	#NUM!
regulation of B cell apoptotic process	GO:0002902	2	1	0.187237	1.62496	2	1	0.185118	1.63696
spliceosomal complex disassembly	GO:0000390	2	1	0.187237	1.62496	2	1	0.185118	1.63696
response to fibroblast growth factor	GO:0071774	2	1	0.187237	1.62496	1	1	0.0972851	2.33011
left ventricular cardiac muscle tissue morphogenesis	GO:0003220	2	1	0.187237	1.62496	2	1	0.185118	1.63696
regulation of relaxation of cardiac muscle	GO:1901897	2	1	0.187237	1.62496	2	1	0.185118	1.63696
positive regulation of viral budding via host ESCRT complex	GO:1903774	2	1	0.187237	1.62496	2	1	0.185118	1.63696
positive regulation of platelet aggregation	GO:1901731	2	1	0.187237	1.62496	2	1	0.185118	1.63696
positive regulation of cyclin-dependent protein kinase activity	GO:1904031	2	1	0.187237	1.62496	2	1	0.185118	1.63696
prostate gland epithelium morphogenesis	GO:0060740	2	1	0.187237	1.62496	2	1	0.185118	1.63696
glucocorticoid metabolic process	GO:0008211	2	1	0.187237	1.62496	2	0	1	#NUM!
regulation of histone phosphorylation	GO:0033127	2	1	0.187237	1.62496	1	1	0.0972851	2.33011
positive regulation of hepatic stellate cell activation	GO:2000491	2	1	0.187237	1.62496	2	1	0.185118	1.63696
JUN phosphorylation	GO:0007258	2	1	0.187237	1.62496	2	1	0.185118	1.63696
negative regulation of T-helper 1 type immune response	GO:0002826	2	1	0.187237	1.62496	2	1	0.185118	1.63696
cGMP catabolic process	GO:0046069	2	1	0.187237	1.62496	2	0	1	#NUM!
zygotic specification of dorsal/ventral axis	GO:0007352	2	1	0.187237	1.62496	2	1	0.185118	1.63696
protein localization to perinuclear region of cytoplasm	GO:1905719	2	1	0.187237	1.62496	2	1	0.185118	1.63696
box C/D snoRNA 3'-end processing	GO:0000494	2	1	0.187237	1.62496	1	0	1	#NUM!
miRNA transport	GO:1990428	2	1	0.187237	1.62496	2	0	1	#NUM!
smooth muscle cell chemotaxis	GO:0071670	2	1	0.187237	1.62496	2	1	0.185118	1.63696
sphingosine-1-phosphate receptor signaling pathway	GO:0003376	2	1	0.187237	1.62496	2	1	0.185118	1.63696
pH reduction	GO:0045851	2	1	0.187237	1.62496	2	0	1	#NUM!
smoothened signaling pathway involved in dorsal/ventral neural tube patterning	GO:0060831	2	1	0.187237	1.62496	2	1	0.185118	1.63696
negative regulation of ER-associated ubiquitin-dependent protein catabolic process	GO:1903070	2	1	0.187237	1.62496	2	1	0.185118	1.63696
response to ether	GO:0045472	2	1	0.187237	1.62496	2	2	0.00945196	2.33011
selective autophagy	GO:0061912	2	1	0.187237	1.62496	2	1	0.185118	1.63696
negative regulation of signaling receptor activity	GO:2000272	2	1	0.187237	1.62496	2	1	0.185118	1.63696
mammary gland morphogenesis	GO:0060443	2	1	0.187237	1.62496	2	0	1	#NUM!
negative regulation of sequestering of triglyceride	GO:0010891	2	1	0.187237	1.62496	2	1	0.185118	1.63696
anterograde axonal transport of mitochondrion	GO:0098957	2	1	0.187237	1.62496	2	1	0.185118	1.63696
negative regulation of cellular response to insulin stimulus	GO:1900077	2	1	0.187237	1.62496	2	1	0.185118	1.63696
response to insulin-like growth factor stimulus	GO:1990418	2	1	0.187237	1.62496	2	1	0.185118	1.63696
thigmotaxis	GO:0001966	2	1	0.187237	1.62496	2	1	0.185118	1.63696
positive regulation of cardiac muscle tissue development	GO:0055025	2	1	0.187237	1.62496	2	1	0.185118	1.63696
regulation of pathway-restricted SMAD protein phosphorylation	GO:0060393	2	1	0.187237	1.62496	2	1	0.185118	1.63696
regulation of glucocorticoid metabolic process	GO:0031943	2	1	0.187237	1.62496	2	0	1	#NUM!
metanephric mesenchymal cell proliferation involved in metanephros development	GO:0072136	2	1	0.187237	1.62496	2	1	0.185118	1.63696
negative regulation of response to oxidative stress	GO:1902883	2	1	0.187237	1.62496	2	0	1	#NUM!
regulation of cysteine-type endopeptidase activity	GO:2000116	2	1	0.187237	1.62496	2	1	0.185118	1.63696
embryonic neurocranium morphogenesis	GO:0048702	2	1	0.187237	1.62496	2	1	0.185118	1.63696
positive regulation of TRAIL-activated apoptotic signaling pathway	GO:1903984	2	1	0.187237	1.62496	2	1	0.185118	1.63696
forebrain morphogenesis	GO:0048853	2	1	0.187237	1.62496	2	1	0.185118	1.63696
regulation of TORC1 signaling	GO:1903432	2	1	0.187237	1.62496	1	0	1	#NUM!
androgen biosynthetic process	GO:0006702	2	1	0.187237	1.62496	2	1	0.185118	1.63696
cerebellum structural organization	GO:0021589	2	1	0.187237	1.62496	2	1	0.185118	1.63696
epithelial cell proliferation involved in mammary gland duct elongation	GO:0060750	2	1	0.187237	1.62496	2	1	0.185118	1.63696
negative regulation of Arp2/3 complex-mediated actin nucleation	GO:0034316	2	1	0.187237	1.62496	2	0	1	#NUM!
phosphatidylinositol 5-phosphate metabolic process	GO:1904562	2	1	0.187237	1.62496	2	1	0.185118	1.63696
glandular epithelial cell development	GO:0002068	2	1	0.187237	1.62496	2	1	0.185118	1.63696
dendritic cell migration	GO:0036336	2	1	0.187237	1.62496	2	2	0.00945196	2.33011
positive regulation of satellite cell activation involved in skeletal muscle regeneration	GO:0014718	2	1	0.187237	1.62496	2	1	0.185118	1.63696
aldehyde catabolic process	GO:0046185	2	1	0.187237	1.62496	2	1	0.185118	1.63696
regulation of intraciliary retrograde transport	GO:1905799	2	1	0.187237	1.62496	1	0	1	#NUM!
positive regulation of interferon-gamma secretion	GO:1902715	2	1	0.187237	1.62496	2	1	0.185118	1.63696
positive regulation of late endosome to lysosome transport	GO:1902824	2	1	0.187237	1.62496	2	1	0.185118	1.63696
regulation of response to osmotic stress	GO:0047484	2	1	0.187237	1.62496	2	1	0.185118	1.63696
DNA conformation change	GO:0071103	2	1	0.187237	1.62496	2	1	0.185118	1.63696
regulation of mast cell activation	GO:0033003	2	1	0.187237	1.62496	2	1	0.185118	1.63696
positive regulation of endothelial cell chemotaxis to fibroblast growth factor	GO:2000546	2	1	0.187237	1.62496	2	1	0.185118	1.63696
sympathetic neuron projection guidance	GO:0097491	2	1	0.187237	1.62496	2	1	0.185118	1.63696
positive regulation of epidermal cell differentiation	GO:0045606	2	1	0.187237	1.62496	1	0	1	#NUM!
organelle assembly	GO:0070925	2	1	0.187237	1.62496	2	1	0.185118	1.63696
cGMP metabolic process	GO:0046068	2	1	0.187237	1.62496	2	0	1	#NUM!
recycling endosome to Golgi transport	GO:0071955	2	1	0.187237	1.62496	1	0	1	#NUM!
regulation of cell-cell adhesion mediated by integrin	GO:0033632	2	1	0.187237	1.62496	2	0	1	#NUM!
negative regulation of interleukin-23 production	GO:0032707	2	1	0.187237	1.62496	2	1	0.185118	1.63696
endothelial cell-matrix adhesion	GO:0090673	2	1	0.187237	1.62496	2	1	0.185118	1.63696
sulfate transport	GO:0008272	2	1	0.187237	1.62496	2	1	0.185118	1.63696
regulation of developmental growth	GO:0048638	2	1	0.187237	1.62496	2	1	0.185118	1.63696
negative regulation of protein metabolic process	GO:0051248	2	1	0.187237	1.62496	2	1	0.185118	1.63696
exocyst localization	GO:0051601	2	1	0.187237	1.62496	2	1	0.185118	1.63696
positive regulation of metalloendopeptidase activity	GO:1904685	2	1	0.187237	1.62496	2	1	0.185118	1.63696
positive regulation of endoplasmic reticulum unfolded protein response	GO:1900103	2	1	0.187237	1.62496	2	1	0.185118	1.63696
negative regulation of protein acetylation	GO:1901984	2	1	0.187237	1.62496	2	1	0.185118	1.63696
actin filament branching	GO:0090135	2	1	0.187237	1.62496	2	1	0.185118	1.63696
RNA polymerase I preinitiation complex assembly	GO:0001188	2	1	0.187237	1.62496	1	0	1	#NUM!
rhythmic synaptic transmission	GO:0060024	2	1	0.187237	1.62496	2	1	0.185118	1.63696
immunoglobulin production	GO:0002377	2	1	0.187237	1.62496	2	1	0.185118	1.63696
positive regulation of protein deubiquitination	GO:1903003	2	1	0.187237	1.62496	2	0	1	#NUM!
inositol metabolic process	GO:0006020	2	1	0.187237	1.62496	2	0	1	#NUM!
positive regulation of protein glycosylation	GO:0060050	2	1	0.187237	1.62496	2	1	0.185118	1.63696
leukocyte chemotaxis involved in inflammatory response	GO:0002232	2	1	0.187237	1.62496	1	1	0.0972851	2.33011
evasion or tolerance of host defenses by virus	GO:0019049	2	1	0.187237	1.62496	2	1	0.185118	1.63696
response to sucrose	GO:0009744	2	1	0.187237	1.62496	3	1	0.264416	1.2315
establishment of synaptic specificity at neuromuscular junction	GO:0007529	2	1	0.187237	1.62496	2	1	0.185118	1.63696
alanyl-tRNA aminoacylation	GO:0006419	2	1	0.187237	1.62496	2	1	0.185118	1.63696
positive regulation of cysteine-type endopeptidase activity	GO:2001056	2	1	0.187237	1.62496	2	1	0.185118	1.63696
toll-like receptor TLR6:TLR2 signaling pathway	GO:0038124	2	1	0.187237	1.62496	2	1	0.185118	1.63696
pro-B cell differentiation	GO:0002328	2	1	0.187237	1.62496	2	1	0.185118	1.63696
regulation of RNA polymerase II transcriptional preinitiation complex assembly	GO:0045898	2	1	0.187237	1.62496	2	1	0.185118	1.63696
regulation of organelle transport along microtubule	GO:1902513	2	1	0.187237	1.62496	1	1	0.0972851	2.33011
negative regulation of phosphatidylinositol 3-kinase activity	GO:0043553	2	1	0.187237	1.62496	2	1	0.185118	1.63696
choline transport	GO:0015871	2	1	0.187237	1.62496	2	1	0.185118	1.63696
positive regulation of histone H3-K9 trimethylation	GO:1900114	2	1	0.187237	1.62496	2	0	1	#NUM!
metanephric comma-shaped body morphogenesis	GO:0072278	2	1	0.187237	1.62496	2	1	0.185118	1.63696
positive regulation of bicellular tight junction assembly	GO:1903348	2	1	0.187237	1.62496	2	0	1	#NUM!
establishment of blood-nerve barrier	GO:0008065	2	1	0.187237	1.62496	2	1	0.185118	1.63696
cold acclimation	GO:0009631	2	1	0.187237	1.62496	2	1	0.185118	1.63696
positive regulation of anion channel activity	GO:1901529	2	1	0.187237	1.62496	2	1	0.185118	1.63696
regulation of cardiac muscle cell proliferation	GO:0060043	2	1	0.187237	1.62496	2	1	0.185118	1.63696
establishment of protein localization to telomere	GO:0070200	2	1	0.187237	1.62496	3	1	0.264416	1.2315
renal artery morphogenesis	GO:0061441	2	1	0.187237	1.62496	2	1	0.185118	1.63696
positive regulation of growth factor dependent skeletal muscle satellite cell proliferation	GO:1902728	2	1	0.187237	1.62496	2	1	0.185118	1.63696
histone H3-R2 methylation	GO:0034970	2	1	0.187237	1.62496	2	1	0.185118	1.63696
glutamate catabolic process to 2-oxoglutarate	GO:0019551	2	1	0.187237	1.62496	2	1	0.185118	1.63696
acetate biosynthetic process	GO:0019413	2	1	0.187237	1.62496	2	1	0.185118	1.63696
negative regulation of ribosome biogenesis	GO:0090071	2	1	0.187237	1.62496	2	1	0.185118	1.63696
metaphase/anaphase transition of mitotic cell cycle	GO:0007091	2	1	0.187237	1.62496	2	1	0.185118	1.63696
response to stilbenoid	GO:0035634	2	1	0.187237	1.62496	2	1	0.185118	1.63696
negative regulation of immature T cell proliferation in thymus	GO:0033088	2	1	0.187237	1.62496	2	1	0.185118	1.63696
positive regulation of tight junction disassembly	GO:1905075	2	1	0.187237	1.62496	2	1	0.185118	1.63696
formation of primary germ layer	GO:0001704	2	1	0.187237	1.62496	1	0	1	#NUM!
basal dendrite arborization	GO:0150020	2	1	0.187237	1.62496	2	1	0.185118	1.63696
negative regulation of fatty acid metabolic process	GO:0045922	2	1	0.187237	1.62496	2	1	0.185118	1.63696
negative regulation of toll-like receptor 3 signaling pathway	GO:0034140	2	1	0.187237	1.62496	2	1	0.185118	1.63696
terminal button organization	GO:0072553	2	1	0.187237	1.62496	2	1	0.185118	1.63696
positive regulation of heparan sulfate proteoglycan biosynthetic process	GO:0010909	2	1	0.187237	1.62496	2	1	0.185118	1.63696
positive regulation of leukocyte proliferation	GO:0070665	2	1	0.187237	1.62496	2	1	0.185118	1.63696
positive regulation of centriole replication	GO:0046601	2	1	0.187237	1.62496	2	1	0.185118	1.63696
reelin-mediated signaling pathway	GO:0038026	2	1	0.187237	1.62496	2	1	0.185118	1.63696
negative regulation of T-helper 17 cell differentiation	GO:2000320	2	1	0.187237	1.62496	3	2	0.0265217	1.92464
regulation of lipid transport	GO:0032368	2	1	0.187237	1.62496	1	0	1	#NUM!
negative regulation of cardiac muscle tissue regeneration	GO:1905179	2	1	0.187237	1.62496	2	1	0.185118	1.63696
negative regulation of type B pancreatic cell development	GO:2000077	2	1	0.187237	1.62496	2	1	0.185118	1.63696
glomerular filtration	GO:0003094	2	1	0.187237	1.62496	1	0	1	#NUM!
positive regulation of sodium-dependent phosphate transport	GO:2000120	2	1	0.187237	1.62496	2	1	0.185118	1.63696
negative regulation of cell proliferation involved in contact inhibition	GO:0060244	2	1	0.187237	1.62496	2	1	0.185118	1.63696
spermidine acetylation	GO:0032918	2	1	0.187237	1.62496	2	1	0.185118	1.63696
histone glutamine methylation	GO:1990258	2	1	0.187237	1.62496	1	0	1	#NUM!
cellular response to UV-C	GO:0071494	2	1	0.187237	1.62496	2	1	0.185118	1.63696
negative regulation of adaptive immune response	GO:0002820	2	1	0.187237	1.62496	2	2	0.00945196	2.33011
cell cycle G2/M phase transition	GO:0044839	2	1	0.187237	1.62496	1	1	0.0972851	2.33011
4-hydroxyproline metabolic process	GO:0019471	2	1	0.187237	1.62496	2	0	1	#NUM!
positive regulation of skeletal muscle tissue regeneration	GO:0043415	2	1	0.187237	1.62496	2	0	1	#NUM!
propionate biosynthetic process	GO:0019542	2	1	0.187237	1.62496	2	1	0.185118	1.63696
cellular response to diacyl bacterial lipopeptide	GO:0071726	2	1	0.187237	1.62496	2	1	0.185118	1.63696
metanephric glomerular capillary formation	GO:0072277	2	1	0.187237	1.62496	2	1	0.185118	1.63696
cellular pigment accumulation	GO:0043482	2	1	0.187237	1.62496	1	0	1	#NUM!
positive regulation of phosphatase activity	GO:0010922	2	1	0.187237	1.62496	2	1	0.185118	1.63696
membrane bending	GO:0097753	2	1	0.187237	1.62496	2	1	0.185118	1.63696
generation of catalytic spliceosome for first transesterification step	GO:0000349	2	1	0.187237	1.62496	2	1	0.185118	1.63696
3'-phosphoadenosine 5'-phosphosulfate biosynthetic process	GO:0050428	2	1	0.187237	1.62496	2	1	0.185118	1.63696
recruitment of 3'-end processing factors to RNA polymerase II holoenzyme complex	GO:0034402	2	1	0.187237	1.62496	2	1	0.185118	1.63696
response to cholecystokinin	GO:0061847	2	1	0.187237	1.62496	2	1	0.185118	1.63696
positive regulation of peptide hormone secretion	GO:0090277	2	1	0.187237	1.62496	2	1	0.185118	1.63696
regulation of retinal ganglion cell axon guidance	GO:0090259	2	1	0.187237	1.62496	2	1	0.185118	1.63696
apoptotic process involved in development	GO:1902742	2	1	0.187237	1.62496	2	1	0.185118	1.63696
zonula adherens maintenance	GO:0045218	2	1	0.187237	1.62496	2	1	0.185118	1.63696
anterior head development	GO:0097065	2	1	0.187237	1.62496	2	0	1	#NUM!
meiotic recombination checkpoint	GO:0051598	2	1	0.187237	1.62496	2	1	0.185118	1.63696
otic vesicle development	GO:0071599	2	1	0.187237	1.62496	3	0	1	#NUM!
response to manganese-induced endoplasmic reticulum stress	GO:1990737	2	1	0.187237	1.62496	1	1	0.0972851	2.33011
cellular response to light stimulus	GO:0071482	2	1	0.187237	1.62496	1	0	1	#NUM!
negative regulation of mesenchymal to epithelial transition involved in metanephros morphogenesis	GO:0003340	2	1	0.187237	1.62496	2	1	0.185118	1.63696
negative regulation of cyclin-dependent protein kinase activity	GO:1904030	2	1	0.187237	1.62496	2	1	0.185118	1.63696
suppression by virus of host apoptotic process	GO:0019050	2	1	0.187237	1.62496	2	1	0.185118	1.63696
regulation of myeloid cell apoptotic process	GO:0033032	2	1	0.187237	1.62496	2	1	0.185118	1.63696
establishment or maintenance of apical/basal cell polarity	GO:0035088	2	1	0.187237	1.62496	2	1	0.185118	1.63696
regulation of respiratory burst	GO:0060263	2	1	0.187237	1.62496	3	1	0.264416	1.2315
regulation of microglial cell activation	GO:1903978	2	1	0.187237	1.62496	2	1	0.185118	1.63696
positive regulation of determination of dorsal identity	GO:2000017	2	1	0.187237	1.62496	2	1	0.185118	1.63696
tRNA wobble adenosine to inosine editing	GO:0002100	2	1	0.187237	1.62496	2	1	0.185118	1.63696
proprioception	GO:0019230	2	1	0.187237	1.62496	2	0	1	#NUM!
post-embryonic hemopoiesis	GO:0035166	2	1	0.187237	1.62496	1	0	1	#NUM!
cholesterol import	GO:0070508	2	1	0.187237	1.62496	2	1	0.185118	1.63696
smooth endoplasmic reticulum calcium ion homeostasis	GO:0051563	2	1	0.187237	1.62496	2	1	0.185118	1.63696
canonical Wnt signaling pathway involved in positive regulation of epithelial to mesenchymal transition	GO:0044334	2	1	0.187237	1.62496	2	1	0.185118	1.63696
cellular glucuronidation	GO:0052695	2	1	0.187237	1.62496	2	1	0.185118	1.63696
sperm capacitation	GO:0048240	2	1	0.187237	1.62496	2	1	0.185118	1.63696
keratinocyte migration	GO:0051546	2	1	0.187237	1.62496	2	1	0.185118	1.63696
negative regulation of mRNA catabolic process	GO:1902373	2	1	0.187237	1.62496	1	0	1	#NUM!
positive regulation of CD8-positive, alpha-beta T cell differentiation	GO:0043378	2	1	0.187237	1.62496	2	1	0.185118	1.63696
transcription factor catabolic process	GO:0036369	2	1	0.187237	1.62496	2	1	0.185118	1.63696
protein localization to chromosome	GO:0034502	2	1	0.187237	1.62496	2	1	0.185118	1.63696
positive regulation of chaperone-mediated protein folding	GO:1903646	2	1	0.187237	1.62496	2	1	0.185118	1.63696
positive regulation of histone H3-K36 trimethylation	GO:2001255	2	1	0.187237	1.62496	2	1	0.185118	1.63696
regulation of cardiac muscle cell action potential	GO:0098901	2	1	0.187237	1.62496	2	1	0.185118	1.63696
snRNA import into nucleus	GO:0061015	2	1	0.187237	1.62496	2	1	0.185118	1.63696
sulfate assimilation	GO:0000103	2	1	0.187237	1.62496	1	0	1	#NUM!
VEGF-activated neuropilin signaling pathway	GO:0038190	2	1	0.187237	1.62496	2	1	0.185118	1.63696
positive regulation of melanocyte differentiation	GO:0045636	2	1	0.187237	1.62496	2	1	0.185118	1.63696
cellular response to sorbitol	GO:0072709	2	1	0.187237	1.62496	2	1	0.185118	1.63696
alkaloid catabolic process	GO:0009822	2	1	0.187237	1.62496	1	1	0.0972851	2.33011
positive regulation of microtubule plus-end binding	GO:1903033	2	1	0.187237	1.62496	2	1	0.185118	1.63696
oocyte development	GO:0048599	2	1	0.187237	1.62496	2	1	0.185118	1.63696
response to cycloheximide	GO:0046898	2	1	0.187237	1.62496	2	1	0.185118	1.63696
non-canonical Wnt signaling pathway via JNK cascade	GO:0038031	2	1	0.187237	1.62496	2	1	0.185118	1.63696
organelle disassembly	GO:1903008	2	1	0.187237	1.62496	1	0	1	#NUM!
regulation of Rap protein signal transduction	GO:0032487	2	1	0.187237	1.62496	2	1	0.185118	1.63696
multicellular organismal response to stress	GO:0033555	2	1	0.187237	1.62496	2	1	0.185118	1.63696
positive regulation of ubiquitin-dependent endocytosis	GO:2000397	2	1	0.187237	1.62496	2	1	0.185118	1.63696
steroid catabolic process	GO:0006706	2	1	0.187237	1.62496	2	1	0.185118	1.63696
cellular response to mineralocorticoid stimulus	GO:0071389	2	1	0.187237	1.62496	2	1	0.185118	1.63696
regulation of lipid storage	GO:0010883	2	1	0.187237	1.62496	2	1	0.185118	1.63696
positive regulation of keratinocyte apoptotic process	GO:1902174	2	1	0.187237	1.62496	2	1	0.185118	1.63696
positive regulation of cell migration by vascular endothelial growth factor signaling pathway	GO:0038089	2	1	0.187237	1.62496	1	0	1	#NUM!
regulation of cAMP-dependent protein kinase activity	GO:2000479	2	1	0.187237	1.62496	2	2	0.00945196	2.33011
guanylate kinase-associated protein clustering	GO:0097117	2	1	0.187237	1.62496	2	1	0.185118	1.63696
negative regulation by virus of viral protein levels in host cell	GO:0046725	2	1	0.187237	1.62496	2	1	0.185118	1.63696
membrane raft polarization	GO:0001766	2	1	0.187237	1.62496	2	0	1	#NUM!
aspartate biosynthetic process	GO:0006532	2	1	0.187237	1.62496	2	1	0.185118	1.63696
negative regulation of protein localization to centrosome	GO:1904780	2	1	0.187237	1.62496	2	1	0.185118	1.63696
protein maturation by [4Fe-4S] cluster transfer	GO:0106035	2	1	0.187237	1.62496	2	1	0.185118	1.63696
Norrin signaling pathway	GO:0110135	2	1	0.187237	1.62496	1	0	1	#NUM!
TRAIL-activated apoptotic signaling pathway	GO:0036462	2	1	0.187237	1.62496	2	1	0.185118	1.63696
negative regulation of membrane potential	GO:0045837	2	1	0.187237	1.62496	2	1	0.185118	1.63696
central nervous system neuron differentiation	GO:0021953	2	1	0.187237	1.62496	2	1	0.185118	1.63696
endoplasmic reticulum tubular network membrane organization	GO:1990809	2	1	0.187237	1.62496	2	1	0.185118	1.63696
behavioral response to nicotine	GO:0035095	2	1	0.187237	1.62496	1	1	0.0972851	2.33011
ventral trunk neural crest cell migration	GO:0036486	2	1	0.187237	1.62496	2	1	0.185118	1.63696
establishment of vesicle localization	GO:0051650	2	1	0.187237	1.62496	2	1	0.185118	1.63696
fucose metabolic process	GO:0006004	2	1	0.187237	1.62496	1	0	1	#NUM!
metal ion homeostasis	GO:0055065	2	1	0.187237	1.62496	2	0	1	#NUM!
negative regulation of meiotic nuclear division	GO:0045835	2	1	0.187237	1.62496	2	0	1	#NUM!
4-hydroxyproline catabolic process	GO:0019470	2	1	0.187237	1.62496	2	1	0.185118	1.63696
glutamate catabolic process to aspartate	GO:0019550	2	1	0.187237	1.62496	2	1	0.185118	1.63696
nuclear protein quality control by the ubiquitin-proteasome system	GO:0071630	2	1	0.187237	1.62496	2	1	0.185118	1.63696
intracellular protein transmembrane transport	GO:0065002	2	1	0.187237	1.62496	2	1	0.185118	1.63696
negative regulation of protein targeting to mitochondrion	GO:1903215	2	1	0.187237	1.62496	2	2	0.00945196	2.33011
cellular response to peptidoglycan	GO:0071224	2	1	0.187237	1.62496	2	1	0.185118	1.63696
regulation of action potential	GO:0098900	2	1	0.187237	1.62496	2	1	0.185118	1.63696
positive regulation of actin nucleation	GO:0051127	2	1	0.187237	1.62496	2	1	0.185118	1.63696
early endosome to recycling endosome transport	GO:0061502	2	1	0.187237	1.62496	1	0	1	#NUM!
negative regulation of male germ cell proliferation	GO:2000255	2	1	0.187237	1.62496	2	0	1	#NUM!
calcium-mediated signaling using extracellular calcium source	GO:0035585	2	1	0.187237	1.62496	2	1	0.185118	1.63696
positive regulation of epithelial cell proliferation involved in prostate gland development	GO:0060769	2	1	0.187237	1.62496	2	1	0.185118	1.63696
brain segmentation	GO:0035284	2	1	0.187237	1.62496	2	2	0.00945196	2.33011
negative regulation of hydrogen peroxide-mediated programmed cell death	GO:1901299	2	1	0.187237	1.62496	2	1	0.185118	1.63696
regulation of glycolytic process by positive regulation of transcription from RNA polymerase II promoter	GO:0072363	2	1	0.187237	1.62496	2	1	0.185118	1.63696
positive regulation of glycoprotein metabolic process	GO:1903020	2	1	0.187237	1.62496	2	1	0.185118	1.63696
negative regulation of transcription from RNA polymerase II promoter in response to UV-induced DNA damage	GO:0010768	2	1	0.187237	1.62496	2	1	0.185118	1.63696
regulation of intrinsic apoptotic signaling pathway by p53 class mediator	GO:1902253	2	1	0.187237	1.62496	2	1	0.185118	1.63696
regulation of definitive erythrocyte differentiation	GO:0010724	2	1	0.187237	1.62496	2	1	0.185118	1.63696
superior temporal gyrus development	GO:0071109	2	1	0.187237	1.62496	2	1	0.185118	1.63696
carboxylic acid metabolic process	GO:0019752	2	1	0.187237	1.62496	2	1	0.185118	1.63696
phototransduction, visible light	GO:0007603	2	1	0.187237	1.62496	1	1	0.0972851	2.33011
putrescine catabolic process	GO:0009447	2	1	0.187237	1.62496	2	1	0.185118	1.63696
positive regulation of organ growth	GO:0046622	2	1	0.187237	1.62496	2	1	0.185118	1.63696
peptide antigen transport	GO:0046968	2	1	0.187237	1.62496	2	1	0.185118	1.63696
positive regulation of DNA helicase activity	GO:1905776	2	1	0.187237	1.62496	2	1	0.185118	1.63696
positive regulation of cellular response to insulin stimulus	GO:1900078	2	1	0.187237	1.62496	1	0	1	#NUM!
long-chain fatty-acyl-CoA metabolic process	GO:0035336	2	1	0.187237	1.62496	2	1	0.185118	1.63696
positive regulation of interleukin-2 secretion	GO:1900042	2	1	0.187237	1.62496	2	1	0.185118	1.63696
regulation of oxidative stress-induced intrinsic apoptotic signaling pathway	GO:1902175	2	1	0.187237	1.62496	2	1	0.185118	1.63696
regulation of Fc receptor mediated stimulatory signaling pathway	GO:0060368	2	1	0.187237	1.62496	2	1	0.185118	1.63696
myoblast fate commitment	GO:0048625	2	1	0.187237	1.62496	2	1	0.185118	1.63696
negative regulation of complement activation, lectin pathway	GO:0001869	2	1	0.187237	1.62496	2	1	0.185118	1.63696
cortical microtubule organization	GO:0043622	2	1	0.187237	1.62496	2	1	0.185118	1.63696
semaphorin-plexin signaling pathway involved in neuron projection guidance	GO:1902285	2	1	0.187237	1.62496	2	1	0.185118	1.63696
negative regulation of receptor biosynthetic process	GO:0010871	2	1	0.187237	1.62496	2	1	0.185118	1.63696
histone H3-K9 methylation	GO:0051567	2	1	0.187237	1.62496	1	0	1	#NUM!
establishment of chromosome localization	GO:0051303	2	1	0.187237	1.62496	2	1	0.185118	1.63696
neuronal ion channel clustering	GO:0045161	2	1	0.187237	1.62496	2	0	1	#NUM!
positive regulation of mitotic centrosome separation	GO:0046604	2	1	0.187237	1.62496	2	1	0.185118	1.63696
regulation of chromosome separation	GO:1905818	2	1	0.187237	1.62496	2	1	0.185118	1.63696
regulation of synapse structural plasticity	GO:0051823	2	1	0.187237	1.62496	2	1	0.185118	1.63696
cerebellar granule cell precursor tangential migration	GO:0021935	2	1	0.187237	1.62496	2	1	0.185118	1.63696
cellular response to potassium ion starvation	GO:0051365	2	1	0.187237	1.62496	2	1	0.185118	1.63696
negative regulation of fatty acid oxidation	GO:0046322	2	1	0.187237	1.62496	2	1	0.185118	1.63696
negative regulation of protein oligomerization	GO:0032460	2	1	0.187237	1.62496	2	1	0.185118	1.63696
regulation of synaptic membrane adhesion	GO:0099179	2	1	0.187237	1.62496	2	1	0.185118	1.63696
DNA catabolic process, exonucleolytic	GO:0000738	2	1	0.187237	1.62496	2	1	0.185118	1.63696
flavonoid glucuronidation	GO:0052696	2	1	0.187237	1.62496	2	1	0.185118	1.63696
regulation of synaptic transmission, dopaminergic	GO:0032225	2	1	0.187237	1.62496	2	1	0.185118	1.63696
response to hepatocyte growth factor	GO:0035728	2	1	0.187237	1.62496	2	1	0.185118	1.63696
regulation of interleukin-1 beta production	GO:0032651	2	1	0.187237	1.62496	2	1	0.185118	1.63696
germinal center B cell differentiation	GO:0002314	2	1	0.187237	1.62496	2	1	0.185118	1.63696
C-terminal protein deglutamylation	GO:0035609	2	1	0.187237	1.62496	2	1	0.185118	1.63696
positive regulation of retinal ganglion cell axon guidance	GO:1902336	2	1	0.187237	1.62496	2	1	0.185118	1.63696
inositol trisphosphate metabolic process	GO:0032957	2	1	0.187237	1.62496	1	0	1	#NUM!
regulation of skeletal muscle adaptation	GO:0014733	2	1	0.187237	1.62496	2	1	0.185118	1.63696
regulation of protein heterodimerization activity	GO:0043497	2	1	0.187237	1.62496	2	1	0.185118	1.63696
positive regulation of telomerase RNA reverse transcriptase activity	GO:1905663	2	1	0.187237	1.62496	2	1	0.185118	1.63696
histone succinylation	GO:0106077	2	1	0.187237	1.62496	2	1	0.185118	1.63696
regulation of actin filament length	GO:0030832	2	1	0.187237	1.62496	2	1	0.185118	1.63696
regulation of fibroblast proliferation	GO:0048145	2	1	0.187237	1.62496	2	1	0.185118	1.63696
animal organ formation	GO:0048645	2	1	0.187237	1.62496	2	1	0.185118	1.63696
negative regulation of phospholipase C activity	GO:1900275	2	1	0.187237	1.62496	2	1	0.185118	1.63696
phosphatidylserine biosynthetic process	GO:0006659	2	1	0.187237	1.62496	2	1	0.185118	1.63696
negative regulation of smoothened signaling pathway involved in ventral spinal cord patterning	GO:0021914	2	1	0.187237	1.62496	2	1	0.185118	1.63696
base-excision repair, base-free sugar-phosphate removal	GO:0006286	2	1	0.187237	1.62496	2	1	0.185118	1.63696
nitrogen compound metabolic process	GO:0006807	2	1	0.187237	1.62496	1	0	1	#NUM!
L-ascorbic acid biosynthetic process	GO:0019853	2	1	0.187237	1.62496	2	1	0.185118	1.63696
developmental cell growth	GO:0048588	2	1	0.187237	1.62496	2	1	0.185118	1.63696
negative regulation of glucuronosyltransferase activity	GO:1904224	2	1	0.187237	1.62496	2	1	0.185118	1.63696
cellular response to mercury ion	GO:0071288	2	1	0.187237	1.62496	2	1	0.185118	1.63696
circadian sleep/wake cycle, REM sleep	GO:0042747	2	1	0.187237	1.62496	2	0	1	#NUM!
bilirubin conjugation	GO:0006789	2	1	0.187237	1.62496	2	1	0.185118	1.63696
regulation of glucose import	GO:0046324	2	1	0.187237	1.62496	3	1	0.264416	1.2315
spindle midzone assembly	GO:0051255	2	1	0.187237	1.62496	2	1	0.185118	1.63696
type II pneumocyte differentiation	GO:0060510	2	1	0.187237	1.62496	2	1	0.185118	1.63696
histone H3-K4 demethylation	GO:0034720	2	1	0.187237	1.62496	2	1	0.185118	1.63696
negative regulation of synaptic transmission, dopaminergic	GO:0032227	2	1	0.187237	1.62496	2	1	0.185118	1.63696
hyaluronan biosynthetic process	GO:0030213	2	1	0.187237	1.62496	3	1	0.264416	1.2315
positive regulation of high voltage-gated calcium channel activity	GO:1901843	2	1	0.187237	1.62496	2	1	0.185118	1.63696
negative regulation of membrane tubulation	GO:1903526	2	1	0.187237	1.62496	2	1	0.185118	1.63696
protein hydroxylation	GO:0018126	2	1	0.187237	1.62496	2	2	0.00945196	2.33011
negative regulation of telomere maintenance via semi-conservative replication	GO:0032214	2	1	0.187237	1.62496	2	1	0.185118	1.63696
interleukin-18-mediated signaling pathway	GO:0035655	2	1	0.187237	1.62496	4	3	0.00340187	2.04243
regulation of lipopolysaccharide-mediated signaling pathway	GO:0031664	2	1	0.187237	1.62496	2	1	0.185118	1.63696
positive regulation of chaperone-mediated protein complex assembly	GO:0090035	2	1	0.187237	1.62496	2	0	1	#NUM!
regulation of translational fidelity	GO:0006450	2	1	0.187237	1.62496	2	1	0.185118	1.63696
regulation of tau-protein kinase activity	GO:1902947	2	1	0.187237	1.62496	2	1	0.185118	1.63696
response to purine-containing compound	GO:0014074	2	1	0.187237	1.62496	1	0	1	#NUM!
gamma-aminobutyric acid receptor clustering	GO:0097112	2	1	0.187237	1.62496	2	1	0.185118	1.63696
positive regulation of cell cycle G2/M phase transition	GO:1902751	2	1	0.187237	1.62496	1	0	1	#NUM!
entry of viral genome into host nucleus through nuclear pore complex via importin	GO:0075506	2	1	0.187237	1.62496	2	1	0.185118	1.63696
oocyte growth	GO:0001555	2	1	0.187237	1.62496	2	1	0.185118	1.63696
negative regulation of exonuclease activity	GO:1905778	2	1	0.187237	1.62496	2	1	0.185118	1.63696
regulation of immunoglobulin production	GO:0002637	2	1	0.187237	1.62496	2	1	0.185118	1.63696
negative regulation of filopodium assembly	GO:0051490	2	1	0.187237	1.62496	2	1	0.185118	1.63696
ceramide translocation	GO:0099040	2	1	0.187237	1.62496	2	1	0.185118	1.63696
ventral spinal cord interneuron differentiation	GO:0021514	2	1	0.187237	1.62496	2	1	0.185118	1.63696
acetyl-CoA biosynthetic process from acetate	GO:0019427	2	1	0.187237	1.62496	2	1	0.185118	1.63696
glial cell development	GO:0021782	2	1	0.187237	1.62496	2	0	1	#NUM!
protein localization to cell cortex	GO:0072697	2	1	0.187237	1.62496	2	1	0.185118	1.63696
thymidine biosynthetic process	GO:0046105	2	1	0.187237	1.62496	2	0	1	#NUM!
regulation of RIG-I signaling pathway	GO:0039535	2	1	0.187237	1.62496	2	1	0.185118	1.63696
positive regulation of CD4-positive, alpha-beta T cell proliferation	GO:2000563	2	1	0.187237	1.62496	2	0	1	#NUM!
ventral spinal cord development	GO:0021517	2	1	0.187237	1.62496	2	1	0.185118	1.63696
negative regulation of netrin-activated signaling pathway	GO:1902842	2	1	0.187237	1.62496	2	1	0.185118	1.63696
positive regulation of Schwann cell differentiation	GO:0014040	2	1	0.187237	1.62496	2	1	0.185118	1.63696
nephrogenic mesenchyme morphogenesis	GO:0072134	2	1	0.187237	1.62496	2	1	0.185118	1.63696
response to kainic acid	GO:1904373	2	1	0.187237	1.62496	2	1	0.185118	1.63696
helper T cell diapedesis	GO:0035685	2	1	0.187237	1.62496	2	1	0.185118	1.63696
negative regulation of cholesterol efflux	GO:0090370	2	1	0.187237	1.62496	2	1	0.185118	1.63696
xenobiotic glucuronidation	GO:0052697	2	1	0.187237	1.62496	2	1	0.185118	1.63696
cellular detoxification of nitrogen compound	GO:0070458	2	1	0.187237	1.62496	2	1	0.185118	1.63696
lymphocyte homeostasis	GO:0002260	2	1	0.187237	1.62496	2	1	0.185118	1.63696
intracellular mRNA localization	GO:0008298	2	1	0.187237	1.62496	2	0	1	#NUM!
negative regulation of DNA-binding transcription factor activity	GO:0043433	44	7	0.19687	0.479832	45	10	0.00977783	0.826032
negative regulation of ERK1 and ERK2 cascade	GO:0070373	44	7	0.19687	0.479832	45	8	0.0758004	0.602889
phosphatidylinositol-mediated signaling	GO:0048015	29	5	0.200007	0.560253	30	6	0.0653081	0.720672
long-term synaptic potentiation	GO:0060291	29	5	0.200007	0.560253	29	5	0.196492	0.572252
substrate adhesion-dependent cell spreading	GO:0034446	29	5	0.200007	0.560253	30	5	0.207522	0.53835
positive regulation of smooth muscle cell proliferation	GO:0048661	29	5	0.200007	0.560253	33	7	0.0363157	0.779512
positive regulation of telomere maintenance via telomerase	GO:0032212	29	5	0.200007	0.560253	29	7	0.0186088	0.908724
cellular response to amino acid starvation	GO:0034198	29	5	0.200007	0.560253	28	7	0.0153697	0.943815
axon guidance	GO:0007411	112	15	0.200582	0.307662	113	15	0.199562	0.310772
negative regulation of peptidyl-serine phosphorylation	GO:0033137	16	3	0.204045	0.644135	16	5	0.0150987	1.16696
spleen development	GO:0048536	16	3	0.204045	0.644135	14	3	0.148982	0.789665
lipopolysaccharide-mediated signaling pathway	GO:0031663	16	3	0.204045	0.644135	17	4	0.0759734	0.883191
nucleobase-containing compound metabolic process	GO:0006139	16	3	0.204045	0.644135	16	2	0.664531	0.250668
establishment or maintenance of cell polarity	GO:0007163	16	3	0.204045	0.644135	17	3	0.225467	0.595509
intracellular estrogen receptor signaling pathway	GO:0030520	16	3	0.204045	0.644135	15	1	1	-0.37794
regulation of cell differentiation	GO:0045595	16	3	0.204045	0.644135	16	3	0.199086	0.656133
mRNA polyadenylation	GO:0006378	16	3	0.204045	0.644135	16	2	0.664531	0.250668
cellular response to hydrogen peroxide	GO:0070301	45	7	0.204264	0.457359	45	5	0.798553	0.132885
positive regulation of peptidyl-tyrosine phosphorylation	GO:0050731	45	7	0.204264	0.457359	46	8	0.082253	0.58091
lung development	GO:0030324	45	7	0.204264	0.457359	44	9	0.0344314	0.743145
regulation of immune response	GO:0050776	45	7	0.204264	0.457359	46	3	0.620445	-0.399919
RNA processing	GO:0006396	45	7	0.204264	0.457359	45	5	0.798553	0.132885
DNA replication	GO:0006260	88	12	0.21027	0.325681	87	15	0.0267071	0.572252
positive regulation of NIK/NF-kappaB signaling	GO:1901224	30	5	0.211612	0.526352	31	6	0.11622	0.687882
cellular response to amino acid stimulus	GO:0071230	30	5	0.211612	0.526352	29	6	0.0567061	0.754573
androgen receptor signaling pathway	GO:0030521	30	5	0.211612	0.526352	30	5	0.207522	0.53835
protein autophosphorylation	GO:0046777	120	16	0.213773	0.303208	120	17	0.117472	0.375831
membrane organization	GO:0061024	94	13	0.218774	0.339766	95	12	0.299157	0.26114
cellular response to low-density lipoprotein particle stimulus	GO:0071404	9	2	0.219812	0.814034	9	2	0.215785	0.826032
negative regulation of phagocytosis	GO:0050765	9	2	0.219812	0.814034	11	2	0.291066	0.625362
positive regulation of phosphoprotein phosphatase activity	GO:0032516	9	2	0.219812	0.814034	9	2	0.215785	0.826032
defense response to protozoan	GO:0042832	9	2	0.219812	0.814034	9	1	0.602152	0.132885
cellular response to X-ray	GO:0071481	9	2	0.219812	0.814034	9	3	0.0492906	1.2315
nuclear export	GO:0051168	9	2	0.219812	0.814034	9	3	0.0492906	1.2315
cardiac muscle tissue development	GO:0048738	9	2	0.219812	0.814034	9	1	0.602152	0.132885
cell projection assembly	GO:0030031	9	2	0.219812	0.814034	10	2	0.253366	0.720672
synapsis	GO:0007129	9	2	0.219812	0.814034	8	0	1	#NUM!
negative regulation of macroautophagy	GO:0016242	9	2	0.219812	0.814034	10	2	0.253366	0.720672
vesicle budding from membrane	GO:0006900	9	2	0.219812	0.814034	9	2	0.215785	0.826032
regulation of NIK/NF-kappaB signaling	GO:1901222	9	2	0.219812	0.814034	9	2	0.215785	0.826032
positive regulation of wound healing	GO:0090303	9	2	0.219812	0.814034	9	1	0.602152	0.132885
negative regulation of ubiquitin protein ligase activity	GO:1904667	9	2	0.219812	0.814034	9	2	0.215785	0.826032
dosage compensation by inactivation of X chromosome	GO:0009048	9	2	0.219812	0.814034	9	2	0.215785	0.826032
establishment of epithelial cell polarity	GO:0090162	9	2	0.219812	0.814034	9	2	0.215785	0.826032
response to exogenous dsRNA	GO:0043330	9	2	0.219812	0.814034	9	2	0.215785	0.826032
regulation of mitochondrial membrane permeability	GO:0046902	9	2	0.219812	0.814034	9	2	0.215785	0.826032
negative regulation of blood vessel endothelial cell migration	GO:0043537	9	2	0.219812	0.814034	9	1	0.602152	0.132885
cytoskeletal anchoring at plasma membrane	GO:0007016	9	2	0.219812	0.814034	9	2	0.215785	0.826032
cellular protein catabolic process	GO:0044257	9	2	0.219812	0.814034	9	2	0.215785	0.826032
negative regulation of endocytosis	GO:0045806	9	2	0.219812	0.814034	9	2	0.215785	0.826032
negative regulation of vascular endothelial growth factor receptor signaling pathway	GO:0030948	9	2	0.219812	0.814034	8	1	0.559222	0.250668
response to steroid hormone	GO:0048545	9	2	0.219812	0.814034	8	1	0.559222	0.250668
miRNA mediated inhibition of translation	GO:0035278	9	2	0.219812	0.814034	9	1	0.602152	0.132885
positive regulation of glycogen biosynthetic process	GO:0045725	9	2	0.219812	0.814034	9	2	0.215785	0.826032
positive regulation of cardiac muscle cell apoptotic process	GO:0010666	9	2	0.219812	0.814034	9	2	0.215785	0.826032
response to metal ion	GO:0010038	9	2	0.219812	0.814034	9	2	0.215785	0.826032
positive regulation of tumor necrosis factor-mediated signaling pathway	GO:1903265	9	2	0.219812	0.814034	8	1	0.559222	0.250668
ruffle organization	GO:0031529	9	2	0.219812	0.814034	8	1	0.559222	0.250668
negative regulation of pri-miRNA transcription by RNA polymerase II	GO:1902894	9	2	0.219812	0.814034	10	3	0.0654615	1.12614
negative regulation of protein localization to cell surface	GO:2000009	9	2	0.219812	0.814034	9	2	0.215785	0.826032
phosphatidylcholine biosynthetic process	GO:0006656	9	2	0.219812	0.814034	9	2	0.215785	0.826032
chromosome organization	GO:0051276	9	2	0.219812	0.814034	9	2	0.215785	0.826032
cardiac muscle fiber development	GO:0048739	9	2	0.219812	0.814034	9	1	0.602152	0.132885
regulation of the force of heart contraction	GO:0002026	9	2	0.219812	0.814034	9	2	0.215785	0.826032
negative regulation of telomere maintenance via telomere lengthening	GO:1904357	9	2	0.219812	0.814034	9	2	0.215785	0.826032
neuron cell-cell adhesion	GO:0007158	9	2	0.219812	0.814034	9	2	0.215785	0.826032
positive regulation of protein sumoylation	GO:0033235	9	2	0.219812	0.814034	9	2	0.215785	0.826032
negative regulation of B cell proliferation	GO:0030889	9	2	0.219812	0.814034	10	2	0.253366	0.720672
positive regulation of myelination	GO:0031643	9	2	0.219812	0.814034	9	2	0.215785	0.826032
negative regulation of telomerase activity	GO:0051974	9	2	0.219812	0.814034	9	2	0.215785	0.826032
negative regulation of proteolysis	GO:0045861	9	2	0.219812	0.814034	9	1	0.602152	0.132885
negative regulation of inclusion body assembly	GO:0090084	9	2	0.219812	0.814034	9	1	0.602152	0.132885
protein localization to chromosome, telomeric region	GO:0070198	9	2	0.219812	0.814034	9	2	0.215785	0.826032
interleukin-15-mediated signaling pathway	GO:0035723	9	2	0.219812	0.814034	10	2	0.253366	0.720672
production of siRNA involved in RNA interference	GO:0030422	9	2	0.219812	0.814034	8	0	1	#NUM!
glucose metabolic process	GO:0006006	31	5	0.224365	0.493562	32	5	0.232953	0.473812
regulation of glycolytic process	GO:0006110	31	5	0.224365	0.493562	31	5	0.219711	0.50556
regulation of inflammatory response	GO:0050727	31	5	0.224365	0.493562	32	5	0.232953	0.473812
centrosome cycle	GO:0007098	31	5	0.224365	0.493562	31	5	0.219711	0.50556
activation of protein kinase B activity	GO:0032148	17	3	0.2309	0.58351	19	5	0.0315045	0.995109
positive regulation of dendritic spine development	GO:0060999	17	3	0.2309	0.58351	17	3	0.225467	0.595509
glycogen metabolic process	GO:0005977	17	3	0.2309	0.58351	17	3	0.225467	0.595509
axon extension	GO:0048675	17	3	0.2309	0.58351	17	3	0.225467	0.595509
error-free translesion synthesis	GO:0070987	17	3	0.2309	0.58351	16	3	0.199086	0.656133
positive regulation of neurogenesis	GO:0050769	17	3	0.2309	0.58351	17	3	0.225467	0.595509
NLS-bearing protein import into nucleus	GO:0006607	17	3	0.2309	0.58351	17	3	0.225467	0.595509
chaperone-mediated protein folding	GO:0061077	17	3	0.2309	0.58351	17	3	0.225467	0.595509
collagen fibril organization	GO:0030199	17	3	0.2309	0.58351	17	2	0.678269	0.190044
skeletal system morphogenesis	GO:0048705	17	3	0.2309	0.58351	17	3	0.225467	0.595509
intrinsic apoptotic signaling pathway in response to endoplasmic reticulum stress	GO:0070059	17	3	0.2309	0.58351	16	2	0.664531	0.250668
negative regulation of mitotic cell cycle	GO:0045930	17	3	0.2309	0.58351	17	4	0.0759734	0.883191
adult behavior	GO:0030534	17	3	0.2309	0.58351	17	3	0.225467	0.595509
sensory perception of sound	GO:0007605	50	2	0.231036	-0.900765	53	2	0.166913	-0.947035
negative regulation of apoptotic process	GO:0043066	296	35	0.232633	0.1831	296	38	0.07092	0.277336
cell adhesion	GO:0007155	166	21	0.233775	0.250646	164	19	0.422475	0.174682
cellular iron ion homeostasis	GO:0006879	32	5	0.238158	0.461813	33	4	0.557011	0.219897
negative regulation of neuron differentiation	GO:0045665	32	5	0.238158	0.461813	31	3	1	-0.00526515
protein dephosphorylation	GO:0006470	76	4	0.242862	-0.626328	74	5	0.551886	-0.364517
rRNA processing	GO:0006364	105	14	0.245078	0.303208	99	12	0.393139	0.219897
regulation of protein stability	GO:0031647	54	8	0.245253	0.408569	54	8	0.242227	0.420567
regulation of lipid metabolic process	GO:0019216	54	8	0.245253	0.408569	53	6	0.641042	0.151577
nucleus organization	GO:0006997	18	0	0.248101	#NUM!	17	0	0.400637	#NUM!
hippo signaling	GO:0035329	18	0	0.248101	#NUM!	20	0	0.251836	#NUM!
sphingolipid biosynthetic process	GO:0030148	19	0	0.249043	#NUM!	19	0	0.248886	#NUM!
cell maturation	GO:0048469	19	0	0.249043	#NUM!	18	1	1	-0.560262
neuropeptide signaling pathway	GO:0007218	19	0	0.249043	#NUM!	20	0	0.251836	#NUM!
negative regulation of Wnt signaling pathway	GO:0030178	19	0	0.249043	#NUM!	19	1	1	-0.614329
negative regulation of insulin secretion	GO:0046676	19	0	0.249043	#NUM!	19	0	0.248886	#NUM!
ATP metabolic process	GO:0046034	19	0	0.249043	#NUM!	19	1	1	-0.614329
phagocytosis	GO:0006909	34	1	0.249919	-1.20825	34	1	0.249919	-1.19625
CENP-A containing nucleosome assembly	GO:0034080	20	0	0.252636	#NUM!	19	0	0.248886	#NUM!
antigen processing and presentation of peptide antigen via MHC class I	GO:0002474	20	0	0.252636	#NUM!	20	0	0.251836	#NUM!
blood coagulation	GO:0007596	80	11	0.253831	0.33398	78	12	0.119537	0.458308
negative regulation of glycolytic process	GO:0045820	10	2	0.257907	0.708673	10	2	0.253366	0.720672
lens development in camera-type eye	GO:0002088	10	2	0.257907	0.708673	9	1	0.602152	0.132885
maternal process involved in female pregnancy	GO:0060135	10	2	0.257907	0.708673	10	2	0.253366	0.720672
exit from mitosis	GO:0010458	10	2	0.257907	0.708673	10	2	0.253366	0.720672
DNA double-strand break processing	GO:0000729	10	2	0.257907	0.708673	10	2	0.253366	0.720672
regulation of axon extension	GO:0030516	10	2	0.257907	0.708673	10	2	0.253366	0.720672
negative regulation of smoothened signaling pathway	GO:0045879	10	2	0.257907	0.708673	10	3	0.0654615	1.12614
positive regulation of lamellipodium assembly	GO:0010592	10	2	0.257907	0.708673	11	2	0.291066	0.625362
cellular response to interferon-beta	GO:0035458	10	2	0.257907	0.708673	10	2	0.253366	0.720672
negative regulation of intrinsic apoptotic signaling pathway in response to DNA damage by p53 class mediator	GO:1902166	10	2	0.257907	0.708673	11	2	0.291066	0.625362
adrenal gland development	GO:0030325	10	2	0.257907	0.708673	9	3	0.0492906	1.2315
cellular response to prostaglandin E stimulus	GO:0071380	10	2	0.257907	0.708673	9	1	0.602152	0.132885
ERAD pathway	GO:0036503	10	2	0.257907	0.708673	11	3	0.0837145	1.03083
histone H3-K4 methylation	GO:0051568	10	2	0.257907	0.708673	10	2	0.253366	0.720672
endocardial cushion morphogenesis	GO:0003203	10	2	0.257907	0.708673	10	2	0.253366	0.720672
intracellular transport	GO:0046907	10	2	0.257907	0.708673	10	2	0.253366	0.720672
positive regulation of long-term synaptic potentiation	GO:1900273	10	2	0.257907	0.708673	10	2	0.253366	0.720672
biomineral tissue development	GO:0031214	10	2	0.257907	0.708673	12	2	0.328508	0.53835
retrograde protein transport, ER to cytosol	GO:0030970	10	2	0.257907	0.708673	10	3	0.0654615	1.12614
developmental growth	GO:0048589	10	2	0.257907	0.708673	10	2	0.253366	0.720672
negative regulation of protein localization to plasma membrane	GO:1903077	10	2	0.257907	0.708673	10	2	0.253366	0.720672
regulation of cell adhesion mediated by integrin	GO:0033628	10	2	0.257907	0.708673	10	3	0.0654615	1.12614
actin polymerization or depolymerization	GO:0008154	10	2	0.257907	0.708673	10	2	0.253366	0.720672
establishment or maintenance of epithelial cell apical/basal polarity	GO:0045197	10	2	0.257907	0.708673	10	2	0.253366	0.720672
blastocyst development	GO:0001824	10	2	0.257907	0.708673	10	3	0.0654615	1.12614
long-term synaptic depression	GO:0060292	10	2	0.257907	0.708673	10	1	1	0.0275247
positive regulation of interferon-alpha production	GO:0032727	10	2	0.257907	0.708673	10	1	1	0.0275247
positive regulation of RNA splicing	GO:0033120	10	2	0.257907	0.708673	10	1	1	0.0275247
positive regulation of protein homodimerization activity	GO:0090073	10	2	0.257907	0.708673	9	0	1	#NUM!
regulation of autophagosome assembly	GO:2000785	10	2	0.257907	0.708673	10	2	0.253366	0.720672
protein heterotrimerization	GO:0070208	10	2	0.257907	0.708673	13	2	0.365384	0.458308
synaptic vesicle transport	GO:0048489	10	2	0.257907	0.708673	10	2	0.253366	0.720672
positive regulation of phospholipase C activity	GO:0010863	10	2	0.257907	0.708673	10	1	1	0.0275247
regulation of cardiac conduction	GO:1903779	21	0	0.25864	#NUM!	21	0	0.257193	#NUM!
potassium ion transmembrane transport	GO:0071805	21	0	0.25864	#NUM!	21	1	0.715288	-0.714413
vesicle docking involved in exocytosis	GO:0006904	21	0	0.25864	#NUM!	22	1	0.717286	-0.760933
adherens junction organization	GO:0034332	21	0	0.25864	#NUM!	21	0	0.257193	#NUM!
glycosphingolipid metabolic process	GO:0006687	21	0	0.25864	#NUM!	21	0	0.257193	#NUM!
adenylate cyclase-inhibiting G protein-coupled receptor signaling pathway	GO:0007193	21	0	0.25864	#NUM!	21	0	0.257193	#NUM!
camera-type eye development	GO:0043010	21	0	0.25864	#NUM!	19	0	0.248886	#NUM!
protein localization to plasma membrane	GO:0072659	82	11	0.262953	0.309287	83	12	0.137802	0.396176
regulation of growth	GO:0040008	38	6	0.265228	0.472284	39	6	0.269079	0.458308
regulation of autophagy	GO:0010506	38	6	0.265228	0.472284	38	7	0.0908296	0.638434
brain development	GO:0007420	115	15	0.266591	0.281229	117	14	0.429291	0.206993
positive regulation of erythrocyte differentiation	GO:0045648	22	4	0.266823	0.613363	22	4	0.15988	0.625362
Golgi to plasma membrane transport	GO:0006893	22	4	0.266823	0.613363	22	4	0.15988	0.625362
synaptic vesicle endocytosis	GO:0048488	22	4	0.266823	0.613363	22	4	0.15988	0.625362
positive regulation of mitotic cell cycle	GO:0045931	22	4	0.266823	0.613363	23	4	0.274238	0.58091
animal organ regeneration	GO:0031100	22	4	0.266823	0.613363	22	4	0.15988	0.625362
traversing start control point of mitotic cell cycle	GO:0007089	3	1	0.267284	1.2195	3	1	0.264416	1.2315
attachment of GPI anchor to protein	GO:0016255	3	1	0.267284	1.2195	3	1	0.264416	1.2315
positive regulation of cell proliferation by VEGF-activated platelet derived growth factor receptor signaling pathway	GO:0038091	3	1	0.267284	1.2195	3	1	0.264416	1.2315
negative regulation of astrocyte differentiation	GO:0048712	3	1	0.267284	1.2195	3	1	0.264416	1.2315
endoderm formation	GO:0001706	3	1	0.267284	1.2195	4	1	0.336008	0.943815
regulation of kinase activity	GO:0043549	3	1	0.267284	1.2195	3	1	0.264416	1.2315
cellular response to erythropoietin	GO:0036018	3	1	0.267284	1.2195	2	0	1	#NUM!
neuronal signal transduction	GO:0023041	3	1	0.267284	1.2195	3	1	0.264416	1.2315
cellular response to salt stress	GO:0071472	3	1	0.267284	1.2195	3	1	0.264416	1.2315
positive regulation of alkaline phosphatase activity	GO:0010694	3	1	0.267284	1.2195	3	1	0.264416	1.2315
positive regulation of melanin biosynthetic process	GO:0048023	3	1	0.267284	1.2195	3	1	0.264416	1.2315
maintenance of protein location in mitochondrion	GO:0072656	3	1	0.267284	1.2195	4	1	0.336008	0.943815
negative regulation of CD4-positive, alpha-beta T cell differentiation	GO:0043371	3	1	0.267284	1.2195	3	1	0.264416	1.2315
positive regulation of fatty acid oxidation	GO:0046321	3	1	0.267284	1.2195	4	1	0.336008	0.943815
positive regulation of interleukin-12 secretion	GO:2001184	3	1	0.267284	1.2195	2	1	0.185118	1.63696
neurofilament cytoskeleton organization	GO:0060052	3	1	0.267284	1.2195	2	1	0.185118	1.63696
'de novo' AMP biosynthetic process	GO:0044208	3	1	0.267284	1.2195	2	1	0.185118	1.63696
somite development	GO:0061053	3	1	0.267284	1.2195	3	1	0.264416	1.2315
T cell activation involved in immune response	GO:0002286	3	1	0.267284	1.2195	2	1	0.185118	1.63696
regulation of myoblast proliferation	GO:2000291	3	1	0.267284	1.2195	3	1	0.264416	1.2315
protein metabolic process	GO:0019538	3	1	0.267284	1.2195	3	1	0.264416	1.2315
trigeminal nerve structural organization	GO:0021637	3	1	0.267284	1.2195	3	1	0.264416	1.2315
targeting of mRNA for destruction involved in RNA interference	GO:0030423	3	1	0.267284	1.2195	3	0	1	#NUM!
positive regulation of chemokine (C-X-C motif) ligand 2 production	GO:2000343	3	1	0.267284	1.2195	3	0	1	#NUM!
protein import into peroxisome matrix, docking	GO:0016560	3	1	0.267284	1.2195	3	1	0.264416	1.2315
glomerular visceral epithelial cell development	GO:0072015	3	1	0.267284	1.2195	2	0	1	#NUM!
lymphocyte differentiation	GO:0030098	3	1	0.267284	1.2195	4	1	0.336008	0.943815
protein transport along microtubule	GO:0098840	3	1	0.267284	1.2195	3	1	0.264416	1.2315
interferon-gamma secretion	GO:0072643	3	1	0.267284	1.2195	3	1	0.264416	1.2315
dichotomous subdivision of terminal units involved in salivary gland branching	GO:0060666	3	1	0.267284	1.2195	3	1	0.264416	1.2315
metanephric mesenchymal cell differentiation	GO:0072162	3	1	0.267284	1.2195	2	1	0.185118	1.63696
cellular response to vitamin D	GO:0071305	3	1	0.267284	1.2195	2	1	0.185118	1.63696
intestinal epithelial cell maturation	GO:0060574	3	1	0.267284	1.2195	4	1	0.336008	0.943815
protein localization to microtubule plus-end	GO:1904825	3	1	0.267284	1.2195	3	1	0.264416	1.2315
anion transport	GO:0006820	3	1	0.267284	1.2195	2	0	1	#NUM!
positive regulation of extracellular matrix assembly	GO:1901203	3	1	0.267284	1.2195	3	1	0.264416	1.2315
positive regulation of endodeoxyribonuclease activity	GO:0032079	3	1	0.267284	1.2195	3	1	0.264416	1.2315
nuclear polyadenylation-dependent mRNA catabolic process	GO:0071042	3	1	0.267284	1.2195	3	1	0.264416	1.2315
drug catabolic process	GO:0042737	3	1	0.267284	1.2195	2	1	0.185118	1.63696
polyamine biosynthetic process	GO:0006596	3	1	0.267284	1.2195	4	1	0.336008	0.943815
regulation of telomerase activity	GO:0051972	3	1	0.267284	1.2195	3	1	0.264416	1.2315
coronary vasculature morphogenesis	GO:0060977	3	1	0.267284	1.2195	3	0	1	#NUM!
myofibril assembly	GO:0030239	3	1	0.267284	1.2195	3	1	0.264416	1.2315
vasoconstriction	GO:0042310	3	1	0.267284	1.2195	2	1	0.185118	1.63696
cellular response to corticotropin-releasing hormone stimulus	GO:0071376	3	1	0.267284	1.2195	3	1	0.264416	1.2315
negative regulation of signal transduction by p53 class mediator	GO:1901797	3	1	0.267284	1.2195	3	1	0.264416	1.2315
immunoglobulin V(D)J recombination	GO:0033152	3	1	0.267284	1.2195	3	1	0.264416	1.2315
regulation of retinoic acid receptor signaling pathway	GO:0048385	3	1	0.267284	1.2195	2	0	1	#NUM!
negative regulation of protein neddylation	GO:2000435	3	1	0.267284	1.2195	3	1	0.264416	1.2315
regulation of T cell differentiation	GO:0045580	3	1	0.267284	1.2195	2	1	0.185118	1.63696
lung saccule development	GO:0060430	3	1	0.267284	1.2195	3	1	0.264416	1.2315
negative regulation of striated muscle cell apoptotic process	GO:0010664	3	1	0.267284	1.2195	3	1	0.264416	1.2315
microtubule severing	GO:0051013	3	1	0.267284	1.2195	3	1	0.264416	1.2315
protein import into peroxisome matrix, translocation	GO:0016561	3	1	0.267284	1.2195	3	1	0.264416	1.2315
atrioventricular valve formation	GO:0003190	3	1	0.267284	1.2195	3	1	0.264416	1.2315
localization within membrane	GO:0051668	3	1	0.267284	1.2195	3	1	0.264416	1.2315
lung lobe morphogenesis	GO:0060463	3	1	0.267284	1.2195	3	0	1	#NUM!
negative regulation of protein ADP-ribosylation	GO:0010836	3	1	0.267284	1.2195	3	1	0.264416	1.2315
male germ-line stem cell asymmetric division	GO:0048133	3	1	0.267284	1.2195	3	1	0.264416	1.2315
positive regulation of centrosome duplication	GO:0010825	3	1	0.267284	1.2195	2	0	1	#NUM!
regulation of ventricular cardiac muscle cell membrane depolarization	GO:0060373	3	1	0.267284	1.2195	2	1	0.185118	1.63696
gamma-tubulin complex localization	GO:0033566	3	1	0.267284	1.2195	3	1	0.264416	1.2315
negative regulation of appetite	GO:0032099	3	1	0.267284	1.2195	3	1	0.264416	1.2315
cellular process regulating host cell cycle in response to virus	GO:0060154	3	1	0.267284	1.2195	3	1	0.264416	1.2315
regulation of IRE1-mediated unfolded protein response	GO:1903894	3	1	0.267284	1.2195	3	1	0.264416	1.2315
negative regulation of telomere maintenance	GO:0032205	3	1	0.267284	1.2195	3	1	0.264416	1.2315
self proteolysis	GO:0097264	3	1	0.267284	1.2195	3	1	0.264416	1.2315
positive regulation of hormone secretion	GO:0046887	3	1	0.267284	1.2195	3	1	0.264416	1.2315
positive regulation of telomere maintenance via telomere lengthening	GO:1904358	3	1	0.267284	1.2195	3	1	0.264416	1.2315
neural tube patterning	GO:0021532	3	1	0.267284	1.2195	3	1	0.264416	1.2315
morphogenesis of a polarized epithelium	GO:0001738	3	1	0.267284	1.2195	3	1	0.264416	1.2315
programmed necrotic cell death	GO:0097300	3	1	0.267284	1.2195	2	0	1	#NUM!
negative regulation of vascular endothelial growth factor signaling pathway	GO:1900747	3	1	0.267284	1.2195	3	1	0.264416	1.2315
establishment of mitotic spindle localization	GO:0040001	3	1	0.267284	1.2195	3	1	0.264416	1.2315
dendritic transport of messenger ribonucleoprotein complex	GO:0098963	3	1	0.267284	1.2195	2	0	1	#NUM!
circadian behavior	GO:0048512	3	1	0.267284	1.2195	3	1	0.264416	1.2315
ERBB signaling pathway	GO:0038127	3	1	0.267284	1.2195	3	1	0.264416	1.2315
proteoglycan metabolic process	GO:0006029	3	1	0.267284	1.2195	3	0	1	#NUM!
extracellular transport	GO:0006858	3	1	0.267284	1.2195	3	1	0.264416	1.2315
establishment of spindle orientation	GO:0051294	3	1	0.267284	1.2195	3	1	0.264416	1.2315
positive regulation of growth hormone secretion	GO:0060124	3	1	0.267284	1.2195	3	1	0.264416	1.2315
lipid tube assembly	GO:0060988	3	1	0.267284	1.2195	3	1	0.264416	1.2315
anatomical structure formation involved in morphogenesis	GO:0048646	3	1	0.267284	1.2195	3	1	0.264416	1.2315
type I pneumocyte differentiation	GO:0060509	3	1	0.267284	1.2195	3	1	0.264416	1.2315
negative regulation of excitatory postsynaptic potential	GO:0090394	3	1	0.267284	1.2195	3	1	0.264416	1.2315
negative regulation of transcription from RNA polymerase II promoter involved in smooth muscle cell differentiation	GO:2000820	3	1	0.267284	1.2195	3	0	1	#NUM!
endochondral bone morphogenesis	GO:0060350	3	1	0.267284	1.2195	3	1	0.264416	1.2315
radial glial cell differentiation	GO:0060019	3	1	0.267284	1.2195	3	1	0.264416	1.2315
endoplasmic reticulum tubular network formation	GO:0071787	3	1	0.267284	1.2195	3	1	0.264416	1.2315
positive regulation of vascular associated smooth muscle cell apoptotic process	GO:1905461	3	1	0.267284	1.2195	4	1	0.336008	0.943815
chromatin assembly or disassembly	GO:0006333	3	1	0.267284	1.2195	3	1	0.264416	1.2315
proteoglycan biosynthetic process	GO:0030166	3	1	0.267284	1.2195	3	1	0.264416	1.2315
male genitalia morphogenesis	GO:0048808	3	1	0.267284	1.2195	2	1	0.185118	1.63696
regulation of microtubule motor activity	GO:2000574	3	1	0.267284	1.2195	3	1	0.264416	1.2315
cerebellum morphogenesis	GO:0021587	3	1	0.267284	1.2195	3	1	0.264416	1.2315
nucleosome organization	GO:0034728	3	1	0.267284	1.2195	3	1	0.264416	1.2315
positive regulation of metallopeptidase activity	GO:1905050	3	1	0.267284	1.2195	3	1	0.264416	1.2315
regulation of pH	GO:0006885	3	1	0.267284	1.2195	3	1	0.264416	1.2315
regulation of platelet-derived growth factor receptor-alpha signaling pathway	GO:2000583	3	1	0.267284	1.2195	3	1	0.264416	1.2315
N-terminal peptidyl-lysine acetylation	GO:0018076	3	1	0.267284	1.2195	3	1	0.264416	1.2315
central nervous system myelin maintenance	GO:0032286	3	1	0.267284	1.2195	3	1	0.264416	1.2315
nitrobenzene metabolic process	GO:0018916	3	1	0.267284	1.2195	3	1	0.264416	1.2315
regulation of microvillus length	GO:0032532	3	1	0.267284	1.2195	3	1	0.264416	1.2315
response to water deprivation	GO:0009414	3	1	0.267284	1.2195	3	1	0.264416	1.2315
mitochondrial depolarization	GO:0051882	3	1	0.267284	1.2195	3	1	0.264416	1.2315
negative regulation of neuron migration	GO:2001223	3	1	0.267284	1.2195	3	1	0.264416	1.2315
attachment of spindle microtubules to kinetochore	GO:0008608	3	1	0.267284	1.2195	3	0	1	#NUM!
regulation of mast cell degranulation	GO:0043304	3	1	0.267284	1.2195	5	2	0.0774759	1.41382
female meiosis I	GO:0007144	3	1	0.267284	1.2195	3	1	0.264416	1.2315
regulation of phosphatidylinositol dephosphorylation	GO:0060304	3	1	0.267284	1.2195	3	1	0.264416	1.2315
positive regulation of toll-like receptor 2 signaling pathway	GO:0034137	3	1	0.267284	1.2195	3	0	1	#NUM!
regulation of extracellular exosome assembly	GO:1903551	3	1	0.267284	1.2195	3	1	0.264416	1.2315
forelimb morphogenesis	GO:0035136	3	1	0.267284	1.2195	3	1	0.264416	1.2315
telomere maintenance via recombination	GO:0000722	3	1	0.267284	1.2195	4	1	0.336008	0.943815
positive regulation blood vessel branching	GO:1905555	3	1	0.267284	1.2195	2	1	0.185118	1.63696
membranous septum morphogenesis	GO:0003149	3	1	0.267284	1.2195	3	0	1	#NUM!
positive regulation of toll-like receptor 3 signaling pathway	GO:0034141	3	1	0.267284	1.2195	3	0	1	#NUM!
neurotransmitter receptor transport to postsynaptic membrane	GO:0098969	3	1	0.267284	1.2195	3	1	0.264416	1.2315
monoterpenoid metabolic process	GO:0016098	3	1	0.267284	1.2195	3	1	0.264416	1.2315
response to fructose	GO:0009750	3	1	0.267284	1.2195	3	1	0.264416	1.2315
maintenance of DNA repeat elements	GO:0043570	3	1	0.267284	1.2195	3	1	0.264416	1.2315
retinal rod cell differentiation	GO:0060221	3	1	0.267284	1.2195	3	1	0.264416	1.2315
cellular response to redox state	GO:0071461	3	1	0.267284	1.2195	3	0	1	#NUM!
positive regulation of biomineral tissue development	GO:0070169	3	1	0.267284	1.2195	3	1	0.264416	1.2315
negative regulation of lipopolysaccharide-mediated signaling pathway	GO:0031665	3	1	0.267284	1.2195	3	1	0.264416	1.2315
amyloid-beta formation	GO:0034205	3	1	0.267284	1.2195	3	1	0.264416	1.2315
positive regulation of osteoblast proliferation	GO:0033690	3	1	0.267284	1.2195	3	1	0.264416	1.2315
DNA catabolic process, endonucleolytic	GO:0000737	3	1	0.267284	1.2195	3	1	0.264416	1.2315
positive regulation of mRNA polyadenylation	GO:1900365	3	1	0.267284	1.2195	3	0	1	#NUM!
dorsal/ventral neural tube patterning	GO:0021904	3	1	0.267284	1.2195	3	1	0.264416	1.2315
circadian regulation of translation	GO:0097167	3	1	0.267284	1.2195	3	1	0.264416	1.2315
cell communication	GO:0007154	3	1	0.267284	1.2195	3	1	0.264416	1.2315
neural crest cell differentiation	GO:0014033	3	1	0.267284	1.2195	3	1	0.264416	1.2315
negative regulation of telomere capping	GO:1904354	3	1	0.267284	1.2195	3	1	0.264416	1.2315
glyoxylate metabolic process	GO:0046487	3	1	0.267284	1.2195	3	1	0.264416	1.2315
positive regulation of lipophagy	GO:1904504	3	1	0.267284	1.2195	3	2	0.0265217	1.92464
transcription-dependent tethering of RNA polymerase II gene DNA at nuclear periphery	GO:0000972	3	1	0.267284	1.2195	3	1	0.264416	1.2315
regulation of protein homodimerization activity	GO:0043496	3	1	0.267284	1.2195	3	1	0.264416	1.2315
tRNA-type intron splice site recognition and cleavage	GO:0000379	3	1	0.267284	1.2195	3	1	0.264416	1.2315
cellular hyperosmotic salinity response	GO:0071475	3	1	0.267284	1.2195	3	1	0.264416	1.2315
retinoic acid biosynthetic process	GO:0002138	3	1	0.267284	1.2195	2	0	1	#NUM!
regulation of postsynaptic membrane potential	GO:0060078	3	1	0.267284	1.2195	3	1	0.264416	1.2315
spermatid differentiation	GO:0048515	3	1	0.267284	1.2195	3	0	1	#NUM!
bradykinin catabolic process	GO:0010815	3	1	0.267284	1.2195	2	0	1	#NUM!
forebrain dorsal/ventral pattern formation	GO:0021798	3	1	0.267284	1.2195	2	0	1	#NUM!
cell-cell junction maintenance	GO:0045217	3	1	0.267284	1.2195	4	1	0.336008	0.943815
cellular biogenic amine metabolic process	GO:0006576	3	1	0.267284	1.2195	2	0	1	#NUM!
response to UV-A	GO:0070141	3	1	0.267284	1.2195	3	1	0.264416	1.2315
regulation of systemic arterial blood pressure	GO:0003073	3	1	0.267284	1.2195	3	1	0.264416	1.2315
negative regulation of protein complex disassembly	GO:0043242	3	1	0.267284	1.2195	2	1	0.185118	1.63696
regulation of cellular response to stress	GO:0080135	3	1	0.267284	1.2195	2	0	1	#NUM!
negative regulation of cellular protein catabolic process	GO:1903363	3	1	0.267284	1.2195	3	1	0.264416	1.2315
response to epidermal growth factor	GO:0070849	3	1	0.267284	1.2195	3	1	0.264416	1.2315
cellular response to iron ion	GO:0071281	3	1	0.267284	1.2195	3	1	0.264416	1.2315
NMDA glutamate receptor clustering	GO:0097114	3	1	0.267284	1.2195	3	1	0.264416	1.2315
glial cell migration	GO:0008347	3	1	0.267284	1.2195	3	1	0.264416	1.2315
positive regulation of behavioral fear response	GO:2000987	3	1	0.267284	1.2195	3	2	0.0265217	1.92464
negative regulation of blood vessel remodeling	GO:0060313	3	1	0.267284	1.2195	3	0	1	#NUM!
diet induced thermogenesis	GO:0002024	3	1	0.267284	1.2195	3	2	0.0265217	1.92464
mRNA alternative polyadenylation	GO:0110104	3	1	0.267284	1.2195	3	0	1	#NUM!
pinocytosis	GO:0006907	3	1	0.267284	1.2195	3	1	0.264416	1.2315
negative regulation of glycogen (starch) synthase activity	GO:2000466	3	1	0.267284	1.2195	3	1	0.264416	1.2315
cellular detoxification of aldehyde	GO:0110095	3	1	0.267284	1.2195	3	1	0.264416	1.2315
interleukin-33-mediated signaling pathway	GO:0038172	3	1	0.267284	1.2195	3	1	0.264416	1.2315
response to peptidoglycan	GO:0032494	3	1	0.267284	1.2195	3	1	0.264416	1.2315
spinal cord association neuron differentiation	GO:0021527	3	1	0.267284	1.2195	3	1	0.264416	1.2315
regulation of epidermal cell differentiation	GO:0045604	3	1	0.267284	1.2195	3	1	0.264416	1.2315
regulation of branching involved in salivary gland morphogenesis by mesenchymal-epithelial signaling	GO:0060665	3	1	0.267284	1.2195	3	1	0.264416	1.2315
regulation of feeding behavior	GO:0060259	3	1	0.267284	1.2195	3	1	0.264416	1.2315
membrane to membrane docking	GO:0022614	3	1	0.267284	1.2195	3	1	0.264416	1.2315
plasma lipoprotein particle clearance	GO:0034381	3	1	0.267284	1.2195	3	1	0.264416	1.2315
negative regulation of calcium ion import	GO:0090281	3	1	0.267284	1.2195	2	1	0.185118	1.63696
regulation of thyroid hormone mediated signaling pathway	GO:0002155	3	1	0.267284	1.2195	2	0	1	#NUM!
response to mineralocorticoid	GO:0051385	3	1	0.267284	1.2195	3	1	0.264416	1.2315
regulation of tissue remodeling	GO:0034103	3	1	0.267284	1.2195	3	0	1	#NUM!
cellular response to L-glutamate	GO:1905232	3	1	0.267284	1.2195	3	1	0.264416	1.2315
negative regulation of glomerular filtration	GO:0003105	3	1	0.267284	1.2195	3	1	0.264416	1.2315
regulation of T cell migration	GO:2000404	3	1	0.267284	1.2195	3	1	0.264416	1.2315
regulation of cellular hyperosmotic salinity response	GO:1900069	3	1	0.267284	1.2195	3	1	0.264416	1.2315
epithelial cell differentiation involved in prostate gland development	GO:0060742	3	1	0.267284	1.2195	3	1	0.264416	1.2315
cellular response to hydroperoxide	GO:0071447	3	1	0.267284	1.2195	4	2	0.0496414	1.63696
positive regulation of NLRP3 inflammasome complex assembly	GO:1900227	3	1	0.267284	1.2195	3	1	0.264416	1.2315
behavioral response to ethanol	GO:0048149	3	1	0.267284	1.2195	3	1	0.264416	1.2315
cellular response to actinomycin D	GO:0072717	3	1	0.267284	1.2195	3	1	0.264416	1.2315
peroxisome membrane biogenesis	GO:0016557	3	1	0.267284	1.2195	3	1	0.264416	1.2315
positive regulation of mitochondrion organization	GO:0010822	3	1	0.267284	1.2195	3	1	0.264416	1.2315
positive regulation of glucokinase activity	GO:0033133	3	1	0.267284	1.2195	3	1	0.264416	1.2315
sensory perception of taste	GO:0050909	3	1	0.267284	1.2195	3	1	0.264416	1.2315
negative regulation of platelet-derived growth factor receptor-beta signaling pathway	GO:2000587	3	1	0.267284	1.2195	3	1	0.264416	1.2315
cellular response to nitrosative stress	GO:0071500	3	1	0.267284	1.2195	3	1	0.264416	1.2315
positive regulation of translational termination	GO:0045905	3	1	0.267284	1.2195	3	1	0.264416	1.2315
heterocycle metabolic process	GO:0046483	3	1	0.267284	1.2195	3	1	0.264416	1.2315
regulation of tubulin deacetylation	GO:0090043	3	1	0.267284	1.2195	3	1	0.264416	1.2315
regulation of synaptic vesicle recycling	GO:1903421	3	1	0.267284	1.2195	3	1	0.264416	1.2315
cell migration involved in vasculogenesis	GO:0035441	3	1	0.267284	1.2195	3	1	0.264416	1.2315
sebaceous gland development	GO:0048733	3	1	0.267284	1.2195	3	1	0.264416	1.2315
intramembranous ossification	GO:0001957	3	1	0.267284	1.2195	3	1	0.264416	1.2315
protein geranylgeranylation	GO:0018344	3	1	0.267284	1.2195	3	1	0.264416	1.2315
dendritic spine organization	GO:0097061	3	1	0.267284	1.2195	3	0	1	#NUM!
negative regulation of neurotrophin TRK receptor signaling pathway	GO:0051387	3	1	0.267284	1.2195	3	1	0.264416	1.2315
regulation of blood vessel endothelial cell migration	GO:0043535	3	1	0.267284	1.2195	2	0	1	#NUM!
growth plate cartilage development	GO:0003417	3	1	0.267284	1.2195	3	1	0.264416	1.2315
metanephric S-shaped body morphogenesis	GO:0072284	3	1	0.267284	1.2195	3	1	0.264416	1.2315
positive regulation of protein kinase C activity	GO:1900020	3	1	0.267284	1.2195	3	1	0.264416	1.2315
response to water-immersion restraint stress	GO:1990785	3	1	0.267284	1.2195	3	1	0.264416	1.2315
negative regulation of mesenchymal cell proliferation	GO:0072201	3	1	0.267284	1.2195	3	1	0.264416	1.2315
detection of mechanical stimulus involved in sensory perception of pain	GO:0050966	3	1	0.267284	1.2195	3	1	0.264416	1.2315
positive regulation of inclusion body assembly	GO:0090261	3	1	0.267284	1.2195	3	1	0.264416	1.2315
visual behavior	GO:0007632	3	1	0.267284	1.2195	3	0	1	#NUM!
positive regulation of autophagosome maturation	GO:1901098	3	1	0.267284	1.2195	3	1	0.264416	1.2315
dolichol metabolic process	GO:0019348	3	1	0.267284	1.2195	3	1	0.264416	1.2315
diadenosine tetraphosphate biosynthetic process	GO:0015966	3	1	0.267284	1.2195	3	1	0.264416	1.2315
regulation of cell communication by electrical coupling	GO:0010649	3	1	0.267284	1.2195	3	1	0.264416	1.2315
positive regulation of DNA topoisomerase (ATP-hydrolyzing) activity	GO:2000373	3	1	0.267284	1.2195	3	1	0.264416	1.2315
positive regulation of protein localization to cilium	GO:1903566	3	1	0.267284	1.2195	3	1	0.264416	1.2315
interleukin-1 beta secretion	GO:0050702	3	1	0.267284	1.2195	4	2	0.0496414	1.63696
ATP generation from poly-ADP-D-ribose	GO:1990966	3	1	0.267284	1.2195	3	0	1	#NUM!
protein localization to nucleolus	GO:1902570	3	1	0.267284	1.2195	3	2	0.0265217	1.92464
establishment of planar polarity	GO:0001736	3	1	0.267284	1.2195	4	1	0.336008	0.943815
cardiac muscle hypertrophy	GO:0003300	3	1	0.267284	1.2195	3	1	0.264416	1.2315
Mullerian duct regression	GO:0001880	3	1	0.267284	1.2195	3	1	0.264416	1.2315
histone H2B conserved C-terminal lysine deubiquitination	GO:0035616	3	1	0.267284	1.2195	3	1	0.264416	1.2315
U5 snRNA 3'-end processing	GO:0034476	3	1	0.267284	1.2195	3	1	0.264416	1.2315
succinyl-CoA metabolic process	GO:0006104	3	1	0.267284	1.2195	3	1	0.264416	1.2315
xenophagy	GO:0098792	3	1	0.267284	1.2195	3	1	0.264416	1.2315
low-density lipoprotein particle mediated signaling	GO:0055096	3	1	0.267284	1.2195	3	1	0.264416	1.2315
modification of synaptic structure	GO:0099563	3	1	0.267284	1.2195	3	1	0.264416	1.2315
synaptic vesicle targeting	GO:0016080	3	1	0.267284	1.2195	3	1	0.264416	1.2315
AMP biosynthetic process	GO:0006167	3	1	0.267284	1.2195	2	1	0.185118	1.63696
male mating behavior	GO:0060179	3	1	0.267284	1.2195	3	1	0.264416	1.2315
positive regulation of execution phase of apoptosis	GO:1900119	3	1	0.267284	1.2195	3	1	0.264416	1.2315
negative regulation of cell adhesion mediated by integrin	GO:0033629	3	1	0.267284	1.2195	3	1	0.264416	1.2315
B cell proliferation involved in immune response	GO:0002322	3	1	0.267284	1.2195	3	1	0.264416	1.2315
negative regulation of translational initiation in response to stress	GO:0032057	3	1	0.267284	1.2195	2	1	0.185118	1.63696
release from viral latency	GO:0019046	3	1	0.267284	1.2195	3	1	0.264416	1.2315
negative regulation of apoptotic DNA fragmentation	GO:1902511	3	1	0.267284	1.2195	3	0	1	#NUM!
epithelium development	GO:0060429	3	1	0.267284	1.2195	3	1	0.264416	1.2315
regulation of nucleotide-binding oligomerization domain containing signaling pathway	GO:0070424	3	1	0.267284	1.2195	3	1	0.264416	1.2315
negative regulation of T cell differentiation	GO:0045581	3	1	0.267284	1.2195	3	1	0.264416	1.2315
[truncated: 8,313 more rows]

## Sheet: SG40-59
#SG40-59(θ=0.5)		Male				Female
Gene ontology (biological process)	Gene ontology IDs	AllGene	Critical	P-value	Enrichment(log scale)	AllGene	Critical	P-value	Enrichment(log scale)
histone mRNA catabolic process	GO:0071044	7	6	4.50641e-06	2.20438	7	6	6.17489e-06	2.15139
positive regulation of transcription from RNA polymerase II promoter involved in cellular response to chemical stimulus	GO:1901522	5	5	7.45511e-06	2.35853	5	5	9.72897e-06	2.30554
transforming growth factor beta receptor signaling pathway	GO:0007179	67	19	8.23596e-06	1.09828	67	21	1.07703e-06	1.14537
positive regulation of protein kinase B signaling	GO:0051897	86	22	1.02456e-05	0.995224	89	25	1.04855e-06	1.03578
positive regulation of transcription, DNA-templated	GO:0045893	341	57	1.53416e-05	0.569698	352	62	6.07236e-06	0.569042
negative regulation of protein binding	GO:0032091	49	15	2.7218e-05	1.17476	51	16	2.0405e-05	1.1463
nuclear mRNA surveillance	GO:0071028	9	6	4.5754e-05	1.95306	9	6	6.20943e-05	1.90007
cellular response to hepatocyte growth factor stimulus	GO:0035729	9	6	4.5754e-05	1.95306	9	6	6.20943e-05	1.90007
cellular response to organic substance	GO:0071310	17	8	6.86623e-05	1.60476	17	8	0.00010066	1.55177
establishment of cell polarity	GO:0030010	26	10	6.96253e-05	1.40302	26	10	0.000109621	1.35003
Fc-gamma receptor signaling pathway involved in phagocytosis	GO:0038096	47	14	7.05101e-05	1.14744	49	15	5.10102e-05	1.12177
hepatocyte growth factor receptor signaling pathway	GO:0048012	7	5	0.000133041	2.02206	7	5	0.000172003	1.96907
negative regulation of autophagy	GO:0010507	29	10	0.000201979	1.29382	28	8	0.00477269	1.05278
SMAD protein signal transduction	GO:0060395	24	9	0.000203074	1.3777	23	9	0.000208735	1.36727
autophagy	GO:0006914	70	17	0.000205545	0.943247	73	17	0.000655171	0.848292
cytokine-mediated signaling pathway	GO:0019221	117	24	0.000304742	0.774409	133	26	0.000657146	0.673286
liver development	GO:0001889	42	12	0.000356124	1.10577	41	11	0.0017256	0.989862
regulation of gluconeogenesis	GO:0006111	5	4	0.000366593	2.13539	5	4	0.00045146	2.08239
positive regulation of cell migration	GO:0030335	120	24	0.000375485	0.749091	123	24	0.00116965	0.671408
positive regulation of stress fiber assembly	GO:0051496	31	10	0.000375642	1.22713	35	11	0.000397198	1.14809
negative regulation of protein catabolic process	GO:0042177	22	8	0.000588455	1.34693	24	9	0.000304748	1.32471
positive regulation of I-kappaB kinase/NF-kappaB signaling	GO:0043123	108	22	0.000647137	0.76744	115	23	0.001325	0.696101
cellular protein-containing complex localization	GO:0034629	9	5	0.000678879	1.77074	9	6	6.20943e-05	1.90007
regulation of cellular response to heat	GO:1900034	64	15	0.000719755	0.907696	63	15	0.0010508	0.870454
positive regulation of pathway-restricted SMAD protein phosphorylation	GO:0010862	18	7	0.0008212	1.41407	18	7	0.00113092	1.36108
T cell costimulation	GO:0031295	23	8	0.000828481	1.30248	23	9	0.000208735	1.36727
asymmetric cell division	GO:0008356	3	3	0.000841965	2.35853	2	2	0.0099285	2.30554
neuropilin signaling pathway	GO:0038189	3	3	0.000841965	2.35853	3	3	0.000987411	2.30554
positive regulation of transcription by RNA polymerase II	GO:0045944	544	74	0.000986702	0.363645	562	91	1.54959e-06	0.484896
positive regulation of gene expression	GO:0010628	179	31	0.00101661	0.60513	186	35	0.000172385	0.63514
SMAD protein complex assembly	GO:0007183	6	4	0.00101732	1.95306	6	4	0.00124727	1.90007
negative regulation of TORC1 signaling	GO:1904262	6	4	0.00101732	1.95306	6	4	0.00124727	1.90007
positive regulation of blood coagulation	GO:0030194	6	4	0.00101732	1.95306	6	4	0.00124727	1.90007
regulation of dendrite morphogenesis	GO:0048814	14	6	0.00108003	1.51123	14	7	0.000174286	1.61239
protein stabilization	GO:0050821	129	24	0.00114277	0.676771	129	22	0.0109662	0.536769
cellular response to gamma radiation	GO:0071480	19	7	0.00119535	1.36	20	8	0.000397351	1.38925
negative regulation of cell population proliferation	GO:0008285	215	35	0.00124328	0.543239	223	38	0.000880846	0.535953
beta-catenin destruction complex disassembly	GO:1904886	10	5	0.00125252	1.66538	11	4	0.018261	1.29394
regulation of transforming growth factor beta receptor signaling pathway	GO:0017015	10	5	0.00125252	1.66538	10	5	0.0015971	1.61239
rRNA catabolic process	GO:0016075	10	5	0.00125252	1.66538	10	5	0.0015971	1.61239
intracellular signal transduction	GO:0035556	232	37	0.00128591	0.52271	252	40	0.00258973	0.464989
cell differentiation	GO:0030154	185	31	0.00133878	0.57216	197	34	0.00150135	0.548695
mitotic spindle assembly checkpoint	GO:0007094	15	6	0.00165747	1.44224	16	6	0.00320698	1.32471
positive regulation of microtubule polymerization	GO:0031116	20	7	0.00169089	1.30871	20	7	0.00230661	1.25572
negative regulation of transforming growth factor beta receptor signaling pathway	GO:0030512	43	11	0.00170436	0.995224	43	12	0.000734055	1.02925
telomere capping	GO:0016233	11	5	0.00211875	1.57007	11	5	0.00268935	1.51708
positive regulation of release of sequestered calcium ion into cytosol	GO:0051281	11	5	0.00211875	1.57007	12	4	0.0252737	1.20693
regulation of ossification	GO:0030278	7	4	0.00219635	1.79891	7	4	0.00268096	1.74592
polyadenylation-dependent snoRNA 3'-end processing	GO:0071051	7	4	0.00219635	1.79891	7	4	0.00268096	1.74592
cellular response to lipoteichoic acid	GO:0071223	7	4	0.00219635	1.79891	7	3	0.0254213	1.45824
activin receptor signaling pathway	GO:0032924	7	4	0.00219635	1.79891	7	4	0.00268096	1.74592
regulation of circadian rhythm	GO:0042752	51	12	0.00231661	0.91161	51	13	0.00113953	0.938662
semaphorin-plexin signaling pathway	GO:0071526	21	7	0.0023324	1.25992	21	6	0.0141086	1.05278
positive regulation of pri-miRNA transcription by RNA polymerase II	GO:1902895	21	7	0.0023324	1.25992	22	8	0.000841859	1.29394
social behavior	GO:0035176	27	8	0.00266938	1.14213	27	7	0.0142675	0.955612
ubiquitin-dependent protein catabolic process	GO:0006511	198	32	0.00276362	0.535998	201	35	0.00109148	0.557582
regulation of signal transduction by p53 class mediator	GO:1901796	91	18	0.00304098	0.738041	93	21	0.000304335	0.817461
cell surface receptor signaling pathway	GO:0007166	71	15	0.00304644	0.803899	74	19	8.05359e-05	0.945912
V(D)J recombination	GO:0033151	4	3	0.00313001	2.07085	4	3	0.00365542	2.01786
DNA ligation	GO:0006266	4	3	0.00313001	2.07085	4	3	0.00365542	2.01786
regulation of binding	GO:0051098	4	3	0.00313001	2.07085	4	3	0.00365542	2.01786
DNA deamination	GO:0045006	4	3	0.00313001	2.07085	4	3	0.00365542	2.01786
negative regulation of growth of symbiont in host	GO:0044130	4	3	0.00313001	2.07085	4	2	0.0519659	1.61239
negative regulation of wound healing	GO:0061045	4	3	0.00313001	2.07085	4	4	9.80752e-05	2.30554
BMP signaling pathway	GO:0030509	40	10	0.00328812	0.972235	40	11	0.00138485	1.01455
negative regulation of protein complex assembly	GO:0031333	12	5	0.00335203	1.48306	12	5	0.00423557	1.43007
ephrin receptor signaling pathway	GO:0048013	60	13	0.0033837	0.829134	59	11	0.0445155	0.625896
protein monoubiquitination	GO:0006513	28	8	0.00343343	1.10577	29	8	0.00602742	1.01768
thymus development	GO:0048538	28	8	0.00343343	1.10577	27	9	0.000830475	1.20693
signal transduction	GO:0007165	432	59	0.00370963	0.367641	453	66	0.00148977	0.379301
cell cycle	GO:0007049	162	27	0.00381166	0.56677	166	28	0.00538326	0.525755
positive regulation of ubiquitin protein ligase activity	GO:1904668	8	4	0.00406557	1.66538	9	3	0.0524653	1.20693
regulation of microtubule-based process	GO:0032886	8	4	0.00406557	1.66538	8	4	0.00494093	1.61239
U4 snRNA 3'-end processing	GO:0034475	8	4	0.00406557	1.66538	8	4	0.00494093	1.61239
positive regulation of substrate adhesion-dependent cell spreading	GO:1900026	23	7	0.00416025	1.16895	25	7	0.00920212	1.03257
cellular response to organic cyclic compound	GO:0071407	23	7	0.00416025	1.16895	25	8	0.00217333	1.1661
telomere maintenance	GO:0000723	29	8	0.00435663	1.07067	32	9	0.00315444	1.03703
positive regulation of protein binding	GO:0032092	42	10	0.00480329	0.923445	43	11	0.00261225	0.942234
somitogenesis	GO:0001756	18	6	0.00480439	1.25992	18	7	0.00113092	1.36108
negative regulation of telomere maintenance via telomerase	GO:0032211	18	6	0.00480439	1.25992	19	7	0.00163837	1.30701
endothelial cell migration	GO:0043542	18	6	0.00480439	1.25992	18	5	0.027699	1.0246
embryonic digit morphogenesis	GO:0042733	18	6	0.00480439	1.25992	21	6	0.0141086	1.05278
negative regulation of axonogenesis	GO:0050771	13	5	0.00502807	1.40302	13	3	0.132833	0.839201
negative regulation of neuron death	GO:1901215	36	9	0.0052092	0.972235	38	9	0.0106669	0.865177
phosphorylation	GO:0016310	24	7	0.0054034	1.12639	24	7	0.00723405	1.07339
activation of MAPKK activity	GO:0000186	24	7	0.0054034	1.12639	25	7	0.00920212	1.03257
positive regulation of cell adhesion	GO:0045785	24	7	0.0054034	1.12639	25	7	0.00920212	1.03257
positive regulation of cell population proliferation	GO:0008284	209	32	0.00548723	0.481931	217	37	0.00111859	0.536559
cellular response to lipopolysaccharide	GO:0071222	69	14	0.00554032	0.76348	75	15	0.00976836	0.696101
positive regulation of phosphatidylinositol 3-kinase signaling	GO:0014068	43	10	0.00574236	0.899914	47	13	0.000489544	1.02034
central nervous system development	GO:0007417	50	11	0.00602121	0.844401	52	10	0.0346033	0.65688
cellular response to vascular endothelial growth factor stimulus	GO:0035924	19	6	0.0064701	1.20585	20	8	0.000397351	1.38925
positive regulation of focal adhesion assembly	GO:0051894	19	6	0.0064701	1.20585	19	6	0.00837961	1.15286
receptor signaling pathway via JAK-STAT	GO:0007259	19	6	0.0064701	1.20585	21	6	0.0141086	1.05278
positive regulation of DNA-binding transcription factor activity	GO:0051091	62	13	0.0066189	0.796344	69	14	0.00791647	0.710489
positive regulation of fibroblast migration	GO:0010763	9	4	0.00677492	1.5476	9	4	0.00819798	1.49461
nuclear-transcribed mRNA catabolic process, exonucleolytic, 3'-5'	GO:0034427	9	4	0.00677492	1.5476	9	4	0.00819798	1.49461
embryonic pattern specification	GO:0009880	9	4	0.00677492	1.5476	8	4	0.00494093	1.61239
phosphatidylcholine biosynthetic process	GO:0006656	9	4	0.00677492	1.5476	9	2	0.224095	0.801461
negative regulation of ubiquitin-dependent protein catabolic process	GO:2000059	14	5	0.00722142	1.32891	14	5	0.00904344	1.27592
positive regulation of mitotic nuclear division	GO:0045840	14	5	0.00722142	1.32891	15	6	0.00218655	1.38925
mRNA transcription by RNA polymerase II	GO:0042789	14	5	0.00722142	1.32891	15	6	0.00218655	1.38925
positive regulation of reactive oxygen species metabolic process	GO:2000379	14	5	0.00722142	1.32891	15	7	0.000298818	1.5434
ubiquitin-dependent SMAD protein catabolic process	GO:0030579	5	3	0.00727514	1.8477	5	3	0.00846135	1.79471
regulation of toll-like receptor signaling pathway	GO:0034121	5	3	0.00727514	1.8477	5	3	0.00846135	1.79471
peripheral nervous system myelin maintenance	GO:0032287	5	3	0.00727514	1.8477	5	3	0.00846135	1.79471
tail-anchored membrane protein insertion into ER membrane	GO:0071816	5	3	0.00727514	1.8477	5	3	0.00846135	1.79471
nodal signaling pathway	GO:0038092	5	3	0.00727514	1.8477	5	2	0.080969	1.38925
pharyngeal system development	GO:0060037	5	3	0.00727514	1.8477	4	3	0.00365542	2.01786
negative regulation of cell growth involved in cardiac muscle cell development	GO:0061052	5	3	0.00727514	1.8477	5	3	0.00846135	1.79471
regulation of potassium ion transmembrane transporter activity	GO:1901016	5	3	0.00727514	1.8477	5	3	0.00846135	1.79471
endothelial cell activation	GO:0042118	5	3	0.00727514	1.8477	5	3	0.00846135	1.79471
viral process	GO:0016032	270	39	0.00755591	0.423669	272	44	0.00124746	0.483926
cellular response to transforming growth factor beta stimulus	GO:0071560	32	8	0.00828868	0.972235	32	8	0.0113072	0.919244
positive regulation of protein import into nucleus	GO:0042307	26	7	0.00869604	1.04634	26	7	0.0115351	0.993352
negative regulation of epidermal growth factor receptor signaling pathway	GO:0042059	26	7	0.00869604	1.04634	25	7	0.00920212	1.03257
canonical Wnt signaling pathway	GO:0060070	26	7	0.00869604	1.04634	27	6	0.0461597	0.801461
negative regulation of hydrogen peroxide biosynthetic process	GO:0010730	2	2	0.00892899	2.35853	2	2	0.0099285	2.30554
positive regulation of hemoglobin biosynthetic process	GO:0046985	2	2	0.00892899	2.35853	2	2	0.0099285	2.30554
recognition of apoptotic cell	GO:0043654	2	2	0.00892899	2.35853	2	2	0.0099285	2.30554
neutral amino acid transport	GO:0015804	2	2	0.00892899	2.35853	3	1	0.270317	1.20693
angiogenesis involved in coronary vascular morphogenesis	GO:0060978	2	2	0.00892899	2.35853	2	2	0.0099285	2.30554
protein localization to pericentriolar material	GO:1905793	2	2	0.00892899	2.35853	2	2	0.0099285	2.30554
negative regulation of high voltage-gated calcium channel activity	GO:1901842	2	2	0.00892899	2.35853	2	2	0.0099285	2.30554
positive regulation of macropinocytosis	GO:1905303	2	2	0.00892899	2.35853	2	2	0.0099285	2.30554
negative regulation of long-chain fatty acid import across plasma membrane	GO:0010748	2	2	0.00892899	2.35853	2	2	0.0099285	2.30554
multicellular organismal homeostasis	GO:0048871	2	2	0.00892899	2.35853	2	2	0.0099285	2.30554
positive regulation of transforming growth factor beta3 production	GO:0032916	2	2	0.00892899	2.35853	2	2	0.0099285	2.30554
negative regulation of adaptive immune response	GO:0002820	2	2	0.00892899	2.35853	2	2	0.0099285	2.30554
positive regulation of L-glutamate import across plasma membrane	GO:0002038	2	2	0.00892899	2.35853	2	2	0.0099285	2.30554
eye photoreceptor cell differentiation	GO:0001754	2	2	0.00892899	2.35853	3	2	0.0278107	1.90007
negative regulation of mitochondrial calcium ion concentration	GO:0051562	2	2	0.00892899	2.35853	1	1	0.0997051	2.30554
response to peptidoglycan	GO:0032494	2	2	0.00892899	2.35853	3	2	0.0278107	1.90007
positive regulation of caveolin-mediated endocytosis	GO:2001288	2	2	0.00892899	2.35853	2	2	0.0099285	2.30554
regulation of cAMP-dependent protein kinase activity	GO:2000479	2	2	0.00892899	2.35853	2	2	0.0099285	2.30554
spindle localization	GO:0051653	2	2	0.00892899	2.35853	1	1	0.0997051	2.30554
4-hydroxyproline catabolic process	GO:0019470	2	2	0.00892899	2.35853	2	2	0.0099285	2.30554
negative regulation of protein targeting to mitochondrion	GO:1903215	2	2	0.00892899	2.35853	2	2	0.0099285	2.30554
chorion development	GO:0060717	2	2	0.00892899	2.35853	2	2	0.0099285	2.30554
regulation of hormone metabolic process	GO:0032350	2	2	0.00892899	2.35853	2	2	0.0099285	2.30554
negative regulation of hydrogen peroxide-mediated programmed cell death	GO:1901299	2	2	0.00892899	2.35853	2	2	0.0099285	2.30554
glycerol metabolic process	GO:0006071	2	2	0.00892899	2.35853	2	2	0.0099285	2.30554
positive regulation of protein K48-linked ubiquitination	GO:1902524	2	2	0.00892899	2.35853	2	2	0.0099285	2.30554
monoamine transport	GO:0015844	2	2	0.00892899	2.35853	2	1	0.189482	1.61239
osteoblast fate commitment	GO:0002051	2	2	0.00892899	2.35853	2	2	0.0099285	2.30554
paraxial mesoderm morphogenesis	GO:0048340	2	2	0.00892899	2.35853	2	2	0.0099285	2.30554
regulation of synaptic transmission, dopaminergic	GO:0032225	2	2	0.00892899	2.35853	2	1	0.189482	1.61239
salivary gland cavitation	GO:0060662	2	2	0.00892899	2.35853	2	2	0.0099285	2.30554
regulation of toll-like receptor 4 signaling pathway	GO:0034143	2	2	0.00892899	2.35853	2	2	0.0099285	2.30554
cellular response to UV-B	GO:0071493	2	2	0.00892899	2.35853	2	2	0.0099285	2.30554
protein hydroxylation	GO:0018126	2	2	0.00892899	2.35853	2	1	0.189482	1.61239
vascular endothelial growth factor receptor signaling pathway	GO:0048010	46	10	0.00943438	0.832473	48	11	0.00648027	0.832233
regulation of neuron projection development	GO:0010975	15	5	0.0100034	1.25992	16	4	0.0675849	0.919244
autophagosome maturation	GO:0097352	15	5	0.0100034	1.25992	15	6	0.00218655	1.38925
autophagosome assembly	GO:0000045	33	8	0.0100584	0.941463	33	8	0.0136578	0.888472
positive regulation of epidermal growth factor receptor signaling pathway	GO:0045742	10	4	0.0104565	1.44224	10	4	0.0125986	1.38925
negative regulation of epidermal growth factor-activated receptor activity	GO:0007175	10	4	0.0104565	1.44224	10	4	0.0125986	1.38925
positive regulation of Rho protein signal transduction	GO:0035025	10	4	0.0104565	1.44224	10	4	0.0125986	1.38925
regulation of double-strand break repair via homologous recombination	GO:0010569	10	4	0.0104565	1.44224	10	4	0.0125986	1.38925
vesicle transport along microtubule	GO:0047496	10	4	0.0104565	1.44224	10	4	0.0125986	1.38925
nuclear-transcribed mRNA catabolic process	GO:0000956	10	4	0.0104565	1.44224	10	4	0.0125986	1.38925
regulation of cell adhesion mediated by integrin	GO:0033628	10	4	0.0104565	1.44224	11	3	0.0887848	1.00626
endocytosis	GO:0006897	90	16	0.0107919	0.631308	94	20	0.000838454	0.757976
ureteric bud development	GO:0001657	21	6	0.0109927	1.10577	21	6	0.0141086	1.05278
regulation of cell growth	GO:0001558	47	10	0.0109997	0.810967	47	9	0.0469978	0.652615
cell chemotaxis	GO:0060326	28	7	0.0132627	0.972235	28	7	0.0174325	0.919244
negative regulation of extrinsic apoptotic signaling pathway in absence of ligand	GO:2001240	16	5	0.0134403	1.19538	18	7	0.00113092	1.36108
positive regulation of protein localization to nucleus	GO:1900182	16	5	0.0134403	1.19538	17	6	0.00454417	1.26408
hormone-mediated signaling pathway	GO:0009755	16	5	0.0134403	1.19538	16	4	0.0675849	0.919244
muscle filament sliding	GO:0030049	16	5	0.0134403	1.19538	17	5	0.0217411	1.08176
immune system process	GO:0002376	16	5	0.0134403	1.19538	18	7	0.00113092	1.36108
positive regulation of transforming growth factor beta receptor signaling pathway	GO:0030511	16	5	0.0134403	1.19538	17	5	0.0217411	1.08176
pathway-restricted SMAD protein phosphorylation	GO:0060389	6	3	0.013533	1.66538	6	4	0.00124727	1.90007
positive regulation of smooth muscle cell migration	GO:0014911	6	3	0.013533	1.66538	8	4	0.00494093	1.61239
central nervous system neuron axonogenesis	GO:0021955	6	3	0.013533	1.66538	6	2	0.113616	1.20693
adiponectin-activated signaling pathway	GO:0033211	6	3	0.013533	1.66538	6	3	0.0156754	1.61239
replicative senescence	GO:0090399	6	3	0.013533	1.66538	6	3	0.0156754	1.61239
telomeric D-loop disassembly	GO:0061820	6	3	0.013533	1.66538	7	3	0.0254213	1.45824
response to muramyl dipeptide	GO:0032495	6	3	0.013533	1.66538	6	3	0.0156754	1.61239
Bergmann glial cell differentiation	GO:0060020	6	3	0.013533	1.66538	6	3	0.0156754	1.61239
mitochondrial calcium ion homeostasis	GO:0051560	6	3	0.013533	1.66538	5	3	0.00846135	1.79471
protein import into peroxisome membrane	GO:0045046	6	3	0.013533	1.66538	6	3	0.0156754	1.61239
stimulatory C-type lectin receptor signaling pathway	GO:0002223	74	14	0.0140233	0.693521	77	16	0.00359584	0.734322
memory	GO:0007613	35	8	0.0144162	0.882623	37	7	0.089984	0.640531
response to estradiol	GO:0032355	53	11	0.0145408	0.786132	55	9	0.113846	0.49543
lung development	GO:0030324	42	9	0.0148122	0.818084	43	10	0.00831749	0.846923
peptidyl-serine phosphorylation	GO:0018105	100	17	0.0149129	0.586572	107	22	0.000879126	0.723752
regulation of innate immune response	GO:0045088	11	4	0.0152209	1.34693	11	3	0.0887848	1.00626
2-oxoglutarate metabolic process	GO:0006103	11	4	0.0152209	1.34693	10	3	0.069551	1.10157
gastrulation with mouth forming second	GO:0001702	11	4	0.0152209	1.34693	12	4	0.0252737	1.20693
positive regulation of chondrocyte differentiation	GO:0032332	11	4	0.0152209	1.34693	11	5	0.00268935	1.51708
lipid storage	GO:0019915	11	4	0.0152209	1.34693	12	4	0.0252737	1.20693
apoptotic process	GO:0006915	302	41	0.0155965	0.361674	311	37	0.245357	0.176663
Wnt signaling pathway	GO:0016055	101	17	0.0158671	0.576622	107	18	0.0225359	0.523081
positive regulation of neuron death	GO:1901216	29	7	0.0160964	0.937143	29	7	0.0210613	0.884153
wound healing	GO:0042060	36	8	0.0170468	0.854452	36	9	0.00737537	0.919244
circadian regulation of gene expression	GO:0032922	43	9	0.0172131	0.794554	45	11	0.00383455	0.896771
ERBB2 signaling pathway	GO:0038128	23	6	0.0173851	1.01479	23	6	0.022114	0.961804
response to cytokine	GO:0034097	23	6	0.0173851	1.01479	27	7	0.0142675	0.955612
regulation of transcription, DNA-templated	GO:0006355	266	37	0.0180237	0.385951	271	41	0.00681551	0.416992
negative regulation of neuron apoptotic process	GO:0043524	79	14	0.018603	0.628139	80	14	0.0360412	0.562569
positive regulation of NIK/NF-kappaB signaling	GO:1901224	30	7	0.0193338	0.903242	32	8	0.0113072	0.919244
learning	GO:0007612	30	7	0.0193338	0.903242	32	7	0.03501	0.785713
insulin receptor signaling pathway	GO:0008286	57	11	0.0196412	0.713373	59	12	0.0141674	0.712908
Golgi organization	GO:0007030	57	11	0.0196412	0.713373	61	11	0.0492773	0.59256
protein destabilization	GO:0031648	37	8	0.0200057	0.827053	41	9	0.0175182	0.789191
peptidyl-threonine phosphorylation	GO:0018107	48	10	0.0211065	0.789913	49	12	0.00252761	0.898625
interleukin-6-mediated signaling pathway	GO:0070102	12	4	0.0211554	1.25992	14	4	0.0435561	1.05278
negative regulation of Ras protein signal transduction	GO:0046580	12	4	0.0211554	1.25992	12	4	0.0252737	1.20693
negative regulation of peptidyl-threonine phosphorylation	GO:0010801	12	4	0.0211554	1.25992	12	4	0.0252737	1.20693
protein phosphorylation	GO:0006468	254	35	0.0212764	0.376543	263	43	0.00103939	0.494585
TRIF-dependent toll-like receptor signaling pathway	GO:0035666	24	6	0.021379	0.972235	25	7	0.00920212	1.03257
interleukin-9-mediated signaling pathway	GO:0038113	7	3	0.0220354	1.51123	7	2	0.148894	1.05278
histone arginine methylation	GO:0034969	7	3	0.0220354	1.51123	8	3	0.0377095	1.32471
postsynapse to nucleus signaling pathway	GO:0099527	7	3	0.0220354	1.51123	7	3	0.0254213	1.45824
amino acid transport	GO:0006865	7	3	0.0220354	1.51123	8	2	0.185955	0.919244
growth hormone receptor signaling pathway	GO:0060396	7	3	0.0220354	1.51123	7	3	0.0254213	1.45824
primary miRNA processing	GO:0031053	7	3	0.0220354	1.51123	7	3	0.0254213	1.45824
viral genome replication	GO:0019079	7	3	0.0220354	1.51123	8	5	0.000420995	1.83553
hyaluronan metabolic process	GO:0030212	7	3	0.0220354	1.51123	6	3	0.0156754	1.61239
regulation of membrane depolarization	GO:0003254	7	3	0.0220354	1.51123	8	3	0.0377095	1.32471
regulation of synaptic transmission, GABAergic	GO:0032228	7	3	0.0220354	1.51123	7	2	0.148894	1.05278
positive regulation of isotype switching	GO:0045830	7	3	0.0220354	1.51123	7	3	0.0254213	1.45824
triglyceride biosynthetic process	GO:0019432	7	3	0.0220354	1.51123	7	2	0.148894	1.05278
positive regulation of protein localization to centrosome	GO:1904781	7	3	0.0220354	1.51123	6	3	0.0156754	1.61239
negative regulation of sodium ion transmembrane transporter activity	GO:2000650	7	3	0.0220354	1.51123	8	3	0.0377095	1.32471
regulation of lamellipodium assembly	GO:0010591	7	3	0.0220354	1.51123	7	3	0.0254213	1.45824
epithelial cell proliferation	GO:0050673	7	3	0.0220354	1.51123	8	3	0.0377095	1.32471
positive regulation of protein localization to cell surface	GO:2000010	7	3	0.0220354	1.51123	8	3	0.0377095	1.32471
positive regulation of chromatin binding	GO:0035563	7	3	0.0220354	1.51123	7	3	0.0254213	1.45824
negative regulation of apoptotic process	GO:0043066	282	38	0.0221169	0.354208	291	36	0.162067	0.215734
extrinsic apoptotic signaling pathway in absence of ligand	GO:0097192	18	5	0.02251	1.0776	19	6	0.00837961	1.15286
regulation of transcription by RNA polymerase II	GO:0006357	236	33	0.0227207	0.391205	245	34	0.0497132	0.330641
response to bacterium	GO:0009617	31	7	0.0230003	0.870452	30	5	0.216111	0.513779
exonucleolytic catabolism of deadenylated mRNA	GO:0043928	31	7	0.0230003	0.870452	31	7	0.029825	0.817461
response to hydrogen peroxide	GO:0042542	31	7	0.0230003	0.870452	33	7	0.0407586	0.754941
cellular response to UV	GO:0034644	31	7	0.0230003	0.870452	32	7	0.03501	0.785713
positive regulation of endothelial cell proliferation	GO:0001938	38	8	0.0233124	0.800384	41	9	0.0175182	0.789191
platelet activation	GO:0030168	50	10	0.023721	0.749091	54	12	0.0092822	0.801461
positive regulation of epithelial to mesenchymal transition involved in endocardial cushion formation	GO:1905007	3	2	0.025103	1.95306	3	3	0.000987411	2.30554
syncytiotrophoblast cell differentiation involved in labyrinthine layer development	GO:0060715	3	2	0.025103	1.95306	3	2	0.0278107	1.90007
dendrite arborization	GO:0140059	3	2	0.025103	1.95306	3	2	0.0278107	1.90007
histone H4-R3 methylation	GO:0043985	3	2	0.025103	1.95306	3	2	0.0278107	1.90007
telomere assembly	GO:0032202	3	2	0.025103	1.95306	3	2	0.0278107	1.90007
postsynaptic density protein 95 clustering	GO:0097119	3	2	0.025103	1.95306	3	2	0.0278107	1.90007
positive regulation of deacetylase activity	GO:0090045	3	2	0.025103	1.95306	3	2	0.0278107	1.90007
negative regulation of sodium ion transmembrane transport	GO:1902306	3	2	0.025103	1.95306	3	2	0.0278107	1.90007
nuclear speck organization	GO:0035063	3	2	0.025103	1.95306	3	2	0.0278107	1.90007
positive regulation of transcription from RNA polymerase II promoter involved in unfolded protein response	GO:0006990	3	2	0.025103	1.95306	3	2	0.0278107	1.90007
lens fiber cell development	GO:0070307	3	2	0.025103	1.95306	4	2	0.0519659	1.61239
establishment of mitochondrion localization	GO:0051654	3	2	0.025103	1.95306	3	2	0.0278107	1.90007
cardiac muscle cell contraction	GO:0086003	3	2	0.025103	1.95306	3	2	0.0278107	1.90007
stress-induced premature senescence	GO:0090400	3	2	0.025103	1.95306	3	3	0.000987411	2.30554
reelin-mediated signaling pathway	GO:0038026	3	2	0.025103	1.95306	3	1	0.270317	1.20693
response to intra-S DNA damage checkpoint signaling	GO:0072429	3	2	0.025103	1.95306	3	2	0.0278107	1.90007
beta-catenin destruction complex assembly	GO:1904885	3	2	0.025103	1.95306	4	2	0.0519659	1.61239
vitamin D metabolic process	GO:0042359	3	2	0.025103	1.95306	3	2	0.0278107	1.90007
double-strand break repair via classical nonhomologous end joining	GO:0097680	3	2	0.025103	1.95306	3	2	0.0278107	1.90007
glyoxylate metabolic process	GO:0046487	3	2	0.025103	1.95306	3	2	0.0278107	1.90007
positive regulation of lipophagy	GO:1904504	3	2	0.025103	1.95306	3	2	0.0278107	1.90007
negative regulation of ERBB signaling pathway	GO:1901185	3	2	0.025103	1.95306	3	2	0.0278107	1.90007
regulation of extracellular matrix organization	GO:1903053	3	2	0.025103	1.95306	3	2	0.0278107	1.90007
regulation of ribonuclease activity	GO:0060700	3	2	0.025103	1.95306	3	0	1	#NUM!
regulation of cell cycle G2/M phase transition	GO:1902749	3	2	0.025103	1.95306	4	2	0.0519659	1.61239
gephyrin clustering involved in postsynaptic density assembly	GO:0097116	3	2	0.025103	1.95306	3	2	0.0278107	1.90007
peptidyl-arginine methylation	GO:0018216	3	2	0.025103	1.95306	4	2	0.0519659	1.61239
lung growth	GO:0060437	3	2	0.025103	1.95306	3	2	0.0278107	1.90007
positive regulation of cyclase activity	GO:0031281	3	2	0.025103	1.95306	3	2	0.0278107	1.90007
activated T cell proliferation	GO:0050798	3	2	0.025103	1.95306	3	2	0.0278107	1.90007
regulation of transforming growth factor beta2 production	GO:0032909	3	2	0.025103	1.95306	3	2	0.0278107	1.90007
positive regulation of inositol 1,4,5-trisphosphate-sensitive calcium-release channel activity	GO:0031587	3	2	0.025103	1.95306	3	2	0.0278107	1.90007
activation of cysteine-type endopeptidase activity involved in apoptotic signaling pathway	GO:0097296	3	2	0.025103	1.95306	3	2	0.0278107	1.90007
regulation of defense response to virus	GO:0050688	3	2	0.025103	1.95306	4	1	0.343101	0.919244
muscle cell development	GO:0055001	3	2	0.025103	1.95306	3	2	0.0278107	1.90007
positive regulation of aggrephagy	GO:1905337	3	2	0.025103	1.95306	3	2	0.0278107	1.90007
negative regulation of autophagosome maturation	GO:1901097	3	2	0.025103	1.95306	3	2	0.0278107	1.90007
myoblast proliferation	GO:0051450	3	2	0.025103	1.95306	3	2	0.0278107	1.90007
response to manganese ion	GO:0010042	3	2	0.025103	1.95306	3	2	0.0278107	1.90007
regulation of apoptotic process	GO:0042981	103	17	0.0251088	0.557013	105	20	0.0044522	0.64731
cytoplasmic translation	GO:0002181	32	7	0.0271195	0.838703	32	7	0.03501	0.785713
positive regulation of axonogenesis	GO:0050772	19	5	0.0282385	1.02353	19	5	0.0345987	0.970537
regulation of DNA-binding transcription factor activity	GO:0051090	19	5	0.0282385	1.02353	21	5	0.0513341	0.870454
negative regulation of extrinsic apoptotic signaling pathway via death domain receptors	GO:1902042	19	5	0.0282385	1.02353	22	6	0.0178049	1.00626
positive regulation of protein targeting to membrane	GO:0090314	19	5	0.0282385	1.02353	19	5	0.0345987	0.970537
response to lipid	GO:0033993	13	4	0.0283231	1.17987	13	4	0.0336954	1.12688
positive regulation of dendrite extension	GO:1903861	13	4	0.0283231	1.17987	14	4	0.0435561	1.05278
cellular response to platelet-derived growth factor stimulus	GO:0036120	13	4	0.0283231	1.17987	13	4	0.0336954	1.12688
Fc-epsilon receptor signaling pathway	GO:0038095	91	15	0.0290198	0.55572	94	16	0.0348776	0.534832
mitochondrial respiratory chain complex I assembly	GO:0032981	40	0	0.0293506	#NUM!	39	0	0.029119	#NUM!
cellular protein modification process	GO:0006464	53	10	0.0298852	0.690822	55	10	0.0646516	0.60079
protein K11-linked ubiquitination	GO:0070979	26	6	0.0311257	0.892192	26	6	0.0390726	0.839201
cellular response to amino acid starvation	GO:0034198	26	6	0.0311257	0.892192	27	7	0.0142675	0.955612
cellular response to epidermal growth factor stimulus	GO:0071364	33	7	0.0317129	0.807932	33	7	0.0407586	0.754941
regulation of protein stability	GO:0031647	54	10	0.0325629	0.67213	54	10	0.062157	0.61914
protein import into nucleus	GO:0006606	54	10	0.0325629	0.67213	53	10	0.038047	0.637832
negative regulation of calcineurin-NFAT signaling cascade	GO:0070885	8	3	0.0328173	1.3777	8	3	0.0377095	1.32471
cellular response to brain-derived neurotrophic factor stimulus	GO:1990416	8	3	0.0328173	1.3777	8	3	0.0377095	1.32471
DNA-templated transcription, termination	GO:0006353	8	3	0.0328173	1.3777	8	3	0.0377095	1.32471
retrograde axonal transport	GO:0008090	8	3	0.0328173	1.3777	8	3	0.0377095	1.32471
cellular response to insulin-like growth factor stimulus	GO:1990314	8	3	0.0328173	1.3777	8	2	0.185955	0.919244
positive regulation of SMAD protein signal transduction	GO:0060391	8	3	0.0328173	1.3777	8	3	0.0377095	1.32471
regulation of telomere maintenance	GO:0032204	8	3	0.0328173	1.3777	9	3	0.0524653	1.20693
positive regulation of extrinsic apoptotic signaling pathway via death domain receptors	GO:1902043	8	3	0.0328173	1.3777	8	3	0.0377095	1.32471
signal transduction in response to DNA damage	GO:0042770	8	3	0.0328173	1.3777	8	3	0.0377095	1.32471
deadenylation-dependent decapping of nuclear-transcribed mRNA	GO:0000290	8	3	0.0328173	1.3777	8	3	0.0377095	1.32471
regulation of I-kappaB kinase/NF-kappaB signaling	GO:0043122	8	3	0.0328173	1.3777	9	3	0.0524653	1.20693
carbohydrate transport	GO:0008643	8	3	0.0328173	1.3777	8	3	0.0377095	1.32471
semaphorin-plexin signaling pathway involved in axon guidance	GO:1902287	8	3	0.0328173	1.3777	8	3	0.0377095	1.32471
negative regulation of protein serine/threonine kinase activity	GO:0071901	8	3	0.0328173	1.3777	8	3	0.0377095	1.32471
entry of bacterium into host cell	GO:0035635	8	3	0.0328173	1.3777	8	3	0.0377095	1.32471
positive regulation of RNA polymerase II transcriptional preinitiation complex assembly	GO:0045899	8	3	0.0328173	1.3777	8	3	0.0377095	1.32471
negative regulation of protein kinase activity	GO:0006469	45	9	0.0341217	0.749091	45	9	0.0397383	0.696101
phosphatidylinositol 3-kinase signaling	GO:0014065	20	5	0.0348119	0.972235	21	6	0.0141086	1.05278
negative regulation of proteasomal ubiquitin-dependent protein catabolic process	GO:0032435	20	5	0.0348119	0.972235	21	5	0.0513341	0.870454
ovarian follicle development	GO:0001541	20	5	0.0348119	0.972235	20	5	0.0424709	0.919244
positive regulation of glucose import	GO:0046326	20	5	0.0348119	0.972235	18	5	0.027699	1.0246
protein folding	GO:0006457	99	16	0.035159	0.535998	99	17	0.0259516	0.543632
regulation of gene expression	GO:0010468	69	12	0.0353325	0.609329	72	14	0.0150972	0.66793
positive regulation of protein phosphorylation	GO:0001934	84	14	0.0359332	0.56677	87	17	0.00596385	0.672844
dendritic spine morphogenesis	GO:0060997	14	4	0.0367638	1.10577	14	3	0.157181	0.765093
bone development	GO:0060348	14	4	0.0367638	1.10577	14	3	0.157181	0.765093
negative regulation of cell differentiation	GO:0045596	14	4	0.0367638	1.10577	13	4	0.0336954	1.12688
negative regulation of endothelial cell proliferation	GO:0001937	14	4	0.0367638	1.10577	14	3	0.157181	0.765093
cell-matrix adhesion	GO:0007160	34	7	0.0367994	0.778079	37	6	0.261694	0.48638
positive regulation of MAP kinase activity	GO:0043406	27	6	0.0369315	0.854452	29	9	0.00147902	1.13547
stress-activated MAPK cascade	GO:0051403	27	6	0.0369315	0.854452	27	6	0.0461597	0.801461
negative regulation of transcription, DNA-templated	GO:0045892	317	41	0.0383124	0.313199	324	50	0.00161489	0.436818
osteoblast differentiation	GO:0001649	60	1	0.0417221	-1.73582	60	1	0.0276338	-1.78881
protein autoubiquitination	GO:0051865	48	9	0.0419465	0.684553	51	11	0.0150027	0.771608
defense response	GO:0006952	21	5	0.0422554	0.923445	24	3	0.72749	0.226097
negative regulation of BMP signaling pathway	GO:0030514	21	5	0.0422554	0.923445	21	5	0.0513341	0.870454
cellular response to amyloid-beta	GO:1904646	21	5	0.0422554	0.923445	21	5	0.0513341	0.870454
positive regulation of axon extension	GO:0045773	21	5	0.0422554	0.923445	21	4	0.150508	0.64731
DNA damage checkpoint	GO:0000077	21	5	0.0422554	0.923445	21	5	0.0513341	0.870454
positive regulation of epithelial to mesenchymal transition	GO:0010718	21	5	0.0422554	0.923445	23	6	0.022114	0.961804
positive regulation of apoptotic process	GO:0043065	188	26	0.0429219	0.380184	197	26	0.146158	0.280431
neuron apoptotic process	GO:0051402	28	6	0.0433866	0.818084	28	6	0.0539944	0.765093
positive regulation of autophagy	GO:0010508	28	6	0.0433866	0.818084	29	8	0.00602742	1.01768
response to estrogen	GO:0043627	28	6	0.0433866	0.818084	33	8	0.0136578	0.888472
negative regulation of extrinsic apoptotic signaling pathway	GO:2001237	28	6	0.0433866	0.818084	28	7	0.0174325	0.919244
cellular response to X-ray	GO:0071481	9	3	0.0458385	1.25992	9	3	0.0524653	1.20693
positive regulation of ubiquitin-dependent protein catabolic process	GO:2000060	9	3	0.0458385	1.25992	11	2	0.301385	0.60079
maternal process involved in female pregnancy	GO:0060135	9	3	0.0458385	1.25992	10	3	0.069551	1.10157
regulation of NIK/NF-kappaB signaling	GO:1901222	9	3	0.0458385	1.25992	9	3	0.0524653	1.20693
regulation of myelination	GO:0031641	9	3	0.0458385	1.25992	9	3	0.0524653	1.20693
negative regulation of transcription by competitive promoter binding	GO:0010944	9	3	0.0458385	1.25992	8	3	0.0377095	1.32471
negative regulation of ubiquitin-protein transferase activity	GO:0051444	9	3	0.0458385	1.25992	9	3	0.0524653	1.20693
anoikis	GO:0043276	9	3	0.0458385	1.25992	9	4	0.00819798	1.49461
neuron fate commitment	GO:0048663	9	3	0.0458385	1.25992	9	3	0.0524653	1.20693
regulation of interferon-gamma-mediated signaling pathway	GO:0060334	9	3	0.0458385	1.25992	10	3	0.069551	1.10157
regulation of epithelial to mesenchymal transition	GO:0010717	9	3	0.0458385	1.25992	9	3	0.0524653	1.20693
mitochondrial translational termination	GO:0070126	38	0	0.0460124	#NUM!	37	0	0.0469808	#NUM!
germ cell development	GO:0007281	15	4	0.0464948	1.03677	14	4	0.0435561	1.05278
telomere maintenance via telomerase	GO:0007004	15	4	0.0464948	1.03677	15	4	0.0548595	0.983783
regulation of cell size	GO:0008361	15	4	0.0464948	1.03677	15	4	0.0548595	0.983783
establishment of protein localization to plasma membrane	GO:0061951	4	2	0.047076	1.66538	4	2	0.0519659	1.61239
connective tissue replacement involved in inflammatory response wound healing	GO:0002248	4	2	0.047076	1.66538	5	2	0.080969	1.38925
positive regulation of protein localization to membrane	GO:1905477	4	2	0.047076	1.66538	4	1	0.343101	0.919244
embryonic cleavage	GO:0040016	4	2	0.047076	1.66538	4	2	0.0519659	1.61239
facial nerve structural organization	GO:0021612	4	2	0.047076	1.66538	4	2	0.0519659	1.61239
radial glia guided migration of Purkinje cell	GO:0021942	4	2	0.047076	1.66538	4	2	0.0519659	1.61239
parkin-mediated stimulation of mitophagy in response to mitochondrial depolarization	GO:0061734	4	2	0.047076	1.66538	4	2	0.0519659	1.61239
protection from non-homologous end joining at telomere	GO:0031848	4	2	0.047076	1.66538	4	2	0.0519659	1.61239
negative regulation of activated T cell proliferation	GO:0046007	4	2	0.047076	1.66538	5	2	0.080969	1.38925
mitotic centrosome separation	GO:0007100	4	2	0.047076	1.66538	4	2	0.0519659	1.61239
regulation of protein kinase B signaling	GO:0051896	4	2	0.047076	1.66538	5	2	0.080969	1.38925
regulation of interferon-beta production	GO:0032648	4	2	0.047076	1.66538	4	1	0.343101	0.919244
fatty acid transport	GO:0015908	4	2	0.047076	1.66538	4	2	0.0519659	1.61239
single strand break repair	GO:0000012	4	2	0.047076	1.66538	4	2	0.0519659	1.61239
platelet-derived growth factor receptor-beta signaling pathway	GO:0035791	4	2	0.047076	1.66538	4	2	0.0519659	1.61239
embryonic camera-type eye development	GO:0031076	4	2	0.047076	1.66538	4	2	0.0519659	1.61239
meiotic telomere clustering	GO:0045141	4	2	0.047076	1.66538	4	2	0.0519659	1.61239
glycoprotein metabolic process	GO:0009100	4	2	0.047076	1.66538	3	0	1	#NUM!
protein localization to paranode region of axon	GO:0002175	4	2	0.047076	1.66538	4	1	0.343101	0.919244
exosomal secretion	GO:1990182	4	2	0.047076	1.66538	4	2	0.0519659	1.61239
pri-miRNA transcription by RNA polymerase II	GO:0061614	4	2	0.047076	1.66538	5	2	0.080969	1.38925
DNA synthesis involved in DNA repair	GO:0000731	4	2	0.047076	1.66538	4	1	0.343101	0.919244
DNA ligation involved in DNA repair	GO:0051103	4	2	0.047076	1.66538	4	3	0.00365542	2.01786
embryonic foregut morphogenesis	GO:0048617	4	2	0.047076	1.66538	4	2	0.0519659	1.61239
negative regulation of histone H3-K9 methylation	GO:0051573	4	2	0.047076	1.66538	5	1	0.408634	0.696101
positive regulation of stem cell differentiation	GO:2000738	4	2	0.047076	1.66538	4	2	0.0519659	1.61239
regulation of hydrogen peroxide metabolic process	GO:0010310	4	2	0.047076	1.66538	4	2	0.0519659	1.61239
negative regulation of histone H3-K4 methylation	GO:0051572	4	2	0.047076	1.66538	5	2	0.080969	1.38925
positive regulation of interleukin-6 biosynthetic process	GO:0045410	4	2	0.047076	1.66538	5	1	0.408634	0.696101
pericardium development	GO:0060039	4	2	0.047076	1.66538	4	2	0.0519659	1.61239
negative regulation of wound healing, spreading of epidermal cells	GO:1903690	4	2	0.047076	1.66538	4	1	0.343101	0.919244
hyperosmotic response	GO:0006972	4	2	0.047076	1.66538	4	2	0.0519659	1.61239
regulation of cellular localization	GO:0060341	4	2	0.047076	1.66538	4	2	0.0519659	1.61239
positive regulation of cholesterol storage	GO:0010886	4	2	0.047076	1.66538	4	2	0.0519659	1.61239
regulation of protein ADP-ribosylation	GO:0010835	4	2	0.047076	1.66538	4	2	0.0519659	1.61239
negative regulation of protein targeting to membrane	GO:0090315	4	2	0.047076	1.66538	4	2	0.0519659	1.61239
regulation of striated muscle tissue development	GO:0016202	4	2	0.047076	1.66538	4	2	0.0519659	1.61239
postsynapse organization	GO:0099173	4	2	0.047076	1.66538	4	2	0.0519659	1.61239
DNA double-strand break processing involved in repair via single-strand annealing	GO:0010792	4	2	0.047076	1.66538	4	2	0.0519659	1.61239
signaling	GO:0023052	4	2	0.047076	1.66538	4	2	0.0519659	1.61239
positive regulation of phospholipase activity	GO:0010518	4	2	0.047076	1.66538	4	2	0.0519659	1.61239
presynaptic membrane assembly	GO:0097105	4	2	0.047076	1.66538	5	1	0.408634	0.696101
protein demethylation	GO:0006482	4	2	0.047076	1.66538	4	2	0.0519659	1.61239
uterus development	GO:0060065	4	2	0.047076	1.66538	5	2	0.080969	1.38925
ovulation	GO:0030728	4	2	0.047076	1.66538	5	2	0.080969	1.38925
mitochondrial translational elongation	GO:0070125	39	0	0.0475267	#NUM!	38	0	0.0289419	#NUM!
protein K48-linked ubiquitination	GO:0070936	50	9	0.0492809	0.643731	50	9	0.0901546	0.59074
response to ethanol	GO:0045471	50	9	0.0492809	0.643731	48	9	0.0513425	0.631562
protein targeting	GO:0006605	29	6	0.0505058	0.782993	29	6	0.0625857	0.730002
cellular response to amino acid stimulus	GO:0071230	29	6	0.0505058	0.782993	30	6	0.114457	0.696101
positive regulation of erythrocyte differentiation	GO:0045648	22	5	0.0505849	0.876925	22	5	0.0611956	0.823934
defense response to Gram-negative bacterium	GO:0050829	22	5	0.0505849	0.876925	26	5	0.175231	0.65688
T cell activation	GO:0042110	22	5	0.0505849	0.876925	22	6	0.0178049	1.00626
tumor necrosis factor-mediated signaling pathway	GO:0033209	65	11	0.0516886	0.582037	71	13	0.0267198	0.607808
negative regulation of transcription by RNA polymerase II	GO:0000122	437	53	0.051983	0.248888	450	68	0.000436423	0.415799
liver regeneration	GO:0097421	16	4	0.057513	0.972235	18	4	0.0971169	0.801461
positive regulation of protein export from nucleus	GO:0046827	16	4	0.057513	0.972235	16	5	0.0166832	1.14239
chemotaxis	GO:0006935	30	6	0.0582988	0.749091	37	4	0.783012	0.0809149
male gonad development	GO:0008584	43	8	0.0594245	0.676771	44	8	0.0760808	0.60079
protein kinase B signaling	GO:0043491	23	5	0.0598071	0.832473	24	5	0.0838878	0.736923
positive regulation of interleukin-12 production	GO:0032735	10	3	0.0610023	1.15456	12	3	0.109955	0.919244
regulation of stress fiber assembly	GO:0051492	10	3	0.0610023	1.15456	11	3	0.0887848	1.00626
bone morphogenesis	GO:0060349	10	3	0.0610023	1.15456	8	3	0.0377095	1.32471
positive regulation of collagen biosynthetic process	GO:0032967	10	3	0.0610023	1.15456	10	3	0.069551	1.10157
pancreas development	GO:0031016	10	3	0.0610023	1.15456	10	3	0.069551	1.10157
tissue regeneration	GO:0042246	10	3	0.0610023	1.15456	12	4	0.0252737	1.20693
cellular response to dopamine	GO:1903351	10	3	0.0610023	1.15456	10	3	0.069551	1.10157
Golgi ribbon formation	GO:0090161	10	3	0.0610023	1.15456	10	3	0.069551	1.10157
synaptic vesicle fusion to presynaptic active zone membrane	GO:0031629	10	3	0.0610023	1.15456	10	3	0.069551	1.10157
response to zinc ion	GO:0010043	10	3	0.0610023	1.15456	12	2	0.339671	0.513779
positive regulation of neutrophil chemotaxis	GO:0090023	10	3	0.0610023	1.15456	12	3	0.109955	0.919244
interleukin-15-mediated signaling pathway	GO:0035723	10	3	0.0610023	1.15456	11	2	0.301385	0.60079
positive regulation of DNA biosynthetic process	GO:2000573	10	3	0.0610023	1.15456	11	4	0.018261	1.29394
spermatogenesis	GO:0007283	147	21	0.0618438	0.412619	147	24	0.0168305	0.49316
actin cytoskeleton organization	GO:0030036	90	14	0.066079	0.497777	94	14	0.117112	0.401301
protein deubiquitination	GO:0016579	176	24	0.0662356	0.366099	179	27	0.0304686	0.41399
histone H3 acetylation	GO:0043966	32	0	0.068447	#NUM!	32	0	0.0694412	#NUM!
cellular response to mechanical stimulus	GO:0071260	45	8	0.0688231	0.631308	48	9	0.0513425	0.631562
phosphatidylinositol biosynthetic process	GO:0006661	45	8	0.0688231	0.631308	47	7	0.227237	0.401301
protein catabolic process	GO:0030163	17	4	0.0697965	0.91161	18	5	0.027699	1.0246
positive regulation of cell-substrate adhesion	GO:0010811	17	4	0.0697965	0.91161	20	4	0.131618	0.696101
response to testosterone	GO:0033574	17	4	0.0697965	0.91161	18	4	0.0971169	0.801461
positive regulation of phosphatidylinositol 3-kinase activity	GO:0043552	17	4	0.0697965	0.91161	18	6	0.0062508	1.20693
establishment or maintenance of cell polarity	GO:0007163	17	4	0.0697965	0.91161	17	3	0.236695	0.570937
chaperone-mediated protein folding	GO:0061077	17	4	0.0697965	0.91161	17	3	0.236695	0.570937
cellular response to reactive oxygen species	GO:0034614	24	5	0.0699198	0.789913	24	5	0.0838878	0.736923
protein localization to nucleus	GO:0034504	24	5	0.0699198	0.789913	23	6	0.022114	0.961804
mitotic spindle organization	GO:0007052	24	5	0.0699198	0.789913	25	4	0.306584	0.472957
negative regulation of signal transduction	GO:0009968	24	5	0.0699198	0.789913	24	3	0.72749	0.226097
negative regulation of cell adhesion	GO:0007162	24	5	0.0699198	0.789913	26	4	0.321947	0.433736
positive regulation of NF-kappaB transcription factor activity	GO:0051092	92	14	0.0701733	0.475798	99	16	0.0601219	0.483007
response to drug	GO:0042493	93	14	0.0726794	0.464987	95	14	0.12058	0.390719
postsynaptic membrane assembly	GO:0097104	5	2	0.07361	1.44224	6	2	0.113616	1.20693
neuroepithelial cell differentiation	GO:0060563	5	2	0.07361	1.44224	5	2	0.080969	1.38925
positive regulation of integrin-mediated signaling pathway	GO:2001046	5	2	0.07361	1.44224	5	2	0.080969	1.38925
positive regulation of chemotaxis	GO:0050921	5	2	0.07361	1.44224	6	3	0.0156754	1.61239
RNA phosphodiester bond hydrolysis, exonucleolytic	GO:0090503	5	2	0.07361	1.44224	6	3	0.0156754	1.61239
intracellular steroid hormone receptor signaling pathway	GO:0030518	5	2	0.07361	1.44224	5	2	0.080969	1.38925
regulation of synaptic vesicle cycle	GO:0098693	5	2	0.07361	1.44224	5	1	0.408634	0.696101
telomere maintenance via telomere lengthening	GO:0010833	5	2	0.07361	1.44224	5	2	0.080969	1.38925
cellular response to leptin stimulus	GO:0044320	5	2	0.07361	1.44224	5	1	0.408634	0.696101
response to cobalt ion	GO:0032025	5	2	0.07361	1.44224	5	2	0.080969	1.38925
negative regulation of retrograde protein transport, ER to cytosol	GO:1904153	5	2	0.07361	1.44224	5	2	0.080969	1.38925
secondary palate development	GO:0062009	5	2	0.07361	1.44224	5	3	0.00846135	1.79471
regulation of telomere maintenance via telomerase	GO:0032210	5	2	0.07361	1.44224	5	2	0.080969	1.38925
response to ATP	GO:0033198	5	2	0.07361	1.44224	5	0	1	#NUM!
negative regulation of innate immune response	GO:0045824	5	2	0.07361	1.44224	6	2	0.113616	1.20693
mitophagy	GO:0000423	5	2	0.07361	1.44224	5	2	0.080969	1.38925
response to mitochondrial depolarisation	GO:0098780	5	2	0.07361	1.44224	5	2	0.080969	1.38925
regulation of Cdc42 protein signal transduction	GO:0032489	5	2	0.07361	1.44224	5	2	0.080969	1.38925
positive regulation of transcription from RNA polymerase II promoter in response to oxidative stress	GO:0036091	5	2	0.07361	1.44224	5	2	0.080969	1.38925
leukocyte activation	GO:0045321	5	2	0.07361	1.44224	5	2	0.080969	1.38925
chaperone-mediated protein transport	GO:0072321	5	2	0.07361	1.44224	5	2	0.080969	1.38925
negative regulation of potassium ion transmembrane transporter activity	GO:1901017	5	2	0.07361	1.44224	5	1	0.408634	0.696101
maturation of 5.8S rRNA	GO:0000460	5	2	0.07361	1.44224	5	2	0.080969	1.38925
ribosomal small subunit export from nucleus	GO:0000056	5	2	0.07361	1.44224	6	2	0.113616	1.20693
interleukin-21-mediated signaling pathway	GO:0038114	5	2	0.07361	1.44224	5	2	0.080969	1.38925
positive regulation of phagocytosis, engulfment	GO:0060100	5	2	0.07361	1.44224	5	2	0.080969	1.38925
myoblast migration	GO:0051451	5	2	0.07361	1.44224	4	2	0.0519659	1.61239
response to interferon-beta	GO:0035456	5	2	0.07361	1.44224	6	3	0.0156754	1.61239
regulation of grooming behavior	GO:2000821	5	2	0.07361	1.44224	5	2	0.080969	1.38925
neuroligin clustering involved in postsynaptic membrane assembly	GO:0097118	5	2	0.07361	1.44224	5	2	0.080969	1.38925
response to fluid shear stress	GO:0034405	5	2	0.07361	1.44224	5	2	0.080969	1.38925
aggrephagy	GO:0035973	5	2	0.07361	1.44224	5	2	0.080969	1.38925
negative regulation of smoothened signaling pathway involved in dorsal/ventral neural tube patterning	GO:1901621	5	2	0.07361	1.44224	5	2	0.080969	1.38925
positive regulation of vasoconstriction	GO:0045907	5	2	0.07361	1.44224	6	2	0.113616	1.20693
positive regulation of transcription from RNA polymerase II promoter in response to stress	GO:0036003	5	2	0.07361	1.44224	5	2	0.080969	1.38925
regulation of endothelial cell migration	GO:0010594	5	2	0.07361	1.44224	5	1	0.408634	0.696101
hematopoietic stem cell proliferation	GO:0071425	5	2	0.07361	1.44224	5	2	0.080969	1.38925
positive regulation of synapse maturation	GO:0090129	5	2	0.07361	1.44224	5	2	0.080969	1.38925
Golgi localization	GO:0051645	5	2	0.07361	1.44224	5	2	0.080969	1.38925
regulation of phosphatidylinositol 3-kinase activity	GO:0043551	5	2	0.07361	1.44224	5	2	0.080969	1.38925
negative regulation of osteoblast proliferation	GO:0033689	5	2	0.07361	1.44224	5	2	0.080969	1.38925
positive regulation of axon regeneration	GO:0048680	5	2	0.07361	1.44224	5	2	0.080969	1.38925
prostate gland growth	GO:0060736	5	2	0.07361	1.44224	5	2	0.080969	1.38925
aorta morphogenesis	GO:0035909	5	2	0.07361	1.44224	5	2	0.080969	1.38925
prepulse inhibition	GO:0060134	5	2	0.07361	1.44224	5	1	0.408634	0.696101
female meiotic nuclear division	GO:0007143	5	2	0.07361	1.44224	5	1	0.408634	0.696101
t-circle formation	GO:0090656	5	2	0.07361	1.44224	6	2	0.113616	1.20693
establishment of centrosome localization	GO:0051660	5	2	0.07361	1.44224	6	3	0.0156754	1.61239
negative regulation of lymphocyte migration	GO:2000402	5	2	0.07361	1.44224	5	2	0.080969	1.38925
regulation of cell migration	GO:0030334	46	8	0.0743686	0.609329	48	9	0.0513425	0.631562
cell-cell signaling	GO:0007267	61	10	0.0752545	0.55024	61	10	0.126965	0.49725
epidermal growth factor receptor signaling pathway	GO:0007173	36	7	0.0762335	0.72092	37	8	0.0266702	0.774062
RNA catabolic process	GO:0006401	11	3	0.0781703	1.05925	11	2	0.301385	0.60079
regulation of cellular protein localization	GO:1903827	11	3	0.0781703	1.05925	12	5	0.00423557	1.43007
translational elongation	GO:0006414	11	3	0.0781703	1.05925	11	3	0.0887848	1.00626
striated muscle cell differentiation	GO:0051146	11	3	0.0781703	1.05925	11	3	0.0887848	1.00626
regulation of synaptic transmission, glutamatergic	GO:0051966	11	3	0.0781703	1.05925	11	3	0.0887848	1.00626
centrosome localization	GO:0051642	11	3	0.0781703	1.05925	11	3	0.0887848	1.00626
developmental process	GO:0032502	11	3	0.0781703	1.05925	11	3	0.0887848	1.00626
branching morphogenesis of an epithelial tube	GO:0048754	11	3	0.0781703	1.05925	11	3	0.0887848	1.00626
motor neuron axon guidance	GO:0008045	11	3	0.0781703	1.05925	12	3	0.109955	0.919244
blastocyst development	GO:0001824	11	3	0.0781703	1.05925	11	2	0.301385	0.60079
positive regulation of nitric-oxide synthase activity	GO:0051000	11	3	0.0781703	1.05925	12	3	0.109955	0.919244
cellular response to BMP stimulus	GO:0071773	11	3	0.0781703	1.05925	13	5	0.00632488	1.35003
histone methylation	GO:0016571	11	3	0.0781703	1.05925	12	3	0.109955	0.919244
cell migration involved in sprouting angiogenesis	GO:0002042	11	3	0.0781703	1.05925	11	4	0.018261	1.29394
regulation of growth	GO:0040008	37	7	0.0802504	0.693521	38	6	0.26818	0.459712
positive regulation of neuron differentiation	GO:0045666	37	7	0.0802504	0.693521	37	5	0.411038	0.304058
extrinsic apoptotic signaling pathway	GO:0097191	25	5	0.0809123	0.749091	25	5	0.0966804	0.696101
non-motile cilium assembly	GO:1905515	25	5	0.0809123	0.749091	23	4	0.279999	0.556339
positive regulation of nitric oxide biosynthetic process	GO:0045429	25	5	0.0809123	0.749091	25	5	0.0966804	0.696101
positive regulation of blood vessel endothelial cell migration	GO:0043536	25	5	0.0809123	0.749091	28	5	0.192937	0.582772
protein ubiquitination	GO:0016567	260	33	0.0826596	0.294355	272	37	0.0492171	0.310654
telomere maintenance via semi-conservative replication	GO:0032201	18	4	0.0833069	0.854452	18	3	0.415233	0.513779
protein peptidyl-prolyl isomerization	GO:0000413	18	4	0.0833069	0.854452	19	3	0.428456	0.459712
MyD88-independent toll-like receptor signaling pathway	GO:0002756	18	4	0.0833069	0.854452	18	4	0.0971169	0.801461
cellular response to interleukin-4	GO:0071353	18	4	0.0833069	0.854452	18	4	0.0971169	0.801461
extrinsic apoptotic signaling pathway via death domain receptors	GO:0008625	18	4	0.0833069	0.854452	20	4	0.131618	0.696101
mesoderm formation	GO:0001707	18	4	0.0833069	0.854452	17	3	0.236695	0.570937
DNA damage response, signal transduction by p53 class mediator resulting in cell cycle arrest	GO:0006977	38	7	0.0850583	0.666853	39	8	0.0520935	0.721418
sensory perception of sound	GO:0007605	50	1	0.0852663	-1.55349	50	2	0.231981	-0.913337
defense response to virus	GO:0051607	85	13	0.0889294	0.480827	95	12	0.386487	0.236568
response to hypoxia	GO:0001666	85	13	0.0889294	0.480827	90	13	0.155744	0.370678
positive regulation of cytosolic calcium ion concentration	GO:0007204	39	7	0.0906377	0.640878	38	6	0.26818	0.459712
RNA metabolic process	GO:0016070	39	7	0.0906377	0.640878	39	9	0.012676	0.839201
cerebellum development	GO:0021549	26	5	0.0927663	0.70987	27	5	0.183342	0.61914
lactation	GO:0007595	26	5	0.0927663	0.70987	26	4	0.321947	0.433736
cell death	GO:0008219	26	5	0.0927663	0.70987	27	5	0.183342	0.61914
immune response	GO:0006955	87	13	0.0936994	0.45757	95	12	0.386487	0.236568
facioacoustic ganglion development	GO:1903375	1	1	0.0945592	2.35853	1	1	0.0997051	2.30554
negative regulation of T-helper 2 cell cytokine production	GO:2000552	1	1	0.0945592	2.35853	1	1	0.0997051	2.30554
telomere maintenance via base-excision repair	GO:0097698	1	1	0.0945592	2.35853	1	1	0.0997051	2.30554
negative regulation of adenylate cyclase-inhibiting adrenergic receptor signaling pathway involved in heart process	GO:0140194	1	1	0.0945592	2.35853	1	1	0.0997051	2.30554
cellular response to decreased oxygen levels	GO:0036294	1	1	0.0945592	2.35853	1	0	1	#NUM!
positive regulation of smoothened signaling pathway involved in dorsal/ventral neural tube patterning	GO:1901622	1	1	0.0945592	2.35853	1	1	0.0997051	2.30554
regulation of DNA replication origin binding	GO:1902595	1	1	0.0945592	2.35853	1	1	0.0997051	2.30554
peptidyl-lysine propionylation	GO:0061921	1	1	0.0945592	2.35853	1	1	0.0997051	2.30554
negative regulation of metanephric nephron tubule epithelial cell differentiation	GO:0072308	1	1	0.0945592	2.35853	1	1	0.0997051	2.30554
skeletal muscle satellite cell differentiation	GO:0014816	1	1	0.0945592	2.35853	1	1	0.0997051	2.30554
smooth muscle cell-matrix adhesion	GO:0061302	1	1	0.0945592	2.35853	2	1	0.189482	1.61239
glycerol-3-phosphate biosynthetic process	GO:0046167	1	1	0.0945592	2.35853	1	1	0.0997051	2.30554
formation of anatomical boundary	GO:0048859	1	1	0.0945592	2.35853	1	1	0.0997051	2.30554
meiotic cytokinesis	GO:0033206	1	1	0.0945592	2.35853	0	0	1	#VALUE!
rhombomere 5 formation	GO:0021666	1	1	0.0945592	2.35853	1	1	0.0997051	2.30554
cerebellar molecular layer morphogenesis	GO:0021687	1	1	0.0945592	2.35853	1	1	0.0997051	2.30554
oxidative RNA demethylation	GO:0035513	1	1	0.0945592	2.35853	1	1	0.0997051	2.30554
genetic imprinting	GO:0071514	1	1	0.0945592	2.35853	1	1	0.0997051	2.30554
histone H2A-S1 phosphorylation	GO:0043990	1	1	0.0945592	2.35853	1	1	0.0997051	2.30554
DNA ligation involved in DNA recombination	GO:0051102	1	1	0.0945592	2.35853	1	1	0.0997051	2.30554
histone H3-S28 phosphorylation	GO:0043988	1	1	0.0945592	2.35853	1	1	0.0997051	2.30554
histone H3-K4 acetylation	GO:0043973	1	1	0.0945592	2.35853	1	1	0.0997051	2.30554
positive regulation of chemokine (C-X-C motif) ligand 1 production	GO:2000340	1	1	0.0945592	2.35853	1	0	1	#NUM!
metanephric mesenchymal cell differentiation	GO:0072162	1	1	0.0945592	2.35853	2	1	0.189482	1.61239
cellular response to interleukin-13	GO:0035963	1	1	0.0945592	2.35853	1	1	0.0997051	2.30554
hepatocyte dedifferentiation	GO:1990828	1	1	0.0945592	2.35853	1	1	0.0997051	2.30554
positive regulation of DNA catabolic process	GO:1903626	1	1	0.0945592	2.35853	1	1	0.0997051	2.30554
cellular response to cycloheximide	GO:0071409	1	1	0.0945592	2.35853	1	1	0.0997051	2.30554
somatic diversification of immunoglobulins	GO:0016445	1	1	0.0945592	2.35853	1	0	1	#NUM!
trans-synaptic signaling by endocannabinoid, modulating synaptic transmission	GO:0099553	1	1	0.0945592	2.35853	1	1	0.0997051	2.30554
regulation of chloride transport	GO:2001225	1	1	0.0945592	2.35853	2	1	0.189482	1.61239
cellular response to bacterial lipopeptide	GO:0071221	1	1	0.0945592	2.35853	1	0	1	#NUM!
positive regulation of histone H3-K36 methylation	GO:0000416	1	1	0.0945592	2.35853	1	1	0.0997051	2.30554
response to fibroblast growth factor	GO:0071774	1	1	0.0945592	2.35853	1	1	0.0997051	2.30554
transitional one stage B cell differentiation	GO:0002333	1	1	0.0945592	2.35853	1	1	0.0997051	2.30554
secretory granule organization	GO:0033363	1	1	0.0945592	2.35853	1	1	0.0997051	2.30554
peptidyl-arginine N-methylation	GO:0035246	1	1	0.0945592	2.35853	1	1	0.0997051	2.30554
negative regulation of synaptic vesicle clustering	GO:2000808	1	1	0.0945592	2.35853	1	0	1	#NUM!
spermidine metabolic process	GO:0008216	1	1	0.0945592	2.35853	1	1	0.0997051	2.30554
G1 to G0 transition involved in cell differentiation	GO:0070315	1	1	0.0945592	2.35853	1	1	0.0997051	2.30554
negative regulation of lamellipodium assembly	GO:0010593	1	1	0.0945592	2.35853	1	1	0.0997051	2.30554
spindle assembly involved in meiosis	GO:0090306	1	1	0.0945592	2.35853	1	1	0.0997051	2.30554
negative regulation of developmental growth	GO:0048640	1	1	0.0945592	2.35853	1	1	0.0997051	2.30554
negative regulation of cell projection organization	GO:0031345	1	1	0.0945592	2.35853	1	1	0.0997051	2.30554
positive regulation of cytokine activity	GO:0060301	1	1	0.0945592	2.35853	1	1	0.0997051	2.30554
positive regulation of pro-B cell differentiation	GO:2000975	1	1	0.0945592	2.35853	1	1	0.0997051	2.30554
isopeptide cross-linking via N6-(L-isoglutamyl)-L-lysine	GO:0018153	1	1	0.0945592	2.35853	1	1	0.0997051	2.30554
negative regulation of T-helper 17 type immune response	GO:2000317	1	1	0.0945592	2.35853	1	1	0.0997051	2.30554
nonassociative learning	GO:0046958	1	1	0.0945592	2.35853	1	1	0.0997051	2.30554
positive regulation of luteinizing hormone secretion	GO:0033686	1	1	0.0945592	2.35853	1	1	0.0997051	2.30554
hypothalamus cell differentiation	GO:0021979	1	1	0.0945592	2.35853	1	1	0.0997051	2.30554
histone H3-T11 phosphorylation	GO:0035407	1	1	0.0945592	2.35853	1	1	0.0997051	2.30554
positive regulation of excitatory synapse assembly	GO:1904891	1	1	0.0945592	2.35853	1	0	1	#NUM!
lateral motor column neuron migration	GO:0097477	1	1	0.0945592	2.35853	1	1	0.0997051	2.30554
trophectodermal cellular morphogenesis	GO:0001831	1	1	0.0945592	2.35853	1	1	0.0997051	2.30554
cellular response to high light intensity	GO:0071486	1	1	0.0945592	2.35853	1	1	0.0997051	2.30554
histone H4-R3 demethylation	GO:0070079	1	1	0.0945592	2.35853	1	1	0.0997051	2.30554
proline catabolic process to glutamate	GO:0010133	1	1	0.0945592	2.35853	1	1	0.0997051	2.30554
negative regulation of sequestering of triglyceride	GO:0010891	1	1	0.0945592	2.35853	2	1	0.189482	1.61239
growth plate cartilage chondrocyte development	GO:0003431	1	1	0.0945592	2.35853	0	0	1	#VALUE!
swimming	GO:0036268	1	1	0.0945592	2.35853	1	1	0.0997051	2.30554
RNA phosphodiester bond hydrolysis	GO:0090501	1	1	0.0945592	2.35853	1	0	1	#NUM!
establishment of protein-containing complex localization to telomere	GO:0097695	1	1	0.0945592	2.35853	1	1	0.0997051	2.30554
nuclear polyadenylation-dependent antisense transcript catabolic process	GO:0071040	1	1	0.0945592	2.35853	1	1	0.0997051	2.30554
leukotriene signaling pathway	GO:0061737	1	1	0.0945592	2.35853	1	0	1	#NUM!
myotube cell development	GO:0014904	1	1	0.0945592	2.35853	1	0	1	#NUM!
vesicle scission	GO:0099050	1	1	0.0945592	2.35853	1	1	0.0997051	2.30554
positive regulation of nuclease activity	GO:0032075	1	1	0.0945592	2.35853	1	1	0.0997051	2.30554
sperm ejaculation	GO:0042713	1	1	0.0945592	2.35853	1	1	0.0997051	2.30554
serotonin uptake	GO:0051610	1	1	0.0945592	2.35853	1	1	0.0997051	2.30554
rod bipolar cell differentiation	GO:1904389	1	1	0.0945592	2.35853	1	1	0.0997051	2.30554
positive regulation of transcription from RNA polymerase II promoter in response to arsenic-containing substance	GO:0061395	1	1	0.0945592	2.35853	1	1	0.0997051	2.30554
response to corticosteroid	GO:0031960	1	1	0.0945592	2.35853	1	1	0.0997051	2.30554
dTDP biosynthetic process	GO:0006233	1	1	0.0945592	2.35853	1	0	1	#NUM!
dolichol biosynthetic process	GO:0019408	1	1	0.0945592	2.35853	1	1	0.0997051	2.30554
L-ornithine transmembrane transport	GO:1903352	1	1	0.0945592	2.35853	0	0	1	#VALUE!
negative regulation of interferon-beta biosynthetic process	GO:0045358	1	1	0.0945592	2.35853	1	1	0.0997051	2.30554
phosphatidylserine catabolic process	GO:0006660	1	1	0.0945592	2.35853	1	1	0.0997051	2.30554
dUDP biosynthetic process	GO:0006227	1	1	0.0945592	2.35853	1	0	1	#NUM!
establishment of protein localization to peroxisome	GO:0072663	1	1	0.0945592	2.35853	1	1	0.0997051	2.30554
regulation of L-arginine import	GO:0010963	1	1	0.0945592	2.35853	1	1	0.0997051	2.30554
oxidised low-density lipoprotein particle clearance	GO:0150024	1	1	0.0945592	2.35853	1	1	0.0997051	2.30554
regulation of telomere maintenance via telomere lengthening	GO:1904356	1	1	0.0945592	2.35853	1	1	0.0997051	2.30554
positive regulation of blood microparticle formation	GO:2000334	1	1	0.0945592	2.35853	1	1	0.0997051	2.30554
regulation of stem cell differentiation	GO:2000736	1	1	0.0945592	2.35853	2	0	1	#NUM!
establishment of blood-brain barrier	GO:0060856	1	1	0.0945592	2.35853	1	0	1	#NUM!
regulation of histone deacetylase activity	GO:1901725	1	1	0.0945592	2.35853	1	1	0.0997051	2.30554
negative regulation of establishment of protein-containing complex localization to telomere	GO:1904914	1	1	0.0945592	2.35853	1	1	0.0997051	2.30554
establishment of RNA localization to telomere	GO:0097694	1	1	0.0945592	2.35853	1	1	0.0997051	2.30554
nuclear-transcribed mRNA catabolic process, endonucleolytic cleavage-dependent decay	GO:0000294	1	1	0.0945592	2.35853	1	1	0.0997051	2.30554
negative regulation of RNA-directed 5'-3' RNA polymerase activity	GO:1900260	1	1	0.0945592	2.35853	1	1	0.0997051	2.30554
regulation of lymphocyte differentiation	GO:0045619	1	1	0.0945592	2.35853	1	1	0.0997051	2.30554
primary ureteric bud growth	GO:0060682	1	1	0.0945592	2.35853	1	1	0.0997051	2.30554
positive regulation of mitotic cytokinetic process	GO:1903438	1	1	0.0945592	2.35853	1	1	0.0997051	2.30554
respiratory burst involved in inflammatory response	GO:0002536	1	1	0.0945592	2.35853	1	1	0.0997051	2.30554
N-acetylmannosamine metabolic process	GO:0006051	1	1	0.0945592	2.35853	1	1	0.0997051	2.30554
glycogen cell differentiation involved in embryonic placenta development	GO:0060709	1	1	0.0945592	2.35853	1	1	0.0997051	2.30554
transmission of virus	GO:0019089	1	1	0.0945592	2.35853	1	1	0.0997051	2.30554
regulation of glial cell proliferation	GO:0060251	1	1	0.0945592	2.35853	1	1	0.0997051	2.30554
negative regulation of interferon-alpha biosynthetic process	GO:0045355	1	1	0.0945592	2.35853	1	1	0.0997051	2.30554
atrial septum primum morphogenesis	GO:0003289	1	1	0.0945592	2.35853	1	1	0.0997051	2.30554
proline catabolic process	GO:0006562	1	1	0.0945592	2.35853	1	1	0.0997051	2.30554
engulfment of target by autophagosome	GO:0061736	1	1	0.0945592	2.35853	1	1	0.0997051	2.30554
cell migration involved in coronary angiogenesis	GO:0060981	1	1	0.0945592	2.35853	1	1	0.0997051	2.30554
positive regulation of neutrophil mediated killing of fungus	GO:0070965	1	1	0.0945592	2.35853	1	1	0.0997051	2.30554
type B pancreatic cell maturation	GO:0072560	1	1	0.0945592	2.35853	1	1	0.0997051	2.30554
water homeostasis	GO:0030104	1	1	0.0945592	2.35853	1	1	0.0997051	2.30554
cellular response to putrescine	GO:1904586	1	1	0.0945592	2.35853	1	1	0.0997051	2.30554
protein prenylation	GO:0018342	1	1	0.0945592	2.35853	1	1	0.0997051	2.30554
interleukin-17 production	GO:0032620	1	1	0.0945592	2.35853	0	0	1	#VALUE!
regulation of DNA strand resection involved in replication fork processing	GO:0110026	1	1	0.0945592	2.35853	1	1	0.0997051	2.30554
ganglion development	GO:0061548	1	1	0.0945592	2.35853	1	1	0.0997051	2.30554
peptidyl-lysine butyrylation	GO:0140067	1	1	0.0945592	2.35853	1	1	0.0997051	2.30554
negative regulation of establishment of RNA localization to telomere	GO:1904911	1	1	0.0945592	2.35853	1	1	0.0997051	2.30554
cellular component assembly	GO:0022607	1	1	0.0945592	2.35853	1	1	0.0997051	2.30554
activation of protein kinase C activity	GO:1990051	1	1	0.0945592	2.35853	1	1	0.0997051	2.30554
forebrain astrocyte development	GO:0021897	1	1	0.0945592	2.35853	1	1	0.0997051	2.30554
leukocyte chemotaxis involved in inflammatory response	GO:0002232	1	1	0.0945592	2.35853	2	1	0.189482	1.61239
endocardial cushion cell fate commitment	GO:0061445	1	1	0.0945592	2.35853	1	1	0.0997051	2.30554
positive regulation of neurotrophin production	GO:0032901	1	1	0.0945592	2.35853	1	1	0.0997051	2.30554
vestibulocochlear nerve structural organization	GO:0021649	1	1	0.0945592	2.35853	1	1	0.0997051	2.30554
zygotic determination of anterior/posterior axis, embryo	GO:0007354	1	1	0.0945592	2.35853	1	0	1	#NUM!
negative regulation of phosphatidylinositol-3,4,5-trisphosphate 5-phosphatase activity	GO:2001145	1	1	0.0945592	2.35853	1	1	0.0997051	2.30554
regulation of organelle transport along microtubule	GO:1902513	1	1	0.0945592	2.35853	1	1	0.0997051	2.30554
Cajal-Retzius cell differentiation	GO:0021870	1	1	0.0945592	2.35853	1	1	0.0997051	2.30554
triglyceride transport	GO:0034197	1	1	0.0945592	2.35853	1	1	0.0997051	2.30554
female gonad morphogenesis	GO:0061040	1	1	0.0945592	2.35853	1	1	0.0997051	2.30554
negative regulation of complement-dependent cytotoxicity	GO:1903660	1	1	0.0945592	2.35853	1	1	0.0997051	2.30554
regulation of transcription from RNA polymerase II promoter in response to stress	GO:0043618	1	1	0.0945592	2.35853	1	1	0.0997051	2.30554
cytotoxic T cell differentiation	GO:0045065	1	1	0.0945592	2.35853	1	0	1	#NUM!
cellular response to puromycin	GO:1905795	1	1	0.0945592	2.35853	1	1	0.0997051	2.30554
L-arginine import across plasma membrane	GO:0097638	1	1	0.0945592	2.35853	0	0	1	#VALUE!
negative regulation of collagen catabolic process	GO:0010711	1	1	0.0945592	2.35853	1	0	1	#NUM!
monocyte activation involved in immune response	GO:0002280	1	1	0.0945592	2.35853	1	1	0.0997051	2.30554
gonadotrophin-releasing hormone neuronal migration to the hypothalamus	GO:0021828	1	1	0.0945592	2.35853	1	1	0.0997051	2.30554
behavioral defense response	GO:0002209	1	1	0.0945592	2.35853	1	1	0.0997051	2.30554
positive regulation of mRNA cleavage	GO:0031439	1	1	0.0945592	2.35853	1	1	0.0997051	2.30554
glandular epithelial cell maturation	GO:0002071	1	1	0.0945592	2.35853	1	0	1	#NUM!
regulation of cellular response to gamma radiation	GO:1905843	1	1	0.0945592	2.35853	1	1	0.0997051	2.30554
negative regulation of core promoter binding	GO:1904797	1	1	0.0945592	2.35853	1	1	0.0997051	2.30554
guanine metabolic process	GO:0046098	1	1	0.0945592	2.35853	1	1	0.0997051	2.30554
negative regulation of ripoptosome assembly involved in necroptotic process	GO:1902443	1	1	0.0945592	2.35853	1	1	0.0997051	2.30554
nuclear polyadenylation-dependent snRNA catabolic process	GO:0071037	1	1	0.0945592	2.35853	1	1	0.0997051	2.30554
ventricular cardiac muscle tissue development	GO:0003229	1	1	0.0945592	2.35853	1	1	0.0997051	2.30554
establishment of viral latency	GO:0019043	1	1	0.0945592	2.35853	2	1	0.189482	1.61239
meiotic chromosome movement towards spindle pole	GO:0016344	1	1	0.0945592	2.35853	0	0	1	#VALUE!
cardiac muscle cell fate commitment	GO:0060923	1	1	0.0945592	2.35853	1	1	0.0997051	2.30554
negative regulation of fibroblast migration	GO:0010764	1	1	0.0945592	2.35853	1	1	0.0997051	2.30554
pyramidal neuron migration	GO:0021852	1	1	0.0945592	2.35853	1	1	0.0997051	2.30554
positive regulation of eosinophil degranulation	GO:0043311	1	1	0.0945592	2.35853	1	1	0.0997051	2.30554
histone H3-R2 demethylation	GO:0070078	1	1	0.0945592	2.35853	1	1	0.0997051	2.30554
regulation of CAMKK-AMPK signaling cascade	GO:1905289	1	1	0.0945592	2.35853	1	1	0.0997051	2.30554
calcium-dependent self proteolysis	GO:1990092	1	1	0.0945592	2.35853	1	1	0.0997051	2.30554
histone H2B acetylation	GO:0043969	1	1	0.0945592	2.35853	1	1	0.0997051	2.30554
dorsal root ganglion morphogenesis	GO:1904835	1	1	0.0945592	2.35853	1	1	0.0997051	2.30554
positive regulation of shelterin complex assembly	GO:1904792	1	1	0.0945592	2.35853	1	1	0.0997051	2.30554
fibroblast growth factor receptor apoptotic signaling pathway	GO:1902178	1	1	0.0945592	2.35853	1	1	0.0997051	2.30554
positive regulation of SUMO transferase activity	GO:1903755	1	1	0.0945592	2.35853	1	1	0.0997051	2.30554
formaldehyde biosynthetic process	GO:0046293	1	1	0.0945592	2.35853	1	0	1	#NUM!
response to manganese-induced endoplasmic reticulum stress	GO:1990737	1	1	0.0945592	2.35853	1	1	0.0997051	2.30554
regulation of DNA helicase activity	GO:1905774	1	1	0.0945592	2.35853	1	1	0.0997051	2.30554
response to ciliary neurotrophic factor	GO:1904391	1	1	0.0945592	2.35853	1	1	0.0997051	2.30554
regulation of microglial cell activation	GO:1903978	1	1	0.0945592	2.35853	2	1	0.189482	1.61239
positive regulation of protein K63-linked ubiquitination	GO:1902523	1	1	0.0945592	2.35853	1	1	0.0997051	2.30554
fever generation	GO:0001660	1	1	0.0945592	2.35853	1	1	0.0997051	2.30554
cytokine production involved in immune response	GO:0002367	1	1	0.0945592	2.35853	0	0	1	#VALUE!
neuron projection organization	GO:0106027	1	1	0.0945592	2.35853	1	1	0.0997051	2.30554
muscle cell proliferation	GO:0033002	1	1	0.0945592	2.35853	1	1	0.0997051	2.30554
rhythmic behavior	GO:0007622	1	1	0.0945592	2.35853	1	1	0.0997051	2.30554
epicardium morphogenesis	GO:1905223	1	1	0.0945592	2.35853	1	1	0.0997051	2.30554
immune system development	GO:0002520	1	1	0.0945592	2.35853	1	1	0.0997051	2.30554
protein-containing complex assembly involved in synapse maturation	GO:0090126	1	1	0.0945592	2.35853	1	1	0.0997051	2.30554
positive regulation of DNA strand elongation	GO:0060383	1	1	0.0945592	2.35853	1	1	0.0997051	2.30554
positive regulation of telomerase catalytic core complex assembly	GO:1904884	1	1	0.0945592	2.35853	1	1	0.0997051	2.30554
cellular response to anisomycin	GO:0072740	1	1	0.0945592	2.35853	1	1	0.0997051	2.30554
negative regulation of DNA recombination at telomere	GO:0048239	1	1	0.0945592	2.35853	1	1	0.0997051	2.30554
positive regulation of histone ubiquitination	GO:0033184	1	1	0.0945592	2.35853	1	1	0.0997051	2.30554
phagosome-lysosome fusion involved in apoptotic cell clearance	GO:0090389	1	1	0.0945592	2.35853	1	1	0.0997051	2.30554
negative regulation of store-operated calcium channel activity	GO:1901340	1	1	0.0945592	2.35853	1	1	0.0997051	2.30554
regulation of cell fate specification	GO:0042659	1	1	0.0945592	2.35853	1	1	0.0997051	2.30554
metanephric mesenchymal cell migration	GO:0035789	1	1	0.0945592	2.35853	1	1	0.0997051	2.30554
response to singlet oxygen	GO:0000304	1	1	0.0945592	2.35853	1	1	0.0997051	2.30554
membrane tubulation	GO:0097749	1	1	0.0945592	2.35853	1	1	0.0997051	2.30554
regulation of cell activation	GO:0050865	1	1	0.0945592	2.35853	1	1	0.0997051	2.30554
vesicle targeting, trans-Golgi to periciliary membrane compartment	GO:0097712	1	1	0.0945592	2.35853	1	1	0.0997051	2.30554
acetaldehyde metabolic process	GO:0006117	1	1	0.0945592	2.35853	1	1	0.0997051	2.30554
rhombomere 3 formation	GO:0021660	1	1	0.0945592	2.35853	1	1	0.0997051	2.30554
regulation of calcium ion transmembrane transport	GO:1903169	1	1	0.0945592	2.35853	1	1	0.0997051	2.30554
regulation of cellular ketone metabolic process by positive regulation of transcription from RNA polymerase II promoter	GO:0072366	1	1	0.0945592	2.35853	1	1	0.0997051	2.30554
regulation of neutrophil migration	GO:1902622	1	1	0.0945592	2.35853	1	1	0.0997051	2.30554
protein insertion into ER membrane	GO:0045048	1	1	0.0945592	2.35853	1	1	0.0997051	2.30554
retinal rod cell apoptotic process	GO:0097473	1	1	0.0945592	2.35853	1	1	0.0997051	2.30554
cellular response to glycine	GO:1905430	1	1	0.0945592	2.35853	1	1	0.0997051	2.30554
nuclear polyadenylation-dependent snoRNA catabolic process	GO:0071036	1	1	0.0945592	2.35853	1	1	0.0997051	2.30554
apoptotic process in bone marrow cell	GO:0071839	1	1	0.0945592	2.35853	1	1	0.0997051	2.30554
substrate localization to autophagosome	GO:0061753	1	1	0.0945592	2.35853	1	1	0.0997051	2.30554
L-lysine catabolic process to acetyl-CoA via saccharopine	GO:0033512	1	1	0.0945592	2.35853	1	1	0.0997051	2.30554
negative regulation of keratinocyte migration	GO:0051548	1	1	0.0945592	2.35853	1	0	1	#NUM!
positive regulation of interleukin-15 production	GO:0032738	1	1	0.0945592	2.35853	1	0	1	#NUM!
cytosine metabolic process	GO:0019858	1	1	0.0945592	2.35853	1	1	0.0997051	2.30554
negative regulation of T cell cytokine production	GO:0002725	1	1	0.0945592	2.35853	2	2	0.0099285	2.30554
regulation of glutamate receptor signaling pathway	GO:1900449	1	1	0.0945592	2.35853	1	1	0.0997051	2.30554
negative regulation of triglyceride catabolic process	GO:0010897	1	1	0.0945592	2.35853	1	1	0.0997051	2.30554
response to high light intensity	GO:0009644	1	1	0.0945592	2.35853	1	1	0.0997051	2.30554
regulation of lactation	GO:1903487	1	1	0.0945592	2.35853	1	0	1	#NUM!
negative regulation of histone H4 acetylation	GO:0090241	1	1	0.0945592	2.35853	1	1	0.0997051	2.30554
acetyl-CoA biosynthetic process	GO:0006085	1	1	0.0945592	2.35853	1	1	0.0997051	2.30554
response to rapamycin	GO:1901355	1	1	0.0945592	2.35853	1	1	0.0997051	2.30554
collagen biosynthetic process	GO:0032964	1	1	0.0945592	2.35853	3	1	0.270317	1.20693
blood vessel endothelial cell proliferation involved in sprouting angiogenesis	GO:0002043	1	1	0.0945592	2.35853	1	1	0.0997051	2.30554
suppression by virus of host cysteine-type endopeptidase activity involved in apoptotic process	GO:0039650	1	1	0.0945592	2.35853	1	1	0.0997051	2.30554
extracellular structure organization	GO:0043062	1	1	0.0945592	2.35853	1	1	0.0997051	2.30554
negative regulation of nuclear receptor transcription coactivator activity	GO:2000326	1	1	0.0945592	2.35853	1	1	0.0997051	2.30554
peptidyl-lysine crotonylation	GO:0140066	1	1	0.0945592	2.35853	1	1	0.0997051	2.30554
regulation of calcium ion import across plasma membrane	GO:1905664	1	1	0.0945592	2.35853	1	1	0.0997051	2.30554
behavioral response to nicotine	GO:0035095	1	1	0.0945592	2.35853	1	1	0.0997051	2.30554
prostaglandin catabolic process	GO:1905344	1	1	0.0945592	2.35853	1	1	0.0997051	2.30554
positive regulation of I-kappaB phosphorylation	GO:1903721	1	1	0.0945592	2.35853	2	2	0.0099285	2.30554
negative regulation of protein polyubiquitination	GO:1902915	1	1	0.0945592	2.35853	1	1	0.0997051	2.30554
negative regulation of fatty acid beta-oxidation	GO:0031999	1	1	0.0945592	2.35853	1	1	0.0997051	2.30554
response to nerve growth factor	GO:1990089	1	1	0.0945592	2.35853	1	1	0.0997051	2.30554
negative regulation of glycine import across plasma membrane	GO:1900924	1	1	0.0945592	2.35853	1	1	0.0997051	2.30554
protein side chain deglutamylation	GO:0035610	1	1	0.0945592	2.35853	1	1	0.0997051	2.30554
peptidyl-lysine hydroxylation to 5-hydroxy-L-lysine	GO:0018395	1	1	0.0945592	2.35853	1	1	0.0997051	2.30554
otic placode development	GO:1905040	1	1	0.0945592	2.35853	1	1	0.0997051	2.30554
positive regulation of coagulation	GO:0050820	1	1	0.0945592	2.35853	1	1	0.0997051	2.30554
endocrine signaling	GO:0038002	1	1	0.0945592	2.35853	1	1	0.0997051	2.30554
regulation of D-erythro-sphingosine kinase activity	GO:1900022	1	1	0.0945592	2.35853	1	1	0.0997051	2.30554
positive regulation of adenylate cyclase-inhibiting dopamine receptor signaling pathway	GO:1904992	1	1	0.0945592	2.35853	1	1	0.0997051	2.30554
regulation of hemopoiesis	GO:1903706	1	1	0.0945592	2.35853	1	1	0.0997051	2.30554
negative regulation of male germ cell proliferation	GO:2000255	1	1	0.0945592	2.35853	2	1	0.189482	1.61239
polyprenol catabolic process	GO:0016095	1	1	0.0945592	2.35853	1	1	0.0997051	2.30554
protein localization to early endosome	GO:1902946	1	1	0.0945592	2.35853	1	1	0.0997051	2.30554
renal tubule development	GO:0061326	1	1	0.0945592	2.35853	1	1	0.0997051	2.30554
negative regulation of lipid binding	GO:1900131	1	1	0.0945592	2.35853	1	1	0.0997051	2.30554
positive regulation of serotonin secretion	GO:0014064	1	1	0.0945592	2.35853	1	1	0.0997051	2.30554
liver morphogenesis	GO:0072576	1	1	0.0945592	2.35853	1	1	0.0997051	2.30554
positive regulation of RNA polymerase II regulatory region sequence-specific DNA binding	GO:1905636	1	1	0.0945592	2.35853	1	1	0.0997051	2.30554
cellular response to endothelin	GO:1990859	1	1	0.0945592	2.35853	1	1	0.0997051	2.30554
response to sodium phosphate	GO:1904383	1	1	0.0945592	2.35853	1	1	0.0997051	2.30554
metanephric glomerular mesangial cell proliferation involved in metanephros development	GO:0072262	1	1	0.0945592	2.35853	1	1	0.0997051	2.30554
chemotaxis to arachidonic acid	GO:0034670	1	1	0.0945592	2.35853	1	1	0.0997051	2.30554
positive regulation of cell proliferation involved in heart valve morphogenesis	GO:0003251	1	1	0.0945592	2.35853	1	1	0.0997051	2.30554
regulation of skeletal muscle tissue development	GO:0048641	1	1	0.0945592	2.35853	1	1	0.0997051	2.30554
negative regulation of DNA ligase activity	GO:1904876	1	1	0.0945592	2.35853	1	1	0.0997051	2.30554
epithelial cell apoptotic process	GO:1904019	1	1	0.0945592	2.35853	1	1	0.0997051	2.30554
protein secretion by platelet	GO:0070560	1	1	0.0945592	2.35853	1	1	0.0997051	2.30554
production of molecular mediator involved in inflammatory response	GO:0002532	1	1	0.0945592	2.35853	2	1	0.189482	1.61239
positive regulation of actin filament binding	GO:1904531	1	1	0.0945592	2.35853	1	1	0.0997051	2.30554
negative regulation of translation in response to endoplasmic reticulum stress	GO:1902010	1	1	0.0945592	2.35853	1	1	0.0997051	2.30554
glucuronoside catabolic process	GO:0019391	1	1	0.0945592	2.35853	1	1	0.0997051	2.30554
negative regulation of phospholipase activity	GO:0010519	1	1	0.0945592	2.35853	1	1	0.0997051	2.30554
interleukin-1 beta production	GO:0032611	1	1	0.0945592	2.35853	0	0	1	#VALUE!
cell-cell adhesion involved in neuronal-glial interactions involved in cerebral cortex radial glia guided migration	GO:0021813	1	1	0.0945592	2.35853	1	1	0.0997051	2.30554
positive regulation of neuron projection regeneration	GO:0070572	1	1	0.0945592	2.35853	1	1	0.0997051	2.30554
L-cystine transport	GO:0015811	1	1	0.0945592	2.35853	1	0	1	#NUM!
nuclear polyadenylation-dependent CUT catabolic process	GO:0071039	1	1	0.0945592	2.35853	1	1	0.0997051	2.30554
development involved in symbiotic interaction	GO:0044111	1	1	0.0945592	2.35853	1	1	0.0997051	2.30554
nuclear retention of unspliced pre-mRNA at the site of transcription	GO:0071048	1	1	0.0945592	2.35853	1	1	0.0997051	2.30554
negative regulation of lung blood pressure	GO:0061767	1	1	0.0945592	2.35853	1	1	0.0997051	2.30554
glomerular basement membrane development	GO:0032836	1	1	0.0945592	2.35853	1	1	0.0997051	2.30554
negative regulation of neuromuscular junction development	GO:1904397	1	1	0.0945592	2.35853	1	1	0.0997051	2.30554
negative regulation of receptor recycling	GO:0001920	1	1	0.0945592	2.35853	1	1	0.0997051	2.30554
bone maturation	GO:0070977	1	1	0.0945592	2.35853	1	1	0.0997051	2.30554
positive regulation of selenocysteine incorporation	GO:1904571	1	1	0.0945592	2.35853	1	1	0.0997051	2.30554
negative regulation of superoxide anion generation	GO:0032929	1	1	0.0945592	2.35853	1	1	0.0997051	2.30554
negative regulation of cardiac myofibril assembly	GO:1905305	1	1	0.0945592	2.35853	1	1	0.0997051	2.30554
peptidyl-lysine modification to peptidyl-hypusine	GO:0008612	1	1	0.0945592	2.35853	1	1	0.0997051	2.30554
positive regulation of aminoacyl-tRNA ligase activity	GO:1903632	1	1	0.0945592	2.35853	1	1	0.0997051	2.30554
histone H3-S10 phosphorylation	GO:0043987	1	1	0.0945592	2.35853	1	1	0.0997051	2.30554
negative regulation of transforming growth factor beta activation	GO:1901389	1	1	0.0945592	2.35853	1	1	0.0997051	2.30554
regulation of cellular ketone metabolic process	GO:0010565	1	1	0.0945592	2.35853	1	1	0.0997051	2.30554
regulation of thalamus size	GO:0090067	1	1	0.0945592	2.35853	1	1	0.0997051	2.30554
skeletal muscle satellite cell proliferation	GO:0014841	1	1	0.0945592	2.35853	1	1	0.0997051	2.30554
regulation of cellular component size	GO:0032535	1	1	0.0945592	2.35853	1	0	1	#NUM!
oxalate transport	GO:0019532	1	1	0.0945592	2.35853	1	1	0.0997051	2.30554
cellular response to menadione	GO:0036245	1	1	0.0945592	2.35853	1	1	0.0997051	2.30554
organelle fusion	GO:0048284	1	1	0.0945592	2.35853	1	1	0.0997051	2.30554
negative regulation of Fc-gamma receptor signaling pathway involved in phagocytosis	GO:1905450	1	1	0.0945592	2.35853	2	1	0.189482	1.61239
protein targeting to vacuole involved in autophagy	GO:0071211	1	1	0.0945592	2.35853	1	1	0.0997051	2.30554
meiotic DNA double-strand break processing	GO:0000706	1	1	0.0945592	2.35853	1	1	0.0997051	2.30554
detection of muscle stretch	GO:0035995	1	1	0.0945592	2.35853	1	1	0.0997051	2.30554
spermatid nucleus elongation	GO:0007290	1	1	0.0945592	2.35853	1	0	1	#NUM!
basal dendrite development	GO:0150018	1	1	0.0945592	2.35853	1	1	0.0997051	2.30554
DNA replication proofreading	GO:0045004	1	1	0.0945592	2.35853	1	0	1	#NUM!
proline metabolic process	GO:0006560	1	1	0.0945592	2.35853	1	1	0.0997051	2.30554
endothelial tip cell fate specification	GO:0097102	1	1	0.0945592	2.35853	1	1	0.0997051	2.30554
regulation of programmed cell death	GO:0043067	1	1	0.0945592	2.35853	1	0	1	#NUM!
negative regulation of establishment of protein localization to telomere	GO:1904850	1	1	0.0945592	2.35853	1	1	0.0997051	2.30554
cerebellum vasculature development	GO:0061300	1	1	0.0945592	2.35853	1	1	0.0997051	2.30554
regulation of mRNA polyadenylation	GO:1900363	1	1	0.0945592	2.35853	1	1	0.0997051	2.30554
regulation of collagen fibril organization	GO:1904026	1	1	0.0945592	2.35853	1	1	0.0997051	2.30554
pre-B cell allelic exclusion	GO:0002331	1	1	0.0945592	2.35853	1	1	0.0997051	2.30554
regulation of response to reactive oxygen species	GO:1901031	1	1	0.0945592	2.35853	1	1	0.0997051	2.30554
positive regulation of chromatin silencing	GO:0031937	1	1	0.0945592	2.35853	0	0	1	#VALUE!
regulation of hair follicle development	GO:0051797	1	1	0.0945592	2.35853	1	1	0.0997051	2.30554
salivary gland development	GO:0007431	1	1	0.0945592	2.35853	2	0	1	#NUM!
protein insertion into plasma membrane	GO:0098737	1	1	0.0945592	2.35853	1	0	1	#NUM!
negative regulation of protein kinase activity by protein phosphorylation	GO:0100002	1	1	0.0945592	2.35853	1	1	0.0997051	2.30554
negative regulation of actin filament binding	GO:1904530	1	1	0.0945592	2.35853	1	1	0.0997051	2.30554
mesodermal cell fate commitment	GO:0001710	1	1	0.0945592	2.35853	1	1	0.0997051	2.30554
positive regulation of anterograde axonal transport of mitochondrion	GO:0061881	1	1	0.0945592	2.35853	1	1	0.0997051	2.30554
trans-synaptic signaling by endocannabinoid	GO:0099542	1	1	0.0945592	2.35853	1	1	0.0997051	2.30554
negative regulation of elastin catabolic process	GO:0060311	1	1	0.0945592	2.35853	1	0	1	#NUM!
tryptophanyl-tRNA aminoacylation	GO:0006436	1	1	0.0945592	2.35853	1	1	0.0997051	2.30554
fibroblast apoptotic process	GO:0044346	1	1	0.0945592	2.35853	1	1	0.0997051	2.30554
virion attachment to host cell	GO:0019062	1	1	0.0945592	2.35853	2	2	0.0099285	2.30554
TIRAP-dependent toll-like receptor 4 signaling pathway	GO:0035665	1	1	0.0945592	2.35853	1	0	1	#NUM!
positive regulation of nucleocytoplasmic transport	GO:0046824	1	1	0.0945592	2.35853	1	1	0.0997051	2.30554
VEGF-activated neuropilin signaling pathway involved in axon guidance	GO:1902378	1	1	0.0945592	2.35853	1	1	0.0997051	2.30554
negative regulation of anion channel activity	GO:0010360	1	1	0.0945592	2.35853	1	1	0.0997051	2.30554
interleukin-8 secretion	GO:0072606	1	1	0.0945592	2.35853	1	1	0.0997051	2.30554
positive regulation of macrophage tolerance induction	GO:0010933	1	1	0.0945592	2.35853	1	1	0.0997051	2.30554
positive regulation of nodal signaling pathway involved in determination of lateral mesoderm left/right asymmetry	GO:1900224	1	1	0.0945592	2.35853	1	1	0.0997051	2.30554
negative regulation of renin secretion into blood stream	GO:1900134	1	1	0.0945592	2.35853	1	1	0.0997051	2.30554
regulation of protein complex disassembly	GO:0043244	1	1	0.0945592	2.35853	1	1	0.0997051	2.30554
regulation of telomere capping	GO:1904353	1	1	0.0945592	2.35853	1	1	0.0997051	2.30554
signal transduction involved in mitotic G2 DNA damage checkpoint	GO:0072434	1	1	0.0945592	2.35853	1	1	0.0997051	2.30554
positive regulation by host of symbiont catalytic activity	GO:0043947	1	1	0.0945592	2.35853	1	1	0.0997051	2.30554
sensory neuron axon guidance	GO:0097374	1	1	0.0945592	2.35853	1	1	0.0997051	2.30554
tricellular tight junction assembly	GO:1904274	1	1	0.0945592	2.35853	1	0	1	#NUM!
negative regulation of dopaminergic neuron differentiation	GO:1904339	1	1	0.0945592	2.35853	1	1	0.0997051	2.30554
sperm entry	GO:0035037	1	1	0.0945592	2.35853	1	1	0.0997051	2.30554
positive regulation of presynaptic active zone assembly	GO:1905520	1	1	0.0945592	2.35853	1	1	0.0997051	2.30554
lactate oxidation	GO:0019516	1	1	0.0945592	2.35853	1	1	0.0997051	2.30554
positive regulation of metanephric mesenchymal cell migration by platelet-derived growth factor receptor-beta signaling pathway	GO:0035793	1	1	0.0945592	2.35853	2	2	0.0099285	2.30554
cytoplasmic sequestering of CFTR protein	GO:0043004	1	1	0.0945592	2.35853	1	1	0.0997051	2.30554
positive regulation of chromosome organization	GO:2001252	1	1	0.0945592	2.35853	1	1	0.0997051	2.30554
calcium export from the mitochondrion	GO:0099093	1	1	0.0945592	2.35853	1	1	0.0997051	2.30554
axonogenesis involved in innervation	GO:0060385	1	1	0.0945592	2.35853	1	1	0.0997051	2.30554
exocytosis	GO:0006887	54	9	0.0951798	0.56677	55	10	0.0646516	0.60079
labyrinthine layer blood vessel development	GO:0060716	12	3	0.0971752	0.972235	12	3	0.109955	0.919244
regulation of mRNA processing	GO:0050684	12	3	0.0971752	0.972235	12	3	0.109955	0.919244
apoptotic cell clearance	GO:0043277	12	3	0.0971752	0.972235	13	4	0.0336954	1.12688
positive regulation of actin cytoskeleton reorganization	GO:2000251	12	3	0.0971752	0.972235	12	3	0.109955	0.919244
artery morphogenesis	GO:0048844	12	3	0.0971752	0.972235	12	3	0.109955	0.919244
acute-phase response	GO:0006953	12	3	0.0971752	0.972235	15	5	0.0124719	1.20693
negative regulation of focal adhesion assembly	GO:0051895	12	3	0.0971752	0.972235	12	2	0.339671	0.513779
chondrocyte differentiation	GO:0002062	12	3	0.0971752	0.972235	14	4	0.0435561	1.05278
regulation of catalytic activity	GO:0050790	12	3	0.0971752	0.972235	13	3	0.132833	0.839201
positive regulation of oligodendrocyte differentiation	GO:0048714	12	3	0.0971752	0.972235	13	3	0.132833	0.839201
regulation of signal transduction	GO:0009966	12	3	0.0971752	0.972235	12	3	0.109955	0.919244
protein kinase C-activating G protein-coupled receptor signaling pathway	GO:0007205	12	3	0.0971752	0.972235	12	2	0.339671	0.513779
negative regulation of programmed cell death	GO:0043069	12	3	0.0971752	0.972235	11	3	0.0887848	1.00626
protein localization to membrane	GO:0072657	12	3	0.0971752	0.972235	12	4	0.0252737	1.20693
establishment of mitotic spindle orientation	GO:0000132	19	4	0.0979918	0.800384	20	4	0.131618	0.696101
protein processing	GO:0016485	19	4	0.0979918	0.800384	19	4	0.113788	0.747394
cellular response to ionizing radiation	GO:0071479	19	4	0.0979918	0.800384	20	5	0.0424709	0.919244
regulation of defense response to virus by virus	GO:0050690	19	4	0.0979918	0.800384	20	3	0.443363	0.408418
peptidyl-tyrosine autophosphorylation	GO:0038083	19	4	0.0979918	0.800384	20	4	0.131618	0.696101
positive regulation of Wnt signaling pathway	GO:0030177	19	4	0.0979918	0.800384	20	4	0.131618	0.696101
positive regulation of bone mineralization	GO:0030501	19	4	0.0979918	0.800384	19	5	0.0345987	0.970537
cellular response to DNA damage stimulus	GO:0006974	159	21	0.100864	0.334147	165	23	0.0876738	0.335087
cell cycle arrest	GO:0007050	90	13	0.103645	0.423669	93	14	0.114047	0.411996
positive regulation of intrinsic apoptotic signaling pathway in response to DNA damage	GO:1902231	6	2	0.103649	1.25992	6	2	0.113616	1.20693
positive regulation of histone phosphorylation	GO:0033129	6	2	0.103649	1.25992	6	2	0.113616	1.20693
bone marrow development	GO:0048539	6	2	0.103649	1.25992	6	2	0.113616	1.20693
negative regulation of chondrocyte differentiation	GO:0032331	6	2	0.103649	1.25992	7	2	0.148894	1.05278
negative regulation of dendritic spine morphogenesis	GO:0061002	6	2	0.103649	1.25992	6	1	0.467638	0.513779
mesendoderm development	GO:0048382	6	2	0.103649	1.25992	5	2	0.080969	1.38925
response to transforming growth factor beta	GO:0071559	6	2	0.103649	1.25992	6	2	0.113616	1.20693
positive regulation of mitochondrial membrane potential	GO:0010918	6	2	0.103649	1.25992	6	3	0.0156754	1.61239
regulation of removal of superoxide radicals	GO:2000121	6	2	0.103649	1.25992	6	1	0.467638	0.513779
positive regulation of ossification	GO:0045778	6	2	0.103649	1.25992	6	2	0.113616	1.20693
positive regulation of cytosolic calcium ion concentration involved in phospholipase C-activating G protein-coupled signaling pathway	GO:0051482	6	2	0.103649	1.25992	6	2	0.113616	1.20693
positive regulation of pseudopodium assembly	GO:0031274	6	2	0.103649	1.25992	6	2	0.113616	1.20693
cellular response to oxygen-glucose deprivation	GO:0090650	6	2	0.103649	1.25992	6	2	0.113616	1.20693
signal peptide processing	GO:0006465	6	2	0.103649	1.25992	6	2	0.113616	1.20693
nuclear polyadenylation-dependent rRNA catabolic process	GO:0071035	6	2	0.103649	1.25992	6	2	0.113616	1.20693
regulation of stem cell proliferation	GO:0072091	6	2	0.103649	1.25992	6	2	0.113616	1.20693
positive regulation of myoblast fusion	GO:1901741	6	2	0.103649	1.25992	9	3	0.0524653	1.20693
nuclear polyadenylation-dependent tRNA catabolic process	GO:0071038	6	2	0.103649	1.25992	6	2	0.113616	1.20693
cerebellar Purkinje cell differentiation	GO:0021702	6	2	0.103649	1.25992	6	2	0.113616	1.20693
negative regulation of leukocyte cell-cell adhesion	GO:1903038	6	2	0.103649	1.25992	6	2	0.113616	1.20693
regulation of smooth muscle cell proliferation	GO:0048660	6	2	0.103649	1.25992	6	2	0.113616	1.20693
DNA damage induced protein phosphorylation	GO:0006975	6	2	0.103649	1.25992	6	2	0.113616	1.20693
regulation of necroptotic process	GO:0060544	6	2	0.103649	1.25992	6	2	0.113616	1.20693
RNA secondary structure unwinding	GO:0010501	6	2	0.103649	1.25992	6	2	0.113616	1.20693
positive regulation of transcription by RNA polymerase I	GO:0045943	6	2	0.103649	1.25992	6	2	0.113616	1.20693
regulation of glycogen biosynthetic process	GO:0005979	6	2	0.103649	1.25992	7	2	0.148894	1.05278
negative regulation of cardiac muscle hypertrophy	GO:0010614	6	2	0.103649	1.25992	7	2	0.148894	1.05278
negative regulation of proteasomal protein catabolic process	GO:1901799	6	2	0.103649	1.25992	7	2	0.148894	1.05278
dendritic spine maintenance	GO:0097062	6	2	0.103649	1.25992	6	1	0.467638	0.513779
positive regulation of glucose metabolic process	GO:0010907	6	2	0.103649	1.25992	6	2	0.113616	1.20693
peptidyl-arginine methylation, to asymmetrical-dimethyl arginine	GO:0019919	6	2	0.103649	1.25992	6	2	0.113616	1.20693
modulation by virus of host process	GO:0019054	6	2	0.103649	1.25992	6	2	0.113616	1.20693
cardiac muscle cell proliferation	GO:0060038	6	2	0.103649	1.25992	6	1	0.467638	0.513779
resolution of meiotic recombination intermediates	GO:0000712	6	2	0.103649	1.25992	6	2	0.113616	1.20693
androgen metabolic process	GO:0008209	6	2	0.103649	1.25992	6	2	0.113616	1.20693
response to cholesterol	GO:0070723	6	2	0.103649	1.25992	6	3	0.0156754	1.61239
regulation of clathrin-dependent endocytosis	GO:2000369	6	2	0.103649	1.25992	6	2	0.113616	1.20693
regulation of fibroblast migration	GO:0010762	6	2	0.103649	1.25992	6	2	0.113616	1.20693
positive regulation of fatty acid beta-oxidation	GO:0032000	6	2	0.103649	1.25992	6	2	0.113616	1.20693
ribosomal large subunit export from nucleus	GO:0000055	6	2	0.103649	1.25992	7	3	0.0254213	1.45824
T cell chemotaxis	GO:0010818	6	2	0.103649	1.25992	7	1	0.520762	0.359628
response to amyloid-beta	GO:1904645	6	2	0.103649	1.25992	6	2	0.113616	1.20693
homotypic cell-cell adhesion	GO:0034109	6	2	0.103649	1.25992	7	2	0.148894	1.05278
negative regulation of cell motility	GO:2000146	6	2	0.103649	1.25992	6	2	0.113616	1.20693
peptidyl-serine autophosphorylation	GO:0036289	6	2	0.103649	1.25992	6	2	0.113616	1.20693
macrophage derived foam cell differentiation	GO:0010742	6	2	0.103649	1.25992	6	2	0.113616	1.20693
inflammatory response to antigenic stimulus	GO:0002437	6	2	0.103649	1.25992	6	2	0.113616	1.20693
regulation of Ras protein signal transduction	GO:0046578	6	2	0.103649	1.25992	6	2	0.113616	1.20693
regulation of dendritic spine development	GO:0060998	6	2	0.103649	1.25992	6	2	0.113616	1.20693
white fat cell differentiation	GO:0050872	6	2	0.103649	1.25992	6	2	0.113616	1.20693
positive regulation of cell growth involved in cardiac muscle cell development	GO:0061051	6	2	0.103649	1.25992	6	2	0.113616	1.20693
chaperone-mediated autophagy	GO:0061684	6	2	0.103649	1.25992	6	2	0.113616	1.20693
vocal learning	GO:0042297	6	2	0.103649	1.25992	6	2	0.113616	1.20693
posttranslational protein targeting to endoplasmic reticulum membrane	GO:0006620	6	2	0.103649	1.25992	6	2	0.113616	1.20693
positive regulation by host of viral process	GO:0044794	6	2	0.103649	1.25992	6	1	0.467638	0.513779
cellular response to insulin stimulus	GO:0032869	56	9	0.103767	0.530402	55	8	0.255252	0.377647
activation of cysteine-type endopeptidase activity involved in apoptotic process	GO:0006919	41	7	0.10403	0.590867	46	9	0.0431309	0.674122
anterior/posterior pattern specification	GO:0009952	41	7	0.10403	0.590867	37	8	0.0266702	0.774062
mRNA transport	GO:0051028	28	0	0.104987	#NUM!	28	3	0.754892	0.0719463
ossification	GO:0001503	27	0	0.104993	#NUM!	28	0	0.106501	#NUM!
protein secretion	GO:0009306	27	0	0.104993	#NUM!	29	1	0.356319	-1.06176
transcription, DNA-templated	GO:0006351	73	11	0.106085	0.465965	73	12	0.0747784	0.499986
cellular response to glucose stimulus	GO:0071333	30	0	0.108756	#NUM!	31	0	0.0680879	#NUM!
positive regulation of proteasomal ubiquitin-dependent protein catabolic process	GO:0032436	57	9	0.108924	0.512702	58	13	0.00613371	0.810045
positive regulation of protein ubiquitination	GO:0031398	57	9	0.108924	0.512702	59	9	0.186069	0.425226
negative regulation of DNA-binding transcription factor activity	GO:0043433	42	7	0.1118	0.56677	46	9	0.0431309	0.674122
mitochondrial electron transport, NADH to ubiquinone	GO:0006120	31	0	0.112436	#NUM!	31	0	0.0680879	#NUM!
positive regulation of protein insertion into mitochondrial membrane involved in apoptotic signaling pathway	GO:1900740	20	4	0.113787	0.749091	19	5	0.0345987	0.970537
intrinsic apoptotic signaling pathway by p53 class mediator	GO:0072332	13	3	0.117831	0.892192	13	3	0.132833	0.839201
execution phase of apoptosis	GO:0097194	13	3	0.117831	0.892192	13	4	0.0336954	1.12688
positive regulation of defense response to virus by host	GO:0002230	13	3	0.117831	0.892192	14	2	0.643455	0.359628
low-density lipoprotein particle clearance	GO:0034383	13	3	0.117831	0.892192	13	2	0.377278	0.433736
microtubule nucleation	GO:0007020	13	3	0.117831	0.892192	13	3	0.132833	0.839201
positive chemotaxis	GO:0050918	13	3	0.117831	0.892192	13	3	0.132833	0.839201
response to muscle activity	GO:0014850	13	3	0.117831	0.892192	13	4	0.0336954	1.12688
positive regulation of proteolysis	GO:0045862	13	3	0.117831	0.892192	15	3	0.182762	0.696101
killing of cells of other organism	GO:0031640	13	3	0.117831	0.892192	20	2	1	0.00295338
mitochondrion organization	GO:0007005	60	2	0.120803	-1.04267	59	3	0.27558	-0.673387
snRNA transcription by RNA polymerase II	GO:0042795	45	1	0.122191	-1.44813	46	1	0.0833866	-1.5231
anatomical structure morphogenesis	GO:0009653	33	6	0.123146	0.653781	33	6	0.135466	0.60079
positive regulation of protein localization to plasma membrane	GO:1903078	33	6	0.123146	0.653781	34	7	0.0749672	0.725088
negative regulation of epithelial cell proliferation	GO:0050680	33	6	0.123146	0.653781	33	6	0.135466	0.60079
protein K63-linked ubiquitination	GO:0070534	33	6	0.123146	0.653781	34	7	0.0749672	0.725088
Wnt signaling pathway, planar cell polarity pathway	GO:0060071	64	10	0.126941	0.502231	65	9	0.295306	0.328376
regulation of cell population proliferation	GO:0042127	83	12	0.128257	0.424595	88	10	0.593104	0.130787
DNA replication	GO:0006260	83	12	0.128257	0.424595	87	11	0.369153	0.237526
positive regulation of cold-induced thermogenesis	GO:0120162	48	8	0.129307	0.56677	49	9	0.0561678	0.610943
double-strand break repair via nonhomologous end joining	GO:0006303	34	6	0.130081	0.623928	35	7	0.0790973	0.696101
cell projection organization	GO:0030030	21	4	0.130618	0.700301	20	3	0.443363	0.408418
regulation of tumor necrosis factor-mediated signaling pathway	GO:0010803	21	4	0.130618	0.700301	24	4	0.292534	0.513779
positive regulation of filopodium assembly	GO:0051491	21	4	0.130618	0.700301	21	4	0.150508	0.64731
ventricular septum morphogenesis	GO:0060412	21	4	0.130618	0.700301	21	5	0.0513341	0.870454
T cell receptor signaling pathway	GO:0050852	108	15	0.132521	0.384448	113	15	0.26496	0.286201
interferon-gamma-mediated signaling pathway	GO:0060333	49	8	0.133282	0.54615	54	7	0.489432	0.262465
positive regulation of peptidyl-serine phosphorylation	GO:0033138	49	8	0.133282	0.54615	52	7	0.354895	0.300205
NIK/NF-kappaB signaling	GO:0038061	49	8	0.133282	0.54615	53	9	0.10244	0.532471
cytoskeleton organization	GO:0007010	66	10	0.133628	0.471459	68	10	0.217275	0.388616
relaxation of cardiac muscle	GO:0055119	7	2	0.136294	1.10577	7	2	0.148894	1.05278
coronary artery morphogenesis	GO:0060982	7	2	0.136294	1.10577	7	2	0.148894	1.05278
lipoprotein transport	GO:0042953	7	2	0.136294	1.10577	7	3	0.0254213	1.45824
endothelial cell morphogenesis	GO:0001886	7	2	0.136294	1.10577	7	1	0.520762	0.359628
protein deneddylation	GO:0000338	7	2	0.136294	1.10577	7	2	0.148894	1.05278
DNA biosynthetic process	GO:0071897	7	2	0.136294	1.10577	7	2	0.148894	1.05278
cardiac muscle tissue development	GO:0048738	7	2	0.136294	1.10577	8	1	0.568591	0.226097
microtubule anchoring at centrosome	GO:0034454	7	2	0.136294	1.10577	7	2	0.148894	1.05278
histone H3-K9 demethylation	GO:0033169	7	2	0.136294	1.10577	7	1	0.520762	0.359628
regulation of AMPA receptor activity	GO:2000311	7	2	0.136294	1.10577	8	2	0.185955	0.919244
regulation of DNA methylation	GO:0044030	7	2	0.136294	1.10577	9	1	0.611653	0.108314
signal complex assembly	GO:0007172	7	2	0.136294	1.10577	7	2	0.148894	1.05278
establishment of integrated proviral latency	GO:0075713	7	2	0.136294	1.10577	7	3	0.0254213	1.45824
cellular response to nitrogen starvation	GO:0006995	7	2	0.136294	1.10577	7	2	0.148894	1.05278
histone phosphorylation	GO:0016572	7	2	0.136294	1.10577	7	2	0.148894	1.05278
interleukin-35-mediated signaling pathway	GO:0070757	7	2	0.136294	1.10577	7	2	0.148894	1.05278
branching involved in mammary gland duct morphogenesis	GO:0060444	7	2	0.136294	1.10577	6	2	0.113616	1.20693
negative regulation of glucose import	GO:0046325	7	2	0.136294	1.10577	7	2	0.148894	1.05278
regulation of Rac protein signal transduction	GO:0035020	7	2	0.136294	1.10577	7	2	0.148894	1.05278
regulation of gastrulation	GO:0010470	7	2	0.136294	1.10577	7	1	0.520762	0.359628
osteoblast development	GO:0002076	7	2	0.136294	1.10577	6	2	0.113616	1.20693
positive regulation of cartilage development	GO:0061036	7	2	0.136294	1.10577	9	3	0.0524653	1.20693
excretion	GO:0007588	7	2	0.136294	1.10577	7	1	0.520762	0.359628
negative regulation of protein sumoylation	GO:0033234	7	2	0.136294	1.10577	8	2	0.185955	0.919244
interleukin-27-mediated signaling pathway	GO:0070106	7	2	0.136294	1.10577	7	2	0.148894	1.05278
cellular response to granulocyte macrophage colony-stimulating factor stimulus	GO:0097011	7	2	0.136294	1.10577	7	2	0.148894	1.05278
negative regulation of long-term synaptic potentiation	GO:1900272	7	2	0.136294	1.10577	7	2	0.148894	1.05278
regulation of type I interferon-mediated signaling pathway	GO:0060338	7	2	0.136294	1.10577	8	3	0.0377095	1.32471
viral RNA genome replication	GO:0039694	7	2	0.136294	1.10577	7	2	0.148894	1.05278
glutamate metabolic process	GO:0006536	7	2	0.136294	1.10577	6	1	0.467638	0.513779
supramolecular fiber organization	GO:0097435	7	2	0.136294	1.10577	7	1	0.520762	0.359628
progesterone receptor signaling pathway	GO:0050847	7	2	0.136294	1.10577	7	2	0.148894	1.05278
response to arsenic-containing substance	GO:0046685	7	2	0.136294	1.10577	7	1	0.520762	0.359628
regulation of response to DNA damage stimulus	GO:2001020	7	2	0.136294	1.10577	7	2	0.148894	1.05278
protein targeting to lysosome	GO:0006622	7	2	0.136294	1.10577	7	2	0.148894	1.05278
exogenous drug catabolic process	GO:0042738	7	2	0.136294	1.10577	7	2	0.148894	1.05278
cell fate specification	GO:0001708	7	2	0.136294	1.10577	7	2	0.148894	1.05278
positive regulation of sprouting angiogenesis	GO:1903672	7	2	0.136294	1.10577	8	2	0.185955	0.919244
lens fiber cell differentiation	GO:0070306	7	2	0.136294	1.10577	7	2	0.148894	1.05278
negative regulation of cardiac muscle cell proliferation	GO:0060044	7	2	0.136294	1.10577	7	1	0.520762	0.359628
regulation of attachment of spindle microtubules to kinetochore	GO:0051988	7	2	0.136294	1.10577	7	2	0.148894	1.05278
regulation of insulin receptor signaling pathway	GO:0046626	7	2	0.136294	1.10577	7	2	0.148894	1.05278
negative regulation of interferon-beta production	GO:0032688	7	2	0.136294	1.10577	8	3	0.0377095	1.32471
regulation of DNA-templated transcription, elongation	GO:0032784	7	2	0.136294	1.10577	7	2	0.148894	1.05278
substrate-dependent cell migration, cell extension	GO:0006930	7	2	0.136294	1.10577	7	2	0.148894	1.05278
negative regulation of protein localization to nucleus	GO:1900181	7	2	0.136294	1.10577	7	2	0.148894	1.05278
exonucleolytic trimming to generate mature 3'-end of 5.8S rRNA from tricistronic rRNA transcript (SSU-rRNA, 5.8S rRNA, LSU-rRNA)	GO:0000467	7	2	0.136294	1.10577	7	2	0.148894	1.05278
negative regulation of organ growth	GO:0046621	7	2	0.136294	1.10577	7	1	0.520762	0.359628
mast cell degranulation	GO:0043303	7	2	0.136294	1.10577	9	2	0.224095	0.801461
positive regulation of ER-associated ubiquitin-dependent protein catabolic process	GO:1903071	7	2	0.136294	1.10577	7	3	0.0254213	1.45824
regulation of stem cell population maintenance	GO:2000036	7	2	0.136294	1.10577	7	1	0.520762	0.359628
negative regulation of double-strand break repair via homologous recombination	GO:2000042	7	2	0.136294	1.10577	8	2	0.185955	0.919244
negative regulation of phosphatidylinositol 3-kinase signaling	GO:0014067	7	2	0.136294	1.10577	7	1	0.520762	0.359628
apical protein localization	GO:0045176	7	2	0.136294	1.10577	7	1	0.520762	0.359628
3'-UTR-mediated mRNA destabilization	GO:0061158	7	2	0.136294	1.10577	7	2	0.148894	1.05278
endocrine pancreas development	GO:0031018	7	2	0.136294	1.10577	9	2	0.224095	0.801461
diacylglycerol metabolic process	GO:0046339	7	2	0.136294	1.10577	7	1	0.520762	0.359628
positive regulation of methylation-dependent chromatin silencing	GO:0090309	7	2	0.136294	1.10577	7	2	0.148894	1.05278
regulation of filopodium assembly	GO:0051489	7	2	0.136294	1.10577	8	3	0.0377095	1.32471
negative regulation of peptidyl-tyrosine phosphorylation	GO:0050732	7	2	0.136294	1.10577	7	2	0.148894	1.05278
positive regulation of GTPase activity	GO:0043547	67	10	0.137828	0.456422	67	11	0.096529	0.498741
positive regulation of osteoblast differentiation	GO:0045669	35	6	0.138003	0.594941	35	7	0.0790973	0.696101
negative regulation of release of cytochrome c from mitochondria	GO:0090201	14	3	0.13994	0.818084	14	3	0.157181	0.765093
vesicle docking	GO:0048278	14	3	0.13994	0.818084	14	3	0.157181	0.765093
spleen development	GO:0048536	14	3	0.13994	0.818084	15	3	0.182762	0.696101
regulation of protein ubiquitination	GO:0031396	14	3	0.13994	0.818084	14	4	0.0435561	1.05278
protein homotrimerization	GO:0070207	14	3	0.13994	0.818084	16	4	0.0675849	0.919244
negative regulation of apoptotic signaling pathway	GO:2001234	14	3	0.13994	0.818084	14	4	0.0435561	1.05278
pattern specification process	GO:0007389	14	3	0.13994	0.818084	14	6	0.00143146	1.45824
embryonic cranial skeleton morphogenesis	GO:0048701	14	3	0.13994	0.818084	14	4	0.0435561	1.05278
negative regulation of myeloid cell differentiation	GO:0045638	14	3	0.13994	0.818084	14	2	0.643455	0.359628
brain morphogenesis	GO:0048854	14	3	0.13994	0.818084	14	2	0.643455	0.359628
negative regulation of epithelial to mesenchymal transition	GO:0010719	14	3	0.13994	0.818084	14	2	0.643455	0.359628
placenta development	GO:0001890	14	3	0.13994	0.818084	14	3	0.157181	0.765093
DNA damage response, signal transduction by p53 class mediator	GO:0030330	14	3	0.13994	0.818084	14	3	0.157181	0.765093
regulation of focal adhesion assembly	GO:0051893	14	3	0.13994	0.818084	14	3	0.157181	0.765093
cell population proliferation	GO:0008283	111	15	0.140895	0.357049	118	16	0.212324	0.307443
translation	GO:0006412	112	15	0.144383	0.34808	111	15	0.201808	0.304058
in utero embryonic development	GO:0001701	91	13	0.144852	0.412619	96	17	0.0158617	0.574404
viral transcription	GO:0019083	91	13	0.144852	0.412619	90	13	0.155744	0.370678
post-embryonic development	GO:0009791	36	6	0.146863	0.56677	36	6	0.165988	0.513779
cellular response to cadmium ion	GO:0071276	22	4	0.148403	0.653781	25	4	0.306584	0.472957
response to ionizing radiation	GO:0010212	22	4	0.148403	0.653781	24	3	0.72749	0.226097
negative regulation of GTPase activity	GO:0034260	22	4	0.148403	0.653781	23	3	0.495174	0.268657
synaptic vesicle endocytosis	GO:0048488	22	4	0.148403	0.653781	23	3	0.495174	0.268657
cellular response to dexamethasone stimulus	GO:0071549	22	4	0.148403	0.653781	24	4	0.292534	0.513779
animal organ regeneration	GO:0031100	22	4	0.148403	0.653781	22	4	0.269188	0.60079
cell migration	GO:0016477	118	16	0.150039	0.360433	124	19	0.0495434	0.429696
angiogenesis	GO:0001525	119	16	0.152074	0.351994	128	13	0.881969	0.0184576
heart development	GO:0007507	94	13	0.153306	0.380184	101	15	0.128724	0.398468
regulation of mRNA stability	GO:0043488	95	13	0.15698	0.369602	96	14	0.124442	0.380248
negative regulation of phosphatase activity	GO:0010923	23	0	0.161223	#NUM!	24	0	0.163939	#NUM!
retinoid metabolic process	GO:0001523	23	0	0.161223	#NUM!	26	0	0.103907	#NUM!
glutamate secretion	GO:0014047	23	0	0.161223	#NUM!	24	0	0.163939	#NUM!
protein polyubiquitination	GO:0000209	186	23	0.163142	0.268277	191	23	0.327016	0.188759
ubiquitin-dependent protein catabolic process via the multivesicular body sorting pathway	GO:0043162	15	3	0.163301	0.749091	15	3	0.182762	0.696101
response to progesterone	GO:0032570	15	3	0.163301	0.749091	18	3	0.415233	0.513779
neurotrophin TRK receptor signaling pathway	GO:0048011	15	3	0.163301	0.749091	15	3	0.182762	0.696101
cornification	GO:0070268	15	3	0.163301	0.749091	15	2	0.656098	0.290635
positive regulation of cell-matrix adhesion	GO:0001954	15	3	0.163301	0.749091	16	4	0.0675849	0.919244
regulation of axonogenesis	GO:0050770	15	3	0.163301	0.749091	15	2	0.656098	0.290635
outflow tract septum morphogenesis	GO:0003148	15	3	0.163301	0.749091	15	4	0.0548595	0.983783
receptor clustering	GO:0043113	15	3	0.163301	0.749091	15	2	0.656098	0.290635
response to axon injury	GO:0048678	15	3	0.163301	0.749091	16	3	0.209341	0.631562
positive regulation of apoptotic signaling pathway	GO:2001235	15	3	0.163301	0.749091	15	3	0.182762	0.696101
response to cadmium ion	GO:0046686	15	3	0.163301	0.749091	16	2	0.669771	0.226097
megakaryocyte development	GO:0035855	15	3	0.163301	0.749091	15	2	0.656098	0.290635
response to morphine	GO:0043278	15	3	0.163301	0.749091	16	4	0.0675849	0.919244
RNA splicing	GO:0008380	124	7	0.163873	-0.515842	124	8	0.226095	-0.435302
response to organic cyclic compound	GO:0014070	25	0	0.163996	#NUM!	25	1	0.506796	-0.913337
potassium ion transport	GO:0006813	25	0	0.163996	#NUM!	25	1	0.506796	-0.913337
neuron differentiation	GO:0030182	54	8	0.164027	0.448987	58	8	0.3735	0.324537
MAPK cascade	GO:0000165	157	20	0.16598	0.298016	163	25	0.0329065	0.430664
response to insulin	GO:0032868	38	6	0.167195	0.512702	37	7	0.089984	0.640531
homophilic cell adhesion via plasma membrane adhesion molecules	GO:0007156	55	2	0.167367	-0.955657	56	2	0.119915	-1.02667
mammary gland epithelial cell differentiation	GO:0060644	8	2	0.170786	0.972235	7	2	0.148894	1.05278
low-density lipoprotein particle receptor catabolic process	GO:0032802	8	2	0.170786	0.972235	8	1	0.568591	0.226097
positive regulation of dendrite development	GO:1900006	8	2	0.170786	0.972235	8	2	0.185955	0.919244
vasculature development	GO:0001944	8	2	0.170786	0.972235	8	2	0.185955	0.919244
cell projection assembly	GO:0030031	8	2	0.170786	0.972235	9	2	0.224095	0.801461
tube formation	GO:0035148	8	2	0.170786	0.972235	8	2	0.185955	0.919244
metaphase plate congression	GO:0051310	8	2	0.170786	0.972235	8	2	0.185955	0.919244
DNA double-strand break processing	GO:0000729	8	2	0.170786	0.972235	10	2	0.262731	0.696101
natural killer cell activation	GO:0030101	8	2	0.170786	0.972235	8	3	0.0377095	1.32471
response to hyperoxia	GO:0055093	8	2	0.170786	0.972235	10	2	0.262731	0.696101
positive regulation of neuroblast proliferation	GO:0002052	8	2	0.170786	0.972235	8	2	0.185955	0.919244
dosage compensation by inactivation of X chromosome	GO:0009048	8	2	0.170786	0.972235	9	2	0.224095	0.801461
negative regulation of toll-like receptor signaling pathway	GO:0034122	8	2	0.170786	0.972235	8	2	0.185955	0.919244
negative regulation of cell size	GO:0045792	8	2	0.170786	0.972235	8	1	0.568591	0.226097
positive regulation of ruffle assembly	GO:1900029	8	2	0.170786	0.972235	7	2	0.148894	1.05278
protein localization to microtubule	GO:0035372	8	2	0.170786	0.972235	8	2	0.185955	0.919244
negative regulation of endothelial cell migration	GO:0010596	8	2	0.170786	0.972235	9	3	0.0524653	1.20693
positive regulation of cell size	GO:0045793	8	2	0.170786	0.972235	9	2	0.224095	0.801461
Arp2/3 complex-mediated actin nucleation	GO:0034314	8	2	0.170786	0.972235	7	1	0.520762	0.359628
cellular response to oxidised low-density lipoprotein particle stimulus	GO:0140052	8	2	0.170786	0.972235	8	2	0.185955	0.919244
CDP-diacylglycerol biosynthetic process	GO:0016024	8	2	0.170786	0.972235	8	1	0.568591	0.226097
hepatocyte apoptotic process	GO:0097284	8	2	0.170786	0.972235	9	2	0.224095	0.801461
positive regulation of lipid biosynthetic process	GO:0046889	8	2	0.170786	0.972235	8	2	0.185955	0.919244
negative regulation of substrate adhesion-dependent cell spreading	GO:1900025	8	2	0.170786	0.972235	8	2	0.185955	0.919244
protein maturation	GO:0051604	8	2	0.170786	0.972235	9	2	0.224095	0.801461
positive regulation of protein acetylation	GO:1901985	8	2	0.170786	0.972235	8	2	0.185955	0.919244
muscle structure development	GO:0061061	8	2	0.170786	0.972235	8	2	0.185955	0.919244
respiratory electron transport chain	GO:0022904	8	2	0.170786	0.972235	8	2	0.185955	0.919244
cardiac muscle fiber development	GO:0048739	8	2	0.170786	0.972235	9	2	0.224095	0.801461
dendrite extension	GO:0097484	8	2	0.170786	0.972235	8	2	0.185955	0.919244
positive regulation of protein sumoylation	GO:0033235	8	2	0.170786	0.972235	10	2	0.262731	0.696101
protein localization to lysosome	GO:0061462	8	2	0.170786	0.972235	8	2	0.185955	0.919244
protein import into peroxisome matrix	GO:0016558	8	2	0.170786	0.972235	8	2	0.185955	0.919244
cytoplasmic sequestering of transcription factor	GO:0042994	8	2	0.170786	0.972235	9	3	0.0524653	1.20693
negative regulation of proteolysis	GO:0045861	8	2	0.170786	0.972235	8	1	0.568591	0.226097
receptor catabolic process	GO:0032801	8	2	0.170786	0.972235	8	2	0.185955	0.919244
protein homooligomerization	GO:0051260	103	14	0.171137	0.362857	106	15	0.142773	0.35015
cellular response to cytokine stimulus	GO:0071345	27	5	0.173517	0.67213	28	5	0.192937	0.582772
positive regulation of fat cell differentiation	GO:0045600	27	5	0.173517	0.67213	27	6	0.0461597	0.801461
cellular response to nerve growth factor stimulus	GO:1990090	27	5	0.173517	0.67213	27	4	0.338436	0.395996
learning or memory	GO:0007611	27	5	0.173517	0.67213	27	6	0.0461597	0.801461
regulation of synaptic plasticity	GO:0048167	27	5	0.173517	0.67213	28	6	0.0539944	0.765093
neuron migration	GO:0001764	59	9	0.173585	0.478216	59	9	0.186069	0.425226
interleukin-1-mediated signaling pathway	GO:0070498	79	11	0.17412	0.386977	82	11	0.268309	0.296714
intracellular protein transport	GO:0006886	198	13	0.175816	-0.364789	198	13	0.117346	-0.417779
prostate epithelial cord elongation	GO:0060523	2	1	0.180189	1.66538	2	1	0.189482	1.61239
Cdc42 protein signal transduction	GO:0032488	2	1	0.180189	1.66538	2	1	0.189482	1.61239
negative regulation of telomeric D-loop disassembly	GO:1905839	2	1	0.180189	1.66538	2	1	0.189482	1.61239
regulation of lipid transport by positive regulation of transcription from RNA polymerase II promoter	GO:0072369	2	1	0.180189	1.66538	2	1	0.189482	1.61239
negative regulation of microtubule polymerization or depolymerization	GO:0031111	2	1	0.180189	1.66538	2	1	0.189482	1.61239
regulation of translational termination	GO:0006449	2	1	0.180189	1.66538	2	1	0.189482	1.61239
motor neuron migration	GO:0097475	2	1	0.180189	1.66538	2	1	0.189482	1.61239
sarcomerogenesis	GO:0048769	2	1	0.180189	1.66538	2	1	0.189482	1.61239
negative regulation of protein homotetramerization	GO:1901094	2	1	0.180189	1.66538	2	1	0.189482	1.61239
negative regulation of cerebellar granule cell precursor proliferation	GO:0021941	2	1	0.180189	1.66538	2	1	0.189482	1.61239
epithelial cell migration	GO:0010631	2	1	0.180189	1.66538	3	2	0.0278107	1.90007
leading strand elongation	GO:0006272	2	1	0.180189	1.66538	2	0	1	#NUM!
regulation of translational initiation by eIF2 alpha dephosphorylation	GO:0036496	2	1	0.180189	1.66538	2	1	0.189482	1.61239
positive regulation of oxidoreductase activity	GO:0051353	2	1	0.180189	1.66538	2	1	0.189482	1.61239
positive regulation of organelle organization	GO:0010638	2	1	0.180189	1.66538	2	1	0.189482	1.61239
centriole assembly	GO:0098534	2	1	0.180189	1.66538	2	1	0.189482	1.61239
positive regulation of interleukin-12 secretion	GO:2001184	2	1	0.180189	1.66538	3	1	0.270317	1.20693
walking behavior	GO:0090659	2	1	0.180189	1.66538	2	1	0.189482	1.61239
negative regulation of cellular glucuronidation	GO:2001030	2	1	0.180189	1.66538	2	1	0.189482	1.61239
neurofilament cytoskeleton organization	GO:0060052	2	1	0.180189	1.66538	2	1	0.189482	1.61239
pre-miRNA export from nucleus	GO:0035281	2	1	0.180189	1.66538	2	1	0.189482	1.61239
cerebellar neuron development	GO:0098749	2	1	0.180189	1.66538	2	1	0.189482	1.61239
T cell activation involved in immune response	GO:0002286	2	1	0.180189	1.66538	3	1	0.270317	1.20693
regulation of lipid transport by negative regulation of transcription from RNA polymerase II promoter	GO:0072368	2	1	0.180189	1.66538	2	1	0.189482	1.61239
regulation of myoblast proliferation	GO:2000291	2	1	0.180189	1.66538	3	2	0.0278107	1.90007
antral ovarian follicle growth	GO:0001547	2	1	0.180189	1.66538	2	1	0.189482	1.61239
cellular response to trichostatin A	GO:0035984	2	1	0.180189	1.66538	1	0	1	#NUM!
retinal blood vessel morphogenesis	GO:0061304	2	1	0.180189	1.66538	2	1	0.189482	1.61239
dermatan sulfate biosynthetic process	GO:0030208	2	1	0.180189	1.66538	4	1	0.343101	0.919244
myelin maintenance	GO:0043217	2	1	0.180189	1.66538	2	1	0.189482	1.61239
cardiac neural crest cell development involved in heart development	GO:0061308	2	1	0.180189	1.66538	2	1	0.189482	1.61239
response to vitamin	GO:0033273	2	1	0.180189	1.66538	2	1	0.189482	1.61239
stem cell proliferation	GO:0072089	2	1	0.180189	1.66538	4	1	0.343101	0.919244
positive regulation of follicle-stimulating hormone secretion	GO:0046881	2	1	0.180189	1.66538	2	1	0.189482	1.61239
dendrite regeneration	GO:0031104	2	1	0.180189	1.66538	2	1	0.189482	1.61239
sympathetic neuron projection extension	GO:0097490	2	1	0.180189	1.66538	2	1	0.189482	1.61239
vasoconstriction	GO:0042310	2	1	0.180189	1.66538	2	1	0.189482	1.61239
regulation of B cell apoptotic process	GO:0002902	2	1	0.180189	1.66538	2	0	1	#NUM!
spliceosomal complex disassembly	GO:0000390	2	1	0.180189	1.66538	2	1	0.189482	1.61239
left ventricular cardiac muscle tissue morphogenesis	GO:0003220	2	1	0.180189	1.66538	2	1	0.189482	1.61239
regulation of relaxation of cardiac muscle	GO:1901897	2	1	0.180189	1.66538	2	1	0.189482	1.61239
positive regulation of viral budding via host ESCRT complex	GO:1903774	2	1	0.180189	1.66538	2	1	0.189482	1.61239
positive regulation of platelet aggregation	GO:1901731	2	1	0.180189	1.66538	2	1	0.189482	1.61239
positive regulation of cyclin-dependent protein kinase activity	GO:1904031	2	1	0.180189	1.66538	2	1	0.189482	1.61239
positive regulation of hepatic stellate cell activation	GO:2000491	2	1	0.180189	1.66538	2	1	0.189482	1.61239
JUN phosphorylation	GO:0007258	2	1	0.180189	1.66538	2	1	0.189482	1.61239
negative regulation of growth hormone receptor signaling pathway	GO:0060400	2	1	0.180189	1.66538	2	1	0.189482	1.61239
zygotic specification of dorsal/ventral axis	GO:0007352	2	1	0.180189	1.66538	2	1	0.189482	1.61239
protein localization to perinuclear region of cytoplasm	GO:1905719	2	1	0.180189	1.66538	2	1	0.189482	1.61239
smooth muscle cell chemotaxis	GO:0071670	2	1	0.180189	1.66538	2	1	0.189482	1.61239
smoothened signaling pathway involved in dorsal/ventral neural tube patterning	GO:0060831	2	1	0.180189	1.66538	2	1	0.189482	1.61239
negative regulation of ER-associated ubiquitin-dependent protein catabolic process	GO:1903070	2	1	0.180189	1.66538	2	1	0.189482	1.61239
positive regulation of inhibitory synapse assembly	GO:1905704	2	1	0.180189	1.66538	2	0	1	#NUM!
regulation of ventricular cardiac muscle cell membrane depolarization	GO:0060373	2	1	0.180189	1.66538	3	1	0.270317	1.20693
selective autophagy	GO:0061912	2	1	0.180189	1.66538	2	1	0.189482	1.61239
negative regulation of signaling receptor activity	GO:2000272	2	1	0.180189	1.66538	2	0	1	#NUM!
magnesium ion transport	GO:0015693	2	1	0.180189	1.66538	2	1	0.189482	1.61239
negative regulation of appetite	GO:0032099	2	1	0.180189	1.66538	3	1	0.270317	1.20693
anterograde axonal transport of mitochondrion	GO:0098957	2	1	0.180189	1.66538	2	1	0.189482	1.61239
negative regulation of cellular response to insulin stimulus	GO:1900077	2	1	0.180189	1.66538	2	1	0.189482	1.61239
response to insulin-like growth factor stimulus	GO:1990418	2	1	0.180189	1.66538	2	1	0.189482	1.61239
thigmotaxis	GO:0001966	2	1	0.180189	1.66538	2	1	0.189482	1.61239
methylglyoxal catabolic process to D-lactate via S-lactoyl-glutathione	GO:0019243	2	1	0.180189	1.66538	2	0	1	#NUM!
positive regulation of cardiac muscle tissue development	GO:0055025	2	1	0.180189	1.66538	2	1	0.189482	1.61239
regulation of pathway-restricted SMAD protein phosphorylation	GO:0060393	2	1	0.180189	1.66538	2	1	0.189482	1.61239
regulation of glucocorticoid metabolic process	GO:0031943	2	1	0.180189	1.66538	2	1	0.189482	1.61239
metanephric mesenchymal cell proliferation involved in metanephros development	GO:0072136	2	1	0.180189	1.66538	2	1	0.189482	1.61239
regulation of cysteine-type endopeptidase activity	GO:2000116	2	1	0.180189	1.66538	2	1	0.189482	1.61239
embryonic neurocranium morphogenesis	GO:0048702	2	1	0.180189	1.66538	2	1	0.189482	1.61239
positive regulation of TRAIL-activated apoptotic signaling pathway	GO:1903984	2	1	0.180189	1.66538	2	0	1	#NUM!
forebrain morphogenesis	GO:0048853	2	1	0.180189	1.66538	2	0	1	#NUM!
regulation of TORC1 signaling	GO:1903432	2	1	0.180189	1.66538	2	1	0.189482	1.61239
androgen biosynthetic process	GO:0006702	2	1	0.180189	1.66538	2	1	0.189482	1.61239
cerebellum structural organization	GO:0021589	2	1	0.180189	1.66538	2	1	0.189482	1.61239
epithelial cell proliferation involved in mammary gland duct elongation	GO:0060750	2	1	0.180189	1.66538	2	1	0.189482	1.61239
response to extracellular stimulus	GO:0009991	2	1	0.180189	1.66538	2	1	0.189482	1.61239
negative regulation of Arp2/3 complex-mediated actin nucleation	GO:0034316	2	1	0.180189	1.66538	3	0	1	#NUM!
mammary gland branching involved in pregnancy	GO:0060745	2	1	0.180189	1.66538	2	1	0.189482	1.61239
phosphatidylinositol 5-phosphate metabolic process	GO:1904562	2	1	0.180189	1.66538	2	1	0.189482	1.61239
glandular epithelial cell development	GO:0002068	2	1	0.180189	1.66538	2	1	0.189482	1.61239
dendritic cell migration	GO:0036336	2	1	0.180189	1.66538	2	2	0.0099285	2.30554
positive regulation of satellite cell activation involved in skeletal muscle regeneration	GO:0014718	2	1	0.180189	1.66538	2	1	0.189482	1.61239
negative regulation of B cell activation	GO:0050869	2	1	0.180189	1.66538	3	2	0.0278107	1.90007
positive regulation of interferon-gamma secretion	GO:1902715	2	1	0.180189	1.66538	1	1	0.0997051	2.30554
positive regulation of late endosome to lysosome transport	GO:1902824	2	1	0.180189	1.66538	2	1	0.189482	1.61239
regulation of response to osmotic stress	GO:0047484	2	1	0.180189	1.66538	2	1	0.189482	1.61239
DNA conformation change	GO:0071103	2	1	0.180189	1.66538	2	1	0.189482	1.61239
negative regulation of cardiac muscle contraction	GO:0055118	2	1	0.180189	1.66538	2	1	0.189482	1.61239
regulation of mast cell activation	GO:0033003	2	1	0.180189	1.66538	2	1	0.189482	1.61239
positive regulation of endothelial cell chemotaxis to fibroblast growth factor	GO:2000546	2	1	0.180189	1.66538	2	1	0.189482	1.61239
sympathetic neuron projection guidance	GO:0097491	2	1	0.180189	1.66538	2	1	0.189482	1.61239
regulation of triglyceride metabolic process	GO:0090207	2	1	0.180189	1.66538	2	1	0.189482	1.61239
organelle assembly	GO:0070925	2	1	0.180189	1.66538	2	1	0.189482	1.61239
chromatin assembly or disassembly	GO:0006333	2	1	0.180189	1.66538	3	1	0.270317	1.20693
negative regulation of interleukin-23 production	GO:0032707	2	1	0.180189	1.66538	2	1	0.189482	1.61239
endothelial cell-matrix adhesion	GO:0090673	2	1	0.180189	1.66538	2	1	0.189482	1.61239
sulfate transport	GO:0008272	2	1	0.180189	1.66538	2	1	0.189482	1.61239
negative regulation of ERAD pathway	GO:1904293	2	1	0.180189	1.66538	2	1	0.189482	1.61239
negative regulation of protein metabolic process	GO:0051248	2	1	0.180189	1.66538	2	1	0.189482	1.61239
exocyst localization	GO:0051601	2	1	0.180189	1.66538	2	1	0.189482	1.61239
positive regulation of metalloendopeptidase activity	GO:1904685	2	1	0.180189	1.66538	2	1	0.189482	1.61239
positive regulation of endoplasmic reticulum unfolded protein response	GO:1900103	2	1	0.180189	1.66538	2	1	0.189482	1.61239
negative regulation of protein acetylation	GO:1901984	2	1	0.180189	1.66538	2	1	0.189482	1.61239
actin filament branching	GO:0090135	2	1	0.180189	1.66538	2	1	0.189482	1.61239
rhythmic synaptic transmission	GO:0060024	2	1	0.180189	1.66538	2	0	1	#NUM!
immunoglobulin production	GO:0002377	2	1	0.180189	1.66538	3	1	0.270317	1.20693
positive regulation of protein glycosylation	GO:0060050	2	1	0.180189	1.66538	2	1	0.189482	1.61239
evasion or tolerance of host defenses by virus	GO:0019049	2	1	0.180189	1.66538	2	1	0.189482	1.61239
establishment of synaptic specificity at neuromuscular junction	GO:0007529	2	1	0.180189	1.66538	2	1	0.189482	1.61239
alanyl-tRNA aminoacylation	GO:0006419	2	1	0.180189	1.66538	2	1	0.189482	1.61239
positive regulation of cysteine-type endopeptidase activity	GO:2001056	2	1	0.180189	1.66538	2	1	0.189482	1.61239
toll-like receptor TLR6:TLR2 signaling pathway	GO:0038124	2	1	0.180189	1.66538	2	1	0.189482	1.61239
pro-B cell differentiation	GO:0002328	2	1	0.180189	1.66538	2	1	0.189482	1.61239
regulation of RNA polymerase II transcriptional preinitiation complex assembly	GO:0045898	2	1	0.180189	1.66538	2	1	0.189482	1.61239
bronchus morphogenesis	GO:0060434	2	1	0.180189	1.66538	2	2	0.0099285	2.30554
negative regulation of phosphatidylinositol 3-kinase activity	GO:0043553	2	1	0.180189	1.66538	2	1	0.189482	1.61239
choline transport	GO:0015871	2	1	0.180189	1.66538	2	1	0.189482	1.61239
metanephric comma-shaped body morphogenesis	GO:0072278	2	1	0.180189	1.66538	2	1	0.189482	1.61239
positive regulation of bicellular tight junction assembly	GO:1903348	2	1	0.180189	1.66538	2	0	1	#NUM!
establishment of blood-nerve barrier	GO:0008065	2	1	0.180189	1.66538	2	1	0.189482	1.61239
positive regulation of toll-like receptor 2 signaling pathway	GO:0034137	2	1	0.180189	1.66538	3	0	1	#NUM!
cold acclimation	GO:0009631	2	1	0.180189	1.66538	2	1	0.189482	1.61239
positive regulation of anion channel activity	GO:1901529	2	1	0.180189	1.66538	2	1	0.189482	1.61239
regulation of cardiac muscle cell proliferation	GO:0060043	2	1	0.180189	1.66538	2	1	0.189482	1.61239
establishment of protein localization to telomere	GO:0070200	2	1	0.180189	1.66538	2	1	0.189482	1.61239
renal artery morphogenesis	GO:0061441	2	1	0.180189	1.66538	2	1	0.189482	1.61239
positive regulation of growth factor dependent skeletal muscle satellite cell proliferation	GO:1902728	2	1	0.180189	1.66538	2	1	0.189482	1.61239
histone H3-R2 methylation	GO:0034970	2	1	0.180189	1.66538	2	1	0.189482	1.61239
glutamate catabolic process to 2-oxoglutarate	GO:0019551	2	1	0.180189	1.66538	2	1	0.189482	1.61239
acetate biosynthetic process	GO:0019413	2	1	0.180189	1.66538	2	1	0.189482	1.61239
negative regulation of ribosome biogenesis	GO:0090071	2	1	0.180189	1.66538	2	0	1	#NUM!
metaphase/anaphase transition of mitotic cell cycle	GO:0007091	2	1	0.180189	1.66538	2	1	0.189482	1.61239
response to stilbenoid	GO:0035634	2	1	0.180189	1.66538	2	1	0.189482	1.61239
negative regulation of immature T cell proliferation in thymus	GO:0033088	2	1	0.180189	1.66538	2	1	0.189482	1.61239
positive regulation of tight junction disassembly	GO:1905075	2	1	0.180189	1.66538	2	1	0.189482	1.61239
formation of primary germ layer	GO:0001704	2	1	0.180189	1.66538	2	1	0.189482	1.61239
regulation of DNA damage response, signal transduction by p53 class mediator	GO:0043516	2	1	0.180189	1.66538	2	1	0.189482	1.61239
basal dendrite arborization	GO:0150020	2	1	0.180189	1.66538	2	1	0.189482	1.61239
negative regulation of fatty acid metabolic process	GO:0045922	2	1	0.180189	1.66538	2	1	0.189482	1.61239
negative regulation of toll-like receptor 3 signaling pathway	GO:0034140	2	1	0.180189	1.66538	2	1	0.189482	1.61239
terminal button organization	GO:0072553	2	1	0.180189	1.66538	2	1	0.189482	1.61239
positive regulation of heparan sulfate proteoglycan biosynthetic process	GO:0010909	2	1	0.180189	1.66538	2	1	0.189482	1.61239
positive regulation of centriole replication	GO:0046601	2	1	0.180189	1.66538	2	1	0.189482	1.61239
negative regulation of T-helper 17 cell differentiation	GO:2000320	2	1	0.180189	1.66538	3	2	0.0278107	1.90007
negative regulation of cardiac muscle tissue regeneration	GO:1905179	2	1	0.180189	1.66538	2	1	0.189482	1.61239
negative regulation of type B pancreatic cell development	GO:2000077	2	1	0.180189	1.66538	2	1	0.189482	1.61239
negative regulation of neurotransmitter secretion	GO:0046929	2	1	0.180189	1.66538	2	0	1	#NUM!
glial cell-derived neurotrophic factor receptor signaling pathway	GO:0035860	2	1	0.180189	1.66538	2	1	0.189482	1.61239
positive regulation of sodium-dependent phosphate transport	GO:2000120	2	1	0.180189	1.66538	2	1	0.189482	1.61239
negative regulation of cell proliferation involved in contact inhibition	GO:0060244	2	1	0.180189	1.66538	2	1	0.189482	1.61239
positive regulation blood vessel branching	GO:1905555	2	1	0.180189	1.66538	3	1	0.270317	1.20693
trigeminal ganglion development	GO:0061551	2	1	0.180189	1.66538	1	1	0.0997051	2.30554
response to mercury ion	GO:0046689	2	1	0.180189	1.66538	1	0	1	#NUM!
spermidine acetylation	GO:0032918	2	1	0.180189	1.66538	2	1	0.189482	1.61239
4-hydroxyproline metabolic process	GO:0019471	2	1	0.180189	1.66538	2	1	0.189482	1.61239
propionate biosynthetic process	GO:0019542	2	1	0.180189	1.66538	2	1	0.189482	1.61239
cellular response to diacyl bacterial lipopeptide	GO:0071726	2	1	0.180189	1.66538	2	1	0.189482	1.61239
metanephric glomerular capillary formation	GO:0072277	2	1	0.180189	1.66538	2	1	0.189482	1.61239
positive regulation of phosphatase activity	GO:0010922	2	1	0.180189	1.66538	2	0	1	#NUM!
membrane bending	GO:0097753	2	1	0.180189	1.66538	2	1	0.189482	1.61239
negative regulation of interleukin-2 secretion	GO:1900041	2	1	0.180189	1.66538	2	2	0.0099285	2.30554
generation of catalytic spliceosome for first transesterification step	GO:0000349	2	1	0.180189	1.66538	2	1	0.189482	1.61239
3'-phosphoadenosine 5'-phosphosulfate biosynthetic process	GO:0050428	2	1	0.180189	1.66538	2	1	0.189482	1.61239
recruitment of 3'-end processing factors to RNA polymerase II holoenzyme complex	GO:0034402	2	1	0.180189	1.66538	2	1	0.189482	1.61239
response to cholecystokinin	GO:0061847	2	1	0.180189	1.66538	2	1	0.189482	1.61239
regulation of retinal ganglion cell axon guidance	GO:0090259	2	1	0.180189	1.66538	2	1	0.189482	1.61239
apoptotic process involved in development	GO:1902742	2	1	0.180189	1.66538	2	1	0.189482	1.61239
arginine catabolic process to ornithine	GO:0019547	2	1	0.180189	1.66538	2	1	0.189482	1.61239
zonula adherens maintenance	GO:0045218	2	1	0.180189	1.66538	2	1	0.189482	1.61239
meiotic recombination checkpoint	GO:0051598	2	1	0.180189	1.66538	2	1	0.189482	1.61239
negative regulation of mesenchymal to epithelial transition involved in metanephros morphogenesis	GO:0003340	2	1	0.180189	1.66538	2	1	0.189482	1.61239
negative regulation of cyclin-dependent protein kinase activity	GO:1904030	2	1	0.180189	1.66538	2	1	0.189482	1.61239
suppression by virus of host apoptotic process	GO:0019050	2	1	0.180189	1.66538	2	1	0.189482	1.61239
regulation of myeloid cell apoptotic process	GO:0033032	2	1	0.180189	1.66538	2	0	1	#NUM!
regulation of respiratory burst	GO:0060263	2	1	0.180189	1.66538	2	1	0.189482	1.61239
positive regulation of determination of dorsal identity	GO:2000017	2	1	0.180189	1.66538	2	1	0.189482	1.61239
cholesterol import	GO:0070508	2	1	0.180189	1.66538	2	1	0.189482	1.61239
smooth endoplasmic reticulum calcium ion homeostasis	GO:0051563	2	1	0.180189	1.66538	2	1	0.189482	1.61239
canonical Wnt signaling pathway involved in positive regulation of epithelial to mesenchymal transition	GO:0044334	2	1	0.180189	1.66538	2	1	0.189482	1.61239
cellular glucuronidation	GO:0052695	2	1	0.180189	1.66538	2	1	0.189482	1.61239
sperm capacitation	GO:0048240	2	1	0.180189	1.66538	3	2	0.0278107	1.90007
regulation of blood coagulation	GO:0030193	2	1	0.180189	1.66538	3	2	0.0278107	1.90007
negative regulation of protein complex disassembly	GO:0043242	2	1	0.180189	1.66538	3	1	0.270317	1.20693
positive regulation of CD8-positive, alpha-beta T cell differentiation	GO:0043378	2	1	0.180189	1.66538	2	1	0.189482	1.61239
response to cobalamin	GO:0033590	2	1	0.180189	1.66538	3	2	0.0278107	1.90007
regulation of BMP signaling pathway	GO:0030510	2	1	0.180189	1.66538	2	0	1	#NUM!
protein localization to chromosome	GO:0034502	2	1	0.180189	1.66538	2	1	0.189482	1.61239
positive regulation of chaperone-mediated protein folding	GO:1903646	2	1	0.180189	1.66538	2	1	0.189482	1.61239
positive regulation of histone H3-K36 trimethylation	GO:2001255	2	1	0.180189	1.66538	2	0	1	#NUM!
regulation of cardiac muscle cell action potential	GO:0098901	2	1	0.180189	1.66538	2	1	0.189482	1.61239
snRNA import into nucleus	GO:0061015	2	1	0.180189	1.66538	2	1	0.189482	1.61239
VEGF-activated neuropilin signaling pathway	GO:0038190	2	1	0.180189	1.66538	2	1	0.189482	1.61239
positive regulation of melanocyte differentiation	GO:0045636	2	1	0.180189	1.66538	2	1	0.189482	1.61239
cellular response to sorbitol	GO:0072709	2	1	0.180189	1.66538	2	1	0.189482	1.61239
alkaloid catabolic process	GO:0009822	2	1	0.180189	1.66538	2	1	0.189482	1.61239
negative regulation of calcium ion import	GO:0090281	2	1	0.180189	1.66538	3	1	0.270317	1.20693
positive regulation of microtubule plus-end binding	GO:1903033	2	1	0.180189	1.66538	2	1	0.189482	1.61239
oocyte development	GO:0048599	2	1	0.180189	1.66538	2	1	0.189482	1.61239
response to cycloheximide	GO:0046898	2	1	0.180189	1.66538	2	1	0.189482	1.61239
non-canonical Wnt signaling pathway via JNK cascade	GO:0038031	2	1	0.180189	1.66538	2	1	0.189482	1.61239
organelle disassembly	GO:1903008	2	1	0.180189	1.66538	2	1	0.189482	1.61239
natural killer cell chemotaxis	GO:0035747	2	1	0.180189	1.66538	2	1	0.189482	1.61239
regulation of Rap protein signal transduction	GO:0032487	2	1	0.180189	1.66538	2	1	0.189482	1.61239
multicellular organismal response to stress	GO:0033555	2	1	0.180189	1.66538	2	0	1	#NUM!
positive regulation of ubiquitin-dependent endocytosis	GO:2000397	2	1	0.180189	1.66538	2	1	0.189482	1.61239
steroid catabolic process	GO:0006706	2	1	0.180189	1.66538	2	1	0.189482	1.61239
protein arginylation	GO:0016598	2	1	0.180189	1.66538	2	0	1	#NUM!
cellular response to mineralocorticoid stimulus	GO:0071389	2	1	0.180189	1.66538	2	1	0.189482	1.61239
regulation of lipid storage	GO:0010883	2	1	0.180189	1.66538	2	1	0.189482	1.61239
positive regulation of keratinocyte apoptotic process	GO:1902174	2	1	0.180189	1.66538	2	1	0.189482	1.61239
guanylate kinase-associated protein clustering	GO:0097117	2	1	0.180189	1.66538	2	1	0.189482	1.61239
negative regulation by virus of viral protein levels in host cell	GO:0046725	2	1	0.180189	1.66538	2	1	0.189482	1.61239
membrane raft polarization	GO:0001766	2	1	0.180189	1.66538	1	0	1	#NUM!
aspartate biosynthetic process	GO:0006532	2	1	0.180189	1.66538	2	1	0.189482	1.61239
negative regulation of protein localization to centrosome	GO:1904780	2	1	0.180189	1.66538	2	1	0.189482	1.61239
secretory granule localization	GO:0032252	2	1	0.180189	1.66538	2	1	0.189482	1.61239
protein maturation by [4Fe-4S] cluster transfer	GO:0106035	2	1	0.180189	1.66538	2	1	0.189482	1.61239
Norrin signaling pathway	GO:0110135	2	1	0.180189	1.66538	2	1	0.189482	1.61239
TRAIL-activated apoptotic signaling pathway	GO:0036462	2	1	0.180189	1.66538	2	1	0.189482	1.61239
negative regulation of membrane potential	GO:0045837	2	1	0.180189	1.66538	2	1	0.189482	1.61239
central nervous system neuron differentiation	GO:0021953	2	1	0.180189	1.66538	2	1	0.189482	1.61239
endoplasmic reticulum tubular network membrane organization	GO:1990809	2	1	0.180189	1.66538	2	1	0.189482	1.61239
response to linoleic acid	GO:0070543	2	1	0.180189	1.66538	1	1	0.0997051	2.30554
ventral trunk neural crest cell migration	GO:0036486	2	1	0.180189	1.66538	2	1	0.189482	1.61239
establishment of vesicle localization	GO:0051650	2	1	0.180189	1.66538	2	1	0.189482	1.61239
negative regulation of meiotic nuclear division	GO:0045835	2	1	0.180189	1.66538	2	0	1	#NUM!
negative regulation of platelet-derived growth factor receptor-beta signaling pathway	GO:2000587	2	1	0.180189	1.66538	3	1	0.270317	1.20693
glutamate catabolic process to aspartate	GO:0019550	2	1	0.180189	1.66538	2	1	0.189482	1.61239
nuclear protein quality control by the ubiquitin-proteasome system	GO:0071630	2	1	0.180189	1.66538	3	1	0.270317	1.20693
intracellular protein transmembrane transport	GO:0065002	2	1	0.180189	1.66538	2	1	0.189482	1.61239
cellular response to peptidoglycan	GO:0071224	2	1	0.180189	1.66538	2	1	0.189482	1.61239
regulation of action potential	GO:0098900	2	1	0.180189	1.66538	2	1	0.189482	1.61239
positive regulation of actin nucleation	GO:0051127	2	1	0.180189	1.66538	2	1	0.189482	1.61239
calcium-mediated signaling using extracellular calcium source	GO:0035585	2	1	0.180189	1.66538	2	1	0.189482	1.61239
brain segmentation	GO:0035284	2	1	0.180189	1.66538	2	2	0.0099285	2.30554
trachea gland development	GO:0061153	2	1	0.180189	1.66538	2	1	0.189482	1.61239
regulation of glycolytic process by positive regulation of transcription from RNA polymerase II promoter	GO:0072363	2	1	0.180189	1.66538	2	1	0.189482	1.61239
positive regulation of glycoprotein metabolic process	GO:1903020	2	1	0.180189	1.66538	2	1	0.189482	1.61239
negative regulation of transcription from RNA polymerase II promoter in response to UV-induced DNA damage	GO:0010768	2	1	0.180189	1.66538	2	1	0.189482	1.61239
regulation of definitive erythrocyte differentiation	GO:0010724	2	1	0.180189	1.66538	2	1	0.189482	1.61239
superior temporal gyrus development	GO:0071109	2	1	0.180189	1.66538	2	1	0.189482	1.61239
carboxylic acid metabolic process	GO:0019752	2	1	0.180189	1.66538	2	1	0.189482	1.61239
nucleologenesis	GO:0017126	2	1	0.180189	1.66538	2	0	1	#NUM!
phototransduction, visible light	GO:0007603	2	1	0.180189	1.66538	2	1	0.189482	1.61239
putrescine catabolic process	GO:0009447	2	1	0.180189	1.66538	2	1	0.189482	1.61239
positive regulation of organ growth	GO:0046622	2	1	0.180189	1.66538	2	1	0.189482	1.61239
positive regulation of DNA helicase activity	GO:1905776	2	1	0.180189	1.66538	2	1	0.189482	1.61239
long-chain fatty-acyl-CoA metabolic process	GO:0035336	2	1	0.180189	1.66538	2	1	0.189482	1.61239
positive regulation of interleukin-2 secretion	GO:1900042	2	1	0.180189	1.66538	2	1	0.189482	1.61239
regulation of oxidative stress-induced intrinsic apoptotic signaling pathway	GO:1902175	2	1	0.180189	1.66538	2	1	0.189482	1.61239
histone H3-K9 dimethylation	GO:0036123	2	1	0.180189	1.66538	3	1	0.270317	1.20693
regulation of Fc receptor mediated stimulatory signaling pathway	GO:0060368	2	1	0.180189	1.66538	2	1	0.189482	1.61239
myoblast fate commitment	GO:0048625	2	1	0.180189	1.66538	2	1	0.189482	1.61239
semaphorin-plexin signaling pathway involved in neuron projection guidance	GO:1902285	2	1	0.180189	1.66538	2	1	0.189482	1.61239
negative regulation of receptor biosynthetic process	GO:0010871	2	1	0.180189	1.66538	2	1	0.189482	1.61239
establishment of chromosome localization	GO:0051303	2	1	0.180189	1.66538	2	1	0.189482	1.61239
neuronal ion channel clustering	GO:0045161	2	1	0.180189	1.66538	2	0	1	#NUM!
positive regulation of mitotic centrosome separation	GO:0046604	2	1	0.180189	1.66538	2	1	0.189482	1.61239
protein localization to nucleolus	GO:1902570	2	1	0.180189	1.66538	3	2	0.0278107	1.90007
regulation of chromosome separation	GO:1905818	2	1	0.180189	1.66538	2	1	0.189482	1.61239
regulation of synapse structural plasticity	GO:0051823	2	1	0.180189	1.66538	2	1	0.189482	1.61239
cerebellar granule cell precursor tangential migration	GO:0021935	2	1	0.180189	1.66538	2	1	0.189482	1.61239
negative regulation of fatty acid oxidation	GO:0046322	2	1	0.180189	1.66538	2	1	0.189482	1.61239
negative regulation of protein oligomerization	GO:0032460	2	1	0.180189	1.66538	1	1	0.0997051	2.30554
endocardial cushion fusion	GO:0003274	2	1	0.180189	1.66538	2	2	0.0099285	2.30554
regulation of synaptic membrane adhesion	GO:0099179	2	1	0.180189	1.66538	2	1	0.189482	1.61239
DNA catabolic process, exonucleolytic	GO:0000738	2	1	0.180189	1.66538	2	1	0.189482	1.61239
flavonoid glucuronidation	GO:0052696	2	1	0.180189	1.66538	2	1	0.189482	1.61239
response to hepatocyte growth factor	GO:0035728	2	1	0.180189	1.66538	2	1	0.189482	1.61239
regulation of interleukin-1 beta production	GO:0032651	2	1	0.180189	1.66538	2	1	0.189482	1.61239
germinal center B cell differentiation	GO:0002314	2	1	0.180189	1.66538	1	1	0.0997051	2.30554
C-terminal protein deglutamylation	GO:0035609	2	1	0.180189	1.66538	2	1	0.189482	1.61239
positive regulation of retinal ganglion cell axon guidance	GO:1902336	2	1	0.180189	1.66538	2	1	0.189482	1.61239
respiratory burst involved in defense response	GO:0002679	2	1	0.180189	1.66538	2	1	0.189482	1.61239
regulation of skeletal muscle adaptation	GO:0014733	2	1	0.180189	1.66538	2	1	0.189482	1.61239
regulation of protein heterodimerization activity	GO:0043497	2	1	0.180189	1.66538	2	1	0.189482	1.61239
positive regulation of telomerase RNA reverse transcriptase activity	GO:1905663	2	1	0.180189	1.66538	2	1	0.189482	1.61239
negative regulation of translational initiation in response to stress	GO:0032057	2	1	0.180189	1.66538	2	1	0.189482	1.61239
histone succinylation	GO:0106077	2	1	0.180189	1.66538	2	1	0.189482	1.61239
regulation of actin filament length	GO:0030832	2	1	0.180189	1.66538	2	1	0.189482	1.61239
regulation of fibroblast proliferation	GO:0048145	2	1	0.180189	1.66538	2	1	0.189482	1.61239
regulation of integrin-mediated signaling pathway	GO:2001044	2	1	0.180189	1.66538	3	1	0.270317	1.20693
negative regulation of phospholipase C activity	GO:1900275	2	1	0.180189	1.66538	2	1	0.189482	1.61239
phosphatidylserine biosynthetic process	GO:0006659	2	1	0.180189	1.66538	2	1	0.189482	1.61239
negative regulation of smoothened signaling pathway involved in ventral spinal cord patterning	GO:0021914	2	1	0.180189	1.66538	2	1	0.189482	1.61239
base-excision repair, base-free sugar-phosphate removal	GO:0006286	2	1	0.180189	1.66538	2	1	0.189482	1.61239
skeletal muscle satellite cell activation	GO:0014719	2	1	0.180189	1.66538	2	1	0.189482	1.61239
developmental cell growth	GO:0048588	2	1	0.180189	1.66538	2	1	0.189482	1.61239
negative regulation of glucuronosyltransferase activity	GO:1904224	2	1	0.180189	1.66538	2	1	0.189482	1.61239
cellular response to mercury ion	GO:0071288	2	1	0.180189	1.66538	2	1	0.189482	1.61239
circadian sleep/wake cycle, REM sleep	GO:0042747	2	1	0.180189	1.66538	2	0	1	#NUM!
bilirubin conjugation	GO:0006789	2	1	0.180189	1.66538	2	1	0.189482	1.61239
regulation of glucose import	GO:0046324	2	1	0.180189	1.66538	2	1	0.189482	1.61239
spindle midzone assembly	GO:0051255	2	1	0.180189	1.66538	2	1	0.189482	1.61239
type II pneumocyte differentiation	GO:0060510	2	1	0.180189	1.66538	2	1	0.189482	1.61239
histone H3-K4 demethylation	GO:0034720	2	1	0.180189	1.66538	2	1	0.189482	1.61239
negative regulation of relaxation of cardiac muscle	GO:1901898	2	1	0.180189	1.66538	2	0	1	#NUM!
negative regulation of synaptic transmission, dopaminergic	GO:0032227	2	1	0.180189	1.66538	2	1	0.189482	1.61239
hyaluronan biosynthetic process	GO:0030213	2	1	0.180189	1.66538	2	0	1	#NUM!
positive regulation of high voltage-gated calcium channel activity	GO:1901843	2	1	0.180189	1.66538	2	1	0.189482	1.61239
negative regulation of membrane tubulation	GO:1903526	2	1	0.180189	1.66538	2	1	0.189482	1.61239
negative regulation of telomere maintenance via semi-conservative replication	GO:0032214	2	1	0.180189	1.66538	2	1	0.189482	1.61239
interleukin-18-mediated signaling pathway	GO:0035655	2	1	0.180189	1.66538	4	3	0.00365542	2.01786
regulation of lipopolysaccharide-mediated signaling pathway	GO:0031664	2	1	0.180189	1.66538	2	1	0.189482	1.61239
positive regulation of chaperone-mediated protein complex assembly	GO:0090035	2	1	0.180189	1.66538	2	1	0.189482	1.61239
regulation of translational fidelity	GO:0006450	2	1	0.180189	1.66538	2	1	0.189482	1.61239
regulation of tau-protein kinase activity	GO:1902947	2	1	0.180189	1.66538	2	1	0.189482	1.61239
metanephric mesenchyme morphogenesis	GO:0072133	2	1	0.180189	1.66538	3	1	0.270317	1.20693
gamma-aminobutyric acid receptor clustering	GO:0097112	2	1	0.180189	1.66538	2	1	0.189482	1.61239
positive regulation of cell cycle G2/M phase transition	GO:1902751	2	1	0.180189	1.66538	2	1	0.189482	1.61239
entry of viral genome into host nucleus through nuclear pore complex via importin	GO:0075506	2	1	0.180189	1.66538	2	1	0.189482	1.61239
negative regulation of exonuclease activity	GO:1905778	2	1	0.180189	1.66538	2	1	0.189482	1.61239
cytosolic transport	GO:0016482	2	1	0.180189	1.66538	1	0	1	#NUM!
T-helper 17 cell lineage commitment	GO:0072540	2	1	0.180189	1.66538	3	1	0.270317	1.20693
regulation of immunoglobulin production	GO:0002637	2	1	0.180189	1.66538	2	1	0.189482	1.61239
negative regulation of filopodium assembly	GO:0051490	2	1	0.180189	1.66538	2	1	0.189482	1.61239
ceramide translocation	GO:0099040	2	1	0.180189	1.66538	2	1	0.189482	1.61239
ventral spinal cord interneuron differentiation	GO:0021514	2	1	0.180189	1.66538	2	1	0.189482	1.61239
positive regulation of type B pancreatic cell development	GO:2000078	2	1	0.180189	1.66538	2	1	0.189482	1.61239
acetyl-CoA biosynthetic process from acetate	GO:0019427	2	1	0.180189	1.66538	2	1	0.189482	1.61239
glial cell development	GO:0021782	2	1	0.180189	1.66538	2	0	1	#NUM!
nerve growth factor production	GO:0032902	2	1	0.180189	1.66538	2	0	1	#NUM!
thymidine biosynthetic process	GO:0046105	2	1	0.180189	1.66538	2	0	1	#NUM!
regulation of RIG-I signaling pathway	GO:0039535	2	1	0.180189	1.66538	2	1	0.189482	1.61239
regulation of phospholipid metabolic process	GO:1903725	2	1	0.180189	1.66538	2	1	0.189482	1.61239
ventral spinal cord development	GO:0021517	2	1	0.180189	1.66538	2	1	0.189482	1.61239
negative regulation of netrin-activated signaling pathway	GO:1902842	2	1	0.180189	1.66538	2	1	0.189482	1.61239
positive regulation of Schwann cell differentiation	GO:0014040	2	1	0.180189	1.66538	2	1	0.189482	1.61239
nephrogenic mesenchyme morphogenesis	GO:0072134	2	1	0.180189	1.66538	2	1	0.189482	1.61239
response to kainic acid	GO:1904373	2	1	0.180189	1.66538	2	1	0.189482	1.61239
response to hydrostatic pressure	GO:0051599	2	1	0.180189	1.66538	2	0	1	#NUM!
helper T cell diapedesis	GO:0035685	2	1	0.180189	1.66538	2	1	0.189482	1.61239
negative regulation of cholesterol efflux	GO:0090370	2	1	0.180189	1.66538	2	1	0.189482	1.61239
xenobiotic glucuronidation	GO:0052697	2	1	0.180189	1.66538	2	1	0.189482	1.61239
DNA-templated transcription, elongation	GO:0006354	2	1	0.180189	1.66538	2	1	0.189482	1.61239
cellular detoxification of nitrogen compound	GO:0070458	2	1	0.180189	1.66538	2	1	0.189482	1.61239
lymphocyte homeostasis	GO:0002260	2	1	0.180189	1.66538	3	1	0.270317	1.20693
negative regulation of I-kappaB kinase/NF-kappaB signaling	GO:0043124	28	5	0.180549	0.635762	27	6	0.0461597	0.801461
IRE1-mediated unfolded protein response	GO:0036498	43	1	0.18252	-1.40267	43	2	0.314278	-0.762514
circadian rhythm	GO:0007623	44	7	0.18703	0.52025	45	7	0.208634	0.444786
protein localization	GO:0008104	44	7	0.18703	0.52025	43	7	0.193551	0.490249
regulation of protein binding	GO:0043393	16	3	0.187714	0.684553	18	3	0.415233	0.513779
negative regulation of peptidyl-serine phosphorylation	GO:0033137	16	3	0.187714	0.684553	16	3	0.209341	0.631562
regulation of canonical Wnt signaling pathway	GO:0060828	16	3	0.187714	0.684553	17	3	0.236695	0.570937
glycogen metabolic process	GO:0005977	16	3	0.187714	0.684553	17	3	0.236695	0.570937
lipopolysaccharide-mediated signaling pathway	GO:0031663	16	3	0.187714	0.684553	17	4	0.0816907	0.858619
neutrophil chemotaxis	GO:0030593	16	3	0.187714	0.684553	19	1	1	-0.638901
nucleobase-containing compound metabolic process	GO:0006139	16	3	0.187714	0.684553	16	2	0.669771	0.226097
mRNA polyadenylation	GO:0006378	16	3	0.187714	0.684553	17	3	0.236695	0.570937
regulation of multicellular organism growth	GO:0040014	16	3	0.187714	0.684553	16	1	1	-0.46705
phosphatidylinositol-mediated signaling	GO:0048015	29	5	0.18896	0.600671	31	7	0.029825	0.817461
substrate adhesion-dependent cell spreading	GO:0034446	29	5	0.18896	0.600671	31	5	0.229459	0.480989
positive regulation of telomere maintenance via telomerase	GO:0032212	29	5	0.18896	0.600671	29	7	0.0210613	0.884153
protein autophosphorylation	GO:0046777	114	15	0.193552	0.330381	118	19	0.0301144	0.479293
brain development	GO:0007420	115	15	0.196161	0.321647	118	17	0.118992	0.368067
regulation of G2/M transition of mitotic cell cycle	GO:0010389	64	9	0.197458	0.396871	65	10	0.144515	0.433736
macroautophagy	GO:0016236	64	9	0.197458	0.396871	65	9	0.295306	0.328376
positive regulation of protein catabolic process	GO:0045732	46	7	0.198843	0.475798	49	9	0.0561678	0.610943
response to virus	GO:0009615	46	7	0.198843	0.475798	49	7	0.332442	0.359628
inflammatory response	GO:0006954	118	15	0.206264	0.295895	135	20	0.0794422	0.395996
cellular response to low-density lipoprotein particle stimulus	GO:0071404	9	2	0.206485	0.854452	9	2	0.224095	0.801461
peripheral nervous system development	GO:0007422	9	2	0.206485	0.854452	10	3	0.069551	1.10157
ruffle assembly	GO:0097178	9	2	0.206485	0.854452	9	2	0.224095	0.801461
positive regulation of phosphoprotein phosphatase activity	GO:0032516	9	2	0.206485	0.854452	10	2	0.262731	0.696101
nuclear export	GO:0051168	9	2	0.206485	0.854452	9	3	0.0524653	1.20693
endoplasmic reticulum calcium ion homeostasis	GO:0032469	9	2	0.206485	0.854452	9	3	0.0524653	1.20693
negative regulation of macroautophagy	GO:0016242	9	2	0.206485	0.854452	10	2	0.262731	0.696101
vesicle budding from membrane	GO:0006900	9	2	0.206485	0.854452	9	2	0.224095	0.801461
blood circulation	GO:0008015	9	2	0.206485	0.854452	10	2	0.262731	0.696101
negative regulation of ubiquitin protein ligase activity	GO:1904667	9	2	0.206485	0.854452	9	2	0.224095	0.801461
establishment of epithelial cell polarity	GO:0090162	9	2	0.206485	0.854452	9	2	0.224095	0.801461
response to exogenous dsRNA	GO:0043330	9	2	0.206485	0.854452	9	2	0.224095	0.801461
embryonic hindlimb morphogenesis	GO:0035116	9	2	0.206485	0.854452	8	2	0.185955	0.919244
regulation of mitochondrial membrane permeability	GO:0046902	9	2	0.206485	0.854452	9	2	0.224095	0.801461
adrenal gland development	GO:0030325	9	2	0.206485	0.854452	10	3	0.069551	1.10157
cellular protein catabolic process	GO:0044257	9	2	0.206485	0.854452	9	2	0.224095	0.801461
negative regulation of viral transcription	GO:0032897	9	2	0.206485	0.854452	11	3	0.0887848	1.00626
anatomical structure development	GO:0048856	9	2	0.206485	0.854452	10	3	0.069551	1.10157
negative regulation of endocytosis	GO:0045806	9	2	0.206485	0.854452	9	2	0.224095	0.801461
miRNA mediated inhibition of translation	GO:0035278	9	2	0.206485	0.854452	9	2	0.224095	0.801461
positive regulation of glycogen biosynthetic process	GO:0045725	9	2	0.206485	0.854452	8	2	0.185955	0.919244
positive regulation of cardiac muscle cell apoptotic process	GO:0010666	9	2	0.206485	0.854452	9	1	0.611653	0.108314
L-phenylalanine catabolic process	GO:0006559	9	2	0.206485	0.854452	7	1	0.520762	0.359628
ventricular cardiac muscle cell action potential	GO:0086005	9	2	0.206485	0.854452	10	2	0.262731	0.696101
response to metal ion	GO:0010038	9	2	0.206485	0.854452	9	2	0.224095	0.801461
insulin-like growth factor receptor signaling pathway	GO:0048009	9	2	0.206485	0.854452	9	2	0.224095	0.801461
growth hormone receptor signaling pathway via JAK-STAT	GO:0060397	9	2	0.206485	0.854452	9	1	0.611653	0.108314
intermediate filament organization	GO:0045109	9	2	0.206485	0.854452	9	2	0.224095	0.801461
long-term synaptic depression	GO:0060292	9	2	0.206485	0.854452	9	0	1	#NUM!
positive regulation of interferon-alpha production	GO:0032727	9	2	0.206485	0.854452	10	2	0.262731	0.696101
negative regulation of pri-miRNA transcription by RNA polymerase II	GO:1902894	9	2	0.206485	0.854452	10	3	0.069551	1.10157
negative regulation of protein localization to cell surface	GO:2000009	9	2	0.206485	0.854452	9	2	0.224095	0.801461
chromosome organization	GO:0051276	9	2	0.206485	0.854452	9	2	0.224095	0.801461
myeloid dendritic cell differentiation	GO:0043011	9	2	0.206485	0.854452	10	4	0.0125986	1.38925
regulation of the force of heart contraction	GO:0002026	9	2	0.206485	0.854452	9	2	0.224095	0.801461
negative regulation of telomere maintenance via telomere lengthening	GO:1904357	9	2	0.206485	0.854452	9	2	0.224095	0.801461
neuron cell-cell adhesion	GO:0007158	9	2	0.206485	0.854452	10	2	0.262731	0.696101
negative regulation of tumor necrosis factor-mediated signaling pathway	GO:0010804	9	2	0.206485	0.854452	8	2	0.185955	0.919244
negative regulation of B cell proliferation	GO:0030889	9	2	0.206485	0.854452	9	2	0.224095	0.801461
positive regulation of myelination	GO:0031643	9	2	0.206485	0.854452	9	2	0.224095	0.801461
negative regulation of telomerase activity	GO:0051974	9	2	0.206485	0.854452	10	2	0.262731	0.696101
negative regulation of inclusion body assembly	GO:0090084	9	2	0.206485	0.854452	9	2	0.224095	0.801461
positive regulation of neural precursor cell proliferation	GO:2000179	9	2	0.206485	0.854452	11	3	0.0887848	1.00626
protein localization to chromosome, telomeric region	GO:0070198	9	2	0.206485	0.854452	9	2	0.224095	0.801461
mammary gland alveolus development	GO:0060749	9	2	0.206485	0.854452	9	3	0.0524653	1.20693
antigen processing and presentation of exogenous peptide antigen via MHC class II	GO:0019886	68	3	0.208608	-0.762366	72	2	0.0447176	-1.27798
peptidyl-tyrosine phosphorylation	GO:0018108	31	5	0.209513	0.53398	32	7	0.03501	0.785713
positive regulation of excitatory postsynaptic potential	GO:2000463	17	3	0.212982	0.623928	17	2	0.684145	0.165472
activation of protein kinase B activity	GO:0032148	17	3	0.212982	0.623928	19	5	0.0345987	0.970537
positive regulation of dendritic spine development	GO:0060999	17	3	0.212982	0.623928	17	3	0.236695	0.570937
axon extension	GO:0048675	17	3	0.212982	0.623928	17	3	0.236695	0.570937
cardiac muscle contraction	GO:0060048	17	3	0.212982	0.623928	18	3	0.415233	0.513779
positive regulation of neurogenesis	GO:0050769	17	3	0.212982	0.623928	17	3	0.236695	0.570937
NLS-bearing protein import into nucleus	GO:0006607	17	3	0.212982	0.623928	17	3	0.236695	0.570937
regulation of cell differentiation	GO:0045595	17	3	0.212982	0.623928	16	3	0.209341	0.631562
nucleotide-excision repair, DNA gap filling	GO:0006297	17	3	0.212982	0.623928	17	2	0.684145	0.165472
positive regulation of muscle cell differentiation	GO:0051149	17	3	0.212982	0.623928	17	4	0.0816907	0.858619
adult behavior	GO:0030534	17	3	0.212982	0.623928	17	2	0.684145	0.165472
positive regulation of DNA replication	GO:0045740	17	3	0.212982	0.623928	17	3	0.236695	0.570937
COPII vesicle coating	GO:0048208	48	7	0.214079	0.433238	48	6	0.473522	0.226097
nuclear-transcribed mRNA catabolic process, nonsense-mediated decay	GO:0000184	98	13	0.219808	0.338511	98	14	0.171098	0.359628
somatic stem cell population maintenance	GO:0035019	32	5	0.221458	0.502231	31	5	0.229459	0.480989
regulation of inflammatory response	GO:0050727	32	5	0.221458	0.502231	35	5	0.389771	0.359628
glucose homeostasis	GO:0042593	49	7	0.222865	0.412619	48	7	0.326744	0.380248
G2/M transition of mitotic cell cycle	GO:0000086	100	13	0.226147	0.318308	101	14	0.181505	0.329475
SRP-dependent cotranslational protein targeting to membrane	GO:0006614	74	10	0.22865	0.357049	74	10	0.3255	0.304058
Notch signaling pathway	GO:0007219	52	2	0.231802	-0.899567	54	4	0.6534	-0.297151
actin cytoskeleton reorganization	GO:0031532	33	5	0.234387	0.471459	34	8	0.0163457	0.858619
xenobiotic metabolic process	GO:0006805	33	5	0.234387	0.471459	37	5	0.411038	0.304058
negative regulation of inflammatory response	GO:0050728	33	5	0.234387	0.471459	35	5	0.389771	0.359628
intrinsic apoptotic signaling pathway in response to DNA damage by p53 class mediator	GO:0042771	18	3	0.238917	0.56677	17	3	0.236695	0.570937
positive regulation of cell division	GO:0051781	18	3	0.238917	0.56677	21	4	0.150508	0.64731
positive regulation of phosphorylation	GO:0042327	18	3	0.238917	0.56677	18	4	0.0971169	0.801461
positive regulation of BMP signaling pathway	GO:0030513	18	3	0.238917	0.56677	17	3	0.236695	0.570937
energy homeostasis	GO:0097009	18	3	0.238917	0.56677	18	3	0.415233	0.513779
regulation of exocytosis	GO:0017157	18	3	0.238917	0.56677	18	2	0.698943	0.108314
response to interleukin-1	GO:0070555	18	3	0.238917	0.56677	20	2	1	0.00295338
cristae formation	GO:0042407	18	3	0.238917	0.56677	18	2	0.698943	0.108314
DNA damage response, signal transduction by p53 class mediator resulting in transcription of p21 class mediator	GO:0006978	10	2	0.242856	0.749091	12	2	0.339671	0.513779
ribosomal small subunit assembly	GO:0000028	10	2	0.242856	0.749091	10	2	0.262731	0.696101
endochondral ossification	GO:0001958	10	2	0.242856	0.749091	12	4	0.0252737	1.20693
retina layer formation	GO:0010842	10	2	0.242856	0.749091	9	2	0.224095	0.801461
negative regulation of phagocytosis	GO:0050765	10	2	0.242856	0.749091	9	1	0.611653	0.108314
negative regulation of glycolytic process	GO:0045820	10	2	0.242856	0.749091	10	2	0.262731	0.696101
positive regulation of histone H3-K4 methylation	GO:0051571	10	2	0.242856	0.749091	11	2	0.301385	0.60079
exit from mitosis	GO:0010458	10	2	0.242856	0.749091	10	2	0.262731	0.696101
regulation of axon extension	GO:0030516	10	2	0.242856	0.749091	10	2	0.262731	0.696101
regulation of nitric-oxide synthase activity	GO:0050999	10	2	0.242856	0.749091	11	2	0.301385	0.60079
positive regulation of innate immune response	GO:0045089	10	2	0.242856	0.749091	10	2	0.262731	0.696101
positive regulation of lamellipodium assembly	GO:0010592	10	2	0.242856	0.749091	10	2	0.262731	0.696101
cellular response to interferon-beta	GO:0035458	10	2	0.242856	0.749091	10	2	0.262731	0.696101
positive regulation of dendritic spine morphogenesis	GO:0061003	10	2	0.242856	0.749091	9	1	0.611653	0.108314
ERAD pathway	GO:0036503	10	2	0.242856	0.749091	11	3	0.0887848	1.00626
response to organonitrogen compound	GO:0010243	10	2	0.242856	0.749091	10	1	1	0.00295338
cellular response to nitric oxide	GO:0071732	10	2	0.242856	0.749091	11	3	0.0887848	1.00626
hydrogen peroxide catabolic process	GO:0042744	10	2	0.242856	0.749091	13	3	0.132833	0.839201
positive regulation of long-term synaptic potentiation	GO:1900273	10	2	0.242856	0.749091	10	2	0.262731	0.696101
developmental growth	GO:0048589	10	2	0.242856	0.749091	10	2	0.262731	0.696101
negative regulation of protein localization to plasma membrane	GO:1903077	10	2	0.242856	0.749091	10	2	0.262731	0.696101
actin polymerization or depolymerization	GO:0008154	10	2	0.242856	0.749091	10	2	0.262731	0.696101
establishment or maintenance of epithelial cell apical/basal polarity	GO:0045197	10	2	0.242856	0.749091	10	2	0.262731	0.696101
regulation of synapse organization	GO:0050807	10	2	0.242856	0.749091	10	3	0.069551	1.10157
regulation of autophagosome assembly	GO:2000785	10	2	0.242856	0.749091	10	2	0.262731	0.696101
positive regulation of vascular endothelial cell proliferation	GO:1905564	10	2	0.242856	0.749091	11	2	0.301385	0.60079
cardiac myofibril assembly	GO:0055003	10	2	0.242856	0.749091	11	2	0.301385	0.60079
synaptic vesicle transport	GO:0048489	10	2	0.242856	0.749091	10	2	0.262731	0.696101
regulation of reactive oxygen species metabolic process	GO:2000377	10	2	0.242856	0.749091	10	2	0.262731	0.696101
positive regulation of phospholipase C activity	GO:0010863	10	2	0.242856	0.749091	11	3	0.0887848	1.00626
regulation of neurogenesis	GO:0050767	10	2	0.242856	0.749091	10	2	0.262731	0.696101
positive regulation of fibroblast proliferation	GO:0048146	34	5	0.248204	0.441606	35	6	0.154855	0.54195
sphingolipid biosynthetic process	GO:0030148	19	0	0.249073	#NUM!	19	0	0.249355	#NUM!
neuropeptide signaling pathway	GO:0007218	19	0	0.249073	#NUM!	18	0	0.24774	#NUM!
ATP metabolic process	GO:0046034	19	0	0.249073	#NUM!	19	1	1	-0.638901
regulation of macroautophagy	GO:0016241	57	8	0.250213	0.394919	57	8	0.270423	0.341929
transmembrane receptor protein tyrosine kinase signaling pathway	GO:0007169	57	8	0.250213	0.394919	59	8	0.377927	0.307443
glycosphingolipid metabolic process	GO:0006687	20	0	0.250542	#NUM!	20	0	0.253632	#NUM!
cholesterol biosynthetic process	GO:0006695	20	0	0.250542	#NUM!	21	2	1	-0.0458368
axon guidance	GO:0007411	111	14	0.250908	0.288056	111	16	0.14758	0.368597
regulation of cardiac conduction	GO:1903779	21	0	0.254404	#NUM!	21	1	0.71583	-0.738984
vesicle docking involved in exocytosis	GO:0006904	21	0	0.254404	#NUM!	21	0	0.260323	#NUM!
adherens junction organization	GO:0034332	21	0	0.254404	#NUM!	21	0	0.260323	#NUM!
positive regulation of T cell proliferation	GO:0042102	21	0	0.254404	#NUM!	24	2	1	-0.179368
multicellular organism development	GO:0007275	148	18	0.254925	0.251689	160	20	0.284464	0.226097
positive regulation of ERK1 and ERK2 cascade	GO:0070374	84	11	0.257365	0.325608	87	11	0.369153	0.237526
transdifferentiation	GO:0060290	3	1	0.257733	1.25992	3	1	0.270317	1.20693
positive regulation of cell proliferation by VEGF-activated platelet derived growth factor receptor signaling pathway	GO:0038091	3	1	0.257733	1.25992	3	1	0.270317	1.20693
negative regulation of astrocyte differentiation	GO:0048712	3	1	0.257733	1.25992	3	1	0.270317	1.20693
innate immune response in mucosa	GO:0002227	3	1	0.257733	1.25992	5	1	0.408634	0.696101
regulation of kinase activity	GO:0043549	3	1	0.257733	1.25992	3	1	0.270317	1.20693
response to food	GO:0032094	3	1	0.257733	1.25992	3	1	0.270317	1.20693
neuronal signal transduction	GO:0023041	3	1	0.257733	1.25992	3	1	0.270317	1.20693
cellular response to salt stress	GO:0071472	3	1	0.257733	1.25992	3	1	0.270317	1.20693
positive regulation of alkaline phosphatase activity	GO:0010694	3	1	0.257733	1.25992	3	1	0.270317	1.20693
positive regulation of melanin biosynthetic process	GO:0048023	3	1	0.257733	1.25992	3	1	0.270317	1.20693
maintenance of protein location in mitochondrion	GO:0072656	3	1	0.257733	1.25992	3	1	0.270317	1.20693
negative regulation of CD4-positive, alpha-beta T cell differentiation	GO:0043371	3	1	0.257733	1.25992	3	1	0.270317	1.20693
somite development	GO:0061053	3	1	0.257733	1.25992	4	1	0.343101	0.919244
negative regulation of B cell receptor signaling pathway	GO:0050859	3	1	0.257733	1.25992	3	0	1	#NUM!
protein metabolic process	GO:0019538	3	1	0.257733	1.25992	3	1	0.270317	1.20693
trigeminal nerve structural organization	GO:0021637	3	1	0.257733	1.25992	3	1	0.270317	1.20693
positive regulation of chemokine (C-X-C motif) ligand 2 production	GO:2000343	3	1	0.257733	1.25992	3	0	1	#NUM!
protein import into peroxisome matrix, docking	GO:0016560	3	1	0.257733	1.25992	3	1	0.270317	1.20693
protein transport along microtubule	GO:0098840	3	1	0.257733	1.25992	3	1	0.270317	1.20693
oligosaccharide metabolic process	GO:0009311	3	1	0.257733	1.25992	2	0	1	#NUM!
interferon-gamma secretion	GO:0072643	3	1	0.257733	1.25992	4	1	0.343101	0.919244
dichotomous subdivision of terminal units involved in salivary gland branching	GO:0060666	3	1	0.257733	1.25992	3	1	0.270317	1.20693
neutrophil homeostasis	GO:0001780	3	1	0.257733	1.25992	3	0	1	#NUM!
ear development	GO:0043583	3	1	0.257733	1.25992	3	1	0.270317	1.20693
cellular response to vitamin D	GO:0071305	3	1	0.257733	1.25992	3	1	0.270317	1.20693
intestinal epithelial cell maturation	GO:0060574	3	1	0.257733	1.25992	3	1	0.270317	1.20693
protein localization to microtubule plus-end	GO:1904825	3	1	0.257733	1.25992	3	1	0.270317	1.20693
anion transport	GO:0006820	3	1	0.257733	1.25992	3	1	0.270317	1.20693
positive regulation of extracellular matrix assembly	GO:1901203	3	1	0.257733	1.25992	3	1	0.270317	1.20693
positive regulation of endodeoxyribonuclease activity	GO:0032079	3	1	0.257733	1.25992	3	1	0.270317	1.20693
nuclear polyadenylation-dependent mRNA catabolic process	GO:0071042	3	1	0.257733	1.25992	3	1	0.270317	1.20693
drug catabolic process	GO:0042737	3	1	0.257733	1.25992	3	1	0.270317	1.20693
regulation of DNA-dependent DNA replication initiation	GO:0030174	3	1	0.257733	1.25992	3	1	0.270317	1.20693
regulation of telomerase activity	GO:0051972	3	1	0.257733	1.25992	3	1	0.270317	1.20693
coronary vasculature morphogenesis	GO:0060977	3	1	0.257733	1.25992	3	1	0.270317	1.20693
myofibril assembly	GO:0030239	3	1	0.257733	1.25992	3	1	0.270317	1.20693
dTTP biosynthetic process	GO:0006235	3	1	0.257733	1.25992	3	0	1	#NUM!
cellular response to alkaloid	GO:0071312	3	1	0.257733	1.25992	3	2	0.0278107	1.90007
immunoglobulin V(D)J recombination	GO:0033152	3	1	0.257733	1.25992	3	1	0.270317	1.20693
negative regulation of protein neddylation	GO:2000435	3	1	0.257733	1.25992	3	1	0.270317	1.20693
regulation of T cell differentiation	GO:0045580	3	1	0.257733	1.25992	3	1	0.270317	1.20693
lung saccule development	GO:0060430	3	1	0.257733	1.25992	3	1	0.270317	1.20693
negative regulation of striated muscle cell apoptotic process	GO:0010664	3	1	0.257733	1.25992	3	1	0.270317	1.20693
microtubule severing	GO:0051013	3	1	0.257733	1.25992	3	1	0.270317	1.20693
protein import into peroxisome matrix, translocation	GO:0016561	3	1	0.257733	1.25992	3	1	0.270317	1.20693
atrioventricular valve formation	GO:0003190	3	1	0.257733	1.25992	3	1	0.270317	1.20693
arginine catabolic process	GO:0006527	3	1	0.257733	1.25992	3	1	0.270317	1.20693
localization within membrane	GO:0051668	3	1	0.257733	1.25992	3	1	0.270317	1.20693
lipid hydroxylation	GO:0002933	3	1	0.257733	1.25992	3	1	0.270317	1.20693
negative regulation of protein ADP-ribosylation	GO:0010836	3	1	0.257733	1.25992	3	1	0.270317	1.20693
male germ-line stem cell asymmetric division	GO:0048133	3	1	0.257733	1.25992	3	1	0.270317	1.20693
positive regulation of centrosome duplication	GO:0010825	3	1	0.257733	1.25992	2	0	1	#NUM!
midgut development	GO:0007494	3	1	0.257733	1.25992	3	1	0.270317	1.20693
gamma-tubulin complex localization	GO:0033566	3	1	0.257733	1.25992	3	1	0.270317	1.20693
smooth muscle cell migration	GO:0014909	3	1	0.257733	1.25992	4	1	0.343101	0.919244
cellular process regulating host cell cycle in response to virus	GO:0060154	3	1	0.257733	1.25992	3	1	0.270317	1.20693
regulation of IRE1-mediated unfolded protein response	GO:1903894	3	1	0.257733	1.25992	3	1	0.270317	1.20693
negative regulation of telomere maintenance	GO:0032205	3	1	0.257733	1.25992	3	1	0.270317	1.20693
self proteolysis	GO:0097264	3	1	0.257733	1.25992	3	1	0.270317	1.20693
positive regulation of hormone secretion	GO:0046887	3	1	0.257733	1.25992	3	1	0.270317	1.20693
positive regulation of telomere maintenance via telomere lengthening	GO:1904358	3	1	0.257733	1.25992	3	1	0.270317	1.20693
positive regulation of response to DNA damage stimulus	GO:2001022	3	1	0.257733	1.25992	3	1	0.270317	1.20693
negative regulation of extracellular matrix disassembly	GO:0010716	3	1	0.257733	1.25992	3	0	1	#NUM!
neural tube patterning	GO:0021532	3	1	0.257733	1.25992	3	1	0.270317	1.20693
morphogenesis of a polarized epithelium	GO:0001738	3	1	0.257733	1.25992	3	1	0.270317	1.20693
negative regulation of vascular endothelial growth factor signaling pathway	GO:1900747	3	1	0.257733	1.25992	3	1	0.270317	1.20693
establishment of mitotic spindle localization	GO:0040001	3	1	0.257733	1.25992	3	1	0.270317	1.20693
circadian behavior	GO:0048512	3	1	0.257733	1.25992	3	1	0.270317	1.20693
ERBB signaling pathway	GO:0038127	3	1	0.257733	1.25992	3	2	0.0278107	1.90007
extracellular transport	GO:0006858	3	1	0.257733	1.25992	3	1	0.270317	1.20693
establishment of spindle orientation	GO:0051294	3	1	0.257733	1.25992	3	1	0.270317	1.20693
rRNA base methylation	GO:0070475	3	1	0.257733	1.25992	3	0	1	#NUM!
positive regulation of growth hormone secretion	GO:0060124	3	1	0.257733	1.25992	3	1	0.270317	1.20693
nucleotide-binding oligomerization domain containing 2 signaling pathway	GO:0070431	3	1	0.257733	1.25992	4	1	0.343101	0.919244
lipid tube assembly	GO:0060988	3	1	0.257733	1.25992	3	1	0.270317	1.20693
nerve growth factor processing	GO:0032455	3	1	0.257733	1.25992	3	0	1	#NUM!
anatomical structure formation involved in morphogenesis	GO:0048646	3	1	0.257733	1.25992	3	1	0.270317	1.20693
type I pneumocyte differentiation	GO:0060509	3	1	0.257733	1.25992	3	1	0.270317	1.20693
negative regulation of excitatory postsynaptic potential	GO:0090394	3	1	0.257733	1.25992	3	0	1	#NUM!
atrioventricular canal development	GO:0036302	3	1	0.257733	1.25992	4	1	0.343101	0.919244
radial glial cell differentiation	GO:0060019	3	1	0.257733	1.25992	3	1	0.270317	1.20693
endoplasmic reticulum tubular network formation	GO:0071787	3	1	0.257733	1.25992	3	1	0.270317	1.20693
positive regulation of vascular associated smooth muscle cell apoptotic process	GO:1905461	3	1	0.257733	1.25992	3	1	0.270317	1.20693
epithelial cell development	GO:0002064	3	1	0.257733	1.25992	2	2	0.0099285	2.30554
negative regulation of guanyl-nucleotide exchange factor activity	GO:1905098	3	1	0.257733	1.25992	3	1	0.270317	1.20693
regulation of microtubule motor activity	GO:2000574	3	1	0.257733	1.25992	3	1	0.270317	1.20693
cerebellum morphogenesis	GO:0021587	3	1	0.257733	1.25992	3	1	0.270317	1.20693
neutrophil extravasation	GO:0072672	3	1	0.257733	1.25992	3	1	0.270317	1.20693
nucleosome organization	GO:0034728	3	1	0.257733	1.25992	3	1	0.270317	1.20693
positive regulation of metallopeptidase activity	GO:1905050	3	1	0.257733	1.25992	3	1	0.270317	1.20693
positive regulation of membrane tubulation	GO:1903527	3	1	0.257733	1.25992	4	1	0.343101	0.919244
regulation of platelet-derived growth factor receptor-alpha signaling pathway	GO:2000583	3	1	0.257733	1.25992	3	1	0.270317	1.20693
N-terminal peptidyl-lysine acetylation	GO:0018076	3	1	0.257733	1.25992	3	1	0.270317	1.20693
central nervous system myelin maintenance	GO:0032286	3	1	0.257733	1.25992	3	0	1	#NUM!
nitrobenzene metabolic process	GO:0018916	3	1	0.257733	1.25992	3	1	0.270317	1.20693
potassium ion export across plasma membrane	GO:0097623	3	1	0.257733	1.25992	4	1	0.343101	0.919244
response to water deprivation	GO:0009414	3	1	0.257733	1.25992	3	1	0.270317	1.20693
response to herbicide	GO:0009635	3	1	0.257733	1.25992	3	1	0.270317	1.20693
mitochondrial depolarization	GO:0051882	3	1	0.257733	1.25992	3	1	0.270317	1.20693
negative regulation of neuron migration	GO:2001223	3	1	0.257733	1.25992	3	1	0.270317	1.20693
attachment of spindle microtubules to kinetochore	GO:0008608	3	1	0.257733	1.25992	3	1	0.270317	1.20693
regulation of mast cell degranulation	GO:0043304	3	1	0.257733	1.25992	3	1	0.270317	1.20693
acylglycerol acyl-chain remodeling	GO:0036155	3	1	0.257733	1.25992	4	1	0.343101	0.919244
female meiosis I	GO:0007144	3	1	0.257733	1.25992	3	1	0.270317	1.20693
regulation of phosphatidylinositol dephosphorylation	GO:0060304	3	1	0.257733	1.25992	3	0	1	#NUM!
positive regulation of miRNA metabolic process	GO:2000630	3	1	0.257733	1.25992	3	1	0.270317	1.20693
regulation of extracellular exosome assembly	GO:1903551	3	1	0.257733	1.25992	3	1	0.270317	1.20693
regulation of glycogen catabolic process	GO:0005981	3	1	0.257733	1.25992	4	1	0.343101	0.919244
forelimb morphogenesis	GO:0035136	3	1	0.257733	1.25992	3	1	0.270317	1.20693
telomere maintenance via recombination	GO:0000722	3	1	0.257733	1.25992	3	0	1	#NUM!
positive regulation of toll-like receptor 3 signaling pathway	GO:0034141	3	1	0.257733	1.25992	3	0	1	#NUM!
neurotransmitter receptor transport to postsynaptic membrane	GO:0098969	3	1	0.257733	1.25992	3	1	0.270317	1.20693
monoterpenoid metabolic process	GO:0016098	3	1	0.257733	1.25992	3	1	0.270317	1.20693
maintenance of DNA repeat elements	GO:0043570	3	1	0.257733	1.25992	3	1	0.270317	1.20693
retinal rod cell differentiation	GO:0060221	3	1	0.257733	1.25992	3	1	0.270317	1.20693
cellular response to redox state	GO:0071461	3	1	0.257733	1.25992	3	1	0.270317	1.20693
positive regulation of biomineral tissue development	GO:0070169	3	1	0.257733	1.25992	3	1	0.270317	1.20693
negative regulation of lipopolysaccharide-mediated signaling pathway	GO:0031665	3	1	0.257733	1.25992	3	1	0.270317	1.20693
amyloid-beta formation	GO:0034205	3	1	0.257733	1.25992	3	1	0.270317	1.20693
positive regulation of osteoblast proliferation	GO:0033690	3	1	0.257733	1.25992	3	1	0.270317	1.20693
DNA catabolic process, endonucleolytic	GO:0000737	3	1	0.257733	1.25992	3	1	0.270317	1.20693
positive regulation of mRNA polyadenylation	GO:1900365	3	1	0.257733	1.25992	3	1	0.270317	1.20693
dorsal/ventral neural tube patterning	GO:0021904	3	1	0.257733	1.25992	3	1	0.270317	1.20693
circadian regulation of translation	GO:0097167	3	1	0.257733	1.25992	3	1	0.270317	1.20693
elastic fiber assembly	GO:0048251	3	1	0.257733	1.25992	4	0	1	#NUM!
neural crest cell differentiation	GO:0014033	3	1	0.257733	1.25992	3	1	0.270317	1.20693
negative regulation of telomere capping	GO:1904354	3	1	0.257733	1.25992	3	1	0.270317	1.20693
transcription-dependent tethering of RNA polymerase II gene DNA at nuclear periphery	GO:0000972	3	1	0.257733	1.25992	2	1	0.189482	1.61239
regulation of cytokine biosynthetic process	GO:0042035	3	1	0.257733	1.25992	3	1	0.270317	1.20693
regulation of protein homodimerization activity	GO:0043496	3	1	0.257733	1.25992	3	1	0.270317	1.20693
cellular hyperosmotic salinity response	GO:0071475	3	1	0.257733	1.25992	3	1	0.270317	1.20693
regulation of postsynaptic membrane potential	GO:0060078	3	1	0.257733	1.25992	3	1	0.270317	1.20693
spermatid differentiation	GO:0048515	3	1	0.257733	1.25992	3	0	1	#NUM!
negative regulation of thrombin-activated receptor signaling pathway	GO:0070495	3	1	0.257733	1.25992	3	1	0.270317	1.20693
cell-cell junction maintenance	GO:0045217	3	1	0.257733	1.25992	3	1	0.270317	1.20693
response to UV-A	GO:0070141	3	1	0.257733	1.25992	3	1	0.270317	1.20693
regulation of cellular response to stress	GO:0080135	3	1	0.257733	1.25992	3	1	0.270317	1.20693
negative regulation of cellular protein catabolic process	GO:1903363	3	1	0.257733	1.25992	3	1	0.270317	1.20693
response to epidermal growth factor	GO:0070849	3	1	0.257733	1.25992	3	1	0.270317	1.20693
NMDA glutamate receptor clustering	GO:0097114	3	1	0.257733	1.25992	3	1	0.270317	1.20693
glial cell migration	GO:0008347	3	1	0.257733	1.25992	5	1	0.408634	0.696101
DNA geometric change	GO:0032392	3	1	0.257733	1.25992	3	1	0.270317	1.20693
positive regulation of behavioral fear response	GO:2000987	3	1	0.257733	1.25992	3	2	0.0278107	1.90007
phosphatidylinositol metabolic process	GO:0046488	3	1	0.257733	1.25992	4	1	0.343101	0.919244
negative regulation of blood vessel remodeling	GO:0060313	3	1	0.257733	1.25992	3	0	1	#NUM!
diet induced thermogenesis	GO:0002024	3	1	0.257733	1.25992	3	1	0.270317	1.20693
mRNA alternative polyadenylation	GO:0110104	3	1	0.257733	1.25992	3	1	0.270317	1.20693
pinocytosis	GO:0006907	3	1	0.257733	1.25992	3	1	0.270317	1.20693
negative regulation of glycogen (starch) synthase activity	GO:2000466	3	1	0.257733	1.25992	3	1	0.270317	1.20693
spinal cord association neuron differentiation	GO:0021527	3	1	0.257733	1.25992	3	1	0.270317	1.20693
regulation of epidermal cell differentiation	GO:0045604	3	1	0.257733	1.25992	3	1	0.270317	1.20693
regulation of branching involved in salivary gland morphogenesis by mesenchymal-epithelial signaling	GO:0060665	3	1	0.257733	1.25992	3	1	0.270317	1.20693
regulation of feeding behavior	GO:0060259	3	1	0.257733	1.25992	3	1	0.270317	1.20693
plasma lipoprotein particle clearance	GO:0034381	3	1	0.257733	1.25992	3	1	0.270317	1.20693
response to mineralocorticoid	GO:0051385	3	1	0.257733	1.25992	3	1	0.270317	1.20693
regulation of tissue remodeling	GO:0034103	3	1	0.257733	1.25992	3	0	1	#NUM!
vesicle transport along actin filament	GO:0030050	3	1	0.257733	1.25992	3	1	0.270317	1.20693
cellular response to L-glutamate	GO:1905232	3	1	0.257733	1.25992	3	1	0.270317	1.20693
negative regulation of glomerular filtration	GO:0003105	3	1	0.257733	1.25992	3	1	0.270317	1.20693
regulation of T cell migration	GO:2000404	3	1	0.257733	1.25992	3	1	0.270317	1.20693
regulation of cellular hyperosmotic salinity response	GO:1900069	3	1	0.257733	1.25992	3	1	0.270317	1.20693
cellular response to hydroperoxide	GO:0071447	3	1	0.257733	1.25992	3	1	0.270317	1.20693
positive regulation of NLRP3 inflammasome complex assembly	GO:1900227	3	1	0.257733	1.25992	3	1	0.270317	1.20693
brainstem development	GO:0003360	3	1	0.257733	1.25992	4	1	0.343101	0.919244
behavioral response to ethanol	GO:0048149	3	1	0.257733	1.25992	3	1	0.270317	1.20693
peroxisome membrane biogenesis	GO:0016557	3	1	0.257733	1.25992	3	1	0.270317	1.20693
positive regulation of mitochondrion organization	GO:0010822	3	1	0.257733	1.25992	3	1	0.270317	1.20693
positive regulation of glucokinase activity	GO:0033133	3	1	0.257733	1.25992	3	1	0.270317	1.20693
sensory perception of taste	GO:0050909	3	1	0.257733	1.25992	3	1	0.270317	1.20693
reduction of food intake in response to dietary excess	GO:0002023	3	1	0.257733	1.25992	2	1	0.189482	1.61239
dendritic cell chemotaxis	GO:0002407	3	1	0.257733	1.25992	3	1	0.270317	1.20693
cellular response to nitrosative stress	GO:0071500	3	1	0.257733	1.25992	3	1	0.270317	1.20693
positive regulation of translational termination	GO:0045905	3	1	0.257733	1.25992	3	1	0.270317	1.20693
establishment of protein localization to mitochondrion	GO:0072655	3	1	0.257733	1.25992	4	2	0.0519659	1.61239
heterocycle metabolic process	GO:0046483	3	1	0.257733	1.25992	3	1	0.270317	1.20693
regulation of tubulin deacetylation	GO:0090043	3	1	0.257733	1.25992	3	1	0.270317	1.20693
regulation of synaptic vesicle recycling	GO:1903421	3	1	0.257733	1.25992	3	1	0.270317	1.20693
cell migration involved in vasculogenesis	GO:0035441	3	1	0.257733	1.25992	3	1	0.270317	1.20693
sebaceous gland development	GO:0048733	3	1	0.257733	1.25992	3	1	0.270317	1.20693
intramembranous ossification	GO:0001957	3	1	0.257733	1.25992	3	1	0.270317	1.20693
protein geranylgeranylation	GO:0018344	3	1	0.257733	1.25992	3	1	0.270317	1.20693
dendritic spine organization	GO:0097061	3	1	0.257733	1.25992	3	0	1	#NUM!
negative regulation of neurotrophin TRK receptor signaling pathway	GO:0051387	3	1	0.257733	1.25992	3	1	0.270317	1.20693
growth plate cartilage development	GO:0003417	3	1	0.257733	1.25992	3	1	0.270317	1.20693
metanephric S-shaped body morphogenesis	GO:0072284	3	1	0.257733	1.25992	3	1	0.270317	1.20693
positive regulation of protein kinase C activity	GO:1900020	3	1	0.257733	1.25992	3	1	0.270317	1.20693
negative regulation of peptidase activity	GO:0010466	3	1	0.257733	1.25992	3	0	1	#NUM!
negative regulation of mesenchymal cell proliferation	GO:0072201	3	1	0.257733	1.25992	3	1	0.270317	1.20693
membrane repolarization during action potential	GO:0086011	3	1	0.257733	1.25992	3	1	0.270317	1.20693
detection of mechanical stimulus involved in sensory perception of pain	GO:0050966	3	1	0.257733	1.25992	3	1	0.270317	1.20693
positive regulation of inclusion body assembly	GO:0090261	3	1	0.257733	1.25992	3	1	0.270317	1.20693
visual behavior	GO:0007632	3	1	0.257733	1.25992	3	0	1	#NUM!
positive regulation of autophagosome maturation	GO:1901098	3	1	0.257733	1.25992	3	1	0.270317	1.20693
dolichol metabolic process	GO:0019348	3	1	0.257733	1.25992	3	1	0.270317	1.20693
diadenosine tetraphosphate biosynthetic process	GO:0015966	3	1	0.257733	1.25992	3	1	0.270317	1.20693
regulation of cell communication by electrical coupling	GO:0010649	3	1	0.257733	1.25992	4	2	0.0519659	1.61239
positive regulation of DNA topoisomerase (ATP-hydrolyzing) activity	GO:2000373	3	1	0.257733	1.25992	3	1	0.270317	1.20693
positive regulation of NK T cell differentiation	GO:0051138	3	1	0.257733	1.25992	3	2	0.0278107	1.90007
interleukin-1 beta secretion	GO:0050702	3	1	0.257733	1.25992	4	2	0.0519659	1.61239
ATP generation from poly-ADP-D-ribose	GO:1990966	3	1	0.257733	1.25992	3	0	1	#NUM!
branching involved in labyrinthine layer morphogenesis	GO:0060670	3	1	0.257733	1.25992	4	1	0.343101	0.919244
regulation of neuron migration	GO:2001222	3	1	0.257733	1.25992	4	1	0.343101	0.919244
cardiac muscle hypertrophy	GO:0003300	3	1	0.257733	1.25992	3	1	0.270317	1.20693
Mullerian duct regression	GO:0001880	3	1	0.257733	1.25992	3	1	0.270317	1.20693
response to salt stress	GO:0009651	3	1	0.257733	1.25992	4	1	0.343101	0.919244
histone H2B conserved C-terminal lysine deubiquitination	GO:0035616	3	1	0.257733	1.25992	3	1	0.270317	1.20693
U5 snRNA 3'-end processing	GO:0034476	3	1	0.257733	1.25992	3	1	0.270317	1.20693
succinyl-CoA metabolic process	GO:0006104	3	1	0.257733	1.25992	3	1	0.270317	1.20693
xenophagy	GO:0098792	3	1	0.257733	1.25992	3	1	0.270317	1.20693
low-density lipoprotein particle mediated signaling	GO:0055096	3	1	0.257733	1.25992	3	1	0.270317	1.20693
modification of synaptic structure	GO:0099563	3	1	0.257733	1.25992	3	1	0.270317	1.20693
synaptic vesicle targeting	GO:0016080	3	1	0.257733	1.25992	3	1	0.270317	1.20693
male mating behavior	GO:0060179	3	1	0.257733	1.25992	3	0	1	#NUM!
positive regulation of execution phase of apoptosis	GO:1900119	3	1	0.257733	1.25992	3	1	0.270317	1.20693
membrane repolarization during ventricular cardiac muscle cell action potential	GO:0098915	3	1	0.257733	1.25992	3	1	0.270317	1.20693
negative regulation of cell adhesion mediated by integrin	GO:0033629	3	1	0.257733	1.25992	3	1	0.270317	1.20693
B cell proliferation involved in immune response	GO:0002322	3	1	0.257733	1.25992	3	1	0.270317	1.20693
release from viral latency	GO:0019046	3	1	0.257733	1.25992	3	1	0.270317	1.20693
negative regulation of apoptotic DNA fragmentation	GO:1902511	3	1	0.257733	1.25992	3	0	1	#NUM!
epithelium development	GO:0060429	3	1	0.257733	1.25992	4	2	0.0519659	1.61239
regulation of nucleotide-binding oligomerization domain containing signaling pathway	GO:0070424	3	1	0.257733	1.25992	3	1	0.270317	1.20693
negative regulation of T cell differentiation	GO:0045581	3	1	0.257733	1.25992	3	1	0.270317	1.20693
messenger ribonucleoprotein complex assembly	GO:1990120	3	1	0.257733	1.25992	3	1	0.270317	1.20693
negative regulation of nucleic acid-templated transcription	GO:1903507	3	1	0.257733	1.25992	3	1	0.270317	1.20693
protein localization to nuclear envelope	GO:0090435	3	1	0.257733	1.25992	4	1	0.343101	0.919244
positive regulation of activin receptor signaling pathway	GO:0032927	3	1	0.257733	1.25992	3	1	0.270317	1.20693
T cell mediated immunity	GO:0002456	3	1	0.257733	1.25992	4	1	0.343101	0.919244
gland development	GO:0048732	3	1	0.257733	1.25992	3	1	0.270317	1.20693
regulation of ubiquitin-dependent protein catabolic process	GO:2000058	3	1	0.257733	1.25992	3	1	0.270317	1.20693
intracellular receptor signaling pathway	GO:0030522	3	1	0.257733	1.25992	3	2	0.0278107	1.90007
positive regulation of skeletal muscle acetylcholine-gated channel clustering	GO:1904395	3	1	0.257733	1.25992	3	1	0.270317	1.20693
regulation of activin receptor signaling pathway	GO:0032925	3	1	0.257733	1.25992	3	1	0.270317	1.20693
mitochondrial DNA metabolic process	GO:0032042	3	1	0.257733	1.25992	3	1	0.270317	1.20693
regulation of p38MAPK cascade	GO:1900744	3	1	0.257733	1.25992	4	1	0.343101	0.919244
maintenance of unfolded protein involved in ERAD pathway	GO:1904378	3	1	0.257733	1.25992	3	1	0.270317	1.20693
DNA methylation involved in embryo development	GO:0043045	3	1	0.257733	1.25992	4	0	1	#NUM!
mast cell activation	GO:0045576	3	1	0.257733	1.25992	3	1	0.270317	1.20693
regulation of cytokine production involved in inflammatory response	GO:1900015	3	1	0.257733	1.25992	3	1	0.270317	1.20693
mesonephros development	GO:0001823	3	1	0.257733	1.25992	4	1	0.343101	0.919244
positive regulation of DNA demethylation	GO:1901537	3	1	0.257733	1.25992	3	1	0.270317	1.20693
positive regulation of extracellular exosome assembly	GO:1903553	3	1	0.257733	1.25992	3	1	0.270317	1.20693
U1 snRNA 3'-end processing	GO:0034473	3	1	0.257733	1.25992	3	1	0.270317	1.20693
mating behavior	GO:0007617	3	1	0.257733	1.25992	3	1	0.270317	1.20693
late endosome to lysosome transport	GO:1902774	3	1	0.257733	1.25992	3	1	0.270317	1.20693
regulation of DNA biosynthetic process	GO:2000278	3	1	0.257733	1.25992	3	1	0.270317	1.20693
negative regulation of execution phase of apoptosis	GO:1900118	3	1	0.257733	1.25992	3	1	0.270317	1.20693
cerebellar granule cell differentiation	GO:0021707	3	1	0.257733	1.25992	3	1	0.270317	1.20693
glycerol catabolic process	GO:0019563	3	1	0.257733	1.25992	3	1	0.270317	1.20693
regulation of synapse maturation	GO:0090128	3	1	0.257733	1.25992	3	1	0.270317	1.20693
negative regulation of vesicle fusion	GO:0031339	3	1	0.257733	1.25992	3	1	0.270317	1.20693
parathyroid gland development	GO:0060017	3	1	0.257733	1.25992	3	1	0.270317	1.20693
positive regulation of t-circle formation	GO:1904431	3	1	0.257733	1.25992	3	1	0.270317	1.20693
negative regulation of dendritic spine maintenance	GO:1902951	3	1	0.257733	1.25992	3	1	0.270317	1.20693
negative regulation of sodium ion transport	GO:0010766	3	1	0.257733	1.25992	3	1	0.270317	1.20693
cellular response to leucine starvation	GO:1990253	3	1	0.257733	1.25992	3	1	0.270317	1.20693
neural crest cell migration involved in autonomic nervous system development	GO:1901166	3	1	0.257733	1.25992	3	1	0.270317	1.20693
potassium ion transmembrane transport	GO:0071805	22	0	0.260448	#NUM!	21	0	0.260323	#NUM!
chaperone cofactor-dependent protein refolding	GO:0051085	22	0	0.260448	#NUM!	22	0	0.160029	#NUM!
protein sumoylation	GO:0016925	39	6	0.262742	0.486727	39	7	0.104219	0.587887
negative regulation of cysteine-type endopeptidase activity involved in apoptotic process	GO:0043154	39	6	0.262742	0.486727	39	8	0.0520935	0.721418
regulation of cell shape	GO:0008360	86	11	0.266774	0.302077	87	14	0.0689542	0.478688
dendrite morphogenesis	GO:0048813	23	4	0.268471	0.609329	23	4	0.279999	0.556339
intrinsic apoptotic signaling pathway in response to DNA damage	GO:0008630	23	4	0.268471	0.609329	26	4	0.321947	0.433736
regulation of MAPK cascade	GO:0043408	23	4	0.268471	0.609329	24	4	0.292534	0.513779
regulation of G protein-coupled receptor signaling pathway	GO:0008277	23	4	0.268471	0.609329	23	3	0.495174	0.268657
cellular response to glucose starvation	GO:0042149	23	4	0.268471	0.609329	23	4	0.279999	0.556339
phosphatidylinositol phosphorylation	GO:0046854	23	4	0.268471	0.609329	27	5	0.183342	0.61914
fat cell differentiation	GO:0045444	40	6	0.268804	0.461409	41	7	0.182421	0.537877
kidney development	GO:0001822	40	6	0.268804	0.461409	40	7	0.11253	0.562569
hippocampus development	GO:0021766	40	6	0.268804	0.461409	40	6	0.284621	0.408418
integrin-mediated signaling pathway	GO:0007229	40	6	0.268804	0.461409	44	8	0.0760808	0.60079
chromosome segregation	GO:0007059	40	6	0.268804	0.461409	40	5	0.592271	0.226097
type I interferon signaling pathway	GO:0060337	40	6	0.268804	0.461409	43	5	0.613206	0.153776
regulation of microtubule cytoskeleton organization	GO:0070507	24	4	0.278276	0.56677	24	4	0.292534	0.513779
negative regulation of MAP kinase activity	GO:0043407	24	4	0.278276	0.56677	23	4	0.279999	0.556339
spliceosomal complex assembly	GO:0000245	24	4	0.278276	0.56677	24	3	0.72749	0.226097
positive regulation of telomerase activity	GO:0051973	24	4	0.278276	0.56677	25	5	0.0966804	0.696101
regulation of mRNA splicing, via spliceosome	GO:0048024	11	2	0.279453	0.653781	11	2	0.301385	0.60079
cilium organization	GO:0044782	11	2	0.279453	0.653781	11	2	0.301385	0.60079
blastocyst hatching	GO:0001835	11	2	0.279453	0.653781	12	2	0.339671	0.513779
signal transduction involved in regulation of gene expression	GO:0023019	11	2	0.279453	0.653781	10	2	0.262731	0.696101
regulation of establishment of cell polarity	GO:2000114	11	2	0.279453	0.653781	11	1	1	-0.0923568
interleukin-7-mediated signaling pathway	GO:0038111	11	2	0.279453	0.653781	11	1	1	-0.0923568
axonal fasciculation	GO:0007413	11	2	0.279453	0.653781	11	2	0.301385	0.60079
retinoic acid receptor signaling pathway	GO:0048384	11	2	0.279453	0.653781	11	2	0.301385	0.60079
negative regulation of intrinsic apoptotic signaling pathway in response to DNA damage by p53 class mediator	GO:1902166	11	2	0.279453	0.653781	11	2	0.301385	0.60079
negative regulation of axon extension involved in axon guidance	GO:0048843	11	2	0.279453	0.653781	11	1	1	-0.0923568
isotype switching	GO:0045190	11	2	0.279453	0.653781	11	2	0.301385	0.60079
positive regulation of histone acetylation	GO:0035066	11	2	0.279453	0.653781	13	3	0.132833	0.839201
positive regulation of exosomal secretion	GO:1903543	11	2	0.279453	0.653781	11	2	0.301385	0.60079
neuron projection extension	GO:1990138	11	2	0.279453	0.653781	11	2	0.301385	0.60079
negative regulation of interleukin-6 production	GO:0032715	11	2	0.279453	0.653781	12	3	0.109955	0.919244
mRNA stabilization	GO:0048255	11	2	0.279453	0.653781	11	2	0.301385	0.60079
ribosomal small subunit biogenesis	GO:0042274	11	2	0.279453	0.653781	12	1	1	-0.179368
response to osmotic stress	GO:0006970	11	2	0.279453	0.653781	11	2	0.301385	0.60079
negative regulation of myoblast differentiation	GO:0045662	11	2	0.279453	0.653781	15	5	0.0124719	1.20693
regulation of dendrite development	GO:0050773	11	2	0.279453	0.653781	11	2	0.301385	0.60079
cellular response to peptide hormone stimulus	GO:0071375	11	2	0.279453	0.653781	11	3	0.0887848	1.00626
dopamine receptor signaling pathway	GO:0007212	11	2	0.279453	0.653781	11	2	0.301385	0.60079
membrane protein intracellular domain proteolysis	GO:0031293	11	2	0.279453	0.653781	11	2	0.301385	0.60079
3'-UTR-mediated mRNA stabilization	GO:0070935	11	2	0.279453	0.653781	11	1	1	-0.0923568
DNA metabolic process	GO:0006259	11	2	0.279453	0.653781	11	2	0.301385	0.60079
positive regulation of vascular endothelial growth factor production	GO:0010575	11	2	0.279453	0.653781	13	2	0.377278	0.433736
vocalization behavior	GO:0071625	11	2	0.279453	0.653781	11	2	0.301385	0.60079
protein heterotrimerization	GO:0070208	11	2	0.279453	0.653781	11	2	0.301385	0.60079
regulation of extrinsic apoptotic signaling pathway via death domain receptors	GO:1902041	11	2	0.279453	0.653781	12	3	0.109955	0.919244
negative regulation of DNA damage response, signal transduction by p53 class mediator	GO:0043518	11	2	0.279453	0.653781	11	3	0.0887848	1.00626
phospholipase C-activating G protein-coupled receptor signaling pathway	GO:0007200	11	2	0.279453	0.653781	10	2	0.262731	0.696101
cellular response to glucagon stimulus	GO:0071377	11	2	0.279453	0.653781	12	1	1	-0.179368
ubiquitin-dependent ERAD pathway	GO:0030433	42	6	0.284055	0.412619	44	7	0.200625	0.467259
positive regulation of peptidyl-tyrosine phosphorylation	GO:0050731	42	6	0.284055	0.412619	46	7	0.217523	0.422807
regulation of GTPase activity	GO:0043087	42	6	0.284055	0.412619	43	5	0.613206	0.153776
autophagy of mitochondrion	GO:0000422	25	4	0.289674	0.525948	25	4	0.306584	0.472957
positive regulation of smooth muscle cell proliferation	GO:0048661	25	4	0.289674	0.525948	32	7	0.03501	0.785713
tRNA export from nucleus	GO:0006409	25	4	0.289674	0.525948	25	4	0.306584	0.472957
defense response to Gram-positive bacterium	GO:0050830	25	4	0.289674	0.525948	30	3	1	0.00295338
response to activity	GO:0014823	25	4	0.289674	0.525948	25	3	0.733343	0.185275
protein export from nucleus	GO:0006611	25	4	0.289674	0.525948	25	4	0.306584	0.472957
cellular response to hydrogen peroxide	GO:0070301	43	6	0.293101	0.389088	45	7	0.208634	0.444786
activation of GTPase activity	GO:0090630	43	6	0.293101	0.389088	45	7	0.208634	0.444786
fibroblast growth factor receptor signaling pathway	GO:0008543	43	6	0.293101	0.389088	43	7	0.193551	0.490249
translational initiation	GO:0006413	97	12	0.29595	0.268725	97	12	0.394429	0.215734
receptor internalization	GO:0031623	26	4	0.302484	0.486727	27	5	0.183342	0.61914
proteasomal protein catabolic process	GO:0010498	26	4	0.302484	0.486727	27	4	0.338436	0.395996
cellular response to cAMP	GO:0071320	26	4	0.302484	0.486727	26	5	0.175231	0.65688
positive regulation of protein targeting to mitochondrion	GO:1903955	26	4	0.302484	0.486727	26	4	0.321947	0.433736
animal organ morphogenesis	GO:0009887	44	6	0.302999	0.366099	48	4	1	-0.179368
double-strand break repair via homologous recombination	GO:0000724	44	6	0.302999	0.366099	47	5	0.806886	0.0648288
muscle organ development	GO:0007517	44	6	0.302999	0.366099	49	8	0.146657	0.49316
negative regulation of cell growth	GO:0030308	70	9	0.304725	0.307258	72	9	0.429959	0.226097
blood coagulation	GO:0007596	71	9	0.311204	0.293074	78	11	0.249823	0.346725
positive regulation of translation	GO:0045727	45	6	0.313679	0.343626	47	8	0.134928	0.534832
negative regulation of ERK1 and ERK2 cascade	GO:0070373	45	6	0.313679	0.343626	44	7	0.200625	0.467259
protein dephosphorylation	GO:0006470	73	4	0.315228	-0.545636	75	3	0.116649	-0.913337
negative regulation of stress fiber assembly	GO:0051497	12	2	0.315908	0.56677	12	2	0.339671	0.513779
clathrin coat assembly	GO:0048268	12	2	0.315908	0.56677	13	2	0.377278	0.433736
response to muscle stretch	GO:0035994	12	2	0.315908	0.56677	11	2	0.301385	0.60079
cGMP-mediated signaling	GO:0019934	12	2	0.315908	0.56677	11	2	0.301385	0.60079
TOR signaling	GO:0031929	12	2	0.315908	0.56677	12	2	0.339671	0.513779
positive regulation of insulin receptor signaling pathway	GO:0046628	12	2	0.315908	0.56677	12	2	0.339671	0.513779
myeloid cell differentiation	GO:0030099	12	2	0.315908	0.56677	12	1	1	-0.179368
behavioral fear response	GO:0001662	12	2	0.315908	0.56677	13	2	0.377278	0.433736
negative regulation of vascular smooth muscle cell proliferation	GO:1904706	12	2	0.315908	0.56677	14	1	1	-0.333519
biomineral tissue development	GO:0031214	12	2	0.315908	0.56677	12	2	0.339671	0.513779
response to nicotine	GO:0035094	12	2	0.315908	0.56677	14	2	0.643455	0.359628
positive regulation of telomere capping	GO:1904355	12	2	0.315908	0.56677	12	3	0.109955	0.919244
reciprocal meiotic recombination	GO:0007131	12	2	0.315908	0.56677	12	2	0.339671	0.513779
methylation	GO:0032259	12	2	0.315908	0.56677	12	1	1	-0.179368
cell-cell junction organization	GO:0045216	12	2	0.315908	0.56677	12	2	0.339671	0.513779
negative regulation of endoplasmic reticulum stress-induced intrinsic apoptotic signaling pathway	GO:1902236	12	2	0.315908	0.56677	12	3	0.109955	0.919244
macrophage differentiation	GO:0030225	12	2	0.315908	0.56677	11	2	0.301385	0.60079
apoptotic mitochondrial changes	GO:0008637	12	2	0.315908	0.56677	12	2	0.339671	0.513779
post-Golgi vesicle-mediated transport	GO:0006892	12	2	0.315908	0.56677	12	2	0.339671	0.513779
gastrulation	GO:0007369	12	2	0.315908	0.56677	12	3	0.109955	0.919244
positive regulation of synaptic transmission, glutamatergic	GO:0051968	12	2	0.315908	0.56677	12	2	0.339671	0.513779
erythrocyte development	GO:0048821	12	2	0.315908	0.56677	12	2	0.339671	0.513779
sister chromatid cohesion	GO:0007062	12	2	0.315908	0.56677	14	2	0.643455	0.359628
muscle cell cellular homeostasis	GO:0046716	12	2	0.315908	0.56677	12	2	0.339671	0.513779
cellular protein-containing complex assembly	GO:0034622	12	2	0.315908	0.56677	14	3	0.157181	0.765093
oogenesis	GO:0048477	12	2	0.315908	0.56677	13	3	0.132833	0.839201
cellular response to growth factor stimulus	GO:0071363	27	4	0.316534	0.448987	29	5	0.203899	0.547681
establishment of protein localization	GO:0045184	27	4	0.316534	0.448987	28	6	0.0539944	0.765093
centrosome cycle	GO:0007098	27	4	0.316534	0.448987	30	4	0.534851	0.290635
regulation of hematopoietic stem cell differentiation	GO:1902036	50	7	0.325015	0.392416	52	7	0.354895	0.300205
mitotic cell cycle	GO:0000278	78	10	0.326439	0.304405	81	10	0.454372	0.213674
negative regulation of cardiac muscle hypertrophy in response to stress	GO:1903243	4	1	0.327951	0.972235	4	1	0.343101	0.919244
positive regulation of leukocyte chemotaxis	GO:0002690	4	1	0.327951	0.972235	6	1	0.467638	0.513779
[truncated: 8,313 more rows]

## Sheet: SG60-79
#SG60-79(θ=0.5)		Male				Female
Gene ontology (biological process)	Gene ontology IDs	AllGene	Critical	P-value	Enrichment(log scale)	AllGene	Critical	P-value	Enrichment(log scale)
transforming growth factor beta receptor signaling pathway	GO:0007179	67	20	2.70059e-06	1.13011	68	20	2.82769e-06	1.12878
histone mRNA catabolic process	GO:0071044	7	6	5.06289e-06	2.18492	7	6	4.67363e-06	2.1984
positive regulation of transcription from RNA polymerase II promoter involved in cellular response to chemical stimulus	GO:1901522	5	5	8.22487e-06	2.33907	5	5	7.6871e-06	2.35255
negative regulation of protein binding	GO:0032091	50	15	4.48741e-05	1.1351	51	14	0.00019955	1.05978
positive regulation of reactive oxygen species metabolic process	GO:2000379	16	8	4.57371e-05	1.64592	15	6	0.0017114	1.43626
Fc-gamma receptor signaling pathway involved in phagocytosis	GO:0038096	51	15	5.8003e-05	1.1153	49	16	6.29784e-06	1.23332
positive regulation of transcription, DNA-templated	GO:0045893	357	58	6.46022e-05	0.521778	366	60	2.11818e-05	0.544264
establishment of cell polarity	GO:0030010	27	10	0.000119728	1.34582	27	10	0.000106807	1.3593
cellular response to organic substance	GO:0071310	18	8	0.000130473	1.52814	18	9	1.33828e-05	1.65941
negative regulation of telomere maintenance via telomerase	GO:0032211	18	8	0.000130473	1.52814	17	6	0.00358594	1.3111
regulation of dendrite morphogenesis	GO:0048814	14	7	0.000140767	1.64592	15	6	0.0017114	1.43626
positive regulation of transcription by RNA polymerase II	GO:0045944	569	82	0.000148079	0.401909	579	84	5.98845e-05	0.422067
stimulatory C-type lectin receptor signaling pathway	GO:0002223	80	19	0.000158405	0.901483	79	17	0.00135299	0.816318
positive regulation of stress fiber assembly	GO:0051496	34	11	0.000222302	1.21061	34	10	0.000898034	1.12878
negative regulation of protein catabolic process	GO:0042177	24	9	0.000236129	1.35824	24	9	0.000212958	1.37172
regulation of circadian rhythm	GO:0042752	52	14	0.000287496	1.02688	52	14	0.000249622	1.04037
positive regulation of protein kinase B signaling	GO:0051897	88	20	0.00033007	0.857466	90	24	2.05892e-06	1.0308
viral genome replication	GO:0019079	8	5	0.000359083	1.86907	8	5	0.000336779	1.88255
activin receptor signaling pathway	GO:0032924	8	5	0.000359083	1.86907	7	4	0.00224709	1.79294
regulation of potassium ion transmembrane transporter activity	GO:1901016	5	4	0.00039585	2.11593	5	4	0.000375441	2.12941
positive regulation of gene expression	GO:0010628	191	34	0.000411798	0.613158	189	31	0.00232896	0.544793
autophagy	GO:0006914	73	17	0.00044454	0.881824	74	16	0.00190826	0.821077
cellular response to organic cyclic compound	GO:0071407	26	9	0.000472919	1.2782	26	9	0.00042756	1.29168
intracellular signal transduction	GO:0035556	248	41	0.000597131	0.539214	247	41	0.000356495	0.556737
positive regulation of pri-miRNA transcription by RNA polymerase II	GO:1902895	22	8	0.000672103	1.32747	22	6	0.0143355	1.05327
nuclear mRNA surveillance	GO:0071028	9	5	0.000743908	1.75128	9	5	0.000698503	1.76477
cytoplasmic sequestering of transcription factor	GO:0042994	9	5	0.000743908	1.75128	9	4	0.00692451	1.54162
viral process	GO:0016032	276	44	0.000783418	0.502859	277	46	0.000145613	0.557177
regulation of cellular response to heat	GO:1900034	64	15	0.000884803	0.888238	65	16	0.000285979	0.950754
positive regulation of epithelial to mesenchymal transition involved in endocardial cushion formation	GO:1905007	3	3	0.000892837	2.33907	3	2	0.0253963	1.94709
negative regulation of high voltage-gated calcium channel activity	GO:1901842	3	3	0.000892837	2.33907	4	3	0.00318585	2.06487
neuropilin signaling pathway	GO:0038189	3	3	0.000892837	2.33907	3	2	0.0253963	1.94709
ubiquitin-dependent protein catabolic process	GO:0006511	200	34	0.000918274	0.567114	203	33	0.00215437	0.535854
somitogenesis	GO:0001756	18	7	0.000924616	1.39461	18	6	0.00495278	1.25394
T cell costimulation	GO:0031295	23	8	0.000944569	1.28302	23	9	0.00014523	1.41428
pathway-restricted SMAD protein phosphorylation	GO:0060389	6	4	0.00109673	1.93361	6	3	0.0137616	1.65941
positive regulation of mitochondrial membrane potential	GO:0010918	6	4	0.00109673	1.93361	6	4	0.00104134	1.94709
SMAD protein complex assembly	GO:0007183	6	4	0.00109673	1.93361	6	4	0.00104134	1.94709
thymus development	GO:0048538	29	9	0.0011639	1.169	28	9	0.000794364	1.21757
negative regulation of ubiquitin-dependent protein catabolic process	GO:2000059	14	6	0.00119871	1.49177	14	6	0.00111578	1.50526
SMAD protein signal transduction	GO:0060395	24	8	0.00129879	1.24046	23	7	0.00430586	1.16297
positive regulation of pathway-restricted SMAD protein phosphorylation	GO:0010862	19	7	0.00134354	1.34054	18	7	0.000852284	1.40809
positive regulation of microtubule polymerization	GO:0031116	19	7	0.00134354	1.34054	19	7	0.00123991	1.35402
cellular response to hepatocyte growth factor stimulus	GO:0035729	10	5	0.0013702	1.64592	9	4	0.00692451	1.54162
regulation of transforming growth factor beta receptor signaling pathway	GO:0017015	10	5	0.0013702	1.64592	10	5	0.00128804	1.65941
peptidyl-serine phosphorylation	GO:0018105	108	21	0.00150972	0.701462	106	21	0.0011376	0.733636
peptidyl-threonine phosphorylation	GO:0018107	48	12	0.0015703	0.952776	48	10	0.0213944	0.783937
negative regulation of transforming growth factor beta receptor signaling pathway	GO:0030512	42	11	0.00162591	0.999296	44	10	0.00711758	0.870948
cytokine-mediated signaling pathway	GO:0019221	137	25	0.00177774	0.637965	133	22	0.0101669	0.553246
mRNA transcription by RNA polymerase II	GO:0042789	15	6	0.00183646	1.42278	15	6	0.0017114	1.43626
autophagosome maturation	GO:0097352	15	6	0.00183646	1.42278	15	6	0.0017114	1.43626
cellular response to gamma radiation	GO:0071480	20	7	0.00189722	1.28925	20	7	0.00175295	1.30273
wound healing	GO:0042060	37	10	0.00203247	1.03074	37	8	0.0206869	0.821077
Fc-epsilon receptor signaling pathway	GO:0038095	95	19	0.00223772	0.729633	94	20	0.000510098	0.80499
telomere capping	GO:0016233	11	5	0.00231397	1.55061	10	4	0.0106822	1.43626
negative regulation of smoothened signaling pathway	GO:0045879	11	5	0.00231397	1.55061	10	4	0.0106822	1.43626
embryonic pattern specification	GO:0009880	11	5	0.00231397	1.55061	9	4	0.00692451	1.54162
positive regulation of chondrocyte differentiation	GO:0032332	11	5	0.00231397	1.55061	11	5	0.0021777	1.5641
positive regulation of release of sequestered calcium ion into cytosol	GO:0051281	11	5	0.00231397	1.55061	11	6	0.000220461	1.74642
positive regulation of substrate adhesion-dependent cell spreading	GO:1900026	26	8	0.0023191	1.16042	25	6	0.0266542	0.925437
positive regulation of chemotaxis	GO:0050921	7	4	0.002364	1.77945	7	4	0.00224709	1.79294
regulation of ossification	GO:0030278	7	4	0.002364	1.77945	7	5	0.000137033	2.01608
polyadenylation-dependent snoRNA 3'-end processing	GO:0071051	7	4	0.002364	1.77945	7	4	0.00224709	1.79294
hepatocyte growth factor receptor signaling pathway	GO:0048012	7	4	0.002364	1.77945	7	3	0.0223975	1.50526
positive regulation of blood coagulation	GO:0030194	7	4	0.002364	1.77945	6	4	0.00104134	1.94709
positive regulation of protein binding	GO:0032092	44	11	0.00243778	0.952776	44	11	0.00218883	0.966259
cell surface receptor signaling pathway	GO:0007166	76	16	0.00247283	0.780926	76	16	0.00225583	0.794408
cellular response to vascular endothelial growth factor stimulus	GO:0035924	21	7	0.00261248	1.24046	21	6	0.0113144	1.09979
semaphorin-plexin signaling pathway	GO:0071526	21	7	0.00261248	1.24046	21	6	0.0113144	1.09979
positive regulation of protein export from nucleus	GO:0046827	16	6	0.00270145	1.35824	16	6	0.00252041	1.37172
positive regulation of proteolysis	GO:0045862	16	6	0.00270145	1.35824	15	5	0.0102606	1.25394
regulation of gene expression	GO:0010468	77	16	0.00274191	0.767854	75	12	0.0709749	0.519971
positive regulation of proteasomal ubiquitin-dependent protein catabolic process	GO:0032436	58	13	0.00293427	0.843577	58	12	0.0103713	0.777017
circadian regulation of gene expression	GO:0032922	45	11	0.00295191	0.930303	45	12	0.000751988	1.0308
positive regulation of cell adhesion	GO:0045785	27	8	0.00302208	1.12268	27	8	0.00277534	1.13616
protein destabilization	GO:0031648	39	10	0.00310878	0.978094	41	10	0.00417109	0.941566
V(D)J recombination	GO:0033151	4	3	0.0033141	2.05139	4	3	0.00318585	2.06487
regulation of binding	GO:0051098	4	3	0.0033141	2.05139	4	3	0.00318585	2.06487
DNA deamination	GO:0045006	4	3	0.0033141	2.05139	4	3	0.00318585	2.06487
cellular response to UV-B	GO:0071493	4	3	0.0033141	2.05139	4	3	0.00318585	2.06487
interleukin-18-mediated signaling pathway	GO:0035655	4	3	0.0033141	2.05139	4	3	0.00318585	2.06487
positive regulation of cell migration	GO:0030335	127	23	0.00333848	0.630378	125	24	0.000949766	0.702293
endocytosis	GO:0006897	92	18	0.00353944	0.707654	93	19	0.00109409	0.764392
mitotic spindle assembly checkpoint	GO:0007094	17	6	0.00383909	1.29762	17	6	0.00358594	1.3111
primary miRNA processing	GO:0031053	8	4	0.00436892	1.64592	8	3	0.0333416	1.37172
regulation of microtubule-based process	GO:0032886	8	4	0.00436892	1.64592	8	4	0.0041574	1.65941
NIK/NF-kappaB signaling	GO:0038061	54	12	0.00451995	0.834993	53	11	0.0148115	0.780156
BMP signaling pathway	GO:0030509	41	10	0.00459615	0.928084	40	12	0.000227754	1.14858
protein monoubiquitination	GO:0006513	29	8	0.00491514	1.05122	29	8	0.00452453	1.0647
cell differentiation	GO:0030154	202	32	0.00497992	0.496539	199	28	0.0360501	0.391453
negative regulation of protein complex assembly	GO:0031333	13	5	0.0054733	1.38356	12	5	0.0034435	1.47708
vascular endothelial growth factor receptor signaling pathway	GO:0048010	49	11	0.00594186	0.845146	49	10	0.0226475	0.763318
negative regulation of autophagy	GO:0010507	30	8	0.00614869	1.01731	31	9	0.00178791	1.11579
signal transduction	GO:0007165	456	61	0.00678652	0.327452	458	60	0.0104508	0.320028
protein autoubiquitination	GO:0051865	50	11	0.00697263	0.824943	52	11	0.0139883	0.799204
positive regulation of focal adhesion assembly	GO:0051894	19	6	0.00712069	1.18639	20	5	0.0356181	0.966259
negative regulation of neuron apoptotic process	GO:0043524	83	16	0.00725663	0.692819	82	13	0.0572215	0.510783
negative regulation of calcineurin-NFAT signaling cascade	GO:0070885	9	4	0.00726893	1.52814	9	3	0.0465501	1.25394
cellular protein-containing complex localization	GO:0034629	9	4	0.00726893	1.52814	9	5	0.000698503	1.76477
positive regulation of smooth muscle cell migration	GO:0014911	9	4	0.00726893	1.52814	9	3	0.0465501	1.25394
positive regulation of fibroblast migration	GO:0010763	9	4	0.00726893	1.52814	9	4	0.00692451	1.54162
regulation of telomere maintenance	GO:0032204	9	4	0.00726893	1.52814	8	3	0.0333416	1.37172
regulation of I-kappaB kinase/NF-kappaB signaling	GO:0043122	9	4	0.00726893	1.52814	9	4	0.00692451	1.54162
MAPK cascade	GO:0000165	168	27	0.0075822	0.510943	166	27	0.00472174	0.536402
telomere maintenance	GO:0000723	31	8	0.00760368	0.984525	30	7	0.0199359	0.897266
Wnt signaling pathway	GO:0016055	107	19	0.0076236	0.610681	108	18	0.0188703	0.560793
ubiquitin-dependent SMAD protein catabolic process	GO:0030579	5	3	0.00769147	1.82824	5	3	0.00740147	1.84173
peripheral nervous system myelin maintenance	GO:0032287	5	3	0.00769147	1.82824	5	3	0.00740147	1.84173
negative regulation of smoothened signaling pathway involved in dorsal/ventral neural tube patterning	GO:1901621	5	3	0.00769147	1.82824	5	3	0.00740147	1.84173
tail-anchored membrane protein insertion into ER membrane	GO:0071816	5	3	0.00769147	1.82824	5	3	0.00740147	1.84173
pharyngeal system development	GO:0060037	5	3	0.00769147	1.82824	5	3	0.00740147	1.84173
negative regulation of cell growth involved in cardiac muscle cell development	GO:0061052	5	3	0.00769147	1.82824	5	3	0.00740147	1.84173
mitochondrial calcium ion homeostasis	GO:0051560	5	3	0.00769147	1.82824	6	3	0.0137616	1.65941
endothelial cell activation	GO:0042118	5	3	0.00769147	1.82824	6	3	0.0137616	1.65941
tumor necrosis factor-mediated signaling pathway	GO:0033209	71	14	0.00773302	0.715448	71	13	0.0220543	0.654822
pattern specification process	GO:0007389	14	5	0.00784807	1.30945	14	4	0.0374852	1.09979
cellular response to platelet-derived growth factor stimulus	GO:0036120	14	5	0.00784807	1.30945	14	5	0.00741084	1.32293
negative regulation of cell population proliferation	GO:0008285	225	34	0.00786329	0.449331	229	36	0.00264761	0.50235
negative regulation of protein kinase activity	GO:0006469	45	10	0.00920423	0.834993	45	9	0.0346464	0.743115
negative regulation of transcription, DNA-templated	GO:0045892	327	46	0.00924762	0.377752	335	49	0.00213096	0.430243
[truncated: 10,191 more rows]

## Sheet: SG80-99
#SG80-99(θ=0.5)		Male				Female
[truncated: 10,312 more rows]
