# Supplementary material for: Probabilistic Critical Controllability Analysis of Protein Interaction Networks Integrating Normal Brain Ageing Gene Expression Profiles
Source: Int J Mol Sci. 2021 Sep 13;22(18):9891. doi: 10.3390/ijms22189891 (PMC8465977; doi:10.3390/ijms22189891)
Supplement: Supplementary file 1 [file ijms-22-09891-s001.zip › TableS8_.xlsx]

## Sheet: PCG20-39
#PCG20-39(θ=0.5)		Male				Female
Gene ontology (biological process)	Gene ontology IDs	AllGene	Critical	P-value	Enrichment(log scale)	AllGene	Critical	P-value	Enrichment(log scale)
histone mRNA catabolic process	GO:0071044	7	6	3.3601e-06	2.25397	7	6	3.01296e-06	2.27229
positive regulation of transcription from RNA polymerase II promoter involved in cellular response to chemical stimulus	GO:1901522	5	5	5.81714e-06	2.40812	5	5	5.30567e-06	2.42644
transforming growth factor beta receptor signaling pathway	GO:0007179	66	18	1.30324e-05	1.10883	66	19	2.36815e-06	1.18122
negative regulation of protein catabolic process	GO:0042177	24	10	1.98381e-05	1.53265	23	9	8.14976e-05	1.48817
Fc-gamma receptor signaling pathway involved in phagocytosis	GO:0038096	51	15	2.5733e-05	1.18434	50	16	3.22886e-06	1.287
negative regulation of protein binding	GO:0032091	52	15	3.32105e-05	1.16492	50	14	7.10953e-05	1.15347
cellular protein-containing complex localization	GO:0034629	9	6	3.44035e-05	2.00265	9	4	0.00529938	1.61551
nuclear mRNA surveillance	GO:0071028	9	6	3.44035e-05	2.00265	9	5	0.000493972	1.83865
establishment of cell polarity	GO:0030010	26	10	4.54889e-05	1.4526	26	10	3.87857e-05	1.47092
positive regulation of transcription by RNA polymerase II	GO:0045944	567	79	6.24063e-05	0.437204	559	78	3.38562e-05	0.456995
cellular response to organic substance	GO:0071310	18	8	7.96281e-05	1.59719	17	9	3.94206e-06	1.79045
negative regulation of cell population proliferation	GO:0008285	223	38	0.000109694	0.63853	221	35	0.000633972	0.583621
negative regulation of telomere maintenance via telomerase	GO:0032211	19	8	0.000126773	1.54312	17	5	0.0133609	1.20266
positive regulation of gene expression	GO:0010628	186	33	0.000127814	0.678877	185	34	3.19426e-05	0.732441
mRNA transcription by RNA polymerase II	GO:0042789	15	7	0.000156361	1.64598	15	6	0.00115942	1.51015
ubiquitin-dependent protein catabolic process	GO:0006511	204	35	0.000159309	0.645344	202	34	0.000212029	0.644529
positive regulation of transcription, DNA-templated	GO:0045893	356	53	0.000191543	0.503477	351	56	1.08173e-05	0.591001
autophagy	GO:0006914	73	17	0.000195278	0.95087	74	16	0.0005919	0.89496
viral process	GO:0016032	273	43	0.000219661	0.559844	271	42	0.000271873	0.561987
viral genome replication	GO:0019079	8	5	0.000258413	1.93811	7	4	0.00170019	1.86682
positive regulation of protein kinase B signaling	GO:0051897	89	19	0.000282667	0.863918	87	21	1.50798e-05	1.00505
intracellular signal transduction	GO:0035556	242	39	0.000329154	0.58274	246	40	0.000130926	0.609984
positive regulation of I-kappaB kinase/NF-kappaB signaling	GO:0043123	112	22	0.000363836	0.780659	112	19	0.00612525	0.652376
SMAD protein signal transduction	GO:0060395	22	8	0.000420242	1.39651	22	7	0.00212946	1.2813
positive regulation of pri-miRNA transcription by RNA polymerase II	GO:1902895	22	8	0.000420242	1.39651	22	8	0.000370526	1.41484
T cell costimulation	GO:0031295	23	8	0.000594164	1.35206	23	8	0.000524674	1.37038
thymus development	GO:0048538	29	9	0.000704891	1.23804	27	9	0.000338541	1.32782
neutral amino acid transport	GO:0015804	3	3	0.000725551	2.40812	4	1	0.309323	1.04014
brain segmentation	GO:0035284	3	3	0.000725551	2.40812	2	2	0.00779459	2.42644
cytokine-mediated signaling pathway	GO:0019221	125	23	0.000760422	0.715296	131	23	0.00148598	0.686733
SMAD protein complex assembly	GO:0007183	6	4	0.000840773	2.00265	6	4	0.000783363	2.02097
pharyngeal system development	GO:0060037	6	4	0.000840773	2.00265	5	4	0.000280792	2.20329
positive regulation of blood coagulation	GO:0030194	6	4	0.000840773	2.00265	6	4	0.000783363	2.02097
positive regulation of ubiquitin protein ligase activity	GO:1904668	10	5	0.000997388	1.71497	8	3	0.0274256	1.44561
beta-catenin destruction complex disassembly	GO:1904886	10	5	0.000997388	1.71497	11	5	0.00155857	1.63798
cellular response to hepatocyte growth factor stimulus	GO:0035729	10	5	0.000997388	1.71497	9	6	3.09428e-05	2.02097
regulation of transforming growth factor beta receptor signaling pathway	GO:0017015	10	5	0.000997388	1.71497	10	5	0.000916366	1.73329
rRNA catabolic process	GO:0016075	10	5	0.000997388	1.71497	10	4	0.00822139	1.51015
positive regulation of protein binding	GO:0032092	43	11	0.00113689	1.04481	44	11	0.00119971	1.04014
cellular response to gamma radiation	GO:0071480	20	7	0.00126229	1.35829	20	7	0.00113165	1.37661
positive regulation of mitotic nuclear division	GO:0045840	15	6	0.00127761	1.49183	15	4	0.0374862	1.10468
regulation of dendrite morphogenesis	GO:0048814	15	6	0.00127761	1.49183	14	7	8.02893e-05	1.73329
positive regulation of reactive oxygen species metabolic process	GO:2000379	15	6	0.00127761	1.49183	15	6	0.00115942	1.51015
autophagosome maturation	GO:0097352	15	6	0.00127761	1.49183	15	6	0.00115942	1.51015
positive regulation of cell migration	GO:0030335	127	23	0.00137467	0.699423	125	23	0.000629589	0.733617
negative regulation of transforming growth factor beta receptor signaling pathway	GO:0030512	44	11	0.00139521	1.02182	43	10	0.00353282	0.967821
positive regulation of protein import into nucleus	GO:0042307	26	8	0.00148514	1.22946	26	7	0.0060179	1.11425
cellular response to organic cyclic compound	GO:0071407	26	8	0.00148514	1.22946	25	9	0.000173369	1.40478
regulation of circadian rhythm	GO:0042752	51	12	0.00151777	0.961197	51	13	0.000358483	1.05956
protein stabilization	GO:0050821	130	23	0.00158816	0.676076	129	22	0.00246261	0.657666
telomere capping	GO:0016233	11	5	0.00169393	1.61966	10	4	0.00822139	1.51015
positive regulation of chondrocyte differentiation	GO:0032332	11	5	0.00169393	1.61966	11	4	0.0120287	1.41484
positive regulation of release of sequestered calcium ion into cytosol	GO:0051281	11	5	0.00169393	1.61966	11	4	0.0120287	1.41484
protein autoubiquitination	GO:0051865	52	12	0.00181537	0.941779	52	11	0.00494005	0.873088
stimulatory C-type lectin receptor signaling pathway	GO:0002223	77	16	0.0018163	0.836899	76	14	0.00693395	0.73476
positive regulation of chemotaxis	GO:0050921	7	4	0.00182225	1.8485	7	4	0.00170019	1.86682
regulation of ossification	GO:0030278	7	4	0.00182225	1.8485	7	5	9.57429e-05	2.08996
polyadenylation-dependent snoRNA 3'-end processing	GO:0071051	7	4	0.00182225	1.8485	7	4	0.00170019	1.86682
activin receptor signaling pathway	GO:0032924	7	4	0.00182225	1.8485	7	4	0.00170019	1.86682
hepatocyte growth factor receptor signaling pathway	GO:0048012	7	4	0.00182225	1.8485	7	5	9.57429e-05	2.08996
ephrin receptor signaling pathway	GO:0048013	59	13	0.00186283	0.895528	59	13	0.00157669	0.913848
social behavior	GO:0035176	27	8	0.00194683	1.19172	27	7	0.0075188	1.07651
BMP signaling pathway	GO:0030509	40	10	0.00228166	1.02182	39	11	0.000394081	1.16077
negative regulation of transcription by RNA polymerase II	GO:0000122	458	60	0.00233298	0.375591	446	52	0.0380419	0.277361
negative regulation of protein complex assembly	GO:0031333	12	5	0.00269061	1.53265	12	5	0.00247915	1.55097
negative regulation of extrinsic apoptotic signaling pathway in absence of ligand	GO:2001240	17	6	0.00270177	1.36666	17	4	0.0568232	0.979517
positive regulation of pathway-restricted SMAD protein phosphorylation	GO:0010862	17	6	0.00270177	1.36666	18	6	0.00341685	1.32782
DNA ligation	GO:0006266	4	3	0.00270717	2.12043	4	2	0.0414555	1.73329
regulation of binding	GO:0051098	4	3	0.00270717	2.12043	4	3	0.00256544	2.13875
DNA deamination	GO:0045006	4	3	0.00270717	2.12043	4	3	0.00256544	2.13875
interleukin-18-mediated signaling pathway	GO:0035655	4	3	0.00270717	2.12043	4	3	0.00256544	2.13875
positive regulation of cell population proliferation	GO:0008284	226	34	0.00284687	0.513941	225	33	0.00379818	0.506843
protein monoubiquitination	GO:0006513	29	8	0.0032039	1.12026	29	8	0.00285499	1.13858
regulation of microtubule-based process	GO:0032886	8	4	0.00338609	1.71497	8	4	0.00316364	1.73329
U4 snRNA 3'-end processing	GO:0034475	8	4	0.00338609	1.71497	8	3	0.0274256	1.44561
cellular response to BMP stimulus	GO:0071773	13	5	0.00405193	1.4526	12	4	0.0168035	1.32782
Fc-epsilon receptor signaling pathway	GO:0038095	93	17	0.00498944	0.70873	95	17	0.00509966	0.705772
somitogenesis	GO:0001756	19	6	0.00506868	1.25544	18	6	0.00341685	1.32782
mitotic spindle assembly checkpoint	GO:0007094	19	6	0.00506868	1.25544	18	5	0.0171855	1.1455
extrinsic apoptotic signaling pathway in absence of ligand	GO:0097192	19	6	0.00506868	1.25544	19	5	0.0216708	1.09143
positive regulation of substrate adhesion-dependent cell spreading	GO:1900026	25	7	0.00526191	1.13515	24	7	0.00369818	1.19429
regulation of signal transduction by p53 class mediator	GO:1901796	94	17	0.00528816	0.698034	92	18	0.0011655	0.795019
negative regulation of neuron death	GO:1901215	38	9	0.00551236	0.967754	37	9	0.00403529	1.01274
amino acid transport	GO:0006865	9	4	0.00566422	1.59719	11	2	0.253097	0.721688
nuclear-transcribed mRNA catabolic process, exonucleolytic, 3'-5'	GO:0034427	9	4	0.00566422	1.59719	9	3	0.0384887	1.32782
negative regulation of protein kinase activity	GO:0006469	45	10	0.00570101	0.904038	45	11	0.00146386	1.01767
circadian regulation of gene expression	GO:0032922	45	10	0.00570101	0.904038	43	10	0.00353282	0.967821
spermatogenesis	GO:0007283	153	24	0.00622036	0.555732	148	20	0.0551259	0.424956
positive regulation of integrin-mediated signaling pathway	GO:2001046	5	3	0.00631522	1.89729	5	2	0.0650975	1.51015
ubiquitin-dependent SMAD protein catabolic process	GO:0030579	5	3	0.00631522	1.89729	5	3	0.0059924	1.91561
regulation of toll-like receptor signaling pathway	GO:0034121	5	3	0.00631522	1.89729	4	2	0.0414555	1.73329
peripheral nervous system myelin maintenance	GO:0032287	5	3	0.00631522	1.89729	5	3	0.0059924	1.91561
regulation of gluconeogenesis	GO:0006111	5	3	0.00631522	1.89729	5	3	0.0059924	1.91561
negative regulation of wound healing	GO:0061045	5	3	0.00631522	1.89729	5	3	0.0059924	1.91561
tail-anchored membrane protein insertion into ER membrane	GO:0071816	5	3	0.00631522	1.89729	5	4	0.000280792	2.20329
regulation of potassium ion transmembrane transporter activity	GO:1901016	5	3	0.00631522	1.89729	5	3	0.0059924	1.91561
endothelial cell activation	GO:0042118	5	3	0.00631522	1.89729	6	3	0.0112014	1.73329
cell surface receptor signaling pathway	GO:0007166	74	14	0.00649497	0.743108	73	16	0.000504229	0.908565
positive regulation of microtubule polymerization	GO:0031116	20	6	0.00669999	1.20414	19	6	0.0046267	1.27376
positive regulation of protein phosphorylation	GO:0001934	89	16	0.00747425	0.692068	89	20	7.20401e-05	0.933532
autophagosome assembly	GO:0000045	33	8	0.00751964	0.99105	33	8	0.0067407	1.00937
positive regulation of DNA-binding transcription factor activity	GO:0051091	67	13	0.00773913	0.768373	67	12	0.015287	0.70665
regulation of cell migration	GO:0030334	47	10	0.00785978	0.860553	47	9	0.032785	0.773513
negative regulation of hydrogen peroxide biosynthetic process	GO:0010730	2	2	0.00808583	2.40812	2	2	0.00779459	2.42644
positive regulation of hemoglobin biosynthetic process	GO:0046985	2	2	0.00808583	2.40812	2	2	0.00779459	2.42644
recognition of apoptotic cell	GO:0043654	2	2	0.00808583	2.40812	2	2	0.00779459	2.42644
protein localization to pericentriolar material	GO:1905793	2	2	0.00808583	2.40812	2	2	0.00779459	2.42644
dendritic cell migration	GO:0036336	2	2	0.00808583	2.40812	2	2	0.00779459	2.42644
negative regulation of high voltage-gated calcium channel activity	GO:1901842	2	2	0.00808583	2.40812	3	3	0.000686661	2.42644
positive regulation of macropinocytosis	GO:1905303	2	2	0.00808583	2.40812	2	2	0.00779459	2.42644
negative regulation of long-chain fatty acid import across plasma membrane	GO:0010748	2	2	0.00808583	2.40812	2	2	0.00779459	2.42644
multicellular organismal homeostasis	GO:0048871	2	2	0.00808583	2.40812	2	2	0.00779459	2.42644
positive regulation of transforming growth factor beta3 production	GO:0032916	2	2	0.00808583	2.40812	2	2	0.00779459	2.42644
negative regulation of interleukin-2 secretion	GO:1900041	2	2	0.00808583	2.40812	2	1	0.168908	1.73329
asymmetric cell division	GO:0008356	2	2	0.00808583	2.40812	2	2	0.00779459	2.42644
positive regulation of L-glutamate import across plasma membrane	GO:0002038	2	2	0.00808583	2.40812	2	1	0.168908	1.73329
positive regulation of caveolin-mediated endocytosis	GO:2001288	2	2	0.00808583	2.40812	2	2	0.00779459	2.42644
positive regulation of I-kappaB phosphorylation	GO:1903721	2	2	0.00808583	2.40812	2	2	0.00779459	2.42644
regulation of hormone metabolic process	GO:0032350	2	2	0.00808583	2.40812	2	1	0.168908	1.73329
glycerol metabolic process	GO:0006071	2	2	0.00808583	2.40812	2	1	0.168908	1.73329
positive regulation of protein K48-linked ubiquitination	GO:1902524	2	2	0.00808583	2.40812	2	2	0.00779459	2.42644
monoamine transport	GO:0015844	2	2	0.00808583	2.40812	2	1	0.168908	1.73329
osteoblast fate commitment	GO:0002051	2	2	0.00808583	2.40812	2	2	0.00779459	2.42644
paraxial mesoderm morphogenesis	GO:0048340	2	2	0.00808583	2.40812	2	2	0.00779459	2.42644
regulation of toll-like receptor 4 signaling pathway	GO:0034143	2	2	0.00808583	2.40812	2	2	0.00779459	2.42644
virion attachment to host cell	GO:0019062	2	2	0.00808583	2.40812	1	1	0.0883512	2.42644
positive regulation of metanephric mesenchymal cell migration by platelet-derived growth factor receptor-beta signaling pathway	GO:0035793	2	2	0.00808583	2.40812	2	2	0.00779459	2.42644
telomere maintenance via telomerase	GO:0007004	15	5	0.00812477	1.3095	15	4	0.0374862	1.10468
peptidyl-serine phosphorylation	GO:0018105	104	18	0.00826334	0.654097	108	21	0.000457564	0.788827
negative regulation of epidermal growth factor receptor signaling pathway	GO:0042059	27	7	0.00830062	1.05819	25	6	0.0191633	0.99932
canonical Wnt signaling pathway	GO:0060070	27	7	0.00830062	1.05819	27	6	0.0275607	0.922359
response to cytokine	GO:0034097	27	7	0.00830062	1.05819	25	5	0.0639991	0.816998
cellular response to vascular endothelial growth factor stimulus	GO:0035924	21	6	0.00868062	1.15535	20	7	0.00113165	1.37661
ureteric bud development	GO:0001657	21	6	0.00868062	1.15535	20	6	0.00612458	1.22246
embryonic digit morphogenesis	GO:0042733	21	6	0.00868062	1.15535	21	6	0.0079465	1.17367
positive regulation of epidermal growth factor receptor signaling pathway	GO:0045742	10	4	0.00877544	1.49183	10	3	0.0514605	1.22246
negative regulation of epidermal growth factor-activated receptor activity	GO:0007175	10	4	0.00877544	1.49183	10	4	0.00822139	1.51015
positive regulation of Rho protein signal transduction	GO:0035025	10	4	0.00877544	1.49183	9	3	0.0384887	1.32782
vesicle transport along microtubule	GO:0047496	10	4	0.00877544	1.49183	10	4	0.00822139	1.51015
nuclear-transcribed mRNA catabolic process	GO:0000956	10	4	0.00877544	1.49183	10	4	0.00822139	1.51015
embryonic pattern specification	GO:0009880	10	4	0.00877544	1.49183	8	4	0.00316364	1.73329
endocytosis	GO:0006897	92	16	0.00906461	0.658916	92	18	0.0011655	0.795019
positive regulation of stress fiber assembly	GO:0051496	34	8	0.00907815	0.961197	33	10	0.000382419	1.23251
peptidyl-threonine phosphorylation	GO:0018107	48	10	0.00915125	0.8395	50	10	0.0108064	0.816998
positive regulation of phosphatidylinositol 3-kinase signaling	GO:0014068	48	10	0.00915125	0.8395	48	13	0.000186054	1.12018
protein destabilization	GO:0031648	41	9	0.00929515	0.891768	41	10	0.00242627	1.01545
negative regulation of autophagy	GO:0010507	28	7	0.0102293	1.02182	30	8	0.00359787	1.10468
establishment of protein localization	GO:0045184	28	7	0.0102293	1.02182	28	7	0.0092793	1.04014
cell chemotaxis	GO:0060326	28	7	0.0102293	1.02182	28	7	0.0092793	1.04014
positive regulation of protein export from nucleus	GO:0046827	16	5	0.0109586	1.24497	16	5	0.0101545	1.26329
regulation of neuron projection development	GO:0010975	16	5	0.0109586	1.24497	16	4	0.0465967	1.04014
pathway-restricted SMAD protein phosphorylation	GO:0060389	6	3	0.0117897	1.71497	6	3	0.0112014	1.73329
positive regulation of mitochondrial membrane potential	GO:0010918	6	3	0.0117897	1.71497	6	3	0.0112014	1.73329
central nervous system neuron axonogenesis	GO:0021955	6	3	0.0117897	1.71497	6	2	0.0920456	1.32782
adiponectin-activated signaling pathway	GO:0033211	6	3	0.0117897	1.71497	6	3	0.0112014	1.73329
replicative senescence	GO:0090399	6	3	0.0117897	1.71497	5	2	0.0650975	1.51015
positive regulation of synapse maturation	GO:0090129	6	3	0.0117897	1.71497	5	2	0.0650975	1.51015
Bergmann glial cell differentiation	GO:0060020	6	3	0.0117897	1.71497	6	3	0.0112014	1.73329
establishment of centrosome localization	GO:0051660	6	3	0.0117897	1.71497	6	2	0.0920456	1.32782
mitochondrial calcium ion homeostasis	GO:0051560	6	3	0.0117897	1.71497	6	3	0.0112014	1.73329
protein import into peroxisome membrane	GO:0045046	6	3	0.0117897	1.71497	6	3	0.0112014	1.73329
regulation of gene expression	GO:0010468	72	13	0.0121374	0.696399	72	13	0.0107798	0.714719
positive regulation of MAP kinase activity	GO:0043406	29	7	0.0124647	0.98673	29	8	0.00285499	1.13858
regulation of transcription, DNA-templated	GO:0006355	274	37	0.0127084	0.405906	272	35	0.0216951	0.375982
protein ubiquitination	GO:0016567	274	37	0.0127084	0.405906	268	36	0.0110702	0.418968
liver development	GO:0001889	43	9	0.0127342	0.84414	43	9	0.0113649	0.86246
2-oxoglutarate metabolic process	GO:0006103	11	4	0.012822	1.39651	10	3	0.0514605	1.22246
positive regulation of neural precursor cell proliferation	GO:2000179	11	4	0.012822	1.39651	10	2	0.219124	0.816998
ERBB2 signaling pathway	GO:0038128	23	6	0.0138372	1.06438	22	7	0.00212946	1.2813
regulation of cellular response to heat	GO:1900034	65	12	0.0141841	0.718635	65	15	0.000418235	0.960099
positive regulation of transforming growth factor beta receptor signaling pathway	GO:0030511	17	5	0.014399	1.18434	17	5	0.0133609	1.20266
protein phosphorylation	GO:0006468	261	35	0.014997	0.398944	265	36	0.00792744	0.430225
positive regulation of neuron death	GO:1901216	30	7	0.0150313	0.952829	29	6	0.038083	0.8509
positive regulation of smooth muscle cell proliferation	GO:0048661	30	7	0.0150313	0.952829	33	7	0.022794	0.875839
memory	GO:0007613	37	8	0.0152003	0.87664	37	7	0.0404943	0.761428
defense response to virus	GO:0051607	90	15	0.0156752	0.616356	95	11	0.359344	0.270454
negative regulation of neuron apoptotic process	GO:0043524	80	14	0.0157849	0.665147	80	15	0.00444995	0.75246
Wnt signaling pathway	GO:0016055	106	17	0.0159974	0.57789	107	17	0.0152109	0.586821
regulation of apoptotic process	GO:0042981	107	17	0.0170037	0.5685	106	16	0.0357782	0.535586
negative regulation of DNA-binding transcription factor activity	GO:0043433	45	9	0.0170389	0.798678	45	8	0.0565118	0.699215
phosphorylation	GO:0016310	24	6	0.0170827	1.02182	24	6	0.0157047	1.04014
insulin receptor signaling pathway	GO:0008286	58	11	0.0171937	0.745568	58	12	0.00410593	0.8509
positive regulation of proteasomal ubiquitin-dependent protein catabolic process	GO:0032436	58	11	0.0171937	0.745568	58	12	0.00410593	0.8509
epidermal growth factor receptor signaling pathway	GO:0007173	38	8	0.0177837	0.849971	37	9	0.00403529	1.01274
endochondral ossification	GO:0001958	12	4	0.0178877	1.3095	11	1	1	0.0285408
ERAD pathway	GO:0036503	12	4	0.0178877	1.3095	12	3	0.0827287	1.04014
gastrulation with mouth forming second	GO:0001702	12	4	0.0178877	1.3095	12	4	0.0168035	1.32782
negative regulation of peptidyl-threonine phosphorylation	GO:0010801	12	4	0.0178877	1.3095	12	4	0.0168035	1.32782
positive regulation of DNA biosynthetic process	GO:2000573	12	4	0.0178877	1.3095	12	4	0.0168035	1.32782
exonucleolytic catabolism of deadenylated mRNA	GO:0043928	31	7	0.0179528	0.920039	31	7	0.0163558	0.938359
protein catabolic process	GO:0030163	18	5	0.0184953	1.12718	18	6	0.00341685	1.32782
cornification	GO:0070268	18	5	0.0184953	1.12718	17	3	0.185313	0.691835
immune system process	GO:0002376	18	5	0.0184953	1.12718	18	5	0.0171855	1.1455
cartilage condensation	GO:0001502	7	3	0.0192652	1.56082	7	2	0.121533	1.17367
postsynapse to nucleus signaling pathway	GO:0099527	7	3	0.0192652	1.56082	7	3	0.0183274	1.57914
establishment of integrated proviral latency	GO:0075713	7	3	0.0192652	1.56082	7	3	0.0183274	1.57914
primary miRNA processing	GO:0031053	7	3	0.0192652	1.56082	7	3	0.0183274	1.57914
hyaluronan metabolic process	GO:0030212	7	3	0.0192652	1.56082	7	3	0.0183274	1.57914
actin crosslink formation	GO:0051764	7	3	0.0192652	1.56082	7	2	0.121533	1.17367
regulation of synaptic transmission, GABAergic	GO:0032228	7	3	0.0192652	1.56082	7	3	0.0183274	1.57914
cellular response to lipoteichoic acid	GO:0071223	7	3	0.0192652	1.56082	7	3	0.0183274	1.57914
positive regulation of protein localization to centrosome	GO:1904781	7	3	0.0192652	1.56082	7	2	0.121533	1.17367
negative regulation of sodium ion transmembrane transporter activity	GO:2000650	7	3	0.0192652	1.56082	7	3	0.0183274	1.57914
telomeric D-loop disassembly	GO:0061820	7	3	0.0192652	1.56082	7	3	0.0183274	1.57914
regulation of lamellipodium assembly	GO:0010591	7	3	0.0192652	1.56082	7	3	0.0183274	1.57914
positive regulation of ER-associated ubiquitin-dependent protein catabolic process	GO:1903071	7	3	0.0192652	1.56082	6	3	0.0112014	1.73329
double-strand break repair via break-induced replication	GO:0000727	7	3	0.0192652	1.56082	8	1	0.52307	0.346994
positive regulation of protein localization to cell surface	GO:2000010	7	3	0.0192652	1.56082	7	3	0.0183274	1.57914
positive regulation of chromatin binding	GO:0035563	7	3	0.0192652	1.56082	7	3	0.0183274	1.57914
DNA damage response, signal transduction by p53 class mediator resulting in cell cycle arrest	GO:0006977	39	8	0.0206676	0.823996	39	7	0.0788345	0.708785
RNA metabolic process	GO:0016070	39	8	0.0206676	0.823996	39	7	0.0788345	0.708785
TRIF-dependent toll-like receptor signaling pathway	GO:0035666	25	6	0.0208156	0.981	25	7	0.00475239	1.15347
activation of MAPKK activity	GO:0000186	25	6	0.0208156	0.981	26	7	0.0060179	1.11425
positive regulation of cell adhesion	GO:0045785	25	6	0.0208156	0.981	26	8	0.00131744	1.24778
cytoplasmic translation	GO:0002181	32	7	0.0212516	0.88829	32	7	0.0193888	0.90661
cellular response to transforming growth factor beta stimulus	GO:0071560	32	7	0.0212516	0.88829	31	7	0.0163558	0.938359
learning	GO:0007612	32	7	0.0212516	0.88829	32	7	0.0193888	0.90661
telomere maintenance	GO:0000723	32	7	0.0212516	0.88829	31	7	0.0163558	0.938359
Golgi organization	GO:0007030	61	11	0.0218862	0.695137	61	11	0.020035	0.713457
positive regulation of cold-induced thermogenesis	GO:0120162	51	10	0.0220218	0.778875	49	9	0.0364015	0.73184
positive regulation of epithelial to mesenchymal transition involved in endocardial cushion formation	GO:1905007	3	2	0.0228064	2.00265	3	2	0.0220105	2.02097
positive regulation of epidermis development	GO:0045684	3	2	0.0228064	2.00265	2	1	0.168908	1.73329
dendrite arborization	GO:0140059	3	2	0.0228064	2.00265	3	2	0.0220105	2.02097
regulation of telomerase activity	GO:0051972	3	2	0.0228064	2.00265	3	1	0.242356	1.32782
cellular response to alkaloid	GO:0071312	3	2	0.0228064	2.00265	3	2	0.0220105	2.02097
histone H4-R3 methylation	GO:0043985	3	2	0.0228064	2.00265	3	2	0.0220105	2.02097
telomere assembly	GO:0032202	3	2	0.0228064	2.00265	3	2	0.0220105	2.02097
postsynaptic density protein 95 clustering	GO:0097119	3	2	0.0228064	2.00265	3	2	0.0220105	2.02097
positive regulation of deacetylase activity	GO:0090045	3	2	0.0228064	2.00265	3	2	0.0220105	2.02097
negative regulation of sodium ion transmembrane transport	GO:1902306	3	2	0.0228064	2.00265	3	2	0.0220105	2.02097
positive regulation of transcription from RNA polymerase II promoter involved in unfolded protein response	GO:0006990	3	2	0.0228064	2.00265	3	2	0.0220105	2.02097
establishment of mitochondrion localization	GO:0051654	3	2	0.0228064	2.00265	3	2	0.0220105	2.02097
cardiac muscle cell contraction	GO:0086003	3	2	0.0228064	2.00265	3	1	0.242356	1.32782
stress-induced premature senescence	GO:0090400	3	2	0.0228064	2.00265	3	3	0.000686661	2.42644
regulation of immunoglobulin secretion	GO:0051023	3	2	0.0228064	2.00265	3	2	0.0220105	2.02097
response to intra-S DNA damage checkpoint signaling	GO:0072429	3	2	0.0228064	2.00265	3	2	0.0220105	2.02097
beta-catenin destruction complex assembly	GO:1904885	3	2	0.0228064	2.00265	4	2	0.0414555	1.73329
double-strand break repair via classical nonhomologous end joining	GO:0097680	3	2	0.0228064	2.00265	3	2	0.0220105	2.02097
regulation of cytokine biosynthetic process	GO:0042035	3	2	0.0228064	2.00265	3	2	0.0220105	2.02097
eye photoreceptor cell differentiation	GO:0001754	3	2	0.0228064	2.00265	3	2	0.0220105	2.02097
negative regulation of ERBB signaling pathway	GO:1901185	3	2	0.0228064	2.00265	3	2	0.0220105	2.02097
sperm capacitation	GO:0048240	3	2	0.0228064	2.00265	2	1	0.168908	1.73329
negative regulation of protein complex disassembly	GO:0043242	3	2	0.0228064	2.00265	2	1	0.168908	1.73329
response to cobalamin	GO:0033590	3	2	0.0228064	2.00265	3	2	0.0220105	2.02097
regulation of extracellular matrix organization	GO:1903053	3	2	0.0228064	2.00265	3	2	0.0220105	2.02097
negative regulation of calcium ion import	GO:0090281	3	2	0.0228064	2.00265	2	1	0.168908	1.73329
regulation of ribonuclease activity	GO:0060700	3	2	0.0228064	2.00265	3	0	1	#NUM!
gephyrin clustering involved in postsynaptic density assembly	GO:0097116	3	2	0.0228064	2.00265	3	2	0.0220105	2.02097
lung growth	GO:0060437	3	2	0.0228064	2.00265	3	2	0.0220105	2.02097
positive regulation of cyclase activity	GO:0031281	3	2	0.0228064	2.00265	3	3	0.000686661	2.42644
activated T cell proliferation	GO:0050798	3	2	0.0228064	2.00265	3	2	0.0220105	2.02097
protein localization to nucleolus	GO:1902570	3	2	0.0228064	2.00265	3	1	0.242356	1.32782
regulation of transforming growth factor beta2 production	GO:0032909	3	2	0.0228064	2.00265	3	2	0.0220105	2.02097
positive regulation of inositol 1,4,5-trisphosphate-sensitive calcium-release channel activity	GO:0031587	3	2	0.0228064	2.00265	3	2	0.0220105	2.02097
activation of cysteine-type endopeptidase activity involved in apoptotic signaling pathway	GO:0097296	3	2	0.0228064	2.00265	3	2	0.0220105	2.02097
cellular response to UV-B	GO:0071493	3	2	0.0228064	2.00265	3	3	0.000686661	2.42644
neuropilin signaling pathway	GO:0038189	3	2	0.0228064	2.00265	3	3	0.000686661	2.42644
positive regulation of aggrephagy	GO:1905337	3	2	0.0228064	2.00265	3	2	0.0220105	2.02097
negative regulation of autophagosome maturation	GO:1901097	3	2	0.0228064	2.00265	3	2	0.0220105	2.02097
myoblast proliferation	GO:0051450	3	2	0.0228064	2.00265	3	2	0.0220105	2.02097
platelet activation	GO:0030168	52	10	0.0232798	0.759457	54	13	0.000651328	1.0024
activation of protein kinase B activity	GO:0032148	19	5	0.0232905	1.07311	19	5	0.0216708	1.09143
positive regulation of protein insertion into mitochondrial membrane involved in apoptotic signaling pathway	GO:1900740	19	5	0.0232905	1.07311	19	3	0.232784	0.580609
positive regulation of axonogenesis	GO:0050772	19	5	0.0232905	1.07311	19	5	0.0216708	1.09143
positive regulation of phosphatidylinositol 3-kinase activity	GO:0043552	19	5	0.0232905	1.07311	19	5	0.0216708	1.09143
positive regulation of focal adhesion assembly	GO:0051894	19	5	0.0232905	1.07311	19	6	0.0046267	1.27376
positive regulation of protein targeting to membrane	GO:0090314	19	5	0.0232905	1.07311	19	6	0.0046267	1.27376
actin filament bundle assembly	GO:0051017	19	5	0.0232905	1.07311	19	3	0.232784	0.580609
protein deubiquitination	GO:0016579	179	25	0.0240171	0.439606	179	27	0.00490062	0.534887
interleukin-6-mediated signaling pathway	GO:0070102	13	4	0.024037	1.22946	14	4	0.0294947	1.17367
apoptotic cell clearance	GO:0043277	13	4	0.024037	1.22946	13	4	0.02261	1.24778
negative regulation of Ras protein signal transduction	GO:0046580	13	4	0.024037	1.22946	13	3	0.100764	0.960099
chondrocyte differentiation	GO:0002062	13	4	0.024037	1.22946	13	2	0.321062	0.554634
negative regulation of cell differentiation	GO:0045596	13	4	0.024037	1.22946	13	4	0.02261	1.24778
motor neuron axon guidance	GO:0008045	13	4	0.024037	1.22946	13	3	0.100764	0.960099
negative regulation of axonogenesis	GO:0050771	13	4	0.024037	1.22946	13	3	0.100764	0.960099
cellular response to platelet-derived growth factor stimulus	GO:0036120	13	4	0.024037	1.22946	14	5	0.0053985	1.39682
central nervous system development	GO:0007417	53	10	0.0248046	0.740409	53	8	0.136823	0.535586
positive regulation of protein localization to plasma membrane	GO:1903078	33	7	0.0249487	0.857518	33	6	0.0659796	0.721688
cellular response to UV	GO:0034644	33	7	0.0249487	0.857518	33	7	0.022794	0.875839
protein K11-linked ubiquitination	GO:0070979	26	6	0.0250643	0.941779	26	5	0.0737353	0.777777
positive regulation of nitric oxide biosynthetic process	GO:0045429	26	6	0.0250643	0.941779	25	6	0.0191633	0.99932
regulation of protein stability	GO:0031647	54	10	0.0266013	0.721717	54	7	0.328526	0.383362
protein import into nucleus	GO:0006606	54	10	0.0266013	0.721717	53	8	0.136823	0.535586
anterior/posterior pattern specification	GO:0009952	41	8	0.0274012	0.773985	42	6	0.265529	0.480526
regulation of mRNA stability	GO:0043488	95	15	0.0284999	0.562289	96	13	0.103472	0.427037
cellular response to brain-derived neurotrophic factor stimulus	GO:1990416	8	3	0.0287927	1.42729	8	3	0.0274256	1.44561
DNA-templated transcription, termination	GO:0006353	8	3	0.0287927	1.42729	8	3	0.0274256	1.44561
lipoprotein transport	GO:0042953	8	3	0.0287927	1.42729	7	3	0.0183274	1.57914
retrograde axonal transport	GO:0008090	8	3	0.0287927	1.42729	8	3	0.0274256	1.44561
histone arginine methylation	GO:0034969	8	3	0.0287927	1.42729	8	3	0.0274256	1.44561
cellular response to insulin-like growth factor stimulus	GO:1990314	8	3	0.0287927	1.42729	8	2	0.152902	1.04014
positive regulation of smooth muscle cell migration	GO:0014911	8	3	0.0287927	1.42729	8	4	0.00316364	1.73329
natural killer cell activation	GO:0030101	8	3	0.0287927	1.42729	8	4	0.00316364	1.73329
positive regulation of SMAD protein signal transduction	GO:0060391	8	3	0.0287927	1.42729	8	3	0.0274256	1.44561
positive regulation of cartilage development	GO:0061036	8	3	0.0287927	1.42729	8	3	0.0274256	1.44561
positive regulation of extrinsic apoptotic signaling pathway via death domain receptors	GO:1902043	8	3	0.0287927	1.42729	9	3	0.0384887	1.32782
signal transduction in response to DNA damage	GO:0042770	8	3	0.0287927	1.42729	8	3	0.0274256	1.44561
regulation of membrane depolarization	GO:0003254	8	3	0.0287927	1.42729	8	3	0.0274256	1.44561
deadenylation-dependent decapping of nuclear-transcribed mRNA	GO:0000290	8	3	0.0287927	1.42729	8	3	0.0274256	1.44561
carbohydrate transport	GO:0008643	8	3	0.0287927	1.42729	8	3	0.0274256	1.44561
wound healing, spreading of cells	GO:0044319	8	3	0.0287927	1.42729	8	1	0.52307	0.346994
negative regulation of protein serine/threonine kinase activity	GO:0071901	8	3	0.0287927	1.42729	8	3	0.0274256	1.44561
positive regulation of lipid biosynthetic process	GO:0046889	8	3	0.0287927	1.42729	8	2	0.152902	1.04014
negative regulation of interferon-beta production	GO:0032688	8	3	0.0287927	1.42729	7	2	0.121533	1.17367
PERK-mediated unfolded protein response	GO:0036499	8	3	0.0287927	1.42729	8	3	0.0274256	1.44561
epithelial cell proliferation	GO:0050673	8	3	0.0287927	1.42729	8	3	0.0274256	1.44561
positive regulation of RNA polymerase II transcriptional preinitiation complex assembly	GO:0045899	8	3	0.0287927	1.42729	7	2	0.121533	1.17367
iron ion transport	GO:0006826	8	3	0.0287927	1.42729	8	2	0.152902	1.04014
regulation of filopodium assembly	GO:0051489	8	3	0.0287927	1.42729	8	3	0.0274256	1.44561
regulation of DNA-binding transcription factor activity	GO:0051090	20	5	0.0288206	1.02182	21	6	0.0079465	1.17367
receptor signaling pathway via JAK-STAT	GO:0007259	20	5	0.0288206	1.02182	20	7	0.00113165	1.37661
cellular response to ionizing radiation	GO:0071479	20	5	0.0288206	1.02182	20	5	0.0268529	1.04014
actin cytoskeleton reorganization	GO:0031532	34	7	0.0290633	0.827665	34	7	0.0265907	0.845986
negative regulation of epithelial cell proliferation	GO:0050680	34	7	0.0290633	0.827665	33	6	0.0659796	0.721688
negative regulation of transcription, DNA-templated	GO:0045892	328	41	0.0292382	0.328674	325	45	0.00249174	0.449273
positive regulation of fat cell differentiation	GO:0045600	27	6	0.0298539	0.904038	27	5	0.0842296	0.740037
cellular response to nerve growth factor stimulus	GO:1990090	27	6	0.0298539	0.904038	27	5	0.0842296	0.740037
cell differentiation	GO:0030154	197	27	0.030586	0.420749	194	29	0.00442819	0.525874
negative regulation of ubiquitin-dependent protein catabolic process	GO:2000059	14	4	0.0313148	1.15535	14	5	0.0053985	1.39682
dendritic spine morphogenesis	GO:0060997	14	4	0.0313148	1.15535	14	3	0.120201	0.885991
bone development	GO:0060348	14	4	0.0313148	1.15535	14	3	0.120201	0.885991
regulation of protein ubiquitination	GO:0031396	14	4	0.0313148	1.15535	14	4	0.0294947	1.17367
pattern specification process	GO:0007389	14	4	0.0313148	1.15535	13	4	0.02261	1.24778
positive regulation of dendrite extension	GO:1903861	14	4	0.0313148	1.15535	14	4	0.0294947	1.17367
cellular response to epidermal growth factor stimulus	GO:0071364	35	7	0.0336127	0.798678	33	7	0.022794	0.875839
response to hydrogen peroxide	GO:0042542	35	7	0.0336127	0.798678	34	6	0.117157	0.691835
anatomical structure morphogenesis	GO:0009653	35	7	0.0336127	0.798678	34	5	0.219641	0.509513
protein K63-linked ubiquitination	GO:0070534	35	7	0.0336127	0.798678	35	7	0.0307962	0.816998
semaphorin-plexin signaling pathway	GO:0071526	21	5	0.0351144	0.973031	21	6	0.0079465	1.17367
negative regulation of BMP signaling pathway	GO:0030514	21	5	0.0351144	0.973031	21	5	0.0327611	0.991351
negative regulation of proteasomal ubiquitin-dependent protein catabolic process	GO:0032435	21	5	0.0351144	0.973031	21	6	0.0079465	1.17367
positive regulation of glucose import	GO:0046326	21	5	0.0351144	0.973031	18	5	0.0171855	1.1455
neuron apoptotic process	GO:0051402	28	6	0.035206	0.867671	28	7	0.0092793	1.04014
regulation of synaptic plasticity	GO:0048167	28	6	0.035206	0.867671	28	5	0.095465	0.703669
regulation of cell shape	GO:0008360	89	14	0.0374689	0.558537	87	13	0.0548002	0.525477
cell cycle	GO:0007049	166	23	0.0379435	0.431622	165	24	0.0170941	0.498544
cellular response to mechanical stimulus	GO:0071260	49	9	0.0383689	0.71352	48	10	0.00807231	0.85782
cellular response to heat	GO:0034605	36	7	0.0386123	0.770507	35	4	0.545994	0.257382
wound healing	GO:0042060	36	7	0.0386123	0.770507	36	8	0.0116148	0.922359
germ cell development	GO:0007281	15	4	0.0397475	1.08636	15	4	0.0374862	1.10468
acute-phase response	GO:0006953	15	4	0.0397475	1.08636	17	5	0.0133609	1.20266
receptor clustering	GO:0043113	15	4	0.0397475	1.08636	15	2	0.38741	0.411533
regulation of cell size	GO:0008361	15	4	0.0397475	1.08636	15	4	0.0374862	1.10468
nuclear export	GO:0051168	9	3	0.040357	1.3095	9	2	0.185591	0.922359
endoplasmic reticulum calcium ion homeostasis	GO:0032469	9	3	0.040357	1.3095	9	3	0.0384887	1.32782
regulation of myelination	GO:0031641	9	3	0.040357	1.3095	9	3	0.0384887	1.32782
positive regulation of fibroblast migration	GO:0010763	9	3	0.040357	1.3095	9	4	0.00529938	1.61551
negative regulation of transcription by competitive promoter binding	GO:0010944	9	3	0.040357	1.3095	8	2	0.152902	1.04014
negative regulation of ubiquitin-protein transferase activity	GO:0051444	9	3	0.040357	1.3095	9	3	0.0384887	1.32782
osteoblast development	GO:0002076	9	3	0.040357	1.3095	7	2	0.121533	1.17367
regulation of telomere maintenance	GO:0032204	9	3	0.040357	1.3095	9	3	0.0384887	1.32782
anoikis	GO:0043276	9	3	0.040357	1.3095	9	3	0.0384887	1.32782
negative regulation of endothelial cell migration	GO:0010596	9	3	0.040357	1.3095	9	2	0.185591	0.922359
regulation of I-kappaB kinase/NF-kappaB signaling	GO:0043122	9	3	0.040357	1.3095	9	4	0.00529938	1.61551
neuron fate commitment	GO:0048663	9	3	0.040357	1.3095	9	2	0.185591	0.922359
ER-associated misfolded protein catabolic process	GO:0071712	9	3	0.040357	1.3095	9	3	0.0384887	1.32782
negative regulation of telomere maintenance via telomere lengthening	GO:1904357	9	3	0.040357	1.3095	9	2	0.185591	0.922359
regulation of epithelial to mesenchymal transition	GO:0010717	9	3	0.040357	1.3095	9	3	0.0384887	1.32782
cytoplasmic sequestering of transcription factor	GO:0042994	9	3	0.040357	1.3095	9	3	0.0384887	1.32782
protein localization to chromosome, telomeric region	GO:0070198	9	3	0.040357	1.3095	9	2	0.185591	0.922359
osteoblast differentiation	GO:0001649	61	1	0.0407407	-1.70276	59	2	0.168769	-0.957954
cerebellum development	GO:0021549	29	6	0.0411385	0.83258	28	6	0.0325465	0.885991
negative regulation of I-kappaB kinase/NF-kappaB signaling	GO:0043124	29	6	0.0411385	0.83258	26	6	0.0231069	0.960099
signal transduction	GO:0007165	452	53	0.0412784	0.264726	452	59	0.00194931	0.390291
negative regulation of extrinsic apoptotic signaling pathway via death domain receptors	GO:1902042	22	5	0.0421928	0.926511	22	6	0.0101279	1.12715
cellular response to amyloid-beta	GO:1904646	22	5	0.0421928	0.926511	21	5	0.0327611	0.991351
positive regulation of epithelial to mesenchymal transition	GO:0010718	22	5	0.0421928	0.926511	23	5	0.0468388	0.90038
establishment of protein localization to plasma membrane	GO:0061951	4	2	0.0429056	1.71497	4	2	0.0414555	1.73329
positive regulation of transcription from RNA polymerase II promoter in response to heat stress	GO:0061408	4	2	0.0429056	1.71497	3	0	1	#NUM!
positive regulation of protein localization to membrane	GO:1905477	4	2	0.0429056	1.71497	4	1	0.309323	1.04014
embryonic cleavage	GO:0040016	4	2	0.0429056	1.71497	4	2	0.0414555	1.73329
radial glia guided migration of Purkinje cell	GO:0021942	4	2	0.0429056	1.71497	4	2	0.0414555	1.73329
ear development	GO:0043583	4	2	0.0429056	1.71497	4	2	0.0414555	1.73329
parkin-mediated stimulation of mitophagy in response to mitochondrial depolarization	GO:0061734	4	2	0.0429056	1.71497	4	2	0.0414555	1.73329
protection from non-homologous end joining at telomere	GO:0031848	4	2	0.0429056	1.71497	4	2	0.0414555	1.73329
mitotic centrosome separation	GO:0007100	4	2	0.0429056	1.71497	4	1	0.309323	1.04014
V(D)J recombination	GO:0033151	4	2	0.0429056	1.71497	4	3	0.00256544	2.13875
single strand break repair	GO:0000012	4	2	0.0429056	1.71497	5	1	0.37038	0.816998
platelet-derived growth factor receptor-beta signaling pathway	GO:0035791	4	2	0.0429056	1.71497	4	2	0.0414555	1.73329
negative regulation of clathrin-dependent endocytosis	GO:1900186	4	2	0.0429056	1.71497	4	2	0.0414555	1.73329
meiotic telomere clustering	GO:0045141	4	2	0.0429056	1.71497	4	2	0.0414555	1.73329
exosomal secretion	GO:1990182	4	2	0.0429056	1.71497	4	2	0.0414555	1.73329
rRNA base methylation	GO:0070475	4	2	0.0429056	1.71497	4	1	0.309323	1.04014
proteoglycan biosynthetic process	GO:0030166	4	2	0.0429056	1.71497	3	1	0.242356	1.32782
DNA ligation involved in DNA repair	GO:0051103	4	2	0.0429056	1.71497	4	3	0.00256544	2.13875
embryonic foregut morphogenesis	GO:0048617	4	2	0.0429056	1.71497	4	2	0.0414555	1.73329
negative regulation of growth of symbiont in host	GO:0044130	4	2	0.0429056	1.71497	4	2	0.0414555	1.73329
vitamin D metabolic process	GO:0042359	4	2	0.0429056	1.71497	3	2	0.0220105	2.02097
cell communication	GO:0007154	4	2	0.0429056	1.71497	3	1	0.242356	1.32782
positive regulation of stem cell differentiation	GO:2000738	4	2	0.0429056	1.71497	4	2	0.0414555	1.73329
regulation of hydrogen peroxide metabolic process	GO:0010310	4	2	0.0429056	1.71497	6	3	0.0112014	1.73329
regulation of cell cycle G2/M phase transition	GO:1902749	4	2	0.0429056	1.71497	4	2	0.0414555	1.73329
cellular response to hydroperoxide	GO:0071447	4	2	0.0429056	1.71497	4	2	0.0414555	1.73329
peptidyl-arginine methylation	GO:0018216	4	2	0.0429056	1.71497	4	2	0.0414555	1.73329
establishment of protein localization to mitochondrion	GO:0072655	4	2	0.0429056	1.71497	5	2	0.0650975	1.51015
pericardium development	GO:0060039	4	2	0.0429056	1.71497	4	2	0.0414555	1.73329
actin polymerization-dependent cell motility	GO:0070358	4	2	0.0429056	1.71497	4	2	0.0414555	1.73329
negative regulation of wound healing, spreading of epidermal cells	GO:1903690	4	2	0.0429056	1.71497	4	1	0.309323	1.04014
hyperosmotic response	GO:0006972	4	2	0.0429056	1.71497	4	2	0.0414555	1.73329
regulation of cellular localization	GO:0060341	4	2	0.0429056	1.71497	4	2	0.0414555	1.73329
negative regulation of protein targeting to membrane	GO:0090315	4	2	0.0429056	1.71497	4	2	0.0414555	1.73329
neural crest formation	GO:0014029	4	2	0.0429056	1.71497	4	2	0.0414555	1.73329
muscle cell development	GO:0055001	4	2	0.0429056	1.71497	3	2	0.0220105	2.02097
DNA double-strand break processing involved in repair via single-strand annealing	GO:0010792	4	2	0.0429056	1.71497	4	2	0.0414555	1.73329
signaling	GO:0023052	4	2	0.0429056	1.71497	4	2	0.0414555	1.73329
positive regulation of phospholipase activity	GO:0010518	4	2	0.0429056	1.71497	4	2	0.0414555	1.73329
presynaptic membrane assembly	GO:0097105	4	2	0.0429056	1.71497	5	1	0.37038	0.816998
protein demethylation	GO:0006482	4	2	0.0429056	1.71497	4	2	0.0414555	1.73329
cellular response to sodium arsenite	GO:1903936	4	2	0.0429056	1.71497	4	1	0.309323	1.04014
regulation of meiotic nuclear division	GO:0040020	4	2	0.0429056	1.71497	3	1	0.242356	1.32782
cellular response to lipopolysaccharide	GO:0071222	76	12	0.0441209	0.562289	77	11	0.102837	0.480526
protein K48-linked ubiquitination	GO:0070936	51	9	0.0442249	0.673515	51	8	0.129305	0.574052
NIK/NF-kappaB signaling	GO:0038061	51	9	0.0442249	0.673515	51	9	0.0414772	0.691835
mitochondrial translational termination	GO:0070126	38	0	0.0453026	#NUM!	37	0	0.0728286	#NUM!
mitochondrial respiratory chain complex I assembly	GO:0032981	39	0	0.045697	#NUM!	40	0	0.0460753	#NUM!
mitochondrial translational elongation	GO:0070125	39	0	0.045697	#NUM!	38	0	0.0455209	#NUM!
phosphatidylinositol-mediated signaling	GO:0048015	30	6	0.0476654	0.798678	31	6	0.0508641	0.784208
positive regulation of autophagy	GO:0010508	30	6	0.0476654	0.798678	29	6	0.038083	0.8509
positive regulation of telomere maintenance via telomerase	GO:0032212	30	6	0.0476654	0.798678	29	7	0.0113234	1.00505
negative regulation of peptidyl-serine phosphorylation	GO:0033137	16	4	0.0493438	1.02182	15	4	0.0374862	1.10468
muscle filament sliding	GO:0030049	16	4	0.0493438	1.02182	15	2	0.38741	0.411533
placenta development	GO:0001890	16	4	0.0493438	1.02182	14	3	0.120201	0.885991
phagocytosis, engulfment	GO:0006911	16	4	0.0493438	1.02182	15	4	0.0374862	1.10468
negative regulation of apoptotic process	GO:0043066	303	37	0.0509981	0.305301	296	37	0.0277457	0.346994
MAPK cascade	GO:0000165	163	22	0.051342	0.405408	165	26	0.0032312	0.578587
positive regulation of ubiquitin-dependent protein catabolic process	GO:2000060	10	3	0.0538919	1.20414	11	2	0.253097	0.721688
regulation of double-strand break repair via homologous recombination	GO:0010569	10	3	0.0538919	1.20414	10	4	0.00822139	1.51015
positive regulation of collagen biosynthetic process	GO:0032967	10	3	0.0538919	1.20414	10	2	0.219124	0.816998
retrograde protein transport, ER to cytosol	GO:0030970	10	3	0.0538919	1.20414	10	3	0.0514605	1.22246
cellular response to dopamine	GO:1903351	10	3	0.0538919	1.20414	10	4	0.00822139	1.51015
Golgi ribbon formation	GO:0090161	10	3	0.0538919	1.20414	10	3	0.0514605	1.22246
regulation of interferon-gamma-mediated signaling pathway	GO:0060334	10	3	0.0538919	1.20414	9	3	0.0384887	1.32782
blastocyst development	GO:0001824	10	3	0.0538919	1.20414	10	2	0.219124	0.816998
synaptic vesicle fusion to presynaptic active zone membrane	GO:0031629	10	3	0.0538919	1.20414	10	3	0.0514605	1.22246
regulation of synapse organization	GO:0050807	10	3	0.0538919	1.20414	10	3	0.0514605	1.22246
negative regulation of telomerase activity	GO:0051974	10	3	0.0538919	1.20414	9	2	0.185591	0.922359
positive regulation of NIK/NF-kappaB signaling	GO:1901224	31	6	0.0547964	0.765888	32	5	0.198777	0.570138
protein folding	GO:0006457	103	15	0.0551846	0.481437	101	14	0.0774574	0.450373
DNA replication	GO:0006260	87	13	0.0586458	0.507157	87	12	0.123824	0.445435
ion transmembrane transport	GO:0034220	55	1	0.0587244	-1.59922	52	2	0.321337	-0.831661
regulation of tumor necrosis factor-mediated signaling pathway	GO:0010803	24	5	0.0587501	0.8395	24	5	0.0550319	0.85782
protein localization to nucleus	GO:0034504	24	5	0.0587501	0.8395	23	5	0.0468388	0.90038
ubiquitin-dependent ERAD pathway	GO:0030433	45	8	0.0592892	0.680895	44	8	0.0534057	0.721688
activation of cysteine-type endopeptidase activity involved in apoptotic process	GO:0006919	45	8	0.0592892	0.680895	46	7	0.120984	0.543705
negative regulation of ERK1 and ERK2 cascade	GO:0070373	45	8	0.0592892	0.680895	44	6	0.278097	0.434006
protein localization	GO:0008104	45	8	0.0592892	0.680895	45	8	0.0565118	0.699215
liver regeneration	GO:0097421	17	4	0.0600961	0.961197	18	4	0.0681482	0.922359
lipopolysaccharide-mediated signaling pathway	GO:0031663	17	4	0.0600961	0.961197	18	5	0.0171855	1.1455
chaperone-mediated protein folding	GO:0061077	17	4	0.0600961	0.961197	17	4	0.0568232	0.979517
positive regulation of muscle cell differentiation	GO:0051149	17	4	0.0600961	0.961197	17	4	0.0568232	0.979517
response to morphine	GO:0043278	17	4	0.0600961	0.961197	17	5	0.0133609	1.20266
inflammatory response	GO:0006954	129	18	0.0602334	0.438675	134	19	0.0434515	0.473035
axon guidance	GO:0007411	112	16	0.0643012	0.462206	111	15	0.0899654	0.424956
translation	GO:0006412	112	16	0.0643012	0.462206	111	17	0.0261413	0.550119
cell cycle arrest	GO:0007050	93	14	0.06447	0.514574	93	13	0.0943974	0.458786
postsynaptic membrane assembly	GO:0097104	5	2	0.0672992	1.49183	6	2	0.0920456	1.32782
neuroepithelial cell differentiation	GO:0060563	5	2	0.0672992	1.49183	5	2	0.0650975	1.51015
connective tissue replacement involved in inflammatory response wound healing	GO:0002248	5	2	0.0672992	1.49183	5	1	0.37038	0.816998
RNA phosphodiester bond hydrolysis, exonucleolytic	GO:0090503	5	2	0.0672992	1.49183	6	3	0.0112014	1.73329
intracellular steroid hormone receptor signaling pathway	GO:0030518	5	2	0.0672992	1.49183	4	1	0.309323	1.04014
telomere maintenance via telomere lengthening	GO:0010833	5	2	0.0672992	1.49183	4	1	0.309323	1.04014
cellular response to leptin stimulus	GO:0044320	5	2	0.0672992	1.49183	5	1	0.37038	0.816998
regulation of DNA-templated transcription in response to stress	GO:0043620	5	2	0.0672992	1.49183	5	3	0.0059924	1.91561
regulation of protein kinase B signaling	GO:0051896	5	2	0.0672992	1.49183	5	2	0.0650975	1.51015
response to cobalt ion	GO:0032025	5	2	0.0672992	1.49183	4	1	0.309323	1.04014
negative regulation of retrograde protein transport, ER to cytosol	GO:1904153	5	2	0.0672992	1.49183	5	2	0.0650975	1.51015
secondary palate development	GO:0062009	5	2	0.0672992	1.49183	5	2	0.0650975	1.51015
embryonic camera-type eye development	GO:0031076	5	2	0.0672992	1.49183	4	2	0.0414555	1.73329
regulation of telomere maintenance via telomerase	GO:0032210	5	2	0.0672992	1.49183	5	2	0.0650975	1.51015
pri-miRNA transcription by RNA polymerase II	GO:0061614	5	2	0.0672992	1.49183	5	2	0.0650975	1.51015
cardiolipin acyl-chain remodeling	GO:0035965	5	2	0.0672992	1.49183	4	1	0.309323	1.04014
mitophagy	GO:0000423	5	2	0.0672992	1.49183	5	2	0.0650975	1.51015
response to mitochondrial depolarisation	GO:0098780	5	2	0.0672992	1.49183	5	2	0.0650975	1.51015
leukocyte activation	GO:0045321	5	2	0.0672992	1.49183	5	1	0.37038	0.816998
positive regulation of isotype switching to IgG isotypes	GO:0048304	5	2	0.0672992	1.49183	5	2	0.0650975	1.51015
chaperone-mediated protein transport	GO:0072321	5	2	0.0672992	1.49183	5	2	0.0650975	1.51015
negative regulation of potassium ion transmembrane transporter activity	GO:1901017	5	2	0.0672992	1.49183	5	1	0.37038	0.816998
maturation of 5.8S rRNA	GO:0000460	5	2	0.0672992	1.49183	5	2	0.0650975	1.51015
interleukin-21-mediated signaling pathway	GO:0038114	5	2	0.0672992	1.49183	6	2	0.0920456	1.32782
positive regulation of phagocytosis, engulfment	GO:0060100	5	2	0.0672992	1.49183	5	2	0.0650975	1.51015
myoblast migration	GO:0051451	5	2	0.0672992	1.49183	4	2	0.0414555	1.73329
regulation of grooming behavior	GO:2000821	5	2	0.0672992	1.49183	5	2	0.0650975	1.51015
negative regulation of histone H3-K4 methylation	GO:0051572	5	2	0.0672992	1.49183	5	2	0.0650975	1.51015
amino acid transmembrane transport	GO:0003333	5	2	0.0672992	1.49183	5	1	0.37038	0.816998
neuroligin clustering involved in postsynaptic membrane assembly	GO:0097118	5	2	0.0672992	1.49183	5	2	0.0650975	1.51015
response to fluid shear stress	GO:0034405	5	2	0.0672992	1.49183	5	2	0.0650975	1.51015
aggrephagy	GO:0035973	5	2	0.0672992	1.49183	5	2	0.0650975	1.51015
negative regulation of smoothened signaling pathway involved in dorsal/ventral neural tube patterning	GO:1901621	5	2	0.0672992	1.49183	5	2	0.0650975	1.51015
positive regulation of transcription from RNA polymerase II promoter in response to stress	GO:0036003	5	2	0.0672992	1.49183	6	1	0.426047	0.634677
limb bud formation	GO:0060174	5	2	0.0672992	1.49183	5	1	0.37038	0.816998
hematopoietic stem cell proliferation	GO:0071425	5	2	0.0672992	1.49183	4	1	0.309323	1.04014
Golgi localization	GO:0051645	5	2	0.0672992	1.49183	5	2	0.0650975	1.51015
regulation of phosphatidylinositol 3-kinase activity	GO:0043551	5	2	0.0672992	1.49183	5	2	0.0650975	1.51015
chondrocyte development	GO:0002063	5	2	0.0672992	1.49183	5	1	0.37038	0.816998
positive regulation of axon regeneration	GO:0048680	5	2	0.0672992	1.49183	5	2	0.0650975	1.51015
prostate gland growth	GO:0060736	5	2	0.0672992	1.49183	5	2	0.0650975	1.51015
positive regulation of cholesterol storage	GO:0010886	5	2	0.0672992	1.49183	4	2	0.0414555	1.73329
prepulse inhibition	GO:0060134	5	2	0.0672992	1.49183	5	1	0.37038	0.816998
regulation of phosphorylation	GO:0042325	5	2	0.0672992	1.49183	5	1	0.37038	0.816998
negative regulation of cell growth involved in cardiac muscle cell development	GO:0061052	5	2	0.0672992	1.49183	5	2	0.0650975	1.51015
aggresome assembly	GO:0070842	5	2	0.0672992	1.49183	5	2	0.0650975	1.51015
Schwann cell differentiation	GO:0014037	5	2	0.0672992	1.49183	4	2	0.0414555	1.73329
positive regulation of protein monoubiquitination	GO:1902527	5	2	0.0672992	1.49183	5	2	0.0650975	1.51015
uterus development	GO:0060065	5	2	0.0672992	1.49183	6	1	0.426047	0.634677
negative regulation of lymphocyte migration	GO:2000402	5	2	0.0672992	1.49183	5	2	0.0650975	1.51015
male gonad development	GO:0008584	47	8	0.0680056	0.63741	46	6	0.294096	0.389554
positive regulation of translation	GO:0045727	47	8	0.0680056	0.63741	49	8	0.0739237	0.614057
extrinsic apoptotic signaling pathway	GO:0097191	25	5	0.0682337	0.798678	25	5	0.0639991	0.816998
protein kinase B signaling	GO:0043491	25	5	0.0682337	0.798678	24	4	0.156832	0.634677
non-motile cilium assembly	GO:1905515	25	5	0.0682337	0.798678	24	3	0.465452	0.346994
positive regulation of tyrosine phosphorylation of STAT protein	GO:0042531	25	5	0.0682337	0.798678	26	6	0.0231069	0.960099
cellular response to glucose stimulus	GO:0071333	33	0	0.0691504	#NUM!	33	0	0.11288	#NUM!
peripheral nervous system development	GO:0007422	11	3	0.0692932	1.10883	10	4	0.00822139	1.51015
regulation of stress fiber assembly	GO:0051492	11	3	0.0692932	1.10883	11	3	0.0662474	1.12715
RNA catabolic process	GO:0006401	11	3	0.0692932	1.10883	11	2	0.253097	0.721688
bone morphogenesis	GO:0060349	11	3	0.0692932	1.10883	9	3	0.0384887	1.32782
translational elongation	GO:0006414	11	3	0.0692932	1.10883	11	3	0.0662474	1.12715
cellular response to nitric oxide	GO:0071732	11	3	0.0692932	1.10883	11	3	0.0662474	1.12715
tissue regeneration	GO:0042246	11	3	0.0692932	1.10883	11	3	0.0662474	1.12715
striated muscle cell differentiation	GO:0051146	11	3	0.0692932	1.10883	11	3	0.0662474	1.12715
regulation of synaptic transmission, glutamatergic	GO:0051966	11	3	0.0692932	1.10883	11	3	0.0662474	1.12715
centrosome localization	GO:0051642	11	3	0.0692932	1.10883	11	3	0.0662474	1.12715
developmental process	GO:0032502	11	3	0.0692932	1.10883	11	2	0.253097	0.721688
cellular response to peptide hormone stimulus	GO:0071375	11	3	0.0692932	1.10883	11	3	0.0662474	1.12715
lipid storage	GO:0019915	11	3	0.0692932	1.10883	10	2	0.219124	0.816998
response to zinc ion	GO:0010043	11	3	0.0692932	1.10883	9	0	1	#NUM!
positive regulation of nitric-oxide synthase activity	GO:0051000	11	3	0.0692932	1.10883	11	3	0.0662474	1.12715
myeloid dendritic cell differentiation	GO:0043011	11	3	0.0692932	1.10883	8	2	0.152902	1.04014
positive regulation of protein localization to nucleus	GO:1900182	18	4	0.071982	0.904038	17	5	0.0133609	1.20266
energy homeostasis	GO:0097009	18	4	0.071982	0.904038	18	3	0.208745	0.634677
response to testosterone	GO:0033574	18	4	0.071982	0.904038	17	4	0.0568232	0.979517
MyD88-independent toll-like receptor signaling pathway	GO:0002756	18	4	0.071982	0.904038	18	4	0.0681482	0.922359
regulation of defense response to virus by virus	GO:0050690	18	4	0.071982	0.904038	19	3	0.232784	0.580609
cellular response to interleukin-4	GO:0071353	18	4	0.071982	0.904038	18	3	0.208745	0.634677
endothelial cell migration	GO:0043542	18	4	0.071982	0.904038	18	5	0.0171855	1.1455
I-kappaB kinase/NF-kappaB signaling	GO:0007249	48	8	0.0731305	0.616356	48	7	0.192902	0.501145
regulation of cell growth	GO:0001558	48	8	0.0731305	0.616356	48	8	0.0688307	0.634677
positive regulation of NF-kappaB transcription factor activity	GO:0051092	98	14	0.0740422	0.462206	102	15	0.0501819	0.509513
nuclear-transcribed mRNA catabolic process, nonsense-mediated decay	GO:0000184	98	14	0.0740422	0.462206	98	15	0.0304444	0.549519
Wnt signaling pathway, planar cell polarity pathway	GO:0060071	64	10	0.0755294	0.551818	65	10	0.0750609	0.554634
mitotic spindle organization	GO:0007052	26	5	0.0785121	0.759457	27	3	0.728312	0.229211
intrinsic apoptotic signaling pathway in response to DNA damage	GO:0008630	26	5	0.0785121	0.759457	27	4	0.293622	0.516894
positive regulation of protein catabolic process	GO:0045732	49	8	0.0787597	0.595737	48	8	0.0688307	0.634677
response to ethanol	GO:0045471	49	8	0.0787597	0.595737	48	9	0.034412	0.75246
COPII vesicle coating	GO:0048208	49	8	0.0787597	0.595737	48	7	0.192902	0.501145
vascular endothelial growth factor receptor signaling pathway	GO:0048010	49	8	0.0787597	0.595737	48	11	0.00255427	0.95313
negative regulation of protein ubiquitination	GO:0031397	39	7	0.0814603	0.690464	39	8	0.0186894	0.842316
regulation of growth	GO:0040008	39	7	0.0814603	0.690464	38	6	0.143411	0.580609
protein homooligomerization	GO:0051260	106	15	0.08375	0.452727	105	17	0.0136989	0.605689
response to endoplasmic reticulum stress	GO:0034976	50	8	0.0848868	0.575534	50	8	0.0795016	0.593855
positive regulation of peptidyl-serine phosphorylation	GO:0033138	50	8	0.0848868	0.575534	52	8	0.132728	0.554634
mitotic spindle assembly	GO:0090307	19	4	0.0849664	0.849971	18	2	0.669792	0.229211
protein peptidyl-prolyl isomerization	GO:0000413	19	4	0.0849664	0.849971	19	3	0.232784	0.580609
positive regulation of bone mineralization	GO:0030501	19	4	0.0849664	0.849971	17	5	0.0133609	1.20266
fat cell differentiation	GO:0045444	40	7	0.0861029	0.665147	40	6	0.161459	0.529316
labyrinthine layer blood vessel development	GO:0060716	12	3	0.0864283	1.02182	12	3	0.0827287	1.04014
regulation of cellular protein localization	GO:1903827	12	3	0.0864283	1.02182	12	3	0.0827287	1.04014
negative regulation of focal adhesion assembly	GO:0051895	12	3	0.0864283	1.02182	12	2	0.28717	0.634677
positive regulation of vascular associated smooth muscle cell migration	GO:1904754	12	3	0.0864283	1.02182	12	3	0.0827287	1.04014
regulation of dendrite development	GO:0050773	12	3	0.0864283	1.02182	11	2	0.253097	0.721688
negative regulation of endoplasmic reticulum stress-induced intrinsic apoptotic signaling pathway	GO:1902236	12	3	0.0864283	1.02182	12	3	0.0827287	1.04014
protein kinase C-activating G protein-coupled receptor signaling pathway	GO:0007205	12	3	0.0864283	1.02182	12	2	0.28717	0.634677
regulation of extrinsic apoptotic signaling pathway via death domain receptors	GO:1902041	12	3	0.0864283	1.02182	12	3	0.0827287	1.04014
negative regulation of programmed cell death	GO:0043069	12	3	0.0864283	1.02182	12	2	0.28717	0.634677
protein localization to membrane	GO:0072657	12	3	0.0864283	1.02182	12	3	0.0827287	1.04014
histone methylation	GO:0016571	12	3	0.0864283	1.02182	12	3	0.0827287	1.04014
cell migration involved in sprouting angiogenesis	GO:0002042	12	3	0.0864283	1.02182	11	4	0.0120287	1.41484
negative regulation of cell cycle arrest	GO:0071157	12	3	0.0864283	1.02182	12	2	0.28717	0.634677
regulation of transcription by RNA polymerase II	GO:0006357	247	30	0.0885976	0.299925	249	31	0.0521281	0.34297
cellular response to cytokine stimulus	GO:0071345	27	5	0.0895708	0.721717	27	5	0.0842296	0.740037
receptor internalization	GO:0031623	27	5	0.0895708	0.721717	27	4	0.293622	0.516894
learning or memory	GO:0007611	27	5	0.0895708	0.721717	27	6	0.0275607	0.922359
cellular response to interleukin-1	GO:0071347	27	5	0.0895708	0.721717	26	6	0.0231069	0.960099
stress-activated MAPK cascade	GO:0051403	27	5	0.0895708	0.721717	27	7	0.0075188	1.07651
positive regulation of blood vessel endothelial cell migration	GO:0043536	27	5	0.0895708	0.721717	28	4	0.305736	0.480526
telomere maintenance via base-excision repair	GO:0097698	1	1	0.0899847	2.40812	1	1	0.0883512	2.42644
endothelin maturation	GO:0034959	1	1	0.0899847	2.40812	1	1	0.0883512	2.42644
negative regulation of adenylate cyclase-inhibiting adrenergic receptor signaling pathway involved in heart process	GO:0140194	1	1	0.0899847	2.40812	1	1	0.0883512	2.42644
cellular response to decreased oxygen levels	GO:0036294	1	1	0.0899847	2.40812	1	0	1	#NUM!
positive regulation of smoothened signaling pathway involved in dorsal/ventral neural tube patterning	GO:1901622	1	1	0.0899847	2.40812	1	0	1	#NUM!
regulation of DNA replication origin binding	GO:1902595	1	1	0.0899847	2.40812	1	1	0.0883512	2.42644
peptidyl-lysine propionylation	GO:0061921	1	1	0.0899847	2.40812	1	1	0.0883512	2.42644
negative regulation of metanephric nephron tubule epithelial cell differentiation	GO:0072308	1	1	0.0899847	2.40812	1	1	0.0883512	2.42644
skeletal muscle satellite cell differentiation	GO:0014816	1	1	0.0899847	2.40812	1	1	0.0883512	2.42644
glycerol-3-phosphate biosynthetic process	GO:0046167	1	1	0.0899847	2.40812	1	0	1	#NUM!
substance P catabolic process	GO:0010814	1	1	0.0899847	2.40812	1	1	0.0883512	2.42644
formation of anatomical boundary	GO:0048859	1	1	0.0899847	2.40812	1	1	0.0883512	2.42644
protein deamination	GO:0018277	1	1	0.0899847	2.40812	1	1	0.0883512	2.42644
rhombomere 5 formation	GO:0021666	1	1	0.0899847	2.40812	1	1	0.0883512	2.42644
cerebellar molecular layer morphogenesis	GO:0021687	1	1	0.0899847	2.40812	1	1	0.0883512	2.42644
keratinocyte activation	GO:0032980	1	1	0.0899847	2.40812	1	1	0.0883512	2.42644
oxidative RNA demethylation	GO:0035513	1	1	0.0899847	2.40812	1	1	0.0883512	2.42644
genetic imprinting	GO:0071514	1	1	0.0899847	2.40812	1	1	0.0883512	2.42644
regulation of transcription involved in anterior/posterior axis specification	GO:0044324	1	1	0.0899847	2.40812	1	1	0.0883512	2.42644
histone H2A-S1 phosphorylation	GO:0043990	1	1	0.0899847	2.40812	1	1	0.0883512	2.42644
DNA ligation involved in DNA recombination	GO:0051102	1	1	0.0899847	2.40812	1	1	0.0883512	2.42644
regulation of membrane repolarization during cardiac muscle cell action potential	GO:1905031	1	1	0.0899847	2.40812	1	0	1	#NUM!
histone H3-K4 acetylation	GO:0043973	1	1	0.0899847	2.40812	1	1	0.0883512	2.42644
rhombomere 5 development	GO:0021571	1	1	0.0899847	2.40812	1	1	0.0883512	2.42644
cellular response to interleukin-13	GO:0035963	1	1	0.0899847	2.40812	1	1	0.0883512	2.42644
hepatocyte dedifferentiation	GO:1990828	1	1	0.0899847	2.40812	1	1	0.0883512	2.42644
positive regulation of DNA catabolic process	GO:1903626	1	1	0.0899847	2.40812	1	1	0.0883512	2.42644
cellular response to cycloheximide	GO:0071409	1	1	0.0899847	2.40812	1	1	0.0883512	2.42644
trans-synaptic signaling by endocannabinoid, modulating synaptic transmission	GO:0099553	1	1	0.0899847	2.40812	1	1	0.0883512	2.42644
establishment of meiotic spindle localization	GO:0051295	1	1	0.0899847	2.40812	1	1	0.0883512	2.42644
negative regulation of caveolin-mediated endocytosis	GO:2001287	1	1	0.0899847	2.40812	1	1	0.0883512	2.42644
pantothenate transmembrane transport	GO:0015887	1	1	0.0899847	2.40812	1	0	1	#NUM!
positive regulation of histone H3-K36 methylation	GO:0000416	1	1	0.0899847	2.40812	1	1	0.0883512	2.42644
response to fibroblast growth factor	GO:0071774	1	1	0.0899847	2.40812	1	1	0.0883512	2.42644
transitional one stage B cell differentiation	GO:0002333	1	1	0.0899847	2.40812	1	1	0.0883512	2.42644
secretory granule organization	GO:0033363	1	1	0.0899847	2.40812	1	1	0.0883512	2.42644
glutamine transport	GO:0006868	1	1	0.0899847	2.40812	2	0	1	#NUM!
peptidyl-arginine N-methylation	GO:0035246	1	1	0.0899847	2.40812	1	1	0.0883512	2.42644
negative regulation of synaptic vesicle clustering	GO:2000808	1	1	0.0899847	2.40812	1	0	1	#NUM!
spermidine metabolic process	GO:0008216	1	1	0.0899847	2.40812	1	1	0.0883512	2.42644
peptidyl-lysine modification	GO:0018205	1	1	0.0899847	2.40812	1	1	0.0883512	2.42644
ciliary basal body organization	GO:0032053	1	1	0.0899847	2.40812	1	1	0.0883512	2.42644
G1 to G0 transition involved in cell differentiation	GO:0070315	1	1	0.0899847	2.40812	1	1	0.0883512	2.42644
paracrine signaling	GO:0038001	1	1	0.0899847	2.40812	1	1	0.0883512	2.42644
negative regulation of lamellipodium assembly	GO:0010593	1	1	0.0899847	2.40812	1	1	0.0883512	2.42644
spindle assembly involved in meiosis	GO:0090306	1	1	0.0899847	2.40812	1	1	0.0883512	2.42644
negative regulation of developmental growth	GO:0048640	1	1	0.0899847	2.40812	1	1	0.0883512	2.42644
negative regulation of cell projection organization	GO:0031345	1	1	0.0899847	2.40812	1	1	0.0883512	2.42644
positive regulation of pro-B cell differentiation	GO:2000975	1	1	0.0899847	2.40812	1	1	0.0883512	2.42644
isopeptide cross-linking via N6-(L-isoglutamyl)-L-lysine	GO:0018153	1	1	0.0899847	2.40812	1	1	0.0883512	2.42644
negative regulation of T-helper 17 type immune response	GO:2000317	1	1	0.0899847	2.40812	1	1	0.0883512	2.42644
nonassociative learning	GO:0046958	1	1	0.0899847	2.40812	1	1	0.0883512	2.42644
positive regulation of luteinizing hormone secretion	GO:0033686	1	1	0.0899847	2.40812	1	1	0.0883512	2.42644
hypothalamus cell differentiation	GO:0021979	1	1	0.0899847	2.40812	1	1	0.0883512	2.42644
calcitonin catabolic process	GO:0010816	1	1	0.0899847	2.40812	1	1	0.0883512	2.42644
histone H3-T11 phosphorylation	GO:0035407	1	1	0.0899847	2.40812	1	1	0.0883512	2.42644
abducens nerve formation	GO:0021599	1	1	0.0899847	2.40812	1	1	0.0883512	2.42644
lateral motor column neuron migration	GO:0097477	1	1	0.0899847	2.40812	1	1	0.0883512	2.42644
trophectodermal cellular morphogenesis	GO:0001831	1	1	0.0899847	2.40812	1	1	0.0883512	2.42644
cellular response to high light intensity	GO:0071486	1	1	0.0899847	2.40812	1	1	0.0883512	2.42644
histone H4-R3 demethylation	GO:0070079	1	1	0.0899847	2.40812	1	1	0.0883512	2.42644
growth plate cartilage chondrocyte development	GO:0003431	1	1	0.0899847	2.40812	0	0	1	#VALUE!
swimming	GO:0036268	1	1	0.0899847	2.40812	1	1	0.0883512	2.42644
positive regulation of glomerular filtration	GO:0003104	1	1	0.0899847	2.40812	1	1	0.0883512	2.42644
establishment of protein-containing complex localization to telomere	GO:0097695	1	1	0.0899847	2.40812	1	1	0.0883512	2.42644
nuclear polyadenylation-dependent antisense transcript catabolic process	GO:0071040	1	1	0.0899847	2.40812	1	1	0.0883512	2.42644
myotube cell development	GO:0014904	1	1	0.0899847	2.40812	1	1	0.0883512	2.42644
vesicle scission	GO:0099050	1	1	0.0899847	2.40812	1	1	0.0883512	2.42644
negative regulation of actin filament severing	GO:1903919	1	1	0.0899847	2.40812	1	1	0.0883512	2.42644
sperm ejaculation	GO:0042713	1	1	0.0899847	2.40812	1	1	0.0883512	2.42644
serotonin uptake	GO:0051610	1	1	0.0899847	2.40812	1	1	0.0883512	2.42644
rod bipolar cell differentiation	GO:1904389	1	1	0.0899847	2.40812	1	1	0.0883512	2.42644
positive regulation of transcription from RNA polymerase II promoter in response to arsenic-containing substance	GO:0061395	1	1	0.0899847	2.40812	1	1	0.0883512	2.42644
response to corticosteroid	GO:0031960	1	1	0.0899847	2.40812	0	0	1	#VALUE!
dolichol biosynthetic process	GO:0019408	1	1	0.0899847	2.40812	1	1	0.0883512	2.42644
negative regulation of interferon-beta biosynthetic process	GO:0045358	1	1	0.0899847	2.40812	1	1	0.0883512	2.42644
mitotic spindle disassembly	GO:0051228	1	1	0.0899847	2.40812	1	1	0.0883512	2.42644
phosphatidylserine catabolic process	GO:0006660	1	1	0.0899847	2.40812	1	1	0.0883512	2.42644
establishment of protein localization to peroxisome	GO:0072663	1	1	0.0899847	2.40812	1	1	0.0883512	2.42644
oxidised low-density lipoprotein particle clearance	GO:0150024	1	1	0.0899847	2.40812	1	1	0.0883512	2.42644
regulation of telomere maintenance via telomere lengthening	GO:1904356	1	1	0.0899847	2.40812	1	1	0.0883512	2.42644
positive regulation of blood microparticle formation	GO:2000334	1	1	0.0899847	2.40812	1	1	0.0883512	2.42644
regulation of histone deacetylase activity	GO:1901725	1	1	0.0899847	2.40812	1	1	0.0883512	2.42644
negative regulation of establishment of protein-containing complex localization to telomere	GO:1904914	1	1	0.0899847	2.40812	1	1	0.0883512	2.42644
establishment of RNA localization to telomere	GO:0097694	1	1	0.0899847	2.40812	1	1	0.0883512	2.42644
nuclear-transcribed mRNA catabolic process, endonucleolytic cleavage-dependent decay	GO:0000294	1	1	0.0899847	2.40812	1	1	0.0883512	2.42644
response to DNA damage checkpoint signaling	GO:0072423	1	1	0.0899847	2.40812	1	1	0.0883512	2.42644
regulation of lymphocyte differentiation	GO:0045619	1	1	0.0899847	2.40812	1	1	0.0883512	2.42644
primary ureteric bud growth	GO:0060682	1	1	0.0899847	2.40812	1	1	0.0883512	2.42644
terminal web assembly	GO:1902896	1	1	0.0899847	2.40812	1	0	1	#NUM!
positive regulation of mitotic cytokinetic process	GO:1903438	1	1	0.0899847	2.40812	1	0	1	#NUM!
respiratory burst involved in inflammatory response	GO:0002536	1	1	0.0899847	2.40812	1	1	0.0883512	2.42644
positive regulation of interferon-gamma secretion	GO:1902715	1	1	0.0899847	2.40812	2	1	0.168908	1.73329
N-acetylmannosamine metabolic process	GO:0006051	1	1	0.0899847	2.40812	2	1	0.168908	1.73329
glycogen cell differentiation involved in embryonic placenta development	GO:0060709	1	1	0.0899847	2.40812	1	1	0.0883512	2.42644
transmission of virus	GO:0019089	1	1	0.0899847	2.40812	1	1	0.0883512	2.42644
intestinal D-glucose absorption	GO:0001951	1	1	0.0899847	2.40812	1	0	1	#NUM!
regulation of glial cell proliferation	GO:0060251	1	1	0.0899847	2.40812	1	1	0.0883512	2.42644
negative regulation of transcription by RNA polymerase I	GO:0016479	1	1	0.0899847	2.40812	1	0	1	#NUM!
negative regulation of interferon-alpha biosynthetic process	GO:0045355	1	1	0.0899847	2.40812	1	1	0.0883512	2.42644
atrial septum primum morphogenesis	GO:0003289	1	1	0.0899847	2.40812	1	1	0.0883512	2.42644
positive regulation of Lys63-specific deubiquitinase activity	GO:1903007	1	1	0.0899847	2.40812	1	1	0.0883512	2.42644
engulfment of target by autophagosome	GO:0061736	1	1	0.0899847	2.40812	1	1	0.0883512	2.42644
rhombomere 2 development	GO:0021568	1	1	0.0899847	2.40812	0	0	1	#VALUE!
cell migration involved in coronary angiogenesis	GO:0060981	1	1	0.0899847	2.40812	1	1	0.0883512	2.42644
water homeostasis	GO:0030104	1	1	0.0899847	2.40812	1	1	0.0883512	2.42644
cellular response to putrescine	GO:1904586	1	1	0.0899847	2.40812	1	1	0.0883512	2.42644
protein prenylation	GO:0018342	1	1	0.0899847	2.40812	1	1	0.0883512	2.42644
negative regulation of phosphatidylinositol biosynthetic process	GO:0010512	1	1	0.0899847	2.40812	1	1	0.0883512	2.42644
regulation of DNA strand resection involved in replication fork processing	GO:0110026	1	1	0.0899847	2.40812	1	1	0.0883512	2.42644
ganglion development	GO:0061548	1	1	0.0899847	2.40812	1	1	0.0883512	2.42644
peptidyl-lysine butyrylation	GO:0140067	1	1	0.0899847	2.40812	1	1	0.0883512	2.42644
negative regulation of establishment of RNA localization to telomere	GO:1904911	1	1	0.0899847	2.40812	1	1	0.0883512	2.42644
cellular component assembly	GO:0022607	1	1	0.0899847	2.40812	1	1	0.0883512	2.42644
activation of protein kinase C activity	GO:1990051	1	1	0.0899847	2.40812	1	1	0.0883512	2.42644
forebrain astrocyte development	GO:0021897	1	1	0.0899847	2.40812	1	1	0.0883512	2.42644
endocardial cushion cell fate commitment	GO:0061445	1	1	0.0899847	2.40812	1	1	0.0883512	2.42644
positive regulation of neurotrophin production	GO:0032901	1	1	0.0899847	2.40812	1	1	0.0883512	2.42644
positive regulation of vascular smooth muscle cell dedifferentiation	GO:1905176	1	1	0.0899847	2.40812	1	1	0.0883512	2.42644
butyrate catabolic process	GO:0046359	1	1	0.0899847	2.40812	1	0	1	#NUM!
regulation of organelle transport along microtubule	GO:1902513	1	1	0.0899847	2.40812	1	1	0.0883512	2.42644
B cell adhesion	GO:0097323	1	1	0.0899847	2.40812	0	0	1	#VALUE!
Cajal-Retzius cell differentiation	GO:0021870	1	1	0.0899847	2.40812	1	1	0.0883512	2.42644
response to formaldehyde	GO:1904404	1	1	0.0899847	2.40812	1	1	0.0883512	2.42644
triglyceride transport	GO:0034197	1	1	0.0899847	2.40812	1	1	0.0883512	2.42644
female gonad morphogenesis	GO:0061040	1	1	0.0899847	2.40812	1	1	0.0883512	2.42644
negative regulation of complement-dependent cytotoxicity	GO:1903660	1	1	0.0899847	2.40812	1	1	0.0883512	2.42644
regulation of transcription from RNA polymerase II promoter in response to stress	GO:0043618	1	1	0.0899847	2.40812	1	0	1	#NUM!
response to peptide	GO:1901652	1	1	0.0899847	2.40812	1	1	0.0883512	2.42644
memory T cell proliferation	GO:0061485	1	1	0.0899847	2.40812	1	1	0.0883512	2.42644
cellular response to puromycin	GO:1905795	1	1	0.0899847	2.40812	1	1	0.0883512	2.42644
establishment of T cell polarity	GO:0001768	1	1	0.0899847	2.40812	1	1	0.0883512	2.42644
monocyte activation involved in immune response	GO:0002280	1	1	0.0899847	2.40812	1	1	0.0883512	2.42644
behavioral defense response	GO:0002209	1	1	0.0899847	2.40812	1	1	0.0883512	2.42644
positive regulation of mRNA cleavage	GO:0031439	1	1	0.0899847	2.40812	1	1	0.0883512	2.42644
regulation of cellular response to gamma radiation	GO:1905843	1	1	0.0899847	2.40812	1	1	0.0883512	2.42644
negative regulation of core promoter binding	GO:1904797	1	1	0.0899847	2.40812	1	1	0.0883512	2.42644
guanine metabolic process	GO:0046098	1	1	0.0899847	2.40812	1	1	0.0883512	2.42644
negative regulation of ripoptosome assembly involved in necroptotic process	GO:1902443	1	1	0.0899847	2.40812	1	1	0.0883512	2.42644
cellular response to arsenite ion	GO:1903843	1	1	0.0899847	2.40812	1	1	0.0883512	2.42644
nuclear polyadenylation-dependent snRNA catabolic process	GO:0071037	1	1	0.0899847	2.40812	1	1	0.0883512	2.42644
ventricular cardiac muscle tissue development	GO:0003229	1	1	0.0899847	2.40812	1	0	1	#NUM!
positive regulation of lipid metabolic process	GO:0045834	1	1	0.0899847	2.40812	0	0	1	#VALUE!
negative regulation of fibroblast migration	GO:0010764	1	1	0.0899847	2.40812	1	1	0.0883512	2.42644
pyramidal neuron migration	GO:0021852	1	1	0.0899847	2.40812	1	1	0.0883512	2.42644
positive regulation of eosinophil degranulation	GO:0043311	1	1	0.0899847	2.40812	1	1	0.0883512	2.42644
histone H3-R2 demethylation	GO:0070078	1	1	0.0899847	2.40812	1	1	0.0883512	2.42644
positive regulation of ubiquitin-specific protease activity	GO:2000158	1	1	0.0899847	2.40812	1	1	0.0883512	2.42644
regulation of CAMKK-AMPK signaling cascade	GO:1905289	1	1	0.0899847	2.40812	1	1	0.0883512	2.42644
calcium-dependent self proteolysis	GO:1990092	1	1	0.0899847	2.40812	1	1	0.0883512	2.42644
histone H2B acetylation	GO:0043969	1	1	0.0899847	2.40812	1	1	0.0883512	2.42644
interleukin-13 biosynthetic process	GO:0042231	1	1	0.0899847	2.40812	1	1	0.0883512	2.42644
positive regulation of shelterin complex assembly	GO:1904792	1	1	0.0899847	2.40812	1	1	0.0883512	2.42644
fibroblast growth factor receptor apoptotic signaling pathway	GO:1902178	1	1	0.0899847	2.40812	1	1	0.0883512	2.42644
positive regulation of SUMO transferase activity	GO:1903755	1	1	0.0899847	2.40812	1	1	0.0883512	2.42644
response to manganese-induced endoplasmic reticulum stress	GO:1990737	1	1	0.0899847	2.40812	1	1	0.0883512	2.42644
positive regulation of metanephric mesenchymal cell migration	GO:2000591	1	1	0.0899847	2.40812	1	1	0.0883512	2.42644
negative regulation of determination of dorsal identity	GO:2000016	1	1	0.0899847	2.40812	1	1	0.0883512	2.42644
regulation of DNA helicase activity	GO:1905774	1	1	0.0899847	2.40812	1	1	0.0883512	2.42644
regulation of viral transcription	GO:0046782	1	1	0.0899847	2.40812	1	1	0.0883512	2.42644
response to ciliary neurotrophic factor	GO:1904391	1	1	0.0899847	2.40812	1	1	0.0883512	2.42644
regulation of microglial cell activation	GO:1903978	1	1	0.0899847	2.40812	2	1	0.168908	1.73329
positive regulation of protein K63-linked ubiquitination	GO:1902523	1	1	0.0899847	2.40812	2	1	0.168908	1.73329
regulation of glycogen metabolic process	GO:0070873	1	1	0.0899847	2.40812	0	0	1	#VALUE!
fever generation	GO:0001660	1	1	0.0899847	2.40812	1	0	1	#NUM!
neuron projection organization	GO:0106027	1	1	0.0899847	2.40812	1	1	0.0883512	2.42644
muscle cell proliferation	GO:0033002	1	1	0.0899847	2.40812	1	1	0.0883512	2.42644
rhythmic behavior	GO:0007622	1	1	0.0899847	2.40812	1	1	0.0883512	2.42644
glucose mediated signaling pathway	GO:0010255	1	1	0.0899847	2.40812	1	0	1	#NUM!
positive regulation of protein K63-linked deubiquitination	GO:1903006	1	1	0.0899847	2.40812	1	1	0.0883512	2.42644
negative regulation of mitochondrial calcium ion concentration	GO:0051562	1	1	0.0899847	2.40812	2	2	0.00779459	2.42644
epicardium morphogenesis	GO:1905223	1	1	0.0899847	2.40812	1	1	0.0883512	2.42644
positive regulation of telomeric DNA binding	GO:1904744	1	1	0.0899847	2.40812	1	0	1	#NUM!
response to ammonium ion	GO:0060359	1	1	0.0899847	2.40812	1	1	0.0883512	2.42644
immune system development	GO:0002520	1	1	0.0899847	2.40812	1	1	0.0883512	2.42644
asparagine transport	GO:0006867	1	1	0.0899847	2.40812	1	0	1	#NUM!
protein-containing complex assembly involved in synapse maturation	GO:0090126	1	1	0.0899847	2.40812	1	1	0.0883512	2.42644
positive regulation of DNA strand elongation	GO:0060383	1	1	0.0899847	2.40812	1	1	0.0883512	2.42644
positive regulation of telomerase catalytic core complex assembly	GO:1904884	1	1	0.0899847	2.40812	1	1	0.0883512	2.42644
cellular response to anisomycin	GO:0072740	1	1	0.0899847	2.40812	1	1	0.0883512	2.42644
negative regulation of DNA recombination at telomere	GO:0048239	1	1	0.0899847	2.40812	1	1	0.0883512	2.42644
positive regulation of histone ubiquitination	GO:0033184	1	1	0.0899847	2.40812	1	1	0.0883512	2.42644
negative regulation of store-operated calcium channel activity	GO:1901340	1	1	0.0899847	2.40812	1	1	0.0883512	2.42644
regulation of cell fate specification	GO:0042659	1	1	0.0899847	2.40812	1	1	0.0883512	2.42644
metanephric mesenchymal cell migration	GO:0035789	1	1	0.0899847	2.40812	1	1	0.0883512	2.42644
response to singlet oxygen	GO:0000304	1	1	0.0899847	2.40812	1	1	0.0883512	2.42644
membrane tubulation	GO:0097749	1	1	0.0899847	2.40812	1	1	0.0883512	2.42644
regulation of cell activation	GO:0050865	1	1	0.0899847	2.40812	1	1	0.0883512	2.42644
vesicle targeting, trans-Golgi to periciliary membrane compartment	GO:0097712	1	1	0.0899847	2.40812	1	1	0.0883512	2.42644
acetaldehyde metabolic process	GO:0006117	1	1	0.0899847	2.40812	1	1	0.0883512	2.42644
rhombomere 3 formation	GO:0021660	1	1	0.0899847	2.40812	1	1	0.0883512	2.42644
regulation of neutrophil migration	GO:1902622	1	1	0.0899847	2.40812	2	1	0.168908	1.73329
protein insertion into ER membrane	GO:0045048	1	1	0.0899847	2.40812	1	1	0.0883512	2.42644
retinal rod cell apoptotic process	GO:0097473	1	1	0.0899847	2.40812	1	1	0.0883512	2.42644
cellular response to glycine	GO:1905430	1	1	0.0899847	2.40812	1	1	0.0883512	2.42644
nuclear polyadenylation-dependent snoRNA catabolic process	GO:0071036	1	1	0.0899847	2.40812	1	1	0.0883512	2.42644
apoptotic process in bone marrow cell	GO:0071839	1	1	0.0899847	2.40812	1	1	0.0883512	2.42644
substrate localization to autophagosome	GO:0061753	1	1	0.0899847	2.40812	1	1	0.0883512	2.42644
L-lysine catabolic process to acetyl-CoA via saccharopine	GO:0033512	1	1	0.0899847	2.40812	1	1	0.0883512	2.42644
negative regulation of keratinocyte migration	GO:0051548	1	1	0.0899847	2.40812	1	0	1	#NUM!
metanephric glomerular mesangial cell development	GO:0072255	1	1	0.0899847	2.40812	1	1	0.0883512	2.42644
cytosine metabolic process	GO:0019858	1	1	0.0899847	2.40812	1	1	0.0883512	2.42644
negative regulation of T cell cytokine production	GO:0002725	1	1	0.0899847	2.40812	1	1	0.0883512	2.42644
regulation of glutamate receptor signaling pathway	GO:1900449	1	1	0.0899847	2.40812	1	1	0.0883512	2.42644
histidine transport	GO:0015817	1	1	0.0899847	2.40812	1	0	1	#NUM!
regulation of lactation	GO:1903487	1	1	0.0899847	2.40812	1	0	1	#NUM!
negative regulation of histone H4 acetylation	GO:0090241	1	1	0.0899847	2.40812	1	1	0.0883512	2.42644
acetyl-CoA biosynthetic process	GO:0006085	1	1	0.0899847	2.40812	1	1	0.0883512	2.42644
response to rapamycin	GO:1901355	1	1	0.0899847	2.40812	1	1	0.0883512	2.42644
cuticle development	GO:0042335	1	1	0.0899847	2.40812	0	0	1	#VALUE!
cartilage development involved in endochondral bone morphogenesis	GO:0060351	1	1	0.0899847	2.40812	1	0	1	#NUM!
blood vessel endothelial cell proliferation involved in sprouting angiogenesis	GO:0002043	1	1	0.0899847	2.40812	1	1	0.0883512	2.42644
granulocyte macrophage colony-stimulating factor biosynthetic process	GO:0042253	1	1	0.0899847	2.40812	1	1	0.0883512	2.42644
spindle localization	GO:0051653	1	1	0.0899847	2.40812	1	1	0.0883512	2.42644
suppression by virus of host cysteine-type endopeptidase activity involved in apoptotic process	GO:0039650	1	1	0.0899847	2.40812	1	1	0.0883512	2.42644
extracellular structure organization	GO:0043062	1	1	0.0899847	2.40812	1	1	0.0883512	2.42644
negative regulation of nuclear receptor transcription coactivator activity	GO:2000326	1	1	0.0899847	2.40812	1	1	0.0883512	2.42644
peptidyl-lysine crotonylation	GO:0140066	1	1	0.0899847	2.40812	1	1	0.0883512	2.42644
regulation of calcium ion import across plasma membrane	GO:1905664	1	1	0.0899847	2.40812	1	1	0.0883512	2.42644
prostaglandin catabolic process	GO:1905344	1	1	0.0899847	2.40812	1	1	0.0883512	2.42644
hormone catabolic process	GO:0042447	1	1	0.0899847	2.40812	1	1	0.0883512	2.42644
negative regulation of protein polyubiquitination	GO:1902915	1	1	0.0899847	2.40812	1	1	0.0883512	2.42644
negative regulation of fatty acid beta-oxidation	GO:0031999	1	1	0.0899847	2.40812	1	1	0.0883512	2.42644
rhombomere 6 development	GO:0021572	1	1	0.0899847	2.40812	1	1	0.0883512	2.42644
response to nerve growth factor	GO:1990089	1	1	0.0899847	2.40812	1	1	0.0883512	2.42644
negative regulation of glycine import across plasma membrane	GO:1900924	1	1	0.0899847	2.40812	1	1	0.0883512	2.42644
protein side chain deglutamylation	GO:0035610	1	1	0.0899847	2.40812	1	1	0.0883512	2.42644
ovarian cumulus expansion	GO:0001550	1	1	0.0899847	2.40812	1	1	0.0883512	2.42644
peptidyl-lysine hydroxylation to 5-hydroxy-L-lysine	GO:0018395	1	1	0.0899847	2.40812	1	1	0.0883512	2.42644
positive regulation of coagulation	GO:0050820	1	1	0.0899847	2.40812	1	1	0.0883512	2.42644
endocrine signaling	GO:0038002	1	1	0.0899847	2.40812	1	1	0.0883512	2.42644
regulation of D-erythro-sphingosine kinase activity	GO:1900022	1	1	0.0899847	2.40812	1	1	0.0883512	2.42644
positive regulation of adenylate cyclase-inhibiting dopamine receptor signaling pathway	GO:1904992	1	1	0.0899847	2.40812	1	1	0.0883512	2.42644
regulation of hemopoiesis	GO:1903706	1	1	0.0899847	2.40812	1	1	0.0883512	2.42644
polyprenol catabolic process	GO:0016095	1	1	0.0899847	2.40812	1	1	0.0883512	2.42644
renal tubule development	GO:0061326	1	1	0.0899847	2.40812	1	1	0.0883512	2.42644
negative regulation of lipid binding	GO:1900131	1	1	0.0899847	2.40812	1	1	0.0883512	2.42644
regulation of membrane repolarization during atrial cardiac muscle cell action potential	GO:1905000	1	1	0.0899847	2.40812	1	0	1	#NUM!
positive regulation of serotonin secretion	GO:0014064	1	1	0.0899847	2.40812	1	1	0.0883512	2.42644
liver morphogenesis	GO:0072576	1	1	0.0899847	2.40812	1	1	0.0883512	2.42644
positive regulation of RNA polymerase II regulatory region sequence-specific DNA binding	GO:1905636	1	1	0.0899847	2.40812	1	1	0.0883512	2.42644
cellular response to endothelin	GO:1990859	1	1	0.0899847	2.40812	1	1	0.0883512	2.42644
response to sodium phosphate	GO:1904383	1	1	0.0899847	2.40812	1	1	0.0883512	2.42644
cellular response to vitamin B1	GO:0071301	1	1	0.0899847	2.40812	1	1	0.0883512	2.42644
metanephric glomerular mesangial cell proliferation involved in metanephros development	GO:0072262	1	1	0.0899847	2.40812	1	1	0.0883512	2.42644
chemotaxis to arachidonic acid	GO:0034670	1	1	0.0899847	2.40812	1	1	0.0883512	2.42644
positive regulation of cell proliferation involved in heart valve morphogenesis	GO:0003251	1	1	0.0899847	2.40812	1	1	0.0883512	2.42644
regulation of skeletal muscle tissue development	GO:0048641	1	1	0.0899847	2.40812	1	1	0.0883512	2.42644
positive regulation of muscle hyperplasia	GO:0014739	1	1	0.0899847	2.40812	1	1	0.0883512	2.42644
negative regulation of DNA ligase activity	GO:1904876	1	1	0.0899847	2.40812	1	1	0.0883512	2.42644
epithelial cell apoptotic process	GO:1904019	1	1	0.0899847	2.40812	1	1	0.0883512	2.42644
protein secretion by platelet	GO:0070560	1	1	0.0899847	2.40812	1	1	0.0883512	2.42644
production of molecular mediator involved in inflammatory response	GO:0002532	1	1	0.0899847	2.40812	1	1	0.0883512	2.42644
positive regulation of actin filament binding	GO:1904531	1	1	0.0899847	2.40812	1	1	0.0883512	2.42644
positive regulation of protein depolymerization	GO:1901881	1	1	0.0899847	2.40812	0	0	1	#VALUE!
positive regulation of protein maturation	GO:1903319	1	1	0.0899847	2.40812	1	1	0.0883512	2.42644
glucuronoside catabolic process	GO:0019391	1	1	0.0899847	2.40812	1	1	0.0883512	2.42644
negative regulation of phospholipase activity	GO:0010519	1	1	0.0899847	2.40812	1	1	0.0883512	2.42644
positive regulation of glutamine transport	GO:2000487	1	1	0.0899847	2.40812	1	0	1	#NUM!
cell-cell adhesion involved in neuronal-glial interactions involved in cerebral cortex radial glia guided migration	GO:0021813	1	1	0.0899847	2.40812	1	1	0.0883512	2.42644
positive regulation of neuron projection regeneration	GO:0070572	1	1	0.0899847	2.40812	1	1	0.0883512	2.42644
L-cystine transport	GO:0015811	1	1	0.0899847	2.40812	1	0	1	#NUM!
nuclear polyadenylation-dependent CUT catabolic process	GO:0071039	1	1	0.0899847	2.40812	1	1	0.0883512	2.42644
development involved in symbiotic interaction	GO:0044111	1	1	0.0899847	2.40812	1	1	0.0883512	2.42644
nuclear retention of unspliced pre-mRNA at the site of transcription	GO:0071048	1	1	0.0899847	2.40812	1	1	0.0883512	2.42644
negative regulation of lung blood pressure	GO:0061767	1	1	0.0899847	2.40812	1	1	0.0883512	2.42644
negative regulation of protein oligomerization	GO:0032460	1	1	0.0899847	2.40812	2	1	0.168908	1.73329
L-alanine transport	GO:0015808	1	1	0.0899847	2.40812	1	0	1	#NUM!
sensory organ development	GO:0007423	1	1	0.0899847	2.40812	1	1	0.0883512	2.42644
negative regulation of neuromuscular junction development	GO:1904397	1	1	0.0899847	2.40812	1	1	0.0883512	2.42644
negative regulation of receptor recycling	GO:0001920	1	1	0.0899847	2.40812	1	1	0.0883512	2.42644
bone maturation	GO:0070977	1	1	0.0899847	2.40812	1	1	0.0883512	2.42644
positive regulation of selenocysteine incorporation	GO:1904571	1	1	0.0899847	2.40812	1	1	0.0883512	2.42644
negative regulation of superoxide anion generation	GO:0032929	1	1	0.0899847	2.40812	1	1	0.0883512	2.42644
biotin transport	GO:0015878	1	1	0.0899847	2.40812	1	0	1	#NUM!
negative regulation of cardiac myofibril assembly	GO:1905305	1	1	0.0899847	2.40812	1	1	0.0883512	2.42644
salivary gland cavitation	GO:0060662	1	1	0.0899847	2.40812	1	1	0.0883512	2.42644
peptidyl-lysine modification to peptidyl-hypusine	GO:0008612	1	1	0.0899847	2.40812	1	1	0.0883512	2.42644
T-helper 1 cell cytokine production	GO:0035744	1	1	0.0899847	2.40812	1	1	0.0883512	2.42644
positive regulation of aminoacyl-tRNA ligase activity	GO:1903632	1	1	0.0899847	2.40812	1	1	0.0883512	2.42644
histone H3-S10 phosphorylation	GO:0043987	1	1	0.0899847	2.40812	1	1	0.0883512	2.42644
negative regulation of transforming growth factor beta activation	GO:1901389	1	1	0.0899847	2.40812	1	1	0.0883512	2.42644
regulation of cellular ketone metabolic process	GO:0010565	1	1	0.0899847	2.40812	1	1	0.0883512	2.42644
regulation of thalamus size	GO:0090067	1	1	0.0899847	2.40812	1	1	0.0883512	2.42644
rhombomere 3 morphogenesis	GO:0021658	1	1	0.0899847	2.40812	0	0	1	#VALUE!
skeletal muscle satellite cell proliferation	GO:0014841	1	1	0.0899847	2.40812	1	1	0.0883512	2.42644
regulation of cellular component size	GO:0032535	1	1	0.0899847	2.40812	1	0	1	#NUM!
oxalate transport	GO:0019532	1	1	0.0899847	2.40812	1	1	0.0883512	2.42644
cellular response to menadione	GO:0036245	1	1	0.0899847	2.40812	1	1	0.0883512	2.42644
interferon-gamma biosynthetic process	GO:0042095	1	1	0.0899847	2.40812	1	1	0.0883512	2.42644
organelle fusion	GO:0048284	1	1	0.0899847	2.40812	1	1	0.0883512	2.42644
regulation of ER-associated ubiquitin-dependent protein catabolic process	GO:1903069	1	1	0.0899847	2.40812	1	1	0.0883512	2.42644
negative regulation of Fc-gamma receptor signaling pathway involved in phagocytosis	GO:1905450	1	1	0.0899847	2.40812	1	1	0.0883512	2.42644
protein targeting to vacuole involved in autophagy	GO:0071211	1	1	0.0899847	2.40812	1	1	0.0883512	2.42644
inositol phosphorylation	GO:0052746	1	1	0.0899847	2.40812	1	1	0.0883512	2.42644
meiotic DNA double-strand break processing	GO:0000706	1	1	0.0899847	2.40812	1	1	0.0883512	2.42644
detection of muscle stretch	GO:0035995	1	1	0.0899847	2.40812	1	1	0.0883512	2.42644
flavin adenine dinucleotide catabolic process	GO:0072389	1	1	0.0899847	2.40812	1	1	0.0883512	2.42644
chemokine biosynthetic process	GO:0042033	1	1	0.0899847	2.40812	1	1	0.0883512	2.42644
endocytic iron import into cell	GO:0140298	1	1	0.0899847	2.40812	1	1	0.0883512	2.42644
positive regulation of T-helper 1 cell cytokine production	GO:2000556	1	1	0.0899847	2.40812	1	1	0.0883512	2.42644
negative regulation of establishment of protein localization to telomere	GO:1904850	1	1	0.0899847	2.40812	1	1	0.0883512	2.42644
regulation of mRNA polyadenylation	GO:1900363	1	1	0.0899847	2.40812	1	1	0.0883512	2.42644
pre-B cell allelic exclusion	GO:0002331	1	1	0.0899847	2.40812	1	1	0.0883512	2.42644
positive regulation of chromatin silencing	GO:0031937	1	1	0.0899847	2.40812	0	0	1	#VALUE!
regulation of hair follicle development	GO:0051797	1	1	0.0899847	2.40812	1	1	0.0883512	2.42644
negative regulation of protein kinase activity by protein phosphorylation	GO:0100002	1	1	0.0899847	2.40812	1	1	0.0883512	2.42644
negative regulation of actin filament binding	GO:1904530	1	1	0.0899847	2.40812	1	1	0.0883512	2.42644
mesodermal cell fate commitment	GO:0001710	1	1	0.0899847	2.40812	1	1	0.0883512	2.42644
positive regulation of anterograde axonal transport of mitochondrion	GO:0061881	1	1	0.0899847	2.40812	1	1	0.0883512	2.42644
trans-synaptic signaling by endocannabinoid	GO:0099542	1	1	0.0899847	2.40812	1	1	0.0883512	2.42644
regulation of production of siRNA involved in RNA interference	GO:0090065	1	1	0.0899847	2.40812	1	1	0.0883512	2.42644
adenylate cyclase-inhibiting dopamine receptor signaling pathway	GO:0007195	1	1	0.0899847	2.40812	1	0	1	#NUM!
tryptophanyl-tRNA aminoacylation	GO:0006436	1	1	0.0899847	2.40812	1	1	0.0883512	2.42644
fibroblast apoptotic process	GO:0044346	1	1	0.0899847	2.40812	2	1	0.168908	1.73329
positive regulation of nucleocytoplasmic transport	GO:0046824	1	1	0.0899847	2.40812	1	1	0.0883512	2.42644
intrinsic apoptotic signaling pathway in response to nitrosative stress	GO:1990442	1	1	0.0899847	2.40812	1	1	0.0883512	2.42644
negative regulation of anion channel activity	GO:0010360	1	1	0.0899847	2.40812	1	1	0.0883512	2.42644
interleukin-8 secretion	GO:0072606	1	1	0.0899847	2.40812	1	1	0.0883512	2.42644
positive regulation of macrophage tolerance induction	GO:0010933	1	1	0.0899847	2.40812	1	1	0.0883512	2.42644
positive regulation of nodal signaling pathway involved in determination of lateral mesoderm left/right asymmetry	GO:1900224	1	1	0.0899847	2.40812	1	1	0.0883512	2.42644
negative regulation of renin secretion into blood stream	GO:1900134	1	1	0.0899847	2.40812	1	1	0.0883512	2.42644
regulation of production of miRNAs involved in gene silencing by miRNA	GO:1903798	1	1	0.0899847	2.40812	1	1	0.0883512	2.42644
regulation of protein complex disassembly	GO:0043244	1	1	0.0899847	2.40812	1	1	0.0883512	2.42644
regulation of telomere capping	GO:1904353	1	1	0.0899847	2.40812	1	1	0.0883512	2.42644
signal transduction involved in mitotic G2 DNA damage checkpoint	GO:0072434	1	1	0.0899847	2.40812	1	1	0.0883512	2.42644
positive regulation by host of symbiont catalytic activity	GO:0043947	1	1	0.0899847	2.40812	1	0	1	#NUM!
negative regulation of dopaminergic neuron differentiation	GO:1904339	1	1	0.0899847	2.40812	1	1	0.0883512	2.42644
sperm entry	GO:0035037	1	1	0.0899847	2.40812	1	1	0.0883512	2.42644
positive regulation of presynaptic active zone assembly	GO:1905520	1	1	0.0899847	2.40812	1	1	0.0883512	2.42644
lactate oxidation	GO:0019516	1	1	0.0899847	2.40812	0	0	1	#VALUE!
cytoplasmic sequestering of CFTR protein	GO:0043004	1	1	0.0899847	2.40812	1	1	0.0883512	2.42644
positive regulation of chromosome organization	GO:2001252	1	1	0.0899847	2.40812	1	1	0.0883512	2.42644
calcium export from the mitochondrion	GO:0099093	1	1	0.0899847	2.40812	1	1	0.0883512	2.42644
exocytosis	GO:0006887	55	9	0.0906322	0.598007	54	11	0.00666167	0.835347
cerebral cortex development	GO:0021987	41	7	0.0914418	0.640454	43	4	0.789179	0.0515303
cellular protein modification process	GO:0006464	56	9	0.0934752	0.579989	55	10	0.0267226	0.721688
positive regulation of intrinsic apoptotic signaling pathway in response to DNA damage	GO:1902231	6	2	0.095054	1.3095	6	2	0.0920456	1.32782
positive regulation of histone phosphorylation	GO:0033129	6	2	0.095054	1.3095	6	3	0.0112014	1.73329
bone marrow development	GO:0048539	6	2	0.095054	1.3095	5	1	0.37038	0.816998
positive regulation of calcium ion import	GO:0090280	6	2	0.095054	1.3095	6	3	0.0112014	1.73329
protein deneddylation	GO:0000338	6	2	0.095054	1.3095	7	2	0.121533	1.17367
biosynthetic process	GO:0009058	6	2	0.095054	1.3095	6	2	0.0920456	1.32782
miRNA loading onto RISC involved in gene silencing by miRNA	GO:0035280	6	2	0.095054	1.3095	6	1	0.426047	0.634677
segment specification	GO:0007379	6	2	0.095054	1.3095	5	2	0.0650975	1.51015
positive regulation of chemokine secretion	GO:0090197	6	2	0.095054	1.3095	6	2	0.0920456	1.32782
interleukin-9-mediated signaling pathway	GO:0038113	6	2	0.095054	1.3095	7	2	0.121533	1.17367
negative regulation of dendritic spine morphogenesis	GO:0061002	6	2	0.095054	1.3095	6	1	0.426047	0.634677
mesendoderm development	GO:0048382	6	2	0.095054	1.3095	5	2	0.0650975	1.51015
response to transforming growth factor beta	GO:0071559	6	2	0.095054	1.3095	6	1	0.426047	0.634677
death-inducing signaling complex assembly	GO:0071550	6	2	0.095054	1.3095	6	2	0.0920456	1.32782
cellular response to electrical stimulus	GO:0071257	6	2	0.095054	1.3095	6	1	0.426047	0.634677
positive regulation of ossification	GO:0045778	6	2	0.095054	1.3095	6	2	0.0920456	1.32782
cellular response to osmotic stress	GO:0071470	6	2	0.095054	1.3095	4	1	0.309323	1.04014
positive regulation of cytosolic calcium ion concentration involved in phospholipase C-activating G protein-coupled signaling pathway	GO:0051482	6	2	0.095054	1.3095	6	2	0.0920456	1.32782
negative regulation of innate immune response	GO:0045824	6	2	0.095054	1.3095	6	2	0.0920456	1.32782
cellular response to oxygen-glucose deprivation	GO:0090650	6	2	0.095054	1.3095	6	2	0.0920456	1.32782
nuclear polyadenylation-dependent rRNA catabolic process	GO:0071035	6	2	0.095054	1.3095	6	1	0.426047	0.634677
positive regulation of myoblast fusion	GO:1901741	6	2	0.095054	1.3095	6	3	0.0112014	1.73329
cellular response to granulocyte macrophage colony-stimulating factor stimulus	GO:0097011	6	2	0.095054	1.3095	7	2	0.121533	1.17367
nuclear polyadenylation-dependent tRNA catabolic process	GO:0071038	6	2	0.095054	1.3095	6	1	0.426047	0.634677
ribosomal small subunit export from nucleus	GO:0000056	6	2	0.095054	1.3095	5	2	0.0650975	1.51015
cerebellar Purkinje cell differentiation	GO:0021702	6	2	0.095054	1.3095	6	2	0.0920456	1.32782
DNA damage induced protein phosphorylation	GO:0006975	6	2	0.095054	1.3095	6	3	0.0112014	1.73329
regulation of necroptotic process	GO:0060544	6	2	0.095054	1.3095	6	2	0.0920456	1.32782
response to interferon-beta	GO:0035456	6	2	0.095054	1.3095	6	3	0.0112014	1.73329
RNA secondary structure unwinding	GO:0010501	6	2	0.095054	1.3095	6	1	0.426047	0.634677
pre-replicative complex assembly involved in nuclear cell cycle DNA replication	GO:0006267	6	2	0.095054	1.3095	7	0	1	#NUM!
positive regulation of transcription by RNA polymerase I	GO:0045943	6	2	0.095054	1.3095	6	2	0.0920456	1.32782
dendritic spine maintenance	GO:0097062	6	2	0.095054	1.3095	6	1	0.426047	0.634677
positive regulation of glucose metabolic process	GO:0010907	6	2	0.095054	1.3095	6	2	0.0920456	1.32782
peptidyl-arginine methylation, to asymmetrical-dimethyl arginine	GO:0019919	6	2	0.095054	1.3095	6	2	0.0920456	1.32782
phagocytosis, recognition	GO:0006910	6	2	0.095054	1.3095	6	2	0.0920456	1.32782
modulation by virus of host process	GO:0019054	6	2	0.095054	1.3095	6	2	0.0920456	1.32782
aspartate metabolic process	GO:0006531	6	2	0.095054	1.3095	6	2	0.0920456	1.32782
positive regulation of vasoconstriction	GO:0045907	6	2	0.095054	1.3095	6	2	0.0920456	1.32782
nodal signaling pathway	GO:0038092	6	2	0.095054	1.3095	5	2	0.0650975	1.51015
resolution of meiotic recombination intermediates	GO:0000712	6	2	0.095054	1.3095	6	2	0.0920456	1.32782
androgen metabolic process	GO:0008209	6	2	0.095054	1.3095	5	1	0.37038	0.816998
response to cholesterol	GO:0070723	6	2	0.095054	1.3095	6	2	0.0920456	1.32782
regulation of clathrin-dependent endocytosis	GO:2000369	6	2	0.095054	1.3095	6	2	0.0920456	1.32782
cytoplasmic sequestering of protein	GO:0051220	6	2	0.095054	1.3095	6	1	0.426047	0.634677
regulation of fibroblast migration	GO:0010762	6	2	0.095054	1.3095	6	2	0.0920456	1.32782
neural precursor cell proliferation	GO:0061351	6	2	0.095054	1.3095	6	1	0.426047	0.634677
response to amyloid-beta	GO:1904645	6	2	0.095054	1.3095	6	2	0.0920456	1.32782
response to muramyl dipeptide	GO:0032495	6	2	0.095054	1.3095	6	2	0.0920456	1.32782
aorta morphogenesis	GO:0035909	6	2	0.095054	1.3095	5	1	0.37038	0.816998
negative regulation of cell motility	GO:2000146	6	2	0.095054	1.3095	6	2	0.0920456	1.32782
peptidyl-serine autophosphorylation	GO:0036289	6	2	0.095054	1.3095	6	2	0.0920456	1.32782
macrophage derived foam cell differentiation	GO:0010742	6	2	0.095054	1.3095	6	2	0.0920456	1.32782
regulation of Ras protein signal transduction	GO:0046578	6	2	0.095054	1.3095	6	1	0.426047	0.634677
regulation of dendritic spine development	GO:0060998	6	2	0.095054	1.3095	6	2	0.0920456	1.32782
positive regulation of monocyte chemotaxis	GO:0090026	6	2	0.095054	1.3095	6	2	0.0920456	1.32782
t-circle formation	GO:0090656	6	2	0.095054	1.3095	6	2	0.0920456	1.32782
white fat cell differentiation	GO:0050872	6	2	0.095054	1.3095	6	2	0.0920456	1.32782
positive regulation of cell growth involved in cardiac muscle cell development	GO:0061051	6	2	0.095054	1.3095	6	2	0.0920456	1.32782
chaperone-mediated autophagy	GO:0061684	6	2	0.095054	1.3095	6	2	0.0920456	1.32782
vocal learning	GO:0042297	6	2	0.095054	1.3095	6	2	0.0920456	1.32782
engulfment of apoptotic cell	GO:0043652	6	2	0.095054	1.3095	6	2	0.0920456	1.32782
posttranslational protein targeting to endoplasmic reticulum membrane	GO:0006620	6	2	0.095054	1.3095	6	2	0.0920456	1.32782
viral transcription	GO:0019083	92	13	0.0960388	0.451277	92	12	0.191075	0.389554
cellular response to insulin stimulus	GO:0032869	57	9	0.096866	0.562289	56	8	0.152917	0.480526
negative regulation of cysteine-type endopeptidase activity involved in apoptotic process	GO:0043154	42	7	0.0974592	0.616356	39	7	0.0788345	0.708785
lysosome localization	GO:0032418	20	4	0.0990029	0.798678	20	4	0.0939645	0.816998
establishment of mitotic spindle orientation	GO:0000132	20	4	0.0990029	0.798678	20	4	0.0939645	0.816998
protein processing	GO:0016485	20	4	0.0990029	0.798678	21	4	0.108365	0.768208
ovarian follicle development	GO:0001541	20	4	0.0990029	0.798678	20	5	0.0268529	1.04014
extrinsic apoptotic signaling pathway via death domain receptors	GO:0008625	20	4	0.0990029	0.798678	20	4	0.0939645	0.816998
cellular response to DNA damage stimulus	GO:0006974	166	21	0.0994579	0.340651	166	20	0.164003	0.310181
response to estradiol	GO:0032355	58	9	0.100794	0.544897	53	7	0.228821	0.402054
cellular response to growth factor stimulus	GO:0071363	28	5	0.101389	0.685349	28	5	0.095465	0.703669
negative regulation of extrinsic apoptotic signaling pathway	GO:2001237	28	5	0.101389	0.685349	28	7	0.0092793	1.04014
integrin-mediated signaling pathway	GO:0007229	43	7	0.104137	0.592826	43	8	0.0508056	0.744677
intrinsic apoptotic signaling pathway by p53 class mediator	GO:0072332	13	3	0.105146	0.941779	13	3	0.100764	0.960099
clathrin coat assembly	GO:0048268	13	3	0.105146	0.941779	13	2	0.321062	0.554634
execution phase of apoptosis	GO:0097194	13	3	0.105146	0.941779	13	3	0.100764	0.960099
keratinization	GO:0031424	13	3	0.105146	0.941779	14	2	0.354539	0.480526
regulation of innate immune response	GO:0045088	13	3	0.105146	0.941779	13	3	0.100764	0.960099
positive regulation of defense response to virus by host	GO:0002230	13	3	0.105146	0.941779	14	2	0.354539	0.480526
regulation of catalytic activity	GO:0050790	13	3	0.105146	0.941779	12	3	0.0827287	1.04014
positive regulation of oligodendrocyte differentiation	GO:0048714	13	3	0.105146	0.941779	12	3	0.0827287	1.04014
regulation of signal transduction	GO:0009966	13	3	0.105146	0.941779	12	2	0.28717	0.634677
microtubule nucleation	GO:0007020	13	3	0.105146	0.941779	13	3	0.100764	0.960099
response to muscle activity	GO:0014850	13	3	0.105146	0.941779	13	3	0.100764	0.960099
positive regulation of protein ubiquitination	GO:0031398	59	9	0.105247	0.527803	59	9	0.100738	0.546123
actin cytoskeleton organization	GO:0030036	95	13	0.105994	0.419188	92	11	0.267869	0.302543
cell population proliferation	GO:0008283	121	16	0.107956	0.384914	115	15	0.132501	0.389554
mitochondrial electron transport, NADH to ubiquinone	GO:0006120	31	0	0.108218	#NUM!	31	0	0.107344	#NUM!
in utero embryonic development	GO:0001701	100	14	0.109379	0.442003	97	14	0.0680832	0.490782
histone H3 acetylation	GO:0043966	32	0	0.111131	#NUM!	32	1	0.359159	-1.0393
fibroblast growth factor receptor signaling pathway	GO:0008543	44	7	0.111456	0.569836	44	6	0.278097	0.434006
positive regulation of cell division	GO:0051781	21	4	0.114035	0.749888	21	3	0.425034	0.480526
phosphatidylinositol 3-kinase signaling	GO:0014065	21	4	0.114035	0.749888	20	7	0.00113165	1.37661
platelet-derived growth factor receptor signaling pathway	GO:0048008	21	4	0.114035	0.749888	21	4	0.108365	0.768208
actin filament polymerization	GO:0030041	21	4	0.114035	0.749888	21	4	0.108365	0.768208
positive regulation of axon extension	GO:0045773	21	4	0.114035	0.749888	21	4	0.108365	0.768208
peptidyl-tyrosine autophosphorylation	GO:0038083	21	4	0.114035	0.749888	23	5	0.0468388	0.90038
positive regulation of vascular smooth muscle cell proliferation	GO:1904707	21	4	0.114035	0.749888	21	4	0.108365	0.768208
negative regulation of neuron differentiation	GO:0045665	33	6	0.115092	0.703368	31	4	0.347892	0.378743
negative regulation of gene expression	GO:0010629	103	14	0.115538	0.412444	103	12	0.293773	0.276614
cell-cell signaling	GO:0007267	61	9	0.115685	0.494467	61	5	1	-0.0749999
lung development	GO:0030324	45	7	0.119395	0.547364	42	9	0.00972563	0.885991
mitotic cytokinesis	GO:0000281	34	6	0.120059	0.673515	34	5	0.219641	0.509513
snRNA transcription by RNA polymerase II	GO:0042795	46	1	0.122397	-1.42053	47	1	0.122713	-1.42371
negative regulation of release of cytochrome c from mitochondria	GO:0090201	14	3	0.125281	0.867671	14	3	0.120201	0.885991
response to lipid	GO:0033993	14	3	0.125281	0.867671	14	3	0.120201	0.885991
vesicle docking	GO:0048278	14	3	0.125281	0.867671	14	3	0.120201	0.885991
positive regulation of multicellular organism growth	GO:0040018	14	3	0.125281	0.867671	14	1	1	-0.212621
response to cocaine	GO:0042220	14	3	0.125281	0.867671	14	3	0.120201	0.885991
negative regulation of apoptotic signaling pathway	GO:2001234	14	3	0.125281	0.867671	14	3	0.120201	0.885991
negative regulation of myeloid cell differentiation	GO:0045638	14	3	0.125281	0.867671	15	3	0.14088	0.816998
low-density lipoprotein particle clearance	GO:0034383	14	3	0.125281	0.867671	13	2	0.321062	0.554634
negative regulation of endothelial cell proliferation	GO:0001937	14	3	0.125281	0.867671	14	3	0.120201	0.885991
negative regulation of epithelial to mesenchymal transition	GO:0010719	14	3	0.125281	0.867671	14	1	1	-0.212621
regulation of focal adhesion assembly	GO:0051893	14	3	0.125281	0.867671	14	3	0.120201	0.885991
cellular protein-containing complex assembly	GO:0034622	14	3	0.125281	0.867671	14	3	0.120201	0.885991
regulation of protein catabolic process	GO:0042176	14	3	0.125281	0.867671	14	3	0.120201	0.885991
relaxation of cardiac muscle	GO:0055119	7	2	0.12537	1.15535	7	2	0.121533	1.17367
mammary gland epithelial cell differentiation	GO:0060644	7	2	0.12537	1.15535	8	2	0.152902	1.04014
positive regulation of cell-cell adhesion	GO:0022409	7	2	0.12537	1.15535	7	2	0.121533	1.17367
negative regulation of chondrocyte differentiation	GO:0032331	7	2	0.12537	1.15535	6	2	0.0920456	1.32782
microtubule anchoring at centrosome	GO:0034454	7	2	0.12537	1.15535	7	2	0.121533	1.17367
cellular response to nitrogen starvation	GO:0006995	7	2	0.12537	1.15535	7	2	0.121533	1.17367
histone phosphorylation	GO:0016572	7	2	0.12537	1.15535	7	2	0.121533	1.17367
interleukin-35-mediated signaling pathway	GO:0070757	7	2	0.12537	1.15535	7	2	0.121533	1.17367
negative regulation of glucose import	GO:0046325	7	2	0.12537	1.15535	7	2	0.121533	1.17367
growth hormone receptor signaling pathway	GO:0060396	7	2	0.12537	1.15535	7	3	0.0183274	1.57914
regulation of Rac protein signal transduction	GO:0035020	7	2	0.12537	1.15535	7	2	0.121533	1.17367
positive regulation of pseudopodium assembly	GO:0031274	7	2	0.12537	1.15535	6	2	0.0920456	1.32782
interleukin-27-mediated signaling pathway	GO:0070106	7	2	0.12537	1.15535	7	2	0.121533	1.17367
negative regulation of TORC1 signaling	GO:1904262	7	2	0.12537	1.15535	7	3	0.0183274	1.57914
peptide cross-linking	GO:0018149	7	2	0.12537	1.15535	7	2	0.121533	1.17367
regulation of smooth muscle cell proliferation	GO:0048660	7	2	0.12537	1.15535	7	2	0.121533	1.17367
response to growth hormone	GO:0060416	7	2	0.12537	1.15535	7	1	0.476799	0.480526
negative regulation of long-term synaptic potentiation	GO:1900272	7	2	0.12537	1.15535	7	2	0.121533	1.17367
Arp2/3 complex-mediated actin nucleation	GO:0034314	7	2	0.12537	1.15535	7	2	0.121533	1.17367
positive regulation of isotype switching	GO:0045830	7	2	0.12537	1.15535	7	3	0.0183274	1.57914
viral RNA genome replication	GO:0039694	7	2	0.12537	1.15535	7	2	0.121533	1.17367
atrioventricular valve morphogenesis	GO:0003181	7	2	0.12537	1.15535	7	2	0.121533	1.17367
glutamate metabolic process	GO:0006536	7	2	0.12537	1.15535	7	2	0.121533	1.17367
epithelial structure maintenance	GO:0010669	7	2	0.12537	1.15535	7	2	0.121533	1.17367
regulation of glycogen biosynthetic process	GO:0005979	7	2	0.12537	1.15535	7	2	0.121533	1.17367
progesterone receptor signaling pathway	GO:0050847	7	2	0.12537	1.15535	7	2	0.121533	1.17367
negative regulation of cardiac muscle hypertrophy	GO:0010614	7	2	0.12537	1.15535	7	2	0.121533	1.17367
negative regulation of proteasomal protein catabolic process	GO:1901799	7	2	0.12537	1.15535	7	2	0.121533	1.17367
regulation of response to DNA damage stimulus	GO:2001020	7	2	0.12537	1.15535	7	2	0.121533	1.17367
protein targeting to lysosome	GO:0006622	7	2	0.12537	1.15535	7	2	0.121533	1.17367
exogenous drug catabolic process	GO:0042738	7	2	0.12537	1.15535	8	2	0.152902	1.04014
cell fate specification	GO:0001708	7	2	0.12537	1.15535	7	2	0.121533	1.17367
protein targeting to ER	GO:0045047	7	2	0.12537	1.15535	6	1	0.426047	0.634677
lens fiber cell differentiation	GO:0070306	7	2	0.12537	1.15535	7	2	0.121533	1.17367
negative regulation of cardiac muscle cell proliferation	GO:0060044	7	2	0.12537	1.15535	7	1	0.476799	0.480526
regulation of attachment of spindle microtubules to kinetochore	GO:0051988	7	2	0.12537	1.15535	7	2	0.121533	1.17367
regulation of insulin receptor signaling pathway	GO:0046626	7	2	0.12537	1.15535	7	2	0.121533	1.17367
ribosomal large subunit export from nucleus	GO:0000055	7	2	0.12537	1.15535	7	2	0.121533	1.17367
positive regulation of T cell migration	GO:2000406	7	2	0.12537	1.15535	7	2	0.121533	1.17367
keratinocyte development	GO:0003334	7	2	0.12537	1.15535	7	1	0.476799	0.480526
homotypic cell-cell adhesion	GO:0034109	7	2	0.12537	1.15535	7	2	0.121533	1.17367
negative regulation of protein localization to nucleus	GO:1900181	7	2	0.12537	1.15535	7	2	0.121533	1.17367
exonucleolytic trimming to generate mature 3'-end of 5.8S rRNA from tricistronic rRNA transcript (SSU-rRNA, 5.8S rRNA, LSU-rRNA)	GO:0000467	7	2	0.12537	1.15535	7	1	0.476799	0.480526
negative regulation of organ growth	GO:0046621	7	2	0.12537	1.15535	8	1	0.52307	0.346994
amyloid fibril formation	GO:1990000	7	2	0.12537	1.15535	7	2	0.121533	1.17367
negative regulation of phosphatidylinositol 3-kinase signaling	GO:0014067	7	2	0.12537	1.15535	7	1	0.476799	0.480526
ER overload response	GO:0006983	7	2	0.12537	1.15535	7	2	0.121533	1.17367
3'-UTR-mediated mRNA destabilization	GO:0061158	7	2	0.12537	1.15535	7	2	0.121533	1.17367
microvillus assembly	GO:0030033	7	2	0.12537	1.15535	7	2	0.121533	1.17367
positive regulation of methylation-dependent chromatin silencing	GO:0090309	7	2	0.12537	1.15535	7	2	0.121533	1.17367
astral microtubule organization	GO:0030953	7	2	0.12537	1.15535	7	1	0.476799	0.480526
positive regulation of fibroblast proliferation	GO:0048146	35	6	0.125991	0.644527	34	4	0.537764	0.28637
positive regulation of neuron apoptotic process	GO:0043525	35	6	0.125991	0.644527	34	6	0.117157	0.691835
positive regulation of osteoblast differentiation	GO:0045669	35	6	0.125991	0.644527	35	7	0.0307962	0.816998
peptidyl-tyrosine phosphorylation	GO:0018108	35	6	0.125991	0.644527	35	6	0.122389	0.662847
positive regulation of GTPase activity	GO:0043547	67	10	0.127201	0.506008	67	12	0.015287	0.70665
protein-containing complex assembly	GO:0065003	87	12	0.128376	0.427114	84	12	0.0815434	0.480526
positive regulation of erythrocyte differentiation	GO:0045648	22	4	0.130001	0.703368	22	5	0.039418	0.944831
synaptic vesicle endocytosis	GO:0048488	22	4	0.130001	0.703368	23	3	0.450923	0.389554
ventricular septum morphogenesis	GO:0060412	22	4	0.130001	0.703368	22	4	0.123687	0.721688
positive regulation of mitotic cell cycle	GO:0045931	22	4	0.130001	0.703368	22	4	0.123687	0.721688
DNA replication initiation	GO:0006270	22	4	0.130001	0.703368	23	1	0.716458	-0.709058
double-strand break repair via nonhomologous end joining	GO:0006303	36	6	0.132846	0.616356	35	7	0.0307962	0.816998
regulation of actin cytoskeleton organization	GO:0032956	36	6	0.132846	0.616356	36	5	0.244002	0.452355
tumor necrosis factor-mediated signaling pathway	GO:0033209	70	10	0.137023	0.462206	71	12	0.0313963	0.648663
chemotaxis	GO:0006935	37	6	0.140581	0.588957	36	4	0.55494	0.229211
spleen development	GO:0048536	15	3	0.146665	0.798678	13	2	0.321062	0.554634
ubiquitin-dependent protein catabolic process via the multivesicular body sorting pathway	GO:0043162	15	3	0.146665	0.798678	15	3	0.14088	0.816998
neurotrophin TRK receptor signaling pathway	GO:0048011	15	3	0.146665	0.798678	15	3	0.14088	0.816998
antigen processing and presentation	GO:0019882	15	3	0.146665	0.798678	13	1	1	-0.138513
positive regulation of cell-matrix adhesion	GO:0001954	15	3	0.146665	0.798678	15	3	0.14088	0.816998
protein homotrimerization	GO:0070207	15	3	0.146665	0.798678	16	3	0.162638	0.75246
embryonic cranial skeleton morphogenesis	GO:0048701	15	3	0.146665	0.798678	13	3	0.100764	0.960099
positive regulation of endocytosis	GO:0045807	15	3	0.146665	0.798678	14	2	0.354539	0.480526
neural tube development	GO:0021915	15	3	0.146665	0.798678	14	3	0.120201	0.885991
brain morphogenesis	GO:0048854	15	3	0.146665	0.798678	14	2	0.354539	0.480526
cell junction assembly	GO:0034329	15	3	0.146665	0.798678	14	2	0.354539	0.480526
positive regulation of apoptotic signaling pathway	GO:2001235	15	3	0.146665	0.798678	15	4	0.0374862	1.10468
iron ion homeostasis	GO:0055072	15	3	0.146665	0.798678	16	2	0.646784	0.346994
megakaryocyte development	GO:0035855	15	3	0.146665	0.798678	15	3	0.14088	0.816998
positive regulation of protein complex assembly	GO:0031334	15	3	0.146665	0.798678	14	3	0.120201	0.885991
dendrite morphogenesis	GO:0048813	23	4	0.146828	0.658916	23	4	0.139865	0.677236
regulation of endocytosis	GO:0030100	23	4	0.146828	0.658916	24	4	0.156832	0.634677
defense response to Gram-negative bacterium	GO:0050829	23	4	0.146828	0.658916	27	6	0.0275607	0.922359
positive regulation of intrinsic apoptotic signaling pathway	GO:2001244	23	4	0.146828	0.658916	23	4	0.139865	0.677236
protein heterooligomerization	GO:0051291	38	6	0.149153	0.562289	38	7	0.0754747	0.73476
positive regulation of neuron differentiation	GO:0045666	38	6	0.149153	0.562289	37	5	0.373896	0.424956
post-embryonic development	GO:0009791	38	6	0.149153	0.562289	35	6	0.122389	0.662847
cell migration	GO:0016477	123	16	0.149411	0.36852	123	16	0.107589	0.38684
protein polyubiquitination	GO:0000209	191	23	0.156629	0.291337	191	24	0.0702105	0.352216
negative regulation of calcineurin-NFAT signaling cascade	GO:0070885	8	2	0.157562	1.02182	9	3	0.0384887	1.32782
low-density lipoprotein particle receptor catabolic process	GO:0032802	8	2	0.157562	1.02182	8	1	0.52307	0.346994
positive regulation of dendrite development	GO:1900006	8	2	0.157562	1.02182	8	2	0.152902	1.04014
natural killer cell mediated cytotoxicity	GO:0042267	8	2	0.157562	1.02182	8	2	0.152902	1.04014
regulation of AMPA receptor activity	GO:2000311	8	2	0.157562	1.02182	8	2	0.152902	1.04014
branching involved in mammary gland duct morphogenesis	GO:0060444	8	2	0.157562	1.02182	8	3	0.0274256	1.44561
tube formation	GO:0035148	8	2	0.157562	1.02182	8	2	0.152902	1.04014
positive regulation of neuroblast proliferation	GO:0002052	8	2	0.157562	1.02182	8	2	0.152902	1.04014
negative regulation of toll-like receptor signaling pathway	GO:0034122	8	2	0.157562	1.02182	8	2	0.152902	1.04014
negative regulation of cell size	GO:0045792	8	2	0.157562	1.02182	8	1	0.52307	0.346994
positive regulation of ruffle assembly	GO:1900029	8	2	0.157562	1.02182	8	2	0.152902	1.04014
negative regulation of protein sumoylation	GO:0033234	8	2	0.157562	1.02182	8	2	0.152902	1.04014
protein localization to microtubule	GO:0035372	8	2	0.157562	1.02182	8	2	0.152902	1.04014
semaphorin-plexin signaling pathway involved in axon guidance	GO:1902287	8	2	0.157562	1.02182	8	3	0.0274256	1.44561
regulation of type I interferon-mediated signaling pathway	GO:0060338	8	2	0.157562	1.02182	8	3	0.0274256	1.44561
cellular response to oxidised low-density lipoprotein particle stimulus	GO:0140052	8	2	0.157562	1.02182	8	2	0.152902	1.04014
protein hexamerization	GO:0034214	8	2	0.157562	1.02182	8	2	0.152902	1.04014
response to arsenic-containing substance	GO:0046685	8	2	0.157562	1.02182	7	1	0.476799	0.480526
negative regulation of substrate adhesion-dependent cell spreading	GO:1900025	8	2	0.157562	1.02182	8	2	0.152902	1.04014
L-phenylalanine catabolic process	GO:0006559	8	2	0.157562	1.02182	9	2	0.185591	0.922359
positive regulation of sprouting angiogenesis	GO:1903672	8	2	0.157562	1.02182	8	2	0.152902	1.04014
positive regulation of transcription from RNA polymerase II promoter in response to endoplasmic reticulum stress	GO:1990440	8	2	0.157562	1.02182	8	2	0.152902	1.04014
protein maturation	GO:0051604	8	2	0.157562	1.02182	9	2	0.185591	0.922359
positive regulation of protein acetylation	GO:1901985	8	2	0.157562	1.02182	8	2	0.152902	1.04014
muscle structure development	GO:0061061	8	2	0.157562	1.02182	8	2	0.152902	1.04014
intermediate filament organization	GO:0045109	8	2	0.157562	1.02182	8	1	0.52307	0.346994
positive regulation of reactive oxygen species biosynthetic process	GO:1903428	8	2	0.157562	1.02182	8	2	0.152902	1.04014
regulation of DNA-templated transcription, elongation	GO:0032784	8	2	0.157562	1.02182	8	1	0.52307	0.346994
hair follicle morphogenesis	GO:0031069	8	2	0.157562	1.02182	7	0	1	#NUM!
dendrite extension	GO:0097484	8	2	0.157562	1.02182	8	2	0.152902	1.04014
mast cell degranulation	GO:0043303	8	2	0.157562	1.02182	8	2	0.152902	1.04014
protein localization to lysosome	GO:0061462	8	2	0.157562	1.02182	8	2	0.152902	1.04014
protein import into peroxisome matrix	GO:0016558	8	2	0.157562	1.02182	8	2	0.152902	1.04014
entry of bacterium into host cell	GO:0035635	8	2	0.157562	1.02182	8	2	0.152902	1.04014
protein kinase A signaling	GO:0010737	8	2	0.157562	1.02182	8	1	0.52307	0.346994
receptor catabolic process	GO:0032801	8	2	0.157562	1.02182	8	2	0.152902	1.04014
negative regulation of histone acetylation	GO:0035067	8	2	0.157562	1.02182	8	2	0.152902	1.04014
positive regulation of cytosolic calcium ion concentration	GO:0007204	39	6	0.158519	0.536314	37	5	0.373896	0.424956
heart development	GO:0007507	100	13	0.158538	0.367895	100	14	0.0747163	0.460323
positive regulation of apoptotic process	GO:0043065	194	23	0.161204	0.275752	199	23	0.164153	0.268625
response to organic cyclic compound	GO:0014070	25	0	0.162514	#NUM!	25	0	0.162606	#NUM!
potassium ion transport	GO:0006813	25	0	0.162514	#NUM!	24	2	1	-0.0584706
interleukin-1-mediated signaling pathway	GO:0070498	80	11	0.163895	0.423985	82	11	0.165772	0.417612
DNA damage response, detection of DNA damage	GO:0042769	26	0	0.164279	#NUM!	26	1	0.724045	-0.831661
response to oxidative stress	GO:0006979	57	8	0.166752	0.444506	57	7	0.34505	0.329295
ossification	GO:0001503	27	0	0.167592	#NUM!	26	0	0.1636	#NUM!
retinoid metabolic process	GO:0001523	27	0	0.167592	#NUM!	24	0	0.265031	#NUM!
hippocampus development	GO:0021766	40	6	0.168634	0.510996	40	6	0.161459	0.529316
response to insulin	GO:0032868	40	6	0.168634	0.510996	39	5	0.387845	0.372312
cellular response to retinoic acid	GO:0071300	40	6	0.168634	0.510996	36	4	0.55494	0.229211
DNA methylation	GO:0006306	16	3	0.169124	0.734139	16	3	0.162638	0.75246
hormone-mediated signaling pathway	GO:0009755	16	3	0.169124	0.734139	16	2	0.646784	0.346994
Rac protein signal transduction	GO:0016601	16	3	0.169124	0.734139	17	3	0.185313	0.691835
negative regulation of fibroblast proliferation	GO:0048147	16	3	0.169124	0.734139	18	4	0.0681482	0.922359
B cell activation	GO:0042113	16	3	0.169124	0.734139	16	2	0.646784	0.346994
cellular response to extracellular stimulus	GO:0031668	16	3	0.169124	0.734139	16	2	0.646784	0.346994
response to electrical stimulus	GO:0051602	16	3	0.169124	0.734139	15	3	0.14088	0.816998
nucleobase-containing compound metabolic process	GO:0006139	16	3	0.169124	0.734139	16	2	0.646784	0.346994
negative regulation of myoblast differentiation	GO:0045662	16	3	0.169124	0.734139	15	4	0.0374862	1.10468
positive regulation of proteolysis	GO:0045862	16	3	0.169124	0.734139	15	4	0.0374862	1.10468
mRNA export from nucleus	GO:0006406	82	11	0.170822	0.399292	82	12	0.0751708	0.504623
T cell receptor signaling pathway	GO:0050852	108	14	0.171596	0.365042	112	15	0.0924837	0.415987
prostate epithelial cord elongation	GO:0060523	2	1	0.171884	1.71497	1	0	1	#NUM!
Cdc42 protein signal transduction	GO:0032488	2	1	0.171884	1.71497	2	1	0.168908	1.73329
negative regulation of telomeric D-loop disassembly	GO:1905839	2	1	0.171884	1.71497	2	1	0.168908	1.73329
negative regulation of microtubule polymerization or depolymerization	GO:0031111	2	1	0.171884	1.71497	2	1	0.168908	1.73329
regulation of translational termination	GO:0006449	2	1	0.171884	1.71497	2	1	0.168908	1.73329
sarcomerogenesis	GO:0048769	2	1	0.171884	1.71497	2	1	0.168908	1.73329
negative regulation of protein homotetramerization	GO:1901094	2	1	0.171884	1.71497	2	1	0.168908	1.73329
negative regulation of cerebellar granule cell precursor proliferation	GO:0021941	2	1	0.171884	1.71497	2	1	0.168908	1.73329
smooth muscle cell-matrix adhesion	GO:0061302	2	1	0.171884	1.71497	2	1	0.168908	1.73329
epithelial cell migration	GO:0010631	2	1	0.171884	1.71497	3	2	0.0220105	2.02097
regulation of translational initiation by eIF2 alpha dephosphorylation	GO:0036496	2	1	0.171884	1.71497	2	1	0.168908	1.73329
positive regulation of oxidoreductase activity	GO:0051353	2	1	0.171884	1.71497	2	1	0.168908	1.73329
centriole assembly	GO:0098534	2	1	0.171884	1.71497	2	0	1	#NUM!
negative regulation of cellular glucuronidation	GO:2001030	2	1	0.171884	1.71497	2	1	0.168908	1.73329
neurofilament cytoskeleton organization	GO:0060052	2	1	0.171884	1.71497	2	1	0.168908	1.73329
positive regulation of ligase activity	GO:0051351	2	1	0.171884	1.71497	2	1	0.168908	1.73329
pre-miRNA export from nucleus	GO:0035281	2	1	0.171884	1.71497	2	1	0.168908	1.73329
cerebellar neuron development	GO:0098749	2	1	0.171884	1.71497	2	1	0.168908	1.73329
regulation of lipid transport by negative regulation of transcription from RNA polymerase II promoter	GO:0072368	2	1	0.171884	1.71497	2	1	0.168908	1.73329
antral ovarian follicle growth	GO:0001547	2	1	0.171884	1.71497	1	0	1	#NUM!
retinal blood vessel morphogenesis	GO:0061304	2	1	0.171884	1.71497	2	1	0.168908	1.73329
myelin maintenance	GO:0043217	2	1	0.171884	1.71497	2	1	0.168908	1.73329
positive regulation of glomerular mesangial cell proliferation	GO:0072126	2	1	0.171884	1.71497	2	1	0.168908	1.73329
cardiac neural crest cell development involved in heart development	GO:0061308	2	1	0.171884	1.71497	2	2	0.00779459	2.42644
positive regulation of transcription from RNA polymerase II promoter in response to acidic pH	GO:0061402	2	1	0.171884	1.71497	2	0	1	#NUM!
response to vitamin	GO:0033273	2	1	0.171884	1.71497	2	1	0.168908	1.73329
histone H3-S28 phosphorylation	GO:0043988	2	1	0.171884	1.71497	1	1	0.0883512	2.42644
cytokinetic process	GO:0032506	2	1	0.171884	1.71497	2	1	0.168908	1.73329
positive regulation of follicle-stimulating hormone secretion	GO:0046881	2	1	0.171884	1.71497	2	1	0.168908	1.73329
metanephric mesenchymal cell differentiation	GO:0072162	2	1	0.171884	1.71497	1	1	0.0883512	2.42644
dendrite regeneration	GO:0031104	2	1	0.171884	1.71497	2	1	0.168908	1.73329
vasoconstriction	GO:0042310	2	1	0.171884	1.71497	2	1	0.168908	1.73329
regulation of B cell apoptotic process	GO:0002902	2	1	0.171884	1.71497	3	0	1	#NUM!
spliceosomal complex disassembly	GO:0000390	2	1	0.171884	1.71497	2	1	0.168908	1.73329
left ventricular cardiac muscle tissue morphogenesis	GO:0003220	2	1	0.171884	1.71497	2	1	0.168908	1.73329
regulation of relaxation of cardiac muscle	GO:1901897	2	1	0.171884	1.71497	2	1	0.168908	1.73329
positive regulation of viral budding via host ESCRT complex	GO:1903774	2	1	0.171884	1.71497	2	1	0.168908	1.73329
positive regulation of platelet aggregation	GO:1901731	2	1	0.171884	1.71497	2	1	0.168908	1.73329
positive regulation of cyclin-dependent protein kinase activity	GO:1904031	2	1	0.171884	1.71497	2	1	0.168908	1.73329
regulation of T cell differentiation	GO:0045580	2	1	0.171884	1.71497	2	1	0.168908	1.73329
positive regulation of hepatic stellate cell activation	GO:2000491	2	1	0.171884	1.71497	2	2	0.00779459	2.42644
JUN phosphorylation	GO:0007258	2	1	0.171884	1.71497	2	1	0.168908	1.73329
negative regulation of T-helper 1 type immune response	GO:0002826	2	1	0.171884	1.71497	2	1	0.168908	1.73329
cGMP catabolic process	GO:0046069	2	1	0.171884	1.71497	2	1	0.168908	1.73329
zygotic specification of dorsal/ventral axis	GO:0007352	2	1	0.171884	1.71497	2	1	0.168908	1.73329
protein localization to perinuclear region of cytoplasm	GO:1905719	2	1	0.171884	1.71497	2	1	0.168908	1.73329
smooth muscle cell chemotaxis	GO:0071670	2	1	0.171884	1.71497	2	1	0.168908	1.73329
sphingosine-1-phosphate receptor signaling pathway	GO:0003376	2	1	0.171884	1.71497	2	0	1	#NUM!
smoothened signaling pathway involved in dorsal/ventral neural tube patterning	GO:0060831	2	1	0.171884	1.71497	2	1	0.168908	1.73329
negative regulation of ER-associated ubiquitin-dependent protein catabolic process	GO:1903070	2	1	0.171884	1.71497	2	1	0.168908	1.73329
response to ether	GO:0045472	2	1	0.171884	1.71497	2	2	0.00779459	2.42644
selective autophagy	GO:0061912	2	1	0.171884	1.71497	2	1	0.168908	1.73329
angiogenesis involved in coronary vascular morphogenesis	GO:0060978	2	1	0.171884	1.71497	2	2	0.00779459	2.42644
negative regulation of signaling receptor activity	GO:2000272	2	1	0.171884	1.71497	2	0	1	#NUM!
cellular response to mycophenolic acid	GO:0071506	2	1	0.171884	1.71497	2	1	0.168908	1.73329
anterograde axonal transport of mitochondrion	GO:0098957	2	1	0.171884	1.71497	2	1	0.168908	1.73329
negative regulation of cellular response to insulin stimulus	GO:1900077	2	1	0.171884	1.71497	2	1	0.168908	1.73329
response to insulin-like growth factor stimulus	GO:1990418	2	1	0.171884	1.71497	2	1	0.168908	1.73329
thigmotaxis	GO:0001966	2	1	0.171884	1.71497	2	1	0.168908	1.73329
negative regulation of T cell apoptotic process	GO:0070233	2	1	0.171884	1.71497	2	1	0.168908	1.73329
positive regulation of cardiac muscle tissue development	GO:0055025	2	1	0.171884	1.71497	2	2	0.00779459	2.42644
regulation of pathway-restricted SMAD protein phosphorylation	GO:0060393	2	1	0.171884	1.71497	2	1	0.168908	1.73329
regulation of glucocorticoid metabolic process	GO:0031943	2	1	0.171884	1.71497	2	1	0.168908	1.73329
metanephric mesenchymal cell proliferation involved in metanephros development	GO:0072136	2	1	0.171884	1.71497	2	1	0.168908	1.73329
regulation of cysteine-type endopeptidase activity	GO:2000116	2	1	0.171884	1.71497	2	1	0.168908	1.73329
embryonic neurocranium morphogenesis	GO:0048702	2	1	0.171884	1.71497	2	1	0.168908	1.73329
parallel actin filament bundle assembly	GO:0030046	2	1	0.171884	1.71497	2	1	0.168908	1.73329
positive regulation of TRAIL-activated apoptotic signaling pathway	GO:1903984	2	1	0.171884	1.71497	2	0	1	#NUM!
forebrain morphogenesis	GO:0048853	2	1	0.171884	1.71497	2	0	1	#NUM!
positive regulation of lipase activity	GO:0060193	2	1	0.171884	1.71497	2	0	1	#NUM!
androgen biosynthetic process	GO:0006702	2	1	0.171884	1.71497	2	1	0.168908	1.73329
cerebellum structural organization	GO:0021589	2	1	0.171884	1.71497	2	1	0.168908	1.73329
response to extracellular stimulus	GO:0009991	2	1	0.171884	1.71497	2	1	0.168908	1.73329
negative regulation of Arp2/3 complex-mediated actin nucleation	GO:0034316	2	1	0.171884	1.71497	2	0	1	#NUM!
mammary gland branching involved in pregnancy	GO:0060745	2	1	0.171884	1.71497	1	0	1	#NUM!
phosphatidylinositol 5-phosphate metabolic process	GO:1904562	2	1	0.171884	1.71497	2	1	0.168908	1.73329
glandular epithelial cell development	GO:0002068	2	1	0.171884	1.71497	2	1	0.168908	1.73329
positive regulation of satellite cell activation involved in skeletal muscle regeneration	GO:0014718	2	1	0.171884	1.71497	2	1	0.168908	1.73329
positive regulation of late endosome to lysosome transport	GO:1902824	2	1	0.171884	1.71497	2	1	0.168908	1.73329
DNA conformation change	GO:0071103	2	1	0.171884	1.71497	2	1	0.168908	1.73329
regulation of mast cell activation	GO:0033003	2	1	0.171884	1.71497	2	1	0.168908	1.73329
positive regulation of endothelial cell chemotaxis to fibroblast growth factor	GO:2000546	2	1	0.171884	1.71497	2	0	1	#NUM!
regulation of triglyceride metabolic process	GO:0090207	2	1	0.171884	1.71497	2	0	1	#NUM!
negative regulation of DNA helicase activity	GO:1905775	2	1	0.171884	1.71497	2	0	1	#NUM!
organelle assembly	GO:0070925	2	1	0.171884	1.71497	2	1	0.168908	1.73329
epithelial cell development	GO:0002064	2	1	0.171884	1.71497	1	0	1	#NUM!
cGMP metabolic process	GO:0046068	2	1	0.171884	1.71497	2	1	0.168908	1.73329
cellular response to morphine	GO:0071315	2	1	0.171884	1.71497	2	1	0.168908	1.73329
positive regulation of granulocyte macrophage colony-stimulating factor production	GO:0032725	2	1	0.171884	1.71497	2	1	0.168908	1.73329
negative regulation of interleukin-23 production	GO:0032707	2	1	0.171884	1.71497	2	1	0.168908	1.73329
endothelial cell-matrix adhesion	GO:0090673	2	1	0.171884	1.71497	2	0	1	#NUM!
sulfate transport	GO:0008272	2	1	0.171884	1.71497	2	1	0.168908	1.73329
negative regulation of protein metabolic process	GO:0051248	2	1	0.171884	1.71497	2	1	0.168908	1.73329
protein localization to bicellular tight junction	GO:1902396	2	1	0.171884	1.71497	2	0	1	#NUM!
exocyst localization	GO:0051601	2	1	0.171884	1.71497	2	1	0.168908	1.73329
positive regulation of metalloendopeptidase activity	GO:1904685	2	1	0.171884	1.71497	2	1	0.168908	1.73329
positive regulation of endoplasmic reticulum unfolded protein response	GO:1900103	2	1	0.171884	1.71497	2	1	0.168908	1.73329
negative regulation of protein acetylation	GO:1901984	2	1	0.171884	1.71497	2	1	0.168908	1.73329
actin filament branching	GO:0090135	2	1	0.171884	1.71497	2	1	0.168908	1.73329
rhythmic synaptic transmission	GO:0060024	2	1	0.171884	1.71497	2	0	1	#NUM!
immunoglobulin production	GO:0002377	2	1	0.171884	1.71497	3	1	0.242356	1.32782
positive regulation of protein deubiquitination	GO:1903003	2	1	0.171884	1.71497	2	2	0.00779459	2.42644
positive regulation of protein glycosylation	GO:0060050	2	1	0.171884	1.71497	2	2	0.00779459	2.42644
leukocyte chemotaxis involved in inflammatory response	GO:0002232	2	1	0.171884	1.71497	2	1	0.168908	1.73329
evasion or tolerance of host defenses by virus	GO:0019049	2	1	0.171884	1.71497	2	1	0.168908	1.73329
meiotic spindle organization	GO:0000212	2	1	0.171884	1.71497	2	1	0.168908	1.73329
establishment of synaptic specificity at neuromuscular junction	GO:0007529	2	1	0.171884	1.71497	2	1	0.168908	1.73329
alanyl-tRNA aminoacylation	GO:0006419	2	1	0.171884	1.71497	2	1	0.168908	1.73329
positive regulation of cysteine-type endopeptidase activity	GO:2001056	2	1	0.171884	1.71497	3	1	0.242356	1.32782
toll-like receptor TLR6:TLR2 signaling pathway	GO:0038124	2	1	0.171884	1.71497	2	1	0.168908	1.73329
pro-B cell differentiation	GO:0002328	2	1	0.171884	1.71497	2	1	0.168908	1.73329
regulation of RNA polymerase II transcriptional preinitiation complex assembly	GO:0045898	2	1	0.171884	1.71497	2	1	0.168908	1.73329
vascular smooth muscle contraction	GO:0014829	2	1	0.171884	1.71497	2	1	0.168908	1.73329
bronchus morphogenesis	GO:0060434	2	1	0.171884	1.71497	2	1	0.168908	1.73329
negative regulation of phosphatidylinositol 3-kinase activity	GO:0043553	2	1	0.171884	1.71497	2	1	0.168908	1.73329
choline transport	GO:0015871	2	1	0.171884	1.71497	2	1	0.168908	1.73329
metanephric comma-shaped body morphogenesis	GO:0072278	2	1	0.171884	1.71497	2	1	0.168908	1.73329
establishment of blood-nerve barrier	GO:0008065	2	1	0.171884	1.71497	2	1	0.168908	1.73329
cold acclimation	GO:0009631	2	1	0.171884	1.71497	2	1	0.168908	1.73329
regulation of cardiac muscle cell proliferation	GO:0060043	2	1	0.171884	1.71497	2	1	0.168908	1.73329
establishment of protein localization to telomere	GO:0070200	2	1	0.171884	1.71497	2	1	0.168908	1.73329
positive regulation of growth factor dependent skeletal muscle satellite cell proliferation	GO:1902728	2	1	0.171884	1.71497	2	1	0.168908	1.73329
epithelial cell maturation	GO:0002070	2	1	0.171884	1.71497	1	0	1	#NUM!
histone H3-R2 methylation	GO:0034970	2	1	0.171884	1.71497	2	1	0.168908	1.73329
endoplasmic reticulum stress-induced pre-emptive quality control	GO:0061857	2	1	0.171884	1.71497	2	2	0.00779459	2.42644
glutamate catabolic process to 2-oxoglutarate	GO:0019551	2	1	0.171884	1.71497	2	1	0.168908	1.73329
acetate biosynthetic process	GO:0019413	2	1	0.171884	1.71497	2	1	0.168908	1.73329
negative regulation of ribosome biogenesis	GO:0090071	2	1	0.171884	1.71497	2	0	1	#NUM!
response to stilbenoid	GO:0035634	2	1	0.171884	1.71497	1	1	0.0883512	2.42644
negative regulation of immature T cell proliferation in thymus	GO:0033088	2	1	0.171884	1.71497	2	1	0.168908	1.73329
positive regulation of tight junction disassembly	GO:1905075	2	1	0.171884	1.71497	2	1	0.168908	1.73329
formation of primary germ layer	GO:0001704	2	1	0.171884	1.71497	2	1	0.168908	1.73329
negative regulation of fatty acid metabolic process	GO:0045922	2	1	0.171884	1.71497	2	1	0.168908	1.73329
negative regulation of toll-like receptor 3 signaling pathway	GO:0034140	2	1	0.171884	1.71497	2	1	0.168908	1.73329
terminal button organization	GO:0072553	2	1	0.171884	1.71497	2	1	0.168908	1.73329
positive regulation of heparan sulfate proteoglycan biosynthetic process	GO:0010909	2	1	0.171884	1.71497	2	1	0.168908	1.73329
positive regulation of centriole replication	GO:0046601	2	1	0.171884	1.71497	2	0	1	#NUM!
reelin-mediated signaling pathway	GO:0038026	2	1	0.171884	1.71497	2	1	0.168908	1.73329
positive regulation of hyaluronan biosynthetic process	GO:1900127	2	1	0.171884	1.71497	2	1	0.168908	1.73329
negative regulation of T-helper 17 cell differentiation	GO:2000320	2	1	0.171884	1.71497	2	1	0.168908	1.73329
regulation of lipid transport	GO:0032368	2	1	0.171884	1.71497	1	0	1	#NUM!
negative regulation of cardiac muscle tissue regeneration	GO:1905179	2	1	0.171884	1.71497	2	1	0.168908	1.73329
negative regulation of type B pancreatic cell development	GO:2000077	2	1	0.171884	1.71497	2	1	0.168908	1.73329
positive regulation of sodium-dependent phosphate transport	GO:2000120	2	1	0.171884	1.71497	2	1	0.168908	1.73329
negative regulation of cell proliferation involved in contact inhibition	GO:0060244	2	1	0.171884	1.71497	2	1	0.168908	1.73329
response to mercury ion	GO:0046689	2	1	0.171884	1.71497	2	1	0.168908	1.73329
spermidine acetylation	GO:0032918	2	1	0.171884	1.71497	2	1	0.168908	1.73329
cellular response to UV-C	GO:0071494	2	1	0.171884	1.71497	2	1	0.168908	1.73329
negative regulation of adaptive immune response	GO:0002820	2	1	0.171884	1.71497	2	2	0.00779459	2.42644
establishment of viral latency	GO:0019043	2	1	0.171884	1.71497	2	1	0.168908	1.73329
4-hydroxyproline metabolic process	GO:0019471	2	1	0.171884	1.71497	2	1	0.168908	1.73329
propionate biosynthetic process	GO:0019542	2	1	0.171884	1.71497	2	1	0.168908	1.73329
cellular response to diacyl bacterial lipopeptide	GO:0071726	2	1	0.171884	1.71497	2	1	0.168908	1.73329
cardiac muscle cell fate commitment	GO:0060923	2	1	0.171884	1.71497	2	1	0.168908	1.73329
metanephric glomerular capillary formation	GO:0072277	2	1	0.171884	1.71497	2	1	0.168908	1.73329
positive regulation of NK T cell proliferation	GO:0051142	2	1	0.171884	1.71497	2	1	0.168908	1.73329
membrane bending	GO:0097753	2	1	0.171884	1.71497	2	1	0.168908	1.73329
generation of catalytic spliceosome for first transesterification step	GO:0000349	2	1	0.171884	1.71497	2	1	0.168908	1.73329
3'-phosphoadenosine 5'-phosphosulfate biosynthetic process	GO:0050428	2	1	0.171884	1.71497	2	1	0.168908	1.73329
recruitment of 3'-end processing factors to RNA polymerase II holoenzyme complex	GO:0034402	2	1	0.171884	1.71497	2	1	0.168908	1.73329
regulation of calcium-transporting ATPase activity	GO:1901894	2	1	0.171884	1.71497	1	0	1	#NUM!
response to cholecystokinin	GO:0061847	2	1	0.171884	1.71497	2	1	0.168908	1.73329
apoptotic process involved in development	GO:1902742	2	1	0.171884	1.71497	2	1	0.168908	1.73329
positive regulation of protein processing in phagocytic vesicle	GO:1903923	2	1	0.171884	1.71497	2	1	0.168908	1.73329
zonula adherens maintenance	GO:0045218	2	1	0.171884	1.71497	2	1	0.168908	1.73329
anterior head development	GO:0097065	2	1	0.171884	1.71497	2	0	1	#NUM!
meiotic recombination checkpoint	GO:0051598	2	1	0.171884	1.71497	2	1	0.168908	1.73329
negative regulation of mesenchymal to epithelial transition involved in metanephros morphogenesis	GO:0003340	2	1	0.171884	1.71497	2	1	0.168908	1.73329
negative regulation of cyclin-dependent protein kinase activity	GO:1904030	2	1	0.171884	1.71497	2	1	0.168908	1.73329
suppression by virus of host apoptotic process	GO:0019050	2	1	0.171884	1.71497	2	1	0.168908	1.73329
regulation of myeloid cell apoptotic process	GO:0033032	2	1	0.171884	1.71497	2	0	1	#NUM!
establishment or maintenance of apical/basal cell polarity	GO:0035088	2	1	0.171884	1.71497	2	0	1	#NUM!
regulation of respiratory burst	GO:0060263	2	1	0.171884	1.71497	4	2	0.0414555	1.73329
positive regulation of determination of dorsal identity	GO:2000017	2	1	0.171884	1.71497	2	1	0.168908	1.73329
tRNA wobble adenosine to inosine editing	GO:0002100	2	1	0.171884	1.71497	2	0	1	#NUM!
cholesterol import	GO:0070508	2	1	0.171884	1.71497	2	1	0.168908	1.73329
smooth endoplasmic reticulum calcium ion homeostasis	GO:0051563	2	1	0.171884	1.71497	2	1	0.168908	1.73329
canonical Wnt signaling pathway involved in positive regulation of epithelial to mesenchymal transition	GO:0044334	2	1	0.171884	1.71497	2	1	0.168908	1.73329
cellular glucuronidation	GO:0052695	2	1	0.171884	1.71497	2	1	0.168908	1.73329
keratinocyte migration	GO:0051546	2	1	0.171884	1.71497	2	1	0.168908	1.73329
positive regulation of CD8-positive, alpha-beta T cell differentiation	GO:0043378	2	1	0.171884	1.71497	2	0	1	#NUM!
transcription factor catabolic process	GO:0036369	2	1	0.171884	1.71497	2	1	0.168908	1.73329
positive regulation of chaperone-mediated protein folding	GO:1903646	2	1	0.171884	1.71497	2	1	0.168908	1.73329
regulation of cardiac muscle cell action potential	GO:0098901	2	1	0.171884	1.71497	2	2	0.00779459	2.42644
negative regulation of vascular smooth muscle cell differentiation	GO:1905064	2	1	0.171884	1.71497	2	1	0.168908	1.73329
snRNA import into nucleus	GO:0061015	2	1	0.171884	1.71497	2	1	0.168908	1.73329
response to peptidoglycan	GO:0032494	2	1	0.171884	1.71497	3	1	0.242356	1.32782
negative regulation of defense response to virus by host	GO:0050689	2	1	0.171884	1.71497	2	1	0.168908	1.73329
positive regulation of melanocyte differentiation	GO:0045636	2	1	0.171884	1.71497	2	0	1	#NUM!
cellular response to sorbitol	GO:0072709	2	1	0.171884	1.71497	2	1	0.168908	1.73329
alkaloid catabolic process	GO:0009822	2	1	0.171884	1.71497	2	1	0.168908	1.73329
positive regulation of microtubule plus-end binding	GO:1903033	2	1	0.171884	1.71497	2	1	0.168908	1.73329
oocyte development	GO:0048599	2	1	0.171884	1.71497	2	1	0.168908	1.73329
response to cycloheximide	GO:0046898	2	1	0.171884	1.71497	2	1	0.168908	1.73329
non-canonical Wnt signaling pathway via JNK cascade	GO:0038031	2	1	0.171884	1.71497	2	1	0.168908	1.73329
regulation of Rap protein signal transduction	GO:0032487	2	1	0.171884	1.71497	2	1	0.168908	1.73329
multicellular organismal response to stress	GO:0033555	2	1	0.171884	1.71497	2	0	1	#NUM!
positive regulation of ubiquitin-dependent endocytosis	GO:2000397	2	1	0.171884	1.71497	2	1	0.168908	1.73329
steroid catabolic process	GO:0006706	2	1	0.171884	1.71497	2	1	0.168908	1.73329
cellular response to mineralocorticoid stimulus	GO:0071389	2	1	0.171884	1.71497	2	1	0.168908	1.73329
regulation of lipid storage	GO:0010883	2	1	0.171884	1.71497	2	0	1	#NUM!
positive regulation of keratinocyte apoptotic process	GO:1902174	2	1	0.171884	1.71497	2	1	0.168908	1.73329
regulation of cAMP-dependent protein kinase activity	GO:2000479	2	1	0.171884	1.71497	2	1	0.168908	1.73329
guanylate kinase-associated protein clustering	GO:0097117	2	1	0.171884	1.71497	2	1	0.168908	1.73329
negative regulation by virus of viral protein levels in host cell	GO:0046725	2	1	0.171884	1.71497	2	1	0.168908	1.73329
aspartate biosynthetic process	GO:0006532	2	1	0.171884	1.71497	2	1	0.168908	1.73329
negative regulation of protein localization to centrosome	GO:1904780	2	1	0.171884	1.71497	2	1	0.168908	1.73329
protein maturation by [4Fe-4S] cluster transfer	GO:0106035	2	1	0.171884	1.71497	2	0	1	#NUM!
Norrin signaling pathway	GO:0110135	2	1	0.171884	1.71497	2	1	0.168908	1.73329
TRAIL-activated apoptotic signaling pathway	GO:0036462	2	1	0.171884	1.71497	2	1	0.168908	1.73329
negative regulation of membrane potential	GO:0045837	2	1	0.171884	1.71497	2	1	0.168908	1.73329
central nervous system neuron differentiation	GO:0021953	2	1	0.171884	1.71497	2	1	0.168908	1.73329
endoplasmic reticulum tubular network membrane organization	GO:1990809	2	1	0.171884	1.71497	2	0	1	#NUM!
response to linoleic acid	GO:0070543	2	1	0.171884	1.71497	1	1	0.0883512	2.42644
establishment of vesicle localization	GO:0051650	2	1	0.171884	1.71497	2	1	0.168908	1.73329
metal ion homeostasis	GO:0055065	2	1	0.171884	1.71497	2	0	1	#NUM!
4-hydroxyproline catabolic process	GO:0019470	2	1	0.171884	1.71497	2	1	0.168908	1.73329
glutamate catabolic process to aspartate	GO:0019550	2	1	0.171884	1.71497	2	1	0.168908	1.73329
nuclear protein quality control by the ubiquitin-proteasome system	GO:0071630	2	1	0.171884	1.71497	2	1	0.168908	1.73329
intracellular protein transmembrane transport	GO:0065002	2	1	0.171884	1.71497	2	1	0.168908	1.73329
negative regulation of protein targeting to mitochondrion	GO:1903215	2	1	0.171884	1.71497	2	2	0.00779459	2.42644
cellular response to peptidoglycan	GO:0071224	2	1	0.171884	1.71497	2	1	0.168908	1.73329
regulation of action potential	GO:0098900	2	1	0.171884	1.71497	2	1	0.168908	1.73329
positive regulation of actin nucleation	GO:0051127	2	1	0.171884	1.71497	2	1	0.168908	1.73329
positive regulation of glucocorticoid receptor signaling pathway	GO:2000324	2	1	0.171884	1.71497	2	1	0.168908	1.73329
negative regulation of male germ cell proliferation	GO:2000255	2	1	0.171884	1.71497	2	1	0.168908	1.73329
calcium-mediated signaling using extracellular calcium source	GO:0035585	2	1	0.171884	1.71497	2	1	0.168908	1.73329
chorion development	GO:0060717	2	1	0.171884	1.71497	2	1	0.168908	1.73329
regulation of relaxation of muscle	GO:1901077	2	1	0.171884	1.71497	1	0	1	#NUM!
negative regulation of hydrogen peroxide-mediated programmed cell death	GO:1901299	2	1	0.171884	1.71497	2	1	0.168908	1.73329
positive regulation of glycoprotein metabolic process	GO:1903020	2	1	0.171884	1.71497	2	1	0.168908	1.73329
negative regulation of transcription from RNA polymerase II promoter in response to UV-induced DNA damage	GO:0010768	2	1	0.171884	1.71497	2	1	0.168908	1.73329
regulation of definitive erythrocyte differentiation	GO:0010724	2	1	0.171884	1.71497	2	1	0.168908	1.73329
superior temporal gyrus development	GO:0071109	2	1	0.171884	1.71497	2	1	0.168908	1.73329
carboxylic acid metabolic process	GO:0019752	2	1	0.171884	1.71497	2	1	0.168908	1.73329
nucleologenesis	GO:0017126	2	1	0.171884	1.71497	2	0	1	#NUM!
phototransduction, visible light	GO:0007603	2	1	0.171884	1.71497	1	1	0.0883512	2.42644
putrescine catabolic process	GO:0009447	2	1	0.171884	1.71497	2	1	0.168908	1.73329
peptide antigen transport	GO:0046968	2	1	0.171884	1.71497	1	0	1	#NUM!
positive regulation of DNA helicase activity	GO:1905776	2	1	0.171884	1.71497	2	1	0.168908	1.73329
positive regulation of interleukin-2 secretion	GO:1900042	2	1	0.171884	1.71497	2	1	0.168908	1.73329
regulation of oxidative stress-induced intrinsic apoptotic signaling pathway	GO:1902175	2	1	0.171884	1.71497	2	1	0.168908	1.73329
regulation of Fc receptor mediated stimulatory signaling pathway	GO:0060368	2	1	0.171884	1.71497	2	1	0.168908	1.73329
myoblast fate commitment	GO:0048625	2	1	0.171884	1.71497	2	1	0.168908	1.73329
negative regulation of complement activation, lectin pathway	GO:0001869	2	1	0.171884	1.71497	2	0	1	#NUM!
cortical microtubule organization	GO:0043622	2	1	0.171884	1.71497	2	0	1	#NUM!
establishment of chromosome localization	GO:0051303	2	1	0.171884	1.71497	2	1	0.168908	1.73329
dorsal root ganglion development	GO:1990791	2	1	0.171884	1.71497	2	0	1	#NUM!
type 2 immune response	GO:0042092	2	1	0.171884	1.71497	2	1	0.168908	1.73329
neuronal ion channel clustering	GO:0045161	2	1	0.171884	1.71497	2	0	1	#NUM!
positive regulation of mitotic centrosome separation	GO:0046604	2	1	0.171884	1.71497	2	1	0.168908	1.73329
regulation of chromosome separation	GO:1905818	2	1	0.171884	1.71497	2	1	0.168908	1.73329
regulation of synapse structural plasticity	GO:0051823	2	1	0.171884	1.71497	2	1	0.168908	1.73329
cerebellar granule cell precursor tangential migration	GO:0021935	2	1	0.171884	1.71497	2	1	0.168908	1.73329
negative regulation of fatty acid oxidation	GO:0046322	2	1	0.171884	1.71497	2	1	0.168908	1.73329
endocardial cushion fusion	GO:0003274	2	1	0.171884	1.71497	2	1	0.168908	1.73329
regulation of synaptic membrane adhesion	GO:0099179	2	1	0.171884	1.71497	2	1	0.168908	1.73329
DNA catabolic process, exonucleolytic	GO:0000738	2	1	0.171884	1.71497	2	1	0.168908	1.73329
flavonoid glucuronidation	GO:0052696	2	1	0.171884	1.71497	2	1	0.168908	1.73329
regulation of synaptic transmission, dopaminergic	GO:0032225	2	1	0.171884	1.71497	2	2	0.00779459	2.42644
response to hepatocyte growth factor	GO:0035728	2	1	0.171884	1.71497	2	1	0.168908	1.73329
regulation of interleukin-1 beta production	GO:0032651	2	1	0.171884	1.71497	2	1	0.168908	1.73329
C-terminal protein deglutamylation	GO:0035609	2	1	0.171884	1.71497	2	1	0.168908	1.73329
inositol trisphosphate metabolic process	GO:0032957	2	1	0.171884	1.71497	2	1	0.168908	1.73329
regulation of skeletal muscle adaptation	GO:0014733	2	1	0.171884	1.71497	2	1	0.168908	1.73329
regulation of protein heterodimerization activity	GO:0043497	2	1	0.171884	1.71497	2	1	0.168908	1.73329
positive regulation of telomerase RNA reverse transcriptase activity	GO:1905663	2	1	0.171884	1.71497	2	1	0.168908	1.73329
negative regulation of translational initiation in response to stress	GO:0032057	2	1	0.171884	1.71497	2	1	0.168908	1.73329
histone succinylation	GO:0106077	2	1	0.171884	1.71497	2	1	0.168908	1.73329
regulation of actin filament length	GO:0030832	2	1	0.171884	1.71497	2	1	0.168908	1.73329
regulation of fibroblast proliferation	GO:0048145	2	1	0.171884	1.71497	2	1	0.168908	1.73329
negative regulation of nucleic acid-templated transcription	GO:1903507	2	1	0.171884	1.71497	3	1	0.242356	1.32782
negative regulation of phospholipase C activity	GO:1900275	2	1	0.171884	1.71497	2	1	0.168908	1.73329
phosphatidylserine biosynthetic process	GO:0006659	2	1	0.171884	1.71497	2	1	0.168908	1.73329
negative regulation of smoothened signaling pathway involved in ventral spinal cord patterning	GO:0021914	2	1	0.171884	1.71497	2	1	0.168908	1.73329
base-excision repair, base-free sugar-phosphate removal	GO:0006286	2	1	0.171884	1.71497	2	1	0.168908	1.73329
skeletal muscle satellite cell activation	GO:0014719	2	1	0.171884	1.71497	2	1	0.168908	1.73329
establishment of organelle localization	GO:0051656	2	1	0.171884	1.71497	2	1	0.168908	1.73329
embryonic skeletal joint morphogenesis	GO:0060272	2	1	0.171884	1.71497	3	1	0.242356	1.32782
developmental cell growth	GO:0048588	2	1	0.171884	1.71497	2	1	0.168908	1.73329
negative regulation of glucuronosyltransferase activity	GO:1904224	2	1	0.171884	1.71497	2	1	0.168908	1.73329
cellular response to mercury ion	GO:0071288	2	1	0.171884	1.71497	2	1	0.168908	1.73329
bilirubin conjugation	GO:0006789	2	1	0.171884	1.71497	2	1	0.168908	1.73329
regulation of glucose import	GO:0046324	2	1	0.171884	1.71497	3	1	0.242356	1.32782
spindle midzone assembly	GO:0051255	2	1	0.171884	1.71497	2	1	0.168908	1.73329
type II pneumocyte differentiation	GO:0060510	2	1	0.171884	1.71497	2	1	0.168908	1.73329
histone H3-K4 demethylation	GO:0034720	2	1	0.171884	1.71497	2	1	0.168908	1.73329
negative regulation of synaptic transmission, dopaminergic	GO:0032227	2	1	0.171884	1.71497	2	1	0.168908	1.73329
positive regulation of high voltage-gated calcium channel activity	GO:1901843	2	1	0.171884	1.71497	2	0	1	#NUM!
negative regulation of membrane tubulation	GO:1903526	2	1	0.171884	1.71497	2	1	0.168908	1.73329
protein hydroxylation	GO:0018126	2	1	0.171884	1.71497	2	1	0.168908	1.73329
negative regulation of telomere maintenance via semi-conservative replication	GO:0032214	2	1	0.171884	1.71497	2	1	0.168908	1.73329
regulation of lipopolysaccharide-mediated signaling pathway	GO:0031664	2	1	0.171884	1.71497	2	1	0.168908	1.73329
positive regulation of chaperone-mediated protein complex assembly	GO:0090035	2	1	0.171884	1.71497	2	1	0.168908	1.73329
regulation of translational fidelity	GO:0006450	2	1	0.171884	1.71497	2	1	0.168908	1.73329
regulation of tau-protein kinase activity	GO:1902947	2	1	0.171884	1.71497	2	1	0.168908	1.73329
response to purine-containing compound	GO:0014074	2	1	0.171884	1.71497	2	1	0.168908	1.73329
metanephric mesenchyme morphogenesis	GO:0072133	2	1	0.171884	1.71497	2	1	0.168908	1.73329
gamma-aminobutyric acid receptor clustering	GO:0097112	2	1	0.171884	1.71497	2	1	0.168908	1.73329
entry of viral genome into host nucleus through nuclear pore complex via importin	GO:0075506	2	1	0.171884	1.71497	2	1	0.168908	1.73329
negative regulation of exonuclease activity	GO:1905778	2	1	0.171884	1.71497	2	1	0.168908	1.73329
T-helper 17 cell lineage commitment	GO:0072540	2	1	0.171884	1.71497	3	1	0.242356	1.32782
regulation of immunoglobulin production	GO:0002637	2	1	0.171884	1.71497	2	1	0.168908	1.73329
negative regulation of filopodium assembly	GO:0051490	2	1	0.171884	1.71497	2	1	0.168908	1.73329
ventral spinal cord interneuron differentiation	GO:0021514	2	1	0.171884	1.71497	2	1	0.168908	1.73329
negative regulation of calcium ion binding	GO:1901877	2	1	0.171884	1.71497	1	0	1	#NUM!
acetyl-CoA biosynthetic process from acetate	GO:0019427	2	1	0.171884	1.71497	2	1	0.168908	1.73329
glial cell development	GO:0021782	2	1	0.171884	1.71497	2	0	1	#NUM!
positive regulation of establishment of T cell polarity	GO:1903905	2	1	0.171884	1.71497	2	1	0.168908	1.73329
protein localization to cell cortex	GO:0072697	2	1	0.171884	1.71497	2	0	1	#NUM!
regulation of RIG-I signaling pathway	GO:0039535	2	1	0.171884	1.71497	2	1	0.168908	1.73329
regulation of phospholipid metabolic process	GO:1903725	2	1	0.171884	1.71497	2	0	1	#NUM!
uropod organization	GO:0032796	2	1	0.171884	1.71497	2	1	0.168908	1.73329
ventral spinal cord development	GO:0021517	2	1	0.171884	1.71497	2	1	0.168908	1.73329
negative regulation of netrin-activated signaling pathway	GO:1902842	2	1	0.171884	1.71497	2	1	0.168908	1.73329
positive regulation of Schwann cell differentiation	GO:0014040	2	1	0.171884	1.71497	2	1	0.168908	1.73329
nephrogenic mesenchyme morphogenesis	GO:0072134	2	1	0.171884	1.71497	2	1	0.168908	1.73329
response to kainic acid	GO:1904373	2	1	0.171884	1.71497	2	1	0.168908	1.73329
interleukin-6 production	GO:0032635	2	1	0.171884	1.71497	2	1	0.168908	1.73329
skeletal muscle satellite cell migration	GO:1902766	2	1	0.171884	1.71497	2	0	1	#NUM!
helper T cell diapedesis	GO:0035685	2	1	0.171884	1.71497	2	1	0.168908	1.73329
negative regulation of cholesterol efflux	GO:0090370	2	1	0.171884	1.71497	2	1	0.168908	1.73329
xenobiotic glucuronidation	GO:0052697	2	1	0.171884	1.71497	2	1	0.168908	1.73329
DNA-templated transcription, elongation	GO:0006354	2	1	0.171884	1.71497	2	0	1	#NUM!
cellular detoxification of nitrogen compound	GO:0070458	2	1	0.171884	1.71497	2	1	0.168908	1.73329
lymphocyte homeostasis	GO:0002260	2	1	0.171884	1.71497	2	1	0.168908	1.73329
microtubule-based movement	GO:0007018	41	1	0.1759	-1.30546	39	1	0.254124	-1.23713
protein targeting	GO:0006605	29	5	0.178504	0.650258	29	5	0.175432	0.668578
macroautophagy	GO:0016236	64	9	0.181692	0.446457	64	9	0.177581	0.464778
negative regulation of canonical Wnt signaling pathway	GO:0090090	112	14	0.183655	0.328674	114	14	0.183658	0.329295
response to calcium ion	GO:0051592	30	5	0.185926	0.616356	29	5	0.175432	0.668578
cellular response to amino acid stimulus	GO:0071230	30	5	0.185926	0.616356	28	5	0.095465	0.703669
circadian rhythm	GO:0007623	46	7	0.186941	0.525385	44	7	0.105785	0.588157
phosphatidylinositol biosynthetic process	GO:0006661	46	7	0.186941	0.525385	47	8	0.0642281	0.65573
cellular response to low-density lipoprotein particle stimulus	GO:0071404	9	2	0.191049	0.904038	9	2	0.185591	0.922359
cellular response to X-ray	GO:0071481	9	2	0.191049	0.904038	9	3	0.0384887	1.32782
vasculature development	GO:0001944	9	2	0.191049	0.904038	9	2	0.185591	0.922359
cell projection assembly	GO:0030031	9	2	0.191049	0.904038	10	2	0.219124	0.816998
negative regulation of macroautophagy	GO:0016242	9	2	0.191049	0.904038	10	2	0.219124	0.816998
vesicle budding from membrane	GO:0006900	9	2	0.191049	0.904038	9	2	0.185591	0.922359
regulation of NIK/NF-kappaB signaling	GO:1901222	9	2	0.191049	0.904038	10	2	0.219124	0.816998
negative regulation of ubiquitin protein ligase activity	GO:1904667	9	2	0.191049	0.904038	9	2	0.185591	0.922359
dosage compensation by inactivation of X chromosome	GO:0009048	9	2	0.191049	0.904038	9	2	0.185591	0.922359
establishment of epithelial cell polarity	GO:0090162	9	2	0.191049	0.904038	9	2	0.185591	0.922359
response to exogenous dsRNA	GO:0043330	9	2	0.191049	0.904038	10	3	0.0514605	1.22246
regulation of mitochondrial membrane permeability	GO:0046902	9	2	0.191049	0.904038	9	2	0.185591	0.922359
cellular response to lithium ion	GO:0071285	9	2	0.191049	0.904038	9	2	0.185591	0.922359
cytoskeletal anchoring at plasma membrane	GO:0007016	9	2	0.191049	0.904038	9	1	0.565255	0.229211
cellular protein catabolic process	GO:0044257	9	2	0.191049	0.904038	9	2	0.185591	0.922359
positive regulation of cell size	GO:0045793	9	2	0.191049	0.904038	9	2	0.185591	0.922359
positive regulation of ATP biosynthetic process	GO:2001171	9	2	0.191049	0.904038	9	2	0.185591	0.922359
plasma membrane repair	GO:0001778	9	2	0.191049	0.904038	8	2	0.152902	1.04014
negative regulation of endocytosis	GO:0045806	9	2	0.191049	0.904038	9	3	0.0384887	1.32782
miRNA mediated inhibition of translation	GO:0035278	9	2	0.191049	0.904038	9	1	0.565255	0.229211
positive regulation of glycogen biosynthetic process	GO:0045725	9	2	0.191049	0.904038	8	2	0.152902	1.04014
negative regulation of erythrocyte differentiation	GO:0045647	9	2	0.191049	0.904038	10	2	0.219124	0.816998
positive regulation of cardiac muscle cell apoptotic process	GO:0010666	9	2	0.191049	0.904038	9	1	0.565255	0.229211
response to metal ion	GO:0010038	9	2	0.191049	0.904038	9	2	0.185591	0.922359
positive regulation of tumor necrosis factor-mediated signaling pathway	GO:1903265	9	2	0.191049	0.904038	9	2	0.185591	0.922359
insulin-like growth factor receptor signaling pathway	GO:0048009	9	2	0.191049	0.904038	9	2	0.185591	0.922359
long-term synaptic depression	GO:0060292	9	2	0.191049	0.904038	9	0	1	#NUM!
negative regulation of protein localization to cell surface	GO:2000009	9	2	0.191049	0.904038	9	2	0.185591	0.922359
phosphatidylcholine biosynthetic process	GO:0006656	9	2	0.191049	0.904038	9	2	0.185591	0.922359
chromosome organization	GO:0051276	9	2	0.191049	0.904038	10	2	0.219124	0.816998
mitotic sister chromatid cohesion	GO:0007064	9	2	0.191049	0.904038	6	1	0.426047	0.634677
cardiac muscle fiber development	GO:0048739	9	2	0.191049	0.904038	9	1	0.565255	0.229211
regulation of the force of heart contraction	GO:0002026	9	2	0.191049	0.904038	9	1	0.565255	0.229211
neuron cell-cell adhesion	GO:0007158	9	2	0.191049	0.904038	10	2	0.219124	0.816998
negative regulation of tumor necrosis factor-mediated signaling pathway	GO:0010804	9	2	0.191049	0.904038	8	2	0.152902	1.04014
positive regulation of myelination	GO:0031643	9	2	0.191049	0.904038	9	2	0.185591	0.922359
negative regulation of catalytic activity	GO:0043086	9	2	0.191049	0.904038	8	1	0.52307	0.346994
interleukin-15-mediated signaling pathway	GO:0035723	9	2	0.191049	0.904038	11	2	0.253097	0.721688
platelet degranulation	GO:0002576	66	9	0.191229	0.415686	67	6	1	0.0135029
positive regulation of excitatory postsynaptic potential	GO:2000463	17	3	0.192487	0.673515	17	2	0.657887	0.28637
positive regulation of dendritic spine development	GO:0060999	17	3	0.192487	0.673515	17	3	0.185313	0.691835
glycogen metabolic process	GO:0005977	17	3	0.192487	0.673515	17	3	0.185313	0.691835
inner ear morphogenesis	GO:0042472	17	3	0.192487	0.673515	14	2	0.354539	0.480526
positive regulation of neurogenesis	GO:0050769	17	3	0.192487	0.673515	17	3	0.185313	0.691835
response to X-ray	GO:0010165	17	3	0.192487	0.673515	17	3	0.185313	0.691835
NLS-bearing protein import into nucleus	GO:0006607	17	3	0.192487	0.673515	17	3	0.185313	0.691835
establishment or maintenance of cell polarity	GO:0007163	17	3	0.192487	0.673515	17	3	0.185313	0.691835
regulation of cell differentiation	GO:0045595	17	3	0.192487	0.673515	16	3	0.162638	0.75246
mRNA polyadenylation	GO:0006378	17	3	0.192487	0.673515	16	3	0.162638	0.75246
intrinsic apoptotic signaling pathway in response to endoplasmic reticulum stress	GO:0070059	17	3	0.192487	0.673515	17	4	0.0568232	0.979517
adult behavior	GO:0030534	17	3	0.192487	0.673515	17	2	0.657887	0.28637
positive regulation of DNA replication	GO:0045740	17	3	0.192487	0.673515	16	1	1	-0.346153
transcription by RNA polymerase II	GO:0006366	187	22	0.193662	0.26805	182	20	0.289681	0.218162
negative regulation of G1/S transition of mitotic cell cycle	GO:2000134	31	5	0.194542	0.583567	32	3	0.758346	0.0593124
response to estrogen	GO:0043627	31	5	0.194542	0.583567	29	5	0.175432	0.668578
centrosome cycle	GO:0007098	31	5	0.194542	0.583567	31	4	0.347892	0.378743
protein autophosphorylation	GO:0046777	121	15	0.197609	0.320376	122	17	0.0526506	0.455628
somatic stem cell population maintenance	GO:0035019	32	5	0.204266	0.551818	31	5	0.189854	0.601887
response to bacterium	GO:0009617	32	5	0.204266	0.551818	29	3	0.738852	0.157752
membrane organization	GO:0061024	96	12	0.210505	0.328674	95	13	0.100128	0.437508
regulation of hematopoietic stem cell differentiation	GO:1902036	50	7	0.211525	0.442003	51	7	0.212382	0.440521
regulation of Rho protein signal transduction	GO:0035023	50	7	0.211525	0.442003	51	7	0.212382	0.440521
antigen processing and presentation of exogenous peptide antigen via MHC class II	GO:0019886	73	3	0.212471	-0.783731	69	2	0.0877018	-1.11452
cellular iron ion homeostasis	GO:0006879	33	5	0.215013	0.521046	34	4	0.537764	0.28637
SRP-dependent cotranslational protein targeting to membrane	GO:0006614	74	10	0.215015	0.406636	74	10	0.149766	0.424956
regulation of protein binding	GO:0043393	18	3	0.216588	0.616356	18	3	0.208745	0.634677
regulation of canonical Wnt signaling pathway	GO:0060828	18	3	0.216588	0.616356	17	4	0.0568232	0.979517
oligodendrocyte differentiation	GO:0048709	18	3	0.216588	0.616356	18	1	1	-0.463936
single fertilization	GO:0007338	18	3	0.216588	0.616356	20	4	0.0939645	0.816998
collagen fibril organization	GO:0030199	18	3	0.216588	0.616356	18	2	0.669792	0.229211
epidermis development	GO:0008544	18	3	0.216588	0.616356	18	3	0.208745	0.634677
ventricular septum development	GO:0003281	18	3	0.216588	0.616356	18	2	0.669792	0.229211
mesoderm formation	GO:0001707	18	3	0.216588	0.616356	17	3	0.185313	0.691835
interferon-gamma-mediated signaling pathway	GO:0060333	51	7	0.219537	0.4222	53	5	0.807584	0.065582
transcription, DNA-templated	GO:0006351	76	10	0.221833	0.379968	76	10	0.217209	0.398288
ribosomal small subunit assembly	GO:0000028	10	2	0.225338	0.798678	10	2	0.219124	0.816998
ruffle assembly	GO:0097178	10	2	0.225338	0.798678	10	3	0.0514605	1.22246
positive regulation of macrophage derived foam cell differentiation	GO:0010744	10	2	0.225338	0.798678	9	2	0.185591	0.922359
positive regulation of phosphoprotein phosphatase activity	GO:0032516	10	2	0.225338	0.798678	11	3	0.0662474	1.12715
cardiac muscle tissue development	GO:0048738	10	2	0.225338	0.798678	8	0	1	#NUM!
maternal process involved in female pregnancy	GO:0060135	10	2	0.225338	0.798678	10	1	0.603714	0.123851
neural crest cell development	GO:0014032	10	2	0.225338	0.798678	9	2	0.185591	0.922359
exit from mitosis	GO:0010458	10	2	0.225338	0.798678	10	2	0.219124	0.816998
DNA double-strand break processing	GO:0000729	10	2	0.225338	0.798678	10	2	0.219124	0.816998
regulation of axon extension	GO:0030516	10	2	0.225338	0.798678	10	2	0.219124	0.816998
negative regulation of smoothened signaling pathway	GO:0045879	10	2	0.225338	0.798678	9	3	0.0384887	1.32782
positive regulation of lamellipodium assembly	GO:0010592	10	2	0.225338	0.798678	11	2	0.253097	0.721688
cellular response to interferon-beta	GO:0035458	10	2	0.225338	0.798678	11	2	0.253097	0.721688
embryonic hindlimb morphogenesis	GO:0035116	10	2	0.225338	0.798678	9	2	0.185591	0.922359
adrenal gland development	GO:0030325	10	2	0.225338	0.798678	10	3	0.0514605	1.22246
endocardial cushion morphogenesis	GO:0003203	10	2	0.225338	0.798678	10	2	0.219124	0.816998
negative regulation of viral transcription	GO:0032897	10	2	0.225338	0.798678	10	2	0.219124	0.816998
positive regulation of long-term synaptic potentiation	GO:1900273	10	2	0.225338	0.798678	10	2	0.219124	0.816998
developmental growth	GO:0048589	10	2	0.225338	0.798678	10	2	0.219124	0.816998
mRNA stabilization	GO:0048255	10	2	0.225338	0.798678	11	2	0.253097	0.721688
negative regulation of protein localization to plasma membrane	GO:1903077	10	2	0.225338	0.798678	10	2	0.219124	0.816998
DNA unwinding involved in DNA replication	GO:0006268	10	2	0.225338	0.798678	10	0	1	#NUM!
actin polymerization or depolymerization	GO:0008154	10	2	0.225338	0.798678	10	2	0.219124	0.816998
regulation of intracellular estrogen receptor signaling pathway	GO:0033146	10	2	0.225338	0.798678	10	1	0.603714	0.123851
establishment or maintenance of epithelial cell apical/basal polarity	GO:0045197	10	2	0.225338	0.798678	10	2	0.219124	0.816998
pre-miRNA processing	GO:0031054	10	2	0.225338	0.798678	10	1	0.603714	0.123851
negative regulation of pri-miRNA transcription by RNA polymerase II	GO:1902894	10	2	0.225338	0.798678	10	2	0.219124	0.816998
regulation of autophagosome assembly	GO:2000785	10	2	0.225338	0.798678	10	2	0.219124	0.816998
positive regulation of protein sumoylation	GO:0033235	10	2	0.225338	0.798678	10	1	0.603714	0.123851
negative regulation of B cell proliferation	GO:0030889	10	2	0.225338	0.798678	11	3	0.0662474	1.12715
regulation of reactive oxygen species metabolic process	GO:2000377	10	2	0.225338	0.798678	10	2	0.219124	0.816998
phospholipase C-activating G protein-coupled receptor signaling pathway	GO:0007200	10	2	0.225338	0.798678	10	1	0.603714	0.123851
mammary gland alveolus development	GO:0060749	10	2	0.225338	0.798678	9	2	0.185591	0.922359
positive regulation of phospholipase C activity	GO:0010863	10	2	0.225338	0.798678	10	1	0.603714	0.123851
G1/S transition of mitotic cell cycle	GO:0000082	77	10	0.226071	0.366896	78	8	0.68595	0.149169
regulation of inflammatory response	GO:0050727	34	5	0.2267	0.491193	33	4	0.530349	0.316223
multicellular organism growth	GO:0035264	52	7	0.228216	0.402782	51	7	0.212382	0.440521
positive regulation of cell growth	GO:0030307	52	7	0.228216	0.402782	54	9	0.0518692	0.634677
glucose homeostasis	GO:0042593	52	7	0.228216	0.402782	50	6	0.446968	0.306172
Notch signaling pathway	GO:0007219	55	2	0.233514	-0.90607	54	2	0.23213	-0.869401
homophilic cell adhesion via plasma membrane adhesion molecules	GO:0007156	56	2	0.235641	-0.924089	56	1	0.058922	-1.59892
sensory perception of sound	GO:0007605	56	2	0.235641	-0.924089	53	1	0.0857733	-1.54386
positive regulation of Notch signaling pathway	GO:0045747	19	3	0.241267	0.562289	19	3	0.232784	0.580609
positive regulation of BMP signaling pathway	GO:0030513	19	3	0.241267	0.562289	18	3	0.208745	0.634677
response to progesterone	GO:0032570	19	3	0.241267	0.562289	17	3	0.185313	0.691835
cardiac muscle contraction	GO:0060048	19	3	0.241267	0.562289	18	2	0.669792	0.229211
positive regulation of ATPase activity	GO:0032781	19	3	0.241267	0.562289	19	2	0.682272	0.175144
T cell differentiation in thymus	GO:0033077	19	3	0.241267	0.562289	19	3	0.232784	0.580609
mitotic sister chromatid segregation	GO:0000070	19	3	0.241267	0.562289	18	2	0.669792	0.229211
blood vessel development	GO:0001568	19	3	0.241267	0.562289	18	3	0.208745	0.634677
positive regulation of Wnt signaling pathway	GO:0030177	19	3	0.241267	0.562289	19	4	0.0805422	0.868291
traversing start control point of mitotic cell cycle	GO:0007089	3	1	0.246422	1.3095	3	1	0.242356	1.32782
positive regulation of cell proliferation by VEGF-activated platelet derived growth factor receptor signaling pathway	GO:0038091	3	1	0.246422	1.3095	3	1	0.242356	1.32782
negative regulation of astrocyte differentiation	GO:0048712	3	1	0.246422	1.3095	3	1	0.242356	1.32782
biotin metabolic process	GO:0006768	3	1	0.246422	1.3095	3	0	1	#NUM!
regulation of kinase activity	GO:0043549	3	1	0.246422	1.3095	3	1	0.242356	1.32782
cellular response to erythropoietin	GO:0036018	3	1	0.246422	1.3095	3	1	0.242356	1.32782
neuronal signal transduction	GO:0023041	3	1	0.246422	1.3095	3	1	0.242356	1.32782
cellular response to salt stress	GO:0071472	3	1	0.246422	1.3095	3	1	0.242356	1.32782
positive regulation of alkaline phosphatase activity	GO:0010694	3	1	0.246422	1.3095	3	1	0.242356	1.32782
positive regulation of melanin biosynthetic process	GO:0048023	3	1	0.246422	1.3095	3	1	0.242356	1.32782
maintenance of protein location in mitochondrion	GO:0072656	3	1	0.246422	1.3095	4	1	0.309323	1.04014
negative regulation of CD4-positive, alpha-beta T cell differentiation	GO:0043371	3	1	0.246422	1.3095	3	0	1	#NUM!
syncytiotrophoblast cell differentiation involved in labyrinthine layer development	GO:0060715	3	1	0.246422	1.3095	3	1	0.242356	1.32782
positive regulation of interleukin-12 secretion	GO:2001184	3	1	0.246422	1.3095	3	1	0.242356	1.32782
'de novo' AMP biosynthetic process	GO:0044208	3	1	0.246422	1.3095	3	1	0.242356	1.32782
T cell activation involved in immune response	GO:0002286	3	1	0.246422	1.3095	4	1	0.309323	1.04014
protein metabolic process	GO:0019538	3	1	0.246422	1.3095	3	1	0.242356	1.32782
dermatan sulfate biosynthetic process	GO:0030208	3	1	0.246422	1.3095	3	1	0.242356	1.32782
targeting of mRNA for destruction involved in RNA interference	GO:0030423	3	1	0.246422	1.3095	3	1	0.242356	1.32782
endosome to lysosome transport via multivesicular body sorting pathway	GO:0032510	3	1	0.246422	1.3095	3	1	0.242356	1.32782
protein import into peroxisome matrix, docking	GO:0016560	3	1	0.246422	1.3095	3	1	0.242356	1.32782
protein transport along microtubule	GO:0098840	3	1	0.246422	1.3095	3	1	0.242356	1.32782
oligosaccharide metabolic process	GO:0009311	3	1	0.246422	1.3095	2	0	1	#NUM!
interferon-gamma secretion	GO:0072643	3	1	0.246422	1.3095	3	1	0.242356	1.32782
cellular response to vitamin D	GO:0071305	3	1	0.246422	1.3095	3	1	0.242356	1.32782
intestinal epithelial cell maturation	GO:0060574	3	1	0.246422	1.3095	4	1	0.309323	1.04014
protein localization to microtubule plus-end	GO:1904825	3	1	0.246422	1.3095	3	1	0.242356	1.32782
positive regulation of extracellular matrix assembly	GO:1901203	3	1	0.246422	1.3095	3	1	0.242356	1.32782
positive regulation of endodeoxyribonuclease activity	GO:0032079	3	1	0.246422	1.3095	3	1	0.242356	1.32782
nuclear polyadenylation-dependent mRNA catabolic process	GO:0071042	3	1	0.246422	1.3095	3	0	1	#NUM!
drug catabolic process	GO:0042737	3	1	0.246422	1.3095	3	1	0.242356	1.32782
regulation of DNA-dependent DNA replication initiation	GO:0030174	3	1	0.246422	1.3095	3	1	0.242356	1.32782
coronary vasculature morphogenesis	GO:0060977	3	1	0.246422	1.3095	3	0	1	#NUM!
myofibril assembly	GO:0030239	3	1	0.246422	1.3095	4	1	0.309323	1.04014
cellular response to corticotropin-releasing hormone stimulus	GO:0071376	3	1	0.246422	1.3095	3	1	0.242356	1.32782
negative regulation of signal transduction by p53 class mediator	GO:1901797	3	1	0.246422	1.3095	3	1	0.242356	1.32782
dTTP biosynthetic process	GO:0006235	3	1	0.246422	1.3095	3	1	0.242356	1.32782
immunoglobulin V(D)J recombination	GO:0033152	3	1	0.246422	1.3095	3	1	0.242356	1.32782
negative regulation of protein neddylation	GO:2000435	3	1	0.246422	1.3095	3	1	0.242356	1.32782
lung saccule development	GO:0060430	3	1	0.246422	1.3095	3	1	0.242356	1.32782
negative regulation of striated muscle cell apoptotic process	GO:0010664	3	1	0.246422	1.3095	3	1	0.242356	1.32782
microtubule severing	GO:0051013	3	1	0.246422	1.3095	3	1	0.242356	1.32782
protein import into peroxisome matrix, translocation	GO:0016561	3	1	0.246422	1.3095	3	1	0.242356	1.32782
atrioventricular valve formation	GO:0003190	3	1	0.246422	1.3095	3	1	0.242356	1.32782
dGTP catabolic process	GO:0006203	3	1	0.246422	1.3095	3	0	1	#NUM!
positive regulation of oxidative phosphorylation	GO:1903862	3	1	0.246422	1.3095	3	1	0.242356	1.32782
localization within membrane	GO:0051668	3	1	0.246422	1.3095	3	1	0.242356	1.32782
positive regulation of mononuclear cell migration	GO:0071677	3	1	0.246422	1.3095	3	1	0.242356	1.32782
negative regulation of protein ADP-ribosylation	GO:0010836	3	1	0.246422	1.3095	3	1	0.242356	1.32782
male germ-line stem cell asymmetric division	GO:0048133	3	1	0.246422	1.3095	3	1	0.242356	1.32782
positive regulation of centrosome duplication	GO:0010825	3	1	0.246422	1.3095	2	0	1	#NUM!
regulation of ventricular cardiac muscle cell membrane depolarization	GO:0060373	3	1	0.246422	1.3095	3	1	0.242356	1.32782
gamma-tubulin complex localization	GO:0033566	3	1	0.246422	1.3095	3	1	0.242356	1.32782
interleukin-2 biosynthetic process	GO:0042094	3	1	0.246422	1.3095	3	1	0.242356	1.32782
cellular process regulating host cell cycle in response to virus	GO:0060154	3	1	0.246422	1.3095	3	1	0.242356	1.32782
regulation of IRE1-mediated unfolded protein response	GO:1903894	3	1	0.246422	1.3095	3	1	0.242356	1.32782
negative regulation of telomere maintenance	GO:0032205	3	1	0.246422	1.3095	3	1	0.242356	1.32782
nuclear speck organization	GO:0035063	3	1	0.246422	1.3095	3	1	0.242356	1.32782
self proteolysis	GO:0097264	3	1	0.246422	1.3095	3	1	0.242356	1.32782
pantothenate metabolic process	GO:0015939	3	1	0.246422	1.3095	3	0	1	#NUM!
positive regulation of hormone secretion	GO:0046887	3	1	0.246422	1.3095	3	1	0.242356	1.32782
positive regulation of telomere maintenance via telomere lengthening	GO:1904358	3	1	0.246422	1.3095	3	1	0.242356	1.32782
positive regulation of response to DNA damage stimulus	GO:2001022	3	1	0.246422	1.3095	4	1	0.309323	1.04014
neural tube patterning	GO:0021532	3	1	0.246422	1.3095	3	1	0.242356	1.32782
morphogenesis of a polarized epithelium	GO:0001738	3	1	0.246422	1.3095	3	1	0.242356	1.32782
programmed necrotic cell death	GO:0097300	3	1	0.246422	1.3095	3	1	0.242356	1.32782
epithelial cell proliferation involved in mammary gland duct elongation	GO:0060750	3	1	0.246422	1.3095	1	0	1	#NUM!
negative regulation of vascular endothelial growth factor signaling pathway	GO:1900747	3	1	0.246422	1.3095	3	1	0.242356	1.32782
establishment of mitotic spindle localization	GO:0040001	3	1	0.246422	1.3095	3	1	0.242356	1.32782
circadian behavior	GO:0048512	3	1	0.246422	1.3095	3	1	0.242356	1.32782
ERBB signaling pathway	GO:0038127	3	1	0.246422	1.3095	3	2	0.0220105	2.02097
proteoglycan metabolic process	GO:0006029	3	1	0.246422	1.3095	3	0	1	#NUM!
extracellular transport	GO:0006858	3	1	0.246422	1.3095	3	1	0.242356	1.32782
oocyte differentiation	GO:0009994	3	1	0.246422	1.3095	3	1	0.242356	1.32782
establishment of spindle orientation	GO:0051294	3	1	0.246422	1.3095	3	1	0.242356	1.32782
lipid tube assembly	GO:0060988	3	1	0.246422	1.3095	3	1	0.242356	1.32782
anatomical structure formation involved in morphogenesis	GO:0048646	3	1	0.246422	1.3095	3	1	0.242356	1.32782
type I pneumocyte differentiation	GO:0060509	3	1	0.246422	1.3095	3	1	0.242356	1.32782
negative regulation of excitatory postsynaptic potential	GO:0090394	3	1	0.246422	1.3095	3	0	1	#NUM!
endochondral bone morphogenesis	GO:0060350	3	1	0.246422	1.3095	3	1	0.242356	1.32782
radial glial cell differentiation	GO:0060019	3	1	0.246422	1.3095	3	1	0.242356	1.32782
endoplasmic reticulum tubular network formation	GO:0071787	3	1	0.246422	1.3095	3	0	1	#NUM!
positive regulation of vascular associated smooth muscle cell apoptotic process	GO:1905461	3	1	0.246422	1.3095	4	1	0.309323	1.04014
chromatin assembly or disassembly	GO:0006333	3	1	0.246422	1.3095	3	1	0.242356	1.32782
regulation of microtubule motor activity	GO:2000574	3	1	0.246422	1.3095	3	1	0.242356	1.32782
mitotic DNA replication initiation	GO:1902975	3	1	0.246422	1.3095	3	0	1	#NUM!
positive regulation of tissue remodeling	GO:0034105	3	1	0.246422	1.3095	3	1	0.242356	1.32782
cerebellum morphogenesis	GO:0021587	3	1	0.246422	1.3095	3	1	0.242356	1.32782
nucleosome organization	GO:0034728	3	1	0.246422	1.3095	3	1	0.242356	1.32782
positive regulation of metallopeptidase activity	GO:1905050	3	1	0.246422	1.3095	3	2	0.0220105	2.02097
regulation of platelet-derived growth factor receptor-alpha signaling pathway	GO:2000583	3	1	0.246422	1.3095	3	1	0.242356	1.32782
N-terminal peptidyl-lysine acetylation	GO:0018076	3	1	0.246422	1.3095	3	1	0.242356	1.32782
central nervous system myelin maintenance	GO:0032286	3	1	0.246422	1.3095	3	0	1	#NUM!
nitrobenzene metabolic process	GO:0018916	3	1	0.246422	1.3095	3	1	0.242356	1.32782
positive regulation of interleukin-8 secretion	GO:2000484	3	1	0.246422	1.3095	3	1	0.242356	1.32782
response to sucrose	GO:0009744	3	1	0.246422	1.3095	1	0	1	#NUM!
regulation of microvillus length	GO:0032532	3	1	0.246422	1.3095	3	0	1	#NUM!
response to water deprivation	GO:0009414	3	1	0.246422	1.3095	3	1	0.242356	1.32782
intracellular sequestering of iron ion	GO:0006880	3	1	0.246422	1.3095	3	1	0.242356	1.32782
mitochondrial depolarization	GO:0051882	3	1	0.246422	1.3095	3	1	0.242356	1.32782
negative regulation of neuron migration	GO:2001223	3	1	0.246422	1.3095	3	1	0.242356	1.32782
positive regulation of protein localization to nucleolus	GO:1904751	3	1	0.246422	1.3095	3	0	1	#NUM!
regulation of mast cell degranulation	GO:0043304	3	1	0.246422	1.3095	4	1	0.309323	1.04014
female meiosis I	GO:0007144	3	1	0.246422	1.3095	3	1	0.242356	1.32782
positive regulation of miRNA metabolic process	GO:2000630	3	1	0.246422	1.3095	3	1	0.242356	1.32782
positive regulation of neuroinflammatory response	GO:0150078	3	1	0.246422	1.3095	4	1	0.309323	1.04014
metaphase/anaphase transition of mitotic cell cycle	GO:0007091	3	1	0.246422	1.3095	3	1	0.242356	1.32782
regulation of extracellular exosome assembly	GO:1903551	3	1	0.246422	1.3095	3	1	0.242356	1.32782
negative regulation of smooth muscle cell chemotaxis	GO:0071672	3	1	0.246422	1.3095	3	1	0.242356	1.32782
dATP catabolic process	GO:0046061	3	1	0.246422	1.3095	3	0	1	#NUM!
telomere maintenance via recombination	GO:0000722	3	1	0.246422	1.3095	3	0	1	#NUM!
positive regulation blood vessel branching	GO:1905555	3	1	0.246422	1.3095	3	1	0.242356	1.32782
neurotransmitter receptor transport to postsynaptic membrane	GO:0098969	3	1	0.246422	1.3095	3	1	0.242356	1.32782
monoterpenoid metabolic process	GO:0016098	3	1	0.246422	1.3095	3	1	0.242356	1.32782
response to fructose	GO:0009750	3	1	0.246422	1.3095	2	0	1	#NUM!
maintenance of DNA repeat elements	GO:0043570	3	1	0.246422	1.3095	3	1	0.242356	1.32782
retinal rod cell differentiation	GO:0060221	3	1	0.246422	1.3095	3	1	0.242356	1.32782
cellular response to redox state	GO:0071461	3	1	0.246422	1.3095	3	0	1	#NUM!
positive regulation of biomineral tissue development	GO:0070169	3	1	0.246422	1.3095	3	1	0.242356	1.32782
negative regulation of lipopolysaccharide-mediated signaling pathway	GO:0031665	3	1	0.246422	1.3095	3	1	0.242356	1.32782
amyloid-beta formation	GO:0034205	3	1	0.246422	1.3095	3	1	0.242356	1.32782
positive regulation of osteoblast proliferation	GO:0033690	3	1	0.246422	1.3095	3	1	0.242356	1.32782
DNA catabolic process, endonucleolytic	GO:0000737	3	1	0.246422	1.3095	3	1	0.242356	1.32782
positive regulation of mRNA polyadenylation	GO:1900365	3	1	0.246422	1.3095	3	1	0.242356	1.32782
dorsal/ventral neural tube patterning	GO:0021904	3	1	0.246422	1.3095	3	1	0.242356	1.32782
positive regulation of peptide hormone secretion	GO:0090277	3	1	0.246422	1.3095	2	1	0.168908	1.73329
circadian regulation of translation	GO:0097167	3	1	0.246422	1.3095	3	1	0.242356	1.32782
otic vesicle development	GO:0071599	3	1	0.246422	1.3095	2	0	1	#NUM!
neural crest cell differentiation	GO:0014033	3	1	0.246422	1.3095	3	1	0.242356	1.32782
negative regulation of telomere capping	GO:1904354	3	1	0.246422	1.3095	3	1	0.242356	1.32782
glyoxylate metabolic process	GO:0046487	3	1	0.246422	1.3095	3	1	0.242356	1.32782
positive regulation of lipophagy	GO:1904504	3	1	0.246422	1.3095	3	1	0.242356	1.32782
transcription-dependent tethering of RNA polymerase II gene DNA at nuclear periphery	GO:0000972	3	1	0.246422	1.3095	3	1	0.242356	1.32782
regulation of protein homodimerization activity	GO:0043496	3	1	0.246422	1.3095	3	1	0.242356	1.32782
cellular hyperosmotic salinity response	GO:0071475	3	1	0.246422	1.3095	3	1	0.242356	1.32782
regulation of postsynaptic membrane potential	GO:0060078	3	1	0.246422	1.3095	3	0	1	#NUM!
bradykinin catabolic process	GO:0010815	3	1	0.246422	1.3095	4	1	0.309323	1.04014
cell-cell junction maintenance	GO:0045217	3	1	0.246422	1.3095	4	1	0.309323	1.04014
regulation of blood coagulation	GO:0030193	3	1	0.246422	1.3095	3	2	0.0220105	2.02097
response to UV-A	GO:0070141	3	1	0.246422	1.3095	3	1	0.242356	1.32782
response to epidermal growth factor	GO:0070849	3	1	0.246422	1.3095	3	2	0.0220105	2.02097
NMDA glutamate receptor clustering	GO:0097114	3	1	0.246422	1.3095	3	1	0.242356	1.32782
positive regulation of behavioral fear response	GO:2000987	3	1	0.246422	1.3095	3	2	0.0220105	2.02097
diet induced thermogenesis	GO:0002024	3	1	0.246422	1.3095	3	1	0.242356	1.32782
mRNA alternative polyadenylation	GO:0110104	3	1	0.246422	1.3095	3	1	0.242356	1.32782
pinocytosis	GO:0006907	3	1	0.246422	1.3095	3	1	0.242356	1.32782
negative regulation of glycogen (starch) synthase activity	GO:2000466	3	1	0.246422	1.3095	3	1	0.242356	1.32782
peptidyl-lysine oxidation	GO:0018057	3	1	0.246422	1.3095	3	1	0.242356	1.32782
interleukin-33-mediated signaling pathway	GO:0038172	3	1	0.246422	1.3095	3	1	0.242356	1.32782
spinal cord association neuron differentiation	GO:0021527	3	1	0.246422	1.3095	3	1	0.242356	1.32782
regulation of epidermal cell differentiation	GO:0045604	3	1	0.246422	1.3095	3	1	0.242356	1.32782
regulation of branching involved in salivary gland morphogenesis by mesenchymal-epithelial signaling	GO:0060665	3	1	0.246422	1.3095	3	1	0.242356	1.32782
regulation of feeding behavior	GO:0060259	3	1	0.246422	1.3095	3	1	0.242356	1.32782
membrane to membrane docking	GO:0022614	3	1	0.246422	1.3095	3	0	1	#NUM!
plasma lipoprotein particle clearance	GO:0034381	3	1	0.246422	1.3095	3	1	0.242356	1.32782
response to mineralocorticoid	GO:0051385	3	1	0.246422	1.3095	3	1	0.242356	1.32782
vesicle transport along actin filament	GO:0030050	3	1	0.246422	1.3095	3	1	0.242356	1.32782
cellular response to L-glutamate	GO:1905232	3	1	0.246422	1.3095	3	1	0.242356	1.32782
negative regulation of glomerular filtration	GO:0003105	3	1	0.246422	1.3095	3	1	0.242356	1.32782
regulation of T cell migration	GO:2000404	3	1	0.246422	1.3095	3	1	0.242356	1.32782
regulation of cellular hyperosmotic salinity response	GO:1900069	3	1	0.246422	1.3095	3	1	0.242356	1.32782
positive regulation of NLRP3 inflammasome complex assembly	GO:1900227	3	1	0.246422	1.3095	3	1	0.242356	1.32782
behavioral response to ethanol	GO:0048149	3	1	0.246422	1.3095	3	1	0.242356	1.32782
cellular response to actinomycin D	GO:0072717	3	1	0.246422	1.3095	3	1	0.242356	1.32782
peroxisome membrane biogenesis	GO:0016557	3	1	0.246422	1.3095	3	1	0.242356	1.32782
positive regulation of mitochondrion organization	GO:0010822	3	1	0.246422	1.3095	3	1	0.242356	1.32782
tyrosine catabolic process	GO:0006572	3	1	0.246422	1.3095	4	1	0.309323	1.04014
positive regulation of glucokinase activity	GO:0033133	3	1	0.246422	1.3095	4	1	0.309323	1.04014
sensory perception of taste	GO:0050909	3	1	0.246422	1.3095	3	1	0.242356	1.32782
negative regulation of platelet-derived growth factor receptor-beta signaling pathway	GO:2000587	3	1	0.246422	1.3095	3	1	0.242356	1.32782
cellular response to nitrosative stress	GO:0071500	3	1	0.246422	1.3095	3	1	0.242356	1.32782
positive regulation of translational termination	GO:0045905	3	1	0.246422	1.3095	3	1	0.242356	1.32782
heterocycle metabolic process	GO:0046483	3	1	0.246422	1.3095	3	1	0.242356	1.32782
regulation of tubulin deacetylation	GO:0090043	3	1	0.246422	1.3095	3	1	0.242356	1.32782
regulation of synaptic vesicle recycling	GO:1903421	3	1	0.246422	1.3095	3	0	1	#NUM!
cell migration involved in vasculogenesis	GO:0035441	3	1	0.246422	1.3095	3	1	0.242356	1.32782
sebaceous gland development	GO:0048733	3	1	0.246422	1.3095	3	1	0.242356	1.32782
intramembranous ossification	GO:0001957	3	1	0.246422	1.3095	3	0	1	#NUM!
protein geranylgeranylation	GO:0018344	3	1	0.246422	1.3095	3	1	0.242356	1.32782
dendritic spine organization	GO:0097061	3	1	0.246422	1.3095	3	0	1	#NUM!
negative regulation of neurotrophin TRK receptor signaling pathway	GO:0051387	3	1	0.246422	1.3095	3	1	0.242356	1.32782
growth plate cartilage development	GO:0003417	3	1	0.246422	1.3095	3	1	0.242356	1.32782
metanephric S-shaped body morphogenesis	GO:0072284	3	1	0.246422	1.3095	3	1	0.242356	1.32782
positive regulation of protein kinase C activity	GO:1900020	3	1	0.246422	1.3095	3	1	0.242356	1.32782
response to water-immersion restraint stress	GO:1990785	3	1	0.246422	1.3095	3	1	0.242356	1.32782
positive regulation of fibroblast growth factor production	GO:0090271	3	1	0.246422	1.3095	3	1	0.242356	1.32782
negative regulation of mesenchymal cell proliferation	GO:0072201	3	1	0.246422	1.3095	3	1	0.242356	1.32782
positive regulation of organ growth	GO:0046622	3	1	0.246422	1.3095	2	1	0.168908	1.73329
long-chain fatty-acyl-CoA metabolic process	GO:0035336	3	1	0.246422	1.3095	2	0	1	#NUM!
detection of mechanical stimulus involved in sensory perception of pain	GO:0050966	3	1	0.246422	1.3095	3	1	0.242356	1.32782
positive regulation of inclusion body assembly	GO:0090261	3	1	0.246422	1.3095	3	1	0.242356	1.32782
negative regulation of oxidative phosphorylation	GO:0090324	3	1	0.246422	1.3095	3	0	1	#NUM!
positive regulation of autophagosome maturation	GO:1901098	3	1	0.246422	1.3095	3	1	0.242356	1.32782
dolichol metabolic process	GO:0019348	3	1	0.246422	1.3095	3	1	0.242356	1.32782
peripheral nervous system neuron development	GO:0048935	3	1	0.246422	1.3095	3	0	1	#NUM!
diadenosine tetraphosphate biosynthetic process	GO:0015966	3	1	0.246422	1.3095	3	1	0.242356	1.32782
regulation of cell communication by electrical coupling	GO:0010649	3	1	0.246422	1.3095	3	1	0.242356	1.32782
positive regulation of DNA topoisomerase (ATP-hydrolyzing) activity	GO:2000373	3	1	0.246422	1.3095	3	1	0.242356	1.32782
enzyme linked receptor protein signaling pathway	GO:0007167	3	1	0.246422	1.3095	4	1	0.309323	1.04014
positive regulation of protein localization to cilium	GO:1903566	3	1	0.246422	1.3095	3	1	0.242356	1.32782
positive regulation of NK T cell differentiation	GO:0051138	3	1	0.246422	1.3095	3	1	0.242356	1.32782
interleukin-1 beta secretion	GO:0050702	3	1	0.246422	1.3095	5	2	0.0650975	1.51015
ATP generation from poly-ADP-D-ribose	GO:1990966	3	1	0.246422	1.3095	3	0	1	#NUM!
establishment of planar polarity	GO:0001736	3	1	0.246422	1.3095	3	1	0.242356	1.32782
cardiac muscle hypertrophy	GO:0003300	3	1	0.246422	1.3095	3	1	0.242356	1.32782
cellular response to potassium ion starvation	GO:0051365	3	1	0.246422	1.3095	3	0	1	#NUM!
Mullerian duct regression	GO:0001880	3	1	0.246422	1.3095	3	1	0.242356	1.32782
histone H2B conserved C-terminal lysine deubiquitination	GO:0035616	3	1	0.246422	1.3095	3	1	0.242356	1.32782
U5 snRNA 3'-end processing	GO:0034476	3	1	0.246422	1.3095	3	0	1	#NUM!
xenophagy	GO:0098792	3	1	0.246422	1.3095	3	1	0.242356	1.32782
low-density lipoprotein particle mediated signaling	GO:0055096	3	1	0.246422	1.3095	3	1	0.242356	1.32782
modification of synaptic structure	GO:0099563	3	1	0.246422	1.3095	3	1	0.242356	1.32782
synaptic vesicle targeting	GO:0016080	3	1	0.246422	1.3095	3	1	0.242356	1.32782
AMP biosynthetic process	GO:0006167	3	1	0.246422	1.3095	3	1	0.242356	1.32782
male mating behavior	GO:0060179	3	1	0.246422	1.3095	3	0	1	#NUM!
positive regulation of execution phase of apoptosis	GO:1900119	3	1	0.246422	1.3095	3	0	1	#NUM!
negative regulation of cell adhesion mediated by integrin	GO:0033629	3	1	0.246422	1.3095	3	0	1	#NUM!
B cell proliferation involved in immune response	GO:0002322	3	1	0.246422	1.3095	3	1	0.242356	1.32782
release from viral latency	GO:0019046	3	1	0.246422	1.3095	3	1	0.242356	1.32782
negative regulation of apoptotic DNA fragmentation	GO:1902511	3	1	0.246422	1.3095	3	0	1	#NUM!
epithelium development	GO:0060429	3	1	0.246422	1.3095	3	1	0.242356	1.32782
regulation of nucleotide-binding oligomerization domain containing signaling pathway	GO:0070424	3	1	0.246422	1.3095	3	1	0.242356	1.32782
negative regulation of T cell differentiation	GO:0045581	3	1	0.246422	1.3095	3	1	0.242356	1.32782
messenger ribonucleoprotein complex assembly	GO:1990120	3	1	0.246422	1.3095	3	1	0.242356	1.32782
regulation of integrin-mediated signaling pathway	GO:2001044	3	1	0.246422	1.3095	4	1	0.309323	1.04014
positive regulation of activin receptor signaling pathway	GO:0032927	3	1	0.246422	1.3095	3	1	0.242356	1.32782
gland development	GO:0048732	3	1	0.246422	1.3095	3	1	0.242356	1.32782
regulation of ubiquitin-dependent protein catabolic process	GO:2000058	3	1	0.246422	1.3095	3	1	0.242356	1.32782
regulation of epidermis development	GO:0045682	3	1	0.246422	1.3095	2	0	1	#NUM!
protein kinase C signaling	GO:0070528	3	1	0.246422	1.3095	3	1	0.242356	1.32782
positive regulation of skeletal muscle acetylcholine-gated channel clustering	GO:1904395	3	1	0.246422	1.3095	3	1	0.242356	1.32782
cell-cell recognition	GO:0009988	3	1	0.246422	1.3095	2	0	1	#NUM!
regulation of activin receptor signaling pathway	GO:0032925	3	1	0.246422	1.3095	3	1	0.242356	1.32782
immune response-regulating cell surface receptor signaling pathway	GO:0002768	3	1	0.246422	1.3095	3	1	0.242356	1.32782
positive regulation of smooth muscle cell chemotaxis	GO:0071673	3	1	0.246422	1.3095	3	1	0.242356	1.32782
negative regulation of chondrocyte proliferation	GO:1902731	3	1	0.246422	1.3095	3	1	0.242356	1.32782
negative regulation of protein processing	GO:0010955	3	1	0.246422	1.3095	3	1	0.242356	1.32782
regulation of systemic arterial blood pressure by endothelin	GO:0003100	3	1	0.246422	1.3095	3	1	0.242356	1.32782
maintenance of unfolded protein involved in ERAD pathway	GO:1904378	3	1	0.246422	1.3095	3	2	0.0220105	2.02097
mast cell activation	GO:0045576	3	1	0.246422	1.3095	3	1	0.242356	1.32782
regulation of cytokine production involved in inflammatory response	GO:1900015	3	1	0.246422	1.3095	3	1	0.242356	1.32782
positive regulation of DNA demethylation	GO:1901537	3	1	0.246422	1.3095	3	1	0.242356	1.32782
cellular response to xenobiotic stimulus	GO:0071466	3	1	0.246422	1.3095	3	0	1	#NUM!
siRNA loading onto RISC involved in RNA interference	GO:0035087	3	1	0.246422	1.3095	3	1	0.242356	1.32782
positive regulation of extracellular exosome assembly	GO:1903553	3	1	0.246422	1.3095	3	1	0.242356	1.32782
U1 snRNA 3'-end processing	GO:0034473	3	1	0.246422	1.3095	3	0	1	#NUM!
peptidyl-lysine dimethylation	GO:0018027	3	1	0.246422	1.3095	3	1	0.242356	1.32782
mating behavior	GO:0007617	3	1	0.246422	1.3095	3	1	0.242356	1.32782
late endosome to lysosome transport	GO:1902774	3	1	0.246422	1.3095	3	1	0.242356	1.32782
regulation of DNA biosynthetic process	GO:2000278	3	1	0.246422	1.3095	3	1	0.242356	1.32782
GDP-mannose biosynthetic process	GO:0009298	3	1	0.246422	1.3095	2	0	1	#NUM!
negative regulation of execution phase of apoptosis	GO:1900118	3	1	0.246422	1.3095	2	1	0.168908	1.73329
cerebellar granule cell differentiation	GO:0021707	3	1	0.246422	1.3095	3	1	0.242356	1.32782
glycerol catabolic process	GO:0019563	3	1	0.246422	1.3095	3	0	1	#NUM!
response to manganese ion	GO:0010042	3	1	0.246422	1.3095	2	0	1	#NUM!
regulation of plasma membrane repair	GO:1905684	3	1	0.246422	1.3095	3	1	0.242356	1.32782
regulation of synapse maturation	GO:0090128	3	1	0.246422	1.3095	3	1	0.242356	1.32782
negative regulation of vesicle fusion	GO:0031339	3	1	0.246422	1.3095	3	1	0.242356	1.32782
parathyroid gland development	GO:0060017	3	1	0.246422	1.3095	3	1	0.242356	1.32782
positive regulation of t-circle formation	GO:1904431	3	1	0.246422	1.3095	3	1	0.242356	1.32782
negative regulation of dendritic spine maintenance	GO:1902951	3	1	0.246422	1.3095	3	1	0.242356	1.32782
negative regulation of sodium ion transport	GO:0010766	3	1	0.246422	1.3095	3	1	0.242356	1.32782
neuron differentiation	GO:0030182	59	8	0.246671	0.41002	58	6	0.640603	0.157752
neuropeptide signaling pathway	GO:0007218	20	0	0.250302	#NUM!	18	0	0.39754	#NUM!
CENP-A containing nucleosome assembly	GO:0034080	20	0	0.250302	#NUM!	20	0	0.250793	#NUM!
ATP hydrolysis coupled proton transport	GO:0015991	20	0	0.250302	#NUM!	19	1	1	-0.518003
antigen processing and presentation of peptide antigen via MHC class I	GO:0002474	20	0	0.250302	#NUM!	20	1	1	-0.569296
regulation of cardiac conduction	GO:1903779	21	0	0.251682	#NUM!	20	1	1	-0.569296
vesicle docking involved in exocytosis	GO:0006904	21	0	0.251682	#NUM!	21	0	0.251299	#NUM!
adherens junction organization	GO:0034332	21	0	0.251682	#NUM!	21	0	0.251299	#NUM!
glycosphingolipid metabolic process	GO:0006687	21	0	0.251682	#NUM!	21	0	0.251299	#NUM!
regulation of translational initiation	GO:0006446	21	0	0.251682	#NUM!	21	1	1	-0.618086
adenylate cyclase-inhibiting G protein-coupled receptor signaling pathway	GO:0007193	21	0	0.251682	#NUM!	21	0	0.251299	#NUM!
neuron migration	GO:0001764	60	8	0.251797	0.393213	59	9	0.100738	0.546123
potassium ion transmembrane transport	GO:0071805	22	0	0.255224	#NUM!	21	1	1	-0.618086
nucleobase-containing small molecule interconversion	GO:0015949	22	0	0.255224	#NUM!	22	0	0.253954	#NUM!
chaperone cofactor-dependent protein refolding	GO:0051085	22	0	0.255224	#NUM!	22	0	0.253954	#NUM!
intracellular protein transport	GO:0006886	200	13	0.258309	-0.325252	197	13	0.308579	-0.291818
DNA damage response, signal transduction by p53 class mediator resulting in transcription of p21 class mediator	GO:0006978	11	2	0.260015	0.703368	11	1	1	0.0285408
regulation of mRNA splicing, via spliceosome	GO:0048024	11	2	0.260015	0.703368	11	3	0.0662474	1.12715
positive regulation of interleukin-12 production	GO:0032735	11	2	0.260015	0.703368	11	2	0.253097	0.721688
negative regulation of phagocytosis	GO:0050765	11	2	0.260015	0.703368	9	1	0.565255	0.229211
cilium organization	GO:0044782	11	2	0.260015	0.703368	11	2	0.253097	0.721688
positive regulation of cilium assembly	GO:0045724	11	2	0.260015	0.703368	11	2	0.253097	0.721688
blastocyst hatching	GO:0001835	11	2	0.260015	0.703368	11	1	1	0.0285408
signal transduction involved in regulation of gene expression	GO:0023019	11	2	0.260015	0.703368	11	2	0.253097	0.721688
positive regulation of histone H3-K4 methylation	GO:0051571	11	2	0.260015	0.703368	11	2	0.253097	0.721688
negative regulation of phosphorylation	GO:0042326	11	2	0.260015	0.703368	11	1	1	0.0285408
retinoic acid receptor signaling pathway	GO:0048384	11	2	0.260015	0.703368	11	2	0.253097	0.721688
response to hyperoxia	GO:0055093	11	2	0.260015	0.703368	8	2	0.152902	1.04014
regulation of nitric-oxide synthase activity	GO:0050999	11	2	0.260015	0.703368	11	3	0.0662474	1.12715
negative regulation of intrinsic apoptotic signaling pathway in response to DNA damage by p53 class mediator	GO:1902166	11	2	0.260015	0.703368	10	1	0.603714	0.123851
actin filament-based movement	GO:0030048	11	2	0.260015	0.703368	11	2	0.253097	0.721688
isotype switching	GO:0045190	11	2	0.260015	0.703368	11	2	0.253097	0.721688
pancreas development	GO:0031016	11	2	0.260015	0.703368	11	2	0.253097	0.721688
positive regulation of interleukin-6 secretion	GO:2000778	11	2	0.260015	0.703368	11	2	0.253097	0.721688
positive regulation of exosomal secretion	GO:1903543	11	2	0.260015	0.703368	11	2	0.253097	0.721688
biomineral tissue development	GO:0031214	11	2	0.260015	0.703368	11	2	0.253097	0.721688
dorsal/ventral pattern formation	GO:0009953	11	2	0.260015	0.703368	10	2	0.219124	0.816998
anatomical structure development	GO:0048856	11	2	0.260015	0.703368	9	2	0.185591	0.922359
neuron projection extension	GO:1990138	11	2	0.260015	0.703368	11	2	0.253097	0.721688
negative regulation of interleukin-6 production	GO:0032715	11	2	0.260015	0.703368	11	2	0.253097	0.721688
cellular response to estrogen stimulus	GO:0071391	11	2	0.260015	0.703368	11	1	1	0.0285408
response to osmotic stress	GO:0006970	11	2	0.260015	0.703368	11	2	0.253097	0.721688
regulation of cell adhesion mediated by integrin	GO:0033628	11	2	0.260015	0.703368	10	3	0.0514605	1.22246
branching morphogenesis of an epithelial tube	GO:0048754	11	2	0.260015	0.703368	11	2	0.253097	0.721688
membrane protein ectodomain proteolysis	GO:0006509	11	2	0.260015	0.703368	11	2	0.253097	0.721688
response to iron ion	GO:0010039	11	2	0.260015	0.703368	11	2	0.253097	0.721688
dopamine receptor signaling pathway	GO:0007212	11	2	0.260015	0.703368	11	2	0.253097	0.721688
membrane protein intracellular domain proteolysis	GO:0031293	11	2	0.260015	0.703368	11	2	0.253097	0.721688
DNA metabolic process	GO:0006259	11	2	0.260015	0.703368	11	3	0.0662474	1.12715
macrophage differentiation	GO:0030225	11	2	0.260015	0.703368	12	3	0.0827287	1.04014
vocalization behavior	GO:0071625	11	2	0.260015	0.703368	11	2	0.253097	0.721688
positive regulation of vascular endothelial cell proliferation	GO:1905564	11	2	0.260015	0.703368	11	2	0.253097	0.721688
negative regulation of DNA damage response, signal transduction by p53 class mediator	GO:0043518	11	2	0.260015	0.703368	11	2	0.253097	0.721688
cardiac myofibril assembly	GO:0055003	11	2	0.260015	0.703368	11	2	0.253097	0.721688
endoplasmic reticulum mannose trimming	GO:1904380	11	2	0.260015	0.703368	11	1	1	0.0285408
negative regulation of phosphatase activity	GO:0010923	23	0	0.260749	#NUM!	23	1	0.716458	-0.709058
glutamate secretion	GO:0014047	23	0	0.260749	#NUM!	24	0	0.265031	#NUM!
protein sumoylation	GO:0016925	41	6	0.263912	0.486303	41	6	0.171569	0.504623
positive regulation of endothelial cell proliferation	GO:0001938	41	6	0.263912	0.486303	40	8	0.0216147	0.816998
intracellular transport of virus	GO:0075733	41	6	0.263912	0.486303	40	4	0.777175	0.123851
RNA splicing	GO:0008380	124	7	0.264877	-0.466256	124	9	0.633369	-0.196621
transmembrane transport	GO:0055085	90	11	0.265981	0.306201	88	10	0.348751	0.251684
nervous system development	GO:0007399	164	19	0.267185	0.252688	159	19	0.157954	0.301971
cellular response to cadmium ion	GO:0071276	24	4	0.268081	0.616356	23	6	0.0127031	1.0827
negative regulation of MAP kinase activity	GO:0043407	24	4	0.268081	0.616356	24	4	0.156832	0.634677
cellular response to reactive oxygen species	GO:0034614	24	4	0.268081	0.616356	25	6	0.0191633	0.99932
calcium-mediated signaling	GO:0019722	24	4	0.268081	0.616356	25	1	0.720576	-0.79244
cellular response to hypoxia	GO:0071456	63	8	0.271087	0.344423	64	6	0.824331	0.0593124
autophagy of mitochondrion	GO:0000422	25	4	0.277049	0.575534	25	4	0.273122	0.593855
regulation of microtubule cytoskeleton organization	GO:0070507	25	4	0.277049	0.575534	24	4	0.156832	0.634677
adenylate cyclase-activating G protein-coupled receptor signaling pathway	GO:0007189	25	4	0.277049	0.575534	25	3	0.480779	0.306172
positive regulation of telomerase activity	GO:0051973	25	4	0.277049	0.575534	25	6	0.0191633	0.99932
protein export from nucleus	GO:0006611	25	4	0.277049	0.575534	25	5	0.0639991	0.816998
chromatin remodeling	GO:0006338	65	3	0.277763	-0.667659	64	3	0.371657	-0.633835
proteasomal protein catabolic process	GO:0010498	26	4	0.287492	0.536314	27	6	0.0275607	0.922359
negative regulation of osteoblast differentiation	GO:0045668	26	4	0.287492	0.536314	25	3	0.480779	0.306172
positive regulation of protein targeting to mitochondrion	GO:1903955	26	4	0.287492	0.536314	27	4	0.293622	0.516894
positive regulation of protein secretion	GO:0050714	26	4	0.287492	0.536314	26	2	1	-0.138513
tRNA export from nucleus	GO:0006409	26	4	0.287492	0.536314	26	3	0.496731	0.266952
negative regulation of cell adhesion	GO:0007162	26	4	0.287492	0.536314	26	5	0.0737353	0.777777
skeletal muscle tissue development	GO:0007519	26	4	0.287492	0.536314	25	3	0.480779	0.306172
phosphatidylinositol phosphorylation	GO:0046854	26	4	0.287492	0.536314	27	5	0.0842296	0.740037
cell death	GO:0008219	26	4	0.287492	0.536314	26	2	1	-0.138513
positive regulation of actin cytoskeleton reorganization	GO:2000251	12	2	0.294732	0.616356	12	3	0.0827287	1.04014
response to muscle stretch	GO:0035994	12	2	0.294732	0.616356	11	2	0.253097	0.721688
response to interferon-gamma	GO:0034341	12	2	0.294732	0.616356	12	2	0.28717	0.634677
TOR signaling	GO:0031929	12	2	0.294732	0.616356	12	2	0.28717	0.634677
positive regulation of insulin receptor signaling pathway	GO:0046628	12	2	0.294732	0.616356	12	2	0.28717	0.634677
positive regulation of histone acetylation	GO:0035066	12	2	0.294732	0.616356	12	3	0.0827287	1.04014
cellular response to fibroblast growth factor stimulus	GO:0044344	12	2	0.294732	0.616356	12	3	0.0827287	1.04014
ribosomal small subunit biogenesis	GO:0042274	12	2	0.294732	0.616356	11	1	1	0.0285408
[truncated: 8,313 more rows]

## Sheet: PCG40-59
#PCG40-59(θ=0.5)		Male				Female
Gene ontology (biological process)	Gene ontology IDs	AllGene	Critical	P-value	Enrichment(log scale)	AllGene	Critical	P-value	Enrichment(log scale)
histone mRNA catabolic process	GO:0071044	7	6	2.88439e-06	2.2796	7	6	1.8614e-06	2.3532
cellular response to organic substance	GO:0071310	17	9	3.70681e-06	1.79777	17	7	0.00021666	1.62005
Fc-gamma receptor signaling pathway involved in phagocytosis	GO:0038096	51	16	3.92878e-06	1.27452	48	14	1.73245e-05	1.27521
positive regulation of transcription from RNA polymerase II promoter involved in cellular response to chemical stimulus	GO:1901522	5	5	5.11401e-06	2.43375	5	5	3.53444e-06	2.50735
negative regulation of protein binding	GO:0032091	48	15	8.32129e-06	1.2706	49	13	0.000102809	1.18048
cellular protein-containing complex localization	GO:0034629	9	6	2.96579e-05	2.02829	9	5	0.00033723	1.91957
nuclear mRNA surveillance	GO:0071028	9	6	2.96579e-05	2.02829	9	5	0.00033723	1.91957
transforming growth factor beta receptor signaling pathway	GO:0007179	66	17	3.6371e-05	1.07731	66	18	3.21513e-06	1.20807
positive regulation of transcription, DNA-templated	GO:0045893	351	54	3.87269e-05	0.561953	346	50	4.74353e-05	0.572938
intracellular signal transduction	GO:0035556	243	41	3.94581e-05	0.654265	236	36	0.000224889	0.627041
positive regulation of transcription by RNA polymerase II	GO:0045944	562	77	4.82364e-05	0.446058	545	72	2.74989e-05	0.483234
autophagy	GO:0006914	74	18	4.95412e-05	1.02006	73	17	5.7007e-05	1.05011
establishment of cell polarity	GO:0030010	27	10	5.32946e-05	1.4405	26	8	0.000771521	1.3287
negative regulation of cell population proliferation	GO:0008285	223	38	5.50249e-05	0.664169	217	31	0.00217709	0.561443
positive regulation of cell migration	GO:0030335	122	25	5.59023e-05	0.84861	118	20	0.00170575	0.732401
viral process	GO:0016032	271	44	6.26308e-05	0.615826	269	42	3.26811e-05	0.650312
negative regulation of telomere maintenance via telomerase	GO:0032211	18	8	6.61806e-05	1.62282	18	8	3.88197e-05	1.69642
cellular response to hepatocyte growth factor stimulus	GO:0035729	10	6	6.86461e-05	1.92293	9	5	0.00033723	1.91957
regulation of dendrite morphogenesis	GO:0048814	14	7	7.65741e-05	1.74061	14	6	0.000484985	1.66006
regulation of ossification	GO:0030278	7	5	9.23916e-05	2.09728	7	4	0.00125068	1.94774
thymus development	GO:0048538	29	10	0.000107647	1.36904	27	9	0.000182986	1.40874
cellular response to gamma radiation	GO:0071480	20	8	0.000162576	1.51746	20	7	0.00069557	1.45753
positive regulation of protein phosphorylation	GO:0001934	89	19	0.000202538	0.889557	85	15	0.00396002	0.772752
viral genome replication	GO:0019079	8	5	0.000228579	1.96375	7	4	0.00125068	1.94774
hepatocyte growth factor receptor signaling pathway	GO:0048012	8	5	0.000228579	1.96375	7	4	0.00125068	1.94774
positive regulation of gene expression	GO:0010628	183	31	0.000293185	0.658256	182	30	0.000162873	0.704544
stimulatory C-type lectin receptor signaling pathway	GO:0002223	78	17	0.000334285	0.910259	74	13	0.00800756	0.768238
T cell costimulation	GO:0031295	23	8	0.000499152	1.3777	23	9	4.29179e-05	1.56908
SMAD protein signal transduction	GO:0060395	23	8	0.000499152	1.3777	23	8	0.000301448	1.4513
negative regulation of protein catabolic process	GO:0042177	23	8	0.000499152	1.3777	22	8	0.000211524	1.49575
ephrin receptor signaling pathway	GO:0048013	60	14	0.000532452	0.978468	59	11	0.007279	0.827711
neutral amino acid transport	GO:0015804	3	3	0.000671709	2.43375	3	2	0.0188098	2.10189
asymmetric cell division	GO:0008356	3	3	0.000671709	2.43375	2	2	0.00662886	2.50735
positive regulation of cyclase activity	GO:0031281	3	3	0.000671709	2.43375	3	2	0.0188098	2.10189
neuropilin signaling pathway	GO:0038189	3	3	0.000671709	2.43375	3	2	0.0188098	2.10189
SMAD protein complex assembly	GO:0007183	6	4	0.000761516	2.02829	6	4	0.000572902	2.10189
pharyngeal system development	GO:0060037	6	4	0.000761516	2.02829	5	4	0.000204153	2.28421
Bergmann glial cell differentiation	GO:0060020	6	4	0.000761516	2.02829	6	3	0.00892774	1.81421
positive regulation of blood coagulation	GO:0030194	6	4	0.000761516	2.02829	5	3	0.00475032	1.99653
ubiquitin-dependent protein catabolic process	GO:0006511	200	32	0.000819477	0.601173	200	31	0.000519476	0.643023
beta-catenin destruction complex disassembly	GO:1904886	10	5	0.000885815	1.74061	10	4	0.00615292	1.59106
regulation of transforming growth factor beta receptor signaling pathway	GO:0017015	10	5	0.000885815	1.74061	10	5	0.000629394	1.81421
rRNA catabolic process	GO:0016075	10	5	0.000885815	1.74061	10	4	0.00615292	1.59106
positive regulation of protein binding	GO:0032092	43	11	0.000918039	1.07045	43	11	0.000492249	1.14405
telomere maintenance	GO:0000723	31	9	0.00100166	1.19699	31	9	0.000585744	1.27059
Fc-epsilon receptor signaling pathway	GO:0038095	92	18	0.00109807	0.802338	91	17	0.00134602	0.829707
mRNA transcription by RNA polymerase II	GO:0042789	15	6	0.00111521	1.51746	15	6	0.000753074	1.59106
autophagosome maturation	GO:0097352	15	6	0.00111521	1.51746	15	7	8.28528e-05	1.74521
negative regulation of transforming growth factor beta receptor signaling pathway	GO:0030512	44	11	0.00112909	1.04746	42	10	0.00160459	1.07227
cytokine-mediated signaling pathway	GO:0019221	124	22	0.00115428	0.704516	118	21	0.000524594	0.781191
regulation of cellular response to heat	GO:1900034	65	14	0.00124242	0.898425	64	11	0.0176023	0.746366
protein ubiquitination	GO:0016567	268	39	0.00133028	0.506329	263	35	0.00374645	0.490547
cellular response to lipopolysaccharide	GO:0071222	73	15	0.00140246	0.851346	73	12	0.0160773	0.701801
protein autoubiquitination	GO:0051865	52	12	0.00145437	0.967418	51	12	0.000630579	1.06043
cellular response to vascular endothelial growth factor stimulus	GO:0035924	21	7	0.00150342	1.33514	20	6	0.0041012	1.30338
positive regulation of pri-miRNA transcription by RNA polymerase II	GO:1902895	21	7	0.00150342	1.33514	21	7	0.000970935	1.40874
regulation of double-strand break repair via homologous recombination	GO:0010569	11	5	0.00150746	1.6453	10	3	0.0418872	1.30338
telomere capping	GO:0016233	11	5	0.00150746	1.6453	11	5	0.00107695	1.7189
BMP signaling pathway	GO:0030509	39	10	0.00152867	1.07278	39	10	0.000865969	1.14638
positive regulation of stress fiber assembly	GO:0051496	33	9	0.00163467	1.13447	33	7	0.0151692	0.956756
social behavior	GO:0035176	27	8	0.00164943	1.21736	27	7	0.00482601	1.15743
positive regulation of ubiquitin protein ligase activity	GO:1904668	7	4	0.00165368	1.87414	7	3	0.0146855	1.66006
polyadenylation-dependent snoRNA 3'-end processing	GO:0071051	7	4	0.00165368	1.87414	7	4	0.00125068	1.94774
cellular response to lipoteichoic acid	GO:0071223	7	4	0.00165368	1.87414	7	3	0.0146855	1.66006
activin receptor signaling pathway	GO:0032924	7	4	0.00165368	1.87414	7	4	0.00125068	1.94774
positive regulation of I-kappaB kinase/NF-kappaB signaling	GO:0043123	110	20	0.00169205	0.729007	106	15	0.0305575	0.551965
protein stabilization	GO:0050821	127	22	0.00211021	0.68061	128	19	0.00871703	0.599762
protein phosphorylation	GO:0006468	257	37	0.00226628	0.495597	255	33	0.00699103	0.462597
protein catabolic process	GO:0030163	17	6	0.002368	1.3923	17	5	0.00956542	1.28358
positive regulation of pathway-restricted SMAD protein phosphorylation	GO:0010862	17	6	0.002368	1.3923	17	6	0.00161693	1.4659
negative regulation of protein complex assembly	GO:0031333	12	5	0.00239921	1.55829	12	5	0.00172335	1.63188
positive regulation of release of sequestered calcium ion into cytosol	GO:0051281	12	5	0.00239921	1.55829	10	3	0.0418872	1.30338
negative regulation of transcription by RNA polymerase II	GO:0000122	449	58	0.00242099	0.387175	435	56	0.000529597	0.457359
cell differentiation	GO:0030154	189	29	0.00251009	0.559304	186	25	0.0134457	0.500483
V(D)J recombination	GO:0033151	4	3	0.00251088	2.14607	4	2	0.0355969	1.81421
DNA ligation	GO:0006266	4	3	0.00251088	2.14607	4	3	0.00202262	2.21967
regulation of binding	GO:0051098	4	3	0.00251088	2.14607	4	3	0.00202262	2.21967
DNA ligation involved in DNA repair	GO:0051103	4	3	0.00251088	2.14607	4	2	0.0355969	1.81421
DNA deamination	GO:0045006	4	3	0.00251088	2.14607	4	3	0.00202262	2.21967
negative regulation of growth of symbiont in host	GO:0044130	4	3	0.00251088	2.14607	4	2	0.0355969	1.81421
positive regulation of substrate adhesion-dependent cell spreading	GO:1900026	23	7	0.00271501	1.24417	24	6	0.0107705	1.12106
protein monoubiquitination	GO:0006513	29	8	0.00272587	1.1459	29	8	0.00170388	1.2195
positive regulation of protein kinase B signaling	GO:0051897	85	16	0.002966	0.763692	84	18	0.000111206	0.966908
regulation of microtubule-based process	GO:0032886	8	4	0.00307879	1.74061	8	4	0.00234072	1.81421
U4 snRNA 3'-end processing	GO:0034475	8	4	0.00307879	1.74061	8	3	0.0220924	1.52652
regulation of cell shape	GO:0008360	86	16	0.00327055	0.751996	85	13	0.0253295	0.629652
liver development	GO:0001889	43	10	0.00334889	0.97514	43	11	0.000492249	1.14405
phosphorylation	GO:0016310	24	7	0.00354804	1.20161	23	6	0.00866046	1.16362
cellular response to organic cyclic compound	GO:0071407	24	7	0.00354804	1.20161	25	7	0.00301321	1.23439
negative regulation of neuron death	GO:1901215	37	9	0.00384118	1.02006	37	9	0.00232526	1.09366
negative regulation of neuron apoptotic process	GO:0043524	79	15	0.00385796	0.772357	78	11	0.0604232	0.54854
positive regulation of proteasomal ubiquitin-dependent protein catabolic process	GO:0032436	58	12	0.00386711	0.858218	57	11	0.00556454	0.862197
peptidyl-serine phosphorylation	GO:0018105	102	18	0.00389345	0.699154	101	17	0.00478853	0.725446
regulation of circadian rhythm	GO:0042752	51	11	0.00399128	0.899824	51	11	0.00224278	0.973423
exonucleolytic catabolism of deadenylated mRNA	GO:0043928	31	8	0.00428433	1.07921	31	7	0.0107554	1.01928
regulation of gene expression	GO:0010468	71	14	0.00443043	0.810132	71	11	0.0446371	0.642569
regulation of DNA-binding transcription factor activity	GO:0051090	19	6	0.00446053	1.28108	20	5	0.0195594	1.12106
somitogenesis	GO:0001756	19	6	0.00446053	1.28108	19	6	0.00307951	1.35467
positive regulation of focal adhesion assembly	GO:0051894	19	6	0.00446053	1.28108	19	5	0.0156948	1.17235
activation of MAPKK activity	GO:0000186	25	7	0.0045621	1.16079	24	5	0.040996	0.938738
platelet activation	GO:0030168	52	11	0.00467192	0.880406	50	9	0.0181804	0.792555
regulation of signal transduction by p53 class mediator	GO:1901796	94	17	0.00470067	0.723673	92	18	0.000371064	0.875937
cell surface receptor signaling pathway	GO:0007166	72	14	0.0047366	0.796146	71	14	0.00150224	0.883731
negative regulation of protein kinase activity	GO:0006469	45	10	0.00475127	0.929677	45	9	0.00923765	0.897916
amino acid transport	GO:0006865	9	4	0.00516003	1.62282	9	2	0.163024	1.00328
nuclear-transcribed mRNA catabolic process, exonucleolytic, 3'-5'	GO:0034427	9	4	0.00516003	1.62282	9	3	0.0311669	1.40874
embryonic pattern specification	GO:0009880	9	4	0.00516003	1.62282	9	4	0.00394351	1.69642
negative regulation of ubiquitin-dependent protein catabolic process	GO:2000059	14	5	0.00523029	1.40414	14	5	0.00379759	1.47773
positive regulation of reactive oxygen species metabolic process	GO:2000379	14	5	0.00523029	1.40414	14	5	0.00379759	1.47773
Wnt signaling pathway	GO:0016055	106	18	0.00524449	0.660687	106	18	0.00328578	0.734286
positive regulation of protein import into nucleus	GO:0042307	26	7	0.00578028	1.12157	26	7	0.00383909	1.19517
negative regulation of epidermal growth factor receptor signaling pathway	GO:0042059	26	7	0.00578028	1.12157	25	7	0.00301321	1.23439
ubiquitin-dependent SMAD protein catabolic process	GO:0030579	5	3	0.00586797	1.92293	5	3	0.00475032	1.99653
negative regulation of activated T cell proliferation	GO:0046007	5	3	0.00586797	1.92293	4	1	0.288271	1.12106
peripheral nervous system myelin maintenance	GO:0032287	5	3	0.00586797	1.92293	5	3	0.00475032	1.99653
regulation of gluconeogenesis	GO:0006111	5	3	0.00586797	1.92293	5	3	0.00475032	1.99653
positive regulation of xenophagy	GO:1904417	5	3	0.00586797	1.92293	5	1	0.346299	0.897916
negative regulation of wound healing	GO:0061045	5	3	0.00586797	1.92293	4	3	0.00202262	2.21967
tail-anchored membrane protein insertion into ER membrane	GO:0071816	5	3	0.00586797	1.92293	5	3	0.00475032	1.99653
negative regulation of cell growth involved in cardiac muscle cell development	GO:0061052	5	3	0.00586797	1.92293	5	3	0.00475032	1.99653
regulation of potassium ion transmembrane transporter activity	GO:1901016	5	3	0.00586797	1.92293	5	3	0.00475032	1.99653
positive regulation of microtubule polymerization	GO:0031116	20	6	0.00590797	1.22978	19	7	0.00048589	1.50882
positive regulation of protein targeting to membrane	GO:0090314	20	6	0.00590797	1.22978	19	5	0.0156948	1.17235
autophagosome assembly	GO:0000045	33	8	0.00645099	1.01669	33	8	0.00412451	1.09029
cellular response to transforming growth factor beta stimulus	GO:0071560	33	8	0.00645099	1.01669	34	8	0.00501762	1.06043
protein destabilization	GO:0031648	40	9	0.00666383	0.9421	39	9	0.00342136	1.04102
positive regulation of cell population proliferation	GO:0008284	218	31	0.00695071	0.483247	214	28	0.0107938	0.473582
signal transduction	GO:0007165	443	55	0.0070207	0.347518	442	49	0.0243532	0.307864
establishment of protein localization	GO:0045184	27	7	0.00722608	1.08383	27	6	0.0192369	1.00328
cell chemotaxis	GO:0060326	27	7	0.00722608	1.08383	27	5	0.0637865	0.820955
telomere maintenance via telomerase	GO:0007004	15	5	0.00728783	1.33514	15	5	0.00531984	1.40874
endocytosis	GO:0006897	91	16	0.0074107	0.695484	90	14	0.0176099	0.646601
semaphorin-plexin signaling pathway	GO:0071526	21	6	0.00766979	1.18099	21	5	0.0239988	1.07227
ureteric bud development	GO:0001657	21	6	0.00766979	1.18099	20	6	0.0041012	1.30338
negative regulation of extrinsic apoptotic signaling pathway via death domain receptors	GO:1902042	21	6	0.00766979	1.18099	21	5	0.0239988	1.07227
cellular response to ionizing radiation	GO:0071479	21	6	0.00766979	1.18099	20	5	0.0195594	1.12106
cellular response to mechanical stimulus	GO:0071260	48	10	0.0076749	0.865139	47	7	0.102311	0.603116
negative regulation of hydrogen peroxide biosynthetic process	GO:0010730	2	2	0.00768118	2.43375	2	2	0.00662886	2.50735
positive regulation of hemoglobin biosynthetic process	GO:0046985	2	2	0.00768118	2.43375	2	2	0.00662886	2.50735
recognition of apoptotic cell	GO:0043654	2	2	0.00768118	2.43375	2	2	0.00662886	2.50735
cardiac neural crest cell development involved in heart development	GO:0061308	2	2	0.00768118	2.43375	2	1	0.156338	1.81421
angiogenesis involved in coronary vascular morphogenesis	GO:0060978	2	2	0.00768118	2.43375	2	1	0.156338	1.81421
protein localization to pericentriolar material	GO:1905793	2	2	0.00768118	2.43375	2	2	0.00662886	2.50735
dendritic cell migration	GO:0036336	2	2	0.00768118	2.43375	2	2	0.00662886	2.50735
negative regulation of high voltage-gated calcium channel activity	GO:1901842	2	2	0.00768118	2.43375	2	2	0.00662886	2.50735
positive regulation of macropinocytosis	GO:1905303	2	2	0.00768118	2.43375	2	2	0.00662886	2.50735
negative regulation of long-chain fatty acid import across plasma membrane	GO:0010748	2	2	0.00768118	2.43375	2	2	0.00662886	2.50735
multicellular organismal homeostasis	GO:0048871	2	2	0.00768118	2.43375	2	2	0.00662886	2.50735
positive regulation of transforming growth factor beta3 production	GO:0032916	2	2	0.00768118	2.43375	2	2	0.00662886	2.50735
negative regulation of interleukin-2 secretion	GO:1900041	2	2	0.00768118	2.43375	2	2	0.00662886	2.50735
positive regulation of L-glutamate import across plasma membrane	GO:0002038	2	2	0.00768118	2.43375	2	2	0.00662886	2.50735
negative regulation of mitochondrial calcium ion concentration	GO:0051562	2	2	0.00768118	2.43375	2	2	0.00662886	2.50735
negative regulation of T cell cytokine production	GO:0002725	2	2	0.00768118	2.43375	1	1	0.0814836	2.50735
positive regulation of caveolin-mediated endocytosis	GO:2001288	2	2	0.00768118	2.43375	2	2	0.00662886	2.50735
spindle localization	GO:0051653	2	2	0.00768118	2.43375	1	1	0.0814836	2.50735
positive regulation of I-kappaB phosphorylation	GO:1903721	2	2	0.00768118	2.43375	2	2	0.00662886	2.50735
4-hydroxyproline catabolic process	GO:0019470	2	2	0.00768118	2.43375	2	2	0.00662886	2.50735
brain segmentation	GO:0035284	2	2	0.00768118	2.43375	2	2	0.00662886	2.50735
glycerol metabolic process	GO:0006071	2	2	0.00768118	2.43375	2	2	0.00662886	2.50735
monoamine transport	GO:0015844	2	2	0.00768118	2.43375	2	1	0.156338	1.81421
osteoblast fate commitment	GO:0002051	2	2	0.00768118	2.43375	2	2	0.00662886	2.50735
paraxial mesoderm morphogenesis	GO:0048340	2	2	0.00768118	2.43375	2	2	0.00662886	2.50735
regulation of synaptic transmission, dopaminergic	GO:0032225	2	2	0.00768118	2.43375	2	1	0.156338	1.81421
regulation of toll-like receptor 4 signaling pathway	GO:0034143	2	2	0.00768118	2.43375	2	2	0.00662886	2.50735
virion attachment to host cell	GO:0019062	2	2	0.00768118	2.43375	1	1	0.0814836	2.50735
actin cytoskeleton reorganization	GO:0031532	34	8	0.00780404	0.986836	33	5	0.18661	0.620284
positive regulation of epidermal growth factor receptor signaling pathway	GO:0045742	10	4	0.00800951	1.51746	10	4	0.00615292	1.59106
negative regulation of epidermal growth factor-activated receptor activity	GO:0007175	10	4	0.00800951	1.51746	10	4	0.00615292	1.59106
positive regulation of Rho protein signal transduction	GO:0035025	10	4	0.00800951	1.51746	9	2	0.163024	1.00328
vesicle transport along microtubule	GO:0047496	10	4	0.00800951	1.51746	10	4	0.00615292	1.59106
nuclear-transcribed mRNA catabolic process	GO:0000956	10	4	0.00800951	1.51746	10	4	0.00615292	1.59106
cellular response to dopamine	GO:1903351	10	4	0.00800951	1.51746	10	3	0.0418872	1.30338
peptidyl-threonine phosphorylation	GO:0018107	49	10	0.00890764	0.84452	49	10	0.00534522	0.918118
vascular endothelial growth factor receptor signaling pathway	GO:0048010	49	10	0.00890764	0.84452	48	8	0.0549827	0.715594
canonical Wnt signaling pathway	GO:0060070	28	7	0.00892314	1.04746	27	5	0.0637865	0.820955
T cell activation	GO:0042110	22	6	0.00978073	1.13447	20	3	0.219786	0.610233
embryonic digit morphogenesis	GO:0042733	22	6	0.00978073	1.13447	21	5	0.0239988	1.07227
positive regulation of protein export from nucleus	GO:0046827	16	5	0.00984895	1.2706	16	5	0.00722763	1.3442
mitotic spindle assembly checkpoint	GO:0007094	16	5	0.00984895	1.2706	16	5	0.00722763	1.3442
positive regulation of transforming growth factor beta receptor signaling pathway	GO:0030511	16	5	0.00984895	1.2706	16	5	0.00722763	1.3442
regulation of neuron projection development	GO:0010975	16	5	0.00984895	1.2706	16	3	0.136382	0.833377
negative regulation of autophagy	GO:0010507	29	7	0.010895	1.01237	28	8	0.00132688	1.25459
positive regulation of telomere maintenance via telomerase	GO:0032212	29	7	0.010895	1.01237	29	7	0.00735691	1.08597
positive regulation of histone phosphorylation	GO:0033129	6	3	0.0109744	1.74061	6	2	0.0797781	1.40874
positive regulation of chemotaxis	GO:0050921	6	3	0.0109744	1.74061	5	2	0.0561613	1.59106
RNA phosphodiester bond hydrolysis, exonucleolytic	GO:0090503	6	3	0.0109744	1.74061	5	2	0.0561613	1.59106
pathway-restricted SMAD protein phosphorylation	GO:0060389	6	3	0.0109744	1.74061	6	3	0.00892774	1.81421
telomere maintenance via telomere lengthening	GO:0010833	6	3	0.0109744	1.74061	5	2	0.0561613	1.59106
positive regulation of mitochondrial membrane potential	GO:0010918	6	3	0.0109744	1.74061	6	3	0.00892774	1.81421
central nervous system neuron axonogenesis	GO:0021955	6	3	0.0109744	1.74061	6	2	0.0797781	1.40874
adiponectin-activated signaling pathway	GO:0033211	6	3	0.0109744	1.74061	6	3	0.00892774	1.81421
DNA damage induced protein phosphorylation	GO:0006975	6	3	0.0109744	1.74061	6	2	0.0797781	1.40874
negative regulation of cardiac muscle hypertrophy	GO:0010614	6	3	0.0109744	1.74061	6	2	0.0797781	1.40874
replicative senescence	GO:0090399	6	3	0.0109744	1.74061	6	3	0.00892774	1.81421
establishment of centrosome localization	GO:0051660	6	3	0.0109744	1.74061	4	2	0.0355969	1.81421
mitochondrial calcium ion homeostasis	GO:0051560	6	3	0.0109744	1.74061	5	3	0.00475032	1.99653
protein import into peroxisome membrane	GO:0045046	6	3	0.0109744	1.74061	6	3	0.00892774	1.81421
endothelial cell activation	GO:0042118	6	3	0.0109744	1.74061	5	3	0.00475032	1.99653
epidermal growth factor receptor signaling pathway	GO:0007173	36	8	0.011135	0.929677	35	7	0.0207384	0.897916
wound healing	GO:0042060	36	8	0.011135	0.929677	37	9	0.00232526	1.09366
memory	GO:0007613	36	8	0.011135	0.929677	35	7	0.0207384	0.897916
axon guidance	GO:0007411	113	18	0.011148	0.596739	111	14	0.111494	0.436881
gastrulation with mouth forming second	GO:0001702	11	4	0.011725	1.42215	11	4	0.00905348	1.49575
cell migration involved in sprouting angiogenesis	GO:0002042	11	4	0.011725	1.42215	12	3	0.0680269	1.12106
ERBB2 signaling pathway	GO:0038128	23	6	0.0122745	1.09002	23	6	0.00866046	1.16362
positive regulation of DNA-binding transcription factor activity	GO:0051091	65	12	0.0124317	0.744274	65	10	0.0401056	0.635551
positive regulation of phosphatidylinositol 3-kinase signaling	GO:0014068	44	9	0.0126192	0.84679	42	8	0.0183615	0.849125
negative regulation of extrinsic apoptotic signaling pathway in absence of ligand	GO:2001240	17	5	0.012966	1.20998	17	5	0.00956542	1.28358
hormone-mediated signaling pathway	GO:0009755	17	5	0.012966	1.20998	17	4	0.0442055	1.06043
muscle filament sliding	GO:0030049	17	5	0.012966	1.20998	16	3	0.136382	0.833377
circadian regulation of gene expression	GO:0032922	45	9	0.0145861	0.824317	43	8	0.0210043	0.825595
positive regulation of cell adhesion	GO:0045785	24	6	0.0151833	1.04746	24	6	0.0107705	1.12106
regulation of growth	GO:0040008	38	8	0.0154127	0.87561	36	6	0.0683407	0.715594
Golgi organization	GO:0007030	58	11	0.0156643	0.771207	61	11	0.0148519	0.794375
positive regulation of actin cytoskeleton reorganization	GO:2000251	12	4	0.0163878	1.33514	12	2	0.255461	0.715594
regulation of cellular protein localization	GO:1903827	12	4	0.0163878	1.33514	12	4	0.0127185	1.40874
negative regulation of Ras protein signal transduction	GO:0046580	12	4	0.0163878	1.33514	12	4	0.0127185	1.40874
lipid storage	GO:0019915	12	4	0.0163878	1.33514	12	3	0.0680269	1.12106
cellular response to interleukin-4	GO:0071353	18	5	0.0166867	1.15282	18	4	0.0532999	1.00328
endothelial cell migration	GO:0043542	18	5	0.0166867	1.15282	18	3	0.176701	0.715594
positive regulation of translation	GO:0045727	46	9	0.0167703	0.802338	47	7	0.102311	0.603116
regulation of cell migration	GO:0030334	46	9	0.0167703	0.802338	46	8	0.050311	0.758154
protein-containing complex assembly	GO:0065003	84	14	0.0176839	0.641995	85	11	0.109142	0.462597
DNA damage response, signal transduction by p53 class mediator resulting in cell cycle arrest	GO:0006977	39	8	0.0179481	0.849635	39	8	0.0118638	0.923233
lipoprotein transport	GO:0042953	7	3	0.017965	1.58646	7	3	0.0146855	1.66006
postsynapse to nucleus signaling pathway	GO:0099527	7	3	0.017965	1.58646	7	3	0.0146855	1.66006
establishment of integrated proviral latency	GO:0075713	7	3	0.017965	1.58646	7	3	0.0146855	1.66006
primary miRNA processing	GO:0031053	7	3	0.017965	1.58646	8	4	0.00234072	1.81421
positive regulation of smooth muscle cell migration	GO:0014911	7	3	0.017965	1.58646	7	2	0.105815	1.25459
regulation of synaptic transmission, GABAergic	GO:0032228	7	3	0.017965	1.58646	7	2	0.105815	1.25459
positive regulation of protein localization to centrosome	GO:1904781	7	3	0.017965	1.58646	7	3	0.0146855	1.66006
negative regulation of sodium ion transmembrane transporter activity	GO:2000650	7	3	0.017965	1.58646	7	3	0.0146855	1.66006
regulation of lamellipodium assembly	GO:0010591	7	3	0.017965	1.58646	7	3	0.0146855	1.66006
epithelial cell proliferation	GO:0050673	7	3	0.017965	1.58646	7	3	0.0146855	1.66006
positive regulation of ER-associated ubiquitin-dependent protein catabolic process	GO:1903071	7	3	0.017965	1.58646	7	3	0.0146855	1.66006
inflammatory response to antigenic stimulus	GO:0002437	7	3	0.017965	1.58646	7	2	0.105815	1.25459
positive regulation of protein localization to cell surface	GO:2000010	7	3	0.017965	1.58646	7	3	0.0146855	1.66006
microvillus assembly	GO:0030033	7	3	0.017965	1.58646	7	2	0.105815	1.25459
positive regulation of chromatin binding	GO:0035563	7	3	0.017965	1.58646	8	3	0.0220924	1.52652
response to hydrogen peroxide	GO:0042542	32	7	0.0186869	0.913929	31	7	0.0107554	1.01928
positive regulation of protein localization to plasma membrane	GO:1903078	32	7	0.0186869	0.913929	33	7	0.0151692	0.956756
cytoplasmic translation	GO:0002181	32	7	0.0186869	0.913929	32	8	0.00335907	1.12106
learning	GO:0007612	32	7	0.0186869	0.913929	31	7	0.0107554	1.01928
cellular response to UV	GO:0034644	32	7	0.0186869	0.913929	31	8	0.00270856	1.15281
positive regulation of endothelial cell proliferation	GO:0001938	40	8	0.0207692	0.824317	39	6	0.129475	0.635551
positive regulation of axonogenesis	GO:0050772	19	5	0.0210532	1.09875	19	5	0.0156948	1.17235
receptor signaling pathway via JAK-STAT	GO:0007259	19	5	0.0210532	1.09875	18	5	0.012375	1.22642
actin filament bundle assembly	GO:0051017	19	5	0.0210532	1.09875	19	3	0.197959	0.661527
positive regulation of epithelial to mesenchymal transition involved in endocardial cushion formation	GO:1905007	3	2	0.0217001	2.02829	3	2	0.0188098	2.10189
dendrite arborization	GO:0140059	3	2	0.0217001	2.02829	3	2	0.0188098	2.10189
regulation of telomerase activity	GO:0051972	3	2	0.0217001	2.02829	3	2	0.0188098	2.10189
cellular response to alkaloid	GO:0071312	3	2	0.0217001	2.02829	3	2	0.0188098	2.10189
histone H4-R3 methylation	GO:0043985	3	2	0.0217001	2.02829	3	2	0.0188098	2.10189
telomere assembly	GO:0032202	3	2	0.0217001	2.02829	3	2	0.0188098	2.10189
postsynaptic density protein 95 clustering	GO:0097119	3	2	0.0217001	2.02829	3	2	0.0188098	2.10189
positive regulation of deacetylase activity	GO:0090045	3	2	0.0217001	2.02829	3	2	0.0188098	2.10189
negative regulation of sodium ion transmembrane transport	GO:1902306	3	2	0.0217001	2.02829	3	2	0.0188098	2.10189
positive regulation of transcription from RNA polymerase II promoter involved in unfolded protein response	GO:0006990	3	2	0.0217001	2.02829	3	2	0.0188098	2.10189
establishment of mitochondrion localization	GO:0051654	3	2	0.0217001	2.02829	3	1	0.225103	1.40874
ERBB signaling pathway	GO:0038127	3	2	0.0217001	2.02829	3	1	0.225103	1.40874
cardiac muscle cell contraction	GO:0086003	3	2	0.0217001	2.02829	3	1	0.225103	1.40874
stress-induced premature senescence	GO:0090400	3	2	0.0217001	2.02829	3	3	0.000538399	2.50735
positive regulation of metallopeptidase activity	GO:1905050	3	2	0.0217001	2.02829	3	1	0.225103	1.40874
positive regulation of miRNA metabolic process	GO:2000630	3	2	0.0217001	2.02829	3	1	0.225103	1.40874
negative regulation of T-helper 17 cell differentiation	GO:2000320	3	2	0.0217001	2.02829	2	1	0.156338	1.81421
regulation of immunoglobulin secretion	GO:0051023	3	2	0.0217001	2.02829	3	2	0.0188098	2.10189
beta-catenin destruction complex assembly	GO:1904885	3	2	0.0217001	2.02829	3	2	0.0188098	2.10189
double-strand break repair via classical nonhomologous end joining	GO:0097680	3	2	0.0217001	2.02829	3	2	0.0188098	2.10189
glyoxylate metabolic process	GO:0046487	3	2	0.0217001	2.02829	3	3	0.000538399	2.50735
eye photoreceptor cell differentiation	GO:0001754	3	2	0.0217001	2.02829	3	2	0.0188098	2.10189
negative regulation of ERBB signaling pathway	GO:1901185	3	2	0.0217001	2.02829	3	2	0.0188098	2.10189
sperm capacitation	GO:0048240	3	2	0.0217001	2.02829	3	2	0.0188098	2.10189
response to cobalamin	GO:0033590	3	2	0.0217001	2.02829	3	2	0.0188098	2.10189
response to epidermal growth factor	GO:0070849	3	2	0.0217001	2.02829	3	1	0.225103	1.40874
regulation of extracellular matrix organization	GO:1903053	3	2	0.0217001	2.02829	3	2	0.0188098	2.10189
regulation of cell cycle G2/M phase transition	GO:1902749	3	2	0.0217001	2.02829	3	2	0.0188098	2.10189
gephyrin clustering involved in postsynaptic density assembly	GO:0097116	3	2	0.0217001	2.02829	3	2	0.0188098	2.10189
lung growth	GO:0060437	3	2	0.0217001	2.02829	3	2	0.0188098	2.10189
activated T cell proliferation	GO:0050798	3	2	0.0217001	2.02829	3	2	0.0188098	2.10189
protein localization to nucleolus	GO:1902570	3	2	0.0217001	2.02829	2	2	0.00662886	2.50735
regulation of transforming growth factor beta2 production	GO:0032909	3	2	0.0217001	2.02829	3	2	0.0188098	2.10189
positive regulation of inositol 1,4,5-trisphosphate-sensitive calcium-release channel activity	GO:0031587	3	2	0.0217001	2.02829	3	2	0.0188098	2.10189
activation of cysteine-type endopeptidase activity involved in apoptotic signaling pathway	GO:0097296	3	2	0.0217001	2.02829	3	2	0.0188098	2.10189
muscle cell development	GO:0055001	3	2	0.0217001	2.02829	4	2	0.0355969	1.81421
cellular response to UV-B	GO:0071493	3	2	0.0217001	2.02829	3	2	0.0188098	2.10189
positive regulation of aggrephagy	GO:1905337	3	2	0.0217001	2.02829	3	2	0.0188098	2.10189
negative regulation of autophagosome maturation	GO:1901097	3	2	0.0217001	2.02829	3	2	0.0188098	2.10189
myoblast proliferation	GO:0051450	3	2	0.0217001	2.02829	3	2	0.0188098	2.10189
response to manganese ion	GO:0010042	3	2	0.0217001	2.02829	2	1	0.156338	1.81421
interleukin-6-mediated signaling pathway	GO:0070102	13	4	0.0220623	1.2551	13	4	0.0172092	1.3287
response to lipid	GO:0033993	13	4	0.0220623	1.2551	13	4	0.0172092	1.3287
positive regulation of histone acetylation	GO:0035066	13	4	0.0220623	1.2551	12	2	0.255461	0.715594
negative regulation of axonogenesis	GO:0050771	13	4	0.0220623	1.2551	13	3	0.0832722	1.04102
negative regulation of peptidyl-threonine phosphorylation	GO:0010801	13	4	0.0220623	1.2551	12	4	0.0127185	1.40874
cellular response to BMP stimulus	GO:0071773	13	4	0.0220623	1.2551	12	5	0.00172335	1.63188
cellular response to platelet-derived growth factor stimulus	GO:0036120	13	4	0.0220623	1.2551	13	4	0.0172092	1.3287
protein K11-linked ubiquitination	GO:0070979	26	6	0.0223646	0.967418	26	6	0.0160345	1.04102
central nervous system development	GO:0007417	53	10	0.0229714	0.766048	50	9	0.0181804	0.792555
regulation of protein stability	GO:0031647	54	10	0.02437	0.747356	54	10	0.0107839	0.820955
protein import into nucleus	GO:0006606	54	10	0.02437	0.747356	54	9	0.0388982	0.715594
cell cycle	GO:0007049	165	23	0.0247488	0.463304	163	23	0.00847674	0.549097
T cell receptor signaling pathway	GO:0050852	111	17	0.0255751	0.557438	107	14	0.0723211	0.473582
chemotaxis	GO:0006935	34	7	0.0256568	0.853304	30	4	0.302747	0.49245
cellular response to epidermal growth factor stimulus	GO:0071364	34	7	0.0256568	0.853304	34	6	0.0540567	0.772752
protein K63-linked ubiquitination	GO:0070534	34	7	0.0256568	0.853304	35	7	0.0207384	0.897916
ovarian follicle development	GO:0001541	20	5	0.0261016	1.04746	20	4	0.0742701	0.897916
positive regulation of glucose import	GO:0046326	20	5	0.0261016	1.04746	20	5	0.0195594	1.12106
peptidyl-tyrosine autophosphorylation	GO:0038083	20	5	0.0261016	1.04746	19	4	0.0633279	0.949209
cellular response to DNA damage stimulus	GO:0006974	167	23	0.0262708	0.451255	167	22	0.0215076	0.480402
response to cytokine	GO:0034097	27	6	0.0266898	0.929677	25	5	0.04794	0.897916
stress-activated MAPK cascade	GO:0051403	27	6	0.0266898	0.929677	27	5	0.0637865	0.820955
negative regulation of calcineurin-NFAT signaling cascade	GO:0070885	8	3	0.0268967	1.45293	8	2	0.133723	1.12106
cellular response to brain-derived neurotrophic factor stimulus	GO:1990416	8	3	0.0268967	1.45293	8	3	0.0220924	1.52652
DNA-templated transcription, termination	GO:0006353	8	3	0.0268967	1.45293	8	3	0.0220924	1.52652
defense response to protozoan	GO:0042832	8	3	0.0268967	1.45293	8	2	0.133723	1.12106
retrograde axonal transport	GO:0008090	8	3	0.0268967	1.45293	8	3	0.0220924	1.52652
histone arginine methylation	GO:0034969	8	3	0.0268967	1.45293	8	3	0.0220924	1.52652
cellular response to insulin-like growth factor stimulus	GO:1990314	8	3	0.0268967	1.45293	8	2	0.133723	1.12106
positive regulation of SMAD protein signal transduction	GO:0060391	8	3	0.0268967	1.45293	8	3	0.0220924	1.52652
regulation of telomere maintenance	GO:0032204	8	3	0.0268967	1.45293	8	3	0.0220924	1.52652
positive regulation of ruffle assembly	GO:1900029	8	3	0.0268967	1.45293	8	2	0.133723	1.12106
positive regulation of extrinsic apoptotic signaling pathway via death domain receptors	GO:1902043	8	3	0.0268967	1.45293	8	3	0.0220924	1.52652
signal transduction in response to DNA damage	GO:0042770	8	3	0.0268967	1.45293	8	3	0.0220924	1.52652
regulation of membrane depolarization	GO:0003254	8	3	0.0268967	1.45293	8	3	0.0220924	1.52652
carbohydrate transport	GO:0008643	8	3	0.0268967	1.45293	8	3	0.0220924	1.52652
semaphorin-plexin signaling pathway involved in axon guidance	GO:1902287	8	3	0.0268967	1.45293	8	2	0.133723	1.12106
negative regulation of protein serine/threonine kinase activity	GO:0071901	8	3	0.0268967	1.45293	8	3	0.0220924	1.52652
negative regulation of interferon-beta production	GO:0032688	8	3	0.0268967	1.45293	7	2	0.105815	1.25459
PERK-mediated unfolded protein response	GO:0036499	8	3	0.0268967	1.45293	7	3	0.0146855	1.66006
iron ion transport	GO:0006826	8	3	0.0268967	1.45293	7	2	0.105815	1.25459
regulation of filopodium assembly	GO:0051489	8	3	0.0268967	1.45293	8	3	0.0220924	1.52652
positive regulation of mitotic nuclear division	GO:0045840	14	4	0.0287951	1.18099	14	4	0.0225739	1.25459
bone development	GO:0060348	14	4	0.0287951	1.18099	14	3	0.0998263	0.966908
regulation of protein ubiquitination	GO:0031396	14	4	0.0287951	1.18099	14	4	0.0225739	1.25459
chondrocyte differentiation	GO:0002062	14	4	0.0287951	1.18099	15	5	0.00531984	1.40874
negative regulation of cell differentiation	GO:0045596	14	4	0.0287951	1.18099	13	4	0.0172092	1.3287
negative regulation of endothelial cell proliferation	GO:0001937	14	4	0.0287951	1.18099	14	3	0.0998263	0.966908
positive regulation of dendrite extension	GO:1903861	14	4	0.0287951	1.18099	13	4	0.0172092	1.3287
insulin receptor signaling pathway	GO:0008286	57	10	0.0301254	0.693289	57	11	0.00556454	0.862197
positive regulation of MAP kinase activity	GO:0043406	28	6	0.0315353	0.89331	27	5	0.0637865	0.820955
negative regulation of extrinsic apoptotic signaling pathway	GO:2001237	28	6	0.0315353	0.89331	28	5	0.072686	0.784587
protein processing	GO:0016485	21	5	0.0318615	0.99867	20	4	0.0742701	0.897916
negative regulation of BMP signaling pathway	GO:0030514	21	5	0.0318615	0.99867	21	5	0.0239988	1.07227
negative regulation of proteasomal ubiquitin-dependent protein catabolic process	GO:0032435	21	5	0.0318615	0.99867	20	5	0.0195594	1.12106
DNA replication initiation	GO:0006270	21	5	0.0318615	0.99867	22	2	0.69907	0.109458
positive regulation of epithelial to mesenchymal transition	GO:0010718	21	5	0.0318615	0.99867	21	5	0.0239988	1.07227
cell population proliferation	GO:0008283	117	17	0.0320806	0.504794	114	14	0.117391	0.410212
snRNA transcription by RNA polymerase II	GO:0042795	47	0	0.0323639	#NUM!	46	1	0.177799	-1.32129
cellular response to insulin stimulus	GO:0032869	58	10	0.0325798	0.675897	56	8	0.132666	0.561443
MAPK cascade	GO:0000165	162	22	0.0345635	0.437201	159	20	0.0543689	0.434182
germ cell development	GO:0007281	15	4	0.036616	1.112	15	4	0.0288481	1.1856
dendritic spine morphogenesis	GO:0060997	15	4	0.036616	1.112	15	3	0.117571	0.897916
antigen processing and presentation	GO:0019882	15	4	0.036616	1.112	13	1	1	-0.0575959
protein homotrimerization	GO:0070207	15	4	0.036616	1.112	15	4	0.0288481	1.1856
regulation of cell size	GO:0008361	15	4	0.036616	1.112	15	4	0.0288481	1.1856
protein targeting	GO:0006605	29	6	0.0369197	0.858218	29	5	0.0822267	0.749496
cerebellum development	GO:0021549	29	6	0.0369197	0.858218	27	5	0.0637865	0.820955
neuron apoptotic process	GO:0051402	29	6	0.0369197	0.858218	29	6	0.0268904	0.931817
positive regulation of autophagy	GO:0010508	29	6	0.0369197	0.858218	30	6	0.0313784	0.897916
nuclear export	GO:0051168	9	3	0.0377651	1.33514	9	3	0.0311669	1.40874
positive regulation of ubiquitin-dependent protein catabolic process	GO:2000060	9	3	0.0377651	1.33514	9	2	0.163024	1.00328
endoplasmic reticulum calcium ion homeostasis	GO:0032469	9	3	0.0377651	1.33514	9	3	0.0311669	1.40874
positive regulation of fibroblast migration	GO:0010763	9	3	0.0377651	1.33514	9	3	0.0311669	1.40874
negative regulation of transcription by competitive promoter binding	GO:0010944	9	3	0.0377651	1.33514	8	2	0.133723	1.12106
negative regulation of ubiquitin-protein transferase activity	GO:0051444	9	3	0.0377651	1.33514	9	3	0.0311669	1.40874
anoikis	GO:0043276	9	3	0.0377651	1.33514	9	3	0.0311669	1.40874
regulation of I-kappaB kinase/NF-kappaB signaling	GO:0043122	9	3	0.0377651	1.33514	9	3	0.0311669	1.40874
negative regulation of endocytosis	GO:0045806	9	3	0.0377651	1.33514	9	2	0.163024	1.00328
regulation of interferon-gamma-mediated signaling pathway	GO:0060334	9	3	0.0377651	1.33514	8	3	0.0220924	1.52652
response to zinc ion	GO:0010043	9	3	0.0377651	1.33514	9	2	0.163024	1.00328
regulation of the force of heart contraction	GO:0002026	9	3	0.0377651	1.33514	9	1	0.53486	0.310129
regulation of epithelial to mesenchymal transition	GO:0010717	9	3	0.0377651	1.33514	9	3	0.0311669	1.40874
negative regulation of telomerase activity	GO:0051974	9	3	0.0377651	1.33514	9	3	0.0311669	1.40874
protein localization to chromosome, telomeric region	GO:0070198	9	3	0.0377651	1.33514	9	3	0.0311669	1.40874
positive regulation of erythrocyte differentiation	GO:0045648	22	5	0.0383559	0.95215	22	4	0.0987787	0.802605
defense response to Gram-negative bacterium	GO:0050829	22	5	0.0383559	0.95215	19	2	0.664522	0.256062
cellular response to amyloid-beta	GO:1904646	22	5	0.0383559	0.95215	21	5	0.0239988	1.07227
cell cycle arrest	GO:0007050	92	14	0.0387484	0.551024	92	13	0.051178	0.550514
protein K48-linked ubiquitination	GO:0070936	51	9	0.0404808	0.699154	51	9	0.033432	0.772752
osteoblast differentiation	GO:0001649	61	1	0.0407323	-1.67712	59	1	0.0885822	-1.57018
establishment of protein localization to plasma membrane	GO:0061951	4	2	0.0408894	1.74061	4	2	0.0355969	1.81421
embryonic cleavage	GO:0040016	4	2	0.0408894	1.74061	4	2	0.0355969	1.81421
facial nerve structural organization	GO:0021612	4	2	0.0408894	1.74061	4	1	0.288271	1.12106
ear development	GO:0043583	4	2	0.0408894	1.74061	4	2	0.0355969	1.81421
parkin-mediated stimulation of mitophagy in response to mitochondrial depolarization	GO:0061734	4	2	0.0408894	1.74061	4	2	0.0355969	1.81421
protection from non-homologous end joining at telomere	GO:0031848	4	2	0.0408894	1.74061	4	2	0.0355969	1.81421
mitotic centrosome separation	GO:0007100	4	2	0.0408894	1.74061	4	2	0.0355969	1.81421
fatty acid transport	GO:0015908	4	2	0.0408894	1.74061	4	2	0.0355969	1.81421
single strand break repair	GO:0000012	4	2	0.0408894	1.74061	4	2	0.0355969	1.81421
platelet-derived growth factor receptor-beta signaling pathway	GO:0035791	4	2	0.0408894	1.74061	4	2	0.0355969	1.81421
negative regulation of clathrin-dependent endocytosis	GO:1900186	4	2	0.0408894	1.74061	4	2	0.0355969	1.81421
meiotic telomere clustering	GO:0045141	4	2	0.0408894	1.74061	4	2	0.0355969	1.81421
protein localization to paranode region of axon	GO:0002175	4	2	0.0408894	1.74061	4	1	0.288271	1.12106
exosomal secretion	GO:1990182	4	2	0.0408894	1.74061	4	2	0.0355969	1.81421
rRNA base methylation	GO:0070475	4	2	0.0408894	1.74061	4	1	0.288271	1.12106
regulation of Golgi inheritance	GO:0090170	4	2	0.0408894	1.74061	4	1	0.288271	1.12106
embryonic foregut morphogenesis	GO:0048617	4	2	0.0408894	1.74061	4	2	0.0355969	1.81421
telomere maintenance via recombination	GO:0000722	4	2	0.0408894	1.74061	3	0	1	#NUM!
positive regulation of stem cell differentiation	GO:2000738	4	2	0.0408894	1.74061	4	2	0.0355969	1.81421
regulation of cellular pH	GO:0030641	4	2	0.0408894	1.74061	4	1	0.288271	1.12106
regulation of hydrogen peroxide metabolic process	GO:0010310	4	2	0.0408894	1.74061	5	2	0.0561613	1.59106
cellular response to hydroperoxide	GO:0071447	4	2	0.0408894	1.74061	3	1	0.225103	1.40874
response to isolation stress	GO:0035900	4	2	0.0408894	1.74061	4	1	0.288271	1.12106
positive regulation of interleukin-6 biosynthetic process	GO:0045410	4	2	0.0408894	1.74061	4	1	0.288271	1.12106
peptidyl-arginine methylation	GO:0018216	4	2	0.0408894	1.74061	4	2	0.0355969	1.81421
establishment of protein localization to mitochondrion	GO:0072655	4	2	0.0408894	1.74061	4	2	0.0355969	1.81421
pericardium development	GO:0060039	4	2	0.0408894	1.74061	4	2	0.0355969	1.81421
caveolin-mediated endocytosis	GO:0072584	4	2	0.0408894	1.74061	4	1	0.288271	1.12106
negative regulation of wound healing, spreading of epidermal cells	GO:1903690	4	2	0.0408894	1.74061	4	1	0.288271	1.12106
hyperosmotic response	GO:0006972	4	2	0.0408894	1.74061	4	2	0.0355969	1.81421
regulation of cellular localization	GO:0060341	4	2	0.0408894	1.74061	4	2	0.0355969	1.81421
positive regulation of cholesterol storage	GO:0010886	4	2	0.0408894	1.74061	4	2	0.0355969	1.81421
response to salt stress	GO:0009651	4	2	0.0408894	1.74061	4	2	0.0355969	1.81421
succinyl-CoA metabolic process	GO:0006104	4	2	0.0408894	1.74061	3	1	0.225103	1.40874
regulation of protein ADP-ribosylation	GO:0010835	4	2	0.0408894	1.74061	4	1	0.288271	1.12106
negative regulation of protein targeting to membrane	GO:0090315	4	2	0.0408894	1.74061	4	2	0.0355969	1.81421
regulation of striated muscle tissue development	GO:0016202	4	2	0.0408894	1.74061	4	2	0.0355969	1.81421
T cell mediated immunity	GO:0002456	4	2	0.0408894	1.74061	3	0	1	#NUM!
postsynapse organization	GO:0099173	4	2	0.0408894	1.74061	4	1	0.288271	1.12106
signaling	GO:0023052	4	2	0.0408894	1.74061	4	2	0.0355969	1.81421
positive regulation of phospholipase activity	GO:0010518	4	2	0.0408894	1.74061	4	2	0.0355969	1.81421
presynaptic membrane assembly	GO:0097105	4	2	0.0408894	1.74061	5	1	0.346299	0.897916
protein demethylation	GO:0006482	4	2	0.0408894	1.74061	4	2	0.0355969	1.81421
cellular response to sodium arsenite	GO:1903936	4	2	0.0408894	1.74061	4	2	0.0355969	1.81421
ovulation	GO:0030728	4	2	0.0408894	1.74061	4	1	0.288271	1.12106
positive regulation of neuron death	GO:1901216	30	6	0.0428585	0.824317	29	7	0.00735691	1.08597
positive regulation of NF-kappaB transcription factor activity	GO:0051092	95	14	0.0446314	0.518935	95	13	0.056976	0.518426
negative regulation of transcription, DNA-templated	GO:0045892	327	39	0.0448168	0.307356	320	37	0.0275735	0.34995
positive regulation of protein localization to nucleus	GO:1900182	16	4	0.0455383	1.04746	16	4	0.0360549	1.12106
negative regulation of peptidyl-serine phosphorylation	GO:0033137	16	4	0.0455383	1.04746	16	3	0.136382	0.833377
lipopolysaccharide-mediated signaling pathway	GO:0031663	16	4	0.0455383	1.04746	16	3	0.136382	0.833377
phagocytosis, engulfment	GO:0006911	16	4	0.0455383	1.04746	13	2	0.286768	0.635551
mitochondrial translational elongation	GO:0070125	39	0	0.0455442	#NUM!	39	0	0.071834	#NUM!
positive regulation of GTPase activity	GO:0043547	67	11	0.0456563	0.626957	65	10	0.0401056	0.635551
mitochondrial respiratory chain complex I assembly	GO:0032981	40	0	0.0459315	#NUM!	40	1	0.253863	-1.18153
regulation of transcription by RNA polymerase II	GO:0006357	242	30	0.0487706	0.346014	235	28	0.0385001	0.379972
maternal process involved in female pregnancy	GO:0060135	10	3	0.0505174	1.22978	10	3	0.0418872	1.30338
regulation of myelination	GO:0031641	10	3	0.0505174	1.22978	9	3	0.0311669	1.40874
positive regulation of collagen biosynthetic process	GO:0032967	10	3	0.0505174	1.22978	9	2	0.163024	1.00328
2-oxoglutarate metabolic process	GO:0006103	10	3	0.0505174	1.22978	9	2	0.163024	1.00328
tissue regeneration	GO:0042246	10	3	0.0505174	1.22978	10	3	0.0418872	1.30338
retrograde protein transport, ER to cytosol	GO:0030970	10	3	0.0505174	1.22978	10	3	0.0418872	1.30338
DNA unwinding involved in DNA replication	GO:0006268	10	3	0.0505174	1.22978	10	0	1	#NUM!
Golgi ribbon formation	GO:0090161	10	3	0.0505174	1.22978	10	3	0.0418872	1.30338
synaptic vesicle fusion to presynaptic active zone membrane	GO:0031629	10	3	0.0505174	1.22978	10	3	0.0418872	1.30338
regulation of synapse organization	GO:0050807	10	3	0.0505174	1.22978	10	3	0.0418872	1.30338
myeloid dendritic cell differentiation	GO:0043011	10	3	0.0505174	1.22978	7	1	0.448567	0.561443
cellular response to cadmium ion	GO:0071276	24	5	0.0536052	0.865139	22	4	0.0987787	0.802605
TRIF-dependent toll-like receptor signaling pathway	GO:0035666	24	5	0.0536052	0.865139	25	6	0.0132201	1.08024
cellular response to reactive oxygen species	GO:0034614	24	5	0.0536052	0.865139	24	4	0.126524	0.715594
protein localization to nucleus	GO:0034504	24	5	0.0536052	0.865139	23	4	0.112269	0.758154
positive regulation of telomerase activity	GO:0051973	24	5	0.0536052	0.865139	24	5	0.040996	0.938738
cellular protein modification process	GO:0006464	55	9	0.0544114	0.623646	55	9	0.0413422	0.697245
response to estradiol	GO:0032355	55	9	0.0544114	0.623646	54	8	0.0791979	0.597811
negative regulation of DNA-binding transcription factor activity	GO:0043433	45	8	0.0555094	0.706534	40	7	0.0405087	0.764384
protein localization	GO:0008104	45	8	0.0555094	0.706534	43	7	0.0824048	0.692064
liver regeneration	GO:0097421	17	4	0.0555605	0.986836	17	5	0.00956542	1.28358
response to testosterone	GO:0033574	17	4	0.0555605	0.986836	17	4	0.0442055	1.06043
positive regulation of phosphatidylinositol 3-kinase activity	GO:0043552	17	4	0.0555605	0.986836	17	3	0.156134	0.772752
immune system process	GO:0002376	17	4	0.0555605	0.986836	18	5	0.012375	1.22642
chaperone-mediated protein folding	GO:0061077	17	4	0.0555605	0.986836	17	3	0.156134	0.772752
positive regulation of muscle cell differentiation	GO:0051149	17	4	0.0555605	0.986836	17	3	0.156134	0.772752
response to morphine	GO:0043278	17	4	0.0555605	0.986836	16	5	0.00722763	1.3442
mesoderm formation	GO:0001707	17	4	0.0555605	0.986836	17	3	0.156134	0.772752
cellular iron ion homeostasis	GO:0006879	32	6	0.0564425	0.759778	31	4	0.314452	0.459661
negative regulation of apoptotic process	GO:0043066	293	35	0.0569541	0.30893	286	34	0.0264012	0.377722
extrinsic apoptotic signaling pathway	GO:0097191	25	5	0.0623722	0.824317	25	5	0.04794	0.897916
protein kinase B signaling	GO:0043491	25	5	0.0623722	0.824317	24	4	0.126524	0.715594
positive regulation of nitric oxide biosynthetic process	GO:0045429	25	5	0.0623722	0.824317	24	4	0.126524	0.715594
positive regulation of protein catabolic process	GO:0045732	47	8	0.0628385	0.663049	47	8	0.0524308	0.736647
positive regulation of cold-induced thermogenesis	GO:0120162	47	8	0.0628385	0.663049	48	6	0.281397	0.427912
mitotic cytokinesis	GO:0000281	33	6	0.0641005	0.729007	34	5	0.194179	0.590431
negative regulation of epithelial cell proliferation	GO:0050680	33	6	0.0641005	0.729007	33	5	0.18661	0.620284
postsynaptic membrane assembly	GO:0097104	5	2	0.0642369	1.51746	6	2	0.0797781	1.40874
neuroepithelial cell differentiation	GO:0060563	5	2	0.0642369	1.51746	5	1	0.346299	0.897916
positive regulation of integrin-mediated signaling pathway	GO:2001046	5	2	0.0642369	1.51746	5	2	0.0561613	1.59106
T-helper 1 cell differentiation	GO:0045063	5	2	0.0642369	1.51746	4	0	1	#NUM!
mesendoderm development	GO:0048382	5	2	0.0642369	1.51746	5	2	0.0561613	1.59106
cellular response to leptin stimulus	GO:0044320	5	2	0.0642369	1.51746	5	1	0.346299	0.897916
death-inducing signaling complex assembly	GO:0071550	5	2	0.0642369	1.51746	5	2	0.0561613	1.59106
regulation of DNA-templated transcription in response to stress	GO:0043620	5	2	0.0642369	1.51746	5	2	0.0561613	1.59106
regulation of protein kinase B signaling	GO:0051896	5	2	0.0642369	1.51746	4	2	0.0355969	1.81421
response to cobalt ion	GO:0032025	5	2	0.0642369	1.51746	4	1	0.288271	1.12106
negative regulation of retrograde protein transport, ER to cytosol	GO:1904153	5	2	0.0642369	1.51746	5	2	0.0561613	1.59106
negative regulation of natural killer cell mediated cytotoxicity	GO:0045953	5	2	0.0642369	1.51746	4	1	0.288271	1.12106
embryonic camera-type eye development	GO:0031076	5	2	0.0642369	1.51746	5	2	0.0561613	1.59106
regulation of telomere maintenance via telomerase	GO:0032210	5	2	0.0642369	1.51746	5	2	0.0561613	1.59106
cellular response to osmotic stress	GO:0071470	5	2	0.0642369	1.51746	5	1	0.346299	0.897916
pri-miRNA transcription by RNA polymerase II	GO:0061614	5	2	0.0642369	1.51746	4	2	0.0355969	1.81421
mitophagy	GO:0000423	5	2	0.0642369	1.51746	5	1	0.346299	0.897916
response to mitochondrial depolarisation	GO:0098780	5	2	0.0642369	1.51746	5	1	0.346299	0.897916
regulation of Cdc42 protein signal transduction	GO:0032489	5	2	0.0642369	1.51746	5	1	0.346299	0.897916
leukocyte activation	GO:0045321	5	2	0.0642369	1.51746	5	2	0.0561613	1.59106
positive regulation of isotype switching to IgG isotypes	GO:0048304	5	2	0.0642369	1.51746	5	2	0.0561613	1.59106
trachea formation	GO:0060440	5	2	0.0642369	1.51746	5	1	0.346299	0.897916
chaperone-mediated protein transport	GO:0072321	5	2	0.0642369	1.51746	5	2	0.0561613	1.59106
negative regulation of potassium ion transmembrane transporter activity	GO:1901017	5	2	0.0642369	1.51746	5	1	0.346299	0.897916
maturation of 5.8S rRNA	GO:0000460	5	2	0.0642369	1.51746	5	2	0.0561613	1.59106
negative regulation of histone H3-K9 methylation	GO:0051573	5	2	0.0642369	1.51746	5	1	0.346299	0.897916
interleukin-21-mediated signaling pathway	GO:0038114	5	2	0.0642369	1.51746	5	2	0.0561613	1.59106
positive regulation of phagocytosis, engulfment	GO:0060100	5	2	0.0642369	1.51746	5	2	0.0561613	1.59106
myoblast migration	GO:0051451	5	2	0.0642369	1.51746	4	2	0.0355969	1.81421
regulation of grooming behavior	GO:2000821	5	2	0.0642369	1.51746	5	2	0.0561613	1.59106
negative regulation of histone H3-K4 methylation	GO:0051572	5	2	0.0642369	1.51746	5	2	0.0561613	1.59106
neuroligin clustering involved in postsynaptic membrane assembly	GO:0097118	5	2	0.0642369	1.51746	5	2	0.0561613	1.59106
response to fluid shear stress	GO:0034405	5	2	0.0642369	1.51746	5	2	0.0561613	1.59106
aggrephagy	GO:0035973	5	2	0.0642369	1.51746	5	2	0.0561613	1.59106
negative regulation of smoothened signaling pathway involved in dorsal/ventral neural tube patterning	GO:1901621	5	2	0.0642369	1.51746	5	2	0.0561613	1.59106
positive regulation of vasoconstriction	GO:0045907	5	2	0.0642369	1.51746	4	1	0.288271	1.12106
positive regulation of macrophage chemotaxis	GO:0010759	5	2	0.0642369	1.51746	5	1	0.346299	0.897916
nodal signaling pathway	GO:0038092	5	2	0.0642369	1.51746	4	2	0.0355969	1.81421
positive regulation of transcription from RNA polymerase II promoter in response to stress	GO:0036003	5	2	0.0642369	1.51746	5	1	0.346299	0.897916
limb bud formation	GO:0060174	5	2	0.0642369	1.51746	5	2	0.0561613	1.59106
regulation of endothelial cell migration	GO:0010594	5	2	0.0642369	1.51746	5	1	0.346299	0.897916
hematopoietic stem cell proliferation	GO:0071425	5	2	0.0642369	1.51746	5	2	0.0561613	1.59106
positive regulation of synapse maturation	GO:0090129	5	2	0.0642369	1.51746	5	2	0.0561613	1.59106
Golgi localization	GO:0051645	5	2	0.0642369	1.51746	5	2	0.0561613	1.59106
regulation of phosphatidylinositol 3-kinase activity	GO:0043551	5	2	0.0642369	1.51746	5	2	0.0561613	1.59106
negative regulation of osteoblast proliferation	GO:0033689	5	2	0.0642369	1.51746	5	1	0.346299	0.897916
negative regulation of CREB transcription factor activity	GO:0032792	5	2	0.0642369	1.51746	4	1	0.288271	1.12106
positive regulation of axon regeneration	GO:0048680	5	2	0.0642369	1.51746	5	2	0.0561613	1.59106
prostate gland growth	GO:0060736	5	2	0.0642369	1.51746	5	1	0.346299	0.897916
prepulse inhibition	GO:0060134	5	2	0.0642369	1.51746	5	1	0.346299	0.897916
female meiotic nuclear division	GO:0007143	5	2	0.0642369	1.51746	5	1	0.346299	0.897916
aggresome assembly	GO:0070842	5	2	0.0642369	1.51746	5	2	0.0561613	1.59106
outer ear morphogenesis	GO:0042473	5	2	0.0642369	1.51746	5	1	0.346299	0.897916
negative regulation of lymphocyte migration	GO:2000402	5	2	0.0642369	1.51746	5	2	0.0561613	1.59106
positive regulation of cytokine secretion involved in immune response	GO:0002741	5	2	0.0642369	1.51746	5	1	0.346299	0.897916
protein maturation by iron-sulfur cluster transfer	GO:0097428	5	2	0.0642369	1.51746	5	1	0.346299	0.897916
positive regulation of interleukin-12 production	GO:0032735	11	3	0.0650646	1.13447	11	2	0.224222	0.802605
regulation of stress fiber assembly	GO:0051492	11	3	0.0650646	1.13447	10	3	0.0418872	1.30338
RNA catabolic process	GO:0006401	11	3	0.0650646	1.13447	11	2	0.224222	0.802605
bone morphogenesis	GO:0060349	11	3	0.0650646	1.13447	10	3	0.0418872	1.30338
translational elongation	GO:0006414	11	3	0.0650646	1.13447	11	3	0.0541998	1.20807
response to exogenous dsRNA	GO:0043330	11	3	0.0650646	1.13447	9	2	0.163024	1.00328
regulation of innate immune response	GO:0045088	11	3	0.0650646	1.13447	11	3	0.0541998	1.20807
cellular response to nitric oxide	GO:0071732	11	3	0.0650646	1.13447	11	3	0.0541998	1.20807
striated muscle cell differentiation	GO:0051146	11	3	0.0650646	1.13447	11	3	0.0541998	1.20807
regulation of synaptic transmission, glutamatergic	GO:0051966	11	3	0.0650646	1.13447	11	3	0.0541998	1.20807
centrosome localization	GO:0051642	11	3	0.0650646	1.13447	11	3	0.0541998	1.20807
developmental process	GO:0032502	11	3	0.0650646	1.13447	11	3	0.0541998	1.20807
positive regulation of oligodendrocyte differentiation	GO:0048714	11	3	0.0650646	1.13447	12	3	0.0680269	1.12106
positive regulation of chondrocyte differentiation	GO:0032332	11	3	0.0650646	1.13447	11	4	0.00905348	1.49575
cellular response to peptide hormone stimulus	GO:0071375	11	3	0.0650646	1.13447	11	3	0.0541998	1.20807
positive regulation of neutrophil chemotaxis	GO:0090023	11	3	0.0650646	1.13447	10	2	0.193309	0.897916
positive regulation of DNA biosynthetic process	GO:2000573	11	3	0.0650646	1.13447	10	3	0.0418872	1.30338
response to progesterone	GO:0032570	18	4	0.0666674	0.929677	15	3	0.117571	0.897916
establishment or maintenance of cell polarity	GO:0007163	18	4	0.0666674	0.929677	16	3	0.136382	0.833377
collagen fibril organization	GO:0030199	18	4	0.0666674	0.929677	18	4	0.0532999	1.00328
regulation of cell growth	GO:0001558	48	8	0.0672385	0.641995	48	8	0.0549827	0.715594
nuclear-transcribed mRNA catabolic process, nonsense-mediated decay	GO:0000184	98	14	0.0686811	0.487845	98	15	0.0146639	0.630436
protein autophosphorylation	GO:0046777	118	16	0.0703005	0.435659	117	16	0.0385565	0.517768
protein folding	GO:0006457	99	14	0.0706862	0.477692	99	13	0.0915189	0.477183
cellular response to interleukin-1	GO:0071347	26	5	0.0718978	0.785096	26	5	0.0555366	0.858695
mitochondrial translational termination	GO:0070126	38	0	0.0747587	#NUM!	38	0	0.0707439	#NUM!
response to endoplasmic reticulum stress	GO:0034976	50	8	0.0774879	0.601173	49	8	0.0579639	0.694975
response to ethanol	GO:0045471	50	8	0.0774879	0.601173	49	8	0.0579639	0.694975
NIK/NF-kappaB signaling	GO:0038061	50	8	0.0774879	0.601173	50	8	0.0613715	0.674772
fat cell differentiation	GO:0045444	39	7	0.0778968	0.716103	40	7	0.0405087	0.764384
RNA metabolic process	GO:0016070	39	7	0.0778968	0.716103	39	9	0.00342136	1.04102
lysosome localization	GO:0032418	19	4	0.0788311	0.87561	19	3	0.197959	0.661527
establishment of mitotic spindle orientation	GO:0000132	19	4	0.0788311	0.87561	19	4	0.0633279	0.949209
protein peptidyl-prolyl isomerization	GO:0000413	19	4	0.0788311	0.87561	19	3	0.197959	0.661527
extrinsic apoptotic signaling pathway via death domain receptors	GO:0008625	19	4	0.0788311	0.87561	19	4	0.0633279	0.949209
extrinsic apoptotic signaling pathway in absence of ligand	GO:0097192	19	4	0.0788311	0.87561	18	4	0.0532999	1.00328
positive regulation of bone mineralization	GO:0030501	19	4	0.0788311	0.87561	17	4	0.0442055	1.06043
apoptotic process	GO:0006915	310	36	0.0800238	0.280701	303	31	0.196273	0.227608
regulation of transcription, DNA-templated	GO:0006355	273	32	0.0810311	0.290019	269	32	0.0298853	0.378378
labyrinthine layer blood vessel development	GO:0060716	12	3	0.0812902	1.04746	12	3	0.0680269	1.12106
apoptotic cell clearance	GO:0043277	12	3	0.0812902	1.04746	12	3	0.0680269	1.12106
cGMP-mediated signaling	GO:0019934	12	3	0.0812902	1.04746	11	2	0.224222	0.802605
artery morphogenesis	GO:0048844	12	3	0.0812902	1.04746	12	2	0.255461	0.715594
negative regulation of focal adhesion assembly	GO:0051895	12	3	0.0812902	1.04746	12	2	0.255461	0.715594
ERAD pathway	GO:0036503	12	3	0.0812902	1.04746	11	3	0.0541998	1.20807
negative regulation of interleukin-6 production	GO:0032715	12	3	0.0812902	1.04746	11	2	0.224222	0.802605
positive regulation of telomere capping	GO:1904355	12	3	0.0812902	1.04746	12	3	0.0680269	1.12106
regulation of signal transduction	GO:0009966	12	3	0.0812902	1.04746	12	3	0.0680269	1.12106
motor neuron axon guidance	GO:0008045	12	3	0.0812902	1.04746	11	3	0.0541998	1.20807
negative regulation of endoplasmic reticulum stress-induced intrinsic apoptotic signaling pathway	GO:1902236	12	3	0.0812902	1.04746	12	3	0.0680269	1.12106
protein kinase C-activating G protein-coupled receptor signaling pathway	GO:0007205	12	3	0.0812902	1.04746	11	1	0.607669	0.109458
regulation of extrinsic apoptotic signaling pathway via death domain receptors	GO:1902041	12	3	0.0812902	1.04746	12	3	0.0680269	1.12106
negative regulation of programmed cell death	GO:0043069	12	3	0.0812902	1.04746	12	3	0.0680269	1.12106
protein localization to membrane	GO:0072657	12	3	0.0812902	1.04746	12	3	0.0680269	1.12106
histone methylation	GO:0016571	12	3	0.0812902	1.04746	12	3	0.0680269	1.12106
cellular response to cytokine stimulus	GO:0071345	27	5	0.0821723	0.747356	27	4	0.273676	0.597811
receptor internalization	GO:0031623	27	5	0.0821723	0.747356	26	5	0.0555366	0.858695
cellular response to nerve growth factor stimulus	GO:1990090	27	5	0.0821723	0.747356	27	5	0.0637865	0.820955
learning or memory	GO:0007611	27	5	0.0821723	0.747356	28	4	0.282247	0.561443
regulation of synaptic plasticity	GO:0048167	27	5	0.0821723	0.747356	27	5	0.0637865	0.820955
negative regulation of I-kappaB kinase/NF-kappaB signaling	GO:0043124	27	5	0.0821723	0.747356	27	6	0.0192369	1.00328
cartilage development	GO:0051216	27	5	0.0821723	0.747356	27	4	0.273676	0.597811
protein sumoylation	GO:0016925	41	7	0.0862348	0.666093	40	6	0.135872	0.610233
anterior/posterior pattern specification	GO:0009952	41	7	0.0862348	0.666093	37	8	0.00859509	0.975877
facioacoustic ganglion development	GO:1903375	1	1	0.0877069	2.43375	1	0	1	#NUM!
negative regulation of T-helper 2 cell cytokine production	GO:2000552	1	1	0.0877069	2.43375	1	1	0.0814836	2.50735
telomere maintenance via base-excision repair	GO:0097698	1	1	0.0877069	2.43375	1	1	0.0814836	2.50735
endothelin maturation	GO:0034959	1	1	0.0877069	2.43375	1	1	0.0814836	2.50735
negative regulation of adenylate cyclase-inhibiting adrenergic receptor signaling pathway involved in heart process	GO:0140194	1	1	0.0877069	2.43375	1	1	0.0814836	2.50735
cellular response to decreased oxygen levels	GO:0036294	1	1	0.0877069	2.43375	1	0	1	#NUM!
positive regulation of smoothened signaling pathway involved in dorsal/ventral neural tube patterning	GO:1901622	1	1	0.0877069	2.43375	1	1	0.0814836	2.50735
regulation of DNA replication origin binding	GO:1902595	1	1	0.0877069	2.43375	2	1	0.156338	1.81421
peptidyl-lysine propionylation	GO:0061921	1	1	0.0877069	2.43375	1	1	0.0814836	2.50735
negative regulation of metanephric nephron tubule epithelial cell differentiation	GO:0072308	1	1	0.0877069	2.43375	1	1	0.0814836	2.50735
skeletal muscle satellite cell differentiation	GO:0014816	1	1	0.0877069	2.43375	1	1	0.0814836	2.50735
glycerol-3-phosphate biosynthetic process	GO:0046167	1	1	0.0877069	2.43375	1	1	0.0814836	2.50735
substance P catabolic process	GO:0010814	1	1	0.0877069	2.43375	1	1	0.0814836	2.50735
formation of anatomical boundary	GO:0048859	1	1	0.0877069	2.43375	1	1	0.0814836	2.50735
meiotic cytokinesis	GO:0033206	1	1	0.0877069	2.43375	0	0	1	#VALUE!
rhombomere 5 formation	GO:0021666	1	1	0.0877069	2.43375	1	1	0.0814836	2.50735
cerebellar molecular layer morphogenesis	GO:0021687	1	1	0.0877069	2.43375	1	1	0.0814836	2.50735
oxidative RNA demethylation	GO:0035513	1	1	0.0877069	2.43375	1	1	0.0814836	2.50735
genetic imprinting	GO:0071514	1	1	0.0877069	2.43375	1	1	0.0814836	2.50735
regulation of transcription involved in anterior/posterior axis specification	GO:0044324	1	1	0.0877069	2.43375	1	1	0.0814836	2.50735
positive regulation of CD4-positive, CD25-positive, alpha-beta regulatory T cell differentiation	GO:0032831	1	1	0.0877069	2.43375	0	0	1	#VALUE!
histone H2A-S1 phosphorylation	GO:0043990	1	1	0.0877069	2.43375	1	1	0.0814836	2.50735
DNA ligation involved in DNA recombination	GO:0051102	1	1	0.0877069	2.43375	1	1	0.0814836	2.50735
histone H3-S28 phosphorylation	GO:0043988	1	1	0.0877069	2.43375	1	1	0.0814836	2.50735
histone H3-K4 acetylation	GO:0043973	1	1	0.0877069	2.43375	1	1	0.0814836	2.50735
positive regulation of chemokine (C-X-C motif) ligand 1 production	GO:2000340	1	1	0.0877069	2.43375	1	0	1	#NUM!
metanephric mesenchymal cell differentiation	GO:0072162	1	1	0.0877069	2.43375	1	1	0.0814836	2.50735
rhombomere 5 development	GO:0021571	1	1	0.0877069	2.43375	1	1	0.0814836	2.50735
cellular response to interleukin-13	GO:0035963	1	1	0.0877069	2.43375	1	1	0.0814836	2.50735
hepatocyte dedifferentiation	GO:1990828	1	1	0.0877069	2.43375	1	1	0.0814836	2.50735
positive regulation of DNA catabolic process	GO:1903626	1	1	0.0877069	2.43375	1	1	0.0814836	2.50735
cellular response to cycloheximide	GO:0071409	1	1	0.0877069	2.43375	1	1	0.0814836	2.50735
trans-synaptic signaling by endocannabinoid, modulating synaptic transmission	GO:0099553	1	1	0.0877069	2.43375	0	0	1	#VALUE!
establishment of meiotic spindle localization	GO:0051295	1	1	0.0877069	2.43375	1	0	1	#NUM!
regulation of chloride transport	GO:2001225	1	1	0.0877069	2.43375	1	0	1	#NUM!
cellular response to bacterial lipopeptide	GO:0071221	1	1	0.0877069	2.43375	1	0	1	#NUM!
negative regulation of caveolin-mediated endocytosis	GO:2001287	1	1	0.0877069	2.43375	1	1	0.0814836	2.50735
positive regulation of histone H3-K36 methylation	GO:0000416	1	1	0.0877069	2.43375	1	1	0.0814836	2.50735
response to fibroblast growth factor	GO:0071774	1	1	0.0877069	2.43375	1	1	0.0814836	2.50735
transitional one stage B cell differentiation	GO:0002333	1	1	0.0877069	2.43375	1	1	0.0814836	2.50735
secretory granule organization	GO:0033363	1	1	0.0877069	2.43375	1	1	0.0814836	2.50735
peptidyl-arginine N-methylation	GO:0035246	1	1	0.0877069	2.43375	1	1	0.0814836	2.50735
negative regulation of synaptic vesicle clustering	GO:2000808	1	1	0.0877069	2.43375	1	0	1	#NUM!
regulation of T cell differentiation	GO:0045580	1	1	0.0877069	2.43375	2	1	0.156338	1.81421
spermidine metabolic process	GO:0008216	1	1	0.0877069	2.43375	1	1	0.0814836	2.50735
peptidyl-lysine modification	GO:0018205	1	1	0.0877069	2.43375	1	1	0.0814836	2.50735
ciliary basal body organization	GO:0032053	1	1	0.0877069	2.43375	1	1	0.0814836	2.50735
G1 to G0 transition involved in cell differentiation	GO:0070315	1	1	0.0877069	2.43375	1	1	0.0814836	2.50735
negative regulation of lamellipodium assembly	GO:0010593	1	1	0.0877069	2.43375	1	1	0.0814836	2.50735
spindle assembly involved in meiosis	GO:0090306	1	1	0.0877069	2.43375	1	1	0.0814836	2.50735
negative regulation of developmental growth	GO:0048640	1	1	0.0877069	2.43375	1	1	0.0814836	2.50735
negative regulation of cell projection organization	GO:0031345	1	1	0.0877069	2.43375	1	1	0.0814836	2.50735
positive regulation of cytokine activity	GO:0060301	1	1	0.0877069	2.43375	1	0	1	#NUM!
regulation of interleukin-5 production	GO:0032674	1	1	0.0877069	2.43375	1	1	0.0814836	2.50735
positive regulation of pro-B cell differentiation	GO:2000975	1	1	0.0877069	2.43375	1	1	0.0814836	2.50735
isopeptide cross-linking via N6-(L-isoglutamyl)-L-lysine	GO:0018153	1	1	0.0877069	2.43375	1	1	0.0814836	2.50735
negative regulation of T-helper 17 type immune response	GO:2000317	1	1	0.0877069	2.43375	1	1	0.0814836	2.50735
nonassociative learning	GO:0046958	1	1	0.0877069	2.43375	1	1	0.0814836	2.50735
positive regulation of luteinizing hormone secretion	GO:0033686	1	1	0.0877069	2.43375	1	1	0.0814836	2.50735
hypothalamus cell differentiation	GO:0021979	1	1	0.0877069	2.43375	1	1	0.0814836	2.50735
calcitonin catabolic process	GO:0010816	1	1	0.0877069	2.43375	1	1	0.0814836	2.50735
histone H3-T11 phosphorylation	GO:0035407	1	1	0.0877069	2.43375	1	1	0.0814836	2.50735
abducens nerve formation	GO:0021599	1	1	0.0877069	2.43375	1	1	0.0814836	2.50735
lateral motor column neuron migration	GO:0097477	1	1	0.0877069	2.43375	1	1	0.0814836	2.50735
trophectodermal cellular morphogenesis	GO:0001831	1	1	0.0877069	2.43375	1	1	0.0814836	2.50735
cellular response to high light intensity	GO:0071486	1	1	0.0877069	2.43375	1	1	0.0814836	2.50735
histone H4-R3 demethylation	GO:0070079	1	1	0.0877069	2.43375	1	1	0.0814836	2.50735
proline catabolic process to glutamate	GO:0010133	1	1	0.0877069	2.43375	1	1	0.0814836	2.50735
swimming	GO:0036268	1	1	0.0877069	2.43375	1	1	0.0814836	2.50735
establishment of protein-containing complex localization to telomere	GO:0097695	1	1	0.0877069	2.43375	1	1	0.0814836	2.50735
nuclear polyadenylation-dependent antisense transcript catabolic process	GO:0071040	1	1	0.0877069	2.43375	1	1	0.0814836	2.50735
myotube cell development	GO:0014904	1	1	0.0877069	2.43375	1	1	0.0814836	2.50735
vesicle scission	GO:0099050	1	1	0.0877069	2.43375	1	1	0.0814836	2.50735
positive regulation of nuclease activity	GO:0032075	1	1	0.0877069	2.43375	1	0	1	#NUM!
negative regulation of actin filament severing	GO:1903919	1	1	0.0877069	2.43375	1	0	1	#NUM!
sperm ejaculation	GO:0042713	1	1	0.0877069	2.43375	1	1	0.0814836	2.50735
serotonin uptake	GO:0051610	1	1	0.0877069	2.43375	1	1	0.0814836	2.50735
rod bipolar cell differentiation	GO:1904389	1	1	0.0877069	2.43375	1	1	0.0814836	2.50735
negative regulation of signaling	GO:0023057	1	1	0.0877069	2.43375	1	0	1	#NUM!
positive regulation of transcription from RNA polymerase II promoter in response to arsenic-containing substance	GO:0061395	1	1	0.0877069	2.43375	1	1	0.0814836	2.50735
response to corticosteroid	GO:0031960	1	1	0.0877069	2.43375	1	0	1	#NUM!
dolichol biosynthetic process	GO:0019408	1	1	0.0877069	2.43375	1	1	0.0814836	2.50735
L-ornithine transmembrane transport	GO:1903352	1	1	0.0877069	2.43375	1	0	1	#NUM!
negative regulation of interferon-beta biosynthetic process	GO:0045358	1	1	0.0877069	2.43375	1	1	0.0814836	2.50735
mitotic spindle disassembly	GO:0051228	1	1	0.0877069	2.43375	1	1	0.0814836	2.50735
phosphatidylserine catabolic process	GO:0006660	1	1	0.0877069	2.43375	1	1	0.0814836	2.50735
establishment of protein localization to peroxisome	GO:0072663	1	1	0.0877069	2.43375	1	1	0.0814836	2.50735
regulation of L-arginine import	GO:0010963	1	1	0.0877069	2.43375	1	1	0.0814836	2.50735
oxidised low-density lipoprotein particle clearance	GO:0150024	1	1	0.0877069	2.43375	1	1	0.0814836	2.50735
regulation of telomere maintenance via telomere lengthening	GO:1904356	1	1	0.0877069	2.43375	1	1	0.0814836	2.50735
positive regulation of blood microparticle formation	GO:2000334	1	1	0.0877069	2.43375	1	1	0.0814836	2.50735
regulation of stem cell differentiation	GO:2000736	1	1	0.0877069	2.43375	2	0	1	#NUM!
regulation of histone deacetylase activity	GO:1901725	1	1	0.0877069	2.43375	1	1	0.0814836	2.50735
negative regulation of establishment of protein-containing complex localization to telomere	GO:1904914	1	1	0.0877069	2.43375	1	1	0.0814836	2.50735
establishment of RNA localization to telomere	GO:0097694	1	1	0.0877069	2.43375	1	1	0.0814836	2.50735
nuclear-transcribed mRNA catabolic process, endonucleolytic cleavage-dependent decay	GO:0000294	1	1	0.0877069	2.43375	1	1	0.0814836	2.50735
regulation of lymphocyte differentiation	GO:0045619	1	1	0.0877069	2.43375	1	1	0.0814836	2.50735
primary ureteric bud growth	GO:0060682	1	1	0.0877069	2.43375	1	1	0.0814836	2.50735
terminal web assembly	GO:1902896	1	1	0.0877069	2.43375	1	1	0.0814836	2.50735
response to 11-deoxycorticosterone	GO:1903496	1	1	0.0877069	2.43375	0	0	1	#VALUE!
positive regulation of mitotic cytokinetic process	GO:1903438	1	1	0.0877069	2.43375	1	1	0.0814836	2.50735
respiratory burst involved in inflammatory response	GO:0002536	1	1	0.0877069	2.43375	1	1	0.0814836	2.50735
positive regulation of interferon-gamma secretion	GO:1902715	1	1	0.0877069	2.43375	1	1	0.0814836	2.50735
N-acetylmannosamine metabolic process	GO:0006051	1	1	0.0877069	2.43375	1	1	0.0814836	2.50735
glycogen cell differentiation involved in embryonic placenta development	GO:0060709	1	1	0.0877069	2.43375	1	1	0.0814836	2.50735
transmission of virus	GO:0019089	1	1	0.0877069	2.43375	1	1	0.0814836	2.50735
intestinal D-glucose absorption	GO:0001951	1	1	0.0877069	2.43375	1	1	0.0814836	2.50735
regulation of glial cell proliferation	GO:0060251	1	1	0.0877069	2.43375	1	1	0.0814836	2.50735
response to dehydroepiandrosterone	GO:1903494	1	1	0.0877069	2.43375	0	0	1	#VALUE!
negative regulation of interferon-alpha biosynthetic process	GO:0045355	1	1	0.0877069	2.43375	1	1	0.0814836	2.50735
atrial septum primum morphogenesis	GO:0003289	1	1	0.0877069	2.43375	1	1	0.0814836	2.50735
positive regulation of Lys63-specific deubiquitinase activity	GO:1903007	1	1	0.0877069	2.43375	1	1	0.0814836	2.50735
proline catabolic process	GO:0006562	1	1	0.0877069	2.43375	2	1	0.156338	1.81421
engulfment of target by autophagosome	GO:0061736	1	1	0.0877069	2.43375	1	1	0.0814836	2.50735
cell migration involved in coronary angiogenesis	GO:0060981	1	1	0.0877069	2.43375	1	1	0.0814836	2.50735
positive regulation of neutrophil mediated killing of fungus	GO:0070965	1	1	0.0877069	2.43375	1	1	0.0814836	2.50735
water homeostasis	GO:0030104	1	1	0.0877069	2.43375	1	1	0.0814836	2.50735
cellular response to putrescine	GO:1904586	1	1	0.0877069	2.43375	1	1	0.0814836	2.50735
protein prenylation	GO:0018342	1	1	0.0877069	2.43375	1	1	0.0814836	2.50735
interleukin-17 production	GO:0032620	1	1	0.0877069	2.43375	0	0	1	#VALUE!
regulation of DNA strand resection involved in replication fork processing	GO:0110026	1	1	0.0877069	2.43375	1	1	0.0814836	2.50735
ganglion development	GO:0061548	1	1	0.0877069	2.43375	1	1	0.0814836	2.50735
peptidyl-lysine butyrylation	GO:0140067	1	1	0.0877069	2.43375	1	1	0.0814836	2.50735
negative regulation of establishment of RNA localization to telomere	GO:1904911	1	1	0.0877069	2.43375	1	1	0.0814836	2.50735
negative regulation of histone deacetylation	GO:0031064	1	1	0.0877069	2.43375	0	0	1	#VALUE!
cellular component assembly	GO:0022607	1	1	0.0877069	2.43375	1	1	0.0814836	2.50735
activation of protein kinase C activity	GO:1990051	1	1	0.0877069	2.43375	1	1	0.0814836	2.50735
forebrain astrocyte development	GO:0021897	1	1	0.0877069	2.43375	1	1	0.0814836	2.50735
leukocyte chemotaxis involved in inflammatory response	GO:0002232	1	1	0.0877069	2.43375	1	1	0.0814836	2.50735
endocardial cushion cell fate commitment	GO:0061445	1	1	0.0877069	2.43375	1	1	0.0814836	2.50735
positive regulation of neurotrophin production	GO:0032901	1	1	0.0877069	2.43375	1	1	0.0814836	2.50735
vestibulocochlear nerve structural organization	GO:0021649	1	1	0.0877069	2.43375	1	0	1	#NUM!
cellular water homeostasis	GO:0009992	1	1	0.0877069	2.43375	1	1	0.0814836	2.50735
butyrate catabolic process	GO:0046359	1	1	0.0877069	2.43375	0	0	1	#VALUE!
regulation of organelle transport along microtubule	GO:1902513	1	1	0.0877069	2.43375	1	1	0.0814836	2.50735
B cell adhesion	GO:0097323	1	1	0.0877069	2.43375	0	0	1	#VALUE!
Cajal-Retzius cell differentiation	GO:0021870	1	1	0.0877069	2.43375	1	1	0.0814836	2.50735
response to formaldehyde	GO:1904404	1	1	0.0877069	2.43375	1	1	0.0814836	2.50735
triglyceride transport	GO:0034197	1	1	0.0877069	2.43375	1	1	0.0814836	2.50735
female gonad morphogenesis	GO:0061040	1	1	0.0877069	2.43375	1	1	0.0814836	2.50735
negative regulation of complement-dependent cytotoxicity	GO:1903660	1	1	0.0877069	2.43375	1	1	0.0814836	2.50735
regulation of transcription from RNA polymerase II promoter in response to stress	GO:0043618	1	1	0.0877069	2.43375	1	0	1	#NUM!
cytotoxic T cell differentiation	GO:0045065	1	1	0.0877069	2.43375	1	0	1	#NUM!
response to peptide	GO:1901652	1	1	0.0877069	2.43375	1	1	0.0814836	2.50735
memory T cell proliferation	GO:0061485	1	1	0.0877069	2.43375	1	1	0.0814836	2.50735
cellular response to puromycin	GO:1905795	1	1	0.0877069	2.43375	1	1	0.0814836	2.50735
L-arginine import across plasma membrane	GO:0097638	1	1	0.0877069	2.43375	1	0	1	#NUM!
establishment of T cell polarity	GO:0001768	1	1	0.0877069	2.43375	1	0	1	#NUM!
monocyte activation involved in immune response	GO:0002280	1	1	0.0877069	2.43375	1	1	0.0814836	2.50735
regulation of isotype switching to IgG isotypes	GO:0048302	1	1	0.0877069	2.43375	0	0	1	#VALUE!
gonadotrophin-releasing hormone neuronal migration to the hypothalamus	GO:0021828	1	1	0.0877069	2.43375	1	0	1	#NUM!
behavioral defense response	GO:0002209	1	1	0.0877069	2.43375	1	1	0.0814836	2.50735
positive regulation of mRNA cleavage	GO:0031439	1	1	0.0877069	2.43375	1	1	0.0814836	2.50735
regulation of cellular response to gamma radiation	GO:1905843	1	1	0.0877069	2.43375	1	1	0.0814836	2.50735
negative regulation of core promoter binding	GO:1904797	1	1	0.0877069	2.43375	1	1	0.0814836	2.50735
guanine metabolic process	GO:0046098	1	1	0.0877069	2.43375	1	1	0.0814836	2.50735
cellular response to arsenite ion	GO:1903843	1	1	0.0877069	2.43375	1	1	0.0814836	2.50735
nuclear polyadenylation-dependent snRNA catabolic process	GO:0071037	1	1	0.0877069	2.43375	1	1	0.0814836	2.50735
ventricular cardiac muscle tissue development	GO:0003229	1	1	0.0877069	2.43375	1	1	0.0814836	2.50735
meiotic chromosome movement towards spindle pole	GO:0016344	1	1	0.0877069	2.43375	0	0	1	#VALUE!
negative regulation of fibroblast migration	GO:0010764	1	1	0.0877069	2.43375	1	1	0.0814836	2.50735
pyramidal neuron migration	GO:0021852	1	1	0.0877069	2.43375	1	1	0.0814836	2.50735
positive regulation of eosinophil degranulation	GO:0043311	1	1	0.0877069	2.43375	1	1	0.0814836	2.50735
histone H3-R2 demethylation	GO:0070078	1	1	0.0877069	2.43375	1	1	0.0814836	2.50735
positive regulation of ubiquitin-specific protease activity	GO:2000158	1	1	0.0877069	2.43375	1	1	0.0814836	2.50735
regulation of CAMKK-AMPK signaling cascade	GO:1905289	1	1	0.0877069	2.43375	1	1	0.0814836	2.50735
calcium-dependent self proteolysis	GO:1990092	1	1	0.0877069	2.43375	1	1	0.0814836	2.50735
histone H2B acetylation	GO:0043969	1	1	0.0877069	2.43375	1	1	0.0814836	2.50735
dorsal root ganglion morphogenesis	GO:1904835	1	1	0.0877069	2.43375	1	0	1	#NUM!
positive regulation of shelterin complex assembly	GO:1904792	1	1	0.0877069	2.43375	1	1	0.0814836	2.50735
fibroblast growth factor receptor apoptotic signaling pathway	GO:1902178	1	1	0.0877069	2.43375	1	1	0.0814836	2.50735
positive regulation of SUMO transferase activity	GO:1903755	1	1	0.0877069	2.43375	1	1	0.0814836	2.50735
formaldehyde biosynthetic process	GO:0046293	1	1	0.0877069	2.43375	1	0	1	#NUM!
response to manganese-induced endoplasmic reticulum stress	GO:1990737	1	1	0.0877069	2.43375	1	1	0.0814836	2.50735
negative regulation of determination of dorsal identity	GO:2000016	1	1	0.0877069	2.43375	1	1	0.0814836	2.50735
regulation of DNA helicase activity	GO:1905774	1	1	0.0877069	2.43375	1	1	0.0814836	2.50735
regulation of viral transcription	GO:0046782	1	1	0.0877069	2.43375	1	0	1	#NUM!
response to ciliary neurotrophic factor	GO:1904391	1	1	0.0877069	2.43375	1	1	0.0814836	2.50735
regulation of microglial cell activation	GO:1903978	1	1	0.0877069	2.43375	2	1	0.156338	1.81421
dGTP metabolic process	GO:0046070	1	1	0.0877069	2.43375	1	0	1	#NUM!
cytokine production involved in immune response	GO:0002367	1	1	0.0877069	2.43375	0	0	1	#VALUE!
neuron projection organization	GO:0106027	1	1	0.0877069	2.43375	1	1	0.0814836	2.50735
muscle cell proliferation	GO:0033002	1	1	0.0877069	2.43375	1	1	0.0814836	2.50735
rhythmic behavior	GO:0007622	1	1	0.0877069	2.43375	1	1	0.0814836	2.50735
positive regulation of protein K63-linked deubiquitination	GO:1903006	1	1	0.0877069	2.43375	1	1	0.0814836	2.50735
epicardium morphogenesis	GO:1905223	1	1	0.0877069	2.43375	1	1	0.0814836	2.50735
positive regulation of telomeric DNA binding	GO:1904744	1	1	0.0877069	2.43375	1	1	0.0814836	2.50735
immune system development	GO:0002520	1	1	0.0877069	2.43375	1	1	0.0814836	2.50735
protein-containing complex assembly involved in synapse maturation	GO:0090126	1	1	0.0877069	2.43375	1	1	0.0814836	2.50735
positive regulation of DNA strand elongation	GO:0060383	1	1	0.0877069	2.43375	1	1	0.0814836	2.50735
positive regulation of telomerase catalytic core complex assembly	GO:1904884	1	1	0.0877069	2.43375	1	1	0.0814836	2.50735
cellular response to anisomycin	GO:0072740	1	1	0.0877069	2.43375	1	1	0.0814836	2.50735
negative regulation of DNA recombination at telomere	GO:0048239	1	1	0.0877069	2.43375	1	1	0.0814836	2.50735
positive regulation of histone ubiquitination	GO:0033184	1	1	0.0877069	2.43375	1	1	0.0814836	2.50735
phagosome-lysosome fusion involved in apoptotic cell clearance	GO:0090389	1	1	0.0877069	2.43375	1	1	0.0814836	2.50735
negative regulation of store-operated calcium channel activity	GO:1901340	1	1	0.0877069	2.43375	1	1	0.0814836	2.50735
regulation of cell fate specification	GO:0042659	1	1	0.0877069	2.43375	1	1	0.0814836	2.50735
metanephric mesenchymal cell migration	GO:0035789	1	1	0.0877069	2.43375	1	1	0.0814836	2.50735
response to singlet oxygen	GO:0000304	1	1	0.0877069	2.43375	1	1	0.0814836	2.50735
membrane tubulation	GO:0097749	1	1	0.0877069	2.43375	1	1	0.0814836	2.50735
regulation of cell activation	GO:0050865	1	1	0.0877069	2.43375	1	1	0.0814836	2.50735
vesicle targeting, trans-Golgi to periciliary membrane compartment	GO:0097712	1	1	0.0877069	2.43375	1	1	0.0814836	2.50735
acetaldehyde metabolic process	GO:0006117	1	1	0.0877069	2.43375	1	1	0.0814836	2.50735
CD4-positive, CD25-positive, alpha-beta regulatory T cell lineage commitment	GO:0002362	1	1	0.0877069	2.43375	0	0	1	#VALUE!
rhombomere 3 formation	GO:0021660	1	1	0.0877069	2.43375	1	1	0.0814836	2.50735
regulation of cellular ketone metabolic process by positive regulation of transcription from RNA polymerase II promoter	GO:0072366	1	1	0.0877069	2.43375	1	1	0.0814836	2.50735
regulation of neutrophil migration	GO:1902622	1	1	0.0877069	2.43375	1	1	0.0814836	2.50735
protein insertion into ER membrane	GO:0045048	1	1	0.0877069	2.43375	1	1	0.0814836	2.50735
retinal rod cell apoptotic process	GO:0097473	1	1	0.0877069	2.43375	1	1	0.0814836	2.50735
cellular response to glycine	GO:1905430	1	1	0.0877069	2.43375	1	1	0.0814836	2.50735
nuclear polyadenylation-dependent snoRNA catabolic process	GO:0071036	1	1	0.0877069	2.43375	1	1	0.0814836	2.50735
apoptotic process in bone marrow cell	GO:0071839	1	1	0.0877069	2.43375	1	1	0.0814836	2.50735
substrate localization to autophagosome	GO:0061753	1	1	0.0877069	2.43375	1	1	0.0814836	2.50735
L-lysine catabolic process to acetyl-CoA via saccharopine	GO:0033512	1	1	0.0877069	2.43375	1	1	0.0814836	2.50735
negative regulation of keratinocyte migration	GO:0051548	1	1	0.0877069	2.43375	1	0	1	#NUM!
positive regulation of interleukin-15 production	GO:0032738	1	1	0.0877069	2.43375	1	0	1	#NUM!
cytosine metabolic process	GO:0019858	1	1	0.0877069	2.43375	1	1	0.0814836	2.50735
regulation of glutamate receptor signaling pathway	GO:1900449	1	1	0.0877069	2.43375	1	1	0.0814836	2.50735
response to high light intensity	GO:0009644	1	1	0.0877069	2.43375	1	1	0.0814836	2.50735
regulation of lactation	GO:1903487	1	1	0.0877069	2.43375	1	0	1	#NUM!
negative regulation of histone H4 acetylation	GO:0090241	1	1	0.0877069	2.43375	1	1	0.0814836	2.50735
acetyl-CoA biosynthetic process	GO:0006085	1	1	0.0877069	2.43375	1	1	0.0814836	2.50735
response to rapamycin	GO:1901355	1	1	0.0877069	2.43375	1	1	0.0814836	2.50735
cartilage development involved in endochondral bone morphogenesis	GO:0060351	1	1	0.0877069	2.43375	1	1	0.0814836	2.50735
blood vessel endothelial cell proliferation involved in sprouting angiogenesis	GO:0002043	1	1	0.0877069	2.43375	1	1	0.0814836	2.50735
membrane raft polarization	GO:0001766	1	1	0.0877069	2.43375	1	0	1	#NUM!
suppression by virus of host cysteine-type endopeptidase activity involved in apoptotic process	GO:0039650	1	1	0.0877069	2.43375	1	1	0.0814836	2.50735
extracellular structure organization	GO:0043062	1	1	0.0877069	2.43375	1	1	0.0814836	2.50735
negative regulation of nuclear receptor transcription coactivator activity	GO:2000326	1	1	0.0877069	2.43375	1	1	0.0814836	2.50735
peptidyl-lysine crotonylation	GO:0140066	1	1	0.0877069	2.43375	1	1	0.0814836	2.50735
regulation of calcium ion import across plasma membrane	GO:1905664	1	1	0.0877069	2.43375	1	1	0.0814836	2.50735
behavioral response to nicotine	GO:0035095	1	1	0.0877069	2.43375	1	1	0.0814836	2.50735
prostaglandin catabolic process	GO:1905344	1	1	0.0877069	2.43375	1	1	0.0814836	2.50735
hormone catabolic process	GO:0042447	1	1	0.0877069	2.43375	1	1	0.0814836	2.50735
negative regulation of protein polyubiquitination	GO:1902915	1	1	0.0877069	2.43375	1	1	0.0814836	2.50735
negative regulation of fatty acid beta-oxidation	GO:0031999	1	1	0.0877069	2.43375	1	1	0.0814836	2.50735
rhombomere 6 development	GO:0021572	1	1	0.0877069	2.43375	1	1	0.0814836	2.50735
response to nerve growth factor	GO:1990089	1	1	0.0877069	2.43375	1	1	0.0814836	2.50735
negative regulation of glycine import across plasma membrane	GO:1900924	1	1	0.0877069	2.43375	1	1	0.0814836	2.50735
protein side chain deglutamylation	GO:0035610	1	1	0.0877069	2.43375	1	1	0.0814836	2.50735
peptidyl-lysine hydroxylation to 5-hydroxy-L-lysine	GO:0018395	1	1	0.0877069	2.43375	1	1	0.0814836	2.50735
otic placode development	GO:1905040	1	1	0.0877069	2.43375	1	0	1	#NUM!
positive regulation of coagulation	GO:0050820	1	1	0.0877069	2.43375	1	1	0.0814836	2.50735
endocrine signaling	GO:0038002	1	1	0.0877069	2.43375	1	1	0.0814836	2.50735
regulation of D-erythro-sphingosine kinase activity	GO:1900022	1	1	0.0877069	2.43375	1	1	0.0814836	2.50735
positive regulation of adenylate cyclase-inhibiting dopamine receptor signaling pathway	GO:1904992	1	1	0.0877069	2.43375	1	1	0.0814836	2.50735
regulation of hemopoiesis	GO:1903706	1	1	0.0877069	2.43375	1	1	0.0814836	2.50735
regulation of hormone metabolic process	GO:0032350	1	1	0.0877069	2.43375	1	1	0.0814836	2.50735
polyprenol catabolic process	GO:0016095	1	1	0.0877069	2.43375	1	1	0.0814836	2.50735
protein localization to early endosome	GO:1902946	1	1	0.0877069	2.43375	1	0	1	#NUM!
renal tubule development	GO:0061326	1	1	0.0877069	2.43375	1	1	0.0814836	2.50735
negative regulation of lipid binding	GO:1900131	1	1	0.0877069	2.43375	1	1	0.0814836	2.50735
positive regulation of serotonin secretion	GO:0014064	1	1	0.0877069	2.43375	1	1	0.0814836	2.50735
liver morphogenesis	GO:0072576	1	1	0.0877069	2.43375	1	1	0.0814836	2.50735
positive regulation of RNA polymerase II regulatory region sequence-specific DNA binding	GO:1905636	1	1	0.0877069	2.43375	1	1	0.0814836	2.50735
cellular response to endothelin	GO:1990859	1	1	0.0877069	2.43375	1	1	0.0814836	2.50735
response to sodium phosphate	GO:1904383	1	1	0.0877069	2.43375	1	1	0.0814836	2.50735
phototransduction, visible light	GO:0007603	1	1	0.0877069	2.43375	1	1	0.0814836	2.50735
cellular response to vitamin B1	GO:0071301	1	1	0.0877069	2.43375	1	1	0.0814836	2.50735
metanephric glomerular mesangial cell proliferation involved in metanephros development	GO:0072262	1	1	0.0877069	2.43375	1	1	0.0814836	2.50735
chemotaxis to arachidonic acid	GO:0034670	1	1	0.0877069	2.43375	1	1	0.0814836	2.50735
positive regulation of cell proliferation involved in heart valve morphogenesis	GO:0003251	1	1	0.0877069	2.43375	1	1	0.0814836	2.50735
regulation of skeletal muscle tissue development	GO:0048641	1	1	0.0877069	2.43375	1	1	0.0814836	2.50735
positive regulation of muscle hyperplasia	GO:0014739	1	1	0.0877069	2.43375	0	0	1	#VALUE!
negative regulation of DNA ligase activity	GO:1904876	1	1	0.0877069	2.43375	1	1	0.0814836	2.50735
epithelial cell apoptotic process	GO:1904019	1	1	0.0877069	2.43375	1	1	0.0814836	2.50735
protein secretion by platelet	GO:0070560	1	1	0.0877069	2.43375	1	1	0.0814836	2.50735
production of molecular mediator involved in inflammatory response	GO:0002532	1	1	0.0877069	2.43375	1	1	0.0814836	2.50735
positive regulation of actin filament binding	GO:1904531	1	1	0.0877069	2.43375	1	1	0.0814836	2.50735
positive regulation of protein maturation	GO:1903319	1	1	0.0877069	2.43375	0	0	1	#VALUE!
glucuronoside catabolic process	GO:0019391	1	1	0.0877069	2.43375	1	1	0.0814836	2.50735
negative regulation of phospholipase activity	GO:0010519	1	1	0.0877069	2.43375	1	1	0.0814836	2.50735
interleukin-1 beta production	GO:0032611	1	1	0.0877069	2.43375	0	0	1	#VALUE!
cell-cell adhesion involved in neuronal-glial interactions involved in cerebral cortex radial glia guided migration	GO:0021813	1	1	0.0877069	2.43375	1	1	0.0814836	2.50735
positive regulation of neuron projection regeneration	GO:0070572	1	1	0.0877069	2.43375	1	1	0.0814836	2.50735
L-cystine transport	GO:0015811	1	1	0.0877069	2.43375	1	0	1	#NUM!
nuclear polyadenylation-dependent CUT catabolic process	GO:0071039	1	1	0.0877069	2.43375	1	1	0.0814836	2.50735
negative regulation of apolipoprotein binding	GO:2000657	1	1	0.0877069	2.43375	1	0	1	#NUM!
development involved in symbiotic interaction	GO:0044111	1	1	0.0877069	2.43375	1	1	0.0814836	2.50735
nuclear retention of unspliced pre-mRNA at the site of transcription	GO:0071048	1	1	0.0877069	2.43375	1	1	0.0814836	2.50735
guanosine metabolic process	GO:0008617	1	1	0.0877069	2.43375	1	0	1	#NUM!
negative regulation of lung blood pressure	GO:0061767	1	1	0.0877069	2.43375	1	1	0.0814836	2.50735
sensory organ development	GO:0007423	1	1	0.0877069	2.43375	1	1	0.0814836	2.50735
positive regulation of immature T cell proliferation in thymus	GO:0033092	1	1	0.0877069	2.43375	0	0	1	#VALUE!
negative regulation of neuromuscular junction development	GO:1904397	1	1	0.0877069	2.43375	1	1	0.0814836	2.50735
negative regulation of receptor recycling	GO:0001920	1	1	0.0877069	2.43375	1	1	0.0814836	2.50735
bone maturation	GO:0070977	1	1	0.0877069	2.43375	1	1	0.0814836	2.50735
positive regulation of selenocysteine incorporation	GO:1904571	1	1	0.0877069	2.43375	1	1	0.0814836	2.50735
negative regulation of superoxide anion generation	GO:0032929	1	1	0.0877069	2.43375	1	1	0.0814836	2.50735
negative regulation of cardiac myofibril assembly	GO:1905305	1	1	0.0877069	2.43375	1	1	0.0814836	2.50735
salivary gland cavitation	GO:0060662	1	1	0.0877069	2.43375	1	1	0.0814836	2.50735
peptidyl-lysine modification to peptidyl-hypusine	GO:0008612	1	1	0.0877069	2.43375	1	1	0.0814836	2.50735
positive regulation of aminoacyl-tRNA ligase activity	GO:1903632	1	1	0.0877069	2.43375	1	1	0.0814836	2.50735
histone H3-S10 phosphorylation	GO:0043987	1	1	0.0877069	2.43375	1	1	0.0814836	2.50735
mitotic recombination-dependent replication fork processing	GO:1990426	1	1	0.0877069	2.43375	0	0	1	#VALUE!
negative regulation of transforming growth factor beta activation	GO:1901389	1	1	0.0877069	2.43375	1	1	0.0814836	2.50735
regulation of cellular ketone metabolic process	GO:0010565	1	1	0.0877069	2.43375	1	1	0.0814836	2.50735
regulation of thalamus size	GO:0090067	1	1	0.0877069	2.43375	1	1	0.0814836	2.50735
skeletal muscle satellite cell proliferation	GO:0014841	1	1	0.0877069	2.43375	1	1	0.0814836	2.50735
regulation of cellular component size	GO:0032535	1	1	0.0877069	2.43375	1	0	1	#NUM!
oxalate transport	GO:0019532	1	1	0.0877069	2.43375	1	1	0.0814836	2.50735
cellular response to menadione	GO:0036245	1	1	0.0877069	2.43375	1	1	0.0814836	2.50735
organelle fusion	GO:0048284	1	1	0.0877069	2.43375	1	1	0.0814836	2.50735
regulation of ER-associated ubiquitin-dependent protein catabolic process	GO:1903069	1	1	0.0877069	2.43375	1	1	0.0814836	2.50735
negative regulation of Fc-gamma receptor signaling pathway involved in phagocytosis	GO:1905450	1	1	0.0877069	2.43375	2	1	0.156338	1.81421
protein targeting to vacuole involved in autophagy	GO:0071211	1	1	0.0877069	2.43375	1	1	0.0814836	2.50735
inositol phosphorylation	GO:0052746	1	1	0.0877069	2.43375	1	0	1	#NUM!
detection of muscle stretch	GO:0035995	1	1	0.0877069	2.43375	1	1	0.0814836	2.50735
spermatid nucleus elongation	GO:0007290	1	1	0.0877069	2.43375	1	0	1	#NUM!
purine deoxyribonucleoside metabolic process	GO:0046122	1	1	0.0877069	2.43375	1	0	1	#NUM!
basal dendrite development	GO:0150018	1	1	0.0877069	2.43375	1	0	1	#NUM!
flavin adenine dinucleotide catabolic process	GO:0072389	1	1	0.0877069	2.43375	1	1	0.0814836	2.50735
proline metabolic process	GO:0006560	1	1	0.0877069	2.43375	1	1	0.0814836	2.50735
endocytic iron import into cell	GO:0140298	1	1	0.0877069	2.43375	0	0	1	#VALUE!
endothelial tip cell fate specification	GO:0097102	1	1	0.0877069	2.43375	1	0	1	#NUM!
negative regulation of establishment of protein localization to telomere	GO:1904850	1	1	0.0877069	2.43375	1	1	0.0814836	2.50735
cerebellum vasculature development	GO:0061300	1	1	0.0877069	2.43375	1	0	1	#NUM!
regulation of mRNA polyadenylation	GO:1900363	1	1	0.0877069	2.43375	1	1	0.0814836	2.50735
regulation of collagen fibril organization	GO:1904026	1	1	0.0877069	2.43375	0	0	1	#VALUE!
pre-B cell allelic exclusion	GO:0002331	1	1	0.0877069	2.43375	1	1	0.0814836	2.50735
positive regulation of chromatin silencing	GO:0031937	1	1	0.0877069	2.43375	1	0	1	#NUM!
regulation of hair follicle development	GO:0051797	1	1	0.0877069	2.43375	1	1	0.0814836	2.50735
protein insertion into plasma membrane	GO:0098737	1	1	0.0877069	2.43375	1	0	1	#NUM!
negative regulation of protein kinase activity by protein phosphorylation	GO:0100002	1	1	0.0877069	2.43375	1	1	0.0814836	2.50735
negative regulation of actin filament binding	GO:1904530	1	1	0.0877069	2.43375	1	1	0.0814836	2.50735
mesodermal cell fate commitment	GO:0001710	1	1	0.0877069	2.43375	1	1	0.0814836	2.50735
positive regulation of anterograde axonal transport of mitochondrion	GO:0061881	1	1	0.0877069	2.43375	1	1	0.0814836	2.50735
trans-synaptic signaling by endocannabinoid	GO:0099542	1	1	0.0877069	2.43375	1	1	0.0814836	2.50735
regulation of production of siRNA involved in RNA interference	GO:0090065	1	1	0.0877069	2.43375	1	0	1	#NUM!
tryptophanyl-tRNA aminoacylation	GO:0006436	1	1	0.0877069	2.43375	1	1	0.0814836	2.50735
fibroblast apoptotic process	GO:0044346	1	1	0.0877069	2.43375	1	1	0.0814836	2.50735
ubiquitin-dependent endocytosis	GO:0070086	1	1	0.0877069	2.43375	1	0	1	#NUM!
TIRAP-dependent toll-like receptor 4 signaling pathway	GO:0035665	1	1	0.0877069	2.43375	1	0	1	#NUM!
positive regulation of nucleocytoplasmic transport	GO:0046824	1	1	0.0877069	2.43375	1	1	0.0814836	2.50735
VEGF-activated neuropilin signaling pathway involved in axon guidance	GO:1902378	1	1	0.0877069	2.43375	1	0	1	#NUM!
intrinsic apoptotic signaling pathway in response to nitrosative stress	GO:1990442	1	1	0.0877069	2.43375	1	1	0.0814836	2.50735
negative regulation of anion channel activity	GO:0010360	1	1	0.0877069	2.43375	1	1	0.0814836	2.50735
interleukin-8 secretion	GO:0072606	1	1	0.0877069	2.43375	1	1	0.0814836	2.50735
positive regulation of macrophage tolerance induction	GO:0010933	1	1	0.0877069	2.43375	1	1	0.0814836	2.50735
positive regulation of nodal signaling pathway involved in determination of lateral mesoderm left/right asymmetry	GO:1900224	1	1	0.0877069	2.43375	1	1	0.0814836	2.50735
negative regulation of renin secretion into blood stream	GO:1900134	1	1	0.0877069	2.43375	0	0	1	#VALUE!
regulation of production of miRNAs involved in gene silencing by miRNA	GO:1903798	1	1	0.0877069	2.43375	1	0	1	#NUM!
regulation of protein complex disassembly	GO:0043244	1	1	0.0877069	2.43375	1	1	0.0814836	2.50735
regulation of telomere capping	GO:1904353	1	1	0.0877069	2.43375	1	1	0.0814836	2.50735
signal transduction involved in mitotic G2 DNA damage checkpoint	GO:0072434	1	1	0.0877069	2.43375	1	1	0.0814836	2.50735
positive regulation of peripheral T cell tolerance induction	GO:0002851	1	1	0.0877069	2.43375	0	0	1	#VALUE!
positive regulation by host of symbiont catalytic activity	GO:0043947	1	1	0.0877069	2.43375	1	1	0.0814836	2.50735
sensory neuron axon guidance	GO:0097374	1	1	0.0877069	2.43375	1	0	1	#NUM!
negative regulation of dopaminergic neuron differentiation	GO:1904339	1	1	0.0877069	2.43375	1	1	0.0814836	2.50735
sperm entry	GO:0035037	1	1	0.0877069	2.43375	1	1	0.0814836	2.50735
positive regulation of presynaptic active zone assembly	GO:1905520	1	1	0.0877069	2.43375	1	1	0.0814836	2.50735
lactate oxidation	GO:0019516	1	1	0.0877069	2.43375	0	0	1	#VALUE!
positive regulation of metanephric mesenchymal cell migration by platelet-derived growth factor receptor-beta signaling pathway	GO:0035793	1	1	0.0877069	2.43375	1	1	0.0814836	2.50735
cytoplasmic sequestering of CFTR protein	GO:0043004	1	1	0.0877069	2.43375	1	1	0.0814836	2.50735
positive regulation of chromosome organization	GO:2001252	1	1	0.0877069	2.43375	1	1	0.0814836	2.50735
calcium export from the mitochondrion	GO:0099093	1	1	0.0877069	2.43375	1	1	0.0814836	2.50735
axonogenesis involved in innervation	GO:0060385	1	1	0.0877069	2.43375	1	0	1	#NUM!
antigen processing and presentation of exogenous peptide antigen via MHC class II	GO:0019886	69	2	0.0877614	-1.1072	68	2	0.175118	-1.01901
ion transmembrane transport	GO:0034220	55	1	0.0879456	-1.57358	56	3	0.623893	-0.419386
translation	GO:0006412	112	15	0.0904827	0.423306	112	17	0.0129683	0.622068
viral transcription	GO:0019083	92	13	0.0906927	0.476916	91	14	0.0186121	0.635551
positive regulation of intrinsic apoptotic signaling pathway in response to DNA damage	GO:1902231	6	2	0.0908682	1.33514	6	2	0.0797781	1.40874
bone marrow development	GO:0048539	6	2	0.0908682	1.33514	6	2	0.0797781	1.40874
protein deneddylation	GO:0000338	6	2	0.0908682	1.33514	6	2	0.0797781	1.40874
positive regulation of chemokine secretion	GO:0090197	6	2	0.0908682	1.33514	4	0	1	#NUM!
interleukin-9-mediated signaling pathway	GO:0038113	6	2	0.0908682	1.33514	6	2	0.0797781	1.40874
negative regulation of dendritic spine morphogenesis	GO:0061002	6	2	0.0908682	1.33514	6	1	0.399603	0.715594
response to transforming growth factor beta	GO:0071559	6	2	0.0908682	1.33514	6	2	0.0797781	1.40874
positive regulation of ossification	GO:0045778	6	2	0.0908682	1.33514	6	2	0.0797781	1.40874
secondary palate development	GO:0062009	6	2	0.0908682	1.33514	6	2	0.0797781	1.40874
positive regulation of cytosolic calcium ion concentration involved in phospholipase C-activating G protein-coupled signaling pathway	GO:0051482	6	2	0.0908682	1.33514	5	1	0.346299	0.897916
positive regulation of pseudopodium assembly	GO:0031274	6	2	0.0908682	1.33514	6	2	0.0797781	1.40874
response to ATP	GO:0033198	6	2	0.0908682	1.33514	5	0	1	#NUM!
negative regulation of innate immune response	GO:0045824	6	2	0.0908682	1.33514	5	2	0.0561613	1.59106
cellular response to oxygen-glucose deprivation	GO:0090650	6	2	0.0908682	1.33514	6	2	0.0797781	1.40874
signal peptide processing	GO:0006465	6	2	0.0908682	1.33514	6	1	0.399603	0.715594
nuclear polyadenylation-dependent rRNA catabolic process	GO:0071035	6	2	0.0908682	1.33514	6	1	0.399603	0.715594
hyaluronan metabolic process	GO:0030212	6	2	0.0908682	1.33514	7	2	0.105815	1.25459
nuclear polyadenylation-dependent tRNA catabolic process	GO:0071038	6	2	0.0908682	1.33514	6	1	0.399603	0.715594
ribosomal small subunit export from nucleus	GO:0000056	6	2	0.0908682	1.33514	6	2	0.0797781	1.40874
cerebellar Purkinje cell differentiation	GO:0021702	6	2	0.0908682	1.33514	6	2	0.0797781	1.40874
negative regulation of leukocyte cell-cell adhesion	GO:1903038	6	2	0.0908682	1.33514	6	2	0.0797781	1.40874
regulation of smooth muscle cell proliferation	GO:0048660	6	2	0.0908682	1.33514	6	2	0.0797781	1.40874
response to interferon-beta	GO:0035456	6	2	0.0908682	1.33514	6	2	0.0797781	1.40874
pre-replicative complex assembly involved in nuclear cell cycle DNA replication	GO:0006267	6	2	0.0908682	1.33514	6	0	1	#NUM!
positive regulation of transcription by RNA polymerase I	GO:0045943	6	2	0.0908682	1.33514	6	2	0.0797781	1.40874
dendritic spine maintenance	GO:0097062	6	2	0.0908682	1.33514	6	1	0.399603	0.715594
positive regulation of glucose metabolic process	GO:0010907	6	2	0.0908682	1.33514	6	2	0.0797781	1.40874
peptidyl-arginine methylation, to asymmetrical-dimethyl arginine	GO:0019919	6	2	0.0908682	1.33514	6	2	0.0797781	1.40874
modulation by virus of host process	GO:0019054	6	2	0.0908682	1.33514	6	2	0.0797781	1.40874
cardiac muscle cell proliferation	GO:0060038	6	2	0.0908682	1.33514	6	1	0.399603	0.715594
response to cholesterol	GO:0070723	6	2	0.0908682	1.33514	6	2	0.0797781	1.40874
regulation of clathrin-dependent endocytosis	GO:2000369	6	2	0.0908682	1.33514	6	2	0.0797781	1.40874
telomeric D-loop disassembly	GO:0061820	6	2	0.0908682	1.33514	7	2	0.105815	1.25459
regulation of fibroblast migration	GO:0010762	6	2	0.0908682	1.33514	6	2	0.0797781	1.40874
positive regulation of fatty acid beta-oxidation	GO:0032000	6	2	0.0908682	1.33514	5	2	0.0561613	1.59106
neural precursor cell proliferation	GO:0061351	6	2	0.0908682	1.33514	6	1	0.399603	0.715594
response to amyloid-beta	GO:1904645	6	2	0.0908682	1.33514	6	2	0.0797781	1.40874
homotypic cell-cell adhesion	GO:0034109	6	2	0.0908682	1.33514	6	2	0.0797781	1.40874
aorta morphogenesis	GO:0035909	6	2	0.0908682	1.33514	5	2	0.0561613	1.59106
negative regulation of cell motility	GO:2000146	6	2	0.0908682	1.33514	6	2	0.0797781	1.40874
peptidyl-serine autophosphorylation	GO:0036289	6	2	0.0908682	1.33514	6	2	0.0797781	1.40874
activation of NF-kappaB-inducing kinase activity	GO:0007250	6	2	0.0908682	1.33514	6	1	0.399603	0.715594
macrophage derived foam cell differentiation	GO:0010742	6	2	0.0908682	1.33514	6	2	0.0797781	1.40874
regulation of phosphorylation	GO:0042325	6	2	0.0908682	1.33514	5	1	0.346299	0.897916
regulation of Ras protein signal transduction	GO:0046578	6	2	0.0908682	1.33514	6	2	0.0797781	1.40874
regulation of dendritic spine development	GO:0060998	6	2	0.0908682	1.33514	6	2	0.0797781	1.40874
positive regulation of monocyte chemotaxis	GO:0090026	6	2	0.0908682	1.33514	5	1	0.346299	0.897916
endothelial cell chemotaxis	GO:0035767	6	2	0.0908682	1.33514	6	1	0.399603	0.715594
white fat cell differentiation	GO:0050872	6	2	0.0908682	1.33514	6	2	0.0797781	1.40874
positive regulation of cell growth involved in cardiac muscle cell development	GO:0061051	6	2	0.0908682	1.33514	6	2	0.0797781	1.40874
immunological synapse formation	GO:0001771	6	2	0.0908682	1.33514	5	1	0.346299	0.897916
chaperone-mediated autophagy	GO:0061684	6	2	0.0908682	1.33514	6	2	0.0797781	1.40874
vocal learning	GO:0042297	6	2	0.0908682	1.33514	6	2	0.0797781	1.40874
posttranslational protein targeting to endoplasmic reticulum membrane	GO:0006620	6	2	0.0908682	1.33514	6	2	0.0797781	1.40874
integrin-mediated signaling pathway	GO:0007229	42	7	0.0914036	0.641995	41	5	0.380471	0.403219
positive regulation of protein insertion into mitochondrial membrane involved in apoptotic signaling pathway	GO:1900740	20	4	0.0920135	0.824317	20	5	0.0195594	1.12106
positive regulation of G1/S transition of mitotic cell cycle	GO:1900087	20	4	0.0920135	0.824317	19	3	0.197959	0.661527
response to drug	GO:0042493	93	13	0.0928323	0.466105	93	10	0.338544	0.277339
positive regulation of smooth muscle cell proliferation	GO:0048661	28	5	0.0931804	0.710988	28	4	0.282247	0.561443
cellular response to amino acid starvation	GO:0034198	28	5	0.0931804	0.710988	28	6	0.022849	0.966908
G1/S transition of mitotic cell cycle	GO:0000082	75	11	0.0952047	0.514162	78	7	0.680201	0.0965548
in utero embryonic development	GO:0001701	95	13	0.0980797	0.444827	92	12	0.085487	0.470472
regulation of mRNA stability	GO:0043488	95	13	0.0980797	0.444827	95	12	0.126642	0.438383
acute-phase response	GO:0006953	13	3	0.0990586	0.967418	13	2	0.286768	0.635551
execution phase of apoptosis	GO:0097194	13	3	0.0990586	0.967418	12	2	0.255461	0.715594
regulation of catalytic activity	GO:0050790	13	3	0.0990586	0.967418	13	3	0.0832722	1.04102
reciprocal meiotic recombination	GO:0007131	13	3	0.0990586	0.967418	12	2	0.255461	0.715594
thyroid gland development	GO:0030878	13	3	0.0990586	0.967418	12	2	0.255461	0.715594
microtubule nucleation	GO:0007020	13	3	0.0990586	0.967418	13	3	0.0832722	1.04102
response to muscle activity	GO:0014850	13	3	0.0990586	0.967418	13	3	0.0832722	1.04102
cellular protein-containing complex assembly	GO:0034622	13	3	0.0990586	0.967418	13	3	0.0832722	1.04102
neuron migration	GO:0001764	59	9	0.099123	0.553442	60	7	0.336482	0.358919
activation of cysteine-type endopeptidase activity involved in apoptotic process	GO:0006919	44	7	0.10366	0.595475	41	5	0.380471	0.403219
lung development	GO:0030324	44	7	0.10366	0.595475	41	7	0.0455617	0.739692
phosphatidylinositol biosynthetic process	GO:0006661	44	7	0.10366	0.595475	44	5	0.402591	0.332602
protein deubiquitination	GO:0016579	177	22	0.10417	0.348648	177	23	0.0247178	0.466698
blood coagulation	GO:0007596	78	11	0.104489	0.474941	75	8	0.394455	0.269307
positive regulation of NIK/NF-kappaB signaling	GO:1901224	29	5	0.104901	0.675897	30	5	0.0923964	0.715594
phosphatidylinositol-mediated signaling	GO:0048015	29	5	0.104901	0.675897	28	5	0.072686	0.784587
response to calcium ion	GO:0051592	29	5	0.104901	0.675897	29	5	0.0822267	0.749496
cellular response to amino acid stimulus	GO:0071230	29	5	0.104901	0.675897	29	5	0.0822267	0.749496
cell migration	GO:0016477	123	16	0.105605	0.394159	120	14	0.174657	0.358919
positive regulation of filopodium assembly	GO:0051491	21	4	0.106167	0.775527	21	3	0.242067	0.561443
phosphatidylinositol 3-kinase signaling	GO:0014065	21	4	0.106167	0.775527	19	4	0.0633279	0.949209
actin filament polymerization	GO:0030041	21	4	0.106167	0.775527	20	3	0.219786	0.610233
positive regulation of axon extension	GO:0045773	21	4	0.106167	0.775527	21	4	0.0860986	0.849125
positive regulation of tyrosine phosphorylation of STAT protein	GO:0042531	21	4	0.106167	0.775527	22	4	0.0987787	0.802605
mitochondrial electron transport, NADH to ubiquinone	GO:0006120	31	0	0.107095	#NUM!	31	0	0.174484	#NUM!
histone H3 acetylation	GO:0043966	31	0	0.107095	#NUM!	32	0	0.10722	#NUM!
cellular response to glucose stimulus	GO:0071333	32	0	0.109088	#NUM!	31	0	0.174484	#NUM!
inflammatory response	GO:0006954	125	16	0.110455	0.37803	121	13	0.311275	0.276512
ubiquitin-dependent ERAD pathway	GO:0030433	45	7	0.110712	0.573002	45	7	0.0912424	0.646601
negative regulation of ERK1 and ERK2 cascade	GO:0070373	45	7	0.110712	0.573002	45	7	0.0912424	0.646601
interleukin-1-mediated signaling pathway	GO:0070498	80	11	0.112626	0.449623	80	10	0.149739	0.427912
protein homooligomerization	GO:0051260	105	14	0.114253	0.418852	103	13	0.101052	0.437574
protein polyubiquitination	GO:0000209	191	23	0.118029	0.316976	190	24	0.0302388	0.438383
regulation of JNK cascade	GO:0046328	14	3	0.118221	0.89331	14	2	0.317925	0.561443
negative regulation of release of cytochrome c from mitochondria	GO:0090201	14	3	0.118221	0.89331	14	3	0.0998263	0.966908
regulation of long-term neuronal synaptic plasticity	GO:0048169	14	3	0.118221	0.89331	14	2	0.317925	0.561443
vesicle docking	GO:0048278	14	3	0.118221	0.89331	14	3	0.0998263	0.966908
spleen development	GO:0048536	14	3	0.118221	0.89331	14	3	0.0998263	0.966908
positive regulation of multicellular organism growth	GO:0040018	14	3	0.118221	0.89331	13	2	0.286768	0.635551
decidualization	GO:0046697	14	3	0.118221	0.89331	15	2	0.348748	0.49245
response to cocaine	GO:0042220	14	3	0.118221	0.89331	14	3	0.0998263	0.966908
negative regulation of apoptotic signaling pathway	GO:2001234	14	3	0.118221	0.89331	14	4	0.0225739	1.25459
pattern specification process	GO:0007389	14	3	0.118221	0.89331	13	4	0.0172092	1.3287
embryonic cranial skeleton morphogenesis	GO:0048701	14	3	0.118221	0.89331	13	3	0.0832722	1.04102
brain morphogenesis	GO:0048854	14	3	0.118221	0.89331	14	2	0.317925	0.561443
negative regulation of epithelial to mesenchymal transition	GO:0010719	14	3	0.118221	0.89331	13	1	1	-0.0575959
iron ion homeostasis	GO:0055072	14	3	0.118221	0.89331	14	2	0.317925	0.561443
positive regulation of proteolysis	GO:0045862	14	3	0.118221	0.89331	13	3	0.0832722	1.04102
regulation of focal adhesion assembly	GO:0051893	14	3	0.118221	0.89331	14	3	0.0998263	0.966908
positive regulation of protein complex assembly	GO:0031334	14	3	0.118221	0.89331	15	3	0.117571	0.897916
regulation of protein catabolic process	GO:0042176	14	3	0.118221	0.89331	14	3	0.0998263	0.966908
negative regulation of neuron projection development	GO:0010977	46	7	0.118356	0.551024	45	5	0.411359	0.310129
relaxation of cardiac muscle	GO:0055119	7	2	0.120029	1.18099	7	2	0.105815	1.25459
coronary artery morphogenesis	GO:0060982	7	2	0.120029	1.18099	7	1	0.448567	0.561443
positive regulation of cell-cell adhesion	GO:0022409	7	2	0.120029	1.18099	8	2	0.133723	1.12106
DNA biosynthetic process	GO:0071897	7	2	0.120029	1.18099	7	2	0.105815	1.25459
negative regulation of chondrocyte differentiation	GO:0032331	7	2	0.120029	1.18099	6	2	0.0797781	1.40874
microtubule anchoring at centrosome	GO:0034454	7	2	0.120029	1.18099	7	2	0.105815	1.25459
histone H3-K9 demethylation	GO:0033169	7	2	0.120029	1.18099	7	1	0.448567	0.561443
negative regulation of interleukin-2 production	GO:0032703	7	2	0.120029	1.18099	6	0	1	#NUM!
regulation of AMPA receptor activity	GO:2000311	7	2	0.120029	1.18099	7	2	0.105815	1.25459
signal complex assembly	GO:0007172	7	2	0.120029	1.18099	7	1	0.448567	0.561443
cellular response to nitrogen starvation	GO:0006995	7	2	0.120029	1.18099	7	3	0.0146855	1.66006
histone phosphorylation	GO:0016572	7	2	0.120029	1.18099	7	2	0.105815	1.25459
interleukin-35-mediated signaling pathway	GO:0070757	7	2	0.120029	1.18099	7	2	0.105815	1.25459
negative regulation of glucose import	GO:0046325	7	2	0.120029	1.18099	7	2	0.105815	1.25459
growth hormone receptor signaling pathway	GO:0060396	7	2	0.120029	1.18099	7	2	0.105815	1.25459
natural killer cell activation	GO:0030101	7	2	0.120029	1.18099	7	2	0.105815	1.25459
regulation of early endosome to late endosome transport	GO:2000641	7	2	0.120029	1.18099	7	1	0.448567	0.561443
regulation of Rac protein signal transduction	GO:0035020	7	2	0.120029	1.18099	7	2	0.105815	1.25459
osteoblast development	GO:0002076	7	2	0.120029	1.18099	7	2	0.105815	1.25459
positive regulation of cartilage development	GO:0061036	7	2	0.120029	1.18099	7	3	0.0146855	1.66006
actin crosslink formation	GO:0051764	7	2	0.120029	1.18099	6	1	0.399603	0.715594
interleukin-27-mediated signaling pathway	GO:0070106	7	2	0.120029	1.18099	7	2	0.105815	1.25459
negative regulation of TORC1 signaling	GO:1904262	7	2	0.120029	1.18099	7	2	0.105815	1.25459
cellular response to granulocyte macrophage colony-stimulating factor stimulus	GO:0097011	7	2	0.120029	1.18099	6	2	0.0797781	1.40874
negative regulation of long-term synaptic potentiation	GO:1900272	7	2	0.120029	1.18099	7	2	0.105815	1.25459
viral budding	GO:0046755	7	2	0.120029	1.18099	7	1	0.448567	0.561443
positive regulation of isotype switching	GO:0045830	7	2	0.120029	1.18099	7	2	0.105815	1.25459
viral RNA genome replication	GO:0039694	7	2	0.120029	1.18099	7	2	0.105815	1.25459
atrioventricular valve morphogenesis	GO:0003181	7	2	0.120029	1.18099	7	2	0.105815	1.25459
positive regulation of endoplasmic reticulum stress-induced intrinsic apoptotic signaling pathway	GO:1902237	7	2	0.120029	1.18099	7	1	0.448567	0.561443
epithelial structure maintenance	GO:0010669	7	2	0.120029	1.18099	7	2	0.105815	1.25459
regulation of glycogen biosynthetic process	GO:0005979	7	2	0.120029	1.18099	7	2	0.105815	1.25459
progesterone receptor signaling pathway	GO:0050847	7	2	0.120029	1.18099	7	2	0.105815	1.25459
response to arsenic-containing substance	GO:0046685	7	2	0.120029	1.18099	7	1	0.448567	0.561443
negative regulation of proteasomal protein catabolic process	GO:1901799	7	2	0.120029	1.18099	7	2	0.105815	1.25459
regulation of response to DNA damage stimulus	GO:2001020	7	2	0.120029	1.18099	7	2	0.105815	1.25459
triglyceride biosynthetic process	GO:0019432	7	2	0.120029	1.18099	7	2	0.105815	1.25459
protein targeting to lysosome	GO:0006622	7	2	0.120029	1.18099	7	2	0.105815	1.25459
cell fate specification	GO:0001708	7	2	0.120029	1.18099	6	2	0.0797781	1.40874
lens fiber cell differentiation	GO:0070306	7	2	0.120029	1.18099	7	2	0.105815	1.25459
negative regulation of cardiac muscle cell proliferation	GO:0060044	7	2	0.120029	1.18099	7	0	1	#NUM!
regulation of attachment of spindle microtubules to kinetochore	GO:0051988	7	2	0.120029	1.18099	7	2	0.105815	1.25459
regulation of insulin receptor signaling pathway	GO:0046626	7	2	0.120029	1.18099	7	2	0.105815	1.25459
ribosomal large subunit export from nucleus	GO:0000055	7	2	0.120029	1.18099	6	2	0.0797781	1.40874
positive regulation of T cell migration	GO:2000406	7	2	0.120029	1.18099	6	1	0.399603	0.715594
substrate-dependent cell migration, cell extension	GO:0006930	7	2	0.120029	1.18099	7	1	0.448567	0.561443
response to muramyl dipeptide	GO:0032495	7	2	0.120029	1.18099	6	2	0.0797781	1.40874
negative regulation of protein localization to nucleus	GO:1900181	7	2	0.120029	1.18099	7	2	0.105815	1.25459
exonucleolytic trimming to generate mature 3'-end of 5.8S rRNA from tricistronic rRNA transcript (SSU-rRNA, 5.8S rRNA, LSU-rRNA)	GO:0000467	7	2	0.120029	1.18099	7	1	0.448567	0.561443
negative regulation of organ growth	GO:0046621	7	2	0.120029	1.18099	7	1	0.448567	0.561443
double-strand break repair via break-induced replication	GO:0000727	7	2	0.120029	1.18099	7	0	1	#NUM!
regulation of stem cell population maintenance	GO:2000036	7	2	0.120029	1.18099	7	1	0.448567	0.561443
lung morphogenesis	GO:0060425	7	2	0.120029	1.18099	6	1	0.399603	0.715594
amyloid fibril formation	GO:1990000	7	2	0.120029	1.18099	7	2	0.105815	1.25459
negative regulation of phosphatidylinositol 3-kinase signaling	GO:0014067	7	2	0.120029	1.18099	7	1	0.448567	0.561443
ER overload response	GO:0006983	7	2	0.120029	1.18099	7	2	0.105815	1.25459
apical protein localization	GO:0045176	7	2	0.120029	1.18099	7	1	0.448567	0.561443
positive regulation of RNA polymerase II transcriptional preinitiation complex assembly	GO:0045899	7	2	0.120029	1.18099	7	2	0.105815	1.25459
3'-UTR-mediated mRNA destabilization	GO:0061158	7	2	0.120029	1.18099	7	2	0.105815	1.25459
positive regulation of methylation-dependent chromatin silencing	GO:0090309	7	2	0.120029	1.18099	7	2	0.105815	1.25459
astral microtubule organization	GO:0030953	7	2	0.120029	1.18099	7	2	0.105815	1.25459
positive regulation of neuron apoptotic process	GO:0043525	35	6	0.121073	0.670166	34	6	0.0540567	0.772752
cellular response to interferon-gamma	GO:0071346	35	6	0.121073	0.670166	32	3	0.742451	0.14023
regulation of tumor necrosis factor-mediated signaling pathway	GO:0010803	22	4	0.121236	0.729007	23	5	0.0346991	0.981297
Golgi to plasma membrane transport	GO:0006893	22	4	0.121236	0.729007	22	3	0.418378	0.514923
negative regulation of GTPase activity	GO:0034260	22	4	0.121236	0.729007	22	3	0.418378	0.514923
ventricular septum morphogenesis	GO:0060412	22	4	0.121236	0.729007	21	4	0.0860986	0.849125
cellular response to dexamethasone stimulus	GO:0071549	22	4	0.121236	0.729007	22	4	0.0987787	0.802605
positive regulation of mitotic cell cycle	GO:0045931	22	4	0.121236	0.729007	22	5	0.0290385	1.02575
positive regulation of ERK1 and ERK2 cascade	GO:0070374	87	12	0.122308	0.452753	81	6	1	-0.0953362
positive regulation of apoptotic process	GO:0043065	194	23	0.122855	0.301391	192	23	0.0596522	0.385352
double-strand break repair via nonhomologous end joining	GO:0006303	36	6	0.126941	0.641995	36	6	0.0683407	0.715594
regulation of actin cytoskeleton organization	GO:0032956	36	6	0.126941	0.641995	37	5	0.222147	0.505873
positive regulation of osteoblast differentiation	GO:0045669	36	6	0.126941	0.641995	35	6	0.0609501	0.743765
post-embryonic development	GO:0009791	36	6	0.126941	0.641995	35	6	0.0609501	0.743765
protein heterooligomerization	GO:0051291	37	6	0.133681	0.614596	37	6	0.118938	0.688195
positive regulation of neuron differentiation	GO:0045666	37	6	0.133681	0.614596	36	5	0.21201	0.533272
actin cytoskeleton organization	GO:0030036	91	12	0.134995	0.407802	90	12	0.0790656	0.49245
exocytosis	GO:0006887	53	8	0.135271	0.542904	53	8	0.0741196	0.616503
regulation of microtubule cytoskeleton organization	GO:0070507	23	4	0.137159	0.684555	25	4	0.141492	0.674772
positive regulation of intrinsic apoptotic signaling pathway	GO:2001244	23	4	0.137159	0.684555	23	4	0.112269	0.758154
positive regulation of Ras protein signal transduction	GO:0046579	15	3	0.138623	0.824317	15	2	0.348748	0.49245
ubiquitin-dependent protein catabolic process via the multivesicular body sorting pathway	GO:0043162	15	3	0.138623	0.824317	15	3	0.117571	0.897916
neurotrophin TRK receptor signaling pathway	GO:0048011	15	3	0.138623	0.824317	15	3	0.117571	0.897916
neural tube development	GO:0021915	15	3	0.138623	0.824317	15	1	1	-0.200697
negative regulation of myeloid cell differentiation	GO:0045638	15	3	0.138623	0.824317	14	2	0.317925	0.561443
response to electrical stimulus	GO:0051602	15	3	0.138623	0.824317	14	2	0.317925	0.561443
receptor clustering	GO:0043113	15	3	0.138623	0.824317	15	2	0.348748	0.49245
negative regulation of myoblast differentiation	GO:0045662	15	3	0.138623	0.824317	13	3	0.0832722	1.04102
positive regulation of apoptotic signaling pathway	GO:2001235	15	3	0.138623	0.824317	15	3	0.117571	0.897916
megakaryocyte development	GO:0035855	15	3	0.138623	0.824317	15	2	0.348748	0.49245
spermatogenesis	GO:0007283	147	18	0.139263	0.333694	149	15	0.363845	0.211457
negative regulation of protein ubiquitination	GO:0031397	38	6	0.141254	0.587928	38	5	0.233016	0.479205
SRP-dependent cotranslational protein targeting to membrane	GO:0006614	74	10	0.147106	0.432275	74	11	0.0498166	0.601184
negative regulation of cysteine-type endopeptidase activity involved in apoptotic process	GO:0043154	39	6	0.149619	0.561953	39	7	0.0358354	0.789702
response to insulin	GO:0032868	39	6	0.149619	0.561953	38	7	0.0315328	0.815677
cartilage condensation	GO:0001502	8	2	0.151074	1.04746	8	3	0.0220924	1.52652
mammary gland epithelial cell differentiation	GO:0060644	8	2	0.151074	1.04746	7	2	0.105815	1.25459
positive regulation of dendrite development	GO:1900006	8	2	0.151074	1.04746	8	2	0.133723	1.12106
branching involved in mammary gland duct morphogenesis	GO:0060444	8	2	0.151074	1.04746	7	2	0.105815	1.25459
tube formation	GO:0035148	8	2	0.151074	1.04746	8	2	0.133723	1.12106
metaphase plate congression	GO:0051310	8	2	0.151074	1.04746	8	2	0.133723	1.12106
response to hyperoxia	GO:0055093	8	2	0.151074	1.04746	8	2	0.133723	1.12106
positive regulation of neuroblast proliferation	GO:0002052	8	2	0.151074	1.04746	8	2	0.133723	1.12106
negative regulation of toll-like receptor signaling pathway	GO:0034122	8	2	0.151074	1.04746	8	2	0.133723	1.12106
face development	GO:0060324	8	2	0.151074	1.04746	8	1	0.493545	0.427912
positive regulation of cellular senescence	GO:2000774	8	2	0.151074	1.04746	7	1	0.448567	0.561443
peptide metabolic process	GO:0006518	8	2	0.151074	1.04746	7	1	0.448567	0.561443
negative regulation of cell size	GO:0045792	8	2	0.151074	1.04746	8	1	0.493545	0.427912
negative regulation of protein sumoylation	GO:0033234	8	2	0.151074	1.04746	8	2	0.133723	1.12106
protein localization to microtubule	GO:0035372	8	2	0.151074	1.04746	8	2	0.133723	1.12106
negative regulation of endothelial cell migration	GO:0010596	8	2	0.151074	1.04746	8	2	0.133723	1.12106
deadenylation-dependent decapping of nuclear-transcribed mRNA	GO:0000290	8	2	0.151074	1.04746	8	2	0.133723	1.12106
positive regulation of cell size	GO:0045793	8	2	0.151074	1.04746	8	2	0.133723	1.12106
Arp2/3 complex-mediated actin nucleation	GO:0034314	8	2	0.151074	1.04746	7	1	0.448567	0.561443
regulation of type I interferon-mediated signaling pathway	GO:0060338	8	2	0.151074	1.04746	8	2	0.133723	1.12106
cellular response to oxidised low-density lipoprotein particle stimulus	GO:0140052	8	2	0.151074	1.04746	8	2	0.133723	1.12106
negative regulation of interferon-gamma production	GO:0032689	8	2	0.151074	1.04746	6	0	1	#NUM!
plasma membrane repair	GO:0001778	8	2	0.151074	1.04746	7	1	0.448567	0.561443
protein hexamerization	GO:0034214	8	2	0.151074	1.04746	8	2	0.133723	1.12106
wound healing, spreading of cells	GO:0044319	8	2	0.151074	1.04746	7	1	0.448567	0.561443
response to steroid hormone	GO:0048545	8	2	0.151074	1.04746	8	1	0.493545	0.427912
positive regulation of lipid biosynthetic process	GO:0046889	8	2	0.151074	1.04746	8	2	0.133723	1.12106
negative regulation of substrate adhesion-dependent cell spreading	GO:1900025	8	2	0.151074	1.04746	8	2	0.133723	1.12106
positive regulation of sprouting angiogenesis	GO:1903672	8	2	0.151074	1.04746	7	2	0.105815	1.25459
positive regulation of transcription from RNA polymerase II promoter in response to endoplasmic reticulum stress	GO:1990440	8	2	0.151074	1.04746	8	2	0.133723	1.12106
protein maturation	GO:0051604	8	2	0.151074	1.04746	8	2	0.133723	1.12106
positive regulation of protein acetylation	GO:1901985	8	2	0.151074	1.04746	8	2	0.133723	1.12106
muscle structure development	GO:0061061	8	2	0.151074	1.04746	8	2	0.133723	1.12106
respiratory electron transport chain	GO:0022904	8	2	0.151074	1.04746	7	0	1	#NUM!
dendrite extension	GO:0097484	8	2	0.151074	1.04746	8	2	0.133723	1.12106
mast cell degranulation	GO:0043303	8	2	0.151074	1.04746	7	2	0.105815	1.25459
regulation of stress-activated MAPK cascade	GO:0032872	8	2	0.151074	1.04746	8	1	0.493545	0.427912
protein localization to lysosome	GO:0061462	8	2	0.151074	1.04746	8	2	0.133723	1.12106
protein import into peroxisome matrix	GO:0016558	8	2	0.151074	1.04746	8	2	0.133723	1.12106
entry of bacterium into host cell	GO:0035635	8	2	0.151074	1.04746	8	3	0.0220924	1.52652
cytoplasmic sequestering of transcription factor	GO:0042994	8	2	0.151074	1.04746	8	2	0.133723	1.12106
interleukin-15-mediated signaling pathway	GO:0035723	8	2	0.151074	1.04746	9	2	0.163024	1.00328
protein kinase A signaling	GO:0010737	8	2	0.151074	1.04746	7	2	0.105815	1.25459
receptor catabolic process	GO:0032801	8	2	0.151074	1.04746	8	3	0.0220924	1.52652
phototransduction	GO:0007602	8	2	0.151074	1.04746	6	1	0.399603	0.715594
negative regulation of MAP kinase activity	GO:0043407	24	4	0.15387	0.641995	24	4	0.126524	0.715594
mitotic spindle organization	GO:0007052	24	4	0.15387	0.641995	25	4	0.141492	0.674772
non-motile cilium assembly	GO:1905515	24	4	0.15387	0.641995	24	4	0.126524	0.715594
G2/M transition of mitotic cell cycle	GO:0000086	102	13	0.156779	0.373731	101	12	0.195148	0.37714
positive regulation of protein ubiquitination	GO:0031398	57	8	0.156784	0.470145	58	9	0.050564	0.644135
hippocampus development	GO:0021766	40	6	0.158737	0.536635	40	6	0.135872	0.610233
DNA methylation	GO:0006306	16	3	0.160104	0.759778	16	3	0.136382	0.833377
Rac protein signal transduction	GO:0016601	16	3	0.160104	0.759778	15	2	0.348748	0.49245
error-free translesion synthesis	GO:0070987	16	3	0.160104	0.759778	16	3	0.136382	0.833377
positive regulation of cell-matrix adhesion	GO:0001954	16	3	0.160104	0.759778	16	3	0.136382	0.833377
negative regulation of fibroblast proliferation	GO:0048147	16	3	0.160104	0.759778	16	3	0.136382	0.833377
B cell activation	GO:0042113	16	3	0.160104	0.759778	15	3	0.117571	0.897916
inner ear morphogenesis	GO:0042472	16	3	0.160104	0.759778	14	3	0.0998263	0.966908
cellular response to extracellular stimulus	GO:0031668	16	3	0.160104	0.759778	12	1	1	0.0224468
outflow tract septum morphogenesis	GO:0003148	16	3	0.160104	0.759778	16	2	0.379086	0.427912
nucleobase-containing compound metabolic process	GO:0006139	16	3	0.160104	0.759778	16	2	0.379086	0.427912
response to axon injury	GO:0048678	16	3	0.160104	0.759778	15	2	0.348748	0.49245
killing of cells of other organism	GO:0031640	16	3	0.160104	0.759778	15	1	1	-0.200697
retinoid metabolic process	GO:0001523	25	0	0.162737	#NUM!	24	0	0.25611	#NUM!
odontogenesis of dentin-containing tooth	GO:0042475	25	0	0.162737	#NUM!	24	1	0.717041	-0.6707
potassium ion transport	GO:0006813	25	0	0.162737	#NUM!	24	0	0.25611	#NUM!
mRNA export from nucleus	GO:0006406	82	11	0.164073	0.424931	81	11	0.0967688	0.5108
ossification	GO:0001503	27	0	0.165646	#NUM!	27	0	0.164111	#NUM!
Cdc42 protein signal transduction	GO:0032488	2	1	0.167733	1.74061	2	1	0.156338	1.81421
negative regulation of telomeric D-loop disassembly	GO:1905839	2	1	0.167733	1.74061	2	1	0.156338	1.81421
regulation of lipid transport by positive regulation of transcription from RNA polymerase II promoter	GO:0072369	2	1	0.167733	1.74061	2	1	0.156338	1.81421
negative regulation of microtubule polymerization or depolymerization	GO:0031111	2	1	0.167733	1.74061	2	1	0.156338	1.81421
regulation of translational termination	GO:0006449	2	1	0.167733	1.74061	2	1	0.156338	1.81421
motor neuron migration	GO:0097475	2	1	0.167733	1.74061	2	0	1	#NUM!
sarcomerogenesis	GO:0048769	2	1	0.167733	1.74061	2	1	0.156338	1.81421
negative regulation of protein homotetramerization	GO:1901094	2	1	0.167733	1.74061	2	1	0.156338	1.81421
negative regulation of cerebellar granule cell precursor proliferation	GO:0021941	2	1	0.167733	1.74061	2	1	0.156338	1.81421
smooth muscle cell-matrix adhesion	GO:0061302	2	1	0.167733	1.74061	2	1	0.156338	1.81421
epithelial cell migration	GO:0010631	2	1	0.167733	1.74061	2	1	0.156338	1.81421
regulation of translational initiation by eIF2 alpha dephosphorylation	GO:0036496	2	1	0.167733	1.74061	2	1	0.156338	1.81421
positive regulation of oxidoreductase activity	GO:0051353	2	1	0.167733	1.74061	2	1	0.156338	1.81421
positive regulation of natural killer cell cytokine production	GO:0002729	2	1	0.167733	1.74061	1	0	1	#NUM!
centriole assembly	GO:0098534	2	1	0.167733	1.74061	2	1	0.156338	1.81421
positive regulation of interleukin-12 secretion	GO:2001184	2	1	0.167733	1.74061	2	1	0.156338	1.81421
walking behavior	GO:0090659	2	1	0.167733	1.74061	2	1	0.156338	1.81421
negative regulation of cellular glucuronidation	GO:2001030	2	1	0.167733	1.74061	2	1	0.156338	1.81421
neurofilament cytoskeleton organization	GO:0060052	2	1	0.167733	1.74061	2	1	0.156338	1.81421
positive regulation of ligase activity	GO:0051351	2	1	0.167733	1.74061	2	1	0.156338	1.81421
pre-miRNA export from nucleus	GO:0035281	2	1	0.167733	1.74061	2	1	0.156338	1.81421
cerebellar neuron development	GO:0098749	2	1	0.167733	1.74061	2	1	0.156338	1.81421
regulation of lipid transport by negative regulation of transcription from RNA polymerase II promoter	GO:0072368	2	1	0.167733	1.74061	2	1	0.156338	1.81421
cellular response to trichostatin A	GO:0035984	2	1	0.167733	1.74061	1	0	1	#NUM!
retinal blood vessel morphogenesis	GO:0061304	2	1	0.167733	1.74061	2	1	0.156338	1.81421
myelin maintenance	GO:0043217	2	1	0.167733	1.74061	1	1	0.0814836	2.50735
response to vitamin	GO:0033273	2	1	0.167733	1.74061	2	1	0.156338	1.81421
cytokinetic process	GO:0032506	2	1	0.167733	1.74061	2	0	1	#NUM!
positive regulation of follicle-stimulating hormone secretion	GO:0046881	2	1	0.167733	1.74061	2	1	0.156338	1.81421
cellular response to vitamin D	GO:0071305	2	1	0.167733	1.74061	3	1	0.225103	1.40874
dendrite regeneration	GO:0031104	2	1	0.167733	1.74061	2	1	0.156338	1.81421
sympathetic neuron projection extension	GO:0097490	2	1	0.167733	1.74061	2	0	1	#NUM!
vasoconstriction	GO:0042310	2	1	0.167733	1.74061	2	1	0.156338	1.81421
regulation of B cell apoptotic process	GO:0002902	2	1	0.167733	1.74061	2	0	1	#NUM!
spliceosomal complex disassembly	GO:0000390	2	1	0.167733	1.74061	2	1	0.156338	1.81421
left ventricular cardiac muscle tissue morphogenesis	GO:0003220	2	1	0.167733	1.74061	2	1	0.156338	1.81421
regulation of relaxation of cardiac muscle	GO:1901897	2	1	0.167733	1.74061	2	1	0.156338	1.81421
positive regulation of viral budding via host ESCRT complex	GO:1903774	2	1	0.167733	1.74061	2	1	0.156338	1.81421
positive regulation of platelet aggregation	GO:1901731	2	1	0.167733	1.74061	1	1	0.0814836	2.50735
positive regulation of cyclin-dependent protein kinase activity	GO:1904031	2	1	0.167733	1.74061	2	1	0.156338	1.81421
positive regulation of hepatic stellate cell activation	GO:2000491	2	1	0.167733	1.74061	2	1	0.156338	1.81421
JUN phosphorylation	GO:0007258	2	1	0.167733	1.74061	2	1	0.156338	1.81421
negative regulation of T-helper 1 type immune response	GO:0002826	2	1	0.167733	1.74061	1	0	1	#NUM!
transposition, RNA-mediated	GO:0032197	2	1	0.167733	1.74061	1	0	1	#NUM!
cGMP catabolic process	GO:0046069	2	1	0.167733	1.74061	2	1	0.156338	1.81421
zygotic specification of dorsal/ventral axis	GO:0007352	2	1	0.167733	1.74061	2	1	0.156338	1.81421
protein localization to perinuclear region of cytoplasm	GO:1905719	2	1	0.167733	1.74061	2	1	0.156338	1.81421
smooth muscle cell chemotaxis	GO:0071670	2	1	0.167733	1.74061	2	1	0.156338	1.81421
sphingosine-1-phosphate receptor signaling pathway	GO:0003376	2	1	0.167733	1.74061	2	1	0.156338	1.81421
smoothened signaling pathway involved in dorsal/ventral neural tube patterning	GO:0060831	2	1	0.167733	1.74061	2	1	0.156338	1.81421
negative regulation of ER-associated ubiquitin-dependent protein catabolic process	GO:1903070	2	1	0.167733	1.74061	2	1	0.156338	1.81421
positive regulation of excitatory synapse assembly	GO:1904891	2	1	0.167733	1.74061	2	0	1	#NUM!
response to ether	GO:0045472	2	1	0.167733	1.74061	2	1	0.156338	1.81421
positive regulation of inhibitory synapse assembly	GO:1905704	2	1	0.167733	1.74061	2	0	1	#NUM!
selective autophagy	GO:0061912	2	1	0.167733	1.74061	2	1	0.156338	1.81421
negative regulation of signaling receptor activity	GO:2000272	2	1	0.167733	1.74061	2	0	1	#NUM!
negative regulation of sequestering of triglyceride	GO:0010891	2	1	0.167733	1.74061	2	1	0.156338	1.81421
anterograde axonal transport of mitochondrion	GO:0098957	2	1	0.167733	1.74061	2	1	0.156338	1.81421
negative regulation of cellular response to insulin stimulus	GO:1900077	2	1	0.167733	1.74061	2	1	0.156338	1.81421
response to insulin-like growth factor stimulus	GO:1990418	2	1	0.167733	1.74061	2	1	0.156338	1.81421
thigmotaxis	GO:0001966	2	1	0.167733	1.74061	2	1	0.156338	1.81421
methylglyoxal catabolic process to D-lactate via S-lactoyl-glutathione	GO:0019243	2	1	0.167733	1.74061	2	0	1	#NUM!
negative regulation of T cell apoptotic process	GO:0070233	2	1	0.167733	1.74061	2	1	0.156338	1.81421
positive regulation of cardiac muscle tissue development	GO:0055025	2	1	0.167733	1.74061	2	1	0.156338	1.81421
regulation of pathway-restricted SMAD protein phosphorylation	GO:0060393	2	1	0.167733	1.74061	2	1	0.156338	1.81421
regulation of glucocorticoid metabolic process	GO:0031943	2	1	0.167733	1.74061	2	1	0.156338	1.81421
metanephric mesenchymal cell proliferation involved in metanephros development	GO:0072136	2	1	0.167733	1.74061	2	1	0.156338	1.81421
embryonic neurocranium morphogenesis	GO:0048702	2	1	0.167733	1.74061	2	1	0.156338	1.81421
parallel actin filament bundle assembly	GO:0030046	2	1	0.167733	1.74061	1	0	1	#NUM!
positive regulation of TRAIL-activated apoptotic signaling pathway	GO:1903984	2	1	0.167733	1.74061	2	0	1	#NUM!
forebrain morphogenesis	GO:0048853	2	1	0.167733	1.74061	2	0	1	#NUM!
positive regulation of lipase activity	GO:0060193	2	1	0.167733	1.74061	2	0	1	#NUM!
androgen biosynthetic process	GO:0006702	2	1	0.167733	1.74061	2	1	0.156338	1.81421
cerebellum structural organization	GO:0021589	2	1	0.167733	1.74061	2	1	0.156338	1.81421
negative regulation of Arp2/3 complex-mediated actin nucleation	GO:0034316	2	1	0.167733	1.74061	2	0	1	#NUM!
phosphatidylinositol 5-phosphate metabolic process	GO:1904562	2	1	0.167733	1.74061	2	0	1	#NUM!
glandular epithelial cell development	GO:0002068	2	1	0.167733	1.74061	2	1	0.156338	1.81421
positive regulation of satellite cell activation involved in skeletal muscle regeneration	GO:0014718	2	1	0.167733	1.74061	2	1	0.156338	1.81421
positive regulation of late endosome to lysosome transport	GO:1902824	2	1	0.167733	1.74061	2	1	0.156338	1.81421
regulation of response to osmotic stress	GO:0047484	2	1	0.167733	1.74061	2	0	1	#NUM!
DNA conformation change	GO:0071103	2	1	0.167733	1.74061	2	1	0.156338	1.81421
regulation of mast cell activation	GO:0033003	2	1	0.167733	1.74061	2	1	0.156338	1.81421
sympathetic neuron projection guidance	GO:0097491	2	1	0.167733	1.74061	2	0	1	#NUM!
negative regulation of chronic inflammatory response	GO:0002677	2	1	0.167733	1.74061	1	0	1	#NUM!
negative regulation of DNA helicase activity	GO:1905775	2	1	0.167733	1.74061	2	0	1	#NUM!
organelle assembly	GO:0070925	2	1	0.167733	1.74061	2	1	0.156338	1.81421
epithelial cell development	GO:0002064	2	1	0.167733	1.74061	1	0	1	#NUM!
cGMP metabolic process	GO:0046068	2	1	0.167733	1.74061	2	1	0.156338	1.81421
cellular response to morphine	GO:0071315	2	1	0.167733	1.74061	1	0	1	#NUM!
negative regulation of interleukin-23 production	GO:0032707	2	1	0.167733	1.74061	2	1	0.156338	1.81421
endothelial cell-matrix adhesion	GO:0090673	2	1	0.167733	1.74061	2	1	0.156338	1.81421
sulfate transport	GO:0008272	2	1	0.167733	1.74061	2	1	0.156338	1.81421
negative regulation of protein metabolic process	GO:0051248	2	1	0.167733	1.74061	2	1	0.156338	1.81421
exocyst localization	GO:0051601	2	1	0.167733	1.74061	2	1	0.156338	1.81421
positive regulation of metalloendopeptidase activity	GO:1904685	2	1	0.167733	1.74061	2	1	0.156338	1.81421
positive regulation of endoplasmic reticulum unfolded protein response	GO:1900103	2	1	0.167733	1.74061	2	1	0.156338	1.81421
negative regulation of protein acetylation	GO:1901984	2	1	0.167733	1.74061	2	1	0.156338	1.81421
actin filament branching	GO:0090135	2	1	0.167733	1.74061	2	1	0.156338	1.81421
rhythmic synaptic transmission	GO:0060024	2	1	0.167733	1.74061	2	0	1	#NUM!
immunoglobulin production	GO:0002377	2	1	0.167733	1.74061	3	1	0.225103	1.40874
positive regulation of protein deubiquitination	GO:1903003	2	1	0.167733	1.74061	2	2	0.00662886	2.50735
positive regulation of protein glycosylation	GO:0060050	2	1	0.167733	1.74061	2	1	0.156338	1.81421
evasion or tolerance of host defenses by virus	GO:0019049	2	1	0.167733	1.74061	2	1	0.156338	1.81421
meiotic spindle organization	GO:0000212	2	1	0.167733	1.74061	2	0	1	#NUM!
establishment of synaptic specificity at neuromuscular junction	GO:0007529	2	1	0.167733	1.74061	1	0	1	#NUM!
alanyl-tRNA aminoacylation	GO:0006419	2	1	0.167733	1.74061	2	1	0.156338	1.81421
positive regulation of cysteine-type endopeptidase activity	GO:2001056	2	1	0.167733	1.74061	2	1	0.156338	1.81421
toll-like receptor TLR6:TLR2 signaling pathway	GO:0038124	2	1	0.167733	1.74061	2	1	0.156338	1.81421
pro-B cell differentiation	GO:0002328	2	1	0.167733	1.74061	2	1	0.156338	1.81421
regulation of RNA polymerase II transcriptional preinitiation complex assembly	GO:0045898	2	1	0.167733	1.74061	2	1	0.156338	1.81421
bronchus morphogenesis	GO:0060434	2	1	0.167733	1.74061	2	1	0.156338	1.81421
negative regulation of phosphatidylinositol 3-kinase activity	GO:0043553	2	1	0.167733	1.74061	2	1	0.156338	1.81421
choline transport	GO:0015871	2	1	0.167733	1.74061	2	1	0.156338	1.81421
metanephric comma-shaped body morphogenesis	GO:0072278	2	1	0.167733	1.74061	2	1	0.156338	1.81421
negative regulation of isotype switching to IgE isotypes	GO:0048294	2	1	0.167733	1.74061	1	0	1	#NUM!
establishment of blood-nerve barrier	GO:0008065	2	1	0.167733	1.74061	2	1	0.156338	1.81421
cold acclimation	GO:0009631	2	1	0.167733	1.74061	2	1	0.156338	1.81421
positive regulation of anion channel activity	GO:1901529	2	1	0.167733	1.74061	2	0	1	#NUM!
regulation of cardiac muscle cell proliferation	GO:0060043	2	1	0.167733	1.74061	2	1	0.156338	1.81421
establishment of protein localization to telomere	GO:0070200	2	1	0.167733	1.74061	2	1	0.156338	1.81421
renal artery morphogenesis	GO:0061441	2	1	0.167733	1.74061	2	0	1	#NUM!
positive regulation of growth factor dependent skeletal muscle satellite cell proliferation	GO:1902728	2	1	0.167733	1.74061	2	1	0.156338	1.81421
histone H3-R2 methylation	GO:0034970	2	1	0.167733	1.74061	2	1	0.156338	1.81421
endoplasmic reticulum stress-induced pre-emptive quality control	GO:0061857	2	1	0.167733	1.74061	2	1	0.156338	1.81421
glutamate catabolic process to 2-oxoglutarate	GO:0019551	2	1	0.167733	1.74061	2	1	0.156338	1.81421
acetate biosynthetic process	GO:0019413	2	1	0.167733	1.74061	2	1	0.156338	1.81421
negative regulation of ribosome biogenesis	GO:0090071	2	1	0.167733	1.74061	2	0	1	#NUM!
response to stilbenoid	GO:0035634	2	1	0.167733	1.74061	2	1	0.156338	1.81421
negative regulation of immature T cell proliferation in thymus	GO:0033088	2	1	0.167733	1.74061	2	1	0.156338	1.81421
positive regulation of tight junction disassembly	GO:1905075	2	1	0.167733	1.74061	2	1	0.156338	1.81421
formation of primary germ layer	GO:0001704	2	1	0.167733	1.74061	2	1	0.156338	1.81421
basal dendrite arborization	GO:0150020	2	1	0.167733	1.74061	2	0	1	#NUM!
negative regulation of fatty acid metabolic process	GO:0045922	2	1	0.167733	1.74061	2	1	0.156338	1.81421
negative regulation of toll-like receptor 3 signaling pathway	GO:0034140	2	1	0.167733	1.74061	2	1	0.156338	1.81421
terminal button organization	GO:0072553	2	1	0.167733	1.74061	2	1	0.156338	1.81421
positive regulation of heparan sulfate proteoglycan biosynthetic process	GO:0010909	2	1	0.167733	1.74061	2	1	0.156338	1.81421
positive regulation of leukocyte proliferation	GO:0070665	2	1	0.167733	1.74061	2	1	0.156338	1.81421
positive regulation of centriole replication	GO:0046601	2	1	0.167733	1.74061	2	1	0.156338	1.81421
reelin-mediated signaling pathway	GO:0038026	2	1	0.167733	1.74061	2	1	0.156338	1.81421
negative regulation of cardiac muscle tissue regeneration	GO:1905179	2	1	0.167733	1.74061	2	1	0.156338	1.81421
negative regulation of type B pancreatic cell development	GO:2000077	2	1	0.167733	1.74061	2	1	0.156338	1.81421
negative regulation of neurotransmitter secretion	GO:0046929	2	1	0.167733	1.74061	2	0	1	#NUM!
positive regulation of sodium-dependent phosphate transport	GO:2000120	2	1	0.167733	1.74061	2	1	0.156338	1.81421
negative regulation of cell proliferation involved in contact inhibition	GO:0060244	2	1	0.167733	1.74061	2	1	0.156338	1.81421
positive regulation blood vessel branching	GO:1905555	2	1	0.167733	1.74061	2	1	0.156338	1.81421
trigeminal ganglion development	GO:0061551	2	1	0.167733	1.74061	1	0	1	#NUM!
spermidine acetylation	GO:0032918	2	1	0.167733	1.74061	2	1	0.156338	1.81421
cellular response to UV-C	GO:0071494	2	1	0.167733	1.74061	2	1	0.156338	1.81421
negative regulation of adaptive immune response	GO:0002820	2	1	0.167733	1.74061	2	1	0.156338	1.81421
establishment of viral latency	GO:0019043	2	1	0.167733	1.74061	2	1	0.156338	1.81421
propionate biosynthetic process	GO:0019542	2	1	0.167733	1.74061	2	1	0.156338	1.81421
cellular response to diacyl bacterial lipopeptide	GO:0071726	2	1	0.167733	1.74061	2	1	0.156338	1.81421
cardiac muscle cell fate commitment	GO:0060923	2	1	0.167733	1.74061	1	1	0.0814836	2.50735
metanephric glomerular capillary formation	GO:0072277	2	1	0.167733	1.74061	2	1	0.156338	1.81421
membrane bending	GO:0097753	2	1	0.167733	1.74061	2	1	0.156338	1.81421
negative regulation of interleukin-5 production	GO:0032714	2	1	0.167733	1.74061	1	0	1	#NUM!
3'-phosphoadenosine 5'-phosphosulfate biosynthetic process	GO:0050428	2	1	0.167733	1.74061	2	1	0.156338	1.81421
vitamin D metabolic process	GO:0042359	2	1	0.167733	1.74061	3	1	0.225103	1.40874
recruitment of 3'-end processing factors to RNA polymerase II holoenzyme complex	GO:0034402	2	1	0.167733	1.74061	2	1	0.156338	1.81421
response to cholecystokinin	GO:0061847	2	1	0.167733	1.74061	2	1	0.156338	1.81421
positive regulation of peptide hormone secretion	GO:0090277	2	1	0.167733	1.74061	1	0	1	#NUM!
regulation of retinal ganglion cell axon guidance	GO:0090259	2	1	0.167733	1.74061	2	0	1	#NUM!
apoptotic process involved in development	GO:1902742	2	1	0.167733	1.74061	2	1	0.156338	1.81421
arginine catabolic process to ornithine	GO:0019547	2	1	0.167733	1.74061	2	1	0.156338	1.81421
aspartate catabolic process	GO:0006533	2	1	0.167733	1.74061	3	1	0.225103	1.40874
positive regulation of protein processing in phagocytic vesicle	GO:1903923	2	1	0.167733	1.74061	2	0	1	#NUM!
zonula adherens maintenance	GO:0045218	2	1	0.167733	1.74061	2	1	0.156338	1.81421
anterior head development	GO:0097065	2	1	0.167733	1.74061	2	1	0.156338	1.81421
meiotic recombination checkpoint	GO:0051598	2	1	0.167733	1.74061	2	1	0.156338	1.81421
cellular response to light stimulus	GO:0071482	2	1	0.167733	1.74061	0	0	1	#VALUE!
negative regulation of mesenchymal to epithelial transition involved in metanephros morphogenesis	GO:0003340	2	1	0.167733	1.74061	2	1	0.156338	1.81421
negative regulation of cyclin-dependent protein kinase activity	GO:1904030	2	1	0.167733	1.74061	2	1	0.156338	1.81421
suppression by virus of host apoptotic process	GO:0019050	2	1	0.167733	1.74061	2	1	0.156338	1.81421
regulation of myeloid cell apoptotic process	GO:0033032	2	1	0.167733	1.74061	2	0	1	#NUM!
establishment or maintenance of apical/basal cell polarity	GO:0035088	2	1	0.167733	1.74061	2	1	0.156338	1.81421
regulation of respiratory burst	GO:0060263	2	1	0.167733	1.74061	3	1	0.225103	1.40874
positive regulation of determination of dorsal identity	GO:2000017	2	1	0.167733	1.74061	2	1	0.156338	1.81421
tRNA wobble adenosine to inosine editing	GO:0002100	2	1	0.167733	1.74061	2	0	1	#NUM!
cholesterol import	GO:0070508	2	1	0.167733	1.74061	2	1	0.156338	1.81421
smooth endoplasmic reticulum calcium ion homeostasis	GO:0051563	2	1	0.167733	1.74061	2	1	0.156338	1.81421
canonical Wnt signaling pathway involved in positive regulation of epithelial to mesenchymal transition	GO:0044334	2	1	0.167733	1.74061	2	1	0.156338	1.81421
cellular glucuronidation	GO:0052695	2	1	0.167733	1.74061	2	1	0.156338	1.81421
positive regulation of T cell anergy	GO:0002669	2	1	0.167733	1.74061	1	0	1	#NUM!
negative regulation of protein complex disassembly	GO:0043242	2	1	0.167733	1.74061	3	1	0.225103	1.40874
positive regulation of CD8-positive, alpha-beta T cell differentiation	GO:0043378	2	1	0.167733	1.74061	2	1	0.156338	1.81421
transcription factor catabolic process	GO:0036369	2	1	0.167733	1.74061	2	1	0.156338	1.81421
protein localization to chromosome	GO:0034502	2	1	0.167733	1.74061	2	0	1	#NUM!
positive regulation of chaperone-mediated protein folding	GO:1903646	2	1	0.167733	1.74061	2	1	0.156338	1.81421
regulation of cardiac muscle cell action potential	GO:0098901	2	1	0.167733	1.74061	2	1	0.156338	1.81421
snRNA import into nucleus	GO:0061015	2	1	0.167733	1.74061	2	1	0.156338	1.81421
VEGF-activated neuropilin signaling pathway	GO:0038190	2	1	0.167733	1.74061	2	0	1	#NUM!
negative regulation of defense response to virus by host	GO:0050689	2	1	0.167733	1.74061	1	0	1	#NUM!
positive regulation of melanocyte differentiation	GO:0045636	2	1	0.167733	1.74061	2	1	0.156338	1.81421
cellular response to sorbitol	GO:0072709	2	1	0.167733	1.74061	2	1	0.156338	1.81421
negative regulation of calcium ion import	GO:0090281	2	1	0.167733	1.74061	3	1	0.225103	1.40874
positive regulation of microtubule plus-end binding	GO:1903033	2	1	0.167733	1.74061	2	1	0.156338	1.81421
oocyte development	GO:0048599	2	1	0.167733	1.74061	2	1	0.156338	1.81421
response to cycloheximide	GO:0046898	2	1	0.167733	1.74061	2	1	0.156338	1.81421
non-canonical Wnt signaling pathway via JNK cascade	GO:0038031	2	1	0.167733	1.74061	2	1	0.156338	1.81421
regulation of Rap protein signal transduction	GO:0032487	2	1	0.167733	1.74061	2	1	0.156338	1.81421
multicellular organismal response to stress	GO:0033555	2	1	0.167733	1.74061	2	0	1	#NUM!
positive regulation of ubiquitin-dependent endocytosis	GO:2000397	2	1	0.167733	1.74061	2	1	0.156338	1.81421
cellular response to mineralocorticoid stimulus	GO:0071389	2	1	0.167733	1.74061	2	1	0.156338	1.81421
regulation of lipid storage	GO:0010883	2	1	0.167733	1.74061	2	1	0.156338	1.81421
positive regulation of keratinocyte apoptotic process	GO:1902174	2	1	0.167733	1.74061	2	1	0.156338	1.81421
regulation of cAMP-dependent protein kinase activity	GO:2000479	2	1	0.167733	1.74061	2	1	0.156338	1.81421
collagen biosynthetic process	GO:0032964	2	1	0.167733	1.74061	1	1	0.0814836	2.50735
guanylate kinase-associated protein clustering	GO:0097117	2	1	0.167733	1.74061	2	1	0.156338	1.81421
negative regulation by virus of viral protein levels in host cell	GO:0046725	2	1	0.167733	1.74061	2	1	0.156338	1.81421
aspartate biosynthetic process	GO:0006532	2	1	0.167733	1.74061	2	1	0.156338	1.81421
negative regulation of protein localization to centrosome	GO:1904780	2	1	0.167733	1.74061	2	1	0.156338	1.81421
protein maturation by [4Fe-4S] cluster transfer	GO:0106035	2	1	0.167733	1.74061	2	1	0.156338	1.81421
Norrin signaling pathway	GO:0110135	2	1	0.167733	1.74061	2	1	0.156338	1.81421
TRAIL-activated apoptotic signaling pathway	GO:0036462	2	1	0.167733	1.74061	2	1	0.156338	1.81421
negative regulation of membrane potential	GO:0045837	2	1	0.167733	1.74061	2	1	0.156338	1.81421
central nervous system neuron differentiation	GO:0021953	2	1	0.167733	1.74061	2	1	0.156338	1.81421
endoplasmic reticulum tubular network membrane organization	GO:1990809	2	1	0.167733	1.74061	2	1	0.156338	1.81421
response to linoleic acid	GO:0070543	2	1	0.167733	1.74061	2	1	0.156338	1.81421
DNA recombinase assembly	GO:0000730	2	1	0.167733	1.74061	1	0	1	#NUM!
ventral trunk neural crest cell migration	GO:0036486	2	1	0.167733	1.74061	2	0	1	#NUM!
establishment of vesicle localization	GO:0051650	2	1	0.167733	1.74061	2	1	0.156338	1.81421
metal ion homeostasis	GO:0055065	2	1	0.167733	1.74061	2	1	0.156338	1.81421
negative regulation of meiotic nuclear division	GO:0045835	2	1	0.167733	1.74061	2	0	1	#NUM!
negative regulation of platelet-derived growth factor receptor-beta signaling pathway	GO:2000587	2	1	0.167733	1.74061	2	1	0.156338	1.81421
glutamate catabolic process to aspartate	GO:0019550	2	1	0.167733	1.74061	2	1	0.156338	1.81421
nuclear protein quality control by the ubiquitin-proteasome system	GO:0071630	2	1	0.167733	1.74061	2	1	0.156338	1.81421
intracellular protein transmembrane transport	GO:0065002	2	1	0.167733	1.74061	2	1	0.156338	1.81421
negative regulation of protein targeting to mitochondrion	GO:1903215	2	1	0.167733	1.74061	2	1	0.156338	1.81421
cellular response to peptidoglycan	GO:0071224	2	1	0.167733	1.74061	2	1	0.156338	1.81421
regulation of action potential	GO:0098900	2	1	0.167733	1.74061	2	1	0.156338	1.81421
positive regulation of actin nucleation	GO:0051127	2	1	0.167733	1.74061	2	1	0.156338	1.81421
calcium-mediated signaling using extracellular calcium source	GO:0035585	2	1	0.167733	1.74061	2	1	0.156338	1.81421
chorion development	GO:0060717	2	1	0.167733	1.74061	2	1	0.156338	1.81421
negative regulation of hydrogen peroxide-mediated programmed cell death	GO:1901299	2	1	0.167733	1.74061	2	2	0.00662886	2.50735
regulation of glycolytic process by positive regulation of transcription from RNA polymerase II promoter	GO:0072363	2	1	0.167733	1.74061	2	1	0.156338	1.81421
positive regulation of glycoprotein metabolic process	GO:1903020	2	1	0.167733	1.74061	2	1	0.156338	1.81421
negative regulation of transcription from RNA polymerase II promoter in response to UV-induced DNA damage	GO:0010768	2	1	0.167733	1.74061	2	1	0.156338	1.81421
superior temporal gyrus development	GO:0071109	2	1	0.167733	1.74061	2	1	0.156338	1.81421
carboxylic acid metabolic process	GO:0019752	2	1	0.167733	1.74061	2	1	0.156338	1.81421
negative regulation of cytokine biosynthetic process	GO:0042036	2	1	0.167733	1.74061	1	0	1	#NUM!
positive regulation of protein K48-linked ubiquitination	GO:1902524	2	1	0.167733	1.74061	2	2	0.00662886	2.50735
nucleologenesis	GO:0017126	2	1	0.167733	1.74061	2	0	1	#NUM!
putrescine catabolic process	GO:0009447	2	1	0.167733	1.74061	2	1	0.156338	1.81421
positive regulation of organ growth	GO:0046622	2	1	0.167733	1.74061	2	1	0.156338	1.81421
peptide antigen transport	GO:0046968	2	1	0.167733	1.74061	1	0	1	#NUM!
positive regulation of DNA helicase activity	GO:1905776	2	1	0.167733	1.74061	2	1	0.156338	1.81421
negative regulation of interferon-gamma biosynthetic process	GO:0045077	2	1	0.167733	1.74061	1	0	1	#NUM!
long-chain fatty-acyl-CoA metabolic process	GO:0035336	2	1	0.167733	1.74061	2	1	0.156338	1.81421
positive regulation of interleukin-2 secretion	GO:1900042	2	1	0.167733	1.74061	2	1	0.156338	1.81421
regulation of oxidative stress-induced intrinsic apoptotic signaling pathway	GO:1902175	2	1	0.167733	1.74061	2	1	0.156338	1.81421
chromosome organization involved in meiotic cell cycle	GO:0070192	2	1	0.167733	1.74061	1	0	1	#NUM!
regulation of Fc receptor mediated stimulatory signaling pathway	GO:0060368	2	1	0.167733	1.74061	2	1	0.156338	1.81421
positive regulation of translation in response to endoplasmic reticulum stress	GO:0036493	2	1	0.167733	1.74061	2	0	1	#NUM!
myoblast fate commitment	GO:0048625	2	1	0.167733	1.74061	2	1	0.156338	1.81421
negative regulation of complement activation, lectin pathway	GO:0001869	2	1	0.167733	1.74061	2	1	0.156338	1.81421
cortical microtubule organization	GO:0043622	2	1	0.167733	1.74061	2	1	0.156338	1.81421
semaphorin-plexin signaling pathway involved in neuron projection guidance	GO:1902285	2	1	0.167733	1.74061	2	0	1	#NUM!
negative regulation of receptor biosynthetic process	GO:0010871	2	1	0.167733	1.74061	2	1	0.156338	1.81421
establishment of chromosome localization	GO:0051303	2	1	0.167733	1.74061	2	1	0.156338	1.81421
dorsal root ganglion development	GO:1990791	2	1	0.167733	1.74061	2	0	1	#NUM!
neuronal ion channel clustering	GO:0045161	2	1	0.167733	1.74061	2	0	1	#NUM!
positive regulation of mitotic centrosome separation	GO:0046604	2	1	0.167733	1.74061	2	1	0.156338	1.81421
regulation of chromosome separation	GO:1905818	2	1	0.167733	1.74061	2	1	0.156338	1.81421
regulation of synapse structural plasticity	GO:0051823	2	1	0.167733	1.74061	2	1	0.156338	1.81421
cerebellar granule cell precursor tangential migration	GO:0021935	2	1	0.167733	1.74061	2	1	0.156338	1.81421
negative regulation of fatty acid oxidation	GO:0046322	2	1	0.167733	1.74061	2	1	0.156338	1.81421
negative regulation of protein oligomerization	GO:0032460	2	1	0.167733	1.74061	2	1	0.156338	1.81421
endocardial cushion fusion	GO:0003274	2	1	0.167733	1.74061	2	1	0.156338	1.81421
regulation of synaptic membrane adhesion	GO:0099179	2	1	0.167733	1.74061	2	1	0.156338	1.81421
DNA catabolic process, exonucleolytic	GO:0000738	2	1	0.167733	1.74061	2	1	0.156338	1.81421
flavonoid glucuronidation	GO:0052696	2	1	0.167733	1.74061	2	1	0.156338	1.81421
response to hepatocyte growth factor	GO:0035728	2	1	0.167733	1.74061	2	1	0.156338	1.81421
regulation of interleukin-1 beta production	GO:0032651	2	1	0.167733	1.74061	1	0	1	#NUM!
C-terminal protein deglutamylation	GO:0035609	2	1	0.167733	1.74061	2	1	0.156338	1.81421
positive regulation of retinal ganglion cell axon guidance	GO:1902336	2	1	0.167733	1.74061	2	0	1	#NUM!
inositol trisphosphate metabolic process	GO:0032957	2	1	0.167733	1.74061	2	0	1	#NUM!
regulation of skeletal muscle adaptation	GO:0014733	2	1	0.167733	1.74061	2	1	0.156338	1.81421
regulation of protein heterodimerization activity	GO:0043497	2	1	0.167733	1.74061	2	1	0.156338	1.81421
positive regulation of telomerase RNA reverse transcriptase activity	GO:1905663	2	1	0.167733	1.74061	2	1	0.156338	1.81421
negative regulation of translational initiation in response to stress	GO:0032057	2	1	0.167733	1.74061	2	1	0.156338	1.81421
histone succinylation	GO:0106077	2	1	0.167733	1.74061	2	1	0.156338	1.81421
regulation of actin filament length	GO:0030832	2	1	0.167733	1.74061	2	1	0.156338	1.81421
regulation of fibroblast proliferation	GO:0048145	2	1	0.167733	1.74061	2	1	0.156338	1.81421
negative regulation of nucleic acid-templated transcription	GO:1903507	2	1	0.167733	1.74061	2	1	0.156338	1.81421
negative regulation of phospholipase C activity	GO:1900275	2	1	0.167733	1.74061	2	1	0.156338	1.81421
phosphatidylserine biosynthetic process	GO:0006659	2	1	0.167733	1.74061	2	1	0.156338	1.81421
negative regulation of smoothened signaling pathway involved in ventral spinal cord patterning	GO:0021914	2	1	0.167733	1.74061	2	1	0.156338	1.81421
base-excision repair, base-free sugar-phosphate removal	GO:0006286	2	1	0.167733	1.74061	2	1	0.156338	1.81421
establishment of organelle localization	GO:0051656	2	1	0.167733	1.74061	2	1	0.156338	1.81421
embryonic skeletal joint morphogenesis	GO:0060272	2	1	0.167733	1.74061	2	1	0.156338	1.81421
developmental cell growth	GO:0048588	2	1	0.167733	1.74061	2	1	0.156338	1.81421
negative regulation of glucuronosyltransferase activity	GO:1904224	2	1	0.167733	1.74061	2	1	0.156338	1.81421
cellular response to mercury ion	GO:0071288	2	1	0.167733	1.74061	2	1	0.156338	1.81421
bilirubin conjugation	GO:0006789	2	1	0.167733	1.74061	2	1	0.156338	1.81421
immune response-regulating cell surface receptor signaling pathway	GO:0002768	2	1	0.167733	1.74061	2	1	0.156338	1.81421
regulation of glucose import	GO:0046324	2	1	0.167733	1.74061	2	1	0.156338	1.81421
positive regulation of smooth muscle cell chemotaxis	GO:0071673	2	1	0.167733	1.74061	1	0	1	#NUM!
spindle midzone assembly	GO:0051255	2	1	0.167733	1.74061	2	1	0.156338	1.81421
type II pneumocyte differentiation	GO:0060510	2	1	0.167733	1.74061	2	1	0.156338	1.81421
histone H3-K4 demethylation	GO:0034720	2	1	0.167733	1.74061	2	1	0.156338	1.81421
negative regulation of relaxation of cardiac muscle	GO:1901898	2	1	0.167733	1.74061	2	0	1	#NUM!
negative regulation of synaptic transmission, dopaminergic	GO:0032227	2	1	0.167733	1.74061	2	1	0.156338	1.81421
positive regulation of high voltage-gated calcium channel activity	GO:1901843	2	1	0.167733	1.74061	2	1	0.156338	1.81421
negative regulation of membrane tubulation	GO:1903526	2	1	0.167733	1.74061	2	1	0.156338	1.81421
protein hydroxylation	GO:0018126	2	1	0.167733	1.74061	2	1	0.156338	1.81421
negative regulation of telomere maintenance via semi-conservative replication	GO:0032214	2	1	0.167733	1.74061	2	1	0.156338	1.81421
interleukin-18-mediated signaling pathway	GO:0035655	2	1	0.167733	1.74061	2	1	0.156338	1.81421
regulation of lipopolysaccharide-mediated signaling pathway	GO:0031664	2	1	0.167733	1.74061	2	1	0.156338	1.81421
positive regulation of chaperone-mediated protein complex assembly	GO:0090035	2	1	0.167733	1.74061	2	1	0.156338	1.81421
regulation of translational fidelity	GO:0006450	2	1	0.167733	1.74061	2	1	0.156338	1.81421
regulation of tau-protein kinase activity	GO:1902947	2	1	0.167733	1.74061	2	1	0.156338	1.81421
metanephric mesenchyme morphogenesis	GO:0072133	2	1	0.167733	1.74061	2	1	0.156338	1.81421
gamma-aminobutyric acid receptor clustering	GO:0097112	2	1	0.167733	1.74061	2	1	0.156338	1.81421
entry of viral genome into host nucleus through nuclear pore complex via importin	GO:0075506	2	1	0.167733	1.74061	2	1	0.156338	1.81421
negative regulation of exonuclease activity	GO:1905778	2	1	0.167733	1.74061	2	1	0.156338	1.81421
cytosolic transport	GO:0016482	2	1	0.167733	1.74061	1	0	1	#NUM!
T-helper 17 cell lineage commitment	GO:0072540	2	1	0.167733	1.74061	3	1	0.225103	1.40874
regulation of immunoglobulin production	GO:0002637	2	1	0.167733	1.74061	2	1	0.156338	1.81421
negative regulation of filopodium assembly	GO:0051490	2	1	0.167733	1.74061	2	1	0.156338	1.81421
ceramide translocation	GO:0099040	2	1	0.167733	1.74061	2	0	1	#NUM!
ventral spinal cord interneuron differentiation	GO:0021514	2	1	0.167733	1.74061	2	1	0.156338	1.81421
acetyl-CoA biosynthetic process from acetate	GO:0019427	2	1	0.167733	1.74061	2	1	0.156338	1.81421
glial cell development	GO:0021782	2	1	0.167733	1.74061	2	0	1	#NUM!
positive regulation of establishment of T cell polarity	GO:1903905	2	1	0.167733	1.74061	2	1	0.156338	1.81421
positive regulation of transforming growth factor beta1 production	GO:0032914	2	1	0.167733	1.74061	1	0	1	#NUM!
protein localization to cell cortex	GO:0072697	2	1	0.167733	1.74061	2	1	0.156338	1.81421
uropod organization	GO:0032796	2	1	0.167733	1.74061	2	0	1	#NUM!
ventral spinal cord development	GO:0021517	2	1	0.167733	1.74061	2	1	0.156338	1.81421
negative regulation of netrin-activated signaling pathway	GO:1902842	2	1	0.167733	1.74061	2	1	0.156338	1.81421
positive regulation of Schwann cell differentiation	GO:0014040	2	1	0.167733	1.74061	2	1	0.156338	1.81421
nephrogenic mesenchyme morphogenesis	GO:0072134	2	1	0.167733	1.74061	2	1	0.156338	1.81421
response to kainic acid	GO:1904373	2	1	0.167733	1.74061	2	1	0.156338	1.81421
skeletal muscle satellite cell migration	GO:1902766	2	1	0.167733	1.74061	2	0	1	#NUM!
helper T cell diapedesis	GO:0035685	2	1	0.167733	1.74061	2	1	0.156338	1.81421
negative regulation of cholesterol efflux	GO:0090370	2	1	0.167733	1.74061	2	1	0.156338	1.81421
xenobiotic glucuronidation	GO:0052697	2	1	0.167733	1.74061	2	1	0.156338	1.81421
cellular detoxification of nitrogen compound	GO:0070458	2	1	0.167733	1.74061	2	1	0.156338	1.81421
lymphocyte homeostasis	GO:0002260	2	1	0.167733	1.74061	2	1	0.156338	1.81421
intracellular transport of virus	GO:0075733	41	6	0.168566	0.511942	39	5	0.244557	0.45323
DNA recombination	GO:0006310	41	6	0.168566	0.511942	41	4	0.573359	0.180076
protein secretion	GO:0009306	28	0	0.169305	#NUM!	28	0	0.164804	#NUM!
DNA replication	GO:0006260	84	11	0.170718	0.400833	87	8	0.691853	0.120887
negative regulation of canonical Wnt signaling pathway	GO:0090090	111	14	0.172416	0.363282	111	14	0.111494	0.436881
IRE1-mediated unfolded protein response	GO:0036498	43	1	0.176582	-1.32745	43	1	0.257381	-1.25385
Wnt signaling pathway, planar cell polarity pathway	GO:0060071	65	9	0.179558	0.456592	65	9	0.105847	0.530191
regulation of G2/M transition of mitotic cell cycle	GO:0010389	65	9	0.179558	0.456592	65	9	0.105847	0.530191
macroautophagy	GO:0016236	65	9	0.179558	0.456592	64	9	0.101867	0.545695
androgen receptor signaling pathway	GO:0030521	30	5	0.180617	0.641995	30	4	0.302747	0.49245
centrosome cycle	GO:0007098	30	5	0.180617	0.641995	30	5	0.0923964	0.715594
regulation of protein binding	GO:0043393	17	3	0.182506	0.699154	17	3	0.156134	0.772752
activation of protein kinase B activity	GO:0032148	17	3	0.182506	0.699154	17	3	0.156134	0.772752
regulation of canonical Wnt signaling pathway	GO:0060828	17	3	0.182506	0.699154	17	3	0.156134	0.772752
positive regulation of dendritic spine development	GO:0060999	17	3	0.182506	0.699154	17	3	0.156134	0.772752
glycogen metabolic process	GO:0005977	17	3	0.182506	0.699154	17	3	0.156134	0.772752
axon extension	GO:0048675	17	3	0.182506	0.699154	17	3	0.156134	0.772752
positive regulation of neurogenesis	GO:0050769	17	3	0.182506	0.699154	17	3	0.156134	0.772752
response to X-ray	GO:0010165	17	3	0.182506	0.699154	17	4	0.0442055	1.06043
NLS-bearing protein import into nucleus	GO:0006607	17	3	0.182506	0.699154	17	3	0.156134	0.772752
MyD88-independent toll-like receptor signaling pathway	GO:0002756	17	3	0.182506	0.699154	18	4	0.0532999	1.00328
mRNA polyadenylation	GO:0006378	17	3	0.182506	0.699154	17	3	0.156134	0.772752
intrinsic apoptotic signaling pathway in response to endoplasmic reticulum stress	GO:0070059	17	3	0.182506	0.699154	17	3	0.156134	0.772752
adult behavior	GO:0030534	17	3	0.182506	0.699154	17	2	0.64417	0.367287
positive regulation of DNA replication	GO:0045740	17	3	0.182506	0.699154	18	3	0.176701	0.715594
cellular response to low-density lipoprotein particle stimulus	GO:0071404	9	2	0.183448	0.929677	9	2	0.163024	1.00328
peripheral nervous system development	GO:0007422	9	2	0.183448	0.929677	9	2	0.163024	1.00328
positive regulation of phosphoprotein phosphatase activity	GO:0032516	9	2	0.183448	0.929677	9	2	0.163024	1.00328
cellular response to X-ray	GO:0071481	9	2	0.183448	0.929677	9	2	0.163024	1.00328
vasculature development	GO:0001944	9	2	0.183448	0.929677	9	1	0.53486	0.310129
cell projection assembly	GO:0030031	9	2	0.183448	0.929677	8	2	0.133723	1.12106
negative regulation of macroautophagy	GO:0016242	9	2	0.183448	0.929677	9	2	0.163024	1.00328
B cell homeostasis	GO:0001782	9	2	0.183448	0.929677	8	1	0.493545	0.427912
vesicle budding from membrane	GO:0006900	9	2	0.183448	0.929677	9	2	0.163024	1.00328
blood circulation	GO:0008015	9	2	0.183448	0.929677	10	2	0.193309	0.897916
positive regulation of wound healing	GO:0090303	9	2	0.183448	0.929677	9	1	0.53486	0.310129
negative regulation of ubiquitin protein ligase activity	GO:1904667	9	2	0.183448	0.929677	9	1	0.53486	0.310129
negative regulation of smoothened signaling pathway	GO:0045879	9	2	0.183448	0.929677	9	1	0.53486	0.310129
dosage compensation by inactivation of X chromosome	GO:0009048	9	2	0.183448	0.929677	9	2	0.163024	1.00328
establishment of epithelial cell polarity	GO:0090162	9	2	0.183448	0.929677	9	2	0.163024	1.00328
regulation of mitochondrial membrane permeability	GO:0046902	9	2	0.183448	0.929677	9	2	0.163024	1.00328
adrenal gland development	GO:0030325	9	2	0.183448	0.929677	8	2	0.133723	1.12106
cellular response to lithium ion	GO:0071285	9	2	0.183448	0.929677	9	2	0.163024	1.00328
cytoskeletal anchoring at plasma membrane	GO:0007016	9	2	0.183448	0.929677	9	2	0.163024	1.00328
cellular protein catabolic process	GO:0044257	9	2	0.183448	0.929677	9	2	0.163024	1.00328
positive regulation of ATP biosynthetic process	GO:2001171	9	2	0.183448	0.929677	9	2	0.163024	1.00328
anatomical structure development	GO:0048856	9	2	0.183448	0.929677	8	2	0.133723	1.12106
positive regulation of glycogen biosynthetic process	GO:0045725	9	2	0.183448	0.929677	9	2	0.163024	1.00328
neuron fate commitment	GO:0048663	9	2	0.183448	0.929677	9	2	0.163024	1.00328
negative regulation of erythrocyte differentiation	GO:0045647	9	2	0.183448	0.929677	9	2	0.163024	1.00328
positive regulation of cardiac muscle cell apoptotic process	GO:0010666	9	2	0.183448	0.929677	9	1	0.53486	0.310129
response to metal ion	GO:0010038	9	2	0.183448	0.929677	9	2	0.163024	1.00328
ER-associated misfolded protein catabolic process	GO:0071712	9	2	0.183448	0.929677	9	2	0.163024	1.00328
positive regulation of tumor necrosis factor-mediated signaling pathway	GO:1903265	9	2	0.183448	0.929677	9	1	0.53486	0.310129
insulin-like growth factor receptor signaling pathway	GO:0048009	9	2	0.183448	0.929677	9	2	0.163024	1.00328
negative regulation of pri-miRNA transcription by RNA polymerase II	GO:1902894	9	2	0.183448	0.929677	9	2	0.163024	1.00328
negative regulation of protein localization to cell surface	GO:2000009	9	2	0.183448	0.929677	9	2	0.163024	1.00328
phosphatidylcholine biosynthetic process	GO:0006656	9	2	0.183448	0.929677	9	2	0.163024	1.00328
chromosome organization	GO:0051276	9	2	0.183448	0.929677	9	2	0.163024	1.00328
cardiac muscle fiber development	GO:0048739	9	2	0.183448	0.929677	8	1	0.493545	0.427912
negative regulation of telomere maintenance via telomere lengthening	GO:1904357	9	2	0.183448	0.929677	9	2	0.163024	1.00328
neuron cell-cell adhesion	GO:0007158	9	2	0.183448	0.929677	10	2	0.193309	0.897916
negative regulation of tumor necrosis factor-mediated signaling pathway	GO:0010804	9	2	0.183448	0.929677	8	1	0.493545	0.427912
positive regulation of myelination	GO:0031643	9	2	0.183448	0.929677	9	2	0.163024	1.00328
positive regulation of neural precursor cell proliferation	GO:2000179	9	2	0.183448	0.929677	9	2	0.163024	1.00328
negative regulation of histone acetylation	GO:0035067	9	2	0.183448	0.929677	8	1	0.493545	0.427912
positive regulation of phospholipase C activity	GO:0010863	9	2	0.183448	0.929677	9	1	0.53486	0.310129
I-kappaB kinase/NF-kappaB signaling	GO:0007249	47	7	0.186552	0.529517	46	7	0.0965046	0.624622
tumor necrosis factor-mediated signaling pathway	GO:0033209	67	9	0.188052	0.426287	67	9	0.115064	0.499885
response to bacterium	GO:0009617	31	5	0.188108	0.609206	29	4	0.291976	0.526352
multicellular organism development	GO:0007275	154	18	0.194294	0.287174	152	16	0.291648	0.256062
positive regulation of peptidyl-serine phosphorylation	GO:0033138	49	7	0.196631	0.487845	51	7	0.189477	0.521438
epithelial cell differentiation	GO:0030855	32	5	0.196714	0.577457	31	5	0.103179	0.682804
immune response	GO:0006955	96	12	0.200725	0.354313	84	7	0.84214	0.0224468
regulation of hematopoietic stem cell differentiation	GO:1902036	50	7	0.20282	0.467642	50	7	0.12285	0.541241
heart development	GO:0007507	97	12	0.204501	0.34395	95	12	0.126642	0.438383
positive regulation of excitatory postsynaptic potential	GO:2000463	18	3	0.205674	0.641995	18	2	0.653959	0.310129
telomere maintenance via semi-conservative replication	GO:0032201	18	3	0.205674	0.641995	18	2	0.653959	0.310129
positive regulation of phosphorylation	GO:0042327	18	3	0.205674	0.641995	18	2	0.653959	0.310129
positive regulation of BMP signaling pathway	GO:0030513	18	3	0.205674	0.641995	18	3	0.176701	0.715594
energy homeostasis	GO:0097009	18	3	0.205674	0.641995	19	4	0.0633279	0.949209
cardiac muscle contraction	GO:0060048	18	3	0.205674	0.641995	18	2	0.653959	0.310129
cristae formation	GO:0042407	18	3	0.205674	0.641995	18	2	0.653959	0.310129
somatic stem cell population maintenance	GO:0035019	33	5	0.206355	0.546685	32	5	0.180023	0.651055
response to toxic substance	GO:0009636	33	5	0.206355	0.546685	34	4	0.354149	0.367287
peptidyl-tyrosine phosphorylation	GO:0018108	33	5	0.206355	0.546685	32	5	0.180023	0.651055
multicellular organism growth	GO:0035264	51	7	0.209727	0.447839	51	6	0.304728	0.367287
ribosomal small subunit assembly	GO:0000028	10	2	0.21668	0.824317	10	2	0.193309	0.897916
retina layer formation	GO:0010842	10	2	0.21668	0.824317	9	2	0.163024	1.00328
ruffle assembly	GO:0097178	10	2	0.21668	0.824317	9	1	0.53486	0.310129
cellular response to epinephrine stimulus	GO:0071872	10	2	0.21668	0.824317	8	0	1	#NUM!
cardiac muscle tissue development	GO:0048738	10	2	0.21668	0.824317	9	0	1	#NUM!
exit from mitosis	GO:0010458	10	2	0.21668	0.824317	10	2	0.193309	0.897916
DNA double-strand break processing	GO:0000729	10	2	0.21668	0.824317	10	2	0.193309	0.897916
regulation of axon extension	GO:0030516	10	2	0.21668	0.824317	10	2	0.193309	0.897916
regulation of nitric-oxide synthase activity	GO:0050999	10	2	0.21668	0.824317	11	2	0.224222	0.802605
positive regulation of innate immune response	GO:0045089	10	2	0.21668	0.824317	10	1	0.57281	0.204768
positive regulation of lamellipodium assembly	GO:0010592	10	2	0.21668	0.824317	10	2	0.193309	0.897916
regulation of phosphatidylinositol 3-kinase signaling	GO:0014066	10	2	0.21668	0.824317	10	1	0.57281	0.204768
cellular response to interferon-beta	GO:0035458	10	2	0.21668	0.824317	10	2	0.193309	0.897916
negative regulation of intrinsic apoptotic signaling pathway in response to DNA damage by p53 class mediator	GO:1902166	10	2	0.21668	0.824317	10	1	0.57281	0.204768
positive regulation of dendritic spine morphogenesis	GO:0061003	10	2	0.21668	0.824317	9	1	0.53486	0.310129
endocardial cushion morphogenesis	GO:0003203	10	2	0.21668	0.824317	10	2	0.193309	0.897916
negative regulation of viral transcription	GO:0032897	10	2	0.21668	0.824317	10	2	0.193309	0.897916
developmental growth	GO:0048589	10	2	0.21668	0.824317	10	2	0.193309	0.897916
negative regulation of protein localization to plasma membrane	GO:1903077	10	2	0.21668	0.824317	10	2	0.193309	0.897916
actin polymerization or depolymerization	GO:0008154	10	2	0.21668	0.824317	10	2	0.193309	0.897916
establishment or maintenance of epithelial cell apical/basal polarity	GO:0045197	10	2	0.21668	0.824317	9	1	0.53486	0.310129
dopamine receptor signaling pathway	GO:0007212	10	2	0.21668	0.824317	11	2	0.224222	0.802605
blastocyst development	GO:0001824	10	2	0.21668	0.824317	10	1	0.57281	0.204768
long-term synaptic depression	GO:0060292	10	2	0.21668	0.824317	10	0	1	#NUM!
positive regulation of nitric-oxide synthase activity	GO:0051000	10	2	0.21668	0.824317	10	2	0.193309	0.897916
positive regulation of protein homodimerization activity	GO:0090073	10	2	0.21668	0.824317	10	1	0.57281	0.204768
regulation of autophagosome assembly	GO:2000785	10	2	0.21668	0.824317	10	1	0.57281	0.204768
positive regulation of protein sumoylation	GO:0033235	10	2	0.21668	0.824317	9	2	0.163024	1.00328
positive regulation of vascular endothelial cell proliferation	GO:1905564	10	2	0.21668	0.824317	10	2	0.193309	0.897916
negative regulation of B cell proliferation	GO:0030889	10	2	0.21668	0.824317	9	2	0.163024	1.00328
synaptic vesicle transport	GO:0048489	10	2	0.21668	0.824317	10	2	0.193309	0.897916
regulation of neurogenesis	GO:0050767	10	2	0.21668	0.824317	10	1	0.57281	0.204768
response to virus	GO:0009615	52	7	0.217316	0.428421	49	6	0.288521	0.407293
positive regulation of cell growth	GO:0030307	52	7	0.217316	0.428421	52	7	0.19402	0.50202
regulation of apoptotic process	GO:0042981	105	13	0.219753	0.344744	106	14	0.0703487	0.482972
nucleosome assembly	GO:0006334	35	5	0.228433	0.487845	35	3	0.76066	0.0506177
cellular response to heat	GO:0034605	35	5	0.228433	0.487845	33	4	0.34025	0.39714
positive regulation of cell-substrate adhesion	GO:0010811	19	3	0.229457	0.587928	19	4	0.0633279	0.949209
response to interleukin-1	GO:0070555	19	3	0.229457	0.587928	19	2	0.664522	0.256062
positive regulation of ATPase activity	GO:0032781	19	3	0.229457	0.587928	19	2	0.664522	0.256062
T cell differentiation in thymus	GO:0033077	19	3	0.229457	0.587928	19	3	0.197959	0.661527
positive regulation of B cell proliferation	GO:0030890	19	3	0.229457	0.587928	18	2	0.653959	0.310129
platelet-derived growth factor receptor signaling pathway	GO:0048008	19	3	0.229457	0.587928	19	1	1	-0.437086
regulation of defense response to virus by virus	GO:0050690	19	3	0.229457	0.587928	18	3	0.176701	0.715594
blood vessel development	GO:0001568	19	3	0.229457	0.587928	17	3	0.156134	0.772752
epidermis development	GO:0008544	19	3	0.229457	0.587928	17	3	0.156134	0.772752
cellular senescence	GO:0090398	19	3	0.229457	0.587928	18	2	0.653959	0.310129
Notch signaling pathway	GO:0007219	54	2	0.232327	-0.862082	54	2	0.319044	-0.788483
homophilic cell adhesion via plasma membrane adhesion molecules	GO:0007156	56	2	0.233372	-0.89845	57	2	0.324584	-0.842551
regulation of cyclin-dependent protein serine/threonine kinase activity	GO:0000079	36	5	0.240717	0.459674	34	4	0.354149	0.367287
transdifferentiation	GO:0060290	3	1	0.240749	1.33514	3	1	0.225103	1.40874
traversing start control point of mitotic cell cycle	GO:0007089	3	1	0.240749	1.33514	3	1	0.225103	1.40874
positive regulation of cell proliferation by VEGF-activated platelet derived growth factor receptor signaling pathway	GO:0038091	3	1	0.240749	1.33514	3	1	0.225103	1.40874
negative regulation of astrocyte differentiation	GO:0048712	3	1	0.240749	1.33514	3	1	0.225103	1.40874
endoderm formation	GO:0001706	3	1	0.240749	1.33514	3	1	0.225103	1.40874
innate immune response in mucosa	GO:0002227	3	1	0.240749	1.33514	2	0	1	#NUM!
regulation of kinase activity	GO:0043549	3	1	0.240749	1.33514	3	1	0.225103	1.40874
cellular response to erythropoietin	GO:0036018	3	1	0.240749	1.33514	3	1	0.225103	1.40874
response to food	GO:0032094	3	1	0.240749	1.33514	3	1	0.225103	1.40874
neuronal signal transduction	GO:0023041	3	1	0.240749	1.33514	3	1	0.225103	1.40874
cellular response to salt stress	GO:0071472	3	1	0.240749	1.33514	3	1	0.225103	1.40874
positive regulation of alkaline phosphatase activity	GO:0010694	3	1	0.240749	1.33514	3	1	0.225103	1.40874
positive regulation of melanin biosynthetic process	GO:0048023	3	1	0.240749	1.33514	3	1	0.225103	1.40874
maintenance of protein location in mitochondrion	GO:0072656	3	1	0.240749	1.33514	3	1	0.225103	1.40874
negative regulation of CD4-positive, alpha-beta T cell differentiation	GO:0043371	3	1	0.240749	1.33514	3	1	0.225103	1.40874
negative regulation of endoplasmic reticulum stress-induced eIF2 alpha phosphorylation	GO:1903912	3	1	0.240749	1.33514	3	0	1	#NUM!
syncytiotrophoblast cell differentiation involved in labyrinthine layer development	GO:0060715	3	1	0.240749	1.33514	3	1	0.225103	1.40874
T cell activation involved in immune response	GO:0002286	3	1	0.240749	1.33514	2	1	0.156338	1.81421
protein metabolic process	GO:0019538	3	1	0.240749	1.33514	3	0	1	#NUM!
trigeminal nerve structural organization	GO:0021637	3	1	0.240749	1.33514	3	0	1	#NUM!
dermatan sulfate biosynthetic process	GO:0030208	3	1	0.240749	1.33514	2	1	0.156338	1.81421
targeting of mRNA for destruction involved in RNA interference	GO:0030423	3	1	0.240749	1.33514	3	0	1	#NUM!
positive regulation of chemokine (C-X-C motif) ligand 2 production	GO:2000343	3	1	0.240749	1.33514	3	0	1	#NUM!
endosome to lysosome transport via multivesicular body sorting pathway	GO:0032510	3	1	0.240749	1.33514	3	1	0.225103	1.40874
protein import into peroxisome matrix, docking	GO:0016560	3	1	0.240749	1.33514	3	1	0.225103	1.40874
protein transport along microtubule	GO:0098840	3	1	0.240749	1.33514	3	1	0.225103	1.40874
stem cell proliferation	GO:0072089	3	1	0.240749	1.33514	2	0	1	#NUM!
interferon-gamma secretion	GO:0072643	3	1	0.240749	1.33514	3	1	0.225103	1.40874
dichotomous subdivision of terminal units involved in salivary gland branching	GO:0060666	3	1	0.240749	1.33514	3	0	1	#NUM!
neutrophil homeostasis	GO:0001780	3	1	0.240749	1.33514	3	0	1	#NUM!
intestinal epithelial cell maturation	GO:0060574	3	1	0.240749	1.33514	3	1	0.225103	1.40874
protein localization to microtubule plus-end	GO:1904825	3	1	0.240749	1.33514	3	1	0.225103	1.40874
positive regulation of extracellular matrix assembly	GO:1901203	3	1	0.240749	1.33514	3	1	0.225103	1.40874
negative regulation of interleukin-2 biosynthetic process	GO:0045085	3	1	0.240749	1.33514	2	0	1	#NUM!
positive regulation of endodeoxyribonuclease activity	GO:0032079	3	1	0.240749	1.33514	3	1	0.225103	1.40874
nuclear polyadenylation-dependent mRNA catabolic process	GO:0071042	3	1	0.240749	1.33514	3	0	1	#NUM!
polyamine biosynthetic process	GO:0006596	3	1	0.240749	1.33514	4	1	0.288271	1.12106
regulation of DNA-dependent DNA replication initiation	GO:0030174	3	1	0.240749	1.33514	4	0	1	#NUM!
coronary vasculature morphogenesis	GO:0060977	3	1	0.240749	1.33514	3	0	1	#NUM!
myofibril assembly	GO:0030239	3	1	0.240749	1.33514	3	1	0.225103	1.40874
cellular response to corticotropin-releasing hormone stimulus	GO:0071376	3	1	0.240749	1.33514	3	1	0.225103	1.40874
negative regulation of signal transduction by p53 class mediator	GO:1901797	3	1	0.240749	1.33514	3	1	0.225103	1.40874
immunoglobulin V(D)J recombination	GO:0033152	3	1	0.240749	1.33514	3	1	0.225103	1.40874
negative regulation of protein neddylation	GO:2000435	3	1	0.240749	1.33514	3	1	0.225103	1.40874
lung saccule development	GO:0060430	3	1	0.240749	1.33514	3	1	0.225103	1.40874
negative regulation of striated muscle cell apoptotic process	GO:0010664	3	1	0.240749	1.33514	3	1	0.225103	1.40874
microtubule severing	GO:0051013	3	1	0.240749	1.33514	3	1	0.225103	1.40874
protein import into peroxisome matrix, translocation	GO:0016561	3	1	0.240749	1.33514	3	1	0.225103	1.40874
atrioventricular valve formation	GO:0003190	3	1	0.240749	1.33514	3	1	0.225103	1.40874
arginine catabolic process	GO:0006527	3	1	0.240749	1.33514	3	1	0.225103	1.40874
positive regulation of oxidative phosphorylation	GO:1903862	3	1	0.240749	1.33514	3	1	0.225103	1.40874
localization within membrane	GO:0051668	3	1	0.240749	1.33514	3	1	0.225103	1.40874
positive regulation of mononuclear cell migration	GO:0071677	3	1	0.240749	1.33514	2	0	1	#NUM!
negative regulation of protein ADP-ribosylation	GO:0010836	3	1	0.240749	1.33514	3	1	0.225103	1.40874
male germ-line stem cell asymmetric division	GO:0048133	3	1	0.240749	1.33514	3	1	0.225103	1.40874
regulation of ventricular cardiac muscle cell membrane depolarization	GO:0060373	3	1	0.240749	1.33514	3	1	0.225103	1.40874
gamma-tubulin complex localization	GO:0033566	3	1	0.240749	1.33514	3	1	0.225103	1.40874
negative regulation of appetite	GO:0032099	3	1	0.240749	1.33514	3	1	0.225103	1.40874
pyruvate biosynthetic process	GO:0042866	3	1	0.240749	1.33514	2	0	1	#NUM!
cellular process regulating host cell cycle in response to virus	GO:0060154	3	1	0.240749	1.33514	3	1	0.225103	1.40874
regulation of IRE1-mediated unfolded protein response	GO:1903894	3	1	0.240749	1.33514	3	1	0.225103	1.40874
negative regulation of telomere maintenance	GO:0032205	3	1	0.240749	1.33514	3	1	0.225103	1.40874
nuclear speck organization	GO:0035063	3	1	0.240749	1.33514	3	1	0.225103	1.40874
self proteolysis	GO:0097264	3	1	0.240749	1.33514	3	1	0.225103	1.40874
positive regulation of hormone secretion	GO:0046887	3	1	0.240749	1.33514	3	1	0.225103	1.40874
positive regulation of telomere maintenance via telomere lengthening	GO:1904358	3	1	0.240749	1.33514	3	1	0.225103	1.40874
positive regulation of response to DNA damage stimulus	GO:2001022	3	1	0.240749	1.33514	3	1	0.225103	1.40874
neural tube patterning	GO:0021532	3	1	0.240749	1.33514	3	1	0.225103	1.40874
morphogenesis of a polarized epithelium	GO:0001738	3	1	0.240749	1.33514	2	1	0.156338	1.81421
programmed necrotic cell death	GO:0097300	3	1	0.240749	1.33514	3	1	0.225103	1.40874
negative regulation of vascular endothelial growth factor signaling pathway	GO:1900747	3	1	0.240749	1.33514	3	1	0.225103	1.40874
establishment of mitotic spindle localization	GO:0040001	3	1	0.240749	1.33514	3	1	0.225103	1.40874
circadian behavior	GO:0048512	3	1	0.240749	1.33514	3	1	0.225103	1.40874
mammary gland involution	GO:0060056	3	1	0.240749	1.33514	3	1	0.225103	1.40874
negative regulation of interleukin-4 production	GO:0032713	3	1	0.240749	1.33514	2	0	1	#NUM!
proteoglycan metabolic process	GO:0006029	3	1	0.240749	1.33514	3	1	0.225103	1.40874
extracellular transport	GO:0006858	3	1	0.240749	1.33514	3	1	0.225103	1.40874
establishment of spindle orientation	GO:0051294	3	1	0.240749	1.33514	3	1	0.225103	1.40874
positive regulation of growth hormone secretion	GO:0060124	3	1	0.240749	1.33514	3	1	0.225103	1.40874
lipid tube assembly	GO:0060988	3	1	0.240749	1.33514	3	1	0.225103	1.40874
anatomical structure formation involved in morphogenesis	GO:0048646	3	1	0.240749	1.33514	3	1	0.225103	1.40874
type I pneumocyte differentiation	GO:0060509	3	1	0.240749	1.33514	3	1	0.225103	1.40874
negative regulation of excitatory postsynaptic potential	GO:0090394	3	1	0.240749	1.33514	3	0	1	#NUM!
regulation of toll-like receptor signaling pathway	GO:0034121	3	1	0.240749	1.33514	4	2	0.0355969	1.81421
radial glial cell differentiation	GO:0060019	3	1	0.240749	1.33514	3	1	0.225103	1.40874
endoplasmic reticulum tubular network formation	GO:0071787	3	1	0.240749	1.33514	3	1	0.225103	1.40874
positive regulation of vascular associated smooth muscle cell apoptotic process	GO:1905461	3	1	0.240749	1.33514	3	1	0.225103	1.40874
chromatin assembly or disassembly	GO:0006333	3	1	0.240749	1.33514	3	1	0.225103	1.40874
regulation of microtubule motor activity	GO:2000574	3	1	0.240749	1.33514	3	1	0.225103	1.40874
mitotic DNA replication initiation	GO:1902975	3	1	0.240749	1.33514	3	0	1	#NUM!
cerebellum morphogenesis	GO:0021587	3	1	0.240749	1.33514	3	1	0.225103	1.40874
nucleosome organization	GO:0034728	3	1	0.240749	1.33514	3	1	0.225103	1.40874
positive regulation of membrane tubulation	GO:1903527	3	1	0.240749	1.33514	4	2	0.0355969	1.81421
regulation of platelet-derived growth factor receptor-alpha signaling pathway	GO:2000583	3	1	0.240749	1.33514	3	1	0.225103	1.40874
N-terminal peptidyl-lysine acetylation	GO:0018076	3	1	0.240749	1.33514	3	1	0.225103	1.40874
central nervous system myelin maintenance	GO:0032286	3	1	0.240749	1.33514	3	0	1	#NUM!
nitrobenzene metabolic process	GO:0018916	3	1	0.240749	1.33514	3	1	0.225103	1.40874
positive regulation of interleukin-8 secretion	GO:2000484	3	1	0.240749	1.33514	2	0	1	#NUM!
regulation of microvillus length	GO:0032532	3	1	0.240749	1.33514	3	1	0.225103	1.40874
response to water deprivation	GO:0009414	3	1	0.240749	1.33514	3	1	0.225103	1.40874
response to herbicide	GO:0009635	3	1	0.240749	1.33514	3	1	0.225103	1.40874
intracellular sequestering of iron ion	GO:0006880	3	1	0.240749	1.33514	3	1	0.225103	1.40874
regulation of T cell anergy	GO:0002667	3	1	0.240749	1.33514	2	0	1	#NUM!
mitochondrial depolarization	GO:0051882	3	1	0.240749	1.33514	3	1	0.225103	1.40874
negative regulation of neuron migration	GO:2001223	3	1	0.240749	1.33514	3	1	0.225103	1.40874
positive regulation of protein localization to nucleolus	GO:1904751	3	1	0.240749	1.33514	3	1	0.225103	1.40874
regulation of mast cell degranulation	GO:0043304	3	1	0.240749	1.33514	3	1	0.225103	1.40874
female meiosis I	GO:0007144	3	1	0.240749	1.33514	3	1	0.225103	1.40874
positive regulation of DNA ligation	GO:0051106	3	1	0.240749	1.33514	2	0	1	#NUM!
positive regulation of toll-like receptor 2 signaling pathway	GO:0034137	3	1	0.240749	1.33514	3	0	1	#NUM!
metaphase/anaphase transition of mitotic cell cycle	GO:0007091	3	1	0.240749	1.33514	3	1	0.225103	1.40874
regulation of extracellular exosome assembly	GO:1903551	3	1	0.240749	1.33514	3	1	0.225103	1.40874
cellular response to camptothecin	GO:0072757	3	1	0.240749	1.33514	2	0	1	#NUM!
regulation of regulatory T cell differentiation	GO:0045589	3	1	0.240749	1.33514	3	0	1	#NUM!
negative regulation of smooth muscle cell chemotaxis	GO:0071672	3	1	0.240749	1.33514	2	0	1	#NUM!
positive regulation of toll-like receptor 3 signaling pathway	GO:0034141	3	1	0.240749	1.33514	3	0	1	#NUM!
neurotransmitter receptor transport to postsynaptic membrane	GO:0098969	3	1	0.240749	1.33514	3	1	0.225103	1.40874
maintenance of DNA repeat elements	GO:0043570	3	1	0.240749	1.33514	3	1	0.225103	1.40874
retinal rod cell differentiation	GO:0060221	3	1	0.240749	1.33514	3	1	0.225103	1.40874
cellular response to redox state	GO:0071461	3	1	0.240749	1.33514	2	0	1	#NUM!
positive regulation of biomineral tissue development	GO:0070169	3	1	0.240749	1.33514	3	1	0.225103	1.40874
negative regulation of lipopolysaccharide-mediated signaling pathway	GO:0031665	3	1	0.240749	1.33514	3	1	0.225103	1.40874
amyloid-beta formation	GO:0034205	3	1	0.240749	1.33514	3	1	0.225103	1.40874
positive regulation of osteoblast proliferation	GO:0033690	3	1	0.240749	1.33514	3	1	0.225103	1.40874
positive regulation of mRNA polyadenylation	GO:1900365	3	1	0.240749	1.33514	3	1	0.225103	1.40874
dorsal/ventral neural tube patterning	GO:0021904	3	1	0.240749	1.33514	3	1	0.225103	1.40874
circadian regulation of translation	GO:0097167	3	1	0.240749	1.33514	3	1	0.225103	1.40874
[2Fe-2S] cluster assembly	GO:0044571	3	1	0.240749	1.33514	3	0	1	#NUM!
otic vesicle development	GO:0071599	3	1	0.240749	1.33514	2	1	0.156338	1.81421
cell communication	GO:0007154	3	1	0.240749	1.33514	3	1	0.225103	1.40874
neural crest cell differentiation	GO:0014033	3	1	0.240749	1.33514	3	1	0.225103	1.40874
negative regulation of telomere capping	GO:1904354	3	1	0.240749	1.33514	3	1	0.225103	1.40874
positive regulation of lipophagy	GO:1904504	3	1	0.240749	1.33514	3	1	0.225103	1.40874
transcription-dependent tethering of RNA polymerase II gene DNA at nuclear periphery	GO:0000972	3	1	0.240749	1.33514	3	1	0.225103	1.40874
regulation of cytokine biosynthetic process	GO:0042035	3	1	0.240749	1.33514	3	1	0.225103	1.40874
regulation of protein homodimerization activity	GO:0043496	3	1	0.240749	1.33514	3	1	0.225103	1.40874
cellular hyperosmotic salinity response	GO:0071475	3	1	0.240749	1.33514	3	1	0.225103	1.40874
regulation of postsynaptic membrane potential	GO:0060078	3	1	0.240749	1.33514	3	1	0.225103	1.40874
cell-cell junction maintenance	GO:0045217	3	1	0.240749	1.33514	2	0	1	#NUM!
regulation of blood coagulation	GO:0030193	3	1	0.240749	1.33514	2	0	1	#NUM!
response to UV-A	GO:0070141	3	1	0.240749	1.33514	3	1	0.225103	1.40874
tolerance induction to self antigen	GO:0002513	3	1	0.240749	1.33514	2	0	1	#NUM!
negative regulation of cellular protein catabolic process	GO:1903363	3	1	0.240749	1.33514	3	0	1	#NUM!
NMDA glutamate receptor clustering	GO:0097114	3	1	0.240749	1.33514	3	1	0.225103	1.40874
DNA geometric change	GO:0032392	3	1	0.240749	1.33514	3	0	1	#NUM!
positive regulation of behavioral fear response	GO:2000987	3	1	0.240749	1.33514	3	1	0.225103	1.40874
diet induced thermogenesis	GO:0002024	3	1	0.240749	1.33514	3	1	0.225103	1.40874
mRNA alternative polyadenylation	GO:0110104	3	1	0.240749	1.33514	3	1	0.225103	1.40874
negative regulation of glycogen (starch) synthase activity	GO:2000466	3	1	0.240749	1.33514	3	1	0.225103	1.40874
interleukin-33-mediated signaling pathway	GO:0038172	3	1	0.240749	1.33514	2	0	1	#NUM!
response to peptidoglycan	GO:0032494	3	1	0.240749	1.33514	3	1	0.225103	1.40874
spinal cord association neuron differentiation	GO:0021527	3	1	0.240749	1.33514	3	1	0.225103	1.40874
regulation of epidermal cell differentiation	GO:0045604	3	1	0.240749	1.33514	3	1	0.225103	1.40874
regulation of branching involved in salivary gland morphogenesis by mesenchymal-epithelial signaling	GO:0060665	3	1	0.240749	1.33514	3	1	0.225103	1.40874
regulation of feeding behavior	GO:0060259	3	1	0.240749	1.33514	3	1	0.225103	1.40874
membrane to membrane docking	GO:0022614	3	1	0.240749	1.33514	3	1	0.225103	1.40874
plasma lipoprotein particle clearance	GO:0034381	3	1	0.240749	1.33514	3	1	0.225103	1.40874
response to mineralocorticoid	GO:0051385	3	1	0.240749	1.33514	3	1	0.225103	1.40874
regulation of ribonuclease activity	GO:0060700	3	1	0.240749	1.33514	3	1	0.225103	1.40874
vesicle transport along actin filament	GO:0030050	3	1	0.240749	1.33514	3	1	0.225103	1.40874
cellular response to L-glutamate	GO:1905232	3	1	0.240749	1.33514	3	1	0.225103	1.40874
negative regulation of glomerular filtration	GO:0003105	3	1	0.240749	1.33514	2	0	1	#NUM!
regulation of T cell migration	GO:2000404	3	1	0.240749	1.33514	3	1	0.225103	1.40874
regulation of cellular hyperosmotic salinity response	GO:1900069	3	1	0.240749	1.33514	3	1	0.225103	1.40874
positive regulation of NLRP3 inflammasome complex assembly	GO:1900227	3	1	0.240749	1.33514	3	1	0.225103	1.40874
behavioral response to ethanol	GO:0048149	3	1	0.240749	1.33514	3	1	0.225103	1.40874
cellular response to actinomycin D	GO:0072717	3	1	0.240749	1.33514	3	1	0.225103	1.40874
peroxisome membrane biogenesis	GO:0016557	3	1	0.240749	1.33514	3	1	0.225103	1.40874
positive regulation of mitochondrion organization	GO:0010822	3	1	0.240749	1.33514	3	1	0.225103	1.40874
protein polyglutamylation	GO:0018095	3	1	0.240749	1.33514	3	1	0.225103	1.40874
sensory perception of taste	GO:0050909	3	1	0.240749	1.33514	3	1	0.225103	1.40874
cellular response to nitrosative stress	GO:0071500	3	1	0.240749	1.33514	3	1	0.225103	1.40874
positive regulation of translational termination	GO:0045905	3	1	0.240749	1.33514	3	1	0.225103	1.40874
regulation of tubulin deacetylation	GO:0090043	3	1	0.240749	1.33514	3	1	0.225103	1.40874
regulation of synaptic vesicle recycling	GO:1903421	3	1	0.240749	1.33514	3	1	0.225103	1.40874
cell migration involved in vasculogenesis	GO:0035441	3	1	0.240749	1.33514	3	1	0.225103	1.40874
sebaceous gland development	GO:0048733	3	1	0.240749	1.33514	3	1	0.225103	1.40874
protein geranylgeranylation	GO:0018344	3	1	0.240749	1.33514	3	1	0.225103	1.40874
dendritic spine organization	GO:0097061	3	1	0.240749	1.33514	3	0	1	#NUM!
negative regulation of neurotrophin TRK receptor signaling pathway	GO:0051387	3	1	0.240749	1.33514	3	1	0.225103	1.40874
growth plate cartilage development	GO:0003417	3	1	0.240749	1.33514	3	1	0.225103	1.40874
metanephric S-shaped body morphogenesis	GO:0072284	3	1	0.240749	1.33514	3	1	0.225103	1.40874
positive regulation of protein kinase C activity	GO:1900020	3	1	0.240749	1.33514	3	1	0.225103	1.40874
response to water-immersion restraint stress	GO:1990785	3	1	0.240749	1.33514	3	1	0.225103	1.40874
positive regulation of fibroblast growth factor production	GO:0090271	3	1	0.240749	1.33514	2	0	1	#NUM!
regulation of epidermal growth factor-activated receptor activity	GO:0007176	3	1	0.240749	1.33514	3	0	1	#NUM!
negative regulation of mesenchymal cell proliferation	GO:0072201	3	1	0.240749	1.33514	3	1	0.225103	1.40874
detection of mechanical stimulus involved in sensory perception of pain	GO:0050966	3	1	0.240749	1.33514	3	1	0.225103	1.40874
positive regulation of inclusion body assembly	GO:0090261	3	1	0.240749	1.33514	3	1	0.225103	1.40874
histone H3-K9 dimethylation	GO:0036123	3	1	0.240749	1.33514	3	0	1	#NUM!
positive regulation of autophagosome maturation	GO:1901098	3	1	0.240749	1.33514	3	1	0.225103	1.40874
dolichol metabolic process	GO:0019348	3	1	0.240749	1.33514	3	1	0.225103	1.40874
diadenosine tetraphosphate biosynthetic process	GO:0015966	3	1	0.240749	1.33514	3	1	0.225103	1.40874
regulation of cell communication by electrical coupling	GO:0010649	3	1	0.240749	1.33514	3	1	0.225103	1.40874
positive regulation of DNA topoisomerase (ATP-hydrolyzing) activity	GO:2000373	3	1	0.240749	1.33514	3	1	0.225103	1.40874
positive regulation of protein localization to cilium	GO:1903566	3	1	0.240749	1.33514	3	1	0.225103	1.40874
positive regulation of NK T cell differentiation	GO:0051138	3	1	0.240749	1.33514	3	1	0.225103	1.40874
interleukin-1 beta secretion	GO:0050702	3	1	0.240749	1.33514	3	1	0.225103	1.40874
ATP generation from poly-ADP-D-ribose	GO:1990966	3	1	0.240749	1.33514	3	0	1	#NUM!
cardiac muscle hypertrophy	GO:0003300	3	1	0.240749	1.33514	3	1	0.225103	1.40874
Mullerian duct regression	GO:0001880	3	1	0.240749	1.33514	3	1	0.225103	1.40874
histone H2B conserved C-terminal lysine deubiquitination	GO:0035616	3	1	0.240749	1.33514	3	1	0.225103	1.40874
U5 snRNA 3'-end processing	GO:0034476	3	1	0.240749	1.33514	3	0	1	#NUM!
xenophagy	GO:0098792	3	1	0.240749	1.33514	3	1	0.225103	1.40874
low-density lipoprotein particle mediated signaling	GO:0055096	3	1	0.240749	1.33514	3	1	0.225103	1.40874
modification of synaptic structure	GO:0099563	3	1	0.240749	1.33514	3	1	0.225103	1.40874
synaptic vesicle targeting	GO:0016080	3	1	0.240749	1.33514	3	1	0.225103	1.40874
male mating behavior	GO:0060179	3	1	0.240749	1.33514	3	0	1	#NUM!
negative regulation of cell adhesion mediated by integrin	GO:0033629	3	1	0.240749	1.33514	3	0	1	#NUM!
B cell proliferation involved in immune response	GO:0002322	3	1	0.240749	1.33514	3	1	0.225103	1.40874
release from viral latency	GO:0019046	3	1	0.240749	1.33514	3	1	0.225103	1.40874
negative regulation of apoptotic DNA fragmentation	GO:1902511	3	1	0.240749	1.33514	3	0	1	#NUM!
epithelium development	GO:0060429	3	1	0.240749	1.33514	3	1	0.225103	1.40874
negative regulation of T cell differentiation	GO:0045581	3	1	0.240749	1.33514	3	1	0.225103	1.40874
messenger ribonucleoprotein complex assembly	GO:1990120	3	1	0.240749	1.33514	3	1	0.225103	1.40874
protein localization to nuclear envelope	GO:0090435	3	1	0.240749	1.33514	3	1	0.225103	1.40874
regulation of integrin-mediated signaling pathway	GO:2001044	3	1	0.240749	1.33514	3	1	0.225103	1.40874
positive regulation of activin receptor signaling pathway	GO:0032927	3	1	0.240749	1.33514	3	1	0.225103	1.40874
skeletal muscle satellite cell activation	GO:0014719	3	1	0.240749	1.33514	3	1	0.225103	1.40874
gland development	GO:0048732	3	1	0.240749	1.33514	3	1	0.225103	1.40874
regulation of ubiquitin-dependent protein catabolic process	GO:2000058	3	1	0.240749	1.33514	3	1	0.225103	1.40874
intracellular receptor signaling pathway	GO:0030522	3	1	0.240749	1.33514	4	1	0.288271	1.12106
positive regulation of skeletal muscle acetylcholine-gated channel clustering	GO:1904395	3	1	0.240749	1.33514	3	1	0.225103	1.40874
cell-cell recognition	GO:0009988	3	1	0.240749	1.33514	2	0	1	#NUM!
regulation of activin receptor signaling pathway	GO:0032925	3	1	0.240749	1.33514	3	1	0.225103	1.40874
negative regulation of protein processing	GO:0010955	3	1	0.240749	1.33514	3	1	0.225103	1.40874
regulation of systemic arterial blood pressure by endothelin	GO:0003100	3	1	0.240749	1.33514	3	1	0.225103	1.40874
maintenance of unfolded protein involved in ERAD pathway	GO:1904378	3	1	0.240749	1.33514	3	1	0.225103	1.40874
mast cell activation	GO:0045576	3	1	0.240749	1.33514	3	1	0.225103	1.40874
regulation of cytokine production involved in inflammatory response	GO:1900015	3	1	0.240749	1.33514	3	1	0.225103	1.40874
mesonephros development	GO:0001823	3	1	0.240749	1.33514	3	1	0.225103	1.40874
positive regulation of DNA demethylation	GO:1901537	3	1	0.240749	1.33514	3	1	0.225103	1.40874
cellular response to xenobiotic stimulus	GO:0071466	3	1	0.240749	1.33514	3	1	0.225103	1.40874
siRNA loading onto RISC involved in RNA interference	GO:0035087	3	1	0.240749	1.33514	3	0	1	#NUM!
positive regulation of extracellular exosome assembly	GO:1903553	3	1	0.240749	1.33514	3	1	0.225103	1.40874
U1 snRNA 3'-end processing	GO:0034473	3	1	0.240749	1.33514	3	0	1	#NUM!
peptidyl-lysine dimethylation	GO:0018027	3	1	0.240749	1.33514	3	1	0.225103	1.40874
mating behavior	GO:0007617	3	1	0.240749	1.33514	3	1	0.225103	1.40874
late endosome to lysosome transport	GO:1902774	3	1	0.240749	1.33514	3	1	0.225103	1.40874
regulation of DNA biosynthetic process	GO:2000278	3	1	0.240749	1.33514	3	1	0.225103	1.40874
negative regulation of execution phase of apoptosis	GO:1900118	3	1	0.240749	1.33514	3	1	0.225103	1.40874
glycerol catabolic process	GO:0019563	3	1	0.240749	1.33514	3	1	0.225103	1.40874
regulation of plasma membrane repair	GO:1905684	3	1	0.240749	1.33514	2	0	1	#NUM!
regulation of synapse maturation	GO:0090128	3	1	0.240749	1.33514	3	1	0.225103	1.40874
negative regulation of vesicle fusion	GO:0031339	3	1	0.240749	1.33514	3	1	0.225103	1.40874
parathyroid gland development	GO:0060017	3	1	0.240749	1.33514	3	1	0.225103	1.40874
negative regulation of dendritic spine maintenance	GO:1902951	3	1	0.240749	1.33514	3	1	0.225103	1.40874
negative regulation of sodium ion transport	GO:0010766	3	1	0.240749	1.33514	3	1	0.225103	1.40874
neural crest cell migration involved in autonomic nervous system development	GO:1901166	3	1	0.240749	1.33514	3	0	1	#NUM!
neuron differentiation	GO:0030182	60	8	0.244748	0.418852	58	9	0.050564	0.644135
DNA damage response, signal transduction by p53 class mediator resulting in transcription of p21 class mediator	GO:0006978	11	2	0.250373	0.729007	11	1	0.607669	0.109458
regulation of mRNA splicing, via spliceosome	GO:0048024	11	2	0.250373	0.729007	11	2	0.224222	0.802605
endochondral ossification	GO:0001958	11	2	0.250373	0.729007	11	2	0.224222	0.802605
negative regulation of phagocytosis	GO:0050765	11	2	0.250373	0.729007	10	1	0.57281	0.204768
cilium organization	GO:0044782	11	2	0.250373	0.729007	11	2	0.224222	0.802605
positive regulation of cilium assembly	GO:0045724	11	2	0.250373	0.729007	11	2	0.224222	0.802605
negative regulation of glycolytic process	GO:0045820	11	2	0.250373	0.729007	10	2	0.193309	0.897916
blastocyst hatching	GO:0001835	11	2	0.250373	0.729007	11	2	0.224222	0.802605
signal transduction involved in regulation of gene expression	GO:0023019	11	2	0.250373	0.729007	10	2	0.193309	0.897916
positive regulation of histone H3-K4 methylation	GO:0051571	11	2	0.250373	0.729007	11	2	0.224222	0.802605
axonal fasciculation	GO:0007413	11	2	0.250373	0.729007	11	1	0.607669	0.109458
retinoic acid receptor signaling pathway	GO:0048384	11	2	0.250373	0.729007	10	2	0.193309	0.897916
actin filament-based movement	GO:0030048	11	2	0.250373	0.729007	11	1	0.607669	0.109458
embryonic hindlimb morphogenesis	GO:0035116	11	2	0.250373	0.729007	10	2	0.193309	0.897916
negative regulation of axon extension involved in axon guidance	GO:0048843	11	2	0.250373	0.729007	11	0	1	#NUM!
isotype switching	GO:0045190	11	2	0.250373	0.729007	11	2	0.224222	0.802605
pancreas development	GO:0031016	11	2	0.250373	0.729007	11	3	0.0541998	1.20807
positive regulation of interleukin-6 secretion	GO:2000778	11	2	0.250373	0.729007	9	0	1	#NUM!
positive regulation of exosomal secretion	GO:1903543	11	2	0.250373	0.729007	11	2	0.224222	0.802605
cellular response to fibroblast growth factor stimulus	GO:0044344	11	2	0.250373	0.729007	10	2	0.193309	0.897916
positive regulation of long-term synaptic potentiation	GO:1900273	11	2	0.250373	0.729007	10	2	0.193309	0.897916
neuron projection extension	GO:1990138	11	2	0.250373	0.729007	11	2	0.224222	0.802605
response to osmotic stress	GO:0006970	11	2	0.250373	0.729007	11	2	0.224222	0.802605
positive regulation of vascular associated smooth muscle cell migration	GO:1904754	11	2	0.250373	0.729007	11	2	0.224222	0.802605
regulation of cell adhesion mediated by integrin	GO:0033628	11	2	0.250373	0.729007	9	2	0.163024	1.00328
branching morphogenesis of an epithelial tube	GO:0048754	11	2	0.250373	0.729007	11	3	0.0541998	1.20807
membrane protein ectodomain proteolysis	GO:0006509	11	2	0.250373	0.729007	11	1	0.607669	0.109458
response to iron ion	GO:0010039	11	2	0.250373	0.729007	10	1	0.57281	0.204768
regulation of dendrite development	GO:0050773	11	2	0.250373	0.729007	11	1	0.607669	0.109458
positive regulation of protein autophosphorylation	GO:0031954	11	2	0.250373	0.729007	11	1	0.607669	0.109458
membrane protein intracellular domain proteolysis	GO:0031293	11	2	0.250373	0.729007	11	2	0.224222	0.802605
DNA metabolic process	GO:0006259	11	2	0.250373	0.729007	11	2	0.224222	0.802605
macrophage differentiation	GO:0030225	11	2	0.250373	0.729007	10	2	0.193309	0.897916
apoptotic mitochondrial changes	GO:0008637	11	2	0.250373	0.729007	12	2	0.255461	0.715594
vocalization behavior	GO:0071625	11	2	0.250373	0.729007	11	2	0.224222	0.802605
negative regulation of DNA damage response, signal transduction by p53 class mediator	GO:0043518	11	2	0.250373	0.729007	11	2	0.224222	0.802605
flagellated sperm motility	GO:0030317	11	2	0.250373	0.729007	11	2	0.224222	0.802605
cardiac myofibril assembly	GO:0055003	11	2	0.250373	0.729007	10	2	0.193309	0.897916
negative regulation of cell cycle arrest	GO:0071157	11	2	0.250373	0.729007	12	2	0.255461	0.715594
cellular response to glucagon stimulus	GO:0071377	11	2	0.250373	0.729007	11	1	0.607669	0.109458
[truncated: 8,313 more rows]

## Sheet: PCG60-79
#PCG60-79(θ=0.5)		Male				Female
Gene ontology (biological process)	Gene ontology IDs	AllGene	Critical	P-value	Enrichment(log scale)	AllGene	Critical	P-value	Enrichment(log scale)
Fc-gamma receptor signaling pathway involved in phagocytosis	GO:0038096	50	17	1.1678e-06	1.30088	48	17	4.90809e-07	1.35588
histone mRNA catabolic process	GO:0071044	7	6	3.9781e-06	2.22553	7	6	3.65687e-06	2.23972
transforming growth factor beta receptor signaling pathway	GO:0007179	66	19	4.75927e-06	1.13447	66	20	8.73186e-07	1.19995
positive regulation of transcription from RNA polymerase II promoter involved in cellular response to chemical stimulus	GO:1901522	5	5	6.7087e-06	2.37969	5	5	6.24813e-06	2.39387
cellular response to organic substance	GO:0071310	18	9	1.07023e-05	1.68654	17	9	5.17772e-06	1.75788
positive regulation of protein kinase B signaling	GO:0051897	90	22	1.61076e-05	0.970918	86	21	2.05364e-05	0.984043
positive regulation of cell migration	GO:0030335	125	27	2.59315e-05	0.847208	123	23	0.000738413	0.717178
viral process	GO:0016032	272	46	4.2564e-05	0.602525	273	47	1.45708e-05	0.634544
intracellular signal transduction	GO:0035556	248	43	4.60383e-05	0.627457	246	39	0.000625341	0.552098
positive regulation of gene expression	GO:0010628	189	35	5.82213e-05	0.693286	190	34	0.000104564	0.673205
negative regulation of protein binding	GO:0032091	49	14	9.2954e-05	1.12692	51	14	0.00012835	1.1011
negative regulation of protein catabolic process	GO:0042177	23	9	0.000117574	1.44142	23	9	0.00010525	1.4556
regulation of ossification	GO:0030278	7	5	0.000120143	2.04321	7	5	0.000112157	2.0574
autophagy	GO:0006914	75	18	0.000121352	0.952569	75	16	0.000986925	0.848969
stimulatory C-type lectin receptor signaling pathway	GO:0002223	78	18	0.000207014	0.913348	76	15	0.00382587	0.771185
positive regulation of transcription, DNA-templated	GO:0045893	354	54	0.000214245	0.499372	353	54	0.000129542	0.516384
ephrin receptor signaling pathway	GO:0048013	59	15	0.000223567	1.0102	59	15	0.000191045	1.02438
negative regulation of cell population proliferation	GO:0008285	225	38	0.000239208	0.601171	224	35	0.00134557	0.53757
cell differentiation	GO:0030154	195	34	0.00024029	0.633046	196	31	0.00227349	0.549741
positive regulation of transcription by RNA polymerase II	GO:0045944	566	78	0.000265665	0.3978	570	75	0.000831257	0.36572
cytokine-mediated signaling pathway	GO:0019221	136	26	0.00027851	0.725127	131	27	4.29162e-05	0.814508
ubiquitin-dependent protein catabolic process	GO:0006511	203	35	0.000295017	0.621827	201	34	0.000409907	0.616924
viral genome replication	GO:0019079	8	5	0.000295943	1.90968	7	4	0.00192299	1.83425
positive regulation of phosphatidylinositol 3-kinase signaling	GO:0014068	48	13	0.000296731	1.07343	47	10	0.00866699	0.846306
regulation of potassium ion transmembrane transporter activity	GO:1901016	5	4	0.000337475	2.15654	5	3	0.00657785	1.88304
cellular response to organic cyclic compound	GO:0071407	26	9	0.000348668	1.31881	24	8	0.000903812	1.29526
positive regulation of NIK/NF-kappaB signaling	GO:1901224	32	10	0.000422981	1.21653	32	7	0.0228099	0.874043
establishment of cell polarity	GO:0030010	27	9	0.000480611	1.28107	26	10	5.1458e-05	1.43836
positive regulation of I-kappaB kinase/NF-kappaB signaling	GO:0043123	118	23	0.000552373	0.744495	115	24	0.000100994	0.82699
BMP signaling pathway	GO:0030509	39	11	0.000589488	1.11402	39	11	0.000522114	1.1282
MAPK cascade	GO:0000165	165	29	0.000597663	0.641036	163	22	0.0542891	0.391161
positive regulation of cell population proliferation	GO:0008284	226	37	0.000611459	0.570068	223	35	0.00128677	0.542045
cellular protein-containing complex localization	GO:0034629	9	5	0.000615202	1.7919	9	5	0.000575649	1.80608
nuclear mRNA surveillance	GO:0071028	9	5	0.000615202	1.7919	9	5	0.000575649	1.80608
cellular response to hepatocyte growth factor stimulus	GO:0035729	9	5	0.000615202	1.7919	9	6	3.73528e-05	1.9884
positive regulation of MAP kinase activity	GO:0043406	28	9	0.00065092	1.24471	28	7	0.0110291	1.00757
SMAD protein signal transduction	GO:0060395	23	8	0.000719695	1.32363	23	9	0.00010525	1.4556
positive regulation of stress fiber assembly	GO:0051496	34	10	0.000725137	1.15591	35	10	0.000834371	1.14111
stress-induced premature senescence	GO:0090400	3	3	0.000790255	2.37969	3	3	0.000757288	2.39387
negative regulation of ERBB signaling pathway	GO:1901185	3	3	0.000790255	2.37969	3	2	0.0234447	1.9884
positive regulation of cyclase activity	GO:0031281	3	3	0.000790255	2.37969	3	3	0.000757288	2.39387
brain segmentation	GO:0035284	3	3	0.000790255	2.37969	2	2	0.00831975	2.39387
thymus development	GO:0048538	29	9	0.000867493	1.20961	27	11	1.12427e-05	1.49593
positive regulation of mitochondrial membrane potential	GO:0010918	6	4	0.000938089	1.97422	6	3	0.0122675	1.70072
SMAD protein complex assembly	GO:0007183	6	4	0.000938089	1.97422	6	4	0.000888231	1.9884
pharyngeal system development	GO:0060037	6	4	0.000938089	1.97422	5	4	0.000319182	2.17072
Bergmann glial cell differentiation	GO:0060020	6	4	0.000938089	1.97422	6	4	0.000888231	1.9884
negative regulation of ubiquitin-dependent protein catabolic process	GO:2000059	14	6	0.000965411	1.53239	14	5	0.00621115	1.36425
regulation of dendrite morphogenesis	GO:0048814	14	6	0.000965411	1.53239	14	6	0.000894903	1.54657
T cell costimulation	GO:0031295	24	8	0.00099313	1.28107	23	10	1.42819e-05	1.56096
positive regulation of pri-miRNA transcription by RNA polymerase II	GO:1902895	24	8	0.00099313	1.28107	22	7	0.00257113	1.24874
regulation of signal transduction by p53 class mediator	GO:1901796	95	19	0.00104314	0.770247	95	17	0.00617025	0.673205
Fc-epsilon receptor signaling pathway	GO:0038095	95	19	0.00104314	0.770247	93	17	0.00536983	0.694482
positive regulation of protein phosphorylation	GO:0001934	87	18	0.0010503	0.804149	85	17	0.00176304	0.78443
regulation of telomere maintenance	GO:0032204	10	5	0.001137	1.68654	9	3	0.0418673	1.29526
regulation of transforming growth factor beta receptor signaling pathway	GO:0017015	10	5	0.001137	1.68654	10	5	0.00106513	1.70072
protein ubiquitination	GO:0016567	270	41	0.00125022	0.494835	269	40	0.00166296	0.488036
phosphorylation	GO:0016310	25	8	0.00134373	1.24025	24	8	0.000903812	1.29526
positive regulation of protein binding	GO:0032092	43	11	0.00143667	1.01638	44	11	0.00156745	1.00757
negative regulation of transforming growth factor beta receptor signaling pathway	GO:0030512	43	11	0.00143667	1.01638	45	11	0.00190728	0.985101
mRNA transcription by RNA polymerase II	GO:0042789	15	6	0.00148417	1.46339	15	7	0.000171173	1.63173
positive regulation of reactive oxygen species metabolic process	GO:2000379	15	6	0.00148417	1.46339	15	6	0.00137739	1.47758
autophagosome maturation	GO:0097352	15	6	0.00148417	1.46339	15	6	0.00137739	1.47758
cellular response to vascular endothelial growth factor stimulus	GO:0035924	20	7	0.00149388	1.32986	21	7	0.00190044	1.29526
somitogenesis	GO:0001756	20	7	0.00149388	1.32986	18	6	0.00402749	1.29526
cellular response to gamma radiation	GO:0071480	20	7	0.00149388	1.32986	20	8	0.000215219	1.47758
vascular endothelial growth factor receptor signaling pathway	GO:0048010	50	12	0.00161519	0.952569	48	11	0.00330055	0.920563
regulation of cellular response to heat	GO:1900034	64	14	0.00178569	0.85986	65	15	0.000592358	0.927531
negative regulation of epidermal growth factor receptor signaling pathway	GO:0042059	26	8	0.00178598	1.20103	27	8	0.00213324	1.17747
cell surface receptor signaling pathway	GO:0007166	75	16	0.00180729	0.834786	74	14	0.00715047	0.728861
positive regulation of chondrocyte differentiation	GO:0032332	11	5	0.00192664	1.59123	11	5	0.00180692	1.60541
regulation of circadian rhythm	GO:0042752	51	12	0.00193841	0.932766	51	13	0.000492526	1.02699
positive regulation of chemotaxis	GO:0050921	7	4	0.00202868	1.82007	5	2	0.0690593	1.47758
signal complex assembly	GO:0007172	7	4	0.00202868	1.82007	7	3	0.0200258	1.54657
polyadenylation-dependent snoRNA 3'-end processing	GO:0071051	7	4	0.00202868	1.82007	7	4	0.00192299	1.83425
cellular response to lipoteichoic acid	GO:0071223	7	4	0.00202868	1.82007	7	3	0.0200258	1.54657
activin receptor signaling pathway	GO:0032924	7	4	0.00202868	1.82007	7	4	0.00192299	1.83425
hepatocyte growth factor receptor signaling pathway	GO:0048012	7	4	0.00202868	1.82007	7	5	0.000112157	2.0574
positive regulation of blood coagulation	GO:0030194	7	4	0.00202868	1.82007	6	4	0.000888231	1.9884
peptidyl-serine phosphorylation	GO:0018105	107	20	0.00203832	0.702589	104	19	0.00296051	0.693916
positive regulation of protein export from nucleus	GO:0046827	16	6	0.00219077	1.39886	16	5	0.0116246	1.23072
negative regulation of transcription, DNA-templated	GO:0045892	329	47	0.00238934	0.433775	326	42	0.0229482	0.344641
signal transduction	GO:0007165	452	61	0.00242143	0.376877	458	61	0.00241435	0.377873
ERBB2 signaling pathway	GO:0038128	22	7	0.00278952	1.23455	22	6	0.0118158	1.09459
protein destabilization	GO:0031648	40	10	0.00281801	0.993391	40	11	0.000661849	1.10288
regulation of binding	GO:0051098	4	3	0.00294243	2.092	4	3	0.00282265	2.10619
DNA ligation involved in DNA repair	GO:0051103	4	3	0.00294243	2.092	5	1	0.380417	0.78443
DNA deamination	GO:0045006	4	3	0.00294243	2.092	4	3	0.00282265	2.10619
negative regulation of growth of symbiont in host	GO:0044130	4	3	0.00294243	2.092	4	1	0.318145	1.00757
interleukin-18-mediated signaling pathway	GO:0035655	4	3	0.00294243	2.092	2	1	0.174232	1.70072
negative regulation of protein complex assembly	GO:0031333	12	5	0.00305332	1.50422	13	5	0.00431249	1.43836
positive regulation of pathway-restricted SMAD protein phosphorylation	GO:0010862	17	6	0.00312404	1.33823	17	6	0.00290605	1.35241
protein autoubiquitination	GO:0051865	54	12	0.00323858	0.875608	53	12	0.00243589	0.908483
T cell activation	GO:0042110	23	7	0.00369507	1.1901	21	6	0.00929455	1.14111
primary miRNA processing	GO:0031053	8	4	0.00376142	1.68654	7	3	0.0200258	1.54657
positive regulation of extrinsic apoptotic signaling pathway via death domain receptors	GO:1902043	8	4	0.00376142	1.68654	8	3	0.0298997	1.41304
regulation of microtubule-based process	GO:0032886	8	4	0.00376142	1.68654	8	4	0.00356939	1.70072
protein monoubiquitination	GO:0006513	29	8	0.00382548	1.09183	29	8	0.00350238	1.10601
mitotic spindle assembly checkpoint	GO:0007094	18	6	0.0043246	1.28107	16	5	0.0116246	1.23072
negative regulation of telomere maintenance via telomerase	GO:0032211	18	6	0.0043246	1.28107	18	8	8.82034e-05	1.58294
cellular response to mechanical stimulus	GO:0071260	49	11	0.00436491	0.88576	49	10	0.0116601	0.804633
cell cycle	GO:0007049	169	27	0.00441889	0.545624	166	25	0.0131002	0.500756
epidermal growth factor receptor signaling pathway	GO:0007173	36	9	0.00453084	0.993391	38	9	0.00605244	0.953507
cellular response to BMP stimulus	GO:0071773	13	5	0.00458779	1.42417	13	5	0.00431249	1.43836
positive regulation of DNA biosynthetic process	GO:2000573	13	5	0.00458779	1.42417	11	3	0.0717477	1.09459
lung development	GO:0030324	43	10	0.004948	0.92107	45	7	0.185124	0.533116
negative regulation of extrinsic apoptotic signaling pathway in absence of ligand	GO:2001240	19	6	0.00583401	1.22701	18	5	0.0195766	1.11293
positive regulation of phosphatidylinositol 3-kinase activity	GO:0043552	19	6	0.00583401	1.22701	18	4	0.0750919	0.889791
NIK/NF-kappaB signaling	GO:0038061	51	11	0.00602105	0.845755	52	10	0.0242988	0.74521
negative regulation of transcription by RNA polymerase II	GO:0000122	463	60	0.0061281	0.336303	457	57	0.0145795	0.312236
cellular response to reactive oxygen species	GO:0034614	25	7	0.00615471	1.10672	24	6	0.0182297	1.00757
positive regulation of telomerase activity	GO:0051973	25	7	0.00615471	1.10672	27	6	0.0317535	0.889791
positive regulation of ubiquitin protein ligase activity	GO:1904668	9	4	0.0062784	1.56876	8	3	0.0298997	1.41304
retrograde axonal transport	GO:0008090	9	4	0.0062784	1.56876	8	3	0.0298997	1.41304
[truncated: 10,197 more rows]

## Sheet: PCG80-99
#PCG80-99(θ=0.5)		Male				Female
[truncated: 10,312 more rows]
