# Supplementary material for: Probabilistic Critical Controllability Analysis of Protein Interaction Networks Integrating Normal Brain Ageing Gene Expression Profiles
Source: Int J Mol Sci. 2021 Sep 13;22(18):9891. doi: 10.3390/ijms22189891 (PMC8465977; doi:10.3390/ijms22189891)
Supplement: Supplementary file 1 [file ijms-22-09891-s001.zip › TableS9_.xlsx]

## Sheet: HC20-39
#HC20-39(θ=0.5)		Male				Female
Gene ontology (biological process)	Gene ontology IDs	AllGene	Critical	P-value	Enrichment(log scale)	AllGene	Critical	P-value	Enrichment(log scale)
Fc-gamma receptor signaling pathway involved in phagocytosis	GO:0038096	51	19	5.3663e-08	1.38886	50	15	2.16171e-05	1.19661
transforming growth factor beta receptor signaling pathway	GO:0007179	68	20	1.95503e-06	1.15247	66	19	3.48281e-06	1.15537
histone mRNA catabolic process	GO:0071044	7	6	4.06102e-06	2.2221	7	6	3.51267e-06	2.24644
positive regulation of transcription from RNA polymerase II promoter involved in cellular response to chemical stimulus	GO:1901522	5	5	6.82639e-06	2.37625	5	5	6.03971e-06	2.40059
positive regulation of transcription by RNA polymerase II	GO:0045944	578	84	1.8892e-05	0.447491	561	77	0.000158872	0.414671
cellular response to organic substance	GO:0071310	19	9	1.92125e-05	1.62903	18	8	8.40121e-05	1.58966
positive regulation of protein kinase B signaling	GO:0051897	93	22	2.9576e-05	0.934691	87	19	0.000227844	0.879117
thymus development	GO:0048538	29	11	2.97343e-05	1.40685	27	8	0.00204256	1.18419
positive regulation of gene expression	GO:0010628	191	35	7.18447e-05	0.679323	186	33	0.000140695	0.671347
ephrin receptor signaling pathway	GO:0048013	60	16	7.81595e-05	1.05449	59	14	0.000620455	0.962106
viral process	GO:0016032	273	45	0.000112076	0.573439	269	44	8.52039e-05	0.590065
regulation of ossification	GO:0030278	7	5	0.000122179	2.03978	7	4	0.00187461	1.84097
protein autoubiquitination	GO:0051865	51	14	0.000155145	1.08348	51	9	0.0454504	0.665985
negative regulation of protein binding	GO:0032091	51	14	0.000155145	1.08348	48	14	5.74977e-05	1.16844
regulation of dendrite morphogenesis	GO:0048814	15	7	0.000191444	1.61411	14	6	0.000863053	1.55329
positive regulation of reactive oxygen species metabolic process	GO:2000379	15	7	0.000191444	1.61411	17	8	5.06737e-05	1.64681
cellular response to hepatocyte growth factor stimulus	GO:0035729	11	6	0.000193143	1.77011	9	6	3.59212e-05	1.99512
positive regulation of transcription, DNA-templated	GO:0045893	368	56	0.000199245	0.493517	347	57	7.76996e-06	0.594313
stimulatory C-type lectin receptor signaling pathway	GO:0002223	78	18	0.000216376	0.909911	76	18	0.000111183	0.960225
negative regulation of cell population proliferation	GO:0008285	226	38	0.000262279	0.5933	220	37	0.000183446	0.617877
primary miRNA processing	GO:0031053	8	5	0.000300871	1.90624	7	3	0.0196627	1.55329
viral genome replication	GO:0019079	8	5	0.000300871	1.90624	8	5	0.000267817	1.93058
negative regulation of autophagy	GO:0010507	31	10	0.00032584	1.24485	28	7	0.0106425	1.01429
regulation of gluconeogenesis	GO:0006111	5	4	0.000342093	2.1531	6	3	0.0120392	1.70744
negative regulation of wound healing	GO:0061045	5	4	0.000342093	2.1531	4	3	0.00276743	2.1129
pharyngeal system development	GO:0060037	5	4	0.000342093	2.1531	4	3	0.00276743	2.1129
regulation of potassium ion transmembrane transporter activity	GO:1901016	5	4	0.000342093	2.1531	5	4	0.000310822	2.17744
establishment of cell polarity	GO:0030010	26	9	0.000357943	1.31538	25	9	0.000211378	1.37894
negative regulation of transforming growth factor beta receptor signaling pathway	GO:0030512	43	12	0.000385144	1.09996	43	10	0.00425835	0.941971
intracellular signal transduction	GO:0035556	246	40	0.000452647	0.559796	244	42	3.59851e-05	0.641088
positive regulation of pri-miRNA transcription by RNA polymerase II	GO:1902895	22	8	0.00052249	1.36465	22	8	0.00044227	1.38899
negative regulation of protein catabolic process	GO:0042177	22	8	0.00052249	1.36465	22	8	0.00044227	1.38899
cellular protein-containing complex localization	GO:0034629	9	5	0.000625265	1.78846	9	5	0.000557687	1.8128
nuclear mRNA surveillance	GO:0071028	9	5	0.000625265	1.78846	9	6	3.59212e-05	1.99512
T cell costimulation	GO:0031295	23	8	0.000736717	1.3202	23	8	0.000624921	1.34453
negative regulation of telomere maintenance via telomerase	GO:0032211	18	7	0.000738359	1.43179	18	7	0.000636346	1.45612
positive regulation of epithelial to mesenchymal transition involved in endocardial cushion formation	GO:1905007	3	3	0.000798494	2.37625	3	2	0.0231411	1.99512
negative regulation of high voltage-gated calcium channel activity	GO:1901842	3	3	0.000798494	2.37625	2	2	0.00820844	2.40059
asymmetric cell division	GO:0008356	3	3	0.000798494	2.37625	2	2	0.00820844	2.40059
spindle localization	GO:0051653	3	3	0.000798494	2.37625	2	2	0.00820844	2.40059
positive regulation of cyclase activity	GO:0031281	3	3	0.000798494	2.37625	3	2	0.0231411	1.99512
cellular response to UV-B	GO:0071493	3	3	0.000798494	2.37625	2	2	0.00820844	2.40059
autophagy	GO:0006914	73	16	0.000876605	0.858378	73	16	0.000670813	0.882716
positive regulation of I-kappaB kinase/NF-kappaB signaling	GO:0043123	115	22	0.000932066	0.722359	109	18	0.0108278	0.59961
positive regulation of mitochondrial membrane potential	GO:0010918	6	4	0.000950661	1.97078	6	4	0.000865428	1.99512
SMAD protein complex assembly	GO:0007183	6	4	0.000950661	1.97078	6	4	0.000865428	1.99512
Bergmann glial cell differentiation	GO:0060020	6	4	0.000950661	1.97078	6	3	0.0120392	1.70744
positive regulation of blood coagulation	GO:0030194	6	4	0.000950661	1.97078	5	3	0.00645234	1.88976
positive regulation of cell migration	GO:0030335	128	24	0.000962651	0.702272	123	19	0.0246553	0.532841
negative regulation of ubiquitin-dependent protein catabolic process	GO:2000059	14	6	0.000983468	1.52895	14	6	0.000863053	1.55329
pattern specification process	GO:0007389	14	6	0.000983468	1.52895	14	5	0.00603367	1.37097
cellular response to BMP stimulus	GO:0071773	14	6	0.000983468	1.52895	11	4	0.0131609	1.38899
regulation of transforming growth factor beta receptor signaling pathway	GO:0017015	10	5	0.00115526	1.6831	10	5	0.00103246	1.70744
Fc-epsilon receptor signaling pathway	GO:0038095	96	19	0.00121324	0.756339	93	17	0.00517419	0.7012
ubiquitin-dependent protein catabolic process	GO:0006511	203	33	0.00128137	0.55955	200	31	0.00255696	0.536256
BMP signaling pathway	GO:0030509	43	11	0.00147828	1.01294	39	10	0.00196534	1.03961
positive regulation of mitotic nuclear division	GO:0045840	15	6	0.00151148	1.45996	15	6	0.00132911	1.4843
mRNA transcription by RNA polymerase II	GO:0042789	15	6	0.00151148	1.45996	15	6	0.00132911	1.4843
autophagosome maturation	GO:0097352	15	6	0.00151148	1.45996	15	6	0.00132911	1.4843
positive regulation of microtubule polymerization	GO:0031116	20	7	0.00152484	1.32643	20	6	0.00694936	1.19661
positive regulation of protein binding	GO:0032092	44	11	0.00180916	0.989954	43	11	0.00120913	1.03728
liver development	GO:0001889	44	11	0.00180916	0.989954	43	11	0.00120913	1.03728
epidermal growth factor receptor signaling pathway	GO:0007173	38	10	0.00191112	1.04125	38	9	0.00578969	0.960225
telomere capping	GO:0016233	11	5	0.00195703	1.58779	10	4	0.00901235	1.4843
beta-catenin destruction complex disassembly	GO:1904886	11	5	0.00195703	1.58779	10	4	0.00901235	1.4843
positive regulation of chondrocyte differentiation	GO:0032332	11	5	0.00195703	1.58779	10	4	0.00901235	1.4843
regulation of gene expression	GO:0010468	76	16	0.00196524	0.818104	70	11	0.0590622	0.549986
pathway-restricted SMAD protein phosphorylation	GO:0060389	7	4	0.0020553	1.81663	6	3	0.0120392	1.70744
signal complex assembly	GO:0007172	7	4	0.0020553	1.81663	7	3	0.0196627	1.55329
polyadenylation-dependent snoRNA 3'-end processing	GO:0071051	7	4	0.0020553	1.81663	7	4	0.00187461	1.84097
cellular response to lipoteichoic acid	GO:0071223	7	4	0.0020553	1.81663	7	3	0.0196627	1.55329
hepatocyte growth factor receptor signaling pathway	GO:0048012	7	4	0.0020553	1.81663	7	5	0.000108538	2.06411
regulation of cellular response to heat	GO:1900034	65	14	0.00215706	0.840919	64	16	0.000134496	1.01429
negative regulation of peptidyl-serine phosphorylation	GO:0033137	16	6	0.00223043	1.39542	16	5	0.0113044	1.23744
positive regulation of protein export from nucleus	GO:0046827	16	6	0.00223043	1.39542	16	6	0.00196528	1.41976
cell surface receptor signaling pathway	GO:0007166	78	16	0.00232182	0.792128	76	14	0.00831144	0.70891
negative regulation of epidermal growth factor receptor signaling pathway	GO:0042059	27	8	0.00238795	1.15985	26	8	0.00155912	1.22193
cellular response to organic cyclic compound	GO:0071407	27	8	0.00238795	1.15985	24	8	0.000863895	1.30197
SMAD protein signal transduction	GO:0060395	27	8	0.00238795	1.15985	22	8	0.00044227	1.38899
V(D)J recombination	GO:0033151	4	3	0.00297234	2.08857	4	3	0.00276743	2.1129
regulation of binding	GO:0051098	4	3	0.00297234	2.08857	4	3	0.00276743	2.1129
DNA deamination	GO:0045006	4	3	0.00297234	2.08857	4	3	0.00276743	2.1129
regulation of cytokine biosynthetic process	GO:0042035	4	3	0.00297234	2.08857	3	2	0.0231411	1.99512
negative regulation of Ras protein signal transduction	GO:0046580	12	5	0.0031006	1.50078	13	4	0.0246451	1.22193
negative regulation of protein complex assembly	GO:0031333	12	5	0.0031006	1.50078	13	5	0.00418702	1.44507
protein catabolic process	GO:0030163	17	6	0.00317968	1.33479	16	4	0.0505108	1.01429
peptidyl-serine phosphorylation	GO:0018105	104	19	0.00342413	0.676297	103	19	0.00261192	0.710296
signal transduction	GO:0007165	457	61	0.00342646	0.362439	448	58	0.00484976	0.356236
protein destabilization	GO:0031648	41	10	0.00351312	0.965262	39	10	0.00196534	1.03961
cytokine-mediated signaling pathway	GO:0019221	133	23	0.00355988	0.621394	129	26	7.70879e-05	0.79887
positive regulation of stress fiber assembly	GO:0051496	35	9	0.00378242	1.01813	35	11	0.00017155	1.24313
peptidyl-threonine phosphorylation	GO:0018107	48	11	0.00378617	0.902943	49	10	0.0111438	0.811351
positive regulation of extrinsic apoptotic signaling pathway via death domain receptors	GO:1902043	8	4	0.00380974	1.6831	8	3	0.0293715	1.41976
negative regulation of protein serine/threonine kinase activity	GO:0071901	8	4	0.00380974	1.6831	8	3	0.0293715	1.41976
regulation of microtubule-based process	GO:0032886	8	4	0.00380974	1.6831	8	4	0.00348141	1.70744
protein monoubiquitination	GO:0006513	29	8	0.00390886	1.08839	29	8	0.00335733	1.11273
negative regulation of extrinsic apoptotic signaling pathway in absence of ligand	GO:2001240	18	6	0.00440034	1.27764	17	5	0.0148449	1.17681
positive regulation of protein phosphorylation	GO:0001934	88	17	0.00445788	0.732125	86	14	0.0343051	0.585296
cellular response to mechanical stimulus	GO:0071260	49	11	0.00448297	0.882323	47	9	0.0346239	0.747663
actin cytoskeleton reorganization	GO:0031532	36	9	0.00463711	0.989954	34	7	0.0301316	0.820136
phosphorylation	GO:0016310	24	7	0.00490145	1.1441	24	6	0.0176773	1.01429
positive regulation of proteasomal ubiquitin-dependent protein catabolic process	GO:0032436	57	12	0.00531368	0.818104	57	12	0.00436247	0.842442
protein ubiquitination	GO:0016567	273	39	0.00559909	0.430338	268	35	0.0291778	0.364947
wound healing	GO:0042060	37	9	0.00563478	0.962555	36	7	0.039986	0.762978
extrinsic apoptotic signaling pathway in absence of ligand	GO:0097192	19	6	0.00593449	1.22357	19	6	0.00526044	1.24791
activation of cysteine-type endopeptidase activity involved in apoptotic process	GO:0006919	44	10	0.0060319	0.894644	42	8	0.0507699	0.742358
regulation of circadian rhythm	GO:0042752	51	11	0.0061801	0.842318	51	12	0.00161875	0.953667
vascular endothelial growth factor receptor signaling pathway	GO:0048010	51	11	0.0061801	0.842318	49	11	0.00371385	0.906661
activation of MAPKK activity	GO:0000186	25	7	0.00627297	1.10328	24	6	0.0176773	1.01429
MAPK cascade	GO:0000165	165	26	0.0063546	0.5284	161	24	0.0170429	0.497236
positive regulation of fibroblast migration	GO:0010763	9	4	0.00635732	1.56532	9	4	0.00582039	1.58966
negative regulation of smoothened signaling pathway	GO:0045879	9	4	0.00635732	1.56532	10	3	0.0549191	1.19661
activin receptor signaling pathway	GO:0032924	9	4	0.00635732	1.56532	7	4	0.00187461	1.84097
regulation of epithelial to mesenchymal transition	GO:0010717	9	4	0.00635732	1.56532	9	3	0.0411471	1.30197
cytoplasmic sequestering of transcription factor	GO:0042994	9	4	0.00635732	1.56532	9	4	0.00582039	1.58966
regulation of signal transduction by p53 class mediator	GO:1901796	94	17	0.00645062	0.666167	92	20	0.000167742	0.87453
cellular response to platelet-derived growth factor stimulus	GO:0036120	14	5	0.00669865	1.34663	13	4	0.0246451	1.22193
negative regulation of neuron death	GO:1901215	38	9	0.0067904	0.935887	37	8	0.0158519	0.86911
ubiquitin-dependent SMAD protein catabolic process	GO:0030579	5	3	0.00691771	1.86542	5	3	0.00645234	1.88976
regulation of protein kinase B signaling	GO:0051896	5	3	0.00691771	1.86542	4	2	0.0435148	1.70744
secondary palate development	GO:0062009	5	3	0.00691771	1.86542	5	2	0.0682231	1.4843
regulation of toll-like receptor signaling pathway	GO:0034121	5	3	0.00691771	1.86542	4	2	0.0435148	1.70744
embryonic foregut morphogenesis	GO:0048617	5	3	0.00691771	1.86542	4	2	0.0435148	1.70744
peripheral nervous system myelin maintenance	GO:0032287	5	3	0.00691771	1.86542	5	3	0.00645234	1.88976
trachea formation	GO:0060440	5	3	0.00691771	1.86542	5	1	0.378332	0.791148
positive regulation of xenophagy	GO:1904417	5	3	0.00691771	1.86542	5	1	0.378332	0.791148
negative regulation of smoothened signaling pathway involved in dorsal/ventral neural tube patterning	GO:1901621	5	3	0.00691771	1.86542	5	3	0.00645234	1.88976
tail-anchored membrane protein insertion into ER membrane	GO:0071816	5	3	0.00691771	1.86542	5	3	0.00645234	1.88976
endothelial cell activation	GO:0042118	5	3	0.00691771	1.86542	6	3	0.0120392	1.70744
negative regulation of DNA-binding transcription factor activity	GO:0043433	45	10	0.00712731	0.872171	44	9	0.0154585	0.813621
response to ethanol	GO:0045471	52	11	0.00719908	0.8229	51	9	0.0454504	0.665985
NIK/NF-kappaB signaling	GO:0038061	52	11	0.00719908	0.8229	51	11	0.00514139	0.866656
regulation of DNA-binding transcription factor activity	GO:0051090	20	6	0.00782434	1.17228	20	5	0.0296632	1.01429
somitogenesis	GO:0001756	20	6	0.00782434	1.17228	18	6	0.0038928	1.30197
cellular response to gamma radiation	GO:0071480	20	6	0.00782434	1.17228	20	8	0.000205234	1.4843
ventricular septum development	GO:0003281	20	6	0.00782434	1.17228	17	4	0.061485	0.953667
positive regulation of protein import into nucleus	GO:0042307	26	7	0.00791113	1.06406	26	7	0.0069303	1.0884
positive regulation of nitric oxide biosynthetic process	GO:0045429	26	7	0.00791113	1.06406	24	4	0.269434	0.608827
negative regulation of hydrogen peroxide biosynthetic process	GO:0010730	2	2	0.00861852	2.37625	2	2	0.00820844	2.40059
recognition of apoptotic cell	GO:0043654	2	2	0.00861852	2.37625	2	2	0.00820844	2.40059
cardiac neural crest cell development involved in heart development	GO:0061308	2	2	0.00861852	2.37625	2	1	0.173121	1.70744
dendrite arborization	GO:0140059	2	2	0.00861852	2.37625	3	2	0.0231411	1.99512
protein localization to pericentriolar material	GO:1905793	2	2	0.00861852	2.37625	2	2	0.00820844	2.40059
dendritic cell migration	GO:0036336	2	2	0.00861852	2.37625	2	2	0.00820844	2.40059
terminal web assembly	GO:1902896	2	2	0.00861852	2.37625	1	1	0.0906648	2.40059
intestinal D-glucose absorption	GO:0001951	2	2	0.00861852	2.37625	1	1	0.0906648	2.40059
atrial septum primum morphogenesis	GO:0003289	2	2	0.00861852	2.37625	1	1	0.0906648	2.40059
bronchus morphogenesis	GO:0060434	2	2	0.00861852	2.37625	2	1	0.173121	1.70744
positive regulation of macropinocytosis	GO:1905303	2	2	0.00861852	2.37625	2	2	0.00820844	2.40059
negative regulation of long-chain fatty acid import across plasma membrane	GO:0010748	2	2	0.00861852	2.37625	2	2	0.00820844	2.40059
positive regulation of transforming growth factor beta3 production	GO:0032916	2	2	0.00861852	2.37625	2	2	0.00820844	2.40059
negative regulation of interleukin-2 secretion	GO:1900041	2	2	0.00861852	2.37625	2	2	0.00820844	2.40059
suppression by virus of host apoptotic process	GO:0019050	2	2	0.00861852	2.37625	2	2	0.00820844	2.40059
positive regulation of L-glutamate import across plasma membrane	GO:0002038	2	2	0.00861852	2.37625	2	2	0.00820844	2.40059
eye photoreceptor cell differentiation	GO:0001754	2	2	0.00861852	2.37625	2	2	0.00820844	2.40059
immune system development	GO:0002520	2	2	0.00861852	2.37625	1	1	0.0906648	2.40059
regulation of cardiac muscle cell action potential	GO:0098901	2	2	0.00861852	2.37625	2	1	0.173121	1.70744
positive regulation of caveolin-mediated endocytosis	GO:2001288	2	2	0.00861852	2.37625	2	2	0.00820844	2.40059
positive regulation of I-kappaB phosphorylation	GO:1903721	2	2	0.00861852	2.37625	1	1	0.0906648	2.40059
4-hydroxyproline catabolic process	GO:0019470	2	2	0.00861852	2.37625	2	2	0.00820844	2.40059
negative regulation of protein targeting to mitochondrion	GO:1903215	2	2	0.00861852	2.37625	2	2	0.00820844	2.40059
regulation of hormone metabolic process	GO:0032350	2	2	0.00861852	2.37625	1	1	0.0906648	2.40059
brain segmentation	GO:0035284	2	2	0.00861852	2.37625	2	2	0.00820844	2.40059
negative regulation of hydrogen peroxide-mediated programmed cell death	GO:1901299	2	2	0.00861852	2.37625	2	1	0.173121	1.70744
glycerol metabolic process	GO:0006071	2	2	0.00861852	2.37625	2	1	0.173121	1.70744
positive regulation of protein K48-linked ubiquitination	GO:1902524	2	2	0.00861852	2.37625	2	2	0.00820844	2.40059
osteoblast fate commitment	GO:0002051	2	2	0.00861852	2.37625	2	2	0.00820844	2.40059
positive regulation of translation in response to endoplasmic reticulum stress	GO:0036493	2	2	0.00861852	2.37625	2	1	0.173121	1.70744
endocardial cushion fusion	GO:0003274	2	2	0.00861852	2.37625	2	1	0.173121	1.70744
paraxial mesoderm morphogenesis	GO:0048340	2	2	0.00861852	2.37625	2	2	0.00820844	2.40059
regulation of toll-like receptor 4 signaling pathway	GO:0034143	2	2	0.00861852	2.37625	2	2	0.00820844	2.40059
virion attachment to host cell	GO:0019062	2	2	0.00861852	2.37625	2	2	0.00820844	2.40059
positive regulation of metanephric mesenchymal cell migration by platelet-derived growth factor receptor-beta signaling pathway	GO:0035793	2	2	0.00861852	2.37625	2	2	0.00820844	2.40059
autophagosome assembly	GO:0000045	33	8	0.00907761	0.959183	33	8	0.0078607	0.98352
cellular response to transforming growth factor beta stimulus	GO:0071560	33	8	0.00907761	0.959183	32	8	0.00645513	1.01429
negative regulation of epidermal growth factor-activated receptor activity	GO:0007175	10	4	0.00982535	1.45996	10	4	0.00901235	1.4843
positive regulation of Rho protein signal transduction	GO:0035025	10	4	0.00982535	1.45996	8	2	0.159511	1.01429
regulation of double-strand break repair via homologous recombination	GO:0010569	10	4	0.00982535	1.45996	10	4	0.00901235	1.4843
nuclear-transcribed mRNA catabolic process	GO:0000956	10	4	0.00982535	1.45996	10	4	0.00901235	1.4843
cellular response to dopamine	GO:1903351	10	4	0.00982535	1.45996	10	3	0.0549191	1.19661
embryonic pattern specification	GO:0009880	10	4	0.00982535	1.45996	9	4	0.00582039	1.58966
positive regulation of release of sequestered calcium ion into cytosol	GO:0051281	10	4	0.00982535	1.45996	10	4	0.00901235	1.4843
rRNA catabolic process	GO:0016075	10	4	0.00982535	1.45996	10	5	0.00103246	1.70744
social behavior	GO:0035176	27	7	0.00984424	1.02632	27	9	0.000410963	1.30197
stress-activated MAPK cascade	GO:0051403	27	7	0.00984424	1.02632	27	7	0.00864101	1.05066
positive regulation of pathway-restricted SMAD protein phosphorylation	GO:0010862	21	6	0.0101115	1.12349	18	6	0.0038928	1.30197
cellular response to vascular endothelial growth factor stimulus	GO:0035924	21	6	0.0101115	1.12349	21	7	0.00182668	1.30197
semaphorin-plexin signaling pathway	GO:0071526	21	6	0.0101115	1.12349	21	5	0.0361209	0.965502
ureteric bud development	GO:0001657	21	6	0.0101115	1.12349	20	6	0.00694936	1.19661
positive regulation of cell population proliferation	GO:0008284	229	33	0.010424	0.439034	222	32	0.0084209	0.463645
Wnt signaling pathway	GO:0016055	108	18	0.0119487	0.584489	104	16	0.0363421	0.528784
establishment of protein localization	GO:0045184	28	7	0.0121003	0.989954	27	5	0.0918404	0.714187
positive regulation of cell adhesion	GO:0045785	28	7	0.0121003	0.989954	25	6	0.0215278	0.97347
protein homotrimerization	GO:0070207	16	5	0.0125021	1.2131	15	3	0.149095	0.791148
positive regulation of proteolysis	GO:0045862	16	5	0.0125021	1.2131	14	5	0.00603367	1.37097
ERBB2 signaling pathway	GO:0038128	22	6	0.0128362	1.07697	22	6	0.0114456	1.1013
T cell activation	GO:0042110	22	6	0.0128362	1.07697	21	5	0.0361209	0.965502
positive regulation of histone phosphorylation	GO:0033129	6	3	0.0128848	1.6831	6	2	0.096315	1.30197
positive regulation of calcium ion import	GO:0090280	6	3	0.0128848	1.6831	6	2	0.096315	1.30197
RNA phosphodiester bond hydrolysis, exonucleolytic	GO:0090503	6	3	0.0128848	1.6831	5	2	0.0682231	1.4843
adiponectin-activated signaling pathway	GO:0033211	6	3	0.0128848	1.6831	6	3	0.0120392	1.70744
DNA damage induced protein phosphorylation	GO:0006975	6	3	0.0128848	1.6831	6	2	0.096315	1.30197
replicative senescence	GO:0090399	6	3	0.0128848	1.6831	5	2	0.0682231	1.4843
positive regulation of protein localization to centrosome	GO:1904781	6	3	0.0128848	1.6831	6	3	0.0120392	1.70744
response to cholesterol	GO:0070723	6	3	0.0128848	1.6831	6	2	0.096315	1.30197
establishment of centrosome localization	GO:0051660	6	3	0.0128848	1.6831	6	3	0.0120392	1.70744
mitochondrial calcium ion homeostasis	GO:0051560	6	3	0.0128848	1.6831	5	3	0.00645234	1.88976
protein import into peroxisome membrane	GO:0045046	6	3	0.0128848	1.6831	6	3	0.0120392	1.70744
uterus development	GO:0060065	6	3	0.0128848	1.6831	5	1	0.378332	0.791148
protein stabilization	GO:0050821	131	21	0.0137672	0.545574	126	22	0.00247982	0.655347
ERAD pathway	GO:0036503	11	4	0.0143215	1.36465	11	4	0.0131609	1.38899
2-oxoglutarate metabolic process	GO:0006103	11	4	0.0143215	1.36465	10	3	0.0549191	1.19661
gastrulation with mouth forming second	GO:0001702	11	4	0.0143215	1.36465	12	4	0.0183503	1.30197
positive regulation of nitric-oxide synthase activity	GO:0051000	11	4	0.0143215	1.36465	10	2	0.227931	0.791148
myeloid dendritic cell differentiation	GO:0043011	11	4	0.0143215	1.36465	11	3	0.0705784	1.1013
cellular response to lipopolysaccharide	GO:0071222	76	14	0.0145334	0.684573	78	15	0.00441837	0.751928
cell chemotaxis	GO:0060326	29	7	0.0147067	0.954863	28	7	0.0106425	1.01429
cellular response to epidermal growth factor stimulus	GO:0071364	36	8	0.0154514	0.872171	34	7	0.0301316	0.820136
response to hydrogen peroxide	GO:0042542	36	8	0.0154514	0.872171	36	7	0.039986	0.762978
anatomical structure morphogenesis	GO:0009653	36	8	0.0154514	0.872171	33	5	0.217719	0.513517
memory	GO:0007613	36	8	0.0154514	0.872171	37	8	0.0158519	0.86911
negative regulation of transcription by RNA polymerase II	GO:0000122	460	58	0.0157464	0.305465	450	61	0.00119087	0.402213
protein localization to nucleus	GO:0034504	23	6	0.0160366	1.03251	23	6	0.0143271	1.05685
positive regulation of epithelial to mesenchymal transition	GO:0010718	23	6	0.0160366	1.03251	23	5	0.0514481	0.87453
response to progesterone	GO:0032570	17	5	0.0163865	1.15247	20	5	0.0296632	1.01429
positive regulation of transforming growth factor beta receptor signaling pathway	GO:0030511	17	5	0.0163865	1.15247	17	5	0.0148449	1.17681
endocytosis	GO:0006897	92	16	0.0166347	0.627049	93	17	0.00517419	0.7012
positive regulation of autophagy	GO:0010508	30	7	0.0176897	0.920961	28	7	0.0106425	1.01429
positive regulation of telomere maintenance via telomerase	GO:0032212	30	7	0.0176897	0.920961	29	7	0.0129605	0.979201
response to estradiol	GO:0032355	57	11	0.0181638	0.731093	55	10	0.0295565	0.695838
negative regulation of extrinsic apoptotic signaling pathway via death domain receptors	GO:1902042	24	6	0.0197483	0.989954	21	5	0.0361209	0.965502
regulation of innate immune response	GO:0045088	12	4	0.019932	1.27764	12	3	0.0879878	1.01429
negative regulation of peptidyl-threonine phosphorylation	GO:0010801	12	4	0.019932	1.27764	12	4	0.0183503	1.30197
positive regulation of DNA biosynthetic process	GO:2000573	12	4	0.019932	1.27764	11	4	0.0131609	1.38899
negative regulation of neuron apoptotic process	GO:0043524	82	14	0.0209579	0.608587	80	15	0.00540196	0.72661
response to testosterone	GO:0033574	18	5	0.0209966	1.09531	20	7	0.0013196	1.35076
positive regulation of phosphatidylinositol 3-kinase activity	GO:0043552	18	5	0.0209966	1.09531	19	5	0.0239847	1.06559
mitotic spindle assembly checkpoint	GO:0007094	18	5	0.0209966	1.09531	17	5	0.0148449	1.17681
T cell receptor signaling pathway	GO:0050852	113	18	0.0209998	0.539232	109	17	0.0267047	0.542452
positive regulation of chemotaxis	GO:0050921	7	3	0.0210068	1.52895	6	2	0.096315	1.30197
lipoprotein transport	GO:0042953	7	3	0.0210068	1.52895	7	3	0.0196627	1.55329
postsynapse to nucleus signaling pathway	GO:0099527	7	3	0.0210068	1.52895	7	3	0.0196627	1.55329
growth hormone receptor signaling pathway	GO:0060396	7	3	0.0210068	1.52895	7	3	0.0196627	1.55329
negative regulation of TORC1 signaling	GO:1904262	7	3	0.0210068	1.52895	6	3	0.0120392	1.70744
regulation of synaptic transmission, GABAergic	GO:0032228	7	3	0.0210068	1.52895	7	3	0.0196627	1.55329
atrioventricular valve morphogenesis	GO:0003181	7	3	0.0210068	1.52895	7	2	0.126976	1.14782
positive regulation of endoplasmic reticulum stress-induced intrinsic apoptotic signaling pathway	GO:1902237	7	3	0.0210068	1.52895	7	2	0.126976	1.14782
telomeric D-loop disassembly	GO:0061820	7	3	0.0210068	1.52895	6	3	0.0120392	1.70744
regulation of lamellipodium assembly	GO:0010591	7	3	0.0210068	1.52895	7	3	0.0196627	1.55329
negative regulation of cell motility	GO:2000146	7	3	0.0210068	1.52895	6	2	0.096315	1.30197
positive regulation of ER-associated ubiquitin-dependent protein catabolic process	GO:1903071	7	3	0.0210068	1.52895	7	3	0.0196627	1.55329
microvillus assembly	GO:0030033	7	3	0.0210068	1.52895	7	2	0.126976	1.14782
positive regulation of chromatin binding	GO:0035563	7	3	0.0210068	1.52895	8	3	0.0293715	1.41976
telomere maintenance	GO:0000723	31	7	0.0210741	0.888171	30	6	0.0491574	0.791148
protein polyubiquitination	GO:0000209	190	27	0.0223902	0.425061	191	24	0.095774	0.326367
TRIF-dependent toll-like receptor signaling pathway	GO:0035666	25	6	0.0240037	0.949132	25	6	0.0215278	0.97347
cellular response to reactive oxygen species	GO:0034614	25	6	0.0240037	0.949132	24	5	0.0603351	0.83197
protein K48-linked ubiquitination	GO:0070936	51	10	0.0240373	0.747008	50	7	0.214329	0.434473
negative regulation of endoplasmic reticulum stress-induced eIF2 alpha phosphorylation	GO:1903912	3	2	0.0242586	1.97078	3	1	0.248111	1.30197
cellular response to alkaloid	GO:0071312	3	2	0.0242586	1.97078	3	2	0.0231411	1.99512
telomere assembly	GO:0032202	3	2	0.0242586	1.97078	3	2	0.0231411	1.99512
postsynaptic density protein 95 clustering	GO:0097119	3	2	0.0242586	1.97078	3	2	0.0231411	1.99512
positive regulation of deacetylase activity	GO:0090045	3	2	0.0242586	1.97078	3	2	0.0231411	1.99512
negative regulation of sodium ion transmembrane transport	GO:1902306	3	2	0.0242586	1.97078	3	2	0.0231411	1.99512
cellular process regulating host cell cycle in response to virus	GO:0060154	3	2	0.0242586	1.97078	3	2	0.0231411	1.99512
positive regulation of transcription from RNA polymerase II promoter involved in unfolded protein response	GO:0006990	3	2	0.0242586	1.97078	3	2	0.0231411	1.99512
epithelial cell proliferation involved in mammary gland duct elongation	GO:0060750	3	2	0.0242586	1.97078	2	1	0.173121	1.70744
ERBB signaling pathway	GO:0038127	3	2	0.0242586	1.97078	3	1	0.248111	1.30197
stress-induced premature senescence	GO:0090400	3	2	0.0242586	1.97078	3	3	0.000742104	2.40059
positive regulation of metallopeptidase activity	GO:1905050	3	2	0.0242586	1.97078	3	1	0.248111	1.30197
regulation of immunoglobulin secretion	GO:0051023	3	2	0.0242586	1.97078	1	0	1	#NUM!
multicellular organismal homeostasis	GO:0048871	3	2	0.0242586	1.97078	2	2	0.00820844	2.40059
response to intra-S DNA damage checkpoint signaling	GO:0072429	3	2	0.0242586	1.97078	3	2	0.0231411	1.99512
otic vesicle development	GO:0071599	3	2	0.0242586	1.97078	1	0	1	#NUM!
double-strand break repair via classical nonhomologous end joining	GO:0097680	3	2	0.0242586	1.97078	3	2	0.0231411	1.99512
glyoxylate metabolic process	GO:0046487	3	2	0.0242586	1.97078	4	2	0.0435148	1.70744
negative regulation of ERBB signaling pathway	GO:1901185	3	2	0.0242586	1.97078	3	2	0.0231411	1.99512
response to cobalamin	GO:0033590	3	2	0.0242586	1.97078	2	1	0.173121	1.70744
response to epidermal growth factor	GO:0070849	3	2	0.0242586	1.97078	3	1	0.248111	1.30197
regulation of extracellular matrix organization	GO:1903053	3	2	0.0242586	1.97078	3	2	0.0231411	1.99512
gephyrin clustering involved in postsynaptic density assembly	GO:0097116	3	2	0.0242586	1.97078	3	2	0.0231411	1.99512
lung growth	GO:0060437	3	2	0.0242586	1.97078	3	2	0.0231411	1.99512
activated T cell proliferation	GO:0050798	3	2	0.0242586	1.97078	3	2	0.0231411	1.99512
positive regulation of NK T cell differentiation	GO:0051138	3	2	0.0242586	1.97078	3	1	0.248111	1.30197
regulation of transforming growth factor beta2 production	GO:0032909	3	2	0.0242586	1.97078	3	2	0.0231411	1.99512
activation of cysteine-type endopeptidase activity involved in apoptotic signaling pathway	GO:0097296	3	2	0.0242586	1.97078	3	2	0.0231411	1.99512
muscle cell development	GO:0055001	3	2	0.0242586	1.97078	3	2	0.0231411	1.99512
neuropilin signaling pathway	GO:0038189	3	2	0.0242586	1.97078	3	3	0.000742104	2.40059
chloride ion homeostasis	GO:0055064	3	2	0.0242586	1.97078	2	1	0.173121	1.70744
positive regulation of aggrephagy	GO:1905337	3	2	0.0242586	1.97078	3	2	0.0231411	1.99512
negative regulation of autophagosome maturation	GO:1901097	3	2	0.0242586	1.97078	3	2	0.0231411	1.99512
myoblast proliferation	GO:0051450	3	2	0.0242586	1.97078	3	2	0.0231411	1.99512
response to manganese ion	GO:0010042	3	2	0.0242586	1.97078	5	4	0.000310822	2.17744
negative regulation of cysteine-type endopeptidase activity involved in apoptotic process	GO:0043154	39	8	0.0245646	0.792128	41	9	0.00974507	0.884239
RNA metabolic process	GO:0016070	39	8	0.0245646	0.792128	39	8	0.0215282	0.816466
cytoplasmic translation	GO:0002181	32	7	0.0248834	0.856423	32	7	0.0220583	0.880761
learning	GO:0007612	32	7	0.0248834	0.856423	32	7	0.0220583	0.880761
cellular response to UV	GO:0034644	32	7	0.0248834	0.856423	31	7	0.0186451	0.912509
regulation of cell shape	GO:0008360	90	15	0.0257393	0.584489	87	12	0.130528	0.419585
transmembrane transport	GO:0055085	90	15	0.0257393	0.584489	89	13	0.0902585	0.476899
Golgi organization	GO:0007030	61	11	0.0258156	0.66327	60	11	0.0208416	0.704137
regulation of transcription, DNA-templated	GO:0006355	278	37	0.0261606	0.359545	269	38	0.00638792	0.443461
cellular response to interleukin-4	GO:0071353	19	5	0.0263759	1.04125	18	4	0.0736072	0.896509
execution phase of apoptosis	GO:0097194	13	4	0.0267207	1.19759	13	3	0.106991	0.934249
embryonic cranial skeleton morphogenesis	GO:0048701	13	4	0.0267207	1.19759	13	3	0.106991	0.934249
central nervous system development	GO:0007417	53	10	0.0278372	0.708542	50	8	0.129856	0.568005
protein K11-linked ubiquitination	GO:0070979	26	6	0.0288315	0.909911	26	5	0.0805441	0.751928
positive regulation of substrate adhesion-dependent cell spreading	GO:1900026	26	6	0.0288315	0.909911	25	7	0.00548422	1.12762
extrinsic apoptotic signaling pathway	GO:0097191	26	6	0.0288315	0.909911	25	6	0.0215278	0.97347
cartilage development	GO:0051216	26	6	0.0288315	0.909911	26	3	0.50773	0.241102
protein import into nucleus	GO:0006606	54	10	0.0301829	0.68985	52	9	0.0491323	0.646567
cell cycle	GO:0007049	168	24	0.0306371	0.430338	165	25	0.00891741	0.513517
cartilage condensation	GO:0001502	8	3	0.0313251	1.39542	6	2	0.096315	1.30197
cellular response to brain-derived neurotrophic factor stimulus	GO:1990416	8	3	0.0313251	1.39542	8	2	0.159511	1.01429
DNA-templated transcription, termination	GO:0006353	8	3	0.0313251	1.39542	8	3	0.0293715	1.41976
branching involved in mammary gland duct morphogenesis	GO:0060444	8	3	0.0313251	1.39542	7	3	0.0196627	1.55329
positive regulation of SMAD protein signal transduction	GO:0060391	8	3	0.0313251	1.39542	8	3	0.0293715	1.41976
regulation of telomere maintenance	GO:0032204	8	3	0.0313251	1.39542	9	3	0.0411471	1.30197
hyaluronan metabolic process	GO:0030212	8	3	0.0313251	1.39542	7	2	0.126976	1.14782
signal transduction in response to DNA damage	GO:0042770	8	3	0.0313251	1.39542	8	3	0.0293715	1.41976
regulation of membrane depolarization	GO:0003254	8	3	0.0313251	1.39542	8	3	0.0293715	1.41976
carbohydrate transport	GO:0008643	8	3	0.0313251	1.39542	9	3	0.0411471	1.30197
Arp2/3 complex-mediated actin nucleation	GO:0034314	8	3	0.0313251	1.39542	7	2	0.126976	1.14782
positive regulation of lipid biosynthetic process	GO:0046889	8	3	0.0313251	1.39542	8	3	0.0293715	1.41976
negative regulation of sodium ion transmembrane transporter activity	GO:2000650	8	3	0.0313251	1.39542	7	3	0.0196627	1.55329
respiratory electron transport chain	GO:0022904	8	3	0.0313251	1.39542	8	2	0.159511	1.01429
negative regulation of interferon-beta production	GO:0032688	8	3	0.0313251	1.39542	8	3	0.0293715	1.41976
PERK-mediated unfolded protein response	GO:0036499	8	3	0.0313251	1.39542	8	3	0.0293715	1.41976
epithelial cell proliferation	GO:0050673	8	3	0.0313251	1.39542	8	3	0.0293715	1.41976
entry of bacterium into host cell	GO:0035635	8	3	0.0313251	1.39542	8	2	0.159511	1.01429
positive regulation of RNA polymerase II transcriptional preinitiation complex assembly	GO:0045899	8	3	0.0313251	1.39542	7	2	0.126976	1.14782
U4 snRNA 3'-end processing	GO:0034475	8	3	0.0313251	1.39542	8	4	0.00348141	1.70744
negative regulation of transcription, DNA-templated	GO:0045892	328	42	0.0316164	0.320905	327	46	0.00215892	0.439268
positive regulation of protein insertion into mitochondrial membrane involved in apoptotic signaling pathway	GO:1900740	20	5	0.0325597	0.989954	20	6	0.00694936	1.19661
positive regulation of axonogenesis	GO:0050772	20	5	0.0325597	0.989954	19	5	0.0239847	1.06559
positive regulation of focal adhesion assembly	GO:0051894	20	5	0.0325597	0.989954	19	6	0.00526044	1.24791
receptor signaling pathway via JAK-STAT	GO:0007259	20	5	0.0325597	0.989954	20	6	0.00694936	1.19661
positive regulation of protein targeting to membrane	GO:0090314	20	5	0.0325597	0.989954	19	6	0.00526044	1.24791
cellular response to ionizing radiation	GO:0071479	20	5	0.0325597	0.989954	20	4	0.101134	0.791148
positive regulation of glucose import	GO:0046326	20	5	0.0325597	0.989954	20	5	0.0296632	1.01429
collagen fibril organization	GO:0030199	20	5	0.0325597	0.989954	19	4	0.0868398	0.842442
extrinsic apoptotic signaling pathway via death domain receptors	GO:0008625	20	5	0.0325597	0.989954	20	5	0.0296632	1.01429
peptidyl-tyrosine autophosphorylation	GO:0038083	20	5	0.0325597	0.989954	21	4	0.116431	0.742358
platelet activation	GO:0030168	55	10	0.0328339	0.6715	53	8	0.143161	0.509736
circadian regulation of gene expression	GO:0032922	45	9	0.0328644	0.766811	45	10	0.00600869	0.896509
positive regulation of smooth muscle cell proliferation	GO:0048661	34	7	0.0338595	0.795798	30	5	0.187635	0.608827
response to estrogen	GO:0043627	34	7	0.0338595	0.795798	31	4	0.522305	0.352893
proteasomal protein catabolic process	GO:0010498	27	6	0.0342564	0.872171	26	6	0.0259071	0.934249
response to cytokine	GO:0034097	27	6	0.0342564	0.872171	27	6	0.0308402	0.896509
cellular response to amino acid starvation	GO:0034198	27	6	0.0342564	0.872171	27	5	0.0918404	0.714187
positive regulation of blood vessel endothelial cell migration	GO:0043536	27	6	0.0342564	0.872171	26	4	0.289566	0.528784
inflammatory response	GO:0006954	135	20	0.0346483	0.466706	126	17	0.0849415	0.397518
negative regulation of protein kinase activity	GO:0006469	46	9	0.0346947	0.744832	45	10	0.00600869	0.896509
interleukin-6-mediated signaling pathway	GO:0070102	14	4	0.0347295	1.12349	14	4	0.0320897	1.14782
regulation of protein ubiquitination	GO:0031396	14	4	0.0347295	1.12349	14	4	0.0320897	1.14782
negative regulation of endothelial cell proliferation	GO:0001937	14	4	0.0347295	1.12349	14	4	0.0320897	1.14782
positive regulation of dendrite extension	GO:1903861	14	4	0.0347295	1.12349	13	4	0.0246451	1.22193
protein-containing complex assembly	GO:0065003	86	14	0.036891	0.560959	82	9	0.558855	0.191092
positive regulation of DNA-binding transcription factor activity	GO:0051091	71	12	0.0371475	0.598475	67	12	0.0177568	0.6808
protein phosphorylation	GO:0006468	259	34	0.037605	0.345781	259	35	0.0149301	0.399106
protein deubiquitination	GO:0016579	181	25	0.038119	0.396627	176	24	0.0445322	0.408156
protein K63-linked ubiquitination	GO:0070534	35	7	0.0390624	0.766811	33	7	0.0258807	0.849989
insulin receptor signaling pathway	GO:0008286	57	10	0.039075	0.635782	59	12	0.0094252	0.807956
tumor necrosis factor-mediated signaling pathway	GO:0033209	72	12	0.0394944	0.584489	68	12	0.0298509	0.665985
negative regulation of BMP signaling pathway	GO:0030514	21	5	0.0395748	0.941164	21	5	0.0361209	0.965502
negative regulation of proteasomal ubiquitin-dependent protein catabolic process	GO:0032435	21	5	0.0395748	0.941164	20	5	0.0296632	1.01429
ovarian follicle development	GO:0001541	21	5	0.0395748	0.941164	20	4	0.101134	0.791148
cellular response to amyloid-beta	GO:1904646	21	5	0.0395748	0.941164	22	5	0.0433783	0.918982
negative regulation of I-kappaB kinase/NF-kappaB signaling	GO:0043124	28	6	0.040299	0.835803	26	4	0.289566	0.528784
canonical Wnt signaling pathway	GO:0060070	28	6	0.040299	0.835803	27	6	0.0308402	0.896509
regulation of cell growth	GO:0001558	49	9	0.0426052	0.681653	47	8	0.0696712	0.62988
regulation of cell migration	GO:0030334	49	9	0.0426052	0.681653	47	9	0.0346239	0.747663
nuclear export	GO:0051168	9	3	0.043809	1.27764	9	3	0.0411471	1.30197
vasculature development	GO:0001944	9	3	0.043809	1.27764	9	2	0.193329	0.896509
endoplasmic reticulum calcium ion homeostasis	GO:0032469	9	3	0.043809	1.27764	9	3	0.0411471	1.30197
positive regulation of smooth muscle cell migration	GO:0014911	9	3	0.043809	1.27764	8	4	0.00348141	1.70744
regulation of myelination	GO:0031641	9	3	0.043809	1.27764	9	3	0.0411471	1.30197
response to exogenous dsRNA	GO:0043330	9	3	0.043809	1.27764	9	2	0.193329	0.896509
negative regulation of transcription by competitive promoter binding	GO:0010944	9	3	0.043809	1.27764	8	3	0.0293715	1.41976
negative regulation of ubiquitin-protein transferase activity	GO:0051444	9	3	0.043809	1.27764	9	3	0.0411471	1.30197
regulation of mitochondrial membrane permeability	GO:0046902	9	3	0.043809	1.27764	9	3	0.0411471	1.30197
positive regulation of cartilage development	GO:0061036	9	3	0.043809	1.27764	8	3	0.0293715	1.41976
anoikis	GO:0043276	9	3	0.043809	1.27764	9	4	0.00582039	1.58966
regulation of I-kappaB kinase/NF-kappaB signaling	GO:0043122	9	3	0.043809	1.27764	9	4	0.00582039	1.58966
negative regulation of endocytosis	GO:0045806	9	3	0.043809	1.27764	9	2	0.193329	0.896509
response to steroid hormone	GO:0048545	9	3	0.043809	1.27764	9	2	0.193329	0.896509
nuclear-transcribed mRNA catabolic process, exonucleolytic, 3'-5'	GO:0034427	9	3	0.043809	1.27764	9	4	0.00582039	1.58966
ER-associated misfolded protein catabolic process	GO:0071712	9	3	0.043809	1.27764	9	3	0.0411471	1.30197
regulation of filopodium assembly	GO:0051489	9	3	0.043809	1.27764	7	2	0.126976	1.14782
germ cell development	GO:0007281	15	4	0.0439794	1.05449	15	4	0.0407092	1.07883
antigen processing and presentation	GO:0019882	15	4	0.0439794	1.05449	15	3	0.149095	0.791148
chondrocyte differentiation	GO:0002062	15	4	0.0439794	1.05449	12	3	0.0879878	1.01429
negative regulation of cell differentiation	GO:0045596	15	4	0.0439794	1.05449	13	4	0.0246451	1.22193
telomere maintenance via telomerase	GO:0007004	15	4	0.0439794	1.05449	15	5	0.00838595	1.30197
phagocytosis, engulfment	GO:0006911	15	4	0.0439794	1.05449	13	3	0.106991	0.934249
establishment of protein localization to plasma membrane	GO:0061951	4	2	0.0455448	1.6831	4	2	0.0435148	1.70744
somite development	GO:0061053	4	2	0.0455448	1.6831	4	1	0.31631	1.01429
positive regulation of protein localization to membrane	GO:1905477	4	2	0.0455448	1.6831	4	2	0.0435148	1.70744
embryonic cleavage	GO:0040016	4	2	0.0455448	1.6831	4	2	0.0435148	1.70744
radial glia guided migration of Purkinje cell	GO:0021942	4	2	0.0455448	1.6831	4	2	0.0435148	1.70744
interferon-gamma secretion	GO:0072643	4	2	0.0455448	1.6831	3	1	0.248111	1.30197
ear development	GO:0043583	4	2	0.0455448	1.6831	3	1	0.248111	1.30197
parkin-mediated stimulation of mitophagy in response to mitochondrial depolarization	GO:0061734	4	2	0.0455448	1.6831	4	2	0.0435148	1.70744
protection from non-homologous end joining at telomere	GO:0031848	4	2	0.0455448	1.6831	4	2	0.0435148	1.70744
cellular response to nicotine	GO:0071316	4	2	0.0455448	1.6831	4	2	0.0435148	1.70744
atrioventricular valve formation	GO:0003190	4	2	0.0455448	1.6831	3	1	0.248111	1.30197
mitotic centrosome separation	GO:0007100	4	2	0.0455448	1.6831	4	2	0.0435148	1.70744
platelet-derived growth factor receptor-beta signaling pathway	GO:0035791	4	2	0.0455448	1.6831	4	2	0.0435148	1.70744
negative regulation of clathrin-dependent endocytosis	GO:1900186	4	2	0.0455448	1.6831	4	2	0.0435148	1.70744
meiotic telomere clustering	GO:0045141	4	2	0.0455448	1.6831	4	2	0.0435148	1.70744
protein localization to paranode region of axon	GO:0002175	4	2	0.0455448	1.6831	4	1	0.31631	1.01429
exosomal secretion	GO:1990182	4	2	0.0455448	1.6831	4	2	0.0435148	1.70744
anatomical structure formation involved in morphogenesis	GO:0048646	4	2	0.0455448	1.6831	3	1	0.248111	1.30197
DNA ligation	GO:0006266	4	2	0.0455448	1.6831	4	2	0.0435148	1.70744
regulation of Golgi inheritance	GO:0090170	4	2	0.0455448	1.6831	4	1	0.31631	1.01429
DNA ligation involved in DNA repair	GO:0051103	4	2	0.0455448	1.6831	4	2	0.0435148	1.70744
regulation of microvillus length	GO:0032532	4	2	0.0455448	1.6831	3	1	0.248111	1.30197
regulation of mast cell degranulation	GO:0043304	4	2	0.0455448	1.6831	4	1	0.31631	1.01429
negative regulation of growth of symbiont in host	GO:0044130	4	2	0.0455448	1.6831	4	2	0.0435148	1.70744
beta-catenin destruction complex assembly	GO:1904885	4	2	0.0455448	1.6831	3	2	0.0231411	1.99512
vitamin D metabolic process	GO:0042359	4	2	0.0455448	1.6831	2	1	0.173121	1.70744
regulation of calcium ion transmembrane transport via high voltage-gated calcium channel	GO:1902514	4	2	0.0455448	1.6831	3	1	0.248111	1.30197
regulation of cellular pH	GO:0030641	4	2	0.0455448	1.6831	4	1	0.31631	1.01429
myoblast migration	GO:0051451	4	2	0.0455448	1.6831	4	2	0.0435148	1.70744
regulation of hydrogen peroxide metabolic process	GO:0010310	4	2	0.0455448	1.6831	5	2	0.0682231	1.4843
regulation of grooming behavior	GO:2000821	4	2	0.0455448	1.6831	5	2	0.0682231	1.4843
regulation of cell cycle G2/M phase transition	GO:1902749	4	2	0.0455448	1.6831	3	2	0.0231411	1.99512
cellular response to hydroperoxide	GO:0071447	4	2	0.0455448	1.6831	3	1	0.248111	1.30197
positive regulation of glucokinase activity	GO:0033133	4	2	0.0455448	1.6831	3	2	0.0231411	1.99512
pericardium development	GO:0060039	4	2	0.0455448	1.6831	4	2	0.0435148	1.70744
caveolin-mediated endocytosis	GO:0072584	4	2	0.0455448	1.6831	4	1	0.31631	1.01429
actin polymerization-dependent cell motility	GO:0070358	4	2	0.0455448	1.6831	4	2	0.0435148	1.70744
negative regulation of wound healing, spreading of epidermal cells	GO:1903690	4	2	0.0455448	1.6831	4	2	0.0435148	1.70744
hyperosmotic response	GO:0006972	4	2	0.0455448	1.6831	4	2	0.0435148	1.70744
regulation of cell communication by electrical coupling	GO:0010649	4	2	0.0455448	1.6831	4	2	0.0435148	1.70744
regulation of cellular localization	GO:0060341	4	2	0.0455448	1.6831	4	2	0.0435148	1.70744
positive regulation of cholesterol storage	GO:0010886	4	2	0.0455448	1.6831	4	2	0.0435148	1.70744
calcium ion import	GO:0070509	4	2	0.0455448	1.6831	4	1	0.31631	1.01429
regulation of protein ADP-ribosylation	GO:0010835	4	2	0.0455448	1.6831	4	2	0.0435148	1.70744
epithelium development	GO:0060429	4	2	0.0455448	1.6831	4	2	0.0435148	1.70744
regulation of striated muscle tissue development	GO:0016202	4	2	0.0455448	1.6831	4	2	0.0435148	1.70744
DNA double-strand break processing involved in repair via single-strand annealing	GO:0010792	4	2	0.0455448	1.6831	4	2	0.0435148	1.70744
negative regulation of transcription from RNA polymerase II promoter in response to endoplasmic reticulum stress	GO:1990441	4	2	0.0455448	1.6831	4	1	0.31631	1.01429
interleukin-18-mediated signaling pathway	GO:0035655	4	2	0.0455448	1.6831	3	2	0.0231411	1.99512
signaling	GO:0023052	4	2	0.0455448	1.6831	4	2	0.0435148	1.70744
positive regulation of phospholipase activity	GO:0010518	4	2	0.0455448	1.6831	4	2	0.0435148	1.70744
protein demethylation	GO:0006482	4	2	0.0455448	1.6831	4	2	0.0435148	1.70744
cellular response to sodium arsenite	GO:1903936	4	2	0.0455448	1.6831	4	2	0.0435148	1.70744
creatine metabolic process	GO:0006600	4	2	0.0455448	1.6831	4	1	0.31631	1.01429
parathyroid gland development	GO:0060017	4	2	0.0455448	1.6831	3	1	0.248111	1.30197
ovulation	GO:0030728	4	2	0.0455448	1.6831	4	2	0.0435148	1.70744
male gonad development	GO:0008584	50	9	0.0460588	0.66145	44	7	0.113918	0.562307
positive regulation of translation	GO:0045727	50	9	0.0460588	0.66145	47	8	0.0696712	0.62988
positive regulation of phosphatidylinositol 3-kinase signaling	GO:0014068	50	9	0.0460588	0.66145	47	8	0.0696712	0.62988
translation	GO:0006412	112	17	0.0463132	0.490963	111	15	0.130184	0.399106
mitochondrial respiratory chain complex I assembly	GO:0032981	39	0	0.0466461	#NUM!	39	0	0.0458323	#NUM!
cerebellum development	GO:0021549	29	6	0.0469753	0.800712	25	5	0.070037	0.791148
neuron apoptotic process	GO:0051402	29	6	0.0469753	0.800712	29	7	0.0129605	0.979201
positive regulation of MAP kinase activity	GO:0043406	29	6	0.0469753	0.800712	27	6	0.0308402	0.896509
positive regulation of neuron death	GO:1901216	29	6	0.0469753	0.800712	29	7	0.0129605	0.979201
ventricular septum morphogenesis	GO:0060412	22	5	0.0474391	0.894644	20	4	0.101134	0.791148
actin filament polymerization	GO:0030041	22	5	0.0474391	0.894644	20	3	0.419215	0.503466
embryonic digit morphogenesis	GO:0042733	22	5	0.0474391	0.894644	19	6	0.00526044	1.24791
axon guidance	GO:0007411	115	17	0.050407	0.46453	113	15	0.134075	0.381249
positive regulation of endothelial cell proliferation	GO:0001938	41	8	0.0505515	0.742118	40	9	0.00825064	0.908931
nuclear-transcribed mRNA catabolic process, nonsense-mediated decay	GO:0000184	98	15	0.0513787	0.499331	98	13	0.153955	0.380568
Wnt signaling pathway, planar cell polarity pathway	GO:0060071	66	11	0.0514733	0.584489	64	11	0.043992	0.639598
interleukin-1-mediated signaling pathway	GO:0070498	82	13	0.0526247	0.534479	80	14	0.0162632	0.657617
in utero embryonic development	GO:0001701	99	15	0.0532705	0.489179	97	13	0.150852	0.390825
cellular response to interleukin-1	GO:0071347	30	6	0.0542967	0.766811	23	3	0.459288	0.363704
negative regulation of apoptotic signaling pathway	GO:2001234	16	4	0.0544718	0.989954	14	3	0.127418	0.860141
response to morphine	GO:0043278	16	4	0.0544718	0.989954	17	4	0.061485	0.953667
dendrite morphogenesis	GO:0048813	23	5	0.056162	0.850192	23	4	0.149764	0.651386
positive regulation of intrinsic apoptotic signaling pathway	GO:2001244	23	5	0.056162	0.850192	24	5	0.0603351	0.83197
ubiquitin-dependent ERAD pathway	GO:0030433	43	8	0.0567078	0.69449	45	8	0.060532	0.673365
positive regulation of epidermal growth factor receptor signaling pathway	GO:0045742	10	3	0.0583734	1.17228	9	3	0.0411471	1.30197
ruffle assembly	GO:0097178	10	3	0.0583734	1.17228	9	2	0.193329	0.896509
positive regulation of ubiquitin protein ligase activity	GO:1904668	10	3	0.0583734	1.17228	7	4	0.00187461	1.84097
maternal process involved in female pregnancy	GO:0060135	10	3	0.0583734	1.17228	10	2	0.227931	0.791148
vesicle transport along microtubule	GO:0047496	10	3	0.0583734	1.17228	9	3	0.0411471	1.30197
retrograde protein transport, ER to cytosol	GO:0030970	10	3	0.0583734	1.17228	10	3	0.0549191	1.19661
Golgi ribbon formation	GO:0090161	10	3	0.0583734	1.17228	10	3	0.0549191	1.19661
regulation of interferon-gamma-mediated signaling pathway	GO:0060334	10	3	0.0583734	1.17228	10	3	0.0549191	1.19661
pre-miRNA processing	GO:0031054	10	3	0.0583734	1.17228	10	1	0.613665	0.0980012
phosphatidylcholine biosynthetic process	GO:0006656	10	3	0.0583734	1.17228	9	2	0.193329	0.896509
regulation of synapse organization	GO:0050807	10	3	0.0583734	1.17228	10	3	0.0549191	1.19661
mammary gland alveolus development	GO:0060749	10	3	0.0583734	1.17228	10	2	0.227931	0.791148
fat cell differentiation	GO:0045444	44	8	0.0606209	0.6715	41	6	0.265409	0.478774
lung development	GO:0030324	44	8	0.0606209	0.6715	45	7	0.122124	0.539834
fibroblast growth factor receptor signaling pathway	GO:0008543	45	8	0.0650852	0.649028	43	6	0.278534	0.431146
regulation of tumor necrosis factor-mediated signaling pathway	GO:0010803	24	5	0.0657446	0.807633	23	4	0.149764	0.651386
heart looping	GO:0001947	24	5	0.0657446	0.807633	22	3	0.444723	0.408156
regulation of canonical Wnt signaling pathway	GO:0060828	17	4	0.0661903	0.92933	18	4	0.0736072	0.896509
acute-phase response	GO:0006953	17	4	0.0661903	0.92933	15	4	0.0407092	1.07883
energy homeostasis	GO:0097009	17	4	0.0661903	0.92933	18	4	0.0736072	0.896509
regulation of cell size	GO:0008361	17	4	0.0661903	0.92933	16	4	0.0505108	1.01429
positive regulation of muscle cell differentiation	GO:0051149	17	4	0.0661903	0.92933	17	4	0.061485	0.953667
endothelial cell migration	GO:0043542	17	4	0.0661903	0.92933	17	6	0.00280731	1.35913
regulation of neuron projection development	GO:0010975	17	4	0.0661903	0.92933	15	4	0.0407092	1.07883
histone H3 acetylation	GO:0043966	33	0	0.0688949	#NUM!	32	0	0.111861	#NUM!
positive regulation of protein catabolic process	GO:0045732	46	8	0.0700961	0.627049	47	8	0.0696712	0.62988
transdifferentiation	GO:0060290	5	2	0.0712962	1.45996	3	1	0.248111	1.30197
neuroepithelial cell differentiation	GO:0060563	5	2	0.0712962	1.45996	5	2	0.0682231	1.4843
positive regulation of integrin-mediated signaling pathway	GO:2001046	5	2	0.0712962	1.45996	5	2	0.0682231	1.4843
connective tissue replacement involved in inflammatory response wound healing	GO:0002248	5	2	0.0712962	1.45996	4	1	0.31631	1.01429
T-helper 1 cell differentiation	GO:0045063	5	2	0.0712962	1.45996	5	1	0.378332	0.791148
intracellular steroid hormone receptor signaling pathway	GO:0030518	5	2	0.0712962	1.45996	4	1	0.31631	1.01429
positive regulation of basement membrane assembly involved in embryonic body morphogenesis	GO:1904261	5	2	0.0712962	1.45996	5	1	0.378332	0.791148
mesendoderm development	GO:0048382	5	2	0.0712962	1.45996	5	2	0.0682231	1.4843
telomere maintenance via telomere lengthening	GO:0010833	5	2	0.0712962	1.45996	4	1	0.31631	1.01429
regulation of T cell differentiation	GO:0045580	5	2	0.0712962	1.45996	3	2	0.0231411	1.99512
regulation of DNA-templated transcription in response to stress	GO:0043620	5	2	0.0712962	1.45996	5	3	0.00645234	1.88976
response to cobalt ion	GO:0032025	5	2	0.0712962	1.45996	5	2	0.0682231	1.4843
sulfur compound metabolic process	GO:0006790	5	2	0.0712962	1.45996	3	0	1	#NUM!
negative regulation of retrograde protein transport, ER to cytosol	GO:1904153	5	2	0.0712962	1.45996	5	2	0.0682231	1.4843
lens fiber cell development	GO:0070307	5	2	0.0712962	1.45996	4	1	0.31631	1.01429
negative regulation of natural killer cell mediated cytotoxicity	GO:0045953	5	2	0.0712962	1.45996	4	1	0.31631	1.01429
regulation of telomere maintenance via telomerase	GO:0032210	5	2	0.0712962	1.45996	5	2	0.0682231	1.4843
cellular response to osmotic stress	GO:0071470	5	2	0.0712962	1.45996	6	2	0.096315	1.30197
pri-miRNA transcription by RNA polymerase II	GO:0061614	5	2	0.0712962	1.45996	5	2	0.0682231	1.4843
common-partner SMAD protein phosphorylation	GO:0007182	5	2	0.0712962	1.45996	5	1	0.378332	0.791148
proteoglycan biosynthetic process	GO:0030166	5	2	0.0712962	1.45996	3	1	0.248111	1.30197
leukocyte activation	GO:0045321	5	2	0.0712962	1.45996	5	2	0.0682231	1.4843
negative regulation of PERK-mediated unfolded protein response	GO:1903898	5	2	0.0712962	1.45996	5	1	0.378332	0.791148
chaperone-mediated protein transport	GO:0072321	5	2	0.0712962	1.45996	5	2	0.0682231	1.4843
maturation of 5.8S rRNA	GO:0000460	5	2	0.0712962	1.45996	5	2	0.0682231	1.4843
positive regulation of neurotransmitter secretion	GO:0001956	5	2	0.0712962	1.45996	5	0	1	#NUM!
interleukin-21-mediated signaling pathway	GO:0038114	5	2	0.0712962	1.45996	5	2	0.0682231	1.4843
negative regulation of oxidative stress-induced cell death	GO:1903202	5	2	0.0712962	1.45996	4	1	0.31631	1.01429
negative regulation of histone H3-K4 methylation	GO:0051572	5	2	0.0712962	1.45996	5	2	0.0682231	1.4843
neuroligin clustering involved in postsynaptic membrane assembly	GO:0097118	5	2	0.0712962	1.45996	5	2	0.0682231	1.4843
ureter morphogenesis	GO:0072197	5	2	0.0712962	1.45996	4	1	0.31631	1.01429
response to fluid shear stress	GO:0034405	5	2	0.0712962	1.45996	5	2	0.0682231	1.4843
positive regulation of interleukin-6 biosynthetic process	GO:0045410	5	2	0.0712962	1.45996	5	1	0.378332	0.791148
positive regulation of transcription from RNA polymerase II promoter in response to stress	GO:0036003	5	2	0.0712962	1.45996	5	2	0.0682231	1.4843
limb bud formation	GO:0060174	5	2	0.0712962	1.45996	4	1	0.31631	1.01429
regulation of endothelial cell migration	GO:0010594	5	2	0.0712962	1.45996	5	1	0.378332	0.791148
hematopoietic stem cell proliferation	GO:0071425	5	2	0.0712962	1.45996	4	1	0.31631	1.01429
establishment of protein localization to mitochondrion	GO:0072655	5	2	0.0712962	1.45996	6	3	0.0120392	1.70744
Golgi localization	GO:0051645	5	2	0.0712962	1.45996	5	2	0.0682231	1.4843
regulation of phosphatidylinositol 3-kinase activity	GO:0043551	5	2	0.0712962	1.45996	5	2	0.0682231	1.4843
positive regulation of axon regeneration	GO:0048680	5	2	0.0712962	1.45996	5	2	0.0682231	1.4843
interleukin-1 beta secretion	GO:0050702	5	2	0.0712962	1.45996	4	2	0.0435148	1.70744
aorta morphogenesis	GO:0035909	5	2	0.0712962	1.45996	5	2	0.0682231	1.4843
regulation of nitric oxide biosynthetic process	GO:0045428	5	2	0.0712962	1.45996	4	1	0.31631	1.01429
cardiac right ventricle morphogenesis	GO:0003215	5	2	0.0712962	1.45996	2	0	1	#NUM!
negative regulation of protein targeting to membrane	GO:0090315	5	2	0.0712962	1.45996	5	3	0.00645234	1.88976
glucose catabolic process	GO:0006007	5	2	0.0712962	1.45996	5	2	0.0682231	1.4843
embryonic skeletal joint morphogenesis	GO:0060272	5	2	0.0712962	1.45996	1	0	1	#NUM!
negative regulation of cell growth involved in cardiac muscle cell development	GO:0061052	5	2	0.0712962	1.45996	5	2	0.0682231	1.4843
aggresome assembly	GO:0070842	5	2	0.0712962	1.45996	5	2	0.0682231	1.4843
mesonephros development	GO:0001823	5	2	0.0712962	1.45996	4	1	0.31631	1.01429
outer ear morphogenesis	GO:0042473	5	2	0.0712962	1.45996	5	1	0.378332	0.791148
nuclear envelope disassembly	GO:0051081	5	2	0.0712962	1.45996	4	1	0.31631	1.01429
negative regulation of lymphocyte migration	GO:2000402	5	2	0.0712962	1.45996	5	2	0.0682231	1.4843
positive regulation of cytokine secretion involved in immune response	GO:0002741	5	2	0.0712962	1.45996	5	1	0.378332	0.791148
regulation of transcription by RNA polymerase II	GO:0006357	247	31	0.0746788	0.300847	240	31	0.0393185	0.353935
positive regulation of interleukin-12 production	GO:0032735	11	3	0.0748929	1.07697	11	2	0.262899	0.695838
regulation of stress fiber assembly	GO:0051492	11	3	0.0748929	1.07697	11	3	0.0705784	1.1013
lens development in camera-type eye	GO:0002088	11	3	0.0748929	1.07697	9	1	0.575091	0.203362
bone morphogenesis	GO:0060349	11	3	0.0748929	1.07697	8	3	0.0293715	1.41976
regulation of nitric-oxide synthase activity	GO:0050999	11	3	0.0748929	1.07697	11	2	0.262899	0.695838
translational elongation	GO:0006414	11	3	0.0748929	1.07697	11	3	0.0705784	1.1013
positive regulation of collagen biosynthetic process	GO:0032967	11	3	0.0748929	1.07697	10	3	0.0549191	1.19661
pancreas development	GO:0031016	11	3	0.0748929	1.07697	11	2	0.262899	0.695838
cellular response to nitric oxide	GO:0071732	11	3	0.0748929	1.07697	10	3	0.0549191	1.19661
tissue regeneration	GO:0042246	11	3	0.0748929	1.07697	11	3	0.0705784	1.1013
striated muscle cell differentiation	GO:0051146	11	3	0.0748929	1.07697	11	3	0.0705784	1.1013
regulation of synaptic transmission, glutamatergic	GO:0051966	11	3	0.0748929	1.07697	11	3	0.0705784	1.1013
developmental growth	GO:0048589	11	3	0.0748929	1.07697	10	2	0.227931	0.791148
centrosome localization	GO:0051642	11	3	0.0748929	1.07697	11	3	0.0705784	1.1013
branching morphogenesis of an epithelial tube	GO:0048754	11	3	0.0748929	1.07697	11	2	0.262899	0.695838
lipid storage	GO:0019915	11	3	0.0748929	1.07697	11	3	0.0705784	1.1013
positive regulation of neural precursor cell proliferation	GO:2000179	11	3	0.0748929	1.07697	11	3	0.0705784	1.1013
regulation of microtubule cytoskeleton organization	GO:0070507	25	5	0.0761798	0.766811	24	4	0.269434	0.608827
regulation of mRNA stability	GO:0043488	96	14	0.0767487	0.450958	95	15	0.0294801	0.55476
membrane organization	GO:0061024	96	14	0.0767487	0.450958	96	15	0.0310924	0.544288
response to bacterium	GO:0009617	37	7	0.0778331	0.711241	31	6	0.0564804	0.758359
positive regulation of protein localization to nucleus	GO:1900182	18	4	0.0791028	0.872171	16	4	0.0505108	1.01429
liver regeneration	GO:0097421	18	4	0.0791028	0.872171	18	4	0.0736072	0.896509
inner ear morphogenesis	GO:0042472	18	4	0.0791028	0.872171	15	2	0.640277	0.385683
MyD88-independent toll-like receptor signaling pathway	GO:0002756	18	4	0.0791028	0.872171	18	4	0.0736072	0.896509
establishment or maintenance of cell polarity	GO:0007163	18	4	0.0791028	0.872171	17	3	0.195494	0.665985
I-kappaB kinase/NF-kappaB signaling	GO:0007249	48	8	0.0817351	0.584489	47	6	0.315049	0.342198
G2/M transition of mitotic cell cycle	GO:0000086	102	15	0.0823221	0.459326	101	17	0.0127777	0.618679
cell-cell signaling	GO:0007267	64	10	0.0838425	0.519951	59	8	0.248702	0.40249
hippocampus development	GO:0021766	39	7	0.0870209	0.658597	40	7	0.0875326	0.657617
DNA damage response, signal transduction by p53 class mediator resulting in cell cycle arrest	GO:0006977	39	7	0.0870209	0.658597	38	9	0.00578969	0.960225
post-embryonic development	GO:0009791	39	7	0.0870209	0.658597	35	7	0.0348283	0.791148
cellular response to cadmium ion	GO:0071276	26	5	0.0874532	0.72759	25	4	0.278767	0.568005
positive regulation of telomerase activity	GO:0051973	26	5	0.0874532	0.72759	24	5	0.0603351	0.83197
proteasome-mediated ubiquitin-dependent protein catabolic process	GO:0043161	150	20	0.0881081	0.361346	147	17	0.307235	0.243367
regulation of hematopoietic stem cell differentiation	GO:1902036	53	9	0.0894804	0.603181	51	8	0.133599	0.548202
negative regulation of adenylate cyclase-inhibiting adrenergic receptor signaling pathway involved in heart process	GO:0140194	1	1	0.0928984	2.37625	1	1	0.0906648	2.40059
regulation of DNA replication origin binding	GO:1902595	1	1	0.0928984	2.37625	2	1	0.173121	1.70744
positive regulation of cardioblast differentiation	GO:0051891	1	1	0.0928984	2.37625	0	0	1	#VALUE!
peptidyl-lysine propionylation	GO:0061921	1	1	0.0928984	2.37625	1	1	0.0906648	2.40059
negative regulation of metanephric nephron tubule epithelial cell differentiation	GO:0072308	1	1	0.0928984	2.37625	1	1	0.0906648	2.40059
skeletal muscle satellite cell differentiation	GO:0014816	1	1	0.0928984	2.37625	1	1	0.0906648	2.40059
glycerol-3-phosphate biosynthetic process	GO:0046167	1	1	0.0928984	2.37625	1	0	1	#NUM!
formation of anatomical boundary	GO:0048859	1	1	0.0928984	2.37625	1	1	0.0906648	2.40059
meiotic cytokinesis	GO:0033206	1	1	0.0928984	2.37625	0	0	1	#VALUE!
protein deamination	GO:0018277	1	1	0.0928984	2.37625	1	0	1	#NUM!
cellular response to lipid	GO:0071396	1	1	0.0928984	2.37625	1	1	0.0906648	2.40059
rhombomere 5 formation	GO:0021666	1	1	0.0928984	2.37625	1	1	0.0906648	2.40059
cerebellar molecular layer morphogenesis	GO:0021687	1	1	0.0928984	2.37625	1	1	0.0906648	2.40059
oxidative RNA demethylation	GO:0035513	1	1	0.0928984	2.37625	1	1	0.0906648	2.40059
genetic imprinting	GO:0071514	1	1	0.0928984	2.37625	1	1	0.0906648	2.40059
regulation of transcription involved in anterior/posterior axis specification	GO:0044324	1	1	0.0928984	2.37625	1	1	0.0906648	2.40059
positive regulation of cell communication by electrical coupling involved in cardiac conduction	GO:1901846	1	1	0.0928984	2.37625	1	1	0.0906648	2.40059
parathyroid hormone secretion	GO:0035898	1	1	0.0928984	2.37625	0	0	1	#VALUE!
histone H2A-S1 phosphorylation	GO:0043990	1	1	0.0928984	2.37625	1	1	0.0906648	2.40059
DNA ligation involved in DNA recombination	GO:0051102	1	1	0.0928984	2.37625	1	1	0.0906648	2.40059
histone H3-S28 phosphorylation	GO:0043988	1	1	0.0928984	2.37625	1	1	0.0906648	2.40059
histone H3-K4 acetylation	GO:0043973	1	1	0.0928984	2.37625	1	1	0.0906648	2.40059
positive regulation of chemokine (C-X-C motif) ligand 1 production	GO:2000340	1	1	0.0928984	2.37625	1	0	1	#NUM!
rhombomere 5 development	GO:0021571	1	1	0.0928984	2.37625	1	1	0.0906648	2.40059
cellular response to interleukin-13	GO:0035963	1	1	0.0928984	2.37625	1	1	0.0906648	2.40059
hepatocyte dedifferentiation	GO:1990828	1	1	0.0928984	2.37625	1	1	0.0906648	2.40059
positive regulation of DNA catabolic process	GO:1903626	1	1	0.0928984	2.37625	1	1	0.0906648	2.40059
cellular response to cycloheximide	GO:0071409	1	1	0.0928984	2.37625	1	1	0.0906648	2.40059
trans-synaptic signaling by endocannabinoid, modulating synaptic transmission	GO:0099553	1	1	0.0928984	2.37625	0	0	1	#VALUE!
establishment of meiotic spindle localization	GO:0051295	1	1	0.0928984	2.37625	1	1	0.0906648	2.40059
cellular response to bacterial lipopeptide	GO:0071221	1	1	0.0928984	2.37625	1	0	1	#NUM!
negative regulation of caveolin-mediated endocytosis	GO:2001287	1	1	0.0928984	2.37625	1	1	0.0906648	2.40059
pantothenate transmembrane transport	GO:0015887	1	1	0.0928984	2.37625	1	1	0.0906648	2.40059
positive regulation of histone H3-K36 methylation	GO:0000416	1	1	0.0928984	2.37625	1	1	0.0906648	2.40059
transitional one stage B cell differentiation	GO:0002333	1	1	0.0928984	2.37625	1	1	0.0906648	2.40059
secretory granule organization	GO:0033363	1	1	0.0928984	2.37625	1	1	0.0906648	2.40059
peptidyl-arginine N-methylation	GO:0035246	1	1	0.0928984	2.37625	1	1	0.0906648	2.40059
chromosome localization to nuclear envelope involved in homologous chromosome segregation	GO:0090220	1	1	0.0928984	2.37625	1	1	0.0906648	2.40059
regulation of histone phosphorylation	GO:0033127	1	1	0.0928984	2.37625	1	0	1	#NUM!
spermidine metabolic process	GO:0008216	1	1	0.0928984	2.37625	1	1	0.0906648	2.40059
peptidyl-lysine modification	GO:0018205	1	1	0.0928984	2.37625	1	1	0.0906648	2.40059
ciliary basal body organization	GO:0032053	1	1	0.0928984	2.37625	0	0	1	#VALUE!
G1 to G0 transition involved in cell differentiation	GO:0070315	1	1	0.0928984	2.37625	1	1	0.0906648	2.40059
growth plate cartilage chondrocyte growth	GO:0003430	1	1	0.0928984	2.37625	1	0	1	#NUM!
paracrine signaling	GO:0038001	1	1	0.0928984	2.37625	1	1	0.0906648	2.40059
negative regulation of lamellipodium assembly	GO:0010593	1	1	0.0928984	2.37625	1	1	0.0906648	2.40059
spindle assembly involved in meiosis	GO:0090306	1	1	0.0928984	2.37625	1	1	0.0906648	2.40059
negative regulation of developmental growth	GO:0048640	1	1	0.0928984	2.37625	1	1	0.0906648	2.40059
negative regulation of cell projection organization	GO:0031345	1	1	0.0928984	2.37625	1	1	0.0906648	2.40059
isopeptide cross-linking via N6-(L-isoglutamyl)-L-lysine	GO:0018153	1	1	0.0928984	2.37625	1	1	0.0906648	2.40059
negative regulation of T-helper 17 type immune response	GO:2000317	1	1	0.0928984	2.37625	1	1	0.0906648	2.40059
nonassociative learning	GO:0046958	1	1	0.0928984	2.37625	1	1	0.0906648	2.40059
positive regulation of luteinizing hormone secretion	GO:0033686	1	1	0.0928984	2.37625	1	1	0.0906648	2.40059
leukotriene B4 catabolic process	GO:0036101	1	1	0.0928984	2.37625	0	0	1	#VALUE!
histone H3-T11 phosphorylation	GO:0035407	1	1	0.0928984	2.37625	1	1	0.0906648	2.40059
positive regulation of excitatory synapse assembly	GO:1904891	1	1	0.0928984	2.37625	1	0	1	#NUM!
abducens nerve formation	GO:0021599	1	1	0.0928984	2.37625	1	1	0.0906648	2.40059
lateral motor column neuron migration	GO:0097477	1	1	0.0928984	2.37625	1	1	0.0906648	2.40059
trophectodermal cellular morphogenesis	GO:0001831	1	1	0.0928984	2.37625	1	1	0.0906648	2.40059
cellular response to high light intensity	GO:0071486	1	1	0.0928984	2.37625	1	1	0.0906648	2.40059
histone H4-R3 demethylation	GO:0070079	1	1	0.0928984	2.37625	1	1	0.0906648	2.40059
proline catabolic process to glutamate	GO:0010133	1	1	0.0928984	2.37625	1	1	0.0906648	2.40059
swimming	GO:0036268	1	1	0.0928984	2.37625	1	1	0.0906648	2.40059
negative regulation of glial cell-derived neurotrophic factor receptor signaling pathway involved in ureteric bud formation	GO:2000734	1	1	0.0928984	2.37625	0	0	1	#VALUE!
positive regulation of glomerular filtration	GO:0003104	1	1	0.0928984	2.37625	1	1	0.0906648	2.40059
protein sulfation	GO:0006477	1	1	0.0928984	2.37625	0	0	1	#VALUE!
establishment of protein-containing complex localization to telomere	GO:0097695	1	1	0.0928984	2.37625	1	1	0.0906648	2.40059
nuclear polyadenylation-dependent antisense transcript catabolic process	GO:0071040	1	1	0.0928984	2.37625	1	1	0.0906648	2.40059
vesicle scission	GO:0099050	1	1	0.0928984	2.37625	1	1	0.0906648	2.40059
positive regulation of nuclease activity	GO:0032075	1	1	0.0928984	2.37625	1	1	0.0906648	2.40059
negative regulation of actin filament severing	GO:1903919	1	1	0.0928984	2.37625	1	1	0.0906648	2.40059
sperm ejaculation	GO:0042713	1	1	0.0928984	2.37625	1	1	0.0906648	2.40059
serotonin uptake	GO:0051610	1	1	0.0928984	2.37625	1	1	0.0906648	2.40059
rod bipolar cell differentiation	GO:1904389	1	1	0.0928984	2.37625	1	1	0.0906648	2.40059
negative regulation of signaling	GO:0023057	1	1	0.0928984	2.37625	1	0	1	#NUM!
negative regulation of antigen processing and presentation of peptide antigen via MHC class II	GO:0002587	1	1	0.0928984	2.37625	1	1	0.0906648	2.40059
positive regulation of transcription from RNA polymerase II promoter in response to arsenic-containing substance	GO:0061395	1	1	0.0928984	2.37625	1	1	0.0906648	2.40059
response to corticosteroid	GO:0031960	1	1	0.0928984	2.37625	1	1	0.0906648	2.40059
inhibitory synapse assembly	GO:1904862	1	1	0.0928984	2.37625	0	0	1	#VALUE!
dolichol biosynthetic process	GO:0019408	1	1	0.0928984	2.37625	1	1	0.0906648	2.40059
negative regulation of interferon-beta biosynthetic process	GO:0045358	1	1	0.0928984	2.37625	1	1	0.0906648	2.40059
mitotic spindle disassembly	GO:0051228	1	1	0.0928984	2.37625	1	1	0.0906648	2.40059
phosphatidylserine catabolic process	GO:0006660	1	1	0.0928984	2.37625	1	1	0.0906648	2.40059
inner ear receptor cell development	GO:0060119	1	1	0.0928984	2.37625	0	0	1	#VALUE!
establishment of protein localization to peroxisome	GO:0072663	1	1	0.0928984	2.37625	1	1	0.0906648	2.40059
regulation of L-arginine import	GO:0010963	1	1	0.0928984	2.37625	1	1	0.0906648	2.40059
oxidised low-density lipoprotein particle clearance	GO:0150024	1	1	0.0928984	2.37625	1	1	0.0906648	2.40059
regulation of telomere maintenance via telomere lengthening	GO:1904356	1	1	0.0928984	2.37625	1	1	0.0906648	2.40059
positive regulation of blood microparticle formation	GO:2000334	1	1	0.0928984	2.37625	1	1	0.0906648	2.40059
regulation of histone deacetylase activity	GO:1901725	1	1	0.0928984	2.37625	1	1	0.0906648	2.40059
negative regulation of establishment of protein-containing complex localization to telomere	GO:1904914	1	1	0.0928984	2.37625	1	1	0.0906648	2.40059
establishment of RNA localization to telomere	GO:0097694	1	1	0.0928984	2.37625	1	1	0.0906648	2.40059
nuclear-transcribed mRNA catabolic process, endonucleolytic cleavage-dependent decay	GO:0000294	1	1	0.0928984	2.37625	1	1	0.0906648	2.40059
regulation of lymphocyte differentiation	GO:0045619	1	1	0.0928984	2.37625	1	1	0.0906648	2.40059
primary ureteric bud growth	GO:0060682	1	1	0.0928984	2.37625	1	1	0.0906648	2.40059
response to 11-deoxycorticosterone	GO:1903496	1	1	0.0928984	2.37625	1	0	1	#NUM!
positive regulation of mitotic cytokinetic process	GO:1903438	1	1	0.0928984	2.37625	1	1	0.0906648	2.40059
respiratory burst involved in inflammatory response	GO:0002536	1	1	0.0928984	2.37625	1	1	0.0906648	2.40059
glycogen cell differentiation involved in embryonic placenta development	GO:0060709	1	1	0.0928984	2.37625	1	1	0.0906648	2.40059
transmission of virus	GO:0019089	1	1	0.0928984	2.37625	1	1	0.0906648	2.40059
regulation of glial cell proliferation	GO:0060251	1	1	0.0928984	2.37625	1	1	0.0906648	2.40059
response to dehydroepiandrosterone	GO:1903494	1	1	0.0928984	2.37625	1	0	1	#NUM!
negative regulation of interferon-alpha biosynthetic process	GO:0045355	1	1	0.0928984	2.37625	1	1	0.0906648	2.40059
negative regulation of calcium ion export across plasma membrane	GO:1905913	1	1	0.0928984	2.37625	1	1	0.0906648	2.40059
positive regulation of Lys63-specific deubiquitinase activity	GO:1903007	1	1	0.0928984	2.37625	1	1	0.0906648	2.40059
embryonic heart tube anterior/posterior pattern specification	GO:0035054	1	1	0.0928984	2.37625	0	0	1	#VALUE!
engulfment of target by autophagosome	GO:0061736	1	1	0.0928984	2.37625	1	1	0.0906648	2.40059
cell migration involved in coronary angiogenesis	GO:0060981	1	1	0.0928984	2.37625	1	1	0.0906648	2.40059
positive regulation of neutrophil mediated killing of fungus	GO:0070965	1	1	0.0928984	2.37625	1	1	0.0906648	2.40059
cellular response to chromate	GO:0071247	1	1	0.0928984	2.37625	1	1	0.0906648	2.40059
interleukin-6 secretion	GO:0072604	1	1	0.0928984	2.37625	1	1	0.0906648	2.40059
water homeostasis	GO:0030104	1	1	0.0928984	2.37625	1	1	0.0906648	2.40059
CD80 biosynthetic process	GO:0035780	1	1	0.0928984	2.37625	1	1	0.0906648	2.40059
cellular response to putrescine	GO:1904586	1	1	0.0928984	2.37625	1	1	0.0906648	2.40059
protein prenylation	GO:0018342	1	1	0.0928984	2.37625	1	1	0.0906648	2.40059
negative regulation of phosphatidylinositol biosynthetic process	GO:0010512	1	1	0.0928984	2.37625	1	1	0.0906648	2.40059
regulation of DNA strand resection involved in replication fork processing	GO:0110026	1	1	0.0928984	2.37625	1	1	0.0906648	2.40059
ganglion development	GO:0061548	1	1	0.0928984	2.37625	1	1	0.0906648	2.40059
peptidyl-lysine butyrylation	GO:0140067	1	1	0.0928984	2.37625	1	1	0.0906648	2.40059
anterior commissure morphogenesis	GO:0021960	1	1	0.0928984	2.37625	0	0	1	#VALUE!
negative regulation of establishment of RNA localization to telomere	GO:1904911	1	1	0.0928984	2.37625	1	1	0.0906648	2.40059
cellular component assembly	GO:0022607	1	1	0.0928984	2.37625	1	1	0.0906648	2.40059
activation of protein kinase C activity	GO:1990051	1	1	0.0928984	2.37625	1	1	0.0906648	2.40059
forebrain astrocyte development	GO:0021897	1	1	0.0928984	2.37625	1	1	0.0906648	2.40059
smoothened signaling pathway involved in ventral spinal cord interneuron specification	GO:0021775	1	1	0.0928984	2.37625	1	1	0.0906648	2.40059
endocardial cushion cell fate commitment	GO:0061445	1	1	0.0928984	2.37625	1	1	0.0906648	2.40059
negative regulation of phosphatidylinositol-3,4,5-trisphosphate 5-phosphatase activity	GO:2001145	1	1	0.0928984	2.37625	1	1	0.0906648	2.40059
positive regulation of vascular smooth muscle cell dedifferentiation	GO:1905176	1	1	0.0928984	2.37625	1	1	0.0906648	2.40059
central tolerance induction	GO:0002508	1	1	0.0928984	2.37625	1	1	0.0906648	2.40059
pro-T cell differentiation	GO:0002572	1	1	0.0928984	2.37625	0	0	1	#VALUE!
positive regulation of voltage-gated potassium channel activity involved in ventricular cardiac muscle cell action potential repolarization	GO:1903762	1	1	0.0928984	2.37625	1	0	1	#NUM!
negative regulation of cell proliferation involved in mesonephros development	GO:2000607	1	1	0.0928984	2.37625	0	0	1	#VALUE!
B cell adhesion	GO:0097323	1	1	0.0928984	2.37625	1	1	0.0906648	2.40059
Cajal-Retzius cell differentiation	GO:0021870	1	1	0.0928984	2.37625	1	1	0.0906648	2.40059
response to formaldehyde	GO:1904404	1	1	0.0928984	2.37625	1	1	0.0906648	2.40059
triglyceride transport	GO:0034197	1	1	0.0928984	2.37625	1	1	0.0906648	2.40059
positive regulation of cap-independent translational initiation	GO:1903679	1	1	0.0928984	2.37625	1	1	0.0906648	2.40059
female gonad morphogenesis	GO:0061040	1	1	0.0928984	2.37625	1	1	0.0906648	2.40059
negative regulation of complement-dependent cytotoxicity	GO:1903660	1	1	0.0928984	2.37625	1	1	0.0906648	2.40059
regulation of transcription from RNA polymerase II promoter in response to stress	GO:0043618	1	1	0.0928984	2.37625	1	1	0.0906648	2.40059
cytotoxic T cell differentiation	GO:0045065	1	1	0.0928984	2.37625	1	0	1	#NUM!
positive regulation of tolerance induction to self antigen	GO:0002651	1	1	0.0928984	2.37625	1	0	1	#NUM!
response to peptide	GO:1901652	1	1	0.0928984	2.37625	0	0	1	#VALUE!
memory T cell proliferation	GO:0061485	1	1	0.0928984	2.37625	1	1	0.0906648	2.40059
cellular response to puromycin	GO:1905795	1	1	0.0928984	2.37625	1	1	0.0906648	2.40059
monocyte activation involved in immune response	GO:0002280	1	1	0.0928984	2.37625	1	1	0.0906648	2.40059
response to stilbenoid	GO:0035634	1	1	0.0928984	2.37625	1	1	0.0906648	2.40059
ciliary body morphogenesis	GO:0061073	1	1	0.0928984	2.37625	0	0	1	#VALUE!
behavioral defense response	GO:0002209	1	1	0.0928984	2.37625	1	1	0.0906648	2.40059
ADP metabolic process	GO:0046031	1	1	0.0928984	2.37625	1	1	0.0906648	2.40059
regulation of cellular response to gamma radiation	GO:1905843	1	1	0.0928984	2.37625	1	1	0.0906648	2.40059
negative regulation of core promoter binding	GO:1904797	1	1	0.0928984	2.37625	1	1	0.0906648	2.40059
guanine metabolic process	GO:0046098	1	1	0.0928984	2.37625	1	1	0.0906648	2.40059
negative regulation of ripoptosome assembly involved in necroptotic process	GO:1902443	1	1	0.0928984	2.37625	1	1	0.0906648	2.40059
cellular response to arsenite ion	GO:1903843	1	1	0.0928984	2.37625	1	1	0.0906648	2.40059
nuclear polyadenylation-dependent snRNA catabolic process	GO:0071037	1	1	0.0928984	2.37625	1	1	0.0906648	2.40059
positive regulation of lipid metabolic process	GO:0045834	1	1	0.0928984	2.37625	1	1	0.0906648	2.40059
meiotic chromosome movement towards spindle pole	GO:0016344	1	1	0.0928984	2.37625	0	0	1	#VALUE!
cell cycle G2/M phase transition	GO:0044839	1	1	0.0928984	2.37625	1	0	1	#NUM!
negative regulation of fibroblast migration	GO:0010764	1	1	0.0928984	2.37625	1	1	0.0906648	2.40059
pyramidal neuron migration	GO:0021852	1	1	0.0928984	2.37625	1	1	0.0906648	2.40059
histone H3-R2 demethylation	GO:0070078	1	1	0.0928984	2.37625	1	1	0.0906648	2.40059
positive regulation of ubiquitin-specific protease activity	GO:2000158	1	1	0.0928984	2.37625	1	0	1	#NUM!
regulation of CAMKK-AMPK signaling cascade	GO:1905289	1	1	0.0928984	2.37625	1	1	0.0906648	2.40059
calcium-dependent self proteolysis	GO:1990092	1	1	0.0928984	2.37625	1	1	0.0906648	2.40059
histone H2B acetylation	GO:0043969	1	1	0.0928984	2.37625	1	1	0.0906648	2.40059
molybdopterin cofactor metabolic process	GO:0043545	1	1	0.0928984	2.37625	1	0	1	#NUM!
positive regulation of shelterin complex assembly	GO:1904792	1	1	0.0928984	2.37625	1	1	0.0906648	2.40059
fibroblast growth factor receptor apoptotic signaling pathway	GO:1902178	1	1	0.0928984	2.37625	1	1	0.0906648	2.40059
positive regulation of SUMO transferase activity	GO:1903755	1	1	0.0928984	2.37625	1	1	0.0906648	2.40059
response to manganese-induced endoplasmic reticulum stress	GO:1990737	1	1	0.0928984	2.37625	1	1	0.0906648	2.40059
positive regulation of metanephric mesenchymal cell migration	GO:2000591	1	1	0.0928984	2.37625	1	1	0.0906648	2.40059
negative regulation of determination of dorsal identity	GO:2000016	1	1	0.0928984	2.37625	1	1	0.0906648	2.40059
regulation of DNA helicase activity	GO:1905774	1	1	0.0928984	2.37625	1	1	0.0906648	2.40059
negative regulation of fibroblast growth factor receptor signaling pathway involved in ureteric bud formation	GO:2000703	1	1	0.0928984	2.37625	0	0	1	#VALUE!
regulation of viral transcription	GO:0046782	1	1	0.0928984	2.37625	1	1	0.0906648	2.40059
response to ciliary neurotrophic factor	GO:1904391	1	1	0.0928984	2.37625	1	1	0.0906648	2.40059
regulation of glycogen metabolic process	GO:0070873	1	1	0.0928984	2.37625	1	1	0.0906648	2.40059
fever generation	GO:0001660	1	1	0.0928984	2.37625	1	1	0.0906648	2.40059
neuron projection organization	GO:0106027	1	1	0.0928984	2.37625	1	1	0.0906648	2.40059
muscle cell proliferation	GO:0033002	1	1	0.0928984	2.37625	1	1	0.0906648	2.40059
rhythmic behavior	GO:0007622	1	1	0.0928984	2.37625	1	1	0.0906648	2.40059
glucose mediated signaling pathway	GO:0010255	1	1	0.0928984	2.37625	2	1	0.173121	1.70744
positive regulation of protein K63-linked deubiquitination	GO:1903006	1	1	0.0928984	2.37625	1	1	0.0906648	2.40059
negative regulation of mitochondrial calcium ion concentration	GO:0051562	1	1	0.0928984	2.37625	1	1	0.0906648	2.40059
epicardium morphogenesis	GO:1905223	1	1	0.0928984	2.37625	1	1	0.0906648	2.40059
canonical Wnt signaling pathway involved in metanephric kidney development	GO:0061290	1	1	0.0928984	2.37625	0	0	1	#VALUE!
dichotomous subdivision of terminal units involved in mammary gland duct morphogenesis	GO:0060598	1	1	0.0928984	2.37625	1	1	0.0906648	2.40059
positive regulation of peptidyl-cysteine S-nitrosylation	GO:2000170	1	1	0.0928984	2.37625	1	0	1	#NUM!
regulation of actin nucleation	GO:0051125	1	1	0.0928984	2.37625	0	0	1	#VALUE!
protein-containing complex assembly involved in synapse maturation	GO:0090126	1	1	0.0928984	2.37625	1	1	0.0906648	2.40059
positive regulation of DNA strand elongation	GO:0060383	1	1	0.0928984	2.37625	1	1	0.0906648	2.40059
positive regulation of telomerase catalytic core complex assembly	GO:1904884	1	1	0.0928984	2.37625	1	1	0.0906648	2.40059
cellular response to anisomycin	GO:0072740	1	1	0.0928984	2.37625	1	1	0.0906648	2.40059
atrial septum secundum morphogenesis	GO:0003290	1	1	0.0928984	2.37625	0	0	1	#VALUE!
negative regulation of DNA recombination at telomere	GO:0048239	1	1	0.0928984	2.37625	1	1	0.0906648	2.40059
positive regulation of histone ubiquitination	GO:0033184	1	1	0.0928984	2.37625	1	1	0.0906648	2.40059
negative regulation of store-operated calcium channel activity	GO:1901340	1	1	0.0928984	2.37625	1	1	0.0906648	2.40059
regulation of cell fate specification	GO:0042659	1	1	0.0928984	2.37625	1	1	0.0906648	2.40059
metanephric mesenchymal cell migration	GO:0035789	1	1	0.0928984	2.37625	1	1	0.0906648	2.40059
response to singlet oxygen	GO:0000304	1	1	0.0928984	2.37625	1	1	0.0906648	2.40059
membrane tubulation	GO:0097749	1	1	0.0928984	2.37625	1	1	0.0906648	2.40059
regulation of cell activation	GO:0050865	1	1	0.0928984	2.37625	1	1	0.0906648	2.40059
vesicle targeting, trans-Golgi to periciliary membrane compartment	GO:0097712	1	1	0.0928984	2.37625	1	1	0.0906648	2.40059
acetaldehyde metabolic process	GO:0006117	1	1	0.0928984	2.37625	1	1	0.0906648	2.40059
rhombomere 3 formation	GO:0021660	1	1	0.0928984	2.37625	1	1	0.0906648	2.40059
regulation of neutrophil migration	GO:1902622	1	1	0.0928984	2.37625	2	1	0.173121	1.70744
protein insertion into ER membrane	GO:0045048	1	1	0.0928984	2.37625	1	1	0.0906648	2.40059
retinal rod cell apoptotic process	GO:0097473	1	1	0.0928984	2.37625	1	1	0.0906648	2.40059
cellular response to glycine	GO:1905430	1	1	0.0928984	2.37625	1	1	0.0906648	2.40059
nuclear polyadenylation-dependent snoRNA catabolic process	GO:0071036	1	1	0.0928984	2.37625	1	1	0.0906648	2.40059
apoptotic process in bone marrow cell	GO:0071839	1	1	0.0928984	2.37625	1	1	0.0906648	2.40059
substrate localization to autophagosome	GO:0061753	1	1	0.0928984	2.37625	1	1	0.0906648	2.40059
L-lysine catabolic process to acetyl-CoA via saccharopine	GO:0033512	1	1	0.0928984	2.37625	1	1	0.0906648	2.40059
metanephric glomerular mesangial cell development	GO:0072255	1	1	0.0928984	2.37625	1	1	0.0906648	2.40059
positive regulation of interleukin-15 production	GO:0032738	1	1	0.0928984	2.37625	1	0	1	#NUM!
cytosine metabolic process	GO:0019858	1	1	0.0928984	2.37625	1	1	0.0906648	2.40059
positive regulation of central B cell tolerance induction	GO:0002897	1	1	0.0928984	2.37625	1	1	0.0906648	2.40059
positive regulation of lung ciliated cell differentiation	GO:1901248	1	1	0.0928984	2.37625	1	1	0.0906648	2.40059
negative regulation of T cell cytokine production	GO:0002725	1	1	0.0928984	2.37625	1	1	0.0906648	2.40059
regulation of glutamate receptor signaling pathway	GO:1900449	1	1	0.0928984	2.37625	1	1	0.0906648	2.40059
regulation of signal transduction involved in mitotic G2 DNA damage checkpoint	GO:1902504	1	1	0.0928984	2.37625	1	1	0.0906648	2.40059
negative regulation of histone H4 acetylation	GO:0090241	1	1	0.0928984	2.37625	1	1	0.0906648	2.40059
acetyl-CoA biosynthetic process	GO:0006085	1	1	0.0928984	2.37625	2	2	0.00820844	2.40059
response to rapamycin	GO:1901355	1	1	0.0928984	2.37625	1	1	0.0906648	2.40059
cuticle development	GO:0042335	1	1	0.0928984	2.37625	0	0	1	#VALUE!
positive regulation of granulosa cell apoptotic process	GO:1904710	1	1	0.0928984	2.37625	1	1	0.0906648	2.40059
blood vessel endothelial cell proliferation involved in sprouting angiogenesis	GO:0002043	1	1	0.0928984	2.37625	1	1	0.0906648	2.40059
negative regulation of T cell differentiation in thymus	GO:0033085	1	1	0.0928984	2.37625	1	1	0.0906648	2.40059
suppression by virus of host cysteine-type endopeptidase activity involved in apoptotic process	GO:0039650	1	1	0.0928984	2.37625	1	1	0.0906648	2.40059
extracellular structure organization	GO:0043062	1	1	0.0928984	2.37625	1	1	0.0906648	2.40059
negative regulation of nuclear receptor transcription coactivator activity	GO:2000326	1	1	0.0928984	2.37625	1	1	0.0906648	2.40059
peptidyl-lysine crotonylation	GO:0140066	1	1	0.0928984	2.37625	1	1	0.0906648	2.40059
regulation of calcium ion import across plasma membrane	GO:1905664	1	1	0.0928984	2.37625	1	1	0.0906648	2.40059
prostaglandin catabolic process	GO:1905344	1	1	0.0928984	2.37625	1	1	0.0906648	2.40059
negative regulation of protein polyubiquitination	GO:1902915	1	1	0.0928984	2.37625	1	1	0.0906648	2.40059
lens fiber cell apoptotic process	GO:1990086	1	1	0.0928984	2.37625	1	0	1	#NUM!
negative regulation of fatty acid beta-oxidation	GO:0031999	1	1	0.0928984	2.37625	1	1	0.0906648	2.40059
rhombomere 6 development	GO:0021572	1	1	0.0928984	2.37625	1	1	0.0906648	2.40059
response to nerve growth factor	GO:1990089	1	1	0.0928984	2.37625	1	1	0.0906648	2.40059
negative regulation of glycine import across plasma membrane	GO:1900924	1	1	0.0928984	2.37625	1	1	0.0906648	2.40059
protein side chain deglutamylation	GO:0035610	1	1	0.0928984	2.37625	1	1	0.0906648	2.40059
ovarian cumulus expansion	GO:0001550	1	1	0.0928984	2.37625	1	1	0.0906648	2.40059
peptidyl-lysine hydroxylation to 5-hydroxy-L-lysine	GO:0018395	1	1	0.0928984	2.37625	1	1	0.0906648	2.40059
positive regulation of coagulation	GO:0050820	1	1	0.0928984	2.37625	1	1	0.0906648	2.40059
endocrine signaling	GO:0038002	1	1	0.0928984	2.37625	1	1	0.0906648	2.40059
regulation of D-erythro-sphingosine kinase activity	GO:1900022	1	1	0.0928984	2.37625	1	1	0.0906648	2.40059
positive regulation of adenylate cyclase-inhibiting dopamine receptor signaling pathway	GO:1904992	1	1	0.0928984	2.37625	1	1	0.0906648	2.40059
regulation of hemopoiesis	GO:1903706	1	1	0.0928984	2.37625	1	1	0.0906648	2.40059
polyprenol catabolic process	GO:0016095	1	1	0.0928984	2.37625	1	1	0.0906648	2.40059
regulation of dense core granule exocytosis	GO:1905413	1	1	0.0928984	2.37625	1	0	1	#NUM!
positive regulation of intrinsic apoptotic signaling pathway in response to osmotic stress	GO:1902220	1	1	0.0928984	2.37625	1	1	0.0906648	2.40059
renal tubule development	GO:0061326	1	1	0.0928984	2.37625	1	1	0.0906648	2.40059
negative regulation of lipid binding	GO:1900131	1	1	0.0928984	2.37625	1	1	0.0906648	2.40059
positive regulation of serotonin secretion	GO:0014064	1	1	0.0928984	2.37625	1	1	0.0906648	2.40059
liver morphogenesis	GO:0072576	1	1	0.0928984	2.37625	1	1	0.0906648	2.40059
positive regulation of RNA polymerase II regulatory region sequence-specific DNA binding	GO:1905636	1	1	0.0928984	2.37625	1	1	0.0906648	2.40059
cellular response to endothelin	GO:1990859	1	1	0.0928984	2.37625	1	1	0.0906648	2.40059
response to sodium phosphate	GO:1904383	1	1	0.0928984	2.37625	1	1	0.0906648	2.40059
phototransduction, visible light	GO:0007603	1	1	0.0928984	2.37625	2	1	0.173121	1.70744
cellular response to vitamin B1	GO:0071301	1	1	0.0928984	2.37625	1	1	0.0906648	2.40059
metanephric glomerular mesangial cell proliferation involved in metanephros development	GO:0072262	1	1	0.0928984	2.37625	1	1	0.0906648	2.40059
chemotaxis to arachidonic acid	GO:0034670	1	1	0.0928984	2.37625	1	1	0.0906648	2.40059
positive regulation of cell proliferation involved in heart valve morphogenesis	GO:0003251	1	1	0.0928984	2.37625	1	1	0.0906648	2.40059
regulation of skeletal muscle tissue development	GO:0048641	1	1	0.0928984	2.37625	1	1	0.0906648	2.40059
positive regulation of muscle hyperplasia	GO:0014739	1	1	0.0928984	2.37625	0	0	1	#VALUE!
leukocyte mediated cytotoxicity	GO:0001909	1	1	0.0928984	2.37625	0	0	1	#VALUE!
negative regulation of DNA ligase activity	GO:1904876	1	1	0.0928984	2.37625	1	1	0.0906648	2.40059
smoothened signaling pathway involved in spinal cord motor neuron cell fate specification	GO:0021776	1	1	0.0928984	2.37625	1	1	0.0906648	2.40059
epithelial cell apoptotic process	GO:1904019	1	1	0.0928984	2.37625	1	1	0.0906648	2.40059
type IV hypersensitivity	GO:0001806	1	1	0.0928984	2.37625	0	0	1	#VALUE!
production of molecular mediator involved in inflammatory response	GO:0002532	1	1	0.0928984	2.37625	1	1	0.0906648	2.40059
positive regulation of actin filament binding	GO:1904531	1	1	0.0928984	2.37625	1	1	0.0906648	2.40059
positive regulation of protein maturation	GO:1903319	1	1	0.0928984	2.37625	1	1	0.0906648	2.40059
glucuronoside catabolic process	GO:0019391	1	1	0.0928984	2.37625	1	1	0.0906648	2.40059
medium-chain fatty acid catabolic process	GO:0051793	1	1	0.0928984	2.37625	1	1	0.0906648	2.40059
negative regulation of phospholipase activity	GO:0010519	1	1	0.0928984	2.37625	1	1	0.0906648	2.40059
cell-cell adhesion involved in neuronal-glial interactions involved in cerebral cortex radial glia guided migration	GO:0021813	1	1	0.0928984	2.37625	1	1	0.0906648	2.40059
positive regulation of neuron projection regeneration	GO:0070572	1	1	0.0928984	2.37625	1	1	0.0906648	2.40059
nuclear polyadenylation-dependent CUT catabolic process	GO:0071039	1	1	0.0928984	2.37625	1	1	0.0906648	2.40059
negative regulation of apolipoprotein binding	GO:2000657	1	1	0.0928984	2.37625	1	0	1	#NUM!
development involved in symbiotic interaction	GO:0044111	1	1	0.0928984	2.37625	1	1	0.0906648	2.40059
positive regulation of nitric oxide metabolic process	GO:1904407	1	1	0.0928984	2.37625	1	1	0.0906648	2.40059
nuclear retention of unspliced pre-mRNA at the site of transcription	GO:0071048	1	1	0.0928984	2.37625	1	1	0.0906648	2.40059
negative regulation of lung blood pressure	GO:0061767	1	1	0.0928984	2.37625	1	1	0.0906648	2.40059
negative regulation of germinal center formation	GO:0002635	1	1	0.0928984	2.37625	1	1	0.0906648	2.40059
sensory organ development	GO:0007423	1	1	0.0928984	2.37625	1	1	0.0906648	2.40059
negative regulation of neuromuscular junction development	GO:1904397	1	1	0.0928984	2.37625	1	1	0.0906648	2.40059
negative regulation of receptor recycling	GO:0001920	1	1	0.0928984	2.37625	1	1	0.0906648	2.40059
bone maturation	GO:0070977	1	1	0.0928984	2.37625	1	1	0.0906648	2.40059
positive regulation of selenocysteine incorporation	GO:1904571	1	1	0.0928984	2.37625	1	1	0.0906648	2.40059
negative regulation of superoxide anion generation	GO:0032929	1	1	0.0928984	2.37625	1	1	0.0906648	2.40059
biotin transport	GO:0015878	1	1	0.0928984	2.37625	1	1	0.0906648	2.40059
negative regulation of cardiac myofibril assembly	GO:1905305	1	1	0.0928984	2.37625	1	1	0.0906648	2.40059
salivary gland cavitation	GO:0060662	1	1	0.0928984	2.37625	2	2	0.00820844	2.40059
peptidyl-lysine modification to peptidyl-hypusine	GO:0008612	1	1	0.0928984	2.37625	1	1	0.0906648	2.40059
regulation of JUN kinase activity	GO:0043506	1	1	0.0928984	2.37625	1	0	1	#NUM!
positive regulation of aminoacyl-tRNA ligase activity	GO:1903632	1	1	0.0928984	2.37625	1	1	0.0906648	2.40059
telomere localization	GO:0034397	1	1	0.0928984	2.37625	1	1	0.0906648	2.40059
glomerular parietal epithelial cell development	GO:0072016	1	1	0.0928984	2.37625	1	1	0.0906648	2.40059
histone H3-S10 phosphorylation	GO:0043987	1	1	0.0928984	2.37625	1	1	0.0906648	2.40059
negative regulation of transforming growth factor beta activation	GO:1901389	1	1	0.0928984	2.37625	1	1	0.0906648	2.40059
regulation of cellular ketone metabolic process	GO:0010565	1	1	0.0928984	2.37625	1	1	0.0906648	2.40059
regulation of thalamus size	GO:0090067	1	1	0.0928984	2.37625	1	1	0.0906648	2.40059
regulation of cellular response to X-ray	GO:2000683	1	1	0.0928984	2.37625	0	0	1	#VALUE!
skeletal muscle satellite cell proliferation	GO:0014841	1	1	0.0928984	2.37625	1	1	0.0906648	2.40059
regulation of ER-associated ubiquitin-dependent protein catabolic process	GO:1903069	1	1	0.0928984	2.37625	1	1	0.0906648	2.40059
protein targeting to vacuole involved in autophagy	GO:0071211	1	1	0.0928984	2.37625	1	1	0.0906648	2.40059
inositol phosphorylation	GO:0052746	1	1	0.0928984	2.37625	0	0	1	#VALUE!
meiotic DNA double-strand break processing	GO:0000706	1	1	0.0928984	2.37625	1	1	0.0906648	2.40059
detection of muscle stretch	GO:0035995	1	1	0.0928984	2.37625	1	1	0.0906648	2.40059
flavin adenine dinucleotide catabolic process	GO:0072389	1	1	0.0928984	2.37625	1	1	0.0906648	2.40059
proline metabolic process	GO:0006560	1	1	0.0928984	2.37625	1	1	0.0906648	2.40059
endocytic iron import into cell	GO:0140298	1	1	0.0928984	2.37625	1	1	0.0906648	2.40059
nephric duct formation	GO:0072179	1	1	0.0928984	2.37625	1	0	1	#NUM!
negative regulation of establishment of protein localization to telomere	GO:1904850	1	1	0.0928984	2.37625	1	1	0.0906648	2.40059
negative regulation of cellular response to growth factor stimulus	GO:0090288	1	1	0.0928984	2.37625	1	0	1	#NUM!
cerebellum vasculature development	GO:0061300	1	1	0.0928984	2.37625	1	1	0.0906648	2.40059
regulation of mRNA polyadenylation	GO:1900363	1	1	0.0928984	2.37625	1	1	0.0906648	2.40059
pre-B cell allelic exclusion	GO:0002331	1	1	0.0928984	2.37625	1	1	0.0906648	2.40059
positive regulation of chromatin silencing	GO:0031937	1	1	0.0928984	2.37625	0	0	1	#VALUE!
regulation of hair follicle development	GO:0051797	1	1	0.0928984	2.37625	1	1	0.0906648	2.40059
protein insertion into plasma membrane	GO:0098737	1	1	0.0928984	2.37625	1	0	1	#NUM!
negative regulation of protein kinase activity by protein phosphorylation	GO:0100002	1	1	0.0928984	2.37625	1	1	0.0906648	2.40059
negative regulation of actin filament binding	GO:1904530	1	1	0.0928984	2.37625	1	1	0.0906648	2.40059
mesodermal cell fate commitment	GO:0001710	1	1	0.0928984	2.37625	1	1	0.0906648	2.40059
positive regulation of anterograde axonal transport of mitochondrion	GO:0061881	1	1	0.0928984	2.37625	1	1	0.0906648	2.40059
trans-synaptic signaling by endocannabinoid	GO:0099542	1	1	0.0928984	2.37625	1	1	0.0906648	2.40059
regulation of production of siRNA involved in RNA interference	GO:0090065	1	1	0.0928984	2.37625	1	1	0.0906648	2.40059
positive regulation of B cell tolerance induction	GO:0002663	1	1	0.0928984	2.37625	1	0	1	#NUM!
tryptophanyl-tRNA aminoacylation	GO:0006436	1	1	0.0928984	2.37625	1	1	0.0906648	2.40059
fibroblast apoptotic process	GO:0044346	1	1	0.0928984	2.37625	1	1	0.0906648	2.40059
muscle atrophy	GO:0014889	1	1	0.0928984	2.37625	1	1	0.0906648	2.40059
ubiquitin-dependent endocytosis	GO:0070086	1	1	0.0928984	2.37625	1	0	1	#NUM!
TIRAP-dependent toll-like receptor 4 signaling pathway	GO:0035665	1	1	0.0928984	2.37625	1	0	1	#NUM!
positive regulation of nucleocytoplasmic transport	GO:0046824	1	1	0.0928984	2.37625	1	1	0.0906648	2.40059
intrinsic apoptotic signaling pathway in response to nitrosative stress	GO:1990442	1	1	0.0928984	2.37625	1	1	0.0906648	2.40059
inferior endocardial cushion morphogenesis	GO:1905317	1	1	0.0928984	2.37625	1	0	1	#NUM!
negative regulation of anion channel activity	GO:0010360	1	1	0.0928984	2.37625	1	1	0.0906648	2.40059
interleukin-8 secretion	GO:0072606	1	1	0.0928984	2.37625	1	1	0.0906648	2.40059
positive regulation of cap-dependent translational initiation	GO:1903676	1	1	0.0928984	2.37625	1	1	0.0906648	2.40059
positive regulation of macrophage tolerance induction	GO:0010933	1	1	0.0928984	2.37625	1	1	0.0906648	2.40059
positive regulation of nodal signaling pathway involved in determination of lateral mesoderm left/right asymmetry	GO:1900224	1	1	0.0928984	2.37625	1	1	0.0906648	2.40059
negative regulation of renin secretion into blood stream	GO:1900134	1	1	0.0928984	2.37625	0	0	1	#VALUE!
regulation of production of miRNAs involved in gene silencing by miRNA	GO:1903798	1	1	0.0928984	2.37625	1	1	0.0906648	2.40059
positive regulation of T cell tolerance induction	GO:0002666	1	1	0.0928984	2.37625	1	0	1	#NUM!
microtubule cytoskeleton organization involved in homologous chromosome segregation	GO:0090172	1	1	0.0928984	2.37625	1	1	0.0906648	2.40059
regulation of protein complex disassembly	GO:0043244	1	1	0.0928984	2.37625	1	1	0.0906648	2.40059
regulation of telomere capping	GO:1904353	1	1	0.0928984	2.37625	1	1	0.0906648	2.40059
signal transduction involved in mitotic G2 DNA damage checkpoint	GO:0072434	1	1	0.0928984	2.37625	1	1	0.0906648	2.40059
positive regulation by host of symbiont catalytic activity	GO:0043947	1	1	0.0928984	2.37625	1	1	0.0906648	2.40059
cell-cell adhesion involved in gastrulation	GO:0070586	1	1	0.0928984	2.37625	1	0	1	#NUM!
negative regulation of dopaminergic neuron differentiation	GO:1904339	1	1	0.0928984	2.37625	1	1	0.0906648	2.40059
sperm entry	GO:0035037	1	1	0.0928984	2.37625	1	0	1	#NUM!
positive regulation of presynaptic active zone assembly	GO:1905520	1	1	0.0928984	2.37625	1	1	0.0906648	2.40059
lactate oxidation	GO:0019516	1	1	0.0928984	2.37625	1	1	0.0906648	2.40059
cytoplasmic sequestering of CFTR protein	GO:0043004	1	1	0.0928984	2.37625	1	1	0.0906648	2.40059
regulation of histone H3-K27 methylation	GO:0061085	1	1	0.0928984	2.37625	0	0	1	#VALUE!
positive regulation of chromosome organization	GO:2001252	1	1	0.0928984	2.37625	1	1	0.0906648	2.40059
calcium export from the mitochondrion	GO:0099093	1	1	0.0928984	2.37625	1	1	0.0906648	2.40059
activation of protein kinase B activity	GO:0032148	19	4	0.0931633	0.818104	18	4	0.0736072	0.896509
positive regulation of BMP signaling pathway	GO:0030513	19	4	0.0931633	0.818104	19	3	0.244815	0.55476
lipopolysaccharide-mediated signaling pathway	GO:0031663	19	4	0.0931633	0.818104	16	3	0.171846	0.72661
blood vessel development	GO:0001568	19	4	0.0931633	0.818104	18	3	0.219872	0.608827
endochondral ossification	GO:0001958	12	3	0.0932132	0.989954	10	1	0.613665	0.0980012
negative regulation of stress fiber assembly	GO:0051497	12	3	0.0932132	0.989954	12	1	1	-0.0843203
labyrinthine layer blood vessel development	GO:0060716	12	3	0.0932132	0.989954	12	3	0.0879878	1.01429
apoptotic cell clearance	GO:0043277	12	3	0.0932132	0.989954	12	3	0.0879878	1.01429
regulation of cellular protein localization	GO:1903827	12	3	0.0932132	0.989954	12	3	0.0879878	1.01429
blood circulation	GO:0008015	12	3	0.0932132	0.989954	11	2	0.262899	0.695838
negative regulation of focal adhesion assembly	GO:0051895	12	3	0.0932132	0.989954	12	3	0.0879878	1.01429
positive regulation of histone acetylation	GO:0035066	12	3	0.0932132	0.989954	12	2	0.297881	0.608827
myeloid cell differentiation	GO:0030099	12	3	0.0932132	0.989954	12	1	1	-0.0843203
positive regulation of vascular associated smooth muscle cell migration	GO:1904754	12	3	0.0932132	0.989954	12	3	0.0879878	1.01429
thyroid gland development	GO:0030878	12	3	0.0932132	0.989954	13	2	0.332588	0.528784
motor neuron axon guidance	GO:0008045	12	3	0.0932132	0.989954	13	3	0.106991	0.934249
positive regulation of protein autophosphorylation	GO:0031954	12	3	0.0932132	0.989954	12	2	0.297881	0.608827
response to zinc ion	GO:0010043	12	3	0.0932132	0.989954	13	5	0.00418702	1.44507
negative regulation of endoplasmic reticulum stress-induced intrinsic apoptotic signaling pathway	GO:1902236	12	3	0.0932132	0.989954	13	4	0.0246451	1.22193
gastrulation	GO:0007369	12	3	0.0932132	0.989954	12	2	0.297881	0.608827
positive regulation of neutrophil chemotaxis	GO:0090023	12	3	0.0932132	0.989954	13	4	0.0246451	1.22193
cell migration involved in sprouting angiogenesis	GO:0002042	12	3	0.0932132	0.989954	11	4	0.0131609	1.38899
negative regulation of cell cycle arrest	GO:0071157	12	3	0.0932132	0.989954	12	3	0.0879878	1.01429
anterior/posterior pattern specification	GO:0009952	41	7	0.0991602	0.608587	42	7	0.0993968	0.608827
cellular response to cytokine stimulus	GO:0071345	27	5	0.0995434	0.68985	27	5	0.0918404	0.714187
negative regulation of fat cell differentiation	GO:0045599	27	5	0.0995434	0.68985	25	4	0.278767	0.568005
receptor internalization	GO:0031623	27	5	0.0995434	0.68985	27	5	0.0918404	0.714187
cellular response to nerve growth factor stimulus	GO:1990090	27	5	0.0995434	0.68985	27	6	0.0308402	0.896509
learning or memory	GO:0007611	27	5	0.0995434	0.68985	28	6	0.0363487	0.860141
regulation of synaptic plasticity	GO:0048167	27	5	0.0995434	0.68985	28	5	0.103904	0.67782
positive regulation of actin filament polymerization	GO:0030838	27	5	0.0995434	0.68985	27	3	0.731525	0.203362
intrinsic apoptotic signaling pathway in response to DNA damage	GO:0008630	27	5	0.0995434	0.68985	27	5	0.0918404	0.714187
cellular protein modification process	GO:0006464	56	9	0.0995797	0.548121	55	9	0.0916216	0.590478
positive regulation of intrinsic apoptotic signaling pathway in response to DNA damage	GO:1902231	6	2	0.100502	1.27764	6	2	0.096315	1.30197
postsynaptic membrane assembly	GO:0097104	6	2	0.100502	1.27764	5	2	0.0682231	1.4843
basement membrane organization	GO:0071711	6	2	0.100502	1.27764	6	3	0.0120392	1.70744
bone marrow development	GO:0048539	6	2	0.100502	1.27764	5	1	0.378332	0.791148
endocardial cushion development	GO:0003197	6	2	0.100502	1.27764	5	1	0.378332	0.791148
regulation of cholesterol metabolic process	GO:0090181	6	2	0.100502	1.27764	4	0	1	#NUM!
protein deneddylation	GO:0000338	6	2	0.100502	1.27764	7	2	0.126976	1.14782
biosynthetic process	GO:0009058	6	2	0.100502	1.27764	5	1	0.378332	0.791148
miRNA loading onto RISC involved in gene silencing by miRNA	GO:0035280	6	2	0.100502	1.27764	6	1	0.434735	0.608827
positive regulation of chemokine secretion	GO:0090197	6	2	0.100502	1.27764	6	1	0.434735	0.608827
interleukin-9-mediated signaling pathway	GO:0038113	6	2	0.100502	1.27764	6	2	0.096315	1.30197
platelet dense granule organization	GO:0060155	6	2	0.100502	1.27764	4	0	1	#NUM!
death-inducing signaling complex assembly	GO:0071550	6	2	0.100502	1.27764	5	1	0.378332	0.791148
positive regulation of ossification	GO:0045778	6	2	0.100502	1.27764	6	2	0.096315	1.30197
embryonic camera-type eye development	GO:0031076	6	2	0.100502	1.27764	5	2	0.0682231	1.4843
positive regulation of cytosolic calcium ion concentration involved in phospholipase C-activating G protein-coupled signaling pathway	GO:0051482	6	2	0.100502	1.27764	5	1	0.378332	0.791148
negative regulation of innate immune response	GO:0045824	6	2	0.100502	1.27764	5	2	0.0682231	1.4843
central nervous system neuron axonogenesis	GO:0021955	6	2	0.100502	1.27764	6	3	0.0120392	1.70744
cellular response to oxygen-glucose deprivation	GO:0090650	6	2	0.100502	1.27764	6	2	0.096315	1.30197
regulation of postsynaptic membrane neurotransmitter receptor levels	GO:0099072	6	2	0.100502	1.27764	6	2	0.096315	1.30197
signal peptide processing	GO:0006465	6	2	0.100502	1.27764	6	2	0.096315	1.30197
positive regulation of isotype switching to IgG isotypes	GO:0048304	6	2	0.100502	1.27764	4	1	0.31631	1.01429
regulation of stem cell proliferation	GO:0072091	6	2	0.100502	1.27764	6	1	0.434735	0.608827
regulation of membrane repolarization	GO:0060306	6	2	0.100502	1.27764	6	2	0.096315	1.30197
actin crosslink formation	GO:0051764	6	2	0.100502	1.27764	5	1	0.378332	0.791148
cerebellar Purkinje cell differentiation	GO:0021702	6	2	0.100502	1.27764	6	2	0.096315	1.30197
positive regulation of phagocytosis, engulfment	GO:0060100	6	2	0.100502	1.27764	5	2	0.0682231	1.4843
macrophage activation	GO:0042116	6	2	0.100502	1.27764	6	2	0.096315	1.30197
regulation of necroptotic process	GO:0060544	6	2	0.100502	1.27764	6	2	0.096315	1.30197
response to interferon-beta	GO:0035456	6	2	0.100502	1.27764	6	3	0.0120392	1.70744
RNA secondary structure unwinding	GO:0010501	6	2	0.100502	1.27764	6	1	0.434735	0.608827
N-acetylglucosamine metabolic process	GO:0006044	6	2	0.100502	1.27764	4	1	0.31631	1.01429
positive regulation of transcription by RNA polymerase I	GO:0045943	6	2	0.100502	1.27764	6	2	0.096315	1.30197
positive regulation of glucose metabolic process	GO:0010907	6	2	0.100502	1.27764	6	2	0.096315	1.30197
modulation by virus of host process	GO:0019054	6	2	0.100502	1.27764	6	2	0.096315	1.30197
nodal signaling pathway	GO:0038092	6	2	0.100502	1.27764	5	2	0.0682231	1.4843
androgen metabolic process	GO:0008209	6	2	0.100502	1.27764	4	0	1	#NUM!
positive regulation of synapse maturation	GO:0090129	6	2	0.100502	1.27764	5	2	0.0682231	1.4843
regulation of clathrin-dependent endocytosis	GO:2000369	6	2	0.100502	1.27764	6	2	0.096315	1.30197
mammary gland epithelial cell proliferation	GO:0033598	6	2	0.100502	1.27764	6	2	0.096315	1.30197
regulation of fibroblast migration	GO:0010762	6	2	0.100502	1.27764	6	2	0.096315	1.30197
neural precursor cell proliferation	GO:0061351	6	2	0.100502	1.27764	6	2	0.096315	1.30197
chondrocyte development	GO:0002063	6	2	0.100502	1.27764	4	1	0.31631	1.01429
response to amyloid-beta	GO:1904645	6	2	0.100502	1.27764	7	2	0.126976	1.14782
positive regulation of Arp2/3 complex-mediated actin nucleation	GO:2000601	6	2	0.100502	1.27764	6	1	0.434735	0.608827
response to muramyl dipeptide	GO:0032495	6	2	0.100502	1.27764	6	2	0.096315	1.30197
peptidyl-serine autophosphorylation	GO:0036289	6	2	0.100502	1.27764	6	2	0.096315	1.30197
macrophage derived foam cell differentiation	GO:0010742	6	2	0.100502	1.27764	6	3	0.0120392	1.70744
inflammatory response to antigenic stimulus	GO:0002437	6	2	0.100502	1.27764	7	3	0.0196627	1.55329
regulation of dendritic spine development	GO:0060998	6	2	0.100502	1.27764	6	2	0.096315	1.30197
t-circle formation	GO:0090656	6	2	0.100502	1.27764	6	2	0.096315	1.30197
positive regulation of cell growth involved in cardiac muscle cell development	GO:0061051	6	2	0.100502	1.27764	6	2	0.096315	1.30197
chaperone-mediated autophagy	GO:0061684	6	2	0.100502	1.27764	6	2	0.096315	1.30197
cardiovascular system development	GO:0072358	6	2	0.100502	1.27764	5	1	0.378332	0.791148
vocal learning	GO:0042297	6	2	0.100502	1.27764	6	2	0.096315	1.30197
posttranslational protein targeting to endoplasmic reticulum membrane	GO:0006620	6	2	0.100502	1.27764	6	2	0.096315	1.30197
cellular response to tumor necrosis factor	GO:0071356	57	9	0.104089	0.530422	50	5	0.802929	0.0980012
SRP-dependent cotranslational protein targeting to membrane	GO:0006614	74	11	0.105172	0.470079	74	9	0.31168	0.293746
viral transcription	GO:0019083	92	13	0.10551	0.419409	91	12	0.194018	0.374633
cerebral cortex development	GO:0021987	42	7	0.106287	0.584489	42	6	0.271492	0.454676
lysosome localization	GO:0032418	20	4	0.108314	0.766811	20	4	0.101134	0.791148
establishment of mitotic spindle orientation	GO:0000132	20	4	0.108314	0.766811	19	4	0.0868398	0.842442
regulation of defense response to virus by virus	GO:0050690	20	4	0.108314	0.766811	19	4	0.0868398	0.842442
intracellular protein transport	GO:0006886	202	12	0.109206	-0.447113	198	12	0.165872	-0.402774
mitochondrial electron transport, NADH to ubiquinone	GO:0006120	31	0	0.110629	#NUM!	31	0	0.10867	#NUM!
positive regulation of NF-kappaB transcription factor activity	GO:0051092	98	14	0.110977	0.430338	97	13	0.150852	0.390825
intrinsic apoptotic signaling pathway by p53 class mediator	GO:0072332	13	3	0.113161	0.909911	13	2	0.332588	0.528784
TOR signaling	GO:0031929	13	3	0.113161	0.909911	13	2	0.332588	0.528784
positive regulation of telomere capping	GO:1904355	13	3	0.113161	0.909911	12	3	0.0879878	1.01429
regulation of catalytic activity	GO:0050790	13	3	0.113161	0.909911	13	3	0.106991	0.934249
positive regulation of oligodendrocyte differentiation	GO:0048714	13	3	0.113161	0.909911	12	3	0.0879878	1.01429
regulation of signal transduction	GO:0009966	13	3	0.113161	0.909911	12	3	0.0879878	1.01429
negative regulation of axonogenesis	GO:0050771	13	3	0.113161	0.909911	13	4	0.0246451	1.22193
microtubule nucleation	GO:0007020	13	3	0.113161	0.909911	13	3	0.106991	0.934249
miRNA metabolic process	GO:0010586	13	3	0.113161	0.909911	12	2	0.297881	0.608827
response to muscle activity	GO:0014850	13	3	0.113161	0.909911	13	3	0.106991	0.934249
protein localization to membrane	GO:0072657	13	3	0.113161	0.909911	13	3	0.106991	0.934249
histone methylation	GO:0016571	13	3	0.113161	0.909911	12	5	0.00278194	1.52512
response to drug	GO:0042493	99	14	0.113167	0.420186	95	13	0.145838	0.411659
positive regulation of protein ubiquitination	GO:0031398	59	9	0.114746	0.495936	59	8	0.248702	0.40249
positive regulation of angiogenesis	GO:0045766	59	9	0.114746	0.495936	56	4	0.815558	-0.238471
spermatogenesis	GO:0007283	151	20	0.116736	0.354701	153	23	0.0146298	0.505643
mitochondrion organization	GO:0007005	61	2	0.121185	-1.04148	60	2	0.170748	-1.00061
osteoblast differentiation	GO:0001649	61	2	0.121185	-1.04148	60	2	0.170748	-1.00061
protein folding	GO:0006457	102	14	0.121865	0.390333	98	15	0.048056	0.523669
snRNA transcription by RNA polymerase II	GO:0042795	46	1	0.122806	-1.45239	46	1	0.122314	-1.42806
positive regulation of cell division	GO:0051781	21	4	0.124488	0.71802	21	4	0.116431	0.742358
phosphatidylinositol 3-kinase signaling	GO:0014065	21	4	0.124488	0.71802	20	5	0.0296632	1.01429
actin filament bundle assembly	GO:0051017	21	4	0.124488	0.71802	18	3	0.219872	0.608827
positive regulation of axon extension	GO:0045773	21	4	0.124488	0.71802	21	4	0.116431	0.742358
positive regulation of bone mineralization	GO:0030501	21	4	0.124488	0.71802	19	5	0.0239847	1.06559
positive regulation of vascular smooth muscle cell proliferation	GO:1904707	21	4	0.124488	0.71802	21	4	0.116431	0.742358
immune response	GO:0006955	103	14	0.125456	0.380577	95	10	0.588511	0.149295
negative regulation of neuron differentiation	GO:0045665	34	6	0.126149	0.641647	32	5	0.206644	0.544288
peptidyl-tyrosine phosphorylation	GO:0018108	34	6	0.126149	0.641647	34	6	0.121362	0.665985
protein localization to plasma membrane	GO:0072659	84	12	0.126979	0.430338	82	11	0.173192	0.391762
blood coagulation	GO:0007596	84	12	0.126979	0.430338	75	8	0.547224	0.16254
regulation of G2/M transition of mitotic cell cycle	GO:0010389	66	10	0.129864	0.489179	63	10	0.0735035	0.560037
relaxation of cardiac muscle	GO:0055119	7	2	0.1323	1.12349	7	2	0.126976	1.14782
DNA biosynthetic process	GO:0071897	7	2	0.1323	1.12349	7	2	0.126976	1.14782
negative regulation of chondrocyte differentiation	GO:0032331	7	2	0.1323	1.12349	7	2	0.126976	1.14782
microtubule anchoring at centrosome	GO:0034454	7	2	0.1323	1.12349	7	2	0.126976	1.14782
establishment of integrated proviral latency	GO:0075713	7	2	0.1323	1.12349	7	2	0.126976	1.14782
cellular response to nitrogen starvation	GO:0006995	7	2	0.1323	1.12349	7	2	0.126976	1.14782
histone phosphorylation	GO:0016572	7	2	0.1323	1.12349	7	3	0.0196627	1.55329
interleukin-35-mediated signaling pathway	GO:0070757	7	2	0.1323	1.12349	7	2	0.126976	1.14782
negative regulation of glucose import	GO:0046325	7	2	0.1323	1.12349	7	2	0.126976	1.14782
cellular response to muramyl dipeptide	GO:0071225	7	2	0.1323	1.12349	6	1	0.434735	0.608827
regulation of early endosome to late endosome transport	GO:2000641	7	2	0.1323	1.12349	7	1	0.486028	0.454676
regulation of Rac protein signal transduction	GO:0035020	7	2	0.1323	1.12349	7	2	0.126976	1.14782
positive regulation of pseudopodium assembly	GO:0031274	7	2	0.1323	1.12349	7	2	0.126976	1.14782
establishment of skin barrier	GO:0061436	7	2	0.1323	1.12349	6	1	0.434735	0.608827
regulation of gastrulation	GO:0010470	7	2	0.1323	1.12349	7	1	0.486028	0.454676
interleukin-27-mediated signaling pathway	GO:0070106	7	2	0.1323	1.12349	7	2	0.126976	1.14782
cellular response to granulocyte macrophage colony-stimulating factor stimulus	GO:0097011	7	2	0.1323	1.12349	7	2	0.126976	1.14782
regulation of smooth muscle cell proliferation	GO:0048660	7	2	0.1323	1.12349	7	2	0.126976	1.14782
response to growth hormone	GO:0060416	7	2	0.1323	1.12349	7	1	0.486028	0.454676
negative regulation of long-term synaptic potentiation	GO:1900272	7	2	0.1323	1.12349	8	2	0.159511	1.01429
viral budding	GO:0046755	7	2	0.1323	1.12349	7	1	0.486028	0.454676
positive regulation of isotype switching	GO:0045830	7	2	0.1323	1.12349	7	3	0.0196627	1.55329
viral RNA genome replication	GO:0039694	7	2	0.1323	1.12349	7	2	0.126976	1.14782
cellular response to interferon-alpha	GO:0035457	7	2	0.1323	1.12349	6	1	0.434735	0.608827
glutamate metabolic process	GO:0006536	7	2	0.1323	1.12349	6	1	0.434735	0.608827
ventricular system development	GO:0021591	7	2	0.1323	1.12349	8	3	0.0293715	1.41976
epithelial structure maintenance	GO:0010669	7	2	0.1323	1.12349	6	1	0.434735	0.608827
arachidonic acid metabolic process	GO:0019369	7	2	0.1323	1.12349	6	0	1	#NUM!
regulation of glycogen biosynthetic process	GO:0005979	7	2	0.1323	1.12349	7	2	0.126976	1.14782
progesterone receptor signaling pathway	GO:0050847	7	2	0.1323	1.12349	7	1	0.486028	0.454676
negative regulation of proteasomal protein catabolic process	GO:1901799	7	2	0.1323	1.12349	6	2	0.096315	1.30197
regulation of response to DNA damage stimulus	GO:2001020	7	2	0.1323	1.12349	7	2	0.126976	1.14782
triglyceride biosynthetic process	GO:0019432	7	2	0.1323	1.12349	7	1	0.486028	0.454676
protein targeting to lysosome	GO:0006622	7	2	0.1323	1.12349	7	1	0.486028	0.454676
exogenous drug catabolic process	GO:0042738	7	2	0.1323	1.12349	6	1	0.434735	0.608827
cell fate specification	GO:0001708	7	2	0.1323	1.12349	7	2	0.126976	1.14782
protein targeting to ER	GO:0045047	7	2	0.1323	1.12349	6	1	0.434735	0.608827
lens fiber cell differentiation	GO:0070306	7	2	0.1323	1.12349	7	2	0.126976	1.14782
positive regulation of vasoconstriction	GO:0045907	7	2	0.1323	1.12349	3	1	0.248111	1.30197
positive regulation of macrophage chemotaxis	GO:0010759	7	2	0.1323	1.12349	6	1	0.434735	0.608827
negative regulation of cardiac muscle cell proliferation	GO:0060044	7	2	0.1323	1.12349	7	2	0.126976	1.14782
regulation of attachment of spindle microtubules to kinetochore	GO:0051988	7	2	0.1323	1.12349	7	2	0.126976	1.14782
resolution of meiotic recombination intermediates	GO:0000712	7	2	0.1323	1.12349	6	2	0.096315	1.30197
regulation of insulin receptor signaling pathway	GO:0046626	7	2	0.1323	1.12349	7	2	0.126976	1.14782
positive regulation of histone H3-K9 acetylation	GO:2000617	7	2	0.1323	1.12349	5	1	0.378332	0.791148
regulation of DNA-templated transcription, elongation	GO:0032784	7	2	0.1323	1.12349	7	1	0.486028	0.454676
substrate-dependent cell migration, cell extension	GO:0006930	7	2	0.1323	1.12349	7	3	0.0196627	1.55329
homotypic cell-cell adhesion	GO:0034109	7	2	0.1323	1.12349	6	2	0.096315	1.30197
negative regulation of protein localization to nucleus	GO:1900181	7	2	0.1323	1.12349	7	2	0.126976	1.14782
activation of NF-kappaB-inducing kinase activity	GO:0007250	7	2	0.1323	1.12349	5	0	1	#NUM!
lung morphogenesis	GO:0060425	7	2	0.1323	1.12349	6	1	0.434735	0.608827
amyloid fibril formation	GO:1990000	7	2	0.1323	1.12349	7	2	0.126976	1.14782
positive regulation of monocyte chemotaxis	GO:0090026	7	2	0.1323	1.12349	5	1	0.378332	0.791148
ER overload response	GO:0006983	7	2	0.1323	1.12349	7	2	0.126976	1.14782
apical protein localization	GO:0045176	7	2	0.1323	1.12349	7	1	0.486028	0.454676
positive regulation of protein localization to cell surface	GO:2000010	7	2	0.1323	1.12349	7	2	0.126976	1.14782
white fat cell differentiation	GO:0050872	7	2	0.1323	1.12349	6	2	0.096315	1.30197
3'-UTR-mediated mRNA destabilization	GO:0061158	7	2	0.1323	1.12349	7	2	0.126976	1.14782
immunological synapse formation	GO:0001771	7	2	0.1323	1.12349	6	1	0.434735	0.608827
positive regulation of methylation-dependent chromatin silencing	GO:0090309	7	2	0.1323	1.12349	7	2	0.126976	1.14782
astral microtubule organization	GO:0030953	7	2	0.1323	1.12349	7	2	0.126976	1.14782
positive regulation of fibroblast proliferation	GO:0048146	35	6	0.133345	0.61266	33	4	0.536342	0.290373
positive regulation of neuron apoptotic process	GO:0043525	35	6	0.133345	0.61266	34	6	0.121362	0.665985
positive regulation of protein localization to plasma membrane	GO:1903078	35	6	0.133345	0.61266	32	6	0.0644239	0.72661
response to endoplasmic reticulum stress	GO:0034976	50	8	0.134193	0.543667	48	7	0.199799	0.475295
regulation of JNK cascade	GO:0046328	14	3	0.134551	0.835803	14	2	0.366783	0.454676
negative regulation of release of cytochrome c from mitochondria	GO:0090201	14	3	0.134551	0.835803	14	3	0.127418	0.860141
response to lipid	GO:0033993	14	3	0.134551	0.835803	13	3	0.106991	0.934249
dendritic spine morphogenesis	GO:0060997	14	3	0.134551	0.835803	14	4	0.0320897	1.14782
bone development	GO:0060348	14	3	0.134551	0.835803	14	3	0.127418	0.860141
decidualization	GO:0046697	14	3	0.134551	0.835803	14	2	0.366783	0.454676
response to cocaine	GO:0042220	14	3	0.134551	0.835803	13	2	0.332588	0.528784
positive regulation of mesenchymal cell proliferation	GO:0002053	14	3	0.134551	0.835803	13	2	0.332588	0.528784
cellular response to fibroblast growth factor stimulus	GO:0044344	14	3	0.134551	0.835803	11	2	0.262899	0.695838
positive regulation of endocytosis	GO:0045807	14	3	0.134551	0.835803	15	3	0.149095	0.791148
negative regulation of myeloid cell differentiation	GO:0045638	14	3	0.134551	0.835803	15	3	0.149095	0.791148
low-density lipoprotein particle clearance	GO:0034383	14	3	0.134551	0.835803	13	4	0.0246451	1.22193
regulation of protein catabolic process	GO:0042176	14	3	0.134551	0.835803	14	3	0.127418	0.860141
apoptotic process	GO:0006915	316	37	0.136633	0.231424	308	39	0.0323551	0.334048
regulation of apoptotic process	GO:0042981	113	15	0.141388	0.356911	105	16	0.0375846	0.519215
cellular response to heat	GO:0034605	36	6	0.141474	0.584489	34	7	0.0301316	0.820136
positive regulation of erythrocyte differentiation	GO:0045648	22	4	0.14161	0.6715	22	5	0.0433783	0.918982
glucose homeostasis	GO:0042593	52	8	0.144358	0.504446	48	8	0.0750168	0.608827
cell cycle arrest	GO:0007050	93	13	0.146125	0.408598	93	15	0.0267582	0.576037
positive regulation of GTPase activity	GO:0043547	70	10	0.146985	0.430338	67	9	0.199778	0.393118
positive regulation of cell growth	GO:0030307	53	8	0.150473	0.485398	53	8	0.143161	0.509736
actin cytoskeleton organization	GO:0030036	96	13	0.154856	0.37685	97	14	0.0732417	0.464933
spleen development	GO:0048536	15	3	0.157194	0.766811	13	2	0.332588	0.528784
ubiquitin-dependent protein catabolic process via the multivesicular body sorting pathway	GO:0043162	15	3	0.157194	0.766811	15	3	0.149095	0.791148
positive regulation of multicellular organism growth	GO:0040018	15	3	0.157194	0.766811	14	2	0.366783	0.454676
neural tube development	GO:0021915	15	3	0.157194	0.766811	14	2	0.366783	0.454676
positive regulation of vascular endothelial growth factor production	GO:0010575	15	3	0.157194	0.766811	15	2	0.640277	0.385683
placenta development	GO:0001890	15	3	0.157194	0.766811	13	3	0.106991	0.934249
regulation of focal adhesion assembly	GO:0051893	15	3	0.157194	0.766811	14	3	0.127418	0.860141
megakaryocyte development	GO:0035855	15	3	0.157194	0.766811	15	3	0.149095	0.791148
positive regulation of protein complex assembly	GO:0031334	15	3	0.157194	0.766811	16	3	0.171846	0.72661
cellular protein-containing complex assembly	GO:0034622	15	3	0.157194	0.766811	12	2	0.297881	0.608827
oogenesis	GO:0048477	15	3	0.157194	0.766811	14	3	0.127418	0.860141
regulation of synaptic vesicle exocytosis	GO:2000300	23	4	0.159599	0.627049	21	2	0.715421	0.049211
positive regulation of epithelial cell migration	GO:0010634	23	4	0.159599	0.627049	21	1	1	-0.643936
synaptic vesicle endocytosis	GO:0048488	23	4	0.159599	0.627049	22	4	0.132665	0.695838
positive regulation of mitotic cell cycle	GO:0045931	23	4	0.159599	0.627049	23	4	0.149764	0.651386
cellular response to glucose starvation	GO:0042149	23	4	0.159599	0.627049	23	3	0.459288	0.363704
animal organ regeneration	GO:0031100	23	4	0.159599	0.627049	21	4	0.116431	0.742358
positive regulation of osteoblast differentiation	GO:0045669	38	6	0.160344	0.530422	37	8	0.0158519	0.86911
glutamate secretion	GO:0014047	24	0	0.161695	#NUM!	23	0	0.261733	#NUM!
potassium ion transport	GO:0006813	24	0	0.161695	#NUM!	22	2	1	0.00269103
response to organic cyclic compound	GO:0014070	25	0	0.163187	#NUM!	26	1	0.726612	-0.85751
exocytosis	GO:0006887	55	8	0.164641	0.448357	53	8	0.143161	0.509736
mammary gland epithelial cell differentiation	GO:0060644	8	2	0.165958	0.989954	8	2	0.159511	1.01429
low-density lipoprotein particle receptor catabolic process	GO:0032802	8	2	0.165958	0.989954	8	2	0.159511	1.01429
cholesterol transport	GO:0030301	8	2	0.165958	0.989954	7	1	0.486028	0.454676
positive regulation of dendrite development	GO:1900006	8	2	0.165958	0.989954	8	2	0.159511	1.01429
retrograde axonal transport	GO:0008090	8	2	0.165958	0.989954	7	2	0.126976	1.14782
histone arginine methylation	GO:0034969	8	2	0.165958	0.989954	8	3	0.0293715	1.41976
regulation of AMPA receptor activity	GO:2000311	8	2	0.165958	0.989954	7	2	0.126976	1.14782
cell volume homeostasis	GO:0006884	8	2	0.165958	0.989954	7	0	1	#NUM!
tube formation	GO:0035148	8	2	0.165958	0.989954	8	2	0.159511	1.01429
metaphase plate congression	GO:0051310	8	2	0.165958	0.989954	8	2	0.159511	1.01429
cellular response to insulin-like growth factor stimulus	GO:1990314	8	2	0.165958	0.989954	8	3	0.0293715	1.41976
positive regulation of neuroblast proliferation	GO:0002052	8	2	0.165958	0.989954	8	2	0.159511	1.01429
negative regulation of toll-like receptor signaling pathway	GO:0034122	8	2	0.165958	0.989954	8	2	0.159511	1.01429
face development	GO:0060324	8	2	0.165958	0.989954	8	1	0.532673	0.321145
positive regulation of cellular senescence	GO:2000774	8	2	0.165958	0.989954	7	1	0.486028	0.454676
osteoblast development	GO:0002076	8	2	0.165958	0.989954	8	2	0.159511	1.01429
positive regulation of ruffle assembly	GO:1900029	8	2	0.165958	0.989954	8	2	0.159511	1.01429
negative regulation of protein sumoylation	GO:0033234	8	2	0.165958	0.989954	8	2	0.159511	1.01429
protein localization to microtubule	GO:0035372	8	2	0.165958	0.989954	8	2	0.159511	1.01429
positive regulation of cell size	GO:0045793	8	2	0.165958	0.989954	9	2	0.193329	0.896509
semaphorin-plexin signaling pathway involved in axon guidance	GO:1902287	8	2	0.165958	0.989954	8	3	0.0293715	1.41976
regulation of type I interferon-mediated signaling pathway	GO:0060338	8	2	0.165958	0.989954	8	3	0.0293715	1.41976
establishment of epithelial cell apical/basal polarity	GO:0045198	8	2	0.165958	0.989954	7	1	0.486028	0.454676
cellular response to oxidised low-density lipoprotein particle stimulus	GO:0140052	8	2	0.165958	0.989954	8	2	0.159511	1.01429
negative regulation of interferon-gamma production	GO:0032689	8	2	0.165958	0.989954	7	1	0.486028	0.454676
plasma membrane repair	GO:0001778	8	2	0.165958	0.989954	8	2	0.159511	1.01429
protein hexamerization	GO:0034214	8	2	0.165958	0.989954	8	2	0.159511	1.01429
neuron fate commitment	GO:0048663	8	2	0.165958	0.989954	9	2	0.193329	0.896509
negative regulation of cardiac muscle hypertrophy	GO:0010614	8	2	0.165958	0.989954	7	2	0.126976	1.14782
actin filament capping	GO:0051693	8	2	0.165958	0.989954	7	1	0.486028	0.454676
negative regulation of substrate adhesion-dependent cell spreading	GO:1900025	8	2	0.165958	0.989954	8	2	0.159511	1.01429
positive regulation of sprouting angiogenesis	GO:1903672	8	2	0.165958	0.989954	8	2	0.159511	1.01429
positive regulation of transcription from RNA polymerase II promoter in response to endoplasmic reticulum stress	GO:1990440	8	2	0.165958	0.989954	9	3	0.0411471	1.30197
negative regulation of protein import into nucleus	GO:0042308	8	2	0.165958	0.989954	7	3	0.0196627	1.55329
positive regulation of protein acetylation	GO:1901985	8	2	0.165958	0.989954	8	2	0.159511	1.01429
positive regulation of T cell differentiation	GO:0045582	8	2	0.165958	0.989954	7	1	0.486028	0.454676
muscle structure development	GO:0061061	8	2	0.165958	0.989954	8	2	0.159511	1.01429
positive regulation of T cell migration	GO:2000406	8	2	0.165958	0.989954	6	1	0.434735	0.608827
dendrite extension	GO:0097484	8	2	0.165958	0.989954	8	2	0.159511	1.01429
activation of cysteine-type endopeptidase activity	GO:0097202	8	2	0.165958	0.989954	8	2	0.159511	1.01429
mast cell degranulation	GO:0043303	8	2	0.165958	0.989954	8	2	0.159511	1.01429
regulation of stress-activated MAPK cascade	GO:0032872	8	2	0.165958	0.989954	8	1	0.532673	0.321145
protein localization to lysosome	GO:0061462	8	2	0.165958	0.989954	8	2	0.159511	1.01429
protein import into peroxisome matrix	GO:0016558	8	2	0.165958	0.989954	8	2	0.159511	1.01429
fructose metabolic process	GO:0006000	8	2	0.165958	0.989954	6	1	0.434735	0.608827
protein kinase A signaling	GO:0010737	8	2	0.165958	0.989954	8	2	0.159511	1.01429
iron ion transport	GO:0006826	8	2	0.165958	0.989954	8	2	0.159511	1.01429
receptor catabolic process	GO:0032801	8	2	0.165958	0.989954	8	2	0.159511	1.01429
negative regulation of histone acetylation	GO:0035067	8	2	0.165958	0.989954	8	2	0.159511	1.01429
retinoid metabolic process	GO:0001523	26	0	0.16635	#NUM!	23	0	0.261733	#NUM!
homophilic cell adhesion via plasma membrane adhesion molecules	GO:0007156	58	2	0.16936	-0.991047	55	1	0.0586246	-1.60675
regulation of growth	GO:0040008	39	6	0.170987	0.504446	39	5	0.395978	0.346463
ossification	GO:0001503	27	0	0.171084	#NUM!	26	0	0.16465	#NUM!
microtubule-based movement	GO:0007018	40	1	0.175227	-1.31263	39	1	0.256375	-1.26298
neuron migration	GO:0001764	61	9	0.177174	0.462599	59	9	0.107275	0.520273
prostate epithelial cord elongation	GO:0060523	2	1	0.177178	1.6831	1	0	1	#NUM!
Cdc42 protein signal transduction	GO:0032488	2	1	0.177178	1.6831	2	1	0.173121	1.70744
negative regulation of T-helper 2 cell cytokine production	GO:2000552	2	1	0.177178	1.6831	1	1	0.0906648	2.40059
negative regulation of telomeric D-loop disassembly	GO:1905839	2	1	0.177178	1.6831	2	1	0.173121	1.70744
negative regulation of microtubule polymerization or depolymerization	GO:0031111	2	1	0.177178	1.6831	2	1	0.173121	1.70744
regulation of translational termination	GO:0006449	2	1	0.177178	1.6831	2	1	0.173121	1.70744
sarcomerogenesis	GO:0048769	2	1	0.177178	1.6831	2	1	0.173121	1.70744
negative regulation of protein homotetramerization	GO:1901094	2	1	0.177178	1.6831	2	1	0.173121	1.70744
negative regulation of cerebellar granule cell precursor proliferation	GO:0021941	2	1	0.177178	1.6831	2	1	0.173121	1.70744
smooth muscle cell-matrix adhesion	GO:0061302	2	1	0.177178	1.6831	2	1	0.173121	1.70744
epithelial cell migration	GO:0010631	2	1	0.177178	1.6831	2	1	0.173121	1.70744
regulation of translational initiation by eIF2 alpha dephosphorylation	GO:0036496	2	1	0.177178	1.6831	2	1	0.173121	1.70744
positive regulation of oxidoreductase activity	GO:0051353	2	1	0.177178	1.6831	2	1	0.173121	1.70744
positive regulation of natural killer cell cytokine production	GO:0002729	2	1	0.177178	1.6831	1	0	1	#NUM!
positive regulation of organelle organization	GO:0010638	2	1	0.177178	1.6831	2	1	0.173121	1.70744
centriole assembly	GO:0098534	2	1	0.177178	1.6831	2	1	0.173121	1.70744
negative regulation of cellular glucuronidation	GO:2001030	2	1	0.177178	1.6831	0	0	1	#VALUE!
neurofilament cytoskeleton organization	GO:0060052	2	1	0.177178	1.6831	2	1	0.173121	1.70744
pre-miRNA export from nucleus	GO:0035281	2	1	0.177178	1.6831	2	1	0.173121	1.70744
cerebellar neuron development	GO:0098749	2	1	0.177178	1.6831	2	1	0.173121	1.70744
sucrose biosynthetic process	GO:0005986	2	1	0.177178	1.6831	1	0	1	#NUM!
positive regulation of hemoglobin biosynthetic process	GO:0046985	2	1	0.177178	1.6831	2	2	0.00820844	2.40059
regulation of lipid transport by negative regulation of transcription from RNA polymerase II promoter	GO:0072368	2	1	0.177178	1.6831	2	1	0.173121	1.70744
antral ovarian follicle growth	GO:0001547	2	1	0.177178	1.6831	1	0	1	#NUM!
cellular response to trichostatin A	GO:0035984	2	1	0.177178	1.6831	1	0	1	#NUM!
retinal blood vessel morphogenesis	GO:0061304	2	1	0.177178	1.6831	2	1	0.173121	1.70744
enzyme-directed rRNA pseudouridine synthesis	GO:0000455	2	1	0.177178	1.6831	1	0	1	#NUM!
myelin maintenance	GO:0043217	2	1	0.177178	1.6831	2	1	0.173121	1.70744
positive regulation of glomerular mesangial cell proliferation	GO:0072126	2	1	0.177178	1.6831	2	1	0.173121	1.70744
regulation of nephron tubule epithelial cell differentiation	GO:0072182	2	1	0.177178	1.6831	1	0	1	#NUM!
regulation of heart rate by chemical signal	GO:0003062	2	1	0.177178	1.6831	2	0	1	#NUM!
response to vitamin	GO:0033273	2	1	0.177178	1.6831	2	1	0.173121	1.70744
cytokinetic process	GO:0032506	2	1	0.177178	1.6831	2	1	0.173121	1.70744
somite specification	GO:0001757	2	1	0.177178	1.6831	2	0	1	#NUM!
dendrite regeneration	GO:0031104	2	1	0.177178	1.6831	2	1	0.173121	1.70744
regulation of chloride transport	GO:2001225	2	1	0.177178	1.6831	2	1	0.173121	1.70744
medium-chain fatty acid biosynthetic process	GO:0051792	2	1	0.177178	1.6831	2	1	0.173121	1.70744
neutral amino acid transport	GO:0015804	2	1	0.177178	1.6831	3	1	0.248111	1.30197
spliceosomal complex disassembly	GO:0000390	2	1	0.177178	1.6831	2	1	0.173121	1.70744
left ventricular cardiac muscle tissue morphogenesis	GO:0003220	2	1	0.177178	1.6831	2	1	0.173121	1.70744
regulation of relaxation of cardiac muscle	GO:1901897	2	1	0.177178	1.6831	2	1	0.173121	1.70744
positive regulation of viral budding via host ESCRT complex	GO:1903774	2	1	0.177178	1.6831	2	1	0.173121	1.70744
positive regulation of platelet aggregation	GO:1901731	2	1	0.177178	1.6831	2	1	0.173121	1.70744
positive regulation of cyclin-dependent protein kinase activity	GO:1904031	2	1	0.177178	1.6831	2	1	0.173121	1.70744
positive regulation of ureteric bud formation	GO:0072107	2	1	0.177178	1.6831	1	0	1	#NUM!
positive regulation of hepatic stellate cell activation	GO:2000491	2	1	0.177178	1.6831	2	2	0.00820844	2.40059
JUN phosphorylation	GO:0007258	2	1	0.177178	1.6831	2	1	0.173121	1.70744
negative regulation of T-helper 1 type immune response	GO:0002826	2	1	0.177178	1.6831	2	1	0.173121	1.70744
cGMP catabolic process	GO:0046069	2	1	0.177178	1.6831	2	0	1	#NUM!
multi-organism membrane organization	GO:0044803	2	1	0.177178	1.6831	2	0	1	#NUM!
zygotic specification of dorsal/ventral axis	GO:0007352	2	1	0.177178	1.6831	2	1	0.173121	1.70744
miRNA transport	GO:1990428	2	1	0.177178	1.6831	2	0	1	#NUM!
smooth muscle cell chemotaxis	GO:0071670	2	1	0.177178	1.6831	2	1	0.173121	1.70744
sphingosine-1-phosphate receptor signaling pathway	GO:0003376	2	1	0.177178	1.6831	2	1	0.173121	1.70744
smoothened signaling pathway involved in dorsal/ventral neural tube patterning	GO:0060831	2	1	0.177178	1.6831	2	1	0.173121	1.70744
negative regulation of ER-associated ubiquitin-dependent protein catabolic process	GO:1903070	2	1	0.177178	1.6831	2	1	0.173121	1.70744
response to ether	GO:0045472	2	1	0.177178	1.6831	2	1	0.173121	1.70744
positive regulation of inhibitory synapse assembly	GO:1905704	2	1	0.177178	1.6831	2	0	1	#NUM!
angiogenesis involved in coronary vascular morphogenesis	GO:0060978	2	1	0.177178	1.6831	2	2	0.00820844	2.40059
mammary gland morphogenesis	GO:0060443	2	1	0.177178	1.6831	2	0	1	#NUM!
cellular response to mycophenolic acid	GO:0071506	2	1	0.177178	1.6831	2	1	0.173121	1.70744
negative regulation of cellular response to insulin stimulus	GO:1900077	2	1	0.177178	1.6831	2	1	0.173121	1.70744
response to insulin-like growth factor stimulus	GO:1990418	2	1	0.177178	1.6831	2	1	0.173121	1.70744
thigmotaxis	GO:0001966	2	1	0.177178	1.6831	2	1	0.173121	1.70744
nuclear speck organization	GO:0035063	2	1	0.177178	1.6831	3	1	0.248111	1.30197
positive regulation of cardiac muscle tissue development	GO:0055025	2	1	0.177178	1.6831	2	1	0.173121	1.70744
regulation of pathway-restricted SMAD protein phosphorylation	GO:0060393	2	1	0.177178	1.6831	2	1	0.173121	1.70744
regulation of glucocorticoid metabolic process	GO:0031943	2	1	0.177178	1.6831	2	1	0.173121	1.70744
metanephric mesenchymal cell proliferation involved in metanephros development	GO:0072136	2	1	0.177178	1.6831	2	1	0.173121	1.70744
regulation of cysteine-type endopeptidase activity	GO:2000116	2	1	0.177178	1.6831	2	1	0.173121	1.70744
embryonic neurocranium morphogenesis	GO:0048702	2	1	0.177178	1.6831	2	1	0.173121	1.70744
parallel actin filament bundle assembly	GO:0030046	2	1	0.177178	1.6831	1	0	1	#NUM!
androgen biosynthetic process	GO:0006702	2	1	0.177178	1.6831	2	1	0.173121	1.70744
cerebellum structural organization	GO:0021589	2	1	0.177178	1.6831	2	1	0.173121	1.70744
mammary gland branching involved in pregnancy	GO:0060745	2	1	0.177178	1.6831	1	0	1	#NUM!
phosphatidylinositol 5-phosphate metabolic process	GO:1904562	2	1	0.177178	1.6831	2	1	0.173121	1.70744
pressure natriuresis	GO:0003095	2	1	0.177178	1.6831	1	0	1	#NUM!
glandular epithelial cell development	GO:0002068	2	1	0.177178	1.6831	2	1	0.173121	1.70744
positive regulation of thyroid hormone generation	GO:2000611	2	1	0.177178	1.6831	1	0	1	#NUM!
positive regulation of satellite cell activation involved in skeletal muscle regeneration	GO:0014718	2	1	0.177178	1.6831	2	1	0.173121	1.70744
dense core granule maturation	GO:1990502	2	1	0.177178	1.6831	2	0	1	#NUM!
positive regulation of late endosome to lysosome transport	GO:1902824	2	1	0.177178	1.6831	2	1	0.173121	1.70744
positive regulation of hyaluranon cable assembly	GO:1900106	2	1	0.177178	1.6831	1	0	1	#NUM!
regulation of response to osmotic stress	GO:0047484	2	1	0.177178	1.6831	2	1	0.173121	1.70744
N-acetylmannosamine metabolic process	GO:0006051	2	1	0.177178	1.6831	1	1	0.0906648	2.40059
DNA conformation change	GO:0071103	2	1	0.177178	1.6831	2	1	0.173121	1.70744
regulation of mast cell activation	GO:0033003	2	1	0.177178	1.6831	2	1	0.173121	1.70744
positive regulation of endothelial cell chemotaxis to fibroblast growth factor	GO:2000546	2	1	0.177178	1.6831	1	0	1	#NUM!
regulation of triglyceride metabolic process	GO:0090207	2	1	0.177178	1.6831	1	0	1	#NUM!
organelle assembly	GO:0070925	2	1	0.177178	1.6831	2	1	0.173121	1.70744
cGMP metabolic process	GO:0046068	2	1	0.177178	1.6831	2	0	1	#NUM!
proline catabolic process	GO:0006562	2	1	0.177178	1.6831	2	1	0.173121	1.70744
cellular response to morphine	GO:0071315	2	1	0.177178	1.6831	1	0	1	#NUM!
negative regulation of interleukin-23 production	GO:0032707	2	1	0.177178	1.6831	2	1	0.173121	1.70744
endothelial cell-matrix adhesion	GO:0090673	2	1	0.177178	1.6831	2	1	0.173121	1.70744
negative regulation of protein metabolic process	GO:0051248	2	1	0.177178	1.6831	2	1	0.173121	1.70744
exocyst localization	GO:0051601	2	1	0.177178	1.6831	2	1	0.173121	1.70744
positive regulation of metalloendopeptidase activity	GO:1904685	2	1	0.177178	1.6831	2	1	0.173121	1.70744
positive regulation of endoplasmic reticulum unfolded protein response	GO:1900103	2	1	0.177178	1.6831	2	1	0.173121	1.70744
negative regulation of protein acetylation	GO:1901984	2	1	0.177178	1.6831	2	1	0.173121	1.70744
actin filament branching	GO:0090135	2	1	0.177178	1.6831	2	1	0.173121	1.70744
positive regulation of protein deubiquitination	GO:1903003	2	1	0.177178	1.6831	2	0	1	#NUM!
positive regulation of protein glycosylation	GO:0060050	2	1	0.177178	1.6831	2	2	0.00820844	2.40059
leukocyte chemotaxis involved in inflammatory response	GO:0002232	2	1	0.177178	1.6831	2	1	0.173121	1.70744
evasion or tolerance of host defenses by virus	GO:0019049	2	1	0.177178	1.6831	2	1	0.173121	1.70744
meiotic spindle organization	GO:0000212	2	1	0.177178	1.6831	2	1	0.173121	1.70744
establishment of synaptic specificity at neuromuscular junction	GO:0007529	2	1	0.177178	1.6831	1	0	1	#NUM!
alanyl-tRNA aminoacylation	GO:0006419	2	1	0.177178	1.6831	2	1	0.173121	1.70744
toll-like receptor TLR6:TLR2 signaling pathway	GO:0038124	2	1	0.177178	1.6831	2	1	0.173121	1.70744
pro-B cell differentiation	GO:0002328	2	1	0.177178	1.6831	2	1	0.173121	1.70744
regulation of RNA polymerase II transcriptional preinitiation complex assembly	GO:0045898	2	1	0.177178	1.6831	2	1	0.173121	1.70744
vitamin E metabolic process	GO:0042360	2	1	0.177178	1.6831	0	0	1	#VALUE!
negative regulation of phosphatidylinositol 3-kinase activity	GO:0043553	2	1	0.177178	1.6831	2	1	0.173121	1.70744
choline transport	GO:0015871	2	1	0.177178	1.6831	2	1	0.173121	1.70744
metanephric comma-shaped body morphogenesis	GO:0072278	2	1	0.177178	1.6831	2	1	0.173121	1.70744
establishment of blood-nerve barrier	GO:0008065	2	1	0.177178	1.6831	2	1	0.173121	1.70744
cold acclimation	GO:0009631	2	1	0.177178	1.6831	2	1	0.173121	1.70744
positive regulation of anion channel activity	GO:1901529	2	1	0.177178	1.6831	2	1	0.173121	1.70744
regulation of cardiac muscle cell proliferation	GO:0060043	2	1	0.177178	1.6831	2	1	0.173121	1.70744
positive regulation of growth factor dependent skeletal muscle satellite cell proliferation	GO:1902728	2	1	0.177178	1.6831	2	1	0.173121	1.70744
epithelial cell maturation	GO:0002070	2	1	0.177178	1.6831	1	0	1	#NUM!
histone H3-R2 methylation	GO:0034970	2	1	0.177178	1.6831	2	1	0.173121	1.70744
endoplasmic reticulum stress-induced pre-emptive quality control	GO:0061857	2	1	0.177178	1.6831	2	1	0.173121	1.70744
glutamate catabolic process to 2-oxoglutarate	GO:0019551	2	1	0.177178	1.6831	2	1	0.173121	1.70744
acetate biosynthetic process	GO:0019413	2	1	0.177178	1.6831	2	1	0.173121	1.70744
establishment of T cell polarity	GO:0001768	2	1	0.177178	1.6831	1	1	0.0906648	2.40059
negative regulation of immature T cell proliferation in thymus	GO:0033088	2	1	0.177178	1.6831	2	1	0.173121	1.70744
positive regulation of tight junction disassembly	GO:1905075	2	1	0.177178	1.6831	2	1	0.173121	1.70744
formation of primary germ layer	GO:0001704	2	1	0.177178	1.6831	2	1	0.173121	1.70744
negative regulation of fatty acid metabolic process	GO:0045922	2	1	0.177178	1.6831	0	0	1	#VALUE!
negative regulation of toll-like receptor 3 signaling pathway	GO:0034140	2	1	0.177178	1.6831	2	1	0.173121	1.70744
terminal button organization	GO:0072553	2	1	0.177178	1.6831	2	1	0.173121	1.70744
positive regulation of heparan sulfate proteoglycan biosynthetic process	GO:0010909	2	1	0.177178	1.6831	2	1	0.173121	1.70744
positive regulation of centriole replication	GO:0046601	2	1	0.177178	1.6831	2	1	0.173121	1.70744
reelin-mediated signaling pathway	GO:0038026	2	1	0.177178	1.6831	2	1	0.173121	1.70744
positive regulation of hyaluronan biosynthetic process	GO:1900127	2	1	0.177178	1.6831	2	1	0.173121	1.70744
regulation of lipid transport	GO:0032368	2	1	0.177178	1.6831	2	1	0.173121	1.70744
negative regulation of cardiac muscle tissue regeneration	GO:1905179	2	1	0.177178	1.6831	2	1	0.173121	1.70744
negative regulation of type B pancreatic cell development	GO:2000077	2	1	0.177178	1.6831	2	1	0.173121	1.70744
positive regulation of sodium-dependent phosphate transport	GO:2000120	2	1	0.177178	1.6831	2	1	0.173121	1.70744
negative regulation of cell proliferation involved in contact inhibition	GO:0060244	2	1	0.177178	1.6831	2	1	0.173121	1.70744
response to mercury ion	GO:0046689	2	1	0.177178	1.6831	1	0	1	#NUM!
cellular response to UV-C	GO:0071494	2	1	0.177178	1.6831	2	1	0.173121	1.70744
negative regulation of adaptive immune response	GO:0002820	2	1	0.177178	1.6831	2	1	0.173121	1.70744
ventricular cardiac muscle tissue development	GO:0003229	2	1	0.177178	1.6831	1	1	0.0906648	2.40059
establishment of viral latency	GO:0019043	2	1	0.177178	1.6831	2	1	0.173121	1.70744
4-hydroxyproline metabolic process	GO:0019471	2	1	0.177178	1.6831	2	1	0.173121	1.70744
positive regulation of skeletal muscle tissue regeneration	GO:0043415	2	1	0.177178	1.6831	2	0	1	#NUM!
propionate biosynthetic process	GO:0019542	2	1	0.177178	1.6831	2	1	0.173121	1.70744
cellular response to diacyl bacterial lipopeptide	GO:0071726	2	1	0.177178	1.6831	2	1	0.173121	1.70744
cardiac muscle cell fate commitment	GO:0060923	2	1	0.177178	1.6831	1	1	0.0906648	2.40059
metanephric glomerular capillary formation	GO:0072277	2	1	0.177178	1.6831	2	1	0.173121	1.70744
positive regulation of phosphatase activity	GO:0010922	2	1	0.177178	1.6831	2	0	1	#NUM!
membrane bending	GO:0097753	2	1	0.177178	1.6831	2	1	0.173121	1.70744
generation of catalytic spliceosome for first transesterification step	GO:0000349	2	1	0.177178	1.6831	2	0	1	#NUM!
recruitment of 3'-end processing factors to RNA polymerase II holoenzyme complex	GO:0034402	2	1	0.177178	1.6831	2	1	0.173121	1.70744
response to cholecystokinin	GO:0061847	2	1	0.177178	1.6831	2	1	0.173121	1.70744
dorsal/ventral neural tube patterning	GO:0021904	2	1	0.177178	1.6831	3	1	0.248111	1.30197
apoptotic process involved in development	GO:1902742	2	1	0.177178	1.6831	2	1	0.173121	1.70744
arginine catabolic process to ornithine	GO:0019547	2	1	0.177178	1.6831	2	1	0.173121	1.70744
metanephric part of ureteric bud development	GO:0035502	2	1	0.177178	1.6831	2	1	0.173121	1.70744
positive regulation of protein processing in phagocytic vesicle	GO:1903923	2	1	0.177178	1.6831	2	1	0.173121	1.70744
zonula adherens maintenance	GO:0045218	2	1	0.177178	1.6831	2	1	0.173121	1.70744
anterior head development	GO:0097065	2	1	0.177178	1.6831	1	0	1	#NUM!
meiotic recombination checkpoint	GO:0051598	2	1	0.177178	1.6831	2	1	0.173121	1.70744
lymphocyte migration	GO:0072676	2	1	0.177178	1.6831	0	0	1	#VALUE!
regulation of heart rate by hormone	GO:0003064	2	1	0.177178	1.6831	2	1	0.173121	1.70744
negative regulation of mesenchymal to epithelial transition involved in metanephros morphogenesis	GO:0003340	2	1	0.177178	1.6831	2	1	0.173121	1.70744
negative regulation of cyclin-dependent protein kinase activity	GO:1904030	2	1	0.177178	1.6831	2	1	0.173121	1.70744
T-helper 2 cell differentiation	GO:0045064	2	1	0.177178	1.6831	1	0	1	#NUM!
establishment or maintenance of apical/basal cell polarity	GO:0035088	2	1	0.177178	1.6831	2	1	0.173121	1.70744
regulation of respiratory burst	GO:0060263	2	1	0.177178	1.6831	3	1	0.248111	1.30197
regulation of microglial cell activation	GO:1903978	2	1	0.177178	1.6831	2	1	0.173121	1.70744
positive regulation of protein K63-linked ubiquitination	GO:1902523	2	1	0.177178	1.6831	1	1	0.0906648	2.40059
thymic T cell selection	GO:0045061	2	1	0.177178	1.6831	1	0	1	#NUM!
positive regulation of determination of dorsal identity	GO:2000017	2	1	0.177178	1.6831	2	1	0.173121	1.70744
tRNA wobble adenosine to inosine editing	GO:0002100	2	1	0.177178	1.6831	2	1	0.173121	1.70744
phosphatidylcholine metabolic process	GO:0046470	2	1	0.177178	1.6831	1	1	0.0906648	2.40059
cholesterol import	GO:0070508	2	1	0.177178	1.6831	2	1	0.173121	1.70744
smooth endoplasmic reticulum calcium ion homeostasis	GO:0051563	2	1	0.177178	1.6831	2	1	0.173121	1.70744
canonical Wnt signaling pathway involved in positive regulation of epithelial to mesenchymal transition	GO:0044334	2	1	0.177178	1.6831	2	1	0.173121	1.70744
cellular glucuronidation	GO:0052695	2	1	0.177178	1.6831	0	0	1	#VALUE!
negative regulation of DNA demethylation	GO:1901536	2	1	0.177178	1.6831	1	0	1	#NUM!
transcription factor catabolic process	GO:0036369	2	1	0.177178	1.6831	2	1	0.173121	1.70744
protein localization to chromosome	GO:0034502	2	1	0.177178	1.6831	2	1	0.173121	1.70744
positive regulation of chaperone-mediated protein folding	GO:1903646	2	1	0.177178	1.6831	2	1	0.173121	1.70744
positive regulation of histone H3-K36 trimethylation	GO:2001255	2	1	0.177178	1.6831	2	1	0.173121	1.70744
snRNA import into nucleus	GO:0061015	2	1	0.177178	1.6831	2	1	0.173121	1.70744
regulation of epithelial cell differentiation	GO:0030856	2	1	0.177178	1.6831	1	0	1	#NUM!
spinal cord association neuron differentiation	GO:0021527	2	1	0.177178	1.6831	3	1	0.248111	1.30197
negative regulation of defense response to virus by host	GO:0050689	2	1	0.177178	1.6831	1	1	0.0906648	2.40059
positive regulation of melanocyte differentiation	GO:0045636	2	1	0.177178	1.6831	2	1	0.173121	1.70744
cellular response to sorbitol	GO:0072709	2	1	0.177178	1.6831	2	1	0.173121	1.70744
alkaloid catabolic process	GO:0009822	2	1	0.177178	1.6831	1	0	1	#NUM!
regulation of lamellipodium morphogenesis	GO:2000392	2	1	0.177178	1.6831	1	0	1	#NUM!
positive regulation of microtubule plus-end binding	GO:1903033	2	1	0.177178	1.6831	2	1	0.173121	1.70744
response to cycloheximide	GO:0046898	2	1	0.177178	1.6831	2	1	0.173121	1.70744
non-canonical Wnt signaling pathway via JNK cascade	GO:0038031	2	1	0.177178	1.6831	2	1	0.173121	1.70744
regulation of Rap protein signal transduction	GO:0032487	2	1	0.177178	1.6831	2	1	0.173121	1.70744
positive regulation of ubiquitin-dependent endocytosis	GO:2000397	2	1	0.177178	1.6831	2	1	0.173121	1.70744
ureteric bud formation	GO:0060676	2	1	0.177178	1.6831	1	0	1	#NUM!
steroid catabolic process	GO:0006706	2	1	0.177178	1.6831	1	0	1	#NUM!
protein arginylation	GO:0016598	2	1	0.177178	1.6831	2	1	0.173121	1.70744
cellular response to mineralocorticoid stimulus	GO:0071389	2	1	0.177178	1.6831	2	1	0.173121	1.70744
regulation of lipid storage	GO:0010883	2	1	0.177178	1.6831	2	1	0.173121	1.70744
positive regulation of keratinocyte apoptotic process	GO:1902174	2	1	0.177178	1.6831	2	1	0.173121	1.70744
regulation of cAMP-dependent protein kinase activity	GO:2000479	2	1	0.177178	1.6831	2	1	0.173121	1.70744
collagen biosynthetic process	GO:0032964	2	1	0.177178	1.6831	2	1	0.173121	1.70744
regulation of cholesterol efflux	GO:0010874	2	1	0.177178	1.6831	1	0	1	#NUM!
lipoprotein biosynthetic process	GO:0042158	2	1	0.177178	1.6831	1	0	1	#NUM!
guanylate kinase-associated protein clustering	GO:0097117	2	1	0.177178	1.6831	2	1	0.173121	1.70744
negative regulation by virus of viral protein levels in host cell	GO:0046725	2	1	0.177178	1.6831	2	1	0.173121	1.70744
cartilage development involved in endochondral bone morphogenesis	GO:0060351	2	1	0.177178	1.6831	0	0	1	#VALUE!
aspartate biosynthetic process	GO:0006532	2	1	0.177178	1.6831	2	1	0.173121	1.70744
negative regulation of protein localization to centrosome	GO:1904780	2	1	0.177178	1.6831	2	1	0.173121	1.70744
protein maturation by [4Fe-4S] cluster transfer	GO:0106035	2	1	0.177178	1.6831	2	1	0.173121	1.70744
Norrin signaling pathway	GO:0110135	2	1	0.177178	1.6831	2	1	0.173121	1.70744
TRAIL-activated apoptotic signaling pathway	GO:0036462	2	1	0.177178	1.6831	2	1	0.173121	1.70744
negative regulation of membrane potential	GO:0045837	2	1	0.177178	1.6831	2	1	0.173121	1.70744
central nervous system neuron differentiation	GO:0021953	2	1	0.177178	1.6831	2	1	0.173121	1.70744
endoplasmic reticulum tubular network membrane organization	GO:1990809	2	1	0.177178	1.6831	2	1	0.173121	1.70744
response to linoleic acid	GO:0070543	2	1	0.177178	1.6831	1	1	0.0906648	2.40059
establishment of vesicle localization	GO:0051650	2	1	0.177178	1.6831	2	1	0.173121	1.70744
metal ion homeostasis	GO:0055065	2	1	0.177178	1.6831	2	0	1	#NUM!
CD86 biosynthetic process	GO:0035781	2	1	0.177178	1.6831	2	1	0.173121	1.70744
glutamate catabolic process to aspartate	GO:0019550	2	1	0.177178	1.6831	2	1	0.173121	1.70744
nuclear protein quality control by the ubiquitin-proteasome system	GO:0071630	2	1	0.177178	1.6831	2	1	0.173121	1.70744
endoplasmic reticulum membrane organization	GO:0090158	2	1	0.177178	1.6831	2	1	0.173121	1.70744
intracellular protein transmembrane transport	GO:0065002	2	1	0.177178	1.6831	2	1	0.173121	1.70744
phosphocreatine biosynthetic process	GO:0046314	2	1	0.177178	1.6831	2	0	1	#NUM!
cellular response to peptidoglycan	GO:0071224	2	1	0.177178	1.6831	2	1	0.173121	1.70744
regulation of action potential	GO:0098900	2	1	0.177178	1.6831	2	1	0.173121	1.70744
positive regulation of actin nucleation	GO:0051127	2	1	0.177178	1.6831	2	1	0.173121	1.70744
sodium ion homeostasis	GO:0055078	2	1	0.177178	1.6831	1	0	1	#NUM!
negative regulation of male germ cell proliferation	GO:2000255	2	1	0.177178	1.6831	2	1	0.173121	1.70744
calcium-mediated signaling using extracellular calcium source	GO:0035585	2	1	0.177178	1.6831	2	1	0.173121	1.70744
chorion development	GO:0060717	2	1	0.177178	1.6831	2	1	0.173121	1.70744
creatine biosynthetic process	GO:0006601	2	1	0.177178	1.6831	2	1	0.173121	1.70744
positive regulation of glycoprotein metabolic process	GO:1903020	2	1	0.177178	1.6831	2	1	0.173121	1.70744
negative regulation of transcription from RNA polymerase II promoter in response to UV-induced DNA damage	GO:0010768	2	1	0.177178	1.6831	2	1	0.173121	1.70744
regulation of definitive erythrocyte differentiation	GO:0010724	2	1	0.177178	1.6831	2	1	0.173121	1.70744
superior temporal gyrus development	GO:0071109	2	1	0.177178	1.6831	2	1	0.173121	1.70744
carboxylic acid metabolic process	GO:0019752	2	1	0.177178	1.6831	2	1	0.173121	1.70744
peptide antigen transport	GO:0046968	2	1	0.177178	1.6831	2	1	0.173121	1.70744
positive regulation of DNA helicase activity	GO:1905776	2	1	0.177178	1.6831	2	1	0.173121	1.70744
monoamine transport	GO:0015844	2	1	0.177178	1.6831	2	1	0.173121	1.70744
long-chain fatty-acyl-CoA metabolic process	GO:0035336	2	1	0.177178	1.6831	2	1	0.173121	1.70744
positive regulation of interleukin-2 secretion	GO:1900042	2	1	0.177178	1.6831	2	1	0.173121	1.70744
regulation of oxidative stress-induced intrinsic apoptotic signaling pathway	GO:1902175	2	1	0.177178	1.6831	2	1	0.173121	1.70744
regulation of Fc receptor mediated stimulatory signaling pathway	GO:0060368	2	1	0.177178	1.6831	2	1	0.173121	1.70744
myoblast fate commitment	GO:0048625	2	1	0.177178	1.6831	2	1	0.173121	1.70744
negative regulation of complement activation, lectin pathway	GO:0001869	2	1	0.177178	1.6831	2	1	0.173121	1.70744
protein secretion by platelet	GO:0070560	2	1	0.177178	1.6831	1	1	0.0906648	2.40059
cortical microtubule organization	GO:0043622	2	1	0.177178	1.6831	2	1	0.173121	1.70744
iron ion import across cell outer membrane	GO:0098706	2	1	0.177178	1.6831	2	0	1	#NUM!
establishment of chromosome localization	GO:0051303	2	1	0.177178	1.6831	2	1	0.173121	1.70744
positive regulation of mitotic centrosome separation	GO:0046604	2	1	0.177178	1.6831	2	1	0.173121	1.70744
positive regulation of apoptotic process by virus	GO:0060139	2	1	0.177178	1.6831	2	1	0.173121	1.70744
regulation of chromosome separation	GO:1905818	2	1	0.177178	1.6831	2	1	0.173121	1.70744
regulation of synapse structural plasticity	GO:0051823	2	1	0.177178	1.6831	2	1	0.173121	1.70744
cerebellar granule cell precursor tangential migration	GO:0021935	2	1	0.177178	1.6831	2	1	0.173121	1.70744
negative regulation of fatty acid oxidation	GO:0046322	2	1	0.177178	1.6831	2	1	0.173121	1.70744
negative regulation of protein oligomerization	GO:0032460	2	1	0.177178	1.6831	2	1	0.173121	1.70744
regulation of high-density lipoprotein particle assembly	GO:0090107	2	1	0.177178	1.6831	1	0	1	#NUM!
regulation of synaptic membrane adhesion	GO:0099179	2	1	0.177178	1.6831	2	1	0.173121	1.70744
DNA catabolic process, exonucleolytic	GO:0000738	2	1	0.177178	1.6831	2	1	0.173121	1.70744
flavonoid glucuronidation	GO:0052696	2	1	0.177178	1.6831	0	0	1	#VALUE!
regulation of synaptic transmission, dopaminergic	GO:0032225	2	1	0.177178	1.6831	2	1	0.173121	1.70744
response to hepatocyte growth factor	GO:0035728	2	1	0.177178	1.6831	2	1	0.173121	1.70744
regulation of interleukin-1 beta production	GO:0032651	2	1	0.177178	1.6831	1	0	1	#NUM!
germinal center B cell differentiation	GO:0002314	2	1	0.177178	1.6831	2	1	0.173121	1.70744
cytoplasmic actin-based contraction involved in cell motility	GO:0060327	2	1	0.177178	1.6831	1	0	1	#NUM!
C-terminal protein deglutamylation	GO:0035609	2	1	0.177178	1.6831	2	1	0.173121	1.70744
inositol trisphosphate metabolic process	GO:0032957	2	1	0.177178	1.6831	1	0	1	#NUM!
negative regulation of humoral immune response mediated by circulating immunoglobulin	GO:0002924	2	1	0.177178	1.6831	2	1	0.173121	1.70744
regulation of skeletal muscle adaptation	GO:0014733	2	1	0.177178	1.6831	2	1	0.173121	1.70744
regulation of protein heterodimerization activity	GO:0043497	2	1	0.177178	1.6831	2	1	0.173121	1.70744
positive regulation of telomerase RNA reverse transcriptase activity	GO:1905663	2	1	0.177178	1.6831	2	1	0.173121	1.70744
negative regulation of translational initiation in response to stress	GO:0032057	2	1	0.177178	1.6831	2	1	0.173121	1.70744
histone succinylation	GO:0106077	2	1	0.177178	1.6831	2	1	0.173121	1.70744
regulation of actin filament length	GO:0030832	2	1	0.177178	1.6831	2	1	0.173121	1.70744
regulation of fibroblast proliferation	GO:0048145	2	1	0.177178	1.6831	2	1	0.173121	1.70744
negative regulation of nucleic acid-templated transcription	GO:1903507	2	1	0.177178	1.6831	3	1	0.248111	1.30197
negative regulation of phospholipase C activity	GO:1900275	2	1	0.177178	1.6831	2	1	0.173121	1.70744
tumor necrosis factor secretion	GO:1990774	2	1	0.177178	1.6831	2	1	0.173121	1.70744
phosphatidylserine biosynthetic process	GO:0006659	2	1	0.177178	1.6831	2	1	0.173121	1.70744
negative regulation of smoothened signaling pathway involved in ventral spinal cord patterning	GO:0021914	2	1	0.177178	1.6831	2	1	0.173121	1.70744
skeletal muscle satellite cell activation	GO:0014719	2	1	0.177178	1.6831	2	1	0.173121	1.70744
establishment of organelle localization	GO:0051656	2	1	0.177178	1.6831	1	0	1	#NUM!
developmental cell growth	GO:0048588	2	1	0.177178	1.6831	2	1	0.173121	1.70744
negative regulation of glucuronosyltransferase activity	GO:1904224	2	1	0.177178	1.6831	0	0	1	#VALUE!
cellular response to mercury ion	GO:0071288	2	1	0.177178	1.6831	2	1	0.173121	1.70744
negative regulation of Fc-gamma receptor signaling pathway involved in phagocytosis	GO:1905450	2	1	0.177178	1.6831	1	1	0.0906648	2.40059
bilirubin conjugation	GO:0006789	2	1	0.177178	1.6831	0	0	1	#VALUE!
immune response-regulating cell surface receptor signaling pathway	GO:0002768	2	1	0.177178	1.6831	2	0	1	#NUM!
spindle midzone assembly	GO:0051255	2	1	0.177178	1.6831	2	1	0.173121	1.70744
type II pneumocyte differentiation	GO:0060510	2	1	0.177178	1.6831	2	1	0.173121	1.70744
histone H3-K4 demethylation	GO:0034720	2	1	0.177178	1.6831	2	1	0.173121	1.70744
cell migration involved in gastrulation	GO:0042074	2	1	0.177178	1.6831	4	0	1	#NUM!
negative regulation of synaptic transmission, dopaminergic	GO:0032227	2	1	0.177178	1.6831	2	1	0.173121	1.70744
positive regulation of high voltage-gated calcium channel activity	GO:1901843	2	1	0.177178	1.6831	2	1	0.173121	1.70744
negative regulation of membrane tubulation	GO:1903526	2	1	0.177178	1.6831	2	1	0.173121	1.70744
protein hydroxylation	GO:0018126	2	1	0.177178	1.6831	2	2	0.00820844	2.40059
negative regulation of telomere maintenance via semi-conservative replication	GO:0032214	2	1	0.177178	1.6831	2	1	0.173121	1.70744
regulation of lipopolysaccharide-mediated signaling pathway	GO:0031664	2	1	0.177178	1.6831	2	1	0.173121	1.70744
positive regulation of chaperone-mediated protein complex assembly	GO:0090035	2	1	0.177178	1.6831	2	1	0.173121	1.70744
regulation of translational fidelity	GO:0006450	2	1	0.177178	1.6831	2	1	0.173121	1.70744
regulation of tau-protein kinase activity	GO:1902947	2	1	0.177178	1.6831	2	1	0.173121	1.70744
copper ion import	GO:0015677	2	1	0.177178	1.6831	2	0	1	#NUM!
gamma-aminobutyric acid receptor clustering	GO:0097112	2	1	0.177178	1.6831	2	1	0.173121	1.70744
entry of viral genome into host nucleus through nuclear pore complex via importin	GO:0075506	2	1	0.177178	1.6831	2	1	0.173121	1.70744
negative regulation of exonuclease activity	GO:1905778	2	1	0.177178	1.6831	2	1	0.173121	1.70744
cytosolic transport	GO:0016482	2	1	0.177178	1.6831	1	0	1	#NUM!
regulation of immunoglobulin production	GO:0002637	2	1	0.177178	1.6831	2	1	0.173121	1.70744
negative regulation of filopodium assembly	GO:0051490	2	1	0.177178	1.6831	2	1	0.173121	1.70744
regulation of CD4-positive, alpha-beta T cell differentiation	GO:0043370	2	1	0.177178	1.6831	1	0	1	#NUM!
ceramide translocation	GO:0099040	2	1	0.177178	1.6831	2	1	0.173121	1.70744
ventral spinal cord interneuron differentiation	GO:0021514	2	1	0.177178	1.6831	2	1	0.173121	1.70744
negative regulation of execution phase of apoptosis	GO:1900118	2	1	0.177178	1.6831	2	1	0.173121	1.70744
positive regulation of type B pancreatic cell development	GO:2000078	2	1	0.177178	1.6831	2	1	0.173121	1.70744
acetyl-CoA biosynthetic process from acetate	GO:0019427	2	1	0.177178	1.6831	2	1	0.173121	1.70744
positive regulation of establishment of T cell polarity	GO:1903905	2	1	0.177178	1.6831	2	1	0.173121	1.70744
protein localization to cell cortex	GO:0072697	2	1	0.177178	1.6831	2	1	0.173121	1.70744
regulation of RIG-I signaling pathway	GO:0039535	2	1	0.177178	1.6831	2	1	0.173121	1.70744
regulation of phospholipid metabolic process	GO:1903725	2	1	0.177178	1.6831	1	0	1	#NUM!
uropod organization	GO:0032796	2	1	0.177178	1.6831	2	1	0.173121	1.70744
positive regulation of CD4-positive, alpha-beta T cell proliferation	GO:2000563	2	1	0.177178	1.6831	2	0	1	#NUM!
ventral spinal cord development	GO:0021517	2	1	0.177178	1.6831	2	1	0.173121	1.70744
negative regulation of netrin-activated signaling pathway	GO:1902842	2	1	0.177178	1.6831	2	1	0.173121	1.70744
positive regulation of Schwann cell differentiation	GO:0014040	2	1	0.177178	1.6831	2	1	0.173121	1.70744
nephrogenic mesenchyme morphogenesis	GO:0072134	2	1	0.177178	1.6831	2	1	0.173121	1.70744
response to kainic acid	GO:1904373	2	1	0.177178	1.6831	2	1	0.173121	1.70744
helper T cell diapedesis	GO:0035685	2	1	0.177178	1.6831	2	1	0.173121	1.70744
negative regulation of cholesterol efflux	GO:0090370	2	1	0.177178	1.6831	2	1	0.173121	1.70744
xenobiotic glucuronidation	GO:0052697	2	1	0.177178	1.6831	0	0	1	#VALUE!
DNA-templated transcription, elongation	GO:0006354	2	1	0.177178	1.6831	2	0	1	#NUM!
cellular detoxification of nitrogen compound	GO:0070458	2	1	0.177178	1.6831	2	1	0.173121	1.70744
lymphocyte homeostasis	GO:0002260	2	1	0.177178	1.6831	2	1	0.173121	1.70744
cellular response to growth factor stimulus	GO:0071363	28	5	0.177293	0.653482	28	5	0.103904	0.67782
positive regulation of fat cell differentiation	GO:0045600	28	5	0.177293	0.653482	27	5	0.0918404	0.714187
response to calcium ion	GO:0051592	28	5	0.177293	0.653482	28	5	0.103904	0.67782
lamellipodium assembly	GO:0030032	28	5	0.177293	0.653482	27	4	0.301673	0.491044
negative regulation of extrinsic apoptotic signaling pathway	GO:2001237	28	5	0.177293	0.653482	28	7	0.0106425	1.01429
negative regulation of endothelial cell apoptotic process	GO:2000352	16	3	0.180899	0.702272	14	2	0.366783	0.454676
hormone-mediated signaling pathway	GO:0009755	16	3	0.180899	0.702272	16	3	0.171846	0.72661
Rac protein signal transduction	GO:0016601	16	3	0.180899	0.702272	16	2	0.651103	0.321145
error-free translesion synthesis	GO:0070987	16	3	0.180899	0.702272	16	3	0.171846	0.72661
positive regulation of cell-matrix adhesion	GO:0001954	16	3	0.180899	0.702272	15	3	0.149095	0.791148
negative regulation of fibroblast proliferation	GO:0048147	16	3	0.180899	0.702272	16	3	0.171846	0.72661
B cell activation	GO:0042113	16	3	0.180899	0.702272	15	2	0.640277	0.385683
muscle filament sliding	GO:0030049	16	3	0.180899	0.702272	14	3	0.127418	0.860141
negative regulation of cardiac muscle cell apoptotic process	GO:0010667	16	3	0.180899	0.702272	15	2	0.640277	0.385683
response to electrical stimulus	GO:0051602	16	3	0.180899	0.702272	15	2	0.640277	0.385683
outflow tract septum morphogenesis	GO:0003148	16	3	0.180899	0.702272	16	3	0.171846	0.72661
response to antibiotic	GO:0046677	16	3	0.180899	0.702272	14	2	0.366783	0.454676
positive regulation of apoptotic signaling pathway	GO:2001235	16	3	0.180899	0.702272	15	4	0.0407092	1.07883
neuron differentiation	GO:0030182	62	9	0.181163	0.446339	59	7	0.489722	0.268959
interstrand cross-link repair	GO:0036297	29	5	0.184878	0.618391	28	4	0.314934	0.454676
phosphatidylinositol-mediated signaling	GO:0048015	29	5	0.184878	0.618391	29	7	0.0129605	0.979201
cellular response to amino acid stimulus	GO:0071230	29	5	0.184878	0.618391	29	5	0.179876	0.642728
cellular response to hypoxia	GO:0071456	63	9	0.185807	0.430338	62	9	0.175873	0.470676
integrin-mediated signaling pathway	GO:0007229	45	7	0.188512	0.515496	44	8	0.0567478	0.695838
DNA replication	GO:0006260	88	12	0.191418	0.383818	87	14	0.0354875	0.573736
negative regulation of canonical Wnt signaling pathway	GO:0090090	115	15	0.191821	0.339367	110	14	0.179362	0.339163
protein targeting	GO:0006605	30	5	0.193744	0.584489	28	4	0.314934	0.454676
positive regulation of NIK/NF-kappaB signaling	GO:1901224	30	5	0.193744	0.584489	32	7	0.0220583	0.880761
activation of GTPase activity	GO:0090630	46	7	0.194044	0.493517	45	7	0.122124	0.539834
muscle contraction	GO:0006936	46	7	0.194044	0.493517	43	6	0.278534	0.431146
cellular response to low-density lipoprotein particle stimulus	GO:0071404	9	2	0.200858	0.872171	9	2	0.193329	0.896509
negative regulation of calcineurin-NFAT signaling cascade	GO:0070885	9	2	0.200858	0.872171	8	3	0.0293715	1.41976
positive regulation of cell-cell adhesion	GO:0022409	9	2	0.200858	0.872171	6	1	0.434735	0.608827
positive regulation of phosphoprotein phosphatase activity	GO:0032516	9	2	0.200858	0.872171	10	2	0.227931	0.791148
defense response to protozoan	GO:0042832	9	2	0.200858	0.872171	8	1	0.532673	0.321145
cellular response to X-ray	GO:0071481	9	2	0.200858	0.872171	9	3	0.0411471	1.30197
endoderm development	GO:0007492	9	2	0.200858	0.872171	8	1	0.532673	0.321145
cell projection assembly	GO:0030031	9	2	0.200858	0.872171	10	2	0.227931	0.791148
vesicle budding from membrane	GO:0006900	9	2	0.200858	0.872171	9	2	0.193329	0.896509
natural killer cell activation	GO:0030101	9	2	0.200858	0.872171	6	1	0.434735	0.608827
epoxygenase P450 pathway	GO:0019373	9	2	0.200858	0.872171	7	1	0.486028	0.454676
dosage compensation by inactivation of X chromosome	GO:0009048	9	2	0.200858	0.872171	9	2	0.193329	0.896509
establishment of epithelial cell polarity	GO:0090162	9	2	0.200858	0.872171	9	2	0.193329	0.896509
fatty acid homeostasis	GO:0055089	9	2	0.200858	0.872171	9	2	0.193329	0.896509
cytoskeletal anchoring at plasma membrane	GO:0007016	9	2	0.200858	0.872171	9	2	0.193329	0.896509
negative regulation of cell-matrix adhesion	GO:0001953	9	2	0.200858	0.872171	9	1	0.575091	0.203362
negative regulation of endothelial cell migration	GO:0010596	9	2	0.200858	0.872171	8	2	0.159511	1.01429
cellular protein catabolic process	GO:0044257	9	2	0.200858	0.872171	9	2	0.193329	0.896509
positive regulation of ATP biosynthetic process	GO:2001171	9	2	0.200858	0.872171	9	2	0.193329	0.896509
miRNA mediated inhibition of translation	GO:0035278	9	2	0.200858	0.872171	9	1	0.575091	0.203362
positive regulation of glycogen biosynthetic process	GO:0045725	9	2	0.200858	0.872171	9	2	0.193329	0.896509
negative regulation of erythrocyte differentiation	GO:0045647	9	2	0.200858	0.872171	10	2	0.227931	0.791148
L-phenylalanine catabolic process	GO:0006559	9	2	0.200858	0.872171	7	2	0.126976	1.14782
response to metal ion	GO:0010038	9	2	0.200858	0.872171	9	2	0.193329	0.896509
positive regulation of tumor necrosis factor-mediated signaling pathway	GO:1903265	9	2	0.200858	0.872171	8	1	0.532673	0.321145
insulin-like growth factor receptor signaling pathway	GO:0048009	9	2	0.200858	0.872171	9	2	0.193329	0.896509
protein maturation	GO:0051604	9	2	0.200858	0.872171	9	2	0.193329	0.896509
hyaluronan catabolic process	GO:0030214	9	2	0.200858	0.872171	7	2	0.126976	1.14782
negative regulation of protein localization to cell surface	GO:2000009	9	2	0.200858	0.872171	9	2	0.193329	0.896509
chromosome organization	GO:0051276	9	2	0.200858	0.872171	9	2	0.193329	0.896509
negative regulation of telomere maintenance via telomere lengthening	GO:1904357	9	2	0.200858	0.872171	9	3	0.0411471	1.30197
negative regulation of tumor necrosis factor-mediated signaling pathway	GO:0010804	9	2	0.200858	0.872171	8	2	0.159511	1.01429
negative regulation of B cell proliferation	GO:0030889	9	2	0.200858	0.872171	9	2	0.193329	0.896509
positive regulation of myelination	GO:0031643	9	2	0.200858	0.872171	9	2	0.193329	0.896509
negative regulation of telomerase activity	GO:0051974	9	2	0.200858	0.872171	10	3	0.0549191	1.19661
chloride transmembrane transport	GO:1902476	9	2	0.200858	0.872171	8	0	1	#NUM!
gamma-aminobutyric acid signaling pathway	GO:0007214	9	2	0.200858	0.872171	8	1	0.532673	0.321145
protein localization to chromosome, telomeric region	GO:0070198	9	2	0.200858	0.872171	9	3	0.0411471	1.30197
interleukin-15-mediated signaling pathway	GO:0035723	9	2	0.200858	0.872171	9	2	0.193329	0.896509
production of siRNA involved in RNA interference	GO:0030422	9	2	0.200858	0.872171	8	1	0.532673	0.321145
protein autophosphorylation	GO:0046777	119	15	0.202713	0.305175	120	17	0.0545577	0.446308
exonucleolytic catabolism of deadenylated mRNA	GO:0043928	31	5	0.203796	0.551699	30	7	0.01562	0.945299
response to glucocorticoid	GO:0051384	31	5	0.203796	0.551699	25	3	0.490976	0.280323
centrosome cycle	GO:0007098	31	5	0.203796	0.551699	29	4	0.329205	0.419585
positive regulation of ERK1 and ERK2 cascade	GO:0070374	92	12	0.205404	0.339367	86	9	0.573266	0.143464
positive regulation of dendritic spine development	GO:0060999	17	3	0.20548	0.641647	17	3	0.195494	0.665985
glycogen metabolic process	GO:0005977	17	3	0.20548	0.641647	16	3	0.171846	0.72661
NLS-bearing protein import into nucleus	GO:0006607	17	3	0.20548	0.641647	17	3	0.195494	0.665985
chaperone-mediated protein folding	GO:0061077	17	3	0.20548	0.641647	17	4	0.061485	0.953667
regulation of cell differentiation	GO:0045595	17	3	0.20548	0.641647	16	3	0.171846	0.72661
response to axon injury	GO:0048678	17	3	0.20548	0.641647	16	1	1	-0.372002
intrinsic apoptotic signaling pathway in response to endoplasmic reticulum stress	GO:0070059	17	3	0.20548	0.641647	16	2	0.651103	0.321145
iron ion homeostasis	GO:0055072	17	3	0.20548	0.641647	17	2	0.66293	0.26052
positive regulation of DNA replication	GO:0045740	17	3	0.20548	0.641647	17	1	1	-0.432627
mesoderm formation	GO:0001707	17	3	0.20548	0.641647	17	3	0.195494	0.665985
regulation of immune response	GO:0050776	48	7	0.207646	0.450958	42	2	0.584574	-0.643936
epithelial cell differentiation	GO:0030855	32	5	0.214939	0.519951	31	3	0.756899	0.0652114
positive regulation of peptidyl-tyrosine phosphorylation	GO:0050731	49	7	0.21563	0.430338	47	8	0.0696712	0.62988
COPII vesicle coating	GO:0048208	49	7	0.21563	0.430338	49	7	0.206692	0.454676
negative regulation of apoptotic process	GO:0043066	299	34	0.221074	0.202165	294	36	0.0610507	0.300525
negative regulation of cell growth	GO:0030308	74	10	0.222876	0.374769	70	9	0.290366	0.349316
cellular response to DNA damage stimulus	GO:0006974	169	20	0.229553	0.242082	167	22	0.0744451	0.373635
regulation of protein binding	GO:0043393	18	3	0.230755	0.584489	17	3	0.195494	0.665985
telomere maintenance via semi-conservative replication	GO:0032201	18	3	0.230755	0.584489	17	3	0.195494	0.665985
cristae formation	GO:0042407	18	3	0.230755	0.584489	18	3	0.219872	0.608827
single fertilization	GO:0007338	18	3	0.230755	0.584489	19	3	0.244815	0.55476
aorta development	GO:0035904	18	3	0.230755	0.584489	18	2	0.675488	0.203362
response to gamma radiation	GO:0010332	18	3	0.230755	0.584489	16	2	0.651103	0.321145
heart development	GO:0007507	103	13	0.231269	0.306469	99	12	0.28789	0.290373
ribosomal small subunit assembly	GO:0000028	10	2	0.236479	0.766811	10	2	0.227931	0.791148
embryonic hemopoiesis	GO:0035162	10	2	0.236479	0.766811	9	0	1	#NUM!
negative regulation of cell migration involved in sprouting angiogenesis	GO:0090051	10	2	0.236479	0.766811	8	1	0.532673	0.321145
exit from mitosis	GO:0010458	10	2	0.236479	0.766811	10	2	0.227931	0.791148
negative regulation of macroautophagy	GO:0016242	10	2	0.236479	0.766811	10	2	0.227931	0.791148
DNA double-strand break processing	GO:0000729	10	2	0.236479	0.766811	10	2	0.227931	0.791148
regulation of NIK/NF-kappaB signaling	GO:1901222	10	2	0.236479	0.766811	11	3	0.0705784	1.1013
regulation of axon extension	GO:0030516	10	2	0.236479	0.766811	10	2	0.227931	0.791148
anterograde synaptic vesicle transport	GO:0048490	10	2	0.236479	0.766811	10	1	0.613665	0.0980012
positive regulation of lamellipodium assembly	GO:0010592	10	2	0.236479	0.766811	11	2	0.262899	0.695838
regulation of phosphatidylinositol 3-kinase signaling	GO:0014066	10	2	0.236479	0.766811	10	1	0.613665	0.0980012
positive regulation of dendritic spine morphogenesis	GO:0061003	10	2	0.236479	0.766811	9	1	0.575091	0.203362
endocardial cushion morphogenesis	GO:0003203	10	2	0.236479	0.766811	10	2	0.227931	0.791148
intracellular transport	GO:0046907	10	2	0.236479	0.766811	10	1	0.613665	0.0980012
anatomical structure development	GO:0048856	10	2	0.236479	0.766811	9	2	0.193329	0.896509
negative regulation of protein localization to plasma membrane	GO:1903077	10	2	0.236479	0.766811	10	2	0.227931	0.791148
actin polymerization or depolymerization	GO:0008154	10	2	0.236479	0.766811	10	2	0.227931	0.791148
establishment or maintenance of epithelial cell apical/basal polarity	GO:0045197	10	2	0.236479	0.766811	10	2	0.227931	0.791148
blastocyst development	GO:0001824	10	2	0.236479	0.766811	10	1	0.613665	0.0980012
negative regulation of pri-miRNA transcription by RNA polymerase II	GO:1902894	10	2	0.236479	0.766811	10	2	0.227931	0.791148
positive regulation of protein homodimerization activity	GO:0090073	10	2	0.236479	0.766811	9	0	1	#NUM!
neuron cell-cell adhesion	GO:0007158	10	2	0.236479	0.766811	9	2	0.193329	0.896509
regulation of autophagosome assembly	GO:2000785	10	2	0.236479	0.766811	10	2	0.227931	0.791148
positive regulation of protein sumoylation	GO:0033235	10	2	0.236479	0.766811	9	2	0.193329	0.896509
spindle organization	GO:0007051	10	2	0.236479	0.766811	10	1	0.613665	0.0980012
negative regulation of DNA damage response, signal transduction by p53 class mediator	GO:0043518	10	2	0.236479	0.766811	11	2	0.262899	0.695838
regulation of reactive oxygen species metabolic process	GO:2000377	10	2	0.236479	0.766811	10	2	0.227931	0.791148
phospholipase C-activating G protein-coupled receptor signaling pathway	GO:0007200	10	2	0.236479	0.766811	8	0	1	#NUM!
regulation of neurogenesis	GO:0050767	10	2	0.236479	0.766811	10	2	0.227931	0.791148
somatic stem cell population maintenance	GO:0035019	34	5	0.240135	0.459326	31	5	0.196587	0.576037
regulation of inflammatory response	GO:0050727	34	5	0.240135	0.459326	32	4	0.528833	0.321145
cellular protein metabolic process	GO:0044267	109	6	0.241295	-0.52334	102	5	0.164824	-0.614949
sphingolipid biosynthetic process	GO:0030148	19	0	0.249627	#NUM!	19	0	0.408763	#NUM!
positive regulation of phagocytosis	GO:0050766	19	0	0.249627	#NUM!	16	0	0.390042	#NUM!
transcription by RNA polymerase III	GO:0006383	19	0	0.249627	#NUM!	19	0	0.408763	#NUM!
neutrophil chemotaxis	GO:0030593	20	0	0.250205	#NUM!	21	2	0.715421	0.049211
ATP hydrolysis coupled proton transport	GO:0015991	20	0	0.250205	#NUM!	19	1	1	-0.543853
antigen processing and presentation of peptide antigen via MHC class I	GO:0002474	20	0	0.250205	#NUM!	20	0	0.250178	#NUM!
negative regulation of insulin secretion	GO:0046676	20	0	0.250205	#NUM!	19	0	0.408763	#NUM!
protein transport	GO:0015031	189	22	0.253043	0.225544	187	19	0.604684	0.113917
CENP-A containing nucleosome assembly	GO:0034080	21	0	0.253161	#NUM!	18	0	0.400212	#NUM!
glycosphingolipid metabolic process	GO:0006687	21	0	0.253161	#NUM!	20	0	0.250178	#NUM!
regulation of translational initiation	GO:0006446	21	0	0.253161	#NUM!	21	1	1	-0.643936
positive regulation of nitric oxide mediated signal transduction	GO:0010750	3	1	0.253638	1.27764	3	0	1	#NUM!
traversing start control point of mitotic cell cycle	GO:0007089	3	1	0.253638	1.27764	3	1	0.248111	1.30197
positive regulation of cell proliferation by VEGF-activated platelet derived growth factor receptor signaling pathway	GO:0038091	3	1	0.253638	1.27764	3	1	0.248111	1.30197
cellular response to magnesium ion	GO:0071286	3	1	0.253638	1.27764	3	0	1	#NUM!
negative regulation of astrocyte differentiation	GO:0048712	3	1	0.253638	1.27764	3	1	0.248111	1.30197
endoderm formation	GO:0001706	3	1	0.253638	1.27764	3	1	0.248111	1.30197
biotin metabolic process	GO:0006768	3	1	0.253638	1.27764	3	1	0.248111	1.30197
regulation of kinase activity	GO:0043549	3	1	0.253638	1.27764	3	1	0.248111	1.30197
stress granule disassembly	GO:0035617	3	1	0.253638	1.27764	4	1	0.31631	1.01429
cellular response to erythropoietin	GO:0036018	3	1	0.253638	1.27764	2	0	1	#NUM!
neuronal signal transduction	GO:0023041	3	1	0.253638	1.27764	3	1	0.248111	1.30197
cellular response to salt stress	GO:0071472	3	1	0.253638	1.27764	3	1	0.248111	1.30197
positive regulation of alkaline phosphatase activity	GO:0010694	3	1	0.253638	1.27764	3	1	0.248111	1.30197
positive regulation of melanin biosynthetic process	GO:0048023	3	1	0.253638	1.27764	3	1	0.248111	1.30197
regulation of dopamine receptor signaling pathway	GO:0060159	3	1	0.253638	1.27764	3	0	1	#NUM!
response to oleic acid	GO:0034201	3	1	0.253638	1.27764	3	1	0.248111	1.30197
syncytiotrophoblast cell differentiation involved in labyrinthine layer development	GO:0060715	3	1	0.253638	1.27764	3	1	0.248111	1.30197
positive regulation of interleukin-12 secretion	GO:2001184	3	1	0.253638	1.27764	3	1	0.248111	1.30197
T cell activation involved in immune response	GO:0002286	3	1	0.253638	1.27764	3	1	0.248111	1.30197
dermatan sulfate biosynthetic process	GO:0030208	3	1	0.253638	1.27764	3	1	0.248111	1.30197
targeting of mRNA for destruction involved in RNA interference	GO:0030423	3	1	0.253638	1.27764	3	1	0.248111	1.30197
positive regulation of chemokine (C-X-C motif) ligand 2 production	GO:2000343	3	1	0.253638	1.27764	3	0	1	#NUM!
endosome to lysosome transport via multivesicular body sorting pathway	GO:0032510	3	1	0.253638	1.27764	3	1	0.248111	1.30197
protein import into peroxisome matrix, docking	GO:0016560	3	1	0.253638	1.27764	3	1	0.248111	1.30197
cholesterol esterification	GO:0034435	3	1	0.253638	1.27764	3	2	0.0231411	1.99512
protein transport along microtubule	GO:0098840	3	1	0.253638	1.27764	3	1	0.248111	1.30197
stem cell proliferation	GO:0072089	3	1	0.253638	1.27764	3	1	0.248111	1.30197
oligosaccharide metabolic process	GO:0009311	3	1	0.253638	1.27764	2	0	1	#NUM!
positive regulation of follicle-stimulating hormone secretion	GO:0046881	3	1	0.253638	1.27764	2	1	0.173121	1.70744
metanephric mesenchymal cell differentiation	GO:0072162	3	1	0.253638	1.27764	2	1	0.173121	1.70744
cellular response to vitamin D	GO:0071305	3	1	0.253638	1.27764	3	1	0.248111	1.30197
intestinal epithelial cell maturation	GO:0060574	3	1	0.253638	1.27764	4	1	0.31631	1.01429
protein localization to microtubule plus-end	GO:1904825	3	1	0.253638	1.27764	3	1	0.248111	1.30197
positive regulation of extracellular matrix assembly	GO:1901203	3	1	0.253638	1.27764	3	1	0.248111	1.30197
cardiac muscle tissue regeneration	GO:0061026	3	1	0.253638	1.27764	2	0	1	#NUM!
positive regulation of endodeoxyribonuclease activity	GO:0032079	3	1	0.253638	1.27764	3	1	0.248111	1.30197
drug catabolic process	GO:0042737	3	1	0.253638	1.27764	2	0	1	#NUM!
positive regulation of epidermis development	GO:0045684	3	1	0.253638	1.27764	2	0	1	#NUM!
regulation of DNA-dependent DNA replication initiation	GO:0030174	3	1	0.253638	1.27764	4	1	0.31631	1.01429
regulation of telomerase activity	GO:0051972	3	1	0.253638	1.27764	3	2	0.0231411	1.99512
vasoconstriction	GO:0042310	3	1	0.253638	1.27764	2	1	0.173121	1.70744
cellular response to corticotropin-releasing hormone stimulus	GO:0071376	3	1	0.253638	1.27764	3	1	0.248111	1.30197
negative regulation of signal transduction by p53 class mediator	GO:1901797	3	1	0.253638	1.27764	3	1	0.248111	1.30197
immunoglobulin V(D)J recombination	GO:0033152	3	1	0.253638	1.27764	3	1	0.248111	1.30197
histone H4-R3 methylation	GO:0043985	3	1	0.253638	1.27764	3	2	0.0231411	1.99512
regulation of retinoic acid receptor signaling pathway	GO:0048385	3	1	0.253638	1.27764	3	1	0.248111	1.30197
negative regulation of protein neddylation	GO:2000435	3	1	0.253638	1.27764	3	1	0.248111	1.30197
lung saccule development	GO:0060430	3	1	0.253638	1.27764	3	1	0.248111	1.30197
negative regulation of striated muscle cell apoptotic process	GO:0010664	3	1	0.253638	1.27764	3	1	0.248111	1.30197
microtubule severing	GO:0051013	3	1	0.253638	1.27764	3	1	0.248111	1.30197
protein import into peroxisome matrix, translocation	GO:0016561	3	1	0.253638	1.27764	3	1	0.248111	1.30197
interleukin-4 secretion	GO:0072602	3	1	0.253638	1.27764	2	0	1	#NUM!
arginine catabolic process	GO:0006527	3	1	0.253638	1.27764	3	1	0.248111	1.30197
positive regulation of oxidative phosphorylation	GO:1903862	3	1	0.253638	1.27764	3	1	0.248111	1.30197
localization within membrane	GO:0051668	3	1	0.253638	1.27764	3	1	0.248111	1.30197
negative regulation of peptidyl-serine dephosphorylation	GO:1902309	3	1	0.253638	1.27764	3	1	0.248111	1.30197
lung lobe morphogenesis	GO:0060463	3	1	0.253638	1.27764	3	0	1	#NUM!
positive regulation of mononuclear cell migration	GO:0071677	3	1	0.253638	1.27764	2	0	1	#NUM!
negative regulation of protein ADP-ribosylation	GO:0010836	3	1	0.253638	1.27764	3	1	0.248111	1.30197
male germ-line stem cell asymmetric division	GO:0048133	3	1	0.253638	1.27764	3	1	0.248111	1.30197
regulation of ventricular cardiac muscle cell membrane depolarization	GO:0060373	3	1	0.253638	1.27764	1	1	0.0906648	2.40059
gamma-tubulin complex localization	GO:0033566	3	1	0.253638	1.27764	3	1	0.248111	1.30197
regulation of IRE1-mediated unfolded protein response	GO:1903894	3	1	0.253638	1.27764	3	1	0.248111	1.30197
negative regulation of telomere maintenance	GO:0032205	3	1	0.253638	1.27764	3	1	0.248111	1.30197
negative regulation of T cell apoptotic process	GO:0070233	3	1	0.253638	1.27764	2	1	0.173121	1.70744
self proteolysis	GO:0097264	3	1	0.253638	1.27764	3	1	0.248111	1.30197
pantothenate metabolic process	GO:0015939	3	1	0.253638	1.27764	3	1	0.248111	1.30197
positive regulation of hormone secretion	GO:0046887	3	1	0.253638	1.27764	3	1	0.248111	1.30197
positive regulation of telomere maintenance via telomere lengthening	GO:1904358	3	1	0.253638	1.27764	3	1	0.248111	1.30197
positive regulation of response to DNA damage stimulus	GO:2001022	3	1	0.253638	1.27764	3	1	0.248111	1.30197
establishment of mitochondrion localization	GO:0051654	3	1	0.253638	1.27764	2	1	0.173121	1.70744
neural tube patterning	GO:0021532	3	1	0.253638	1.27764	3	1	0.248111	1.30197
morphogenesis of a polarized epithelium	GO:0001738	3	1	0.253638	1.27764	3	1	0.248111	1.30197
programmed necrotic cell death	GO:0097300	3	1	0.253638	1.27764	2	0	1	#NUM!
negative regulation of vascular endothelial growth factor signaling pathway	GO:1900747	3	1	0.253638	1.27764	3	1	0.248111	1.30197
establishment of mitotic spindle localization	GO:0040001	3	1	0.253638	1.27764	3	1	0.248111	1.30197
negative regulation of inflammatory response to antigenic stimulus	GO:0002862	3	1	0.253638	1.27764	3	1	0.248111	1.30197
circadian behavior	GO:0048512	3	1	0.253638	1.27764	3	1	0.248111	1.30197
mammary gland involution	GO:0060056	3	1	0.253638	1.27764	3	1	0.248111	1.30197
proteoglycan metabolic process	GO:0006029	3	1	0.253638	1.27764	2	0	1	#NUM!
extracellular transport	GO:0006858	3	1	0.253638	1.27764	3	1	0.248111	1.30197
positive regulation of interferon-gamma secretion	GO:1902715	3	1	0.253638	1.27764	1	1	0.0906648	2.40059
establishment of spindle orientation	GO:0051294	3	1	0.253638	1.27764	3	1	0.248111	1.30197
lipid tube assembly	GO:0060988	3	1	0.253638	1.27764	3	1	0.248111	1.30197
type I pneumocyte differentiation	GO:0060509	3	1	0.253638	1.27764	3	1	0.248111	1.30197
endochondral bone morphogenesis	GO:0060350	3	1	0.253638	1.27764	3	1	0.248111	1.30197
norepinephrine biosynthetic process	GO:0042421	3	1	0.253638	1.27764	2	0	1	#NUM!
radial glial cell differentiation	GO:0060019	3	1	0.253638	1.27764	3	1	0.248111	1.30197
endoplasmic reticulum tubular network formation	GO:0071787	3	1	0.253638	1.27764	3	1	0.248111	1.30197
positive regulation of vascular associated smooth muscle cell apoptotic process	GO:1905461	3	1	0.253638	1.27764	3	1	0.248111	1.30197
chromatin assembly or disassembly	GO:0006333	3	1	0.253638	1.27764	3	1	0.248111	1.30197
epithelial cell development	GO:0002064	3	1	0.253638	1.27764	2	1	0.173121	1.70744
negative regulation of guanyl-nucleotide exchange factor activity	GO:1905098	3	1	0.253638	1.27764	3	0	1	#NUM!
cardiac muscle cell contraction	GO:0086003	3	1	0.253638	1.27764	3	1	0.248111	1.30197
cellular response to histamine	GO:0071420	3	1	0.253638	1.27764	2	0	1	#NUM!
cerebellum morphogenesis	GO:0021587	3	1	0.253638	1.27764	3	1	0.248111	1.30197
nucleosome organization	GO:0034728	3	1	0.253638	1.27764	3	1	0.248111	1.30197
immunoglobulin production	GO:0002377	3	1	0.253638	1.27764	2	1	0.173121	1.70744
regulation of platelet-derived growth factor receptor-alpha signaling pathway	GO:2000583	3	1	0.253638	1.27764	3	1	0.248111	1.30197
N-terminal peptidyl-lysine acetylation	GO:0018076	3	1	0.253638	1.27764	3	1	0.248111	1.30197
nitrobenzene metabolic process	GO:0018916	3	1	0.253638	1.27764	3	1	0.248111	1.30197
response to sucrose	GO:0009744	3	1	0.253638	1.27764	2	1	0.173121	1.70744
response to water deprivation	GO:0009414	3	1	0.253638	1.27764	3	1	0.248111	1.30197
positive regulation of cysteine-type endopeptidase activity	GO:2001056	3	1	0.253638	1.27764	2	1	0.173121	1.70744
intracellular sequestering of iron ion	GO:0006880	3	1	0.253638	1.27764	3	1	0.248111	1.30197
mitochondrial depolarization	GO:0051882	3	1	0.253638	1.27764	3	1	0.248111	1.30197
negative regulation of neuron migration	GO:2001223	3	1	0.253638	1.27764	3	1	0.248111	1.30197
female meiosis I	GO:0007144	3	1	0.253638	1.27764	3	1	0.248111	1.30197
regulation of phosphatidylinositol dephosphorylation	GO:0060304	3	1	0.253638	1.27764	3	0	1	#NUM!
positive regulation of toll-like receptor 2 signaling pathway	GO:0034137	3	1	0.253638	1.27764	3	0	1	#NUM!
positive regulation of miRNA metabolic process	GO:2000630	3	1	0.253638	1.27764	3	1	0.248111	1.30197
establishment of protein localization to telomere	GO:0070200	3	1	0.253638	1.27764	2	1	0.173121	1.70744
metaphase/anaphase transition of mitotic cell cycle	GO:0007091	3	1	0.253638	1.27764	3	1	0.248111	1.30197
regulation of extracellular exosome assembly	GO:1903551	3	1	0.253638	1.27764	3	1	0.248111	1.30197
negative regulation of smooth muscle cell chemotaxis	GO:0071672	3	1	0.253638	1.27764	2	0	1	#NUM!
cellular response to pH	GO:0071467	3	1	0.253638	1.27764	2	0	1	#NUM!
negative regulation of T-helper 17 cell differentiation	GO:2000320	3	1	0.253638	1.27764	2	1	0.173121	1.70744
positive regulation blood vessel branching	GO:1905555	3	1	0.253638	1.27764	3	1	0.248111	1.30197
membranous septum morphogenesis	GO:0003149	3	1	0.253638	1.27764	3	0	1	#NUM!
ureter maturation	GO:0035799	3	1	0.253638	1.27764	3	0	1	#NUM!
neurotransmitter receptor transport to postsynaptic membrane	GO:0098969	3	1	0.253638	1.27764	3	1	0.248111	1.30197
monoterpenoid metabolic process	GO:0016098	3	1	0.253638	1.27764	2	0	1	#NUM!
response to fructose	GO:0009750	3	1	0.253638	1.27764	3	1	0.248111	1.30197
maintenance of DNA repeat elements	GO:0043570	3	1	0.253638	1.27764	3	1	0.248111	1.30197
retinal rod cell differentiation	GO:0060221	3	1	0.253638	1.27764	3	1	0.248111	1.30197
cellular response to redox state	GO:0071461	3	1	0.253638	1.27764	3	0	1	#NUM!
positive regulation of biomineral tissue development	GO:0070169	3	1	0.253638	1.27764	3	1	0.248111	1.30197
negative regulation of lipopolysaccharide-mediated signaling pathway	GO:0031665	3	1	0.253638	1.27764	3	1	0.248111	1.30197
amyloid-beta formation	GO:0034205	3	1	0.253638	1.27764	3	1	0.248111	1.30197
positive regulation of osteoblast proliferation	GO:0033690	3	1	0.253638	1.27764	3	1	0.248111	1.30197
DNA catabolic process, endonucleolytic	GO:0000737	3	1	0.253638	1.27764	4	1	0.31631	1.01429
chondroitin sulfate proteoglycan biosynthetic process	GO:0050650	3	1	0.253638	1.27764	2	0	1	#NUM!
positive regulation of peptide hormone secretion	GO:0090277	3	1	0.253638	1.27764	2	1	0.173121	1.70744
circadian regulation of translation	GO:0097167	3	1	0.253638	1.27764	3	1	0.248111	1.30197
neural crest cell differentiation	GO:0014033	3	1	0.253638	1.27764	3	1	0.248111	1.30197
negative regulation of telomere capping	GO:1904354	3	1	0.253638	1.27764	3	1	0.248111	1.30197
positive regulation of lipophagy	GO:1904504	3	1	0.253638	1.27764	3	1	0.248111	1.30197
transcription-dependent tethering of RNA polymerase II gene DNA at nuclear periphery	GO:0000972	3	1	0.253638	1.27764	2	1	0.173121	1.70744
regulation of protein homodimerization activity	GO:0043496	3	1	0.253638	1.27764	3	1	0.248111	1.30197
tRNA-type intron splice site recognition and cleavage	GO:0000379	3	1	0.253638	1.27764	3	0	1	#NUM!
cellular hyperosmotic salinity response	GO:0071475	3	1	0.253638	1.27764	3	1	0.248111	1.30197
sperm capacitation	GO:0048240	3	1	0.253638	1.27764	3	2	0.0231411	1.99512
retinoic acid biosynthetic process	GO:0002138	3	1	0.253638	1.27764	3	1	0.248111	1.30197
regulation of postsynaptic membrane potential	GO:0060078	3	1	0.253638	1.27764	3	1	0.248111	1.30197
negative regulation of thrombin-activated receptor signaling pathway	GO:0070495	3	1	0.253638	1.27764	3	0	1	#NUM!
cell-cell junction maintenance	GO:0045217	3	1	0.253638	1.27764	2	0	1	#NUM!
regulation of blood coagulation	GO:0030193	3	1	0.253638	1.27764	2	0	1	#NUM!
response to UV-A	GO:0070141	3	1	0.253638	1.27764	3	1	0.248111	1.30197
negative regulation of protein complex disassembly	GO:0043242	3	1	0.253638	1.27764	3	1	0.248111	1.30197
NMDA glutamate receptor clustering	GO:0097114	3	1	0.253638	1.27764	3	1	0.248111	1.30197
DNA geometric change	GO:0032392	3	1	0.253638	1.27764	3	1	0.248111	1.30197
glycoside catabolic process	GO:0016139	3	1	0.253638	1.27764	1	0	1	#NUM!
positive regulation of behavioral fear response	GO:2000987	3	1	0.253638	1.27764	3	1	0.248111	1.30197
diet induced thermogenesis	GO:0002024	3	1	0.253638	1.27764	3	1	0.248111	1.30197
response to other organism	GO:0051707	3	1	0.253638	1.27764	3	1	0.248111	1.30197
negative regulation of vascular smooth muscle cell differentiation	GO:1905064	3	1	0.253638	1.27764	2	1	0.173121	1.70744
pinocytosis	GO:0006907	3	1	0.253638	1.27764	3	1	0.248111	1.30197
negative regulation of glycogen (starch) synthase activity	GO:2000466	3	1	0.253638	1.27764	3	1	0.248111	1.30197
peptidyl-lysine oxidation	GO:0018057	3	1	0.253638	1.27764	3	0	1	#NUM!
interleukin-33-mediated signaling pathway	GO:0038172	3	1	0.253638	1.27764	3	1	0.248111	1.30197
anion transmembrane transport	GO:0098656	3	1	0.253638	1.27764	3	0	1	#NUM!
response to peptidoglycan	GO:0032494	3	1	0.253638	1.27764	3	1	0.248111	1.30197
regulation of epidermal cell differentiation	GO:0045604	3	1	0.253638	1.27764	3	1	0.248111	1.30197
regulation of branching involved in salivary gland morphogenesis by mesenchymal-epithelial signaling	GO:0060665	3	1	0.253638	1.27764	3	1	0.248111	1.30197
regulation of feeding behavior	GO:0060259	3	1	0.253638	1.27764	3	1	0.248111	1.30197
membrane to membrane docking	GO:0022614	3	1	0.253638	1.27764	3	1	0.248111	1.30197
plasma lipoprotein particle clearance	GO:0034381	3	1	0.253638	1.27764	3	1	0.248111	1.30197
positive regulation of MHC class II biosynthetic process	GO:0045348	3	1	0.253638	1.27764	3	1	0.248111	1.30197
negative regulation of calcium ion import	GO:0090281	3	1	0.253638	1.27764	3	1	0.248111	1.30197
response to mineralocorticoid	GO:0051385	3	1	0.253638	1.27764	3	1	0.248111	1.30197
sympathetic nervous system development	GO:0048485	3	1	0.253638	1.27764	2	1	0.173121	1.70744
positive regulation of interleukin-5 secretion	GO:2000664	3	1	0.253638	1.27764	2	0	1	#NUM!
vesicle transport along actin filament	GO:0030050	3	1	0.253638	1.27764	3	1	0.248111	1.30197
cellular response to L-glutamate	GO:1905232	3	1	0.253638	1.27764	3	1	0.248111	1.30197
neuron recognition	GO:0008038	3	1	0.253638	1.27764	3	0	1	#NUM!
negative regulation of interleukin-6 biosynthetic process	GO:0045409	3	1	0.253638	1.27764	3	1	0.248111	1.30197
negative regulation of glomerular filtration	GO:0003105	3	1	0.253638	1.27764	1	0	1	#NUM!
regulation of T cell migration	GO:2000404	3	1	0.253638	1.27764	3	1	0.248111	1.30197
regulation of cellular hyperosmotic salinity response	GO:1900069	3	1	0.253638	1.27764	3	1	0.248111	1.30197
positive regulation of NLRP3 inflammasome complex assembly	GO:1900227	3	1	0.253638	1.27764	3	1	0.248111	1.30197
membrane raft polarization	GO:0001766	3	1	0.253638	1.27764	1	0	1	#NUM!
behavioral response to ethanol	GO:0048149	3	1	0.253638	1.27764	3	1	0.248111	1.30197
cellular response to actinomycin D	GO:0072717	3	1	0.253638	1.27764	3	1	0.248111	1.30197
peroxisome membrane biogenesis	GO:0016557	3	1	0.253638	1.27764	3	1	0.248111	1.30197
positive regulation of mitochondrion organization	GO:0010822	3	1	0.253638	1.27764	3	1	0.248111	1.30197
sensory perception of taste	GO:0050909	3	1	0.253638	1.27764	3	1	0.248111	1.30197
fucose metabolic process	GO:0006004	3	1	0.253638	1.27764	1	0	1	#NUM!
negative regulation of platelet-derived growth factor receptor-beta signaling pathway	GO:2000587	3	1	0.253638	1.27764	3	1	0.248111	1.30197
cellular response to nitrosative stress	GO:0071500	3	1	0.253638	1.27764	3	1	0.248111	1.30197
positive regulation of translational termination	GO:0045905	3	1	0.253638	1.27764	3	1	0.248111	1.30197
heterocycle metabolic process	GO:0046483	3	1	0.253638	1.27764	1	0	1	#NUM!
regulation of tubulin deacetylation	GO:0090043	3	1	0.253638	1.27764	3	1	0.248111	1.30197
mast cell differentiation	GO:0060374	3	1	0.253638	1.27764	2	0	1	#NUM!
regulation of synaptic vesicle recycling	GO:1903421	3	1	0.253638	1.27764	3	1	0.248111	1.30197
cell migration involved in vasculogenesis	GO:0035441	3	1	0.253638	1.27764	3	1	0.248111	1.30197
sebaceous gland development	GO:0048733	3	1	0.253638	1.27764	3	1	0.248111	1.30197
intramembranous ossification	GO:0001957	3	1	0.253638	1.27764	2	0	1	#NUM!
protein geranylgeranylation	GO:0018344	3	1	0.253638	1.27764	3	1	0.248111	1.30197
negative regulation of neurotrophin TRK receptor signaling pathway	GO:0051387	3	1	0.253638	1.27764	3	1	0.248111	1.30197
nephric duct morphogenesis	GO:0072178	3	1	0.253638	1.27764	2	0	1	#NUM!
growth plate cartilage development	GO:0003417	3	1	0.253638	1.27764	3	1	0.248111	1.30197
metanephric S-shaped body morphogenesis	GO:0072284	3	1	0.253638	1.27764	3	1	0.248111	1.30197
response to water-immersion restraint stress	GO:1990785	3	1	0.253638	1.27764	3	1	0.248111	1.30197
positive regulation of fibroblast growth factor production	GO:0090271	3	1	0.253638	1.27764	2	0	1	#NUM!
regulation of epidermal growth factor-activated receptor activity	GO:0007176	3	1	0.253638	1.27764	3	0	1	#NUM!
negative regulation of mesenchymal cell proliferation	GO:0072201	3	1	0.253638	1.27764	3	1	0.248111	1.30197
positive regulation of organ growth	GO:0046622	3	1	0.253638	1.27764	2	1	0.173121	1.70744
detection of mechanical stimulus involved in sensory perception of pain	GO:0050966	3	1	0.253638	1.27764	3	1	0.248111	1.30197
positive regulation of inclusion body assembly	GO:0090261	3	1	0.253638	1.27764	3	1	0.248111	1.30197
negative regulation of oxidative phosphorylation	GO:0090324	3	1	0.253638	1.27764	3	1	0.248111	1.30197
positive regulation of autophagosome maturation	GO:1901098	3	1	0.253638	1.27764	3	1	0.248111	1.30197
dolichol metabolic process	GO:0019348	3	1	0.253638	1.27764	3	1	0.248111	1.30197
diadenosine tetraphosphate biosynthetic process	GO:0015966	3	1	0.253638	1.27764	3	1	0.248111	1.30197
positive regulation of DNA topoisomerase (ATP-hydrolyzing) activity	GO:2000373	3	1	0.253638	1.27764	3	1	0.248111	1.30197
positive regulation of protein localization to cilium	GO:1903566	3	1	0.253638	1.27764	2	0	1	#NUM!
protein localization to nucleolus	GO:1902570	3	1	0.253638	1.27764	2	2	0.00820844	2.40059
cardiac muscle hypertrophy	GO:0003300	3	1	0.253638	1.27764	3	1	0.248111	1.30197
Mullerian duct regression	GO:0001880	3	1	0.253638	1.27764	3	1	0.248111	1.30197
histone H2B conserved C-terminal lysine deubiquitination	GO:0035616	3	1	0.253638	1.27764	3	1	0.248111	1.30197
succinyl-CoA metabolic process	GO:0006104	3	1	0.253638	1.27764	3	1	0.248111	1.30197
xenophagy	GO:0098792	3	1	0.253638	1.27764	3	1	0.248111	1.30197
low-density lipoprotein particle mediated signaling	GO:0055096	3	1	0.253638	1.27764	3	1	0.248111	1.30197
modification of synaptic structure	GO:0099563	3	1	0.253638	1.27764	3	1	0.248111	1.30197
positive regulation of inositol 1,4,5-trisphosphate-sensitive calcium-release channel activity	GO:0031587	3	1	0.253638	1.27764	2	1	0.173121	1.70744
synaptic vesicle targeting	GO:0016080	3	1	0.253638	1.27764	3	1	0.248111	1.30197
negative regulation of cell adhesion mediated by integrin	GO:0033629	3	1	0.253638	1.27764	3	1	0.248111	1.30197
B cell proliferation involved in immune response	GO:0002322	3	1	0.253638	1.27764	3	1	0.248111	1.30197
regulation of ER to Golgi vesicle-mediated transport	GO:0060628	3	1	0.253638	1.27764	3	1	0.248111	1.30197
release from viral latency	GO:0019046	3	1	0.253638	1.27764	3	1	0.248111	1.30197
regulation of nucleotide-binding oligomerization domain containing signaling pathway	GO:0070424	3	1	0.253638	1.27764	3	1	0.248111	1.30197
negative regulation of T cell differentiation	GO:0045581	3	1	0.253638	1.27764	3	1	0.248111	1.30197
regulation of integrin-mediated signaling pathway	GO:2001044	3	1	0.253638	1.27764	3	1	0.248111	1.30197
positive regulation of activin receptor signaling pathway	GO:0032927	3	1	0.253638	1.27764	3	1	0.248111	1.30197
T cell mediated immunity	GO:0002456	3	1	0.253638	1.27764	3	0	1	#NUM!
gland development	GO:0048732	3	1	0.253638	1.27764	3	1	0.248111	1.30197
regulation of ubiquitin-dependent protein catabolic process	GO:2000058	3	1	0.253638	1.27764	3	0	1	#NUM!
positive regulation of skeletal muscle acetylcholine-gated channel clustering	GO:1904395	3	1	0.253638	1.27764	3	1	0.248111	1.30197
cell-cell recognition	GO:0009988	3	1	0.253638	1.27764	3	1	0.248111	1.30197
regulation of activin receptor signaling pathway	GO:0032925	3	1	0.253638	1.27764	3	1	0.248111	1.30197
regulation of glucose import	GO:0046324	3	1	0.253638	1.27764	3	1	0.248111	1.30197
positive regulation of smooth muscle cell chemotaxis	GO:0071673	3	1	0.253638	1.27764	2	0	1	#NUM!
negative regulation of chondrocyte proliferation	GO:1902731	3	1	0.253638	1.27764	3	1	0.248111	1.30197
negative regulation of protein processing	GO:0010955	3	1	0.253638	1.27764	3	1	0.248111	1.30197
maintenance of unfolded protein involved in ERAD pathway	GO:1904378	3	1	0.253638	1.27764	3	1	0.248111	1.30197
mast cell activation	GO:0045576	3	1	0.253638	1.27764	3	1	0.248111	1.30197
hyaluronan biosynthetic process	GO:0030213	3	1	0.253638	1.27764	2	0	1	#NUM!
regulation of cytokine production involved in inflammatory response	GO:1900015	3	1	0.253638	1.27764	3	1	0.248111	1.30197
positive regulation of DNA demethylation	GO:1901537	3	1	0.253638	1.27764	3	1	0.248111	1.30197
metanephric mesenchyme morphogenesis	GO:0072133	3	1	0.253638	1.27764	2	1	0.173121	1.70744
siRNA loading onto RISC involved in RNA interference	GO:0035087	3	1	0.253638	1.27764	3	1	0.248111	1.30197
T-helper 17 cell lineage commitment	GO:0072540	3	1	0.253638	1.27764	3	1	0.248111	1.30197
positive regulation of extracellular exosome assembly	GO:1903553	3	1	0.253638	1.27764	3	1	0.248111	1.30197
peptidyl-lysine dimethylation	GO:0018027	3	1	0.253638	1.27764	3	1	0.248111	1.30197
mating behavior	GO:0007617	3	1	0.253638	1.27764	3	1	0.248111	1.30197
late endosome to lysosome transport	GO:1902774	3	1	0.253638	1.27764	3	1	0.248111	1.30197
regulation of DNA biosynthetic process	GO:2000278	3	1	0.253638	1.27764	3	1	0.248111	1.30197
GDP-mannose biosynthetic process	GO:0009298	3	1	0.253638	1.27764	2	0	1	#NUM!
cerebellar granule cell differentiation	GO:0021707	3	1	0.253638	1.27764	3	1	0.248111	1.30197
glycerol catabolic process	GO:0019563	3	1	0.253638	1.27764	3	0	1	#NUM!
positive regulation of interleukin-13 secretion	GO:2000667	3	1	0.253638	1.27764	2	0	1	#NUM!
regulation of plasma membrane repair	GO:1905684	3	1	0.253638	1.27764	3	1	0.248111	1.30197
regulation of synapse maturation	GO:0090128	3	1	0.253638	1.27764	3	1	0.248111	1.30197
negative regulation of vesicle fusion	GO:0031339	3	1	0.253638	1.27764	3	1	0.248111	1.30197
positive regulation of t-circle formation	GO:1904431	3	1	0.253638	1.27764	3	1	0.248111	1.30197
negative regulation of dendritic spine maintenance	GO:1902951	3	1	0.253638	1.27764	3	1	0.248111	1.30197
negative regulation of sodium ion transport	GO:0010766	3	1	0.253638	1.27764	3	1	0.248111	1.30197
mitochondrial translational termination	GO:0070126	38	1	0.255664	-1.26134	37	0	0.0452754	#NUM!
cellular response to insulin stimulus	GO:0032869	59	8	0.256485	0.378153	55	9	0.0916216	0.590478
negative regulation of phosphatase activity	GO:0010923	22	0	0.258295	#NUM!	21	1	1	-0.643936
nucleobase-containing small molecule interconversion	GO:0015949	22	0	0.258295	#NUM!	22	1	0.715785	-0.690456
[truncated: 8,313 more rows]

## Sheet: HC40-59
#HC40-59(θ=0.5)		Male				Female
Gene ontology (biological process)	Gene ontology IDs	AllGene	Critical	P-value	Enrichment(log scale)	AllGene	Critical	P-value	Enrichment(log scale)
histone mRNA catabolic process	GO:0071044	7	6	2.41556e-06	2.30949	7	6	2.72064e-06	2.28946
positive regulation of transcription from RNA polymerase II promoter involved in cellular response to chemical stimulus	GO:1901522	5	5	4.40285e-06	2.46364	5	5	4.86775e-06	2.44361
transforming growth factor beta receptor signaling pathway	GO:0007179	66	18	6.0019e-06	1.16436	66	19	1.82881e-06	1.1984
Fc-gamma receptor signaling pathway involved in phagocytosis	GO:0038096	47	14	2.18631e-05	1.25255	49	15	9.79458e-06	1.25984
positive regulation of gene expression	GO:0010628	188	34	2.49934e-05	0.753563	183	33	4.50703e-05	0.730634
positive regulation of protein kinase B signaling	GO:0051897	86	20	2.50359e-05	1.00503	88	23	1.00903e-06	1.10177
establishment of cell polarity	GO:0030010	26	10	2.80507e-05	1.50813	25	8	0.000880993	1.30418
T cell costimulation	GO:0031295	22	9	3.99949e-05	1.56983	22	8	0.000329233	1.43201
negative regulation of protein binding	GO:0032091	50	14	4.72016e-05	1.19068	50	13	0.000244698	1.09654
cellular response to organic substance	GO:0071310	18	8	5.33551e-05	1.65271	17	8	3.70528e-05	1.68984
intracellular signal transduction	GO:0035556	249	40	6.91634e-05	0.63507	243	41	3.59325e-05	0.664123
positive regulation of transcription by RNA polymerase II	GO:0045944	559	74	9.83828e-05	0.44156	563	77	4.40069e-05	0.454138
stimulatory C-type lectin receptor signaling pathway	GO:0002223	80	18	0.000100254	0.971989	77	16	0.00077808	0.872396
cellular response to gamma radiation	GO:0071480	20	8	0.000131704	1.54735	20	7	0.00102132	1.39379
viral process	GO:0016032	276	42	0.000162609	0.580913	275	45	2.55797e-05	0.633504
viral genome replication	GO:0019079	8	5	0.000198156	1.99364	8	5	0.000218073	1.97361
regulation of potassium ion transmembrane transporter activity	GO:1901016	5	4	0.000242564	2.2405	5	4	0.000262446	2.22047
thymus development	GO:0048538	28	9	0.000348636	1.32866	28	8	0.00200463	1.19085
positive regulation of transcription, DNA-templated	GO:0045893	349	49	0.000369592	0.500392	351	53	5.55538e-05	0.553118
negative regulation of protein catabolic process	GO:0042177	23	8	0.000407289	1.40759	22	8	0.000329233	1.43201
cellular protein-containing complex localization	GO:0034629	9	5	0.000414657	1.87586	9	5	0.000455641	1.85583
nuclear mRNA surveillance	GO:0071028	9	5	0.000414657	1.87586	9	5	0.000455641	1.85583
cellular response to hepatocyte growth factor stimulus	GO:0035729	9	5	0.000414657	1.87586	9	5	0.000455641	1.85583
cytokine-mediated signaling pathway	GO:0019221	134	24	0.000424345	0.743858	131	25	0.000208531	0.787291
ubiquitin-dependent protein catabolic process	GO:0006511	202	32	0.000484973	0.621112	203	33	0.000346998	0.626914
cellular response to organic cyclic compound	GO:0071407	24	8	0.000565937	1.36503	25	8	0.000880993	1.30418
stress-induced premature senescence	GO:0090400	3	3	0.000614048	2.46364	3	3	0.000652123	2.44361
peptidyl-serine phosphorylation	GO:0018105	107	20	0.000665261	0.786547	105	19	0.00228984	0.734091
positive regulation of calcium ion import	GO:0090280	6	4	0.000678577	2.05818	5	3	0.00570469	1.93279
positive regulation of mitochondrial membrane potential	GO:0010918	6	4	0.000678577	2.05818	6	4	0.000733122	2.03815
SMAD protein complex assembly	GO:0007183	6	4	0.000678577	2.05818	6	4	0.000733122	2.03815
negative regulation of wound healing	GO:0061045	6	4	0.000678577	2.05818	5	4	0.000262446	2.22047
regulation of transforming growth factor beta receptor signaling pathway	GO:0017015	10	5	0.000771416	1.7705	10	5	0.00084638	1.75047
regulation of circadian rhythm	GO:0042752	50	12	0.000772053	1.03653	50	12	0.000922497	1.0165
protein ubiquitination	GO:0016567	269	39	0.000781561	0.532494	270	39	0.00130234	0.508752
negative regulation of cell population proliferation	GO:0008285	221	34	0.000801976	0.591842	221	33	0.00213997	0.541957
positive regulation of protein binding	GO:0032092	44	11	0.000881144	1.07735	42	11	0.000681699	1.10384
negative regulation of transforming growth factor beta receptor signaling pathway	GO:0030512	44	11	0.000881144	1.07735	42	11	0.000681699	1.10384
positive regulation of mitotic nuclear division	GO:0045840	15	6	0.000951616	1.54735	15	5	0.0069893	1.345
regulation of dendrite morphogenesis	GO:0048814	15	6	0.000951616	1.54735	14	7	7.18618e-05	1.75047
mRNA transcription by RNA polymerase II	GO:0042789	15	6	0.000951616	1.54735	15	6	0.00105848	1.52732
positive regulation of reactive oxygen species metabolic process	GO:2000379	15	6	0.000951616	1.54735	15	6	0.00105848	1.52732
autophagosome maturation	GO:0097352	15	6	0.000951616	1.54735	15	6	0.00105848	1.52732
Fc-epsilon receptor signaling pathway	GO:0038095	94	18	0.00104291	0.810721	94	17	0.00287927	0.733531
ephrin receptor signaling pathway	GO:0048013	59	13	0.0011203	0.951056	59	13	0.00134738	0.931025
autophagy	GO:0006914	74	15	0.0011992	0.867629	72	16	0.000352696	0.939535
BMP signaling pathway	GO:0030509	39	10	0.00121651	1.10267	40	10	0.0017469	1.05732
telomere capping	GO:0016233	11	5	0.00131574	1.67519	10	4	0.0077331	1.52732
regulation of ossification	GO:0030278	7	4	0.0014768	1.90403	7	4	0.00159318	1.884
primary miRNA processing	GO:0031053	7	4	0.0014768	1.90403	8	4	0.00296829	1.75047
polyadenylation-dependent snoRNA 3'-end processing	GO:0071051	7	4	0.0014768	1.90403	7	4	0.00159318	1.884
activin receptor signaling pathway	GO:0032924	7	4	0.0014768	1.90403	8	4	0.00296829	1.75047
hepatocyte growth factor receptor signaling pathway	GO:0048012	7	4	0.0014768	1.90403	7	4	0.00159318	1.884
protein destabilization	GO:0031648	40	10	0.00150085	1.07735	39	10	0.00141821	1.08264
NIK/NF-kappaB signaling	GO:0038061	54	12	0.00159243	0.959567	52	10	0.0126758	0.794954
SMAD protein signal transduction	GO:0060395	22	7	0.00171464	1.31851	24	8	0.000647675	1.345
positive regulation of pri-miRNA transcription by RNA polymerase II	GO:1902895	22	7	0.00171464	1.31851	22	8	0.000329233	1.43201
negative regulation of extrinsic apoptotic signaling pathway in absence of ligand	GO:2001240	17	6	0.00202993	1.42219	17	5	0.012453	1.21984
protein phosphorylation	GO:0006468	261	37	0.00205597	0.510041	261	34	0.0179125	0.405453
negative regulation of protein complex assembly	GO:0031333	12	5	0.00209879	1.58818	12	5	0.00229584	1.56814
cellular response to BMP stimulus	GO:0071773	12	5	0.00209879	1.58818	12	5	0.00229584	1.56814
protein monoubiquitination	GO:0006513	29	8	0.00225603	1.17579	29	8	0.00256157	1.15576
cholesterol esterification	GO:0034435	4	3	0.00230009	2.17596	3	1	0.238598	1.345
regulation of binding	GO:0051098	4	3	0.00230009	2.17596	4	3	0.00243934	2.15593
DNA deamination	GO:0045006	4	3	0.00230009	2.17596	4	3	0.00243934	2.15593
pharyngeal system development	GO:0060037	4	3	0.00230009	2.17596	5	3	0.00570469	1.93279
regulation of microtubule-based process	GO:0032886	8	4	0.00275544	1.7705	8	4	0.00296829	1.75047
positive regulation of pathway-restricted SMAD protein phosphorylation	GO:0010862	18	6	0.00282868	1.36503	18	6	0.00313192	1.345
negative regulation of telomere maintenance via telomerase	GO:0032211	18	6	0.00282868	1.36503	17	7	0.000322857	1.55631
positive regulation of cell population proliferation	GO:0008284	220	32	0.00288601	0.535752	222	33	0.00219947	0.537443
positive regulation of cell migration	GO:0030335	125	21	0.00294183	0.679853	124	25	6.07348e-05	0.842207
positive regulation of proteasomal ubiquitin-dependent protein catabolic process	GO:0032436	58	12	0.00302503	0.888108	58	12	0.00356797	0.868076
negative regulation of transcription by RNA polymerase II	GO:0000122	458	57	0.00311294	0.379826	454	57	0.00428766	0.368567
positive regulation of protein phosphorylation	GO:0001934	89	16	0.00344229	0.747596	89	17	0.00175162	0.78819
positive regulation of I-kappaB kinase/NF-kappaB signaling	GO:0043123	114	19	0.00369153	0.671884	115	23	0.000137802	0.834175
negative regulation of protein kinase activity	GO:0006469	45	10	0.00383554	0.959567	44	10	0.00372736	0.962008
positive regulation of microtubule polymerization	GO:0031116	19	6	0.00384118	1.31096	20	7	0.00102132	1.39379
mitotic spindle assembly checkpoint	GO:0007094	19	6	0.00384118	1.31096	18	5	0.016038	1.16268
extrinsic apoptotic signaling pathway in absence of ligand	GO:0097192	19	6	0.00384118	1.31096	19	5	0.0202493	1.10861
embryonic digit morphogenesis	GO:0042733	19	6	0.00384118	1.31096	21	5	0.0306884	1.00853
protein deubiquitination	GO:0016579	179	27	0.00387765	0.572095	178	24	0.0297637	0.439883
Wnt signaling pathway	GO:0016055	106	18	0.00418759	0.690577	105	17	0.0127167	0.622866
negative regulation of ubiquitin-dependent protein catabolic process	GO:2000059	14	5	0.00459579	1.43402	13	5	0.00346686	1.4881
pattern specification process	GO:0007389	14	5	0.00459579	1.43402	14	5	0.00501236	1.41399
positive regulation of ubiquitin protein ligase activity	GO:1904668	9	4	0.00462806	1.65271	8	3	0.0262007	1.46278
anoikis	GO:0043276	9	4	0.00462806	1.65271	9	3	0.0368119	1.345
regulation of I-kappaB kinase/NF-kappaB signaling	GO:0043122	9	4	0.00462806	1.65271	9	4	0.00497841	1.63268
regulation of apoptotic process	GO:0042981	108	18	0.00483544	0.671884	109	14	0.122425	0.391322
positive regulation of protein import into nucleus	GO:0042307	26	7	0.00490198	1.15146	26	7	0.00547553	1.13143
positive regulation of substrate adhesion-dependent cell spreading	GO:1900026	26	7	0.00490198	1.15146	24	6	0.0145088	1.05732
negative regulation of epidermal growth factor receptor signaling pathway	GO:0042059	26	7	0.00490198	1.15146	27	8	0.00154759	1.22722
positive regulation of nitric oxide biosynthetic process	GO:0045429	26	7	0.00490198	1.15146	25	6	0.0177269	1.0165
somitogenesis	GO:0001756	20	6	0.00509916	1.25967	20	5	0.0251228	1.05732
positive regulation of phosphatidylinositol 3-kinase signaling	GO:0014068	47	10	0.00533532	0.916081	49	13	0.000196383	1.11674
ubiquitin-dependent SMAD protein catabolic process	GO:0030579	5	3	0.00538637	1.95282	5	3	0.00570469	1.93279
regulation of toll-like receptor signaling pathway	GO:0034121	5	3	0.00538637	1.95282	4	2	0.0401392	1.75047
peripheral nervous system myelin maintenance	GO:0032287	5	3	0.00538637	1.95282	5	3	0.00570469	1.93279
tail-anchored membrane protein insertion into ER membrane	GO:0071816	5	3	0.00538637	1.95282	5	2	0.0630956	1.52732
negative regulation of protein targeting to membrane	GO:0090315	5	3	0.00538637	1.95282	4	2	0.0401392	1.75047
endothelial cell activation	GO:0042118	5	3	0.00538637	1.95282	5	3	0.00570469	1.93279
positive regulation of blood coagulation	GO:0030194	5	3	0.00538637	1.95282	6	4	0.000733122	2.03815
autophagosome assembly	GO:0000045	33	8	0.00538907	1.04658	33	8	0.00608099	1.02655
social behavior	GO:0035176	27	7	0.00614212	1.11372	27	7	0.0068503	1.09369
stress-activated MAPK cascade	GO:0051403	27	7	0.00614212	1.11372	27	6	0.02556	0.939535
response to ethanol	GO:0045471	48	10	0.00623965	0.895028	47	9	0.0180936	0.79069
positive regulation of proteolysis	GO:0045862	15	5	0.00641787	1.36503	16	5	0.0094524	1.28046
phosphatidylinositol 3-kinase signaling	GO:0014065	21	6	0.0066347	1.21088	19	5	0.0202493	1.10861
cellular response to vascular endothelial growth factor stimulus	GO:0035924	21	6	0.0066347	1.21088	20	7	0.00102132	1.39379
receptor signaling pathway via JAK-STAT	GO:0007259	21	6	0.0066347	1.21088	20	7	0.00102132	1.39379
negative regulation of epidermal growth factor-activated receptor activity	GO:0007175	10	4	0.00719916	1.54735	10	4	0.0077331	1.52732
vesicle transport along microtubule	GO:0047496	10	4	0.00719916	1.54735	10	4	0.0077331	1.52732
beta-catenin destruction complex disassembly	GO:1904886	10	4	0.00719916	1.54735	11	4	0.0113283	1.43201
nuclear-transcribed mRNA catabolic process	GO:0000956	10	4	0.00719916	1.54735	10	4	0.0077331	1.52732
embryonic pattern specification	GO:0009880	10	4	0.00719916	1.54735	10	4	0.0077331	1.52732
rRNA catabolic process	GO:0016075	10	4	0.00719916	1.54735	10	4	0.0077331	1.52732
endocytosis	GO:0006897	93	16	0.00721756	0.703633	92	17	0.00234567	0.755037
negative regulation of hydrogen peroxide biosynthetic process	GO:0010730	2	2	0.00723526	2.46364	2	2	0.00753118	2.44361
positive regulation of hemoglobin biosynthetic process	GO:0046985	2	2	0.00723526	2.46364	2	2	0.00753118	2.44361
recognition of apoptotic cell	GO:0043654	2	2	0.00723526	2.46364	2	2	0.00753118	2.44361
response to ether	GO:0045472	2	2	0.00723526	2.46364	1	1	0.0868465	2.44361
protein localization to pericentriolar material	GO:1905793	2	2	0.00723526	2.46364	2	2	0.00753118	2.44361
dendritic cell migration	GO:0036336	2	2	0.00723526	2.46364	2	1	0.166162	1.75047
negative regulation of high voltage-gated calcium channel activity	GO:1901842	2	2	0.00723526	2.46364	2	2	0.00753118	2.44361
epithelial cell development	GO:0002064	2	2	0.00723526	2.46364	2	0	1	#NUM!
positive regulation of macropinocytosis	GO:1905303	2	2	0.00723526	2.46364	2	2	0.00753118	2.44361
negative regulation of long-chain fatty acid import across plasma membrane	GO:0010748	2	2	0.00723526	2.46364	2	2	0.00753118	2.44361
positive regulation of transforming growth factor beta3 production	GO:0032916	2	2	0.00723526	2.46364	2	2	0.00753118	2.44361
negative regulation of interleukin-2 secretion	GO:1900041	2	2	0.00723526	2.46364	2	2	0.00753118	2.44361
asymmetric cell division	GO:0008356	2	2	0.00723526	2.46364	2	2	0.00753118	2.44361
suppression by virus of host apoptotic process	GO:0019050	2	2	0.00723526	2.46364	2	2	0.00753118	2.44361
positive regulation of L-glutamate import across plasma membrane	GO:0002038	2	2	0.00723526	2.46364	2	1	0.166162	1.75047
negative regulation of mitochondrial calcium ion concentration	GO:0051562	2	2	0.00723526	2.46364	1	1	0.0868465	2.44361
regulation of cardiac muscle cell action potential	GO:0098901	2	2	0.00723526	2.46364	2	2	0.00753118	2.44361
acetyl-CoA biosynthetic process	GO:0006085	2	2	0.00723526	2.46364	1	1	0.0868465	2.44361
positive regulation of caveolin-mediated endocytosis	GO:2001288	2	2	0.00723526	2.46364	2	2	0.00753118	2.44361
spindle localization	GO:0051653	2	2	0.00723526	2.46364	1	1	0.0868465	2.44361
brain segmentation	GO:0035284	2	2	0.00723526	2.46364	2	2	0.00753118	2.44361
glycerol metabolic process	GO:0006071	2	2	0.00723526	2.46364	2	1	0.166162	1.75047
positive regulation of protein K48-linked ubiquitination	GO:1902524	2	2	0.00723526	2.46364	2	2	0.00753118	2.44361
osteoblast fate commitment	GO:0002051	2	2	0.00723526	2.46364	2	2	0.00753118	2.44361
paraxial mesoderm morphogenesis	GO:0048340	2	2	0.00723526	2.46364	2	2	0.00753118	2.44361
regulation of synaptic transmission, dopaminergic	GO:0032225	2	2	0.00723526	2.46364	2	1	0.166162	1.75047
salivary gland cavitation	GO:0060662	2	2	0.00723526	2.46364	2	2	0.00753118	2.44361
regulation of toll-like receptor 4 signaling pathway	GO:0034143	2	2	0.00723526	2.46364	2	2	0.00753118	2.44361
cellular response to UV-B	GO:0071493	2	2	0.00723526	2.46364	2	2	0.00753118	2.44361
protein hydroxylation	GO:0018126	2	2	0.00723526	2.46364	2	1	0.166162	1.75047
virion attachment to host cell	GO:0019062	2	2	0.00723526	2.46364	2	2	0.00753118	2.44361
positive regulation of metanephric mesenchymal cell migration by platelet-derived growth factor receptor-beta signaling pathway	GO:0035793	2	2	0.00723526	2.46364	2	2	0.00753118	2.44361
peptidyl-threonine phosphorylation	GO:0018107	49	10	0.00725885	0.874409	47	10	0.00614139	0.89605
regulation of signal transduction by p53 class mediator	GO:1901796	94	16	0.00758487	0.692938	95	16	0.00896815	0.662324
negative regulation of autophagy	GO:0010507	28	7	0.00760191	1.07735	29	8	0.00256157	1.15576
activation of cysteine-type endopeptidase activity involved in apoptotic process	GO:0006919	42	9	0.00767808	0.923199	42	8	0.025936	0.785385
protein polyubiquitination	GO:0000209	192	27	0.00834194	0.501985	191	27	0.0124266	0.487176
ERBB2 signaling pathway	GO:0038128	22	6	0.00847973	1.16436	22	6	0.00933241	1.14433
positive regulation of protein export from nucleus	GO:0046827	16	5	0.00869233	1.30049	16	6	0.00157046	1.46278
positive regulation of transforming growth factor beta receptor signaling pathway	GO:0030511	16	5	0.00869233	1.30049	17	5	0.012453	1.21984
T cell receptor signaling pathway	GO:0050852	112	18	0.00903405	0.635517	109	17	0.0154061	0.585478
positive regulation of autophagy	GO:0010508	29	7	0.00930287	1.04226	28	7	0.00846553	1.05732
positive regulation of neuron death	GO:1901216	29	7	0.00930287	1.04226	29	7	0.0103441	1.02223
protein stabilization	GO:0050821	129	20	0.00958918	0.599564	127	21	0.00364056	0.643948
MAPK cascade	GO:0000165	164	24	0.0098672	0.541831	165	28	0.000615493	0.669872
RNA phosphodiester bond hydrolysis, exonucleolytic	GO:0090503	6	3	0.0100942	1.7705	5	2	0.0630956	1.52732
pathway-restricted SMAD protein phosphorylation	GO:0060389	6	3	0.0100942	1.7705	7	3	0.0174886	1.59631
negative regulation of TORC1 signaling	GO:1904262	6	3	0.0100942	1.7705	6	3	0.0106762	1.75047
adiponectin-activated signaling pathway	GO:0033211	6	3	0.0100942	1.7705	6	3	0.0106762	1.75047
regulation of gluconeogenesis	GO:0006111	6	3	0.0100942	1.7705	6	3	0.0106762	1.75047
replicative senescence	GO:0090399	6	3	0.0100942	1.7705	4	2	0.0401392	1.75047
positive regulation of synapse maturation	GO:0090129	6	3	0.0100942	1.7705	5	2	0.0630956	1.52732
macrophage derived foam cell differentiation	GO:0010742	6	3	0.0100942	1.7705	6	2	0.0893052	1.345
regulation of Ras protein signal transduction	GO:0046578	6	3	0.0100942	1.7705	6	2	0.0893052	1.345
establishment of centrosome localization	GO:0051660	6	3	0.0100942	1.7705	6	2	0.0893052	1.345
mitochondrial calcium ion homeostasis	GO:0051560	6	3	0.0100942	1.7705	6	3	0.0106762	1.75047
protein import into peroxisome membrane	GO:0045046	6	3	0.0100942	1.7705	6	3	0.0106762	1.75047
circadian regulation of gene expression	GO:0032922	44	9	0.0104834	0.876679	43	8	0.029531	0.761854
liver development	GO:0001889	44	9	0.0104834	0.876679	43	10	0.00311679	0.984998
positive regulation of epidermal growth factor receptor signaling pathway	GO:0045742	11	4	0.0105611	1.45204	10	4	0.0077331	1.52732
2-oxoglutarate metabolic process	GO:0006103	11	4	0.0105611	1.45204	11	4	0.0113283	1.43201
positive regulation of chondrocyte differentiation	GO:0032332	11	4	0.0105611	1.45204	11	5	0.00144143	1.65516
positive regulation of nitric-oxide synthase activity	GO:0051000	11	4	0.0105611	1.45204	10	3	0.0492742	1.23964
positive regulation of DNA biosynthetic process	GO:2000573	11	4	0.0105611	1.45204	12	4	0.0158446	1.345
protein localization to nucleus	GO:0034504	23	6	0.0106655	1.11991	23	7	0.00256596	1.25403
cell cycle	GO:0007049	167	24	0.010674	0.523704	165	22	0.0482944	0.42871
regulation of cellular response to heat	GO:1900034	65	12	0.0109043	0.774163	65	16	9.85872e-05	1.04181
negative regulation of neuron death	GO:1901215	37	8	0.0110843	0.932168	38	9	0.00435638	1.00325
epidermal growth factor receptor signaling pathway	GO:0007173	37	8	0.0110843	0.932168	37	8	0.0124309	0.912136
wound healing	GO:0042060	37	8	0.0110843	0.932168	36	8	0.0105204	0.939535
protein autoubiquitination	GO:0051865	52	10	0.0110983	0.814985	54	11	0.00586116	0.852524
cell surface receptor signaling pathway	GO:0007166	75	13	0.0111763	0.711105	78	14	0.00743514	0.725961
immune system process	GO:0002376	17	5	0.0114683	1.23987	17	2	0.654712	0.303546
Wnt signaling pathway, planar cell polarity pathway	GO:0060071	66	12	0.0116798	0.758896	65	10	0.0714849	0.57181
apoptotic process	GO:0006915	311	39	0.0124125	0.387413	312	33	0.217756	0.197117
phosphorylation	GO:0016310	24	6	0.0132223	1.07735	24	6	0.0145088	1.05732
activation of MAPKK activity	GO:0000186	24	6	0.0132223	1.07735	25	6	0.0177269	1.0165
exonucleolytic catabolism of deadenylated mRNA	GO:0043928	31	7	0.0135133	0.975567	30	6	0.0411325	0.834175
phosphatidylinositol-mediated signaling	GO:0048015	31	7	0.0135133	0.975567	29	7	0.0103441	1.02223
telomere maintenance	GO:0000723	31	7	0.0135133	0.975567	30	8	0.00323253	1.12186
cell cycle arrest	GO:0007050	93	15	0.0137503	0.639095	90	13	0.058603	0.508752
insulin receptor signaling pathway	GO:0008286	58	11	0.0144145	0.801096	58	10	0.0312237	0.685755
response to testosterone	GO:0033574	18	5	0.0147913	1.18271	17	5	0.012453	1.21984
negative regulation of Ras protein signal transduction	GO:0046580	12	4	0.0147923	1.36503	12	4	0.0158446	1.345
tissue regeneration	GO:0042246	12	4	0.0147923	1.36503	11	3	0.0635039	1.14433
gastrulation with mouth forming second	GO:0001702	12	4	0.0147923	1.36503	11	4	0.0113283	1.43201
negative regulation of peptidyl-threonine phosphorylation	GO:0010801	12	4	0.0147923	1.36503	12	4	0.0158446	1.345
negative regulation of cysteine-type endopeptidase activity involved in apoptotic process	GO:0043154	39	8	0.0152009	0.879524	42	8	0.025936	0.785385
negative regulation of DNA-binding transcription factor activity	GO:0043433	47	9	0.0160473	0.810721	44	8	0.0515852	0.738864
cytoplasmic translation	GO:0002181	32	7	0.0160641	0.943818	32	7	0.0177818	0.923787
cellular response to transforming growth factor beta stimulus	GO:0071560	32	7	0.0160641	0.943818	32	7	0.0177818	0.923787
learning	GO:0007612	32	7	0.0160641	0.943818	32	7	0.0177818	0.923787
cellular response to UV	GO:0034644	32	7	0.0160641	0.943818	34	7	0.0244501	0.863162
response to estrogen	GO:0043627	32	7	0.0160641	0.943818	29	5	0.101593	0.685755
regulation of gene expression	GO:0010468	70	12	0.0160707	0.700055	73	12	0.0325372	0.63806
TRIF-dependent toll-like receptor signaling pathway	GO:0035666	25	6	0.0161789	1.03653	26	6	0.0214023	0.977276
extrinsic apoptotic signaling pathway	GO:0097191	25	6	0.0161789	1.03653	25	6	0.0177269	1.0165
positive regulation of chemotaxis	GO:0050921	7	3	0.0165572	1.61635	7	4	0.00159318	1.884
postsynapse to nucleus signaling pathway	GO:0099527	7	3	0.0165572	1.61635	7	3	0.0174886	1.59631
establishment of integrated proviral latency	GO:0075713	7	3	0.0165572	1.61635	7	3	0.0174886	1.59631
branching involved in mammary gland duct morphogenesis	GO:0060444	7	3	0.0165572	1.61635	6	3	0.0106762	1.75047
regulation of Rac protein signal transduction	GO:0035020	7	3	0.0165572	1.61635	7	2	0.118032	1.19085
actin crosslink formation	GO:0051764	7	3	0.0165572	1.61635	6	2	0.0893052	1.345
positive regulation of isotype switching	GO:0045830	7	3	0.0165572	1.61635	7	2	0.118032	1.19085
negative regulation of cardiac muscle hypertrophy	GO:0010614	7	3	0.0165572	1.61635	9	2	0.180594	0.939535
cellular response to lipoteichoic acid	GO:0071223	7	3	0.0165572	1.61635	7	3	0.0174886	1.59631
positive regulation of protein localization to centrosome	GO:1904781	7	3	0.0165572	1.61635	7	3	0.0174886	1.59631
telomeric D-loop disassembly	GO:0061820	7	3	0.0165572	1.61635	6	3	0.0106762	1.75047
regulation of lamellipodium assembly	GO:0010591	7	3	0.0165572	1.61635	7	4	0.00159318	1.884
positive regulation of ER-associated ubiquitin-dependent protein catabolic process	GO:1903071	7	3	0.0165572	1.61635	7	3	0.0174886	1.59631
positive regulation of potassium ion transmembrane transport	GO:1901381	7	3	0.0165572	1.61635	5	1	0.365165	0.834175
positive regulation of chromatin binding	GO:0035563	7	3	0.0165572	1.61635	7	3	0.0174886	1.59631
Golgi organization	GO:0007030	61	11	0.0171019	0.750665	61	11	0.0185513	0.730634
tumor necrosis factor-mediated signaling pathway	GO:0033209	71	12	0.0175146	0.685871	72	13	0.00970003	0.731896
regulation of cell migration	GO:0030334	48	9	0.0183106	0.789668	46	9	0.0158049	0.812196
cellular response to mechanical stimulus	GO:0071260	48	9	0.0183106	0.789668	49	10	0.00832937	0.854377
cell differentiation	GO:0030154	194	26	0.0183149	0.453882	193	29	0.00389274	0.548218
positive regulation of protein insertion into mitochondrial membrane involved in apoptotic signaling pathway	GO:1900740	19	5	0.018702	1.12864	20	5	0.0251228	1.05732
positive regulation of axonogenesis	GO:0050772	19	5	0.018702	1.12864	19	5	0.0202493	1.10861
positive regulation of phosphatidylinositol 3-kinase activity	GO:0043552	19	5	0.018702	1.12864	19	7	0.000716948	1.44508
positive regulation of protein targeting to membrane	GO:0090314	19	5	0.018702	1.12864	19	6	0.00424652	1.29093
actin filament bundle assembly	GO:0051017	19	5	0.018702	1.12864	20	4	0.0894448	0.834175
protein K11-linked ubiquitination	GO:0070979	26	6	0.0195619	0.997307	26	5	0.0694906	0.794954
protein autophosphorylation	GO:0046777	121	18	0.0196228	0.558225	120	18	0.0205742	0.546493
execution phase of apoptosis	GO:0097194	13	4	0.0199559	1.28499	13	3	0.0968036	0.977276
positive regulation of dendrite extension	GO:1903861	13	4	0.0199559	1.28499	13	4	0.0213458	1.26496
cellular response to platelet-derived growth factor stimulus	GO:0036120	13	4	0.0199559	1.28499	13	4	0.0213458	1.26496
positive regulation of epithelial to mesenchymal transition involved in endocardial cushion formation	GO:1905007	3	2	0.0204777	2.05818	3	2	0.0212893	2.03815
epithelial cell migration	GO:0010631	3	2	0.0204777	2.05818	3	2	0.0212893	2.03815
dendrite arborization	GO:0140059	3	2	0.0204777	2.05818	3	2	0.0212893	2.03815
cellular response to alkaloid	GO:0071312	3	2	0.0204777	2.05818	3	2	0.0212893	2.03815
histone H4-R3 methylation	GO:0043985	3	2	0.0204777	2.05818	3	2	0.0212893	2.03815
telomere assembly	GO:0032202	3	2	0.0204777	2.05818	3	2	0.0212893	2.03815
regulation of T cell differentiation	GO:0045580	3	2	0.0204777	2.05818	3	1	0.238598	1.345
postsynaptic density protein 95 clustering	GO:0097119	3	2	0.0204777	2.05818	3	2	0.0212893	2.03815
positive regulation of deacetylase activity	GO:0090045	3	2	0.0204777	2.05818	3	2	0.0212893	2.03815
negative regulation of sodium ion transmembrane transport	GO:1902306	3	2	0.0204777	2.05818	3	2	0.0212893	2.03815
cellular process regulating host cell cycle in response to virus	GO:0060154	3	2	0.0204777	2.05818	3	2	0.0212893	2.03815
positive regulation of transcription from RNA polymerase II promoter involved in unfolded protein response	GO:0006990	3	2	0.0204777	2.05818	3	2	0.0212893	2.03815
establishment of mitochondrion localization	GO:0051654	3	2	0.0204777	2.05818	3	1	0.238598	1.345
ERBB signaling pathway	GO:0038127	3	2	0.0204777	2.05818	3	2	0.0212893	2.03815
reelin-mediated signaling pathway	GO:0038026	3	2	0.0204777	2.05818	3	2	0.0212893	2.03815
multicellular organismal homeostasis	GO:0048871	3	2	0.0204777	2.05818	3	2	0.0212893	2.03815
response to intra-S DNA damage checkpoint signaling	GO:0072429	3	2	0.0204777	2.05818	3	2	0.0212893	2.03815
beta-catenin destruction complex assembly	GO:1904885	3	2	0.0204777	2.05818	4	2	0.0401392	1.75047
vitamin D metabolic process	GO:0042359	3	2	0.0204777	2.05818	3	1	0.238598	1.345
double-strand break repair via classical nonhomologous end joining	GO:0097680	3	2	0.0204777	2.05818	3	2	0.0212893	2.03815
eye photoreceptor cell differentiation	GO:0001754	3	2	0.0204777	2.05818	2	2	0.00753118	2.44361
negative regulation of ERBB signaling pathway	GO:1901185	3	2	0.0204777	2.05818	3	2	0.0212893	2.03815
negative regulation of protein complex disassembly	GO:0043242	3	2	0.0204777	2.05818	3	1	0.238598	1.345
positive regulation of behavioral fear response	GO:2000987	3	2	0.0204777	2.05818	2	1	0.166162	1.75047
regulation of extracellular matrix organization	GO:1903053	3	2	0.0204777	2.05818	3	2	0.0212893	2.03815
negative regulation of calcium ion import	GO:0090281	3	2	0.0204777	2.05818	2	1	0.166162	1.75047
gephyrin clustering involved in postsynaptic density assembly	GO:0097116	3	2	0.0204777	2.05818	3	2	0.0212893	2.03815
positive regulation of glucokinase activity	GO:0033133	3	2	0.0204777	2.05818	3	2	0.0212893	2.03815
lung growth	GO:0060437	3	2	0.0204777	2.05818	3	2	0.0212893	2.03815
positive regulation of cyclase activity	GO:0031281	3	2	0.0204777	2.05818	3	2	0.0212893	2.03815
activated T cell proliferation	GO:0050798	3	2	0.0204777	2.05818	3	2	0.0212893	2.03815
regulation of transforming growth factor beta2 production	GO:0032909	3	2	0.0204777	2.05818	3	2	0.0212893	2.03815
positive regulation of inositol 1,4,5-trisphosphate-sensitive calcium-release channel activity	GO:0031587	3	2	0.0204777	2.05818	3	2	0.0212893	2.03815
activation of cysteine-type endopeptidase activity involved in apoptotic signaling pathway	GO:0097296	3	2	0.0204777	2.05818	3	2	0.0212893	2.03815
muscle cell development	GO:0055001	3	2	0.0204777	2.05818	3	2	0.0212893	2.03815
neuropilin signaling pathway	GO:0038189	3	2	0.0204777	2.05818	3	2	0.0212893	2.03815
interleukin-18-mediated signaling pathway	GO:0035655	3	2	0.0204777	2.05818	4	2	0.0401392	1.75047
positive regulation of aggrephagy	GO:1905337	3	2	0.0204777	2.05818	3	2	0.0212893	2.03815
negative regulation of autophagosome maturation	GO:1901097	3	2	0.0204777	2.05818	3	1	0.238598	1.345
negative regulation of neuron apoptotic process	GO:0043524	79	13	0.0223721	0.659145	81	14	0.014646	0.688221
liver regeneration	GO:0097421	20	5	0.0232363	1.07735	17	4	0.0539027	0.996694
regulation of DNA-binding transcription factor activity	GO:0051090	20	5	0.0232363	1.07735	20	5	0.0251228	1.05732
ureteric bud development	GO:0001657	20	5	0.0232363	1.07735	20	6	0.00562875	1.23964
positive regulation of focal adhesion assembly	GO:0051894	20	5	0.0232363	1.07735	19	5	0.0202493	1.10861
extrinsic apoptotic signaling pathway via death domain receptors	GO:0008625	20	5	0.0232363	1.07735	20	5	0.0251228	1.05732
cerebellum development	GO:0021549	27	6	0.0233962	0.959567	27	6	0.02556	0.939535
regulation of synaptic plasticity	GO:0048167	27	6	0.0233962	0.959567	29	5	0.101593	0.685755
cell chemotaxis	GO:0060326	27	6	0.0233962	0.959567	28	8	0.00200463	1.19085
signal transduction	GO:0007165	454	52	0.0237282	0.29679	454	60	0.000749432	0.41986
cartilage condensation	GO:0001502	8	3	0.0248382	1.48281	7	3	0.0174886	1.59631
cellular response to brain-derived neurotrophic factor stimulus	GO:1990416	8	3	0.0248382	1.48281	8	3	0.0262007	1.46278
DNA-templated transcription, termination	GO:0006353	8	3	0.0248382	1.48281	8	3	0.0262007	1.46278
lipoprotein transport	GO:0042953	8	3	0.0248382	1.48281	7	3	0.0174886	1.59631
retrograde axonal transport	GO:0008090	8	3	0.0248382	1.48281	8	3	0.0262007	1.46278
interleukin-9-mediated signaling pathway	GO:0038113	8	3	0.0248382	1.48281	7	3	0.0174886	1.59631
histone arginine methylation	GO:0034969	8	3	0.0248382	1.48281	7	3	0.0174886	1.59631
positive regulation of smooth muscle cell migration	GO:0014911	8	3	0.0248382	1.48281	7	3	0.0174886	1.59631
positive regulation of SMAD protein signal transduction	GO:0060391	8	3	0.0248382	1.48281	8	3	0.0262007	1.46278
regulation of telomere maintenance	GO:0032204	8	3	0.0248382	1.48281	8	3	0.0262007	1.46278
signal transduction in response to DNA damage	GO:0042770	8	3	0.0248382	1.48281	8	3	0.0262007	1.46278
regulation of membrane depolarization	GO:0003254	8	3	0.0248382	1.48281	8	3	0.0262007	1.46278
deadenylation-dependent decapping of nuclear-transcribed mRNA	GO:0000290	8	3	0.0248382	1.48281	7	2	0.118032	1.19085
carbohydrate transport	GO:0008643	8	3	0.0248382	1.48281	8	3	0.0262007	1.46278
negative regulation of protein serine/threonine kinase activity	GO:0071901	8	3	0.0248382	1.48281	8	3	0.0262007	1.46278
negative regulation of sodium ion transmembrane transporter activity	GO:2000650	8	3	0.0248382	1.48281	7	3	0.0174886	1.59631
negative regulation of interferon-beta production	GO:0032688	8	3	0.0248382	1.48281	7	2	0.118032	1.19085
PERK-mediated unfolded protein response	GO:0036499	8	3	0.0248382	1.48281	7	3	0.0174886	1.59631
positive regulation of RNA polymerase II transcriptional preinitiation complex assembly	GO:0045899	8	3	0.0248382	1.48281	7	2	0.118032	1.19085
U4 snRNA 3'-end processing	GO:0034475	8	3	0.0248382	1.48281	8	3	0.0262007	1.46278
response to hydrogen peroxide	GO:0042542	35	7	0.0257286	0.854206	34	7	0.0244501	0.863162
positive regulation of stress fiber assembly	GO:0051496	35	7	0.0257286	0.854206	33	9	0.00152508	1.14433
interleukin-1-mediated signaling pathway	GO:0070498	82	13	0.0259933	0.621874	81	12	0.0694667	0.53407
nuclear-transcribed mRNA catabolic process, nonsense-mediated decay	GO:0000184	98	15	0.0260552	0.586727	98	15	0.0281487	0.566695
interleukin-6-mediated signaling pathway	GO:0070102	14	4	0.0261	1.21088	14	4	0.0278792	1.19085
regulation of protein ubiquitination	GO:0031396	14	4	0.0261	1.21088	14	4	0.0278792	1.19085
negative regulation of cell differentiation	GO:0045596	14	4	0.0261	1.21088	13	4	0.0213458	1.26496
response to estradiol	GO:0032355	57	10	0.026815	0.723178	54	9	0.0484819	0.651853
positive regulation of DNA-binding transcription factor activity	GO:0051091	67	11	0.0273202	0.656847	68	11	0.0463501	0.622
positive regulation of fat cell differentiation	GO:0045600	28	6	0.0277037	0.923199	27	5	0.0794748	0.757214
neuron apoptotic process	GO:0051402	28	6	0.0277037	0.923199	29	6	0.0354077	0.868076
proteasomal protein catabolic process	GO:0010498	28	6	0.0277037	0.923199	27	6	0.02556	0.939535
learning or memory	GO:0007611	28	6	0.0277037	0.923199	27	5	0.0794748	0.757214
establishment of protein localization	GO:0045184	28	6	0.0277037	0.923199	28	7	0.00846553	1.05732
response to cytokine	GO:0034097	28	6	0.0277037	0.923199	27	5	0.0794748	0.757214
negative regulation of canonical Wnt signaling pathway	GO:0090090	117	17	0.0279559	0.534683	113	14	0.174775	0.355282
negative regulation of BMP signaling pathway	GO:0030514	21	5	0.0284243	1.02856	21	5	0.0306884	1.00853
negative regulation of proteasomal ubiquitin-dependent protein catabolic process	GO:0032435	21	5	0.0284243	1.02856	21	5	0.0306884	1.00853
cellular response to amyloid-beta	GO:1904646	21	5	0.0284243	1.02856	22	5	0.0369696	0.962008
positive regulation of glucose import	GO:0046326	21	5	0.0284243	1.02856	19	5	0.0202493	1.10861
DNA damage checkpoint	GO:0000077	21	5	0.0284243	1.02856	21	3	0.421221	0.497702
T cell activation	GO:0042110	21	5	0.0284243	1.02856	21	5	0.0306884	1.00853
double-strand break repair via nonhomologous end joining	GO:0006303	36	7	0.0296781	0.826035	35	6	0.119422	0.680024
activation of GTPase activity	GO:0090630	44	8	0.0301454	0.758896	46	6	0.287739	0.406731
G2/M transition of mitotic cell cycle	GO:0000086	102	15	0.0311349	0.546721	102	14	0.0756027	0.457697
negative regulation of transcription, DNA-templated	GO:0045892	326	39	0.0321114	0.340308	321	41	0.0109197	0.385744
protein targeting	GO:0006605	29	6	0.0325039	0.888108	29	6	0.0354077	0.868076
positive regulation of MAP kinase activity	GO:0043406	29	6	0.0325039	0.888108	29	9	0.000542657	1.27354
positive regulation of telomere maintenance via telomerase	GO:0032212	29	6	0.0325039	0.888108	30	7	0.0125084	0.988325
germ cell development	GO:0007281	15	4	0.0332572	1.14189	15	4	0.0354755	1.12186
chondrocyte differentiation	GO:0002062	15	4	0.0332572	1.14189	13	3	0.0968036	0.977276
telomere maintenance via telomerase	GO:0007004	15	4	0.0332572	1.14189	15	5	0.0069893	1.345
low-density lipoprotein particle clearance	GO:0034383	15	4	0.0332572	1.14189	14	2	0.346548	0.497702
regulation of cell size	GO:0008361	15	4	0.0332572	1.14189	15	4	0.0354755	1.12186
vascular endothelial growth factor receptor signaling pathway	GO:0048010	49	9	0.0333889	0.769048	49	10	0.00832937	0.854377
memory	GO:0007613	37	7	0.0340166	0.798636	37	7	0.0373778	0.778605
cellular response to X-ray	GO:0071481	9	3	0.0349433	1.36503	9	2	0.180594	0.939535
endoplasmic reticulum calcium ion homeostasis	GO:0032469	9	3	0.0349433	1.36503	9	3	0.0368119	1.345
positive regulation of fibroblast migration	GO:0010763	9	3	0.0349433	1.36503	9	4	0.00497841	1.63268
negative regulation of ubiquitin-protein transferase activity	GO:0051444	9	3	0.0349433	1.36503	8	3	0.0262007	1.46278
regulation of mitochondrial membrane permeability	GO:0046902	9	3	0.0349433	1.36503	9	3	0.0368119	1.345
positive regulation of cartilage development	GO:0061036	9	3	0.0349433	1.36503	9	3	0.0368119	1.345
positive regulation of extrinsic apoptotic signaling pathway via death domain receptors	GO:1902043	9	3	0.0349433	1.36503	8	3	0.0262007	1.46278
positive regulation of ATP biosynthetic process	GO:2001171	9	3	0.0349433	1.36503	9	2	0.180594	0.939535
nuclear-transcribed mRNA catabolic process, exonucleolytic, 3'-5'	GO:0034427	9	3	0.0349433	1.36503	9	3	0.0368119	1.345
regulation of epithelial to mesenchymal transition	GO:0010717	9	3	0.0349433	1.36503	9	3	0.0368119	1.345
cytoplasmic sequestering of transcription factor	GO:0042994	9	3	0.0349433	1.36503	9	3	0.0368119	1.345
protein K48-linked ubiquitination	GO:0070936	50	9	0.0350305	0.748846	50	8	0.0749098	0.611031
proteasome-mediated ubiquitin-dependent protein catabolic process	GO:0043161	149	20	0.0369806	0.45543	149	19	0.0779481	0.384105
cellular response to cAMP	GO:0071320	30	6	0.0378133	0.854206	28	5	0.090182	0.720846
translation	GO:0006412	112	16	0.0382934	0.517734	112	18	0.00995018	0.615485
establishment of protein localization to plasma membrane	GO:0061951	4	2	0.0386553	1.7705	4	2	0.0401392	1.75047
positive regulation of protein localization to membrane	GO:1905477	4	2	0.0386553	1.7705	4	2	0.0401392	1.75047
negative regulation of calcium ion transmembrane transporter activity	GO:1901020	4	2	0.0386553	1.7705	3	1	0.238598	1.345
embryonic cleavage	GO:0040016	4	2	0.0386553	1.7705	4	2	0.0401392	1.75047
radial glia guided migration of Purkinje cell	GO:0021942	4	2	0.0386553	1.7705	4	1	0.304751	1.05732
parkin-mediated stimulation of mitophagy in response to mitochondrial depolarization	GO:0061734	4	2	0.0386553	1.7705	4	2	0.0401392	1.75047
protection from non-homologous end joining at telomere	GO:0031848	4	2	0.0386553	1.7705	4	2	0.0401392	1.75047
cellular response to nicotine	GO:0071316	4	2	0.0386553	1.7705	4	2	0.0401392	1.75047
mitotic centrosome separation	GO:0007100	4	2	0.0386553	1.7705	4	2	0.0401392	1.75047
V(D)J recombination	GO:0033151	4	2	0.0386553	1.7705	5	3	0.00570469	1.93279
regulation of protein kinase B signaling	GO:0051896	4	2	0.0386553	1.7705	4	2	0.0401392	1.75047
platelet-derived growth factor receptor-beta signaling pathway	GO:0035791	4	2	0.0386553	1.7705	4	2	0.0401392	1.75047
negative regulation of clathrin-dependent endocytosis	GO:1900186	4	2	0.0386553	1.7705	4	2	0.0401392	1.75047
meiotic telomere clustering	GO:0045141	4	2	0.0386553	1.7705	4	2	0.0401392	1.75047
exosomal secretion	GO:1990182	4	2	0.0386553	1.7705	4	2	0.0401392	1.75047
embryonic foregut morphogenesis	GO:0048617	4	2	0.0386553	1.7705	4	2	0.0401392	1.75047
regulation of mast cell degranulation	GO:0043304	4	2	0.0386553	1.7705	3	1	0.238598	1.345
negative regulation of growth of symbiont in host	GO:0044130	4	2	0.0386553	1.7705	4	2	0.0401392	1.75047
regulation of calcium ion transmembrane transport via high voltage-gated calcium channel	GO:1902514	4	2	0.0386553	1.7705	4	2	0.0401392	1.75047
positive regulation of stem cell differentiation	GO:2000738	4	2	0.0386553	1.7705	4	2	0.0401392	1.75047
myoblast migration	GO:0051451	4	2	0.0386553	1.7705	4	2	0.0401392	1.75047
regulation of hydrogen peroxide metabolic process	GO:0010310	4	2	0.0386553	1.7705	4	2	0.0401392	1.75047
cellular response to hydroperoxide	GO:0071447	4	2	0.0386553	1.7705	4	2	0.0401392	1.75047
peptidyl-arginine methylation	GO:0018216	4	2	0.0386553	1.7705	3	2	0.0212893	2.03815
pericardium development	GO:0060039	4	2	0.0386553	1.7705	4	2	0.0401392	1.75047
hyperosmotic response	GO:0006972	4	2	0.0386553	1.7705	4	2	0.0401392	1.75047
regulation of cell communication by electrical coupling	GO:0010649	4	2	0.0386553	1.7705	3	1	0.238598	1.345
regulation of cellular localization	GO:0060341	4	2	0.0386553	1.7705	4	2	0.0401392	1.75047
aorta morphogenesis	GO:0035909	4	2	0.0386553	1.7705	5	2	0.0630956	1.52732
calcium ion import	GO:0070509	4	2	0.0386553	1.7705	4	2	0.0401392	1.75047
regulation of nitric oxide biosynthetic process	GO:0045428	4	2	0.0386553	1.7705	4	2	0.0401392	1.75047
regulation of striated muscle tissue development	GO:0016202	4	2	0.0386553	1.7705	4	2	0.0401392	1.75047
DNA double-strand break processing involved in repair via single-strand annealing	GO:0010792	4	2	0.0386553	1.7705	4	1	0.304751	1.05732
signaling	GO:0023052	4	2	0.0386553	1.7705	4	2	0.0401392	1.75047
positive regulation of phospholipase activity	GO:0010518	4	2	0.0386553	1.7705	4	2	0.0401392	1.75047
protein demethylation	GO:0006482	4	2	0.0386553	1.7705	4	2	0.0401392	1.75047
uterus development	GO:0060065	4	2	0.0386553	1.7705	4	1	0.304751	1.05732
platelet activation	GO:0030168	52	9	0.0393271	0.709625	53	12	0.00159311	0.958227
negative regulation of peptidyl-serine phosphorylation	GO:0033137	16	4	0.0414454	1.07735	15	4	0.0354755	1.12186
protein catabolic process	GO:0030163	16	4	0.0414454	1.07735	17	5	0.012453	1.21984
regulation of neuron projection development	GO:0010975	16	4	0.0414454	1.07735	16	3	0.156744	0.769636
regulation of hematopoietic stem cell differentiation	GO:1902036	53	9	0.0419861	0.690577	52	7	0.213528	0.438279
regulation of mRNA stability	GO:0043488	97	14	0.0430218	0.52799	96	14	0.044853	0.518322
positive regulation of NIK/NF-kappaB signaling	GO:1901224	31	6	0.0436453	0.821416	32	6	0.054246	0.769636
regulation of growth	GO:0040008	39	7	0.0439098	0.745992	38	7	0.0425247	0.751937
anterior/posterior pattern specification	GO:0009952	39	7	0.0439098	0.745992	39	8	0.016996	0.859492
RNA metabolic process	GO:0016070	39	7	0.0439098	0.745992	39	8	0.016996	0.859492
exocytosis	GO:0006887	54	9	0.0449885	0.671884	53	9	0.0450415	0.670545
mitochondrial respiratory chain complex I assembly	GO:0032981	40	0	0.0458183	#NUM!	39	0	0.0456305	#NUM!
regulation of double-strand break repair via homologous recombination	GO:0010569	10	3	0.0468337	1.25967	10	4	0.0077331	1.52732
regulation of NIK/NF-kappaB signaling	GO:1901222	10	3	0.0468337	1.25967	11	3	0.0635039	1.14433
retrograde protein transport, ER to cytosol	GO:0030970	10	3	0.0468337	1.25967	10	3	0.0492742	1.23964
cellular response to dopamine	GO:1903351	10	3	0.0468337	1.25967	10	3	0.0492742	1.23964
regulation of cell adhesion mediated by integrin	GO:0033628	10	3	0.0468337	1.25967	11	3	0.0635039	1.14433
Golgi ribbon formation	GO:0090161	10	3	0.0468337	1.25967	10	3	0.0492742	1.23964
regulation of interferon-gamma-mediated signaling pathway	GO:0060334	10	3	0.0468337	1.25967	9	3	0.0368119	1.345
phosphatidylcholine biosynthetic process	GO:0006656	10	3	0.0468337	1.25967	10	3	0.0492742	1.23964
regulation of synapse organization	GO:0050807	10	3	0.0468337	1.25967	10	3	0.0492742	1.23964
myeloid dendritic cell differentiation	GO:0043011	10	3	0.0468337	1.25967	10	2	0.213424	0.834175
negative regulation of B cell proliferation	GO:0030889	10	3	0.0468337	1.25967	8	2	0.148642	1.05732
regulation of transcription, DNA-templated	GO:0006355	277	33	0.0471949	0.336134	270	33	0.0462614	0.341698
positive regulation of telomerase activity	GO:0051973	24	5	0.0481239	0.895028	26	5	0.0694906	0.794954
positive regulation of intrinsic apoptotic signaling pathway	GO:2001244	24	5	0.0481239	0.895028	23	5	0.0439832	0.917556
positive regulation of epithelial to mesenchymal transition	GO:0010718	24	5	0.0481239	0.895028	23	6	0.0117206	1.09988
positive regulation of smooth muscle cell proliferation	GO:0048661	32	6	0.0500102	0.789668	33	6	0.0616491	0.738864
acute-phase response	GO:0006953	17	4	0.0506692	1.01672	16	4	0.0441499	1.05732
response to progesterone	GO:0032570	17	4	0.0506692	1.01672	16	4	0.0441499	1.05732
positive regulation of cell-matrix adhesion	GO:0001954	17	4	0.0506692	1.01672	15	3	0.135633	0.834175
negative regulation of fibroblast proliferation	GO:0048147	17	4	0.0506692	1.01672	16	3	0.156744	0.769636
positive regulation of muscle cell differentiation	GO:0051149	17	4	0.0506692	1.01672	17	3	0.178781	0.709012
response to morphine	GO:0043278	17	4	0.0506692	1.01672	16	4	0.0441499	1.05732
transmembrane transport	GO:0055085	88	13	0.0507229	0.551256	89	12	0.12542	0.439883
negative regulation of apoptotic process	GO:0043066	291	34	0.05321	0.316681	294	35	0.0559244	0.315381
cellular protein modification process	GO:0006464	57	9	0.0560739	0.617817	57	9	0.0911439	0.597786
negative regulation of MAP kinase activity	GO:0043407	25	5	0.0561102	0.854206	24	4	0.149956	0.651853
positive regulation of cell adhesion	GO:0045785	25	5	0.0561102	0.854206	25	7	0.00431828	1.17065
positive regulation of protein localization to plasma membrane	GO:1903078	33	6	0.056915	0.758896	33	7	0.020932	0.893015
regulation of inflammatory response	GO:0050727	33	6	0.056915	0.758896	32	4	0.355071	0.364171
protein K63-linked ubiquitination	GO:0070534	33	6	0.056915	0.758896	33	7	0.020932	0.893015
SRP-dependent cotranslational protein targeting to membrane	GO:0006614	74	11	0.0579139	0.557474	74	11	0.0627171	0.537443
viral transcription	GO:0019083	92	13	0.0592672	0.506805	92	14	0.0374156	0.560881
osteoblast differentiation	GO:0001649	60	1	0.059867	-1.6307	57	1	0.0591092	-1.59944
regulation of stress fiber assembly	GO:0051492	11	3	0.0604359	1.16436	11	3	0.0635039	1.14433
positive regulation of phosphoprotein phosphatase activity	GO:0032516	11	3	0.0604359	1.16436	9	2	0.180594	0.939535
labyrinthine layer blood vessel development	GO:0060716	11	3	0.0604359	1.16436	12	3	0.0793903	1.05732
regulation of nitric-oxide synthase activity	GO:0050999	11	3	0.0604359	1.16436	11	3	0.0635039	1.14433
translational elongation	GO:0006414	11	3	0.0604359	1.16436	11	3	0.0635039	1.14433
adrenal gland development	GO:0030325	11	3	0.0604359	1.16436	9	3	0.0368119	1.345
ERAD pathway	GO:0036503	11	3	0.0604359	1.16436	11	4	0.0113283	1.43201
striated muscle cell differentiation	GO:0051146	11	3	0.0604359	1.16436	11	3	0.0635039	1.14433
regulation of synaptic transmission, glutamatergic	GO:0051966	11	3	0.0604359	1.16436	11	3	0.0635039	1.14433
centrosome localization	GO:0051642	11	3	0.0604359	1.16436	11	3	0.0635039	1.14433
developmental process	GO:0032502	11	3	0.0604359	1.16436	11	3	0.0635039	1.14433
motor neuron axon guidance	GO:0008045	11	3	0.0604359	1.16436	12	3	0.0793903	1.05732
cellular response to peptide hormone stimulus	GO:0071375	11	3	0.0604359	1.16436	12	3	0.0793903	1.05732
positive regulation of release of sequestered calcium ion into cytosol	GO:0051281	11	3	0.0604359	1.16436	12	4	0.0158446	1.345
cell migration involved in sprouting angiogenesis	GO:0002042	11	3	0.0604359	1.16436	11	3	0.0635039	1.14433
positive regulation of neural precursor cell proliferation	GO:2000179	11	3	0.0604359	1.16436	11	2	0.246739	0.738864
postsynaptic membrane assembly	GO:0097104	5	2	0.0608346	1.54735	6	2	0.0893052	1.345
neuroepithelial cell differentiation	GO:0060563	5	2	0.0608346	1.54735	5	2	0.0630956	1.52732
positive regulation of integrin-mediated signaling pathway	GO:2001046	5	2	0.0608346	1.54735	5	2	0.0630956	1.52732
intracellular steroid hormone receptor signaling pathway	GO:0030518	5	2	0.0608346	1.54735	4	1	0.304751	1.05732
mesendoderm development	GO:0048382	5	2	0.0608346	1.54735	6	2	0.0893052	1.345
telomere maintenance via telomere lengthening	GO:0010833	5	2	0.0608346	1.54735	4	1	0.304751	1.05732
regulation of DNA-templated transcription in response to stress	GO:0043620	5	2	0.0608346	1.54735	5	2	0.0630956	1.52732
response to cobalt ion	GO:0032025	5	2	0.0608346	1.54735	5	2	0.0630956	1.52732
negative regulation of retrograde protein transport, ER to cytosol	GO:1904153	5	2	0.0608346	1.54735	5	2	0.0630956	1.52732
secondary palate development	GO:0062009	5	2	0.0608346	1.54735	5	2	0.0630956	1.52732
regulation of telomere maintenance via telomerase	GO:0032210	5	2	0.0608346	1.54735	5	2	0.0630956	1.52732
cellular response to osmotic stress	GO:0071470	5	2	0.0608346	1.54735	5	1	0.365165	0.834175
pri-miRNA transcription by RNA polymerase II	GO:0061614	5	2	0.0608346	1.54735	5	2	0.0630956	1.52732
DNA ligation	GO:0006266	5	2	0.0608346	1.54735	4	2	0.0401392	1.75047
negative regulation of innate immune response	GO:0045824	5	2	0.0608346	1.54735	5	2	0.0630956	1.52732
mitophagy	GO:0000423	5	2	0.0608346	1.54735	5	2	0.0630956	1.52732
response to mitochondrial depolarisation	GO:0098780	5	2	0.0608346	1.54735	5	2	0.0630956	1.52732
DNA ligation involved in DNA repair	GO:0051103	5	2	0.0608346	1.54735	4	3	0.00243934	2.15593
chaperone-mediated protein transport	GO:0072321	5	2	0.0608346	1.54735	5	2	0.0630956	1.52732
maturation of 5.8S rRNA	GO:0000460	5	2	0.0608346	1.54735	5	2	0.0630956	1.52732
regulation of grooming behavior	GO:2000821	5	2	0.0608346	1.54735	5	2	0.0630956	1.52732
negative regulation of histone H3-K4 methylation	GO:0051572	5	2	0.0608346	1.54735	5	2	0.0630956	1.52732
neuroligin clustering involved in postsynaptic membrane assembly	GO:0097118	5	2	0.0608346	1.54735	5	2	0.0630956	1.52732
response to fluid shear stress	GO:0034405	5	2	0.0608346	1.54735	5	2	0.0630956	1.52732
aggrephagy	GO:0035973	5	2	0.0608346	1.54735	5	2	0.0630956	1.52732
negative regulation of smoothened signaling pathway involved in dorsal/ventral neural tube patterning	GO:1901621	5	2	0.0608346	1.54735	5	2	0.0630956	1.52732
nodal signaling pathway	GO:0038092	5	2	0.0608346	1.54735	5	3	0.00570469	1.93279
limb bud formation	GO:0060174	5	2	0.0608346	1.54735	5	2	0.0630956	1.52732
hematopoietic stem cell proliferation	GO:0071425	5	2	0.0608346	1.54735	4	1	0.304751	1.05732
establishment of protein localization to mitochondrion	GO:0072655	5	2	0.0608346	1.54735	4	2	0.0401392	1.75047
Golgi localization	GO:0051645	5	2	0.0608346	1.54735	5	2	0.0630956	1.52732
regulation of phosphatidylinositol 3-kinase activity	GO:0043551	5	2	0.0608346	1.54735	5	2	0.0630956	1.52732
positive regulation of axon regeneration	GO:0048680	5	2	0.0608346	1.54735	5	2	0.0630956	1.52732
positive regulation of cholesterol storage	GO:0010886	5	2	0.0608346	1.54735	4	2	0.0401392	1.75047
membrane repolarization during cardiac muscle cell action potential	GO:0086013	5	2	0.0608346	1.54735	4	1	0.304751	1.05732
glucose catabolic process	GO:0006007	5	2	0.0608346	1.54735	5	2	0.0630956	1.52732
negative regulation of cell growth involved in cardiac muscle cell development	GO:0061052	5	2	0.0608346	1.54735	5	2	0.0630956	1.52732
aggresome assembly	GO:0070842	5	2	0.0608346	1.54735	5	2	0.0630956	1.52732
negative regulation of lymphocyte migration	GO:2000402	5	2	0.0608346	1.54735	5	2	0.0630956	1.52732
activation of protein kinase B activity	GO:0032148	18	4	0.06092	0.959567	19	4	0.0765804	0.885468
regulation of canonical Wnt signaling pathway	GO:0060828	18	4	0.06092	0.959567	17	4	0.0539027	0.996694
MyD88-independent toll-like receptor signaling pathway	GO:0002756	18	4	0.06092	0.959567	18	4	0.0647212	0.939535
regulation of NMDA receptor activity	GO:2000310	18	4	0.06092	0.959567	17	2	0.654712	0.303546
regulation of cell growth	GO:0001558	48	8	0.0614844	0.671884	48	8	0.0652166	0.651853
positive regulation of cold-induced thermogenesis	GO:0120162	48	8	0.0614844	0.671884	48	7	0.189094	0.518322
regulation of transcription by RNA polymerase II	GO:0006357	245	29	0.0622195	0.329682	245	28	0.132147	0.274559
cellular response to hypoxia	GO:0071456	63	10	0.0635923	0.623094	61	8	0.246718	0.41218
cellular response to epidermal growth factor stimulus	GO:0071364	34	6	0.0643639	0.729043	34	7	0.0244501	0.863162
positive regulation of fibroblast proliferation	GO:0048146	34	6	0.0643639	0.729043	33	5	0.203284	0.556543
positive regulation of neuron apoptotic process	GO:0043525	34	6	0.0643639	0.729043	35	6	0.119422	0.680024
peptidyl-tyrosine phosphorylation	GO:0018108	34	6	0.0643639	0.729043	35	7	0.0283536	0.834175
cellular response to DNA damage stimulus	GO:0006974	165	21	0.0644713	0.402221	164	18	0.323872	0.234118
response to glucocorticoid	GO:0051384	26	5	0.0648122	0.814985	27	6	0.02556	0.939535
cellular response to amino acid starvation	GO:0034198	26	5	0.0648122	0.814985	26	5	0.0694906	0.794954
positive regulation of protein catabolic process	GO:0045732	49	8	0.0655559	0.651265	47	8	0.0610835	0.672907
response to endoplasmic reticulum stress	GO:0034976	49	8	0.0655559	0.651265	49	8	0.0698269	0.631234
regulation of G2/M transition of mitotic cell cycle	GO:0010389	65	10	0.0679979	0.591842	63	9	0.115031	0.497702
positive regulation of apoptotic process	GO:0043065	197	24	0.0690086	0.358494	195	24	0.0713523	0.348667
protein folding	GO:0006457	101	14	0.0690759	0.487581	102	15	0.0481204	0.52669
regulation of mitotic cell cycle phase transition	GO:1901990	67	10	0.0739089	0.561536	65	8	0.269717	0.348667
cellular response to cytokine stimulus	GO:0071345	27	5	0.0742249	0.777245	28	5	0.090182	0.720846
receptor internalization	GO:0031623	27	5	0.0742249	0.777245	26	4	0.27859	0.57181
intrinsic apoptotic signaling pathway in response to DNA damage	GO:0008630	27	5	0.0742249	0.777245	28	5	0.090182	0.720846
lactation	GO:0007595	27	5	0.0742249	0.777245	25	5	0.0602429	0.834175
canonical Wnt signaling pathway	GO:0060070	27	5	0.0742249	0.777245	26	5	0.0694906	0.794954
proteolysis involved in cellular protein catabolic process	GO:0051603	12	3	0.0756504	1.07735	12	2	0.280209	0.651853
apoptotic cell clearance	GO:0043277	12	3	0.0756504	1.07735	12	3	0.0793903	1.05732
regulation of cellular protein localization	GO:1903827	12	3	0.0756504	1.07735	12	4	0.0158446	1.345
regulation of innate immune response	GO:0045088	12	3	0.0756504	1.07735	12	3	0.0793903	1.05732
positive regulation of telomere capping	GO:1904355	12	3	0.0756504	1.07735	13	3	0.0968036	0.977276
positive regulation of vascular associated smooth muscle cell migration	GO:1904754	12	3	0.0756504	1.07735	12	3	0.0793903	1.05732
regulation of signal transduction	GO:0009966	12	3	0.0756504	1.07735	12	3	0.0793903	1.05732
regulation of dendrite development	GO:0050773	12	3	0.0756504	1.07735	11	1	1	0.0457173
negative regulation of endoplasmic reticulum stress-induced intrinsic apoptotic signaling pathway	GO:1902236	12	3	0.0756504	1.07735	12	3	0.0793903	1.05732
positive regulation of neutrophil chemotaxis	GO:0090023	12	3	0.0756504	1.07735	11	2	0.246739	0.738864
negative regulation of programmed cell death	GO:0043069	12	3	0.0756504	1.07735	12	2	0.280209	0.651853
protein localization to membrane	GO:0072657	12	3	0.0756504	1.07735	13	3	0.0968036	0.977276
interleukin-15-mediated signaling pathway	GO:0035723	12	3	0.0756504	1.07735	10	3	0.0492742	1.23964
positive regulation of GTPase activity	GO:0043547	68	10	0.0774201	0.546721	67	10	0.0785231	0.541505
positive regulation of endothelial cell proliferation	GO:0001938	41	7	0.0812631	0.695982	42	8	0.025936	0.785385
hippocampus development	GO:0021766	41	7	0.0812631	0.695982	39	7	0.0767436	0.725961
protein homooligomerization	GO:0051260	111	15	0.0829746	0.462164	105	15	0.0522743	0.497702
phosphatidylinositol phosphorylation	GO:0046854	28	5	0.0843382	0.740877	24	4	0.149956	0.651853
negative regulation of extrinsic apoptotic signaling pathway	GO:2001237	28	5	0.0843382	0.740877	28	5	0.090182	0.720846
proteasomal ubiquitin-independent protein catabolic process	GO:0010499	20	4	0.0844136	0.854206	19	3	0.225034	0.597786
establishment of mitotic spindle orientation	GO:0000132	20	4	0.0844136	0.854206	20	4	0.0894448	0.834175
ovarian follicle development	GO:0001541	20	4	0.0844136	0.854206	19	4	0.0765804	0.885468
cellular response to ionizing radiation	GO:0071479	20	4	0.0844136	0.854206	20	5	0.0251228	1.05732
regulation of defense response to virus by virus	GO:0050690	20	4	0.0844136	0.854206	18	3	0.201594	0.651853
peptidyl-tyrosine autophosphorylation	GO:0038083	20	4	0.0844136	0.854206	20	4	0.0894448	0.834175
positive regulation of bone mineralization	GO:0030501	20	4	0.0844136	0.854206	19	4	0.0765804	0.885468
telomere maintenance via base-excision repair	GO:0097698	1	1	0.0851242	2.46364	1	1	0.0868465	2.44361
negative regulation of adenylate cyclase-inhibiting adrenergic receptor signaling pathway involved in heart process	GO:0140194	1	1	0.0851242	2.46364	1	1	0.0868465	2.44361
regulation of DNA replication origin binding	GO:1902595	1	1	0.0851242	2.46364	1	1	0.0868465	2.44361
peptidyl-lysine propionylation	GO:0061921	1	1	0.0851242	2.46364	1	1	0.0868465	2.44361
negative regulation of metanephric nephron tubule epithelial cell differentiation	GO:0072308	1	1	0.0851242	2.46364	1	1	0.0868465	2.44361
skeletal muscle satellite cell differentiation	GO:0014816	1	1	0.0851242	2.46364	1	1	0.0868465	2.44361
negative regulation of NK T cell activation	GO:0051134	1	1	0.0851242	2.46364	0	0	1	#VALUE!
glycerol-3-phosphate biosynthetic process	GO:0046167	1	1	0.0851242	2.46364	1	0	1	#NUM!
formation of anatomical boundary	GO:0048859	1	1	0.0851242	2.46364	1	1	0.0868465	2.44361
cellular response to lipid	GO:0071396	1	1	0.0851242	2.46364	1	1	0.0868465	2.44361
rhombomere 5 formation	GO:0021666	1	1	0.0851242	2.46364	1	1	0.0868465	2.44361
cerebellar molecular layer morphogenesis	GO:0021687	1	1	0.0851242	2.46364	1	1	0.0868465	2.44361
oxidative RNA demethylation	GO:0035513	1	1	0.0851242	2.46364	1	1	0.0868465	2.44361
genetic imprinting	GO:0071514	1	1	0.0851242	2.46364	1	1	0.0868465	2.44361
regulation of transcription involved in anterior/posterior axis specification	GO:0044324	1	1	0.0851242	2.46364	1	1	0.0868465	2.44361
positive regulation of cell communication by electrical coupling involved in cardiac conduction	GO:1901846	1	1	0.0851242	2.46364	0	0	1	#VALUE!
histone H2A-S1 phosphorylation	GO:0043990	1	1	0.0851242	2.46364	1	1	0.0868465	2.44361
DNA ligation involved in DNA recombination	GO:0051102	1	1	0.0851242	2.46364	1	1	0.0868465	2.44361
histone H3-S28 phosphorylation	GO:0043988	1	1	0.0851242	2.46364	2	1	0.166162	1.75047
histone H3-K4 acetylation	GO:0043973	1	1	0.0851242	2.46364	1	1	0.0868465	2.44361
rhombomere 5 development	GO:0021571	1	1	0.0851242	2.46364	1	1	0.0868465	2.44361
cellular response to interleukin-13	GO:0035963	1	1	0.0851242	2.46364	1	1	0.0868465	2.44361
hepatocyte dedifferentiation	GO:1990828	1	1	0.0851242	2.46364	1	1	0.0868465	2.44361
positive regulation of DNA catabolic process	GO:1903626	1	1	0.0851242	2.46364	1	1	0.0868465	2.44361
cellular response to cycloheximide	GO:0071409	1	1	0.0851242	2.46364	1	1	0.0868465	2.44361
negative regulation of caveolin-mediated endocytosis	GO:2001287	1	1	0.0851242	2.46364	1	1	0.0868465	2.44361
positive regulation of histone H3-K36 methylation	GO:0000416	1	1	0.0851242	2.46364	1	1	0.0868465	2.44361
response to fibroblast growth factor	GO:0071774	1	1	0.0851242	2.46364	1	1	0.0868465	2.44361
transitional one stage B cell differentiation	GO:0002333	1	1	0.0851242	2.46364	1	1	0.0868465	2.44361
secretory granule organization	GO:0033363	1	1	0.0851242	2.46364	1	1	0.0868465	2.44361
peptidyl-arginine N-methylation	GO:0035246	1	1	0.0851242	2.46364	1	1	0.0868465	2.44361
chromosome localization to nuclear envelope involved in homologous chromosome segregation	GO:0090220	1	1	0.0851242	2.46364	0	0	1	#VALUE!
spermidine metabolic process	GO:0008216	1	1	0.0851242	2.46364	1	1	0.0868465	2.44361
peptidyl-lysine modification	GO:0018205	1	1	0.0851242	2.46364	1	1	0.0868465	2.44361
G1 to G0 transition involved in cell differentiation	GO:0070315	1	1	0.0851242	2.46364	1	1	0.0868465	2.44361
paracrine signaling	GO:0038001	1	1	0.0851242	2.46364	1	1	0.0868465	2.44361
negative regulation of lamellipodium assembly	GO:0010593	1	1	0.0851242	2.46364	1	1	0.0868465	2.44361
spindle assembly involved in meiosis	GO:0090306	1	1	0.0851242	2.46364	1	1	0.0868465	2.44361
negative regulation of developmental growth	GO:0048640	1	1	0.0851242	2.46364	1	1	0.0868465	2.44361
negative regulation of cell projection organization	GO:0031345	1	1	0.0851242	2.46364	1	1	0.0868465	2.44361
propionyl-CoA biosynthetic process	GO:1902860	1	1	0.0851242	2.46364	0	0	1	#VALUE!
regulation of interleukin-5 production	GO:0032674	1	1	0.0851242	2.46364	1	1	0.0868465	2.44361
positive regulation of pro-B cell differentiation	GO:2000975	1	1	0.0851242	2.46364	1	1	0.0868465	2.44361
isopeptide cross-linking via N6-(L-isoglutamyl)-L-lysine	GO:0018153	1	1	0.0851242	2.46364	1	1	0.0868465	2.44361
negative regulation of T-helper 17 type immune response	GO:2000317	1	1	0.0851242	2.46364	1	1	0.0868465	2.44361
nonassociative learning	GO:0046958	1	1	0.0851242	2.46364	1	1	0.0868465	2.44361
positive regulation of luteinizing hormone secretion	GO:0033686	1	1	0.0851242	2.46364	1	1	0.0868465	2.44361
hypothalamus cell differentiation	GO:0021979	1	1	0.0851242	2.46364	1	1	0.0868465	2.44361
histone H3-T11 phosphorylation	GO:0035407	1	1	0.0851242	2.46364	1	1	0.0868465	2.44361
abducens nerve formation	GO:0021599	1	1	0.0851242	2.46364	1	1	0.0868465	2.44361
lateral motor column neuron migration	GO:0097477	1	1	0.0851242	2.46364	1	1	0.0868465	2.44361
trophectodermal cellular morphogenesis	GO:0001831	1	1	0.0851242	2.46364	1	1	0.0868465	2.44361
cellular response to high light intensity	GO:0071486	1	1	0.0851242	2.46364	1	1	0.0868465	2.44361
histone H4-R3 demethylation	GO:0070079	1	1	0.0851242	2.46364	1	1	0.0868465	2.44361
growth plate cartilage chondrocyte development	GO:0003431	1	1	0.0851242	2.46364	0	0	1	#VALUE!
swimming	GO:0036268	1	1	0.0851242	2.46364	1	1	0.0868465	2.44361
negative regulation of phagocytosis, engulfment	GO:0060101	1	1	0.0851242	2.46364	0	0	1	#VALUE!
positive regulation of glomerular filtration	GO:0003104	1	1	0.0851242	2.46364	1	1	0.0868465	2.44361
establishment of protein-containing complex localization to telomere	GO:0097695	1	1	0.0851242	2.46364	1	1	0.0868465	2.44361
nuclear polyadenylation-dependent antisense transcript catabolic process	GO:0071040	1	1	0.0851242	2.46364	1	1	0.0868465	2.44361
myotube cell development	GO:0014904	1	1	0.0851242	2.46364	1	1	0.0868465	2.44361
vesicle scission	GO:0099050	1	1	0.0851242	2.46364	1	1	0.0868465	2.44361
sperm ejaculation	GO:0042713	1	1	0.0851242	2.46364	1	1	0.0868465	2.44361
serotonin uptake	GO:0051610	1	1	0.0851242	2.46364	1	1	0.0868465	2.44361
rod bipolar cell differentiation	GO:1904389	1	1	0.0851242	2.46364	1	1	0.0868465	2.44361
negative regulation of signaling	GO:0023057	1	1	0.0851242	2.46364	1	1	0.0868465	2.44361
negative regulation of antigen processing and presentation of peptide antigen via MHC class II	GO:0002587	1	1	0.0851242	2.46364	0	0	1	#VALUE!
positive regulation of transcription from RNA polymerase II promoter in response to arsenic-containing substance	GO:0061395	1	1	0.0851242	2.46364	1	1	0.0868465	2.44361
dolichol biosynthetic process	GO:0019408	1	1	0.0851242	2.46364	1	1	0.0868465	2.44361
negative regulation of interferon-beta biosynthetic process	GO:0045358	1	1	0.0851242	2.46364	1	1	0.0868465	2.44361
mitotic spindle disassembly	GO:0051228	1	1	0.0851242	2.46364	1	1	0.0868465	2.44361
phosphatidylserine catabolic process	GO:0006660	1	1	0.0851242	2.46364	1	1	0.0868465	2.44361
establishment of protein localization to peroxisome	GO:0072663	1	1	0.0851242	2.46364	1	1	0.0868465	2.44361
oxidised low-density lipoprotein particle clearance	GO:0150024	1	1	0.0851242	2.46364	1	1	0.0868465	2.44361
regulation of telomere maintenance via telomere lengthening	GO:1904356	1	1	0.0851242	2.46364	1	1	0.0868465	2.44361
positive regulation of blood microparticle formation	GO:2000334	1	1	0.0851242	2.46364	1	1	0.0868465	2.44361
regulation of histone deacetylase activity	GO:1901725	1	1	0.0851242	2.46364	1	1	0.0868465	2.44361
negative regulation of establishment of protein-containing complex localization to telomere	GO:1904914	1	1	0.0851242	2.46364	1	1	0.0868465	2.44361
establishment of RNA localization to telomere	GO:0097694	1	1	0.0851242	2.46364	1	1	0.0868465	2.44361
nuclear-transcribed mRNA catabolic process, endonucleolytic cleavage-dependent decay	GO:0000294	1	1	0.0851242	2.46364	1	1	0.0868465	2.44361
response to DNA damage checkpoint signaling	GO:0072423	1	1	0.0851242	2.46364	0	0	1	#VALUE!
regulation of lymphocyte differentiation	GO:0045619	1	1	0.0851242	2.46364	1	1	0.0868465	2.44361
primary ureteric bud growth	GO:0060682	1	1	0.0851242	2.46364	1	0	1	#NUM!
terminal web assembly	GO:1902896	1	1	0.0851242	2.46364	1	1	0.0868465	2.44361
positive regulation of mitotic cytokinetic process	GO:1903438	1	1	0.0851242	2.46364	1	1	0.0868465	2.44361
ketone body metabolic process	GO:1902224	1	1	0.0851242	2.46364	0	0	1	#VALUE!
respiratory burst involved in inflammatory response	GO:0002536	1	1	0.0851242	2.46364	1	1	0.0868465	2.44361
positive regulation of interferon-gamma secretion	GO:1902715	1	1	0.0851242	2.46364	2	1	0.166162	1.75047
glycogen cell differentiation involved in embryonic placenta development	GO:0060709	1	1	0.0851242	2.46364	1	1	0.0868465	2.44361
transmission of virus	GO:0019089	1	1	0.0851242	2.46364	1	1	0.0868465	2.44361
intestinal D-glucose absorption	GO:0001951	1	1	0.0851242	2.46364	1	1	0.0868465	2.44361
regulation of glial cell proliferation	GO:0060251	1	1	0.0851242	2.46364	1	1	0.0868465	2.44361
negative regulation of interferon-alpha biosynthetic process	GO:0045355	1	1	0.0851242	2.46364	1	1	0.0868465	2.44361
negative regulation of calcium ion export across plasma membrane	GO:1905913	1	1	0.0851242	2.46364	1	1	0.0868465	2.44361
atrial septum primum morphogenesis	GO:0003289	1	1	0.0851242	2.46364	1	1	0.0868465	2.44361
positive regulation of Lys63-specific deubiquitinase activity	GO:1903007	1	1	0.0851242	2.46364	1	1	0.0868465	2.44361
engulfment of target by autophagosome	GO:0061736	1	1	0.0851242	2.46364	1	1	0.0868465	2.44361
cell migration involved in coronary angiogenesis	GO:0060981	1	1	0.0851242	2.46364	1	1	0.0868465	2.44361
cellular response to chromate	GO:0071247	1	1	0.0851242	2.46364	1	1	0.0868465	2.44361
water homeostasis	GO:0030104	1	1	0.0851242	2.46364	1	1	0.0868465	2.44361
cellular response to putrescine	GO:1904586	1	1	0.0851242	2.46364	1	1	0.0868465	2.44361
protein prenylation	GO:0018342	1	1	0.0851242	2.46364	1	1	0.0868465	2.44361
negative regulation of phosphatidylinositol biosynthetic process	GO:0010512	1	1	0.0851242	2.46364	1	1	0.0868465	2.44361
interleukin-17 production	GO:0032620	1	1	0.0851242	2.46364	0	0	1	#VALUE!
regulation of DNA strand resection involved in replication fork processing	GO:0110026	1	1	0.0851242	2.46364	1	1	0.0868465	2.44361
ganglion development	GO:0061548	1	1	0.0851242	2.46364	1	1	0.0868465	2.44361
peptidyl-lysine butyrylation	GO:0140067	1	1	0.0851242	2.46364	1	1	0.0868465	2.44361
negative regulation of establishment of RNA localization to telomere	GO:1904911	1	1	0.0851242	2.46364	1	1	0.0868465	2.44361
cellular component assembly	GO:0022607	1	1	0.0851242	2.46364	1	1	0.0868465	2.44361
activation of protein kinase C activity	GO:1990051	1	1	0.0851242	2.46364	1	1	0.0868465	2.44361
forebrain astrocyte development	GO:0021897	1	1	0.0851242	2.46364	1	1	0.0868465	2.44361
cholesterol storage	GO:0010878	1	1	0.0851242	2.46364	1	0	1	#NUM!
endocardial cushion cell fate commitment	GO:0061445	1	1	0.0851242	2.46364	1	1	0.0868465	2.44361
positive regulation of neurotrophin production	GO:0032901	1	1	0.0851242	2.46364	1	1	0.0868465	2.44361
positive regulation of vascular smooth muscle cell dedifferentiation	GO:1905176	1	1	0.0851242	2.46364	1	1	0.0868465	2.44361
central tolerance induction	GO:0002508	1	1	0.0851242	2.46364	1	1	0.0868465	2.44361
positive regulation of voltage-gated potassium channel activity involved in ventricular cardiac muscle cell action potential repolarization	GO:1903762	1	1	0.0851242	2.46364	1	1	0.0868465	2.44361
regulation of organelle transport along microtubule	GO:1902513	1	1	0.0851242	2.46364	1	1	0.0868465	2.44361
B cell adhesion	GO:0097323	1	1	0.0851242	2.46364	1	1	0.0868465	2.44361
Cajal-Retzius cell differentiation	GO:0021870	1	1	0.0851242	2.46364	1	1	0.0868465	2.44361
response to formaldehyde	GO:1904404	1	1	0.0851242	2.46364	1	1	0.0868465	2.44361
triglyceride transport	GO:0034197	1	1	0.0851242	2.46364	1	1	0.0868465	2.44361
positive regulation of cap-independent translational initiation	GO:1903679	1	1	0.0851242	2.46364	1	1	0.0868465	2.44361
female gonad morphogenesis	GO:0061040	1	1	0.0851242	2.46364	1	1	0.0868465	2.44361
negative regulation of complement-dependent cytotoxicity	GO:1903660	1	1	0.0851242	2.46364	1	1	0.0868465	2.44361
negative regulation of eosinophil migration	GO:2000417	1	1	0.0851242	2.46364	0	0	1	#VALUE!
memory T cell proliferation	GO:0061485	1	1	0.0851242	2.46364	1	0	1	#NUM!
cellular response to puromycin	GO:1905795	1	1	0.0851242	2.46364	1	1	0.0868465	2.44361
monocyte activation involved in immune response	GO:0002280	1	1	0.0851242	2.46364	1	1	0.0868465	2.44361
response to stilbenoid	GO:0035634	1	1	0.0851242	2.46364	1	1	0.0868465	2.44361
behavioral defense response	GO:0002209	1	1	0.0851242	2.46364	1	1	0.0868465	2.44361
ADP metabolic process	GO:0046031	1	1	0.0851242	2.46364	1	1	0.0868465	2.44361
positive regulation of mRNA cleavage	GO:0031439	1	1	0.0851242	2.46364	1	1	0.0868465	2.44361
regulation of cellular response to gamma radiation	GO:1905843	1	1	0.0851242	2.46364	1	1	0.0868465	2.44361
negative regulation of core promoter binding	GO:1904797	1	1	0.0851242	2.46364	1	1	0.0868465	2.44361
guanine metabolic process	GO:0046098	1	1	0.0851242	2.46364	1	1	0.0868465	2.44361
negative regulation of ripoptosome assembly involved in necroptotic process	GO:1902443	1	1	0.0851242	2.46364	1	1	0.0868465	2.44361
cellular response to arsenite ion	GO:1903843	1	1	0.0851242	2.46364	1	1	0.0868465	2.44361
nuclear polyadenylation-dependent snRNA catabolic process	GO:0071037	1	1	0.0851242	2.46364	1	1	0.0868465	2.44361
positive regulation of lipid metabolic process	GO:0045834	1	1	0.0851242	2.46364	1	0	1	#NUM!
negative regulation of activation of Janus kinase activity	GO:1902569	1	1	0.0851242	2.46364	0	0	1	#VALUE!
cardiac muscle cell fate commitment	GO:0060923	1	1	0.0851242	2.46364	1	1	0.0868465	2.44361
negative regulation of fibroblast migration	GO:0010764	1	1	0.0851242	2.46364	1	1	0.0868465	2.44361
pyramidal neuron migration	GO:0021852	1	1	0.0851242	2.46364	1	1	0.0868465	2.44361
histone H3-R2 demethylation	GO:0070078	1	1	0.0851242	2.46364	1	1	0.0868465	2.44361
regulation of CAMKK-AMPK signaling cascade	GO:1905289	1	1	0.0851242	2.46364	1	1	0.0868465	2.44361
calcium-dependent self proteolysis	GO:1990092	1	1	0.0851242	2.46364	1	1	0.0868465	2.44361
histone H2B acetylation	GO:0043969	1	1	0.0851242	2.46364	1	1	0.0868465	2.44361
positive regulation of shelterin complex assembly	GO:1904792	1	1	0.0851242	2.46364	1	1	0.0868465	2.44361
fibroblast growth factor receptor apoptotic signaling pathway	GO:1902178	1	1	0.0851242	2.46364	1	1	0.0868465	2.44361
positive regulation of SUMO transferase activity	GO:1903755	1	1	0.0851242	2.46364	1	1	0.0868465	2.44361
response to manganese-induced endoplasmic reticulum stress	GO:1990737	1	1	0.0851242	2.46364	1	1	0.0868465	2.44361
positive regulation of metanephric mesenchymal cell migration	GO:2000591	1	1	0.0851242	2.46364	1	1	0.0868465	2.44361
negative regulation of determination of dorsal identity	GO:2000016	1	1	0.0851242	2.46364	1	1	0.0868465	2.44361
regulation of DNA helicase activity	GO:1905774	1	1	0.0851242	2.46364	1	1	0.0868465	2.44361
hyaloid vascular plexus regression	GO:1990384	1	1	0.0851242	2.46364	0	0	1	#VALUE!
regulation of viral transcription	GO:0046782	1	1	0.0851242	2.46364	1	0	1	#NUM!
response to ciliary neurotrophic factor	GO:1904391	1	1	0.0851242	2.46364	1	1	0.0868465	2.44361
positive regulation of protein K63-linked ubiquitination	GO:1902523	1	1	0.0851242	2.46364	1	1	0.0868465	2.44361
regulation of glycogen metabolic process	GO:0070873	1	1	0.0851242	2.46364	1	1	0.0868465	2.44361
fever generation	GO:0001660	1	1	0.0851242	2.46364	1	0	1	#NUM!
cytokine production involved in immune response	GO:0002367	1	1	0.0851242	2.46364	0	0	1	#VALUE!
coenzyme A metabolic process	GO:0015936	1	1	0.0851242	2.46364	0	0	1	#VALUE!
neuron projection organization	GO:0106027	1	1	0.0851242	2.46364	1	1	0.0868465	2.44361
muscle cell proliferation	GO:0033002	1	1	0.0851242	2.46364	1	1	0.0868465	2.44361
rhythmic behavior	GO:0007622	1	1	0.0851242	2.46364	1	1	0.0868465	2.44361
positive regulation of protein K63-linked deubiquitination	GO:1903006	1	1	0.0851242	2.46364	1	1	0.0868465	2.44361
epicardium morphogenesis	GO:1905223	1	1	0.0851242	2.46364	1	1	0.0868465	2.44361
response to ammonium ion	GO:0060359	1	1	0.0851242	2.46364	0	0	1	#VALUE!
positive regulation of peptidyl-cysteine S-nitrosylation	GO:2000170	1	1	0.0851242	2.46364	1	1	0.0868465	2.44361
immune system development	GO:0002520	1	1	0.0851242	2.46364	1	1	0.0868465	2.44361
protein-containing complex assembly involved in synapse maturation	GO:0090126	1	1	0.0851242	2.46364	1	1	0.0868465	2.44361
positive regulation of DNA strand elongation	GO:0060383	1	1	0.0851242	2.46364	1	1	0.0868465	2.44361
positive regulation of telomerase catalytic core complex assembly	GO:1904884	1	1	0.0851242	2.46364	1	1	0.0868465	2.44361
cellular response to anisomycin	GO:0072740	1	1	0.0851242	2.46364	1	1	0.0868465	2.44361
negative regulation of DNA recombination at telomere	GO:0048239	1	1	0.0851242	2.46364	1	1	0.0868465	2.44361
positive regulation of histone ubiquitination	GO:0033184	1	1	0.0851242	2.46364	1	1	0.0868465	2.44361
positive regulation of eosinophil chemotaxis	GO:2000424	1	1	0.0851242	2.46364	1	0	1	#NUM!
negative regulation of store-operated calcium channel activity	GO:1901340	1	1	0.0851242	2.46364	1	1	0.0868465	2.44361
regulation of cell fate specification	GO:0042659	1	1	0.0851242	2.46364	1	1	0.0868465	2.44361
metanephric mesenchymal cell migration	GO:0035789	1	1	0.0851242	2.46364	1	1	0.0868465	2.44361
response to singlet oxygen	GO:0000304	1	1	0.0851242	2.46364	1	1	0.0868465	2.44361
membrane tubulation	GO:0097749	1	1	0.0851242	2.46364	1	1	0.0868465	2.44361
regulation of cell activation	GO:0050865	1	1	0.0851242	2.46364	1	1	0.0868465	2.44361
vesicle targeting, trans-Golgi to periciliary membrane compartment	GO:0097712	1	1	0.0851242	2.46364	1	1	0.0868465	2.44361
acetaldehyde metabolic process	GO:0006117	1	1	0.0851242	2.46364	1	1	0.0868465	2.44361
rhombomere 3 formation	GO:0021660	1	1	0.0851242	2.46364	1	1	0.0868465	2.44361
regulation of calcium ion transmembrane transport	GO:1903169	1	1	0.0851242	2.46364	1	1	0.0868465	2.44361
regulation of neutrophil migration	GO:1902622	1	1	0.0851242	2.46364	1	1	0.0868465	2.44361
protein insertion into ER membrane	GO:0045048	1	1	0.0851242	2.46364	1	0	1	#NUM!
retinal rod cell apoptotic process	GO:0097473	1	1	0.0851242	2.46364	1	1	0.0868465	2.44361
cellular response to glycine	GO:1905430	1	1	0.0851242	2.46364	1	1	0.0868465	2.44361
nuclear polyadenylation-dependent snoRNA catabolic process	GO:0071036	1	1	0.0851242	2.46364	1	1	0.0868465	2.44361
negative regulation of defense response to virus by host	GO:0050689	1	1	0.0851242	2.46364	1	0	1	#NUM!
apoptotic process in bone marrow cell	GO:0071839	1	1	0.0851242	2.46364	1	1	0.0868465	2.44361
substrate localization to autophagosome	GO:0061753	1	1	0.0851242	2.46364	1	1	0.0868465	2.44361
L-lysine catabolic process to acetyl-CoA via saccharopine	GO:0033512	1	1	0.0851242	2.46364	1	1	0.0868465	2.44361
metanephric glomerular mesangial cell development	GO:0072255	1	1	0.0851242	2.46364	1	1	0.0868465	2.44361
cytosine metabolic process	GO:0019858	1	1	0.0851242	2.46364	1	1	0.0868465	2.44361
positive regulation of central B cell tolerance induction	GO:0002897	1	1	0.0851242	2.46364	1	1	0.0868465	2.44361
positive regulation of lung ciliated cell differentiation	GO:1901248	1	1	0.0851242	2.46364	1	1	0.0868465	2.44361
negative regulation of T cell cytokine production	GO:0002725	1	1	0.0851242	2.46364	1	1	0.0868465	2.44361
regulation of glutamate receptor signaling pathway	GO:1900449	1	1	0.0851242	2.46364	1	1	0.0868465	2.44361
regulation of signal transduction involved in mitotic G2 DNA damage checkpoint	GO:1902504	1	1	0.0851242	2.46364	1	1	0.0868465	2.44361
positive regulation of circadian sleep/wake cycle, wakefulness	GO:0010841	1	1	0.0851242	2.46364	0	0	1	#VALUE!
negative regulation of triglyceride catabolic process	GO:0010897	1	1	0.0851242	2.46364	1	1	0.0868465	2.44361
negative regulation of histone H4 acetylation	GO:0090241	1	1	0.0851242	2.46364	1	1	0.0868465	2.44361
response to rapamycin	GO:1901355	1	1	0.0851242	2.46364	1	1	0.0868465	2.44361
cartilage development involved in endochondral bone morphogenesis	GO:0060351	1	1	0.0851242	2.46364	1	1	0.0868465	2.44361
positive regulation of granulosa cell apoptotic process	GO:1904710	1	1	0.0851242	2.46364	1	1	0.0868465	2.44361
blood vessel endothelial cell proliferation involved in sprouting angiogenesis	GO:0002043	1	1	0.0851242	2.46364	1	1	0.0868465	2.44361
suppression by virus of host cysteine-type endopeptidase activity involved in apoptotic process	GO:0039650	1	1	0.0851242	2.46364	1	1	0.0868465	2.44361
extracellular structure organization	GO:0043062	1	1	0.0851242	2.46364	1	1	0.0868465	2.44361
negative regulation of nuclear receptor transcription coactivator activity	GO:2000326	1	1	0.0851242	2.46364	1	1	0.0868465	2.44361
peptidyl-lysine crotonylation	GO:0140066	1	1	0.0851242	2.46364	1	1	0.0868465	2.44361
regulation of calcium ion import across plasma membrane	GO:1905664	1	1	0.0851242	2.46364	1	1	0.0868465	2.44361
prostaglandin catabolic process	GO:1905344	1	1	0.0851242	2.46364	1	1	0.0868465	2.44361
positive regulation of I-kappaB phosphorylation	GO:1903721	1	1	0.0851242	2.46364	2	2	0.00753118	2.44361
negative regulation of protein polyubiquitination	GO:1902915	1	1	0.0851242	2.46364	1	1	0.0868465	2.44361
negative regulation of fatty acid beta-oxidation	GO:0031999	1	1	0.0851242	2.46364	1	1	0.0868465	2.44361
rhombomere 6 development	GO:0021572	1	1	0.0851242	2.46364	1	1	0.0868465	2.44361
response to nerve growth factor	GO:1990089	1	1	0.0851242	2.46364	1	1	0.0868465	2.44361
negative regulation of glycine import across plasma membrane	GO:1900924	1	1	0.0851242	2.46364	1	1	0.0868465	2.44361
protein side chain deglutamylation	GO:0035610	1	1	0.0851242	2.46364	1	1	0.0868465	2.44361
negative regulation of luteinizing hormone secretion	GO:0033685	1	1	0.0851242	2.46364	0	0	1	#VALUE!
ovarian cumulus expansion	GO:0001550	1	1	0.0851242	2.46364	1	1	0.0868465	2.44361
peptidyl-lysine hydroxylation to 5-hydroxy-L-lysine	GO:0018395	1	1	0.0851242	2.46364	1	1	0.0868465	2.44361
positive regulation of coagulation	GO:0050820	1	1	0.0851242	2.46364	1	1	0.0868465	2.44361
endocrine signaling	GO:0038002	1	1	0.0851242	2.46364	1	1	0.0868465	2.44361
regulation of D-erythro-sphingosine kinase activity	GO:1900022	1	1	0.0851242	2.46364	1	1	0.0868465	2.44361
positive regulation of adenylate cyclase-inhibiting dopamine receptor signaling pathway	GO:1904992	1	1	0.0851242	2.46364	1	1	0.0868465	2.44361
regulation of hemopoiesis	GO:1903706	1	1	0.0851242	2.46364	1	1	0.0868465	2.44361
regulation of hormone metabolic process	GO:0032350	1	1	0.0851242	2.46364	1	1	0.0868465	2.44361
polyprenol catabolic process	GO:0016095	1	1	0.0851242	2.46364	1	1	0.0868465	2.44361
negative regulation of MyD88-dependent toll-like receptor signaling pathway	GO:0034125	1	1	0.0851242	2.46364	0	0	1	#VALUE!
positive regulation of intrinsic apoptotic signaling pathway in response to osmotic stress	GO:1902220	1	1	0.0851242	2.46364	1	1	0.0868465	2.44361
renal tubule development	GO:0061326	1	1	0.0851242	2.46364	1	1	0.0868465	2.44361
negative regulation of lipid binding	GO:1900131	1	1	0.0851242	2.46364	1	1	0.0868465	2.44361
positive regulation of serotonin secretion	GO:0014064	1	1	0.0851242	2.46364	1	1	0.0868465	2.44361
liver morphogenesis	GO:0072576	1	1	0.0851242	2.46364	1	1	0.0868465	2.44361
positive regulation of RNA polymerase II regulatory region sequence-specific DNA binding	GO:1905636	1	1	0.0851242	2.46364	1	1	0.0868465	2.44361
cellular response to endothelin	GO:1990859	1	1	0.0851242	2.46364	1	1	0.0868465	2.44361
response to sodium phosphate	GO:1904383	1	1	0.0851242	2.46364	1	1	0.0868465	2.44361
cellular response to vitamin B1	GO:0071301	1	1	0.0851242	2.46364	1	1	0.0868465	2.44361
metanephric glomerular mesangial cell proliferation involved in metanephros development	GO:0072262	1	1	0.0851242	2.46364	1	1	0.0868465	2.44361
positive regulation of lymphotoxin A biosynthetic process	GO:0043017	1	1	0.0851242	2.46364	1	0	1	#NUM!
chemotaxis to arachidonic acid	GO:0034670	1	1	0.0851242	2.46364	1	1	0.0868465	2.44361
positive regulation of cell proliferation involved in heart valve morphogenesis	GO:0003251	1	1	0.0851242	2.46364	1	1	0.0868465	2.44361
regulation of skeletal muscle tissue development	GO:0048641	1	1	0.0851242	2.46364	1	1	0.0868465	2.44361
positive regulation of muscle hyperplasia	GO:0014739	1	1	0.0851242	2.46364	1	1	0.0868465	2.44361
leukocyte mediated cytotoxicity	GO:0001909	1	1	0.0851242	2.46364	0	0	1	#VALUE!
negative regulation of DNA ligase activity	GO:1904876	1	1	0.0851242	2.46364	1	1	0.0868465	2.44361
epithelial cell apoptotic process	GO:1904019	1	1	0.0851242	2.46364	1	1	0.0868465	2.44361
positive regulation of actin filament binding	GO:1904531	1	1	0.0851242	2.46364	1	1	0.0868465	2.44361
positive regulation of protein depolymerization	GO:1901881	1	1	0.0851242	2.46364	1	0	1	#NUM!
positive regulation of protein maturation	GO:1903319	1	1	0.0851242	2.46364	1	1	0.0868465	2.44361
glucuronoside catabolic process	GO:0019391	1	1	0.0851242	2.46364	1	1	0.0868465	2.44361
medium-chain fatty acid catabolic process	GO:0051793	1	1	0.0851242	2.46364	0	0	1	#VALUE!
negative regulation of phospholipase activity	GO:0010519	1	1	0.0851242	2.46364	1	1	0.0868465	2.44361
interleukin-1 beta production	GO:0032611	1	1	0.0851242	2.46364	0	0	1	#VALUE!
cell-cell adhesion involved in neuronal-glial interactions involved in cerebral cortex radial glia guided migration	GO:0021813	1	1	0.0851242	2.46364	1	1	0.0868465	2.44361
negative regulation of eosinophil activation	GO:1902567	1	1	0.0851242	2.46364	0	0	1	#VALUE!
positive regulation of neuron projection regeneration	GO:0070572	1	1	0.0851242	2.46364	1	1	0.0868465	2.44361
nuclear polyadenylation-dependent CUT catabolic process	GO:0071039	1	1	0.0851242	2.46364	1	1	0.0868465	2.44361
development involved in symbiotic interaction	GO:0044111	1	1	0.0851242	2.46364	1	1	0.0868465	2.44361
nuclear retention of unspliced pre-mRNA at the site of transcription	GO:0071048	1	1	0.0851242	2.46364	1	1	0.0868465	2.44361
negative regulation of lung blood pressure	GO:0061767	1	1	0.0851242	2.46364	1	1	0.0868465	2.44361
positive regulation of muscle contraction	GO:0045933	1	1	0.0851242	2.46364	1	0	1	#NUM!
negative regulation of germinal center formation	GO:0002635	1	1	0.0851242	2.46364	1	1	0.0868465	2.44361
sensory organ development	GO:0007423	1	1	0.0851242	2.46364	1	1	0.0868465	2.44361
negative regulation of neuromuscular junction development	GO:1904397	1	1	0.0851242	2.46364	1	1	0.0868465	2.44361
negative regulation of receptor recycling	GO:0001920	1	1	0.0851242	2.46364	1	1	0.0868465	2.44361
bone maturation	GO:0070977	1	1	0.0851242	2.46364	1	1	0.0868465	2.44361
acetyl-CoA catabolic process	GO:0046356	1	1	0.0851242	2.46364	0	0	1	#VALUE!
positive regulation of selenocysteine incorporation	GO:1904571	1	1	0.0851242	2.46364	1	1	0.0868465	2.44361
negative regulation of superoxide anion generation	GO:0032929	1	1	0.0851242	2.46364	1	1	0.0868465	2.44361
negative regulation of cardiac myofibril assembly	GO:1905305	1	1	0.0851242	2.46364	1	1	0.0868465	2.44361
peptidyl-lysine modification to peptidyl-hypusine	GO:0008612	1	1	0.0851242	2.46364	1	1	0.0868465	2.44361
positive regulation of aminoacyl-tRNA ligase activity	GO:1903632	1	1	0.0851242	2.46364	1	1	0.0868465	2.44361
telomere localization	GO:0034397	1	1	0.0851242	2.46364	0	0	1	#VALUE!
glomerular parietal epithelial cell development	GO:0072016	1	1	0.0851242	2.46364	1	1	0.0868465	2.44361
histone H3-S10 phosphorylation	GO:0043987	1	1	0.0851242	2.46364	1	1	0.0868465	2.44361
negative regulation of transforming growth factor beta activation	GO:1901389	1	1	0.0851242	2.46364	1	1	0.0868465	2.44361
regulation of cellular ketone metabolic process	GO:0010565	1	1	0.0851242	2.46364	1	1	0.0868465	2.44361
regulation of thalamus size	GO:0090067	1	1	0.0851242	2.46364	1	1	0.0868465	2.44361
skeletal muscle satellite cell proliferation	GO:0014841	1	1	0.0851242	2.46364	1	1	0.0868465	2.44361
negative regulation of glucagon secretion	GO:0070093	1	1	0.0851242	2.46364	0	0	1	#VALUE!
oxalate transport	GO:0019532	1	1	0.0851242	2.46364	1	1	0.0868465	2.44361
regulation of serotonin secretion	GO:0014062	1	1	0.0851242	2.46364	0	0	1	#VALUE!
platelet morphogenesis	GO:0036344	1	1	0.0851242	2.46364	1	0	1	#NUM!
regulation of ER-associated ubiquitin-dependent protein catabolic process	GO:1903069	1	1	0.0851242	2.46364	1	1	0.0868465	2.44361
negative regulation of Fc-gamma receptor signaling pathway involved in phagocytosis	GO:1905450	1	1	0.0851242	2.46364	1	1	0.0868465	2.44361
protein targeting to vacuole involved in autophagy	GO:0071211	1	1	0.0851242	2.46364	1	1	0.0868465	2.44361
negative regulation of circadian sleep/wake cycle, REM sleep	GO:0042322	1	1	0.0851242	2.46364	0	0	1	#VALUE!
meiotic DNA double-strand break processing	GO:0000706	1	1	0.0851242	2.46364	1	1	0.0868465	2.44361
detection of muscle stretch	GO:0035995	1	1	0.0851242	2.46364	1	1	0.0868465	2.44361
flavin adenine dinucleotide catabolic process	GO:0072389	1	1	0.0851242	2.46364	1	1	0.0868465	2.44361
hormone-mediated apoptotic signaling pathway	GO:0008628	1	1	0.0851242	2.46364	1	0	1	#NUM!
endocytic iron import into cell	GO:0140298	1	1	0.0851242	2.46364	1	1	0.0868465	2.44361
negative regulation of establishment of protein localization to telomere	GO:1904850	1	1	0.0851242	2.46364	1	1	0.0868465	2.44361
negative regulation of cellular response to growth factor stimulus	GO:0090288	1	1	0.0851242	2.46364	1	1	0.0868465	2.44361
regulation of mRNA polyadenylation	GO:1900363	1	1	0.0851242	2.46364	1	1	0.0868465	2.44361
pre-B cell allelic exclusion	GO:0002331	1	1	0.0851242	2.46364	2	1	0.166162	1.75047
positive regulation of chromatin silencing	GO:0031937	1	1	0.0851242	2.46364	1	1	0.0868465	2.44361
regulation of hair follicle development	GO:0051797	1	1	0.0851242	2.46364	1	1	0.0868465	2.44361
metanephric proximal convoluted tubule development	GO:0072229	1	1	0.0851242	2.46364	0	0	1	#VALUE!
negative regulation of protein kinase activity by protein phosphorylation	GO:0100002	1	1	0.0851242	2.46364	1	1	0.0868465	2.44361
negative regulation of actin filament binding	GO:1904530	1	1	0.0851242	2.46364	1	1	0.0868465	2.44361
mesodermal cell fate commitment	GO:0001710	1	1	0.0851242	2.46364	1	1	0.0868465	2.44361
positive regulation of anterograde axonal transport of mitochondrion	GO:0061881	1	1	0.0851242	2.46364	1	1	0.0868465	2.44361
trans-synaptic signaling by endocannabinoid	GO:0099542	1	1	0.0851242	2.46364	1	1	0.0868465	2.44361
regulation of production of siRNA involved in RNA interference	GO:0090065	1	1	0.0851242	2.46364	1	0	1	#NUM!
tryptophanyl-tRNA aminoacylation	GO:0006436	1	1	0.0851242	2.46364	1	1	0.0868465	2.44361
fibroblast apoptotic process	GO:0044346	1	1	0.0851242	2.46364	1	1	0.0868465	2.44361
muscle atrophy	GO:0014889	1	1	0.0851242	2.46364	1	1	0.0868465	2.44361
positive regulation of digestive system process	GO:0060456	1	1	0.0851242	2.46364	0	0	1	#VALUE!
positive regulation of nucleocytoplasmic transport	GO:0046824	1	1	0.0851242	2.46364	1	1	0.0868465	2.44361
intrinsic apoptotic signaling pathway in response to nitrosative stress	GO:1990442	1	1	0.0851242	2.46364	1	1	0.0868465	2.44361
negative regulation of anion channel activity	GO:0010360	1	1	0.0851242	2.46364	1	1	0.0868465	2.44361
interleukin-8 secretion	GO:0072606	1	1	0.0851242	2.46364	1	1	0.0868465	2.44361
positive regulation of cap-dependent translational initiation	GO:1903676	1	1	0.0851242	2.46364	1	1	0.0868465	2.44361
positive regulation of macrophage tolerance induction	GO:0010933	1	1	0.0851242	2.46364	1	1	0.0868465	2.44361
positive regulation of nodal signaling pathway involved in determination of lateral mesoderm left/right asymmetry	GO:1900224	1	1	0.0851242	2.46364	1	1	0.0868465	2.44361
regulation of production of miRNAs involved in gene silencing by miRNA	GO:1903798	1	1	0.0851242	2.46364	1	0	1	#NUM!
microtubule cytoskeleton organization involved in homologous chromosome segregation	GO:0090172	1	1	0.0851242	2.46364	0	0	1	#VALUE!
regulation of protein complex disassembly	GO:0043244	1	1	0.0851242	2.46364	1	1	0.0868465	2.44361
regulation of telomere capping	GO:1904353	1	1	0.0851242	2.46364	1	1	0.0868465	2.44361
signal transduction involved in mitotic G2 DNA damage checkpoint	GO:0072434	1	1	0.0851242	2.46364	1	1	0.0868465	2.44361
positive regulation by host of symbiont catalytic activity	GO:0043947	1	1	0.0851242	2.46364	1	0	1	#NUM!
negative regulation of dopaminergic neuron differentiation	GO:1904339	1	1	0.0851242	2.46364	1	1	0.0868465	2.44361
sperm entry	GO:0035037	1	1	0.0851242	2.46364	1	1	0.0868465	2.44361
positive regulation of presynaptic active zone assembly	GO:1905520	1	1	0.0851242	2.46364	1	1	0.0868465	2.44361
lactate oxidation	GO:0019516	1	1	0.0851242	2.46364	1	1	0.0868465	2.44361
cytoplasmic sequestering of CFTR protein	GO:0043004	1	1	0.0851242	2.46364	1	1	0.0868465	2.44361
positive regulation of chromosome organization	GO:2001252	1	1	0.0851242	2.46364	1	1	0.0868465	2.44361
calcium export from the mitochondrion	GO:0099093	1	1	0.0851242	2.46364	1	1	0.0868465	2.44361
fat cell differentiation	GO:0045444	42	7	0.0854936	0.671884	40	6	0.155213	0.546493
positive regulation of intrinsic apoptotic signaling pathway in response to DNA damage	GO:1902231	6	2	0.0862048	1.36503	6	2	0.0893052	1.345
positive regulation of histone phosphorylation	GO:0033129	6	2	0.0862048	1.36503	6	2	0.0893052	1.345
bone marrow development	GO:0048539	6	2	0.0862048	1.36503	5	1	0.365165	0.834175
biosynthetic process	GO:0009058	6	2	0.0862048	1.36503	6	2	0.0893052	1.345
positive regulation of ossification	GO:0045778	6	2	0.0862048	1.36503	6	2	0.0893052	1.345
embryonic camera-type eye development	GO:0031076	6	2	0.0862048	1.36503	6	2	0.0893052	1.345
positive regulation of pseudopodium assembly	GO:0031274	6	2	0.0862048	1.36503	7	2	0.118032	1.19085
phosphatidylinositol-3-phosphate biosynthetic process	GO:0036092	6	2	0.0862048	1.36503	5	1	0.365165	0.834175
central nervous system neuron axonogenesis	GO:0021955	6	2	0.0862048	1.36503	5	2	0.0630956	1.52732
cellular response to oxygen-glucose deprivation	GO:0090650	6	2	0.0862048	1.36503	6	2	0.0893052	1.345
regulation of postsynaptic membrane neurotransmitter receptor levels	GO:0099072	6	2	0.0862048	1.36503	6	2	0.0893052	1.345
regulation of membrane repolarization	GO:0060306	6	2	0.0862048	1.36503	6	2	0.0893052	1.345
cerebellar Purkinje cell differentiation	GO:0021702	6	2	0.0862048	1.36503	6	2	0.0893052	1.345
interleukin-21-mediated signaling pathway	GO:0038114	6	2	0.0862048	1.36503	5	2	0.0630956	1.52732
positive regulation of phagocytosis, engulfment	GO:0060100	6	2	0.0862048	1.36503	5	2	0.0630956	1.52732
DNA damage induced protein phosphorylation	GO:0006975	6	2	0.0862048	1.36503	6	2	0.0893052	1.345
regulation of necroptotic process	GO:0060544	6	2	0.0862048	1.36503	6	2	0.0893052	1.345
response to interferon-beta	GO:0035456	6	2	0.0862048	1.36503	7	3	0.0174886	1.59631
positive regulation of transcription by RNA polymerase I	GO:0045943	6	2	0.0862048	1.36503	6	2	0.0893052	1.345
negative regulation of proteasomal protein catabolic process	GO:1901799	6	2	0.0862048	1.36503	7	2	0.118032	1.19085
positive regulation of glucose metabolic process	GO:0010907	6	2	0.0862048	1.36503	6	2	0.0893052	1.345
peptidyl-arginine methylation, to asymmetrical-dimethyl arginine	GO:0019919	6	2	0.0862048	1.36503	6	2	0.0893052	1.345
modulation by virus of host process	GO:0019054	6	2	0.0862048	1.36503	6	1	0.420337	0.651853
aspartate metabolic process	GO:0006531	6	2	0.0862048	1.36503	5	1	0.365165	0.834175
regulation of cytokine production	GO:0001817	6	2	0.0862048	1.36503	5	0	1	#NUM!
resolution of meiotic recombination intermediates	GO:0000712	6	2	0.0862048	1.36503	6	2	0.0893052	1.345
androgen metabolic process	GO:0008209	6	2	0.0862048	1.36503	4	0	1	#NUM!
response to cholesterol	GO:0070723	6	2	0.0862048	1.36503	6	2	0.0893052	1.345
regulation of clathrin-dependent endocytosis	GO:2000369	6	2	0.0862048	1.36503	6	2	0.0893052	1.345
mammary gland epithelial cell proliferation	GO:0033598	6	2	0.0862048	1.36503	6	2	0.0893052	1.345
regulation of fibroblast migration	GO:0010762	6	2	0.0862048	1.36503	6	2	0.0893052	1.345
neural precursor cell proliferation	GO:0061351	6	2	0.0862048	1.36503	6	1	0.420337	0.651853
response to amyloid-beta	GO:1904645	6	2	0.0862048	1.36503	7	2	0.118032	1.19085
positive regulation of Arp2/3 complex-mediated actin nucleation	GO:2000601	6	2	0.0862048	1.36503	6	1	0.420337	0.651853
response to muramyl dipeptide	GO:0032495	6	2	0.0862048	1.36503	6	2	0.0893052	1.345
negative regulation of cell motility	GO:2000146	6	2	0.0862048	1.36503	6	2	0.0893052	1.345
peptidyl-serine autophosphorylation	GO:0036289	6	2	0.0862048	1.36503	6	2	0.0893052	1.345
regulation of dendritic spine development	GO:0060998	6	2	0.0862048	1.36503	6	2	0.0893052	1.345
positive regulation of monocyte chemotaxis	GO:0090026	6	2	0.0862048	1.36503	6	2	0.0893052	1.345
Bergmann glial cell differentiation	GO:0060020	6	2	0.0862048	1.36503	6	3	0.0106762	1.75047
t-circle formation	GO:0090656	6	2	0.0862048	1.36503	6	2	0.0893052	1.345
white fat cell differentiation	GO:0050872	6	2	0.0862048	1.36503	6	2	0.0893052	1.345
positive regulation of cell growth involved in cardiac muscle cell development	GO:0061051	6	2	0.0862048	1.36503	6	2	0.0893052	1.345
chaperone-mediated autophagy	GO:0061684	6	2	0.0862048	1.36503	6	2	0.0893052	1.345
vocal learning	GO:0042297	6	2	0.0862048	1.36503	6	2	0.0893052	1.345
protein maturation by iron-sulfur cluster transfer	GO:0097428	6	2	0.0862048	1.36503	6	1	0.420337	0.651853
posttranslational protein targeting to endoplasmic reticulum membrane	GO:0006620	6	2	0.0862048	1.36503	6	2	0.0893052	1.345
homophilic cell adhesion via plasma membrane adhesion molecules	GO:0007156	56	1	0.0873562	-1.56171	58	1	0.0592362	-1.61683
positive regulation of protein ubiquitination	GO:0031398	58	9	0.0910536	0.600426	60	9	0.100883	0.546493
clathrin coat assembly	GO:0048268	13	3	0.0923587	0.997307	12	2	0.280209	0.651853
embryonic cranial skeleton morphogenesis	GO:0048701	13	3	0.0923587	0.997307	14	4	0.0278792	1.19085
regulation of catalytic activity	GO:0050790	13	3	0.0923587	0.997307	13	3	0.0968036	0.977276
positive regulation of oligodendrocyte differentiation	GO:0048714	13	3	0.0923587	0.997307	13	3	0.0968036	0.977276
negative regulation of axonogenesis	GO:0050771	13	3	0.0923587	0.997307	13	3	0.0968036	0.977276
microtubule nucleation	GO:0007020	13	3	0.0923587	0.997307	13	3	0.0968036	0.977276
response to muscle activity	GO:0014850	13	3	0.0923587	0.997307	13	3	0.0968036	0.977276
response to drug	GO:0042493	96	13	0.0936409	0.464245	95	12	0.194794	0.374642
negative regulation of I-kappaB kinase/NF-kappaB signaling	GO:0043124	29	5	0.0951371	0.705786	27	6	0.02556	0.939535
lung development	GO:0030324	44	7	0.0958174	0.625364	42	9	0.00872386	0.903168
neuron migration	GO:0001764	60	9	0.0967523	0.566524	60	8	0.242544	0.42871
positive regulation of cell division	GO:0051781	21	4	0.0975875	0.805416	21	3	0.421221	0.497702
semaphorin-plexin signaling pathway	GO:0071526	21	4	0.0975875	0.805416	20	5	0.0251228	1.05732
ventricular septum morphogenesis	GO:0060412	21	4	0.0975875	0.805416	21	4	0.10327	0.785385
actin filament polymerization	GO:0030041	21	4	0.0975875	0.805416	21	4	0.10327	0.785385
positive regulation of axon extension	GO:0045773	21	4	0.0975875	0.805416	21	4	0.10327	0.785385
positive regulation of vascular smooth muscle cell proliferation	GO:1904707	21	4	0.0975875	0.805416	21	4	0.10327	0.785385
positive regulation of NF-kappaB transcription factor activity	GO:0051092	98	13	0.098821	0.443626	101	14	0.0730968	0.467549
ubiquitin-dependent ERAD pathway	GO:0030433	45	7	0.10188	0.602892	45	8	0.0542643	0.716392
protein localization	GO:0008104	45	7	0.10188	0.602892	44	8	0.0515852	0.738864
spermatogenesis	GO:0007283	154	19	0.105747	0.37113	151	21	0.0276649	0.470855
response to calcium ion	GO:0051592	30	5	0.106602	0.671884	28	5	0.090182	0.720846
cellular response to amino acid stimulus	GO:0071230	30	5	0.106602	0.671884	29	6	0.0354077	0.868076
mitochondrial electron transport, NADH to ubiquinone	GO:0006120	31	0	0.106682	#NUM!	31	0	0.106859	#NUM!
histone H3 acetylation	GO:0043966	32	0	0.107658	#NUM!	34	1	0.360401	-1.08275
circadian rhythm	GO:0007623	46	7	0.108523	0.580913	45	7	0.107653	0.58286
negative regulation of release of cytochrome c from mitochondria	GO:0090201	14	3	0.110429	0.923199	14	3	0.115601	0.903168
dendritic spine morphogenesis	GO:0060997	14	3	0.110429	0.923199	14	3	0.115601	0.903168
bone development	GO:0060348	14	3	0.110429	0.923199	14	3	0.115601	0.903168
response to cocaine	GO:0042220	14	3	0.110429	0.923199	14	3	0.115601	0.903168
inner ear morphogenesis	GO:0042472	14	3	0.110429	0.923199	17	3	0.178781	0.709012
negative regulation of myeloid cell differentiation	GO:0045638	14	3	0.110429	0.923199	14	2	0.346548	0.497702
positive regulation of defense response to virus by host	GO:0002230	14	3	0.110429	0.923199	14	2	0.346548	0.497702
negative regulation of myoblast differentiation	GO:0045662	14	3	0.110429	0.923199	14	2	0.346548	0.497702
placenta development	GO:0001890	14	3	0.110429	0.923199	15	3	0.135633	0.834175
regulation of focal adhesion assembly	GO:0051893	14	3	0.110429	0.923199	14	3	0.115601	0.903168
phagocytosis, engulfment	GO:0006911	14	3	0.110429	0.923199	15	3	0.135633	0.834175
positive regulation of protein complex assembly	GO:0031334	14	3	0.110429	0.923199	15	3	0.135633	0.834175
regulation of protein catabolic process	GO:0042176	14	3	0.110429	0.923199	14	3	0.115601	0.903168
positive regulation of erythrocyte differentiation	GO:0045648	22	4	0.111654	0.758896	22	5	0.0369696	0.962008
Golgi to plasma membrane transport	GO:0006893	22	4	0.111654	0.758896	22	3	0.432843	0.451182
synaptic vesicle endocytosis	GO:0048488	22	4	0.111654	0.758896	23	4	0.133586	0.694413
negative regulation of extrinsic apoptotic signaling pathway via death domain receptors	GO:1902042	22	4	0.111654	0.758896	22	6	0.00933241	1.14433
cellular response to dexamethasone stimulus	GO:0071549	22	4	0.111654	0.758896	21	3	0.421221	0.497702
positive regulation of mitotic cell cycle	GO:0045931	22	4	0.111654	0.758896	23	4	0.133586	0.694413
macroautophagy	GO:0016236	64	9	0.113857	0.501985	64	9	0.120678	0.481954
relaxation of cardiac muscle	GO:0055119	7	2	0.114064	1.21088	6	2	0.0893052	1.345
mammary gland epithelial cell differentiation	GO:0060644	7	2	0.114064	1.21088	7	2	0.118032	1.19085
protein deneddylation	GO:0000338	7	2	0.114064	1.21088	6	2	0.0893052	1.345
microtubule anchoring at centrosome	GO:0034454	7	2	0.114064	1.21088	7	3	0.0174886	1.59631
signal complex assembly	GO:0007172	7	2	0.114064	1.21088	7	3	0.0174886	1.59631
cellular response to nitrogen starvation	GO:0006995	7	2	0.114064	1.21088	7	2	0.118032	1.19085
histone phosphorylation	GO:0016572	7	2	0.114064	1.21088	7	2	0.118032	1.19085
interleukin-35-mediated signaling pathway	GO:0070757	7	2	0.114064	1.21088	7	2	0.118032	1.19085
negative regulation of glucose import	GO:0046325	7	2	0.114064	1.21088	7	2	0.118032	1.19085
growth hormone receptor signaling pathway	GO:0060396	7	2	0.114064	1.21088	7	3	0.0174886	1.59631
natural killer cell activation	GO:0030101	7	2	0.114064	1.21088	9	2	0.180594	0.939535
hyaluronan metabolic process	GO:0030212	7	2	0.114064	1.21088	7	2	0.118032	1.19085
interleukin-27-mediated signaling pathway	GO:0070106	7	2	0.114064	1.21088	7	2	0.118032	1.19085
cellular response to granulocyte macrophage colony-stimulating factor stimulus	GO:0097011	7	2	0.114064	1.21088	6	2	0.0893052	1.345
regulation of smooth muscle cell proliferation	GO:0048660	7	2	0.114064	1.21088	6	2	0.0893052	1.345
regulation of synaptic transmission, GABAergic	GO:0032228	7	2	0.114064	1.21088	7	2	0.118032	1.19085
negative regulation of long-term synaptic potentiation	GO:1900272	7	2	0.114064	1.21088	8	2	0.148642	1.05732
viral RNA genome replication	GO:0039694	7	2	0.114064	1.21088	7	2	0.118032	1.19085
atrioventricular valve morphogenesis	GO:0003181	7	2	0.114064	1.21088	7	2	0.118032	1.19085
positive regulation of endoplasmic reticulum stress-induced intrinsic apoptotic signaling pathway	GO:1902237	7	2	0.114064	1.21088	7	2	0.118032	1.19085
glutamate metabolic process	GO:0006536	7	2	0.114064	1.21088	7	2	0.118032	1.19085
regulation of glycogen biosynthetic process	GO:0005979	7	2	0.114064	1.21088	7	2	0.118032	1.19085
progesterone receptor signaling pathway	GO:0050847	7	2	0.114064	1.21088	7	2	0.118032	1.19085
regulation of response to DNA damage stimulus	GO:2001020	7	2	0.114064	1.21088	7	2	0.118032	1.19085
protein targeting to lysosome	GO:0006622	7	2	0.114064	1.21088	7	2	0.118032	1.19085
cell fate specification	GO:0001708	7	2	0.114064	1.21088	7	2	0.118032	1.19085
protein targeting to ER	GO:0045047	7	2	0.114064	1.21088	7	2	0.118032	1.19085
positive regulation of sprouting angiogenesis	GO:1903672	7	2	0.114064	1.21088	7	2	0.118032	1.19085
lens fiber cell differentiation	GO:0070306	7	2	0.114064	1.21088	7	2	0.118032	1.19085
regulation of attachment of spindle microtubules to kinetochore	GO:0051988	7	2	0.114064	1.21088	7	2	0.118032	1.19085
regulation of insulin receptor signaling pathway	GO:0046626	7	2	0.114064	1.21088	7	2	0.118032	1.19085
positive regulation of T cell migration	GO:2000406	7	2	0.114064	1.21088	7	1	0.470721	0.497702
regulation of DNA-templated transcription, elongation	GO:0032784	7	2	0.114064	1.21088	8	1	0.516733	0.364171
substrate-dependent cell migration, cell extension	GO:0006930	7	2	0.114064	1.21088	7	2	0.118032	1.19085
negative regulation of protein localization to nucleus	GO:1900181	7	2	0.114064	1.21088	7	1	0.470721	0.497702
epithelial cell proliferation	GO:0050673	7	2	0.114064	1.21088	8	3	0.0262007	1.46278
inflammatory response to antigenic stimulus	GO:0002437	7	2	0.114064	1.21088	7	3	0.0174886	1.59631
amyloid fibril formation	GO:1990000	7	2	0.114064	1.21088	6	2	0.0893052	1.345
ER overload response	GO:0006983	7	2	0.114064	1.21088	7	2	0.118032	1.19085
positive regulation of protein localization to cell surface	GO:2000010	7	2	0.114064	1.21088	7	3	0.0174886	1.59631
3'-UTR-mediated mRNA destabilization	GO:0061158	7	2	0.114064	1.21088	7	2	0.118032	1.19085
microvillus assembly	GO:0030033	7	2	0.114064	1.21088	7	3	0.0174886	1.59631
positive regulation of methylation-dependent chromatin silencing	GO:0090309	7	2	0.114064	1.21088	7	2	0.118032	1.19085
regulation of filopodium assembly	GO:0051489	7	2	0.114064	1.21088	7	2	0.118032	1.19085
astral microtubule organization	GO:0030953	7	2	0.114064	1.21088	7	2	0.118032	1.19085
phosphatidylinositol biosynthetic process	GO:0006661	47	7	0.115728	0.559406	46	8	0.0574315	0.694413
cellular response to heat	GO:0034605	36	6	0.121209	0.671884	36	5	0.236425	0.469532
regulation of autophagy	GO:0010506	36	6	0.121209	0.671884	36	5	0.236425	0.469532
axon guidance	GO:0007411	112	14	0.125258	0.384202	110	15	0.0844311	0.451182
regulation of tumor necrosis factor-mediated signaling pathway	GO:0010803	23	4	0.126559	0.714444	24	5	0.0517397	0.874997
dendrite morphogenesis	GO:0048813	23	4	0.126559	0.714444	23	2	1	0.00126556
regulation of G protein-coupled receptor signaling pathway	GO:0008277	23	4	0.126559	0.714444	23	4	0.133586	0.694413
positive regulation of osteoblast differentiation	GO:0045669	37	6	0.126832	0.644485	35	6	0.119422	0.680024
negative regulation of cell growth	GO:0030308	71	10	0.128489	0.503549	72	8	0.403269	0.246388
ubiquitin-dependent protein catabolic process via the multivesicular body sorting pathway	GO:0043162	15	3	0.129722	0.854206	15	3	0.135633	0.834175
neurotrophin TRK receptor signaling pathway	GO:0048011	15	3	0.129722	0.854206	15	3	0.135633	0.834175
antigen processing and presentation	GO:0019882	15	3	0.129722	0.854206	14	2	0.346548	0.497702
negative regulation of apoptotic signaling pathway	GO:2001234	15	3	0.129722	0.854206	14	4	0.0278792	1.19085
positive regulation of endocytosis	GO:0045807	15	3	0.129722	0.854206	14	3	0.115601	0.903168
response to electrical stimulus	GO:0051602	15	3	0.129722	0.854206	15	3	0.135633	0.834175
positive regulation of apoptotic signaling pathway	GO:2001235	15	3	0.129722	0.854206	15	3	0.135633	0.834175
megakaryocyte development	GO:0035855	15	3	0.129722	0.854206	15	1	1	-0.264438
oogenesis	GO:0048477	15	3	0.129722	0.854206	14	2	0.346548	0.497702
protein import into nucleus	GO:0006606	53	8	0.130109	0.572794	54	10	0.0236616	0.757214
DNA damage response, signal transduction by p53 class mediator resulting in cell cycle arrest	GO:0006977	38	6	0.13328	0.617817	38	7	0.0425247	0.751937
post-embryonic development	GO:0009791	38	6	0.13328	0.617817	38	6	0.138484	0.597786
central nervous system development	GO:0007417	54	8	0.133431	0.554101	52	9	0.0419607	0.689593
visual perception	GO:0007601	56	8	0.141919	0.517734	57	6	0.633008	0.192321
defense response	GO:0006952	24	4	0.142246	0.671884	23	5	0.0439832	0.917556
cellular response to reactive oxygen species	GO:0034614	24	4	0.142246	0.671884	24	6	0.0145088	1.05732
spliceosomal complex assembly	GO:0000245	24	4	0.142246	0.671884	25	3	0.474318	0.323349
RNA splicing, via transesterification reactions	GO:0000375	24	4	0.142246	0.671884	24	3	0.459587	0.364171
skeletal muscle tissue development	GO:0007519	24	4	0.142246	0.671884	25	4	0.26981	0.611031
positive regulation of T cell proliferation	GO:0042102	24	4	0.142246	0.671884	23	3	0.4457	0.406731
positive regulation of interleukin-2 biosynthetic process	GO:0045086	8	2	0.143806	1.07735	7	0	1	#NUM!
low-density lipoprotein particle receptor catabolic process	GO:0032802	8	2	0.143806	1.07735	8	1	0.516733	0.364171
DNA biosynthetic process	GO:0071897	8	2	0.143806	1.07735	7	2	0.118032	1.19085
positive regulation of Rho protein signal transduction	GO:0035025	8	2	0.143806	1.07735	10	4	0.0077331	1.52732
regulation of AMPA receptor activity	GO:2000311	8	2	0.143806	1.07735	7	2	0.118032	1.19085
metaphase plate congression	GO:0051310	8	2	0.143806	1.07735	8	2	0.148642	1.05732
cellular response to insulin-like growth factor stimulus	GO:1990314	8	2	0.143806	1.07735	8	2	0.148642	1.05732
regulation of myelination	GO:0031641	8	2	0.143806	1.07735	9	3	0.0368119	1.345
positive regulation of neuroblast proliferation	GO:0002052	8	2	0.143806	1.07735	8	2	0.148642	1.05732
negative regulation of toll-like receptor signaling pathway	GO:0034122	8	2	0.143806	1.07735	8	2	0.148642	1.05732
negative regulation of transcription by competitive promoter binding	GO:0010944	8	2	0.143806	1.07735	9	2	0.180594	0.939535
osteoblast development	GO:0002076	8	2	0.143806	1.07735	7	2	0.118032	1.19085
positive regulation of ruffle assembly	GO:1900029	8	2	0.143806	1.07735	8	2	0.148642	1.05732
negative regulation of protein sumoylation	GO:0033234	8	2	0.143806	1.07735	8	2	0.148642	1.05732
protein localization to microtubule	GO:0035372	8	2	0.143806	1.07735	8	2	0.148642	1.05732
negative regulation of endothelial cell migration	GO:0010596	8	2	0.143806	1.07735	9	2	0.180594	0.939535
semaphorin-plexin signaling pathway involved in axon guidance	GO:1902287	8	2	0.143806	1.07735	8	2	0.148642	1.05732
regulation of type I interferon-mediated signaling pathway	GO:0060338	8	2	0.143806	1.07735	8	3	0.0262007	1.46278
cellular response to oxidised low-density lipoprotein particle stimulus	GO:0140052	8	2	0.143806	1.07735	8	2	0.148642	1.05732
protein hexamerization	GO:0034214	8	2	0.143806	1.07735	8	2	0.148642	1.05732
positive regulation of lipid biosynthetic process	GO:0046889	8	2	0.143806	1.07735	8	2	0.148642	1.05732
negative regulation of substrate adhesion-dependent cell spreading	GO:1900025	8	2	0.143806	1.07735	8	2	0.148642	1.05732
positive regulation of transcription from RNA polymerase II promoter in response to endoplasmic reticulum stress	GO:1990440	8	2	0.143806	1.07735	8	2	0.148642	1.05732
positive regulation of protein acetylation	GO:1901985	8	2	0.143806	1.07735	8	2	0.148642	1.05732
muscle structure development	GO:0061061	8	2	0.143806	1.07735	8	2	0.148642	1.05732
mitotic sister chromatid cohesion	GO:0007064	8	2	0.143806	1.07735	5	0	1	#NUM!
dendrite extension	GO:0097484	8	2	0.143806	1.07735	8	2	0.148642	1.05732
activation of cysteine-type endopeptidase activity	GO:0097202	8	2	0.143806	1.07735	8	2	0.148642	1.05732
mast cell degranulation	GO:0043303	8	2	0.143806	1.07735	9	2	0.180594	0.939535
protein localization to lysosome	GO:0061462	8	2	0.143806	1.07735	8	2	0.148642	1.05732
protein import into peroxisome matrix	GO:0016558	8	2	0.143806	1.07735	8	2	0.148642	1.05732
negative regulation of double-strand break repair via homologous recombination	GO:2000042	8	2	0.143806	1.07735	8	1	0.516733	0.364171
entry of bacterium into host cell	GO:0035635	8	2	0.143806	1.07735	8	3	0.0262007	1.46278
protein kinase A signaling	GO:0010737	8	2	0.143806	1.07735	8	2	0.148642	1.05732
iron ion transport	GO:0006826	8	2	0.143806	1.07735	8	2	0.148642	1.05732
receptor catabolic process	GO:0032801	8	2	0.143806	1.07735	8	2	0.148642	1.05732
negative regulation of histone acetylation	GO:0035067	8	2	0.143806	1.07735	8	2	0.148642	1.05732
production of siRNA involved in RNA interference	GO:0030422	8	2	0.143806	1.07735	9	0	1	#NUM!
cellular response to insulin stimulus	GO:0032869	57	8	0.147047	0.500034	56	8	0.147465	0.497702
response to insulin	GO:0032868	40	6	0.1485	0.566524	38	6	0.138484	0.597786
positive regulation of Ras protein signal transduction	GO:0046579	16	3	0.150094	0.789668	16	2	0.644094	0.364171
adipose tissue development	GO:0060612	16	3	0.150094	0.789668	15	2	0.378997	0.42871
Rac protein signal transduction	GO:0016601	16	3	0.150094	0.789668	16	3	0.156744	0.769636
spleen development	GO:0048536	16	3	0.150094	0.789668	15	2	0.378997	0.42871
lipopolysaccharide-mediated signaling pathway	GO:0031663	16	3	0.150094	0.789668	17	3	0.178781	0.709012
regulation of cell differentiation	GO:0045595	16	3	0.150094	0.789668	17	3	0.178781	0.709012
mRNA polyadenylation	GO:0006378	16	3	0.150094	0.789668	16	3	0.156744	0.769636
cellular response to lipopolysaccharide	GO:0071222	77	10	0.151308	0.422424	74	13	0.0116088	0.704497
protein sumoylation	GO:0016925	41	6	0.1572	0.541831	41	7	0.0844721	0.675951
autophagy of mitochondrion	GO:0000422	25	4	0.158653	0.631062	24	4	0.149956	0.651853
cellular response to cadmium ion	GO:0071276	25	4	0.158653	0.631062	23	4	0.133586	0.694413
regulation of microtubule cytoskeleton organization	GO:0070507	25	4	0.158653	0.631062	24	4	0.149956	0.651853
gluconeogenesis	GO:0006094	25	4	0.158653	0.631062	24	3	0.459587	0.364171
defense response to Gram-negative bacterium	GO:0050829	25	4	0.158653	0.631062	22	4	0.118003	0.738864
prostate epithelial cord elongation	GO:0060523	2	1	0.163013	1.7705	1	0	1	#NUM!
Cdc42 protein signal transduction	GO:0032488	2	1	0.163013	1.7705	2	1	0.166162	1.75047
negative regulation of telomeric D-loop disassembly	GO:1905839	2	1	0.163013	1.7705	2	1	0.166162	1.75047
negative regulation of microtubule polymerization or depolymerization	GO:0031111	2	1	0.163013	1.7705	2	1	0.166162	1.75047
regulation of translational termination	GO:0006449	2	1	0.163013	1.7705	2	1	0.166162	1.75047
negative regulation of norepinephrine secretion	GO:0010700	2	1	0.163013	1.7705	1	0	1	#NUM!
sarcomerogenesis	GO:0048769	2	1	0.163013	1.7705	2	1	0.166162	1.75047
negative regulation of protein homotetramerization	GO:1901094	2	1	0.163013	1.7705	2	1	0.166162	1.75047
negative regulation of cerebellar granule cell precursor proliferation	GO:0021941	2	1	0.163013	1.7705	2	1	0.166162	1.75047
smooth muscle cell-matrix adhesion	GO:0061302	2	1	0.163013	1.7705	1	1	0.0868465	2.44361
regulation of translational initiation by eIF2 alpha dephosphorylation	GO:0036496	2	1	0.163013	1.7705	2	1	0.166162	1.75047
positive regulation of oxidoreductase activity	GO:0051353	2	1	0.163013	1.7705	2	1	0.166162	1.75047
actin filament network formation	GO:0051639	2	1	0.163013	1.7705	2	0	1	#NUM!
positive regulation of organelle organization	GO:0010638	2	1	0.163013	1.7705	2	1	0.166162	1.75047
centriole assembly	GO:0098534	2	1	0.163013	1.7705	2	1	0.166162	1.75047
negative regulation of cellular glucuronidation	GO:2001030	2	1	0.163013	1.7705	2	1	0.166162	1.75047
neurofilament cytoskeleton organization	GO:0060052	2	1	0.163013	1.7705	2	1	0.166162	1.75047
positive regulation of ligase activity	GO:0051351	2	1	0.163013	1.7705	2	1	0.166162	1.75047
pre-miRNA export from nucleus	GO:0035281	2	1	0.163013	1.7705	2	1	0.166162	1.75047
cerebellar neuron development	GO:0098749	2	1	0.163013	1.7705	2	1	0.166162	1.75047
positive regulation of extracellular matrix constituent secretion	GO:0003331	2	1	0.163013	1.7705	1	0	1	#NUM!
regulation of lipid transport by negative regulation of transcription from RNA polymerase II promoter	GO:0072368	2	1	0.163013	1.7705	2	1	0.166162	1.75047
antral ovarian follicle growth	GO:0001547	2	1	0.163013	1.7705	1	0	1	#NUM!
retinal blood vessel morphogenesis	GO:0061304	2	1	0.163013	1.7705	2	1	0.166162	1.75047
myelin maintenance	GO:0043217	2	1	0.163013	1.7705	2	1	0.166162	1.75047
positive regulation of glomerular mesangial cell proliferation	GO:0072126	2	1	0.163013	1.7705	2	1	0.166162	1.75047
regulation of heart rate by chemical signal	GO:0003062	2	1	0.163013	1.7705	2	1	0.166162	1.75047
cardiac neural crest cell development involved in heart development	GO:0061308	2	1	0.163013	1.7705	2	1	0.166162	1.75047
response to vitamin	GO:0033273	2	1	0.163013	1.7705	2	1	0.166162	1.75047
positive regulation of follicle-stimulating hormone secretion	GO:0046881	2	1	0.163013	1.7705	2	1	0.166162	1.75047
positive regulation of corticosterone secretion	GO:2000854	2	1	0.163013	1.7705	1	0	1	#NUM!
dendrite regeneration	GO:0031104	2	1	0.163013	1.7705	2	1	0.166162	1.75047
regulation of chloride transport	GO:2001225	2	1	0.163013	1.7705	2	0	1	#NUM!
medium-chain fatty acid biosynthetic process	GO:0051792	2	1	0.163013	1.7705	1	0	1	#NUM!
neutral amino acid transport	GO:0015804	2	1	0.163013	1.7705	3	1	0.238598	1.345
vasoconstriction	GO:0042310	2	1	0.163013	1.7705	3	1	0.238598	1.345
cellular response to cocaine	GO:0071314	2	1	0.163013	1.7705	1	0	1	#NUM!
spliceosomal complex disassembly	GO:0000390	2	1	0.163013	1.7705	2	1	0.166162	1.75047
left ventricular cardiac muscle tissue morphogenesis	GO:0003220	2	1	0.163013	1.7705	2	1	0.166162	1.75047
regulation of relaxation of cardiac muscle	GO:1901897	2	1	0.163013	1.7705	1	1	0.0868465	2.44361
positive regulation of viral budding via host ESCRT complex	GO:1903774	2	1	0.163013	1.7705	2	1	0.166162	1.75047
positive regulation of platelet aggregation	GO:1901731	2	1	0.163013	1.7705	2	2	0.00753118	2.44361
positive regulation of cyclin-dependent protein kinase activity	GO:1904031	2	1	0.163013	1.7705	2	1	0.166162	1.75047
positive regulation of hepatic stellate cell activation	GO:2000491	2	1	0.163013	1.7705	2	1	0.166162	1.75047
JUN phosphorylation	GO:0007258	2	1	0.163013	1.7705	2	1	0.166162	1.75047
multi-organism membrane organization	GO:0044803	2	1	0.163013	1.7705	2	0	1	#NUM!
zygotic specification of dorsal/ventral axis	GO:0007352	2	1	0.163013	1.7705	2	1	0.166162	1.75047
protein localization to perinuclear region of cytoplasm	GO:1905719	2	1	0.163013	1.7705	2	1	0.166162	1.75047
smooth muscle cell chemotaxis	GO:0071670	2	1	0.163013	1.7705	2	1	0.166162	1.75047
sphingosine-1-phosphate receptor signaling pathway	GO:0003376	2	1	0.163013	1.7705	2	1	0.166162	1.75047
smoothened signaling pathway involved in dorsal/ventral neural tube patterning	GO:0060831	2	1	0.163013	1.7705	2	1	0.166162	1.75047
negative regulation of ER-associated ubiquitin-dependent protein catabolic process	GO:1903070	2	1	0.163013	1.7705	2	1	0.166162	1.75047
regulation of ventricular cardiac muscle cell membrane depolarization	GO:0060373	2	1	0.163013	1.7705	2	1	0.166162	1.75047
selective autophagy	GO:0061912	2	1	0.163013	1.7705	2	1	0.166162	1.75047
angiogenesis involved in coronary vascular morphogenesis	GO:0060978	2	1	0.163013	1.7705	2	1	0.166162	1.75047
ketone body catabolic process	GO:0046952	2	1	0.163013	1.7705	1	0	1	#NUM!
cellular response to mycophenolic acid	GO:0071506	2	1	0.163013	1.7705	2	1	0.166162	1.75047
magnesium ion transport	GO:0015693	2	1	0.163013	1.7705	2	1	0.166162	1.75047
anterograde axonal transport of mitochondrion	GO:0098957	2	1	0.163013	1.7705	2	1	0.166162	1.75047
negative regulation of cellular response to insulin stimulus	GO:1900077	2	1	0.163013	1.7705	2	1	0.166162	1.75047
response to insulin-like growth factor stimulus	GO:1990418	2	1	0.163013	1.7705	2	1	0.166162	1.75047
thigmotaxis	GO:0001966	2	1	0.163013	1.7705	2	1	0.166162	1.75047
nuclear speck organization	GO:0035063	2	1	0.163013	1.7705	3	1	0.238598	1.345
methylglyoxal catabolic process to D-lactate via S-lactoyl-glutathione	GO:0019243	2	1	0.163013	1.7705	2	0	1	#NUM!
negative regulation of T cell apoptotic process	GO:0070233	2	1	0.163013	1.7705	2	0	1	#NUM!
isoleucine catabolic process	GO:0006550	2	1	0.163013	1.7705	1	0	1	#NUM!
positive regulation of cardiac muscle tissue development	GO:0055025	2	1	0.163013	1.7705	2	1	0.166162	1.75047
regulation of pathway-restricted SMAD protein phosphorylation	GO:0060393	2	1	0.163013	1.7705	2	1	0.166162	1.75047
regulation of glucocorticoid metabolic process	GO:0031943	2	1	0.163013	1.7705	2	1	0.166162	1.75047
metanephric mesenchymal cell proliferation involved in metanephros development	GO:0072136	2	1	0.163013	1.7705	2	1	0.166162	1.75047
regulation of cysteine-type endopeptidase activity	GO:2000116	2	1	0.163013	1.7705	2	1	0.166162	1.75047
embryonic neurocranium morphogenesis	GO:0048702	2	1	0.163013	1.7705	2	1	0.166162	1.75047
parallel actin filament bundle assembly	GO:0030046	2	1	0.163013	1.7705	2	1	0.166162	1.75047
androgen biosynthetic process	GO:0006702	2	1	0.163013	1.7705	2	1	0.166162	1.75047
cerebellum structural organization	GO:0021589	2	1	0.163013	1.7705	2	1	0.166162	1.75047
epithelial cell proliferation involved in mammary gland duct elongation	GO:0060750	2	1	0.163013	1.7705	2	1	0.166162	1.75047
response to extracellular stimulus	GO:0009991	2	1	0.163013	1.7705	2	1	0.166162	1.75047
mammary gland branching involved in pregnancy	GO:0060745	2	1	0.163013	1.7705	1	0	1	#NUM!
phosphatidylinositol 5-phosphate metabolic process	GO:1904562	2	1	0.163013	1.7705	2	1	0.166162	1.75047
positive regulation of satellite cell activation involved in skeletal muscle regeneration	GO:0014718	2	1	0.163013	1.7705	2	1	0.166162	1.75047
positive regulation of late endosome to lysosome transport	GO:1902824	2	1	0.163013	1.7705	2	1	0.166162	1.75047
regulation of response to osmotic stress	GO:0047484	2	1	0.163013	1.7705	2	0	1	#NUM!
N-acetylmannosamine metabolic process	GO:0006051	2	1	0.163013	1.7705	2	1	0.166162	1.75047
DNA conformation change	GO:0071103	2	1	0.163013	1.7705	2	1	0.166162	1.75047
positive regulation of growth hormone secretion	GO:0060124	2	1	0.163013	1.7705	3	1	0.238598	1.345
negative regulation of cardiac muscle contraction	GO:0055118	2	1	0.163013	1.7705	2	1	0.166162	1.75047
regulation of mast cell activation	GO:0033003	2	1	0.163013	1.7705	2	1	0.166162	1.75047
organelle assembly	GO:0070925	2	1	0.163013	1.7705	2	1	0.166162	1.75047
cellular response to morphine	GO:0071315	2	1	0.163013	1.7705	2	1	0.166162	1.75047
negative regulation of interleukin-23 production	GO:0032707	2	1	0.163013	1.7705	2	1	0.166162	1.75047
endothelial cell-matrix adhesion	GO:0090673	2	1	0.163013	1.7705	2	1	0.166162	1.75047
sulfate transport	GO:0008272	2	1	0.163013	1.7705	2	1	0.166162	1.75047
negative regulation of protein metabolic process	GO:0051248	2	1	0.163013	1.7705	2	1	0.166162	1.75047
exocyst localization	GO:0051601	2	1	0.163013	1.7705	2	1	0.166162	1.75047
positive regulation of metalloendopeptidase activity	GO:1904685	2	1	0.163013	1.7705	2	1	0.166162	1.75047
positive regulation of endoplasmic reticulum unfolded protein response	GO:1900103	2	1	0.163013	1.7705	2	1	0.166162	1.75047
negative regulation of protein acetylation	GO:1901984	2	1	0.163013	1.7705	2	1	0.166162	1.75047
actin filament branching	GO:0090135	2	1	0.163013	1.7705	2	1	0.166162	1.75047
immunoglobulin production	GO:0002377	2	1	0.163013	1.7705	4	1	0.304751	1.05732
positive regulation of protein glycosylation	GO:0060050	2	1	0.163013	1.7705	2	2	0.00753118	2.44361
leukocyte chemotaxis involved in inflammatory response	GO:0002232	2	1	0.163013	1.7705	2	1	0.166162	1.75047
evasion or tolerance of host defenses by virus	GO:0019049	2	1	0.163013	1.7705	2	1	0.166162	1.75047
alanyl-tRNA aminoacylation	GO:0006419	2	1	0.163013	1.7705	2	1	0.166162	1.75047
positive regulation of cysteine-type endopeptidase activity	GO:2001056	2	1	0.163013	1.7705	3	1	0.238598	1.345
toll-like receptor TLR6:TLR2 signaling pathway	GO:0038124	2	1	0.163013	1.7705	2	1	0.166162	1.75047
pro-B cell differentiation	GO:0002328	2	1	0.163013	1.7705	2	1	0.166162	1.75047
regulation of RNA polymerase II transcriptional preinitiation complex assembly	GO:0045898	2	1	0.163013	1.7705	2	1	0.166162	1.75047
vascular smooth muscle contraction	GO:0014829	2	1	0.163013	1.7705	1	0	1	#NUM!
bronchus morphogenesis	GO:0060434	2	1	0.163013	1.7705	2	1	0.166162	1.75047
negative regulation of phosphatidylinositol 3-kinase activity	GO:0043553	2	1	0.163013	1.7705	2	0	1	#NUM!
choline transport	GO:0015871	2	1	0.163013	1.7705	2	1	0.166162	1.75047
metanephric comma-shaped body morphogenesis	GO:0072278	2	1	0.163013	1.7705	2	1	0.166162	1.75047
establishment of blood-nerve barrier	GO:0008065	2	1	0.163013	1.7705	2	1	0.166162	1.75047
cold acclimation	GO:0009631	2	1	0.163013	1.7705	2	1	0.166162	1.75047
positive regulation of anion channel activity	GO:1901529	2	1	0.163013	1.7705	2	0	1	#NUM!
regulation of cardiac muscle cell proliferation	GO:0060043	2	1	0.163013	1.7705	2	1	0.166162	1.75047
establishment of protein localization to telomere	GO:0070200	2	1	0.163013	1.7705	3	1	0.238598	1.345
positive regulation of growth factor dependent skeletal muscle satellite cell proliferation	GO:1902728	2	1	0.163013	1.7705	2	1	0.166162	1.75047
histone H3-R2 methylation	GO:0034970	2	1	0.163013	1.7705	2	1	0.166162	1.75047
endoplasmic reticulum stress-induced pre-emptive quality control	GO:0061857	2	1	0.163013	1.7705	2	1	0.166162	1.75047
glutamate catabolic process to 2-oxoglutarate	GO:0019551	2	1	0.163013	1.7705	2	1	0.166162	1.75047
acetate biosynthetic process	GO:0019413	2	1	0.163013	1.7705	2	1	0.166162	1.75047
negative regulation of immature T cell proliferation in thymus	GO:0033088	2	1	0.163013	1.7705	1	1	0.0868465	2.44361
positive regulation of tight junction disassembly	GO:1905075	2	1	0.163013	1.7705	2	1	0.166162	1.75047
negative regulation of fatty acid metabolic process	GO:0045922	2	1	0.163013	1.7705	2	1	0.166162	1.75047
negative regulation of toll-like receptor 3 signaling pathway	GO:0034140	2	1	0.163013	1.7705	2	1	0.166162	1.75047
terminal button organization	GO:0072553	2	1	0.163013	1.7705	2	1	0.166162	1.75047
positive regulation of heparan sulfate proteoglycan biosynthetic process	GO:0010909	2	1	0.163013	1.7705	2	1	0.166162	1.75047
positive regulation of leukocyte proliferation	GO:0070665	2	1	0.163013	1.7705	2	1	0.166162	1.75047
positive regulation of centriole replication	GO:0046601	2	1	0.163013	1.7705	2	1	0.166162	1.75047
positive regulation of hyaluronan biosynthetic process	GO:1900127	2	1	0.163013	1.7705	2	1	0.166162	1.75047
negative regulation of T-helper 17 cell differentiation	GO:2000320	2	1	0.163013	1.7705	2	1	0.166162	1.75047
regulation of lipid transport	GO:0032368	2	1	0.163013	1.7705	2	0	1	#NUM!
negative regulation of cardiac muscle tissue regeneration	GO:1905179	2	1	0.163013	1.7705	2	1	0.166162	1.75047
negative regulation of type B pancreatic cell development	GO:2000077	2	1	0.163013	1.7705	2	1	0.166162	1.75047
negative regulation of neurotransmitter secretion	GO:0046929	2	1	0.163013	1.7705	2	0	1	#NUM!
positive regulation of sodium-dependent phosphate transport	GO:2000120	2	1	0.163013	1.7705	2	1	0.166162	1.75047
negative regulation of cell proliferation involved in contact inhibition	GO:0060244	2	1	0.163013	1.7705	2	1	0.166162	1.75047
response to mercury ion	GO:0046689	2	1	0.163013	1.7705	2	1	0.166162	1.75047
spermidine acetylation	GO:0032918	2	1	0.163013	1.7705	2	1	0.166162	1.75047
cellular response to UV-C	GO:0071494	2	1	0.163013	1.7705	2	1	0.166162	1.75047
negative regulation of adaptive immune response	GO:0002820	2	1	0.163013	1.7705	2	2	0.00753118	2.44361
ventricular cardiac muscle tissue development	GO:0003229	2	1	0.163013	1.7705	2	1	0.166162	1.75047
establishment of viral latency	GO:0019043	2	1	0.163013	1.7705	2	1	0.166162	1.75047
propionate biosynthetic process	GO:0019542	2	1	0.163013	1.7705	2	1	0.166162	1.75047
cellular response to diacyl bacterial lipopeptide	GO:0071726	2	1	0.163013	1.7705	2	1	0.166162	1.75047
metanephric glomerular capillary formation	GO:0072277	2	1	0.163013	1.7705	2	2	0.00753118	2.44361
membrane bending	GO:0097753	2	1	0.163013	1.7705	2	1	0.166162	1.75047
3'-phosphoadenosine 5'-phosphosulfate biosynthetic process	GO:0050428	2	1	0.163013	1.7705	2	1	0.166162	1.75047
recruitment of 3'-end processing factors to RNA polymerase II holoenzyme complex	GO:0034402	2	1	0.163013	1.7705	2	1	0.166162	1.75047
regulation of calcium-transporting ATPase activity	GO:1901894	2	1	0.163013	1.7705	1	0	1	#NUM!
response to cholecystokinin	GO:0061847	2	1	0.163013	1.7705	2	1	0.166162	1.75047
apoptotic process involved in development	GO:1902742	2	1	0.163013	1.7705	2	1	0.166162	1.75047
metanephric part of ureteric bud development	GO:0035502	2	1	0.163013	1.7705	2	1	0.166162	1.75047
zonula adherens maintenance	GO:0045218	2	1	0.163013	1.7705	2	1	0.166162	1.75047
anterior head development	GO:0097065	2	1	0.163013	1.7705	2	1	0.166162	1.75047
meiotic recombination checkpoint	GO:0051598	2	1	0.163013	1.7705	2	1	0.166162	1.75047
otic vesicle development	GO:0071599	2	1	0.163013	1.7705	2	1	0.166162	1.75047
regulation of heart rate by hormone	GO:0003064	2	1	0.163013	1.7705	2	1	0.166162	1.75047
negative regulation of mesenchymal to epithelial transition involved in metanephros morphogenesis	GO:0003340	2	1	0.163013	1.7705	2	1	0.166162	1.75047
negative regulation of cyclin-dependent protein kinase activity	GO:1904030	2	1	0.163013	1.7705	2	1	0.166162	1.75047
establishment or maintenance of apical/basal cell polarity	GO:0035088	2	1	0.163013	1.7705	2	1	0.166162	1.75047
regulation of respiratory burst	GO:0060263	2	1	0.163013	1.7705	2	1	0.166162	1.75047
regulation of microglial cell activation	GO:1903978	2	1	0.163013	1.7705	2	1	0.166162	1.75047
positive regulation of determination of dorsal identity	GO:2000017	2	1	0.163013	1.7705	2	1	0.166162	1.75047
tRNA wobble adenosine to inosine editing	GO:0002100	2	1	0.163013	1.7705	2	1	0.166162	1.75047
phosphatidylcholine metabolic process	GO:0046470	2	1	0.163013	1.7705	2	1	0.166162	1.75047
cholesterol import	GO:0070508	2	1	0.163013	1.7705	2	1	0.166162	1.75047
smooth endoplasmic reticulum calcium ion homeostasis	GO:0051563	2	1	0.163013	1.7705	2	1	0.166162	1.75047
canonical Wnt signaling pathway involved in positive regulation of epithelial to mesenchymal transition	GO:0044334	2	1	0.163013	1.7705	2	1	0.166162	1.75047
cellular glucuronidation	GO:0052695	2	1	0.163013	1.7705	2	1	0.166162	1.75047
negative regulation of plasminogen activation	GO:0010757	2	1	0.163013	1.7705	1	0	1	#NUM!
positive regulation of amyloid precursor protein biosynthetic process	GO:0042986	2	1	0.163013	1.7705	2	0	1	#NUM!
response to cobalamin	GO:0033590	2	1	0.163013	1.7705	3	2	0.0212893	2.03815
negative regulation of epinephrine secretion	GO:0032811	2	1	0.163013	1.7705	1	0	1	#NUM!
transcription factor catabolic process	GO:0036369	2	1	0.163013	1.7705	2	1	0.166162	1.75047
positive regulation of chaperone-mediated protein folding	GO:1903646	2	1	0.163013	1.7705	2	1	0.166162	1.75047
negative regulation of vascular smooth muscle cell differentiation	GO:1905064	2	1	0.163013	1.7705	2	1	0.166162	1.75047
snRNA import into nucleus	GO:0061015	2	1	0.163013	1.7705	2	1	0.166162	1.75047
positive regulation of melanocyte differentiation	GO:0045636	2	1	0.163013	1.7705	2	1	0.166162	1.75047
cellular response to sorbitol	GO:0072709	2	1	0.163013	1.7705	2	1	0.166162	1.75047
alkaloid catabolic process	GO:0009822	2	1	0.163013	1.7705	1	0	1	#NUM!
positive regulation of interleukin-4 biosynthetic process	GO:0045404	2	1	0.163013	1.7705	2	0	1	#NUM!
positive regulation of microtubule plus-end binding	GO:1903033	2	1	0.163013	1.7705	2	1	0.166162	1.75047
response to cycloheximide	GO:0046898	2	1	0.163013	1.7705	2	1	0.166162	1.75047
non-canonical Wnt signaling pathway via JNK cascade	GO:0038031	2	1	0.163013	1.7705	2	1	0.166162	1.75047
natural killer cell chemotaxis	GO:0035747	2	1	0.163013	1.7705	2	1	0.166162	1.75047
negative regulation of interleukin-6 biosynthetic process	GO:0045409	2	1	0.163013	1.7705	2	1	0.166162	1.75047
regulation of Rap protein signal transduction	GO:0032487	2	1	0.163013	1.7705	2	1	0.166162	1.75047
positive regulation of ubiquitin-dependent endocytosis	GO:2000397	2	1	0.163013	1.7705	2	1	0.166162	1.75047
steroid catabolic process	GO:0006706	2	1	0.163013	1.7705	1	0	1	#NUM!
cellular response to mineralocorticoid stimulus	GO:0071389	2	1	0.163013	1.7705	2	1	0.166162	1.75047
positive regulation of cortisol secretion	GO:0051464	2	1	0.163013	1.7705	1	0	1	#NUM!
regulation of lipid storage	GO:0010883	2	1	0.163013	1.7705	2	0	1	#NUM!
positive regulation of keratinocyte apoptotic process	GO:1902174	2	1	0.163013	1.7705	2	1	0.166162	1.75047
regulation of cAMP-dependent protein kinase activity	GO:2000479	2	1	0.163013	1.7705	2	1	0.166162	1.75047
guanylate kinase-associated protein clustering	GO:0097117	2	1	0.163013	1.7705	2	1	0.166162	1.75047
negative regulation by virus of viral protein levels in host cell	GO:0046725	2	1	0.163013	1.7705	2	1	0.166162	1.75047
negative regulation of T cell differentiation in thymus	GO:0033085	2	1	0.163013	1.7705	1	1	0.0868465	2.44361
aspartate biosynthetic process	GO:0006532	2	1	0.163013	1.7705	2	1	0.166162	1.75047
negative regulation of protein localization to centrosome	GO:1904780	2	1	0.163013	1.7705	2	1	0.166162	1.75047
secretory granule localization	GO:0032252	2	1	0.163013	1.7705	2	1	0.166162	1.75047
protein maturation by [4Fe-4S] cluster transfer	GO:0106035	2	1	0.163013	1.7705	2	0	1	#NUM!
Norrin signaling pathway	GO:0110135	2	1	0.163013	1.7705	2	1	0.166162	1.75047
negative regulation of membrane potential	GO:0045837	2	1	0.163013	1.7705	2	1	0.166162	1.75047
central nervous system neuron differentiation	GO:0021953	2	1	0.163013	1.7705	2	1	0.166162	1.75047
endoplasmic reticulum tubular network membrane organization	GO:1990809	2	1	0.163013	1.7705	2	0	1	#NUM!
response to linoleic acid	GO:0070543	2	1	0.163013	1.7705	2	1	0.166162	1.75047
establishment of vesicle localization	GO:0051650	2	1	0.163013	1.7705	2	1	0.166162	1.75047
negative regulation of platelet-derived growth factor receptor-beta signaling pathway	GO:2000587	2	1	0.163013	1.7705	3	1	0.238598	1.345
4-hydroxyproline catabolic process	GO:0019470	2	1	0.163013	1.7705	2	1	0.166162	1.75047
glutamate catabolic process to aspartate	GO:0019550	2	1	0.163013	1.7705	2	1	0.166162	1.75047
nuclear protein quality control by the ubiquitin-proteasome system	GO:0071630	2	1	0.163013	1.7705	3	1	0.238598	1.345
endoplasmic reticulum membrane organization	GO:0090158	2	1	0.163013	1.7705	1	0	1	#NUM!
intracellular protein transmembrane transport	GO:0065002	2	1	0.163013	1.7705	2	1	0.166162	1.75047
negative regulation of protein targeting to mitochondrion	GO:1903215	2	1	0.163013	1.7705	2	2	0.00753118	2.44361
cellular response to peptidoglycan	GO:0071224	2	1	0.163013	1.7705	2	1	0.166162	1.75047
regulation of action potential	GO:0098900	2	1	0.163013	1.7705	2	1	0.166162	1.75047
positive regulation of actin nucleation	GO:0051127	2	1	0.163013	1.7705	2	1	0.166162	1.75047
calcium-mediated signaling using extracellular calcium source	GO:0035585	2	1	0.163013	1.7705	2	1	0.166162	1.75047
chorion development	GO:0060717	2	1	0.163013	1.7705	2	2	0.00753118	2.44361
creatine biosynthetic process	GO:0006601	2	1	0.163013	1.7705	2	1	0.166162	1.75047
regulation of relaxation of muscle	GO:1901077	2	1	0.163013	1.7705	2	0	1	#NUM!
trachea gland development	GO:0061153	2	1	0.163013	1.7705	2	1	0.166162	1.75047
negative regulation of hydrogen peroxide-mediated programmed cell death	GO:1901299	2	1	0.163013	1.7705	2	2	0.00753118	2.44361
positive regulation of glycoprotein metabolic process	GO:1903020	2	1	0.163013	1.7705	2	1	0.166162	1.75047
negative regulation of transcription from RNA polymerase II promoter in response to UV-induced DNA damage	GO:0010768	2	1	0.163013	1.7705	2	1	0.166162	1.75047
regulation of intrinsic apoptotic signaling pathway by p53 class mediator	GO:1902253	2	1	0.163013	1.7705	1	0	1	#NUM!
regulation of definitive erythrocyte differentiation	GO:0010724	2	1	0.163013	1.7705	2	0	1	#NUM!
superior temporal gyrus development	GO:0071109	2	1	0.163013	1.7705	2	1	0.166162	1.75047
carboxylic acid metabolic process	GO:0019752	2	1	0.163013	1.7705	2	1	0.166162	1.75047
phototransduction, visible light	GO:0007603	2	1	0.163013	1.7705	2	1	0.166162	1.75047
negative regulation of mast cell activation involved in immune response	GO:0033007	2	1	0.163013	1.7705	1	0	1	#NUM!
putrescine catabolic process	GO:0009447	2	1	0.163013	1.7705	2	1	0.166162	1.75047
positive regulation of organ growth	GO:0046622	2	1	0.163013	1.7705	3	1	0.238598	1.345
peptide antigen transport	GO:0046968	2	1	0.163013	1.7705	2	1	0.166162	1.75047
positive regulation of DNA helicase activity	GO:1905776	2	1	0.163013	1.7705	2	1	0.166162	1.75047
monoamine transport	GO:0015844	2	1	0.163013	1.7705	2	2	0.00753118	2.44361
positive regulation of interleukin-2 secretion	GO:1900042	2	1	0.163013	1.7705	2	1	0.166162	1.75047
regulation of oxidative stress-induced intrinsic apoptotic signaling pathway	GO:1902175	2	1	0.163013	1.7705	2	1	0.166162	1.75047
regulation of Fc receptor mediated stimulatory signaling pathway	GO:0060368	2	1	0.163013	1.7705	2	1	0.166162	1.75047
positive regulation of translation in response to endoplasmic reticulum stress	GO:0036493	2	1	0.163013	1.7705	2	1	0.166162	1.75047
myoblast fate commitment	GO:0048625	2	1	0.163013	1.7705	2	1	0.166162	1.75047
negative regulation of complement activation, lectin pathway	GO:0001869	2	1	0.163013	1.7705	2	1	0.166162	1.75047
protein secretion by platelet	GO:0070560	2	1	0.163013	1.7705	1	1	0.0868465	2.44361
production of molecular mediator involved in inflammatory response	GO:0002532	2	1	0.163013	1.7705	1	1	0.0868465	2.44361
cortical microtubule organization	GO:0043622	2	1	0.163013	1.7705	2	1	0.166162	1.75047
negative regulation of neutrophil activation	GO:1902564	2	1	0.163013	1.7705	1	0	1	#NUM!
glucocorticoid biosynthetic process	GO:0006704	2	1	0.163013	1.7705	2	0	1	#NUM!
establishment of chromosome localization	GO:0051303	2	1	0.163013	1.7705	2	1	0.166162	1.75047
dorsal root ganglion development	GO:1990791	2	1	0.163013	1.7705	2	1	0.166162	1.75047
positive regulation of mitotic centrosome separation	GO:0046604	2	1	0.163013	1.7705	2	1	0.166162	1.75047
positive regulation of apoptotic process by virus	GO:0060139	2	1	0.163013	1.7705	2	1	0.166162	1.75047
regulation of chromosome separation	GO:1905818	2	1	0.163013	1.7705	2	1	0.166162	1.75047
regulation of synapse structural plasticity	GO:0051823	2	1	0.163013	1.7705	2	1	0.166162	1.75047
cerebellar granule cell precursor tangential migration	GO:0021935	2	1	0.163013	1.7705	2	1	0.166162	1.75047
negative regulation of fatty acid oxidation	GO:0046322	2	1	0.163013	1.7705	2	1	0.166162	1.75047
negative regulation of protein oligomerization	GO:0032460	2	1	0.163013	1.7705	2	1	0.166162	1.75047
endocardial cushion fusion	GO:0003274	2	1	0.163013	1.7705	2	1	0.166162	1.75047
ovulation from ovarian follicle	GO:0001542	2	1	0.163013	1.7705	2	0	1	#NUM!
regulation of high-density lipoprotein particle assembly	GO:0090107	2	1	0.163013	1.7705	2	1	0.166162	1.75047
regulation of synaptic membrane adhesion	GO:0099179	2	1	0.163013	1.7705	2	1	0.166162	1.75047
DNA catabolic process, exonucleolytic	GO:0000738	2	1	0.163013	1.7705	2	1	0.166162	1.75047
flavonoid glucuronidation	GO:0052696	2	1	0.163013	1.7705	2	1	0.166162	1.75047
response to hepatocyte growth factor	GO:0035728	2	1	0.163013	1.7705	2	1	0.166162	1.75047
germinal center B cell differentiation	GO:0002314	2	1	0.163013	1.7705	2	1	0.166162	1.75047
C-terminal protein deglutamylation	GO:0035609	2	1	0.163013	1.7705	2	1	0.166162	1.75047
respiratory burst involved in defense response	GO:0002679	2	1	0.163013	1.7705	2	1	0.166162	1.75047
negative regulation of humoral immune response mediated by circulating immunoglobulin	GO:0002924	2	1	0.163013	1.7705	2	1	0.166162	1.75047
regulation of skeletal muscle adaptation	GO:0014733	2	1	0.163013	1.7705	2	1	0.166162	1.75047
regulation of protein heterodimerization activity	GO:0043497	2	1	0.163013	1.7705	2	1	0.166162	1.75047
positive regulation of telomerase RNA reverse transcriptase activity	GO:1905663	2	1	0.163013	1.7705	2	1	0.166162	1.75047
negative regulation of translational initiation in response to stress	GO:0032057	2	1	0.163013	1.7705	2	1	0.166162	1.75047
histone succinylation	GO:0106077	2	1	0.163013	1.7705	3	1	0.238598	1.345
regulation of actin filament length	GO:0030832	2	1	0.163013	1.7705	2	1	0.166162	1.75047
regulation of fibroblast proliferation	GO:0048145	2	1	0.163013	1.7705	2	1	0.166162	1.75047
negative regulation of phospholipase C activity	GO:1900275	2	1	0.163013	1.7705	2	1	0.166162	1.75047
phosphatidylserine biosynthetic process	GO:0006659	2	1	0.163013	1.7705	2	1	0.166162	1.75047
negative regulation of smoothened signaling pathway involved in ventral spinal cord patterning	GO:0021914	2	1	0.163013	1.7705	2	1	0.166162	1.75047
base-excision repair, base-free sugar-phosphate removal	GO:0006286	2	1	0.163013	1.7705	2	1	0.166162	1.75047
skeletal muscle satellite cell activation	GO:0014719	2	1	0.163013	1.7705	2	1	0.166162	1.75047
cellular response to menadione	GO:0036245	2	1	0.163013	1.7705	0	0	1	#VALUE!
developmental cell growth	GO:0048588	2	1	0.163013	1.7705	2	1	0.166162	1.75047
negative regulation of glucuronosyltransferase activity	GO:1904224	2	1	0.163013	1.7705	2	1	0.166162	1.75047
cellular response to mercury ion	GO:0071288	2	1	0.163013	1.7705	2	1	0.166162	1.75047
bilirubin conjugation	GO:0006789	2	1	0.163013	1.7705	2	1	0.166162	1.75047
spindle midzone assembly	GO:0051255	2	1	0.163013	1.7705	2	0	1	#NUM!
type II pneumocyte differentiation	GO:0060510	2	1	0.163013	1.7705	2	1	0.166162	1.75047
histone H3-K4 demethylation	GO:0034720	2	1	0.163013	1.7705	2	1	0.166162	1.75047
negative regulation of synaptic transmission, dopaminergic	GO:0032227	2	1	0.163013	1.7705	2	1	0.166162	1.75047
positive regulation of high voltage-gated calcium channel activity	GO:1901843	2	1	0.163013	1.7705	2	1	0.166162	1.75047
negative regulation of membrane tubulation	GO:1903526	2	1	0.163013	1.7705	2	1	0.166162	1.75047
negative regulation of telomere maintenance via semi-conservative replication	GO:0032214	2	1	0.163013	1.7705	2	1	0.166162	1.75047
regulation of lipopolysaccharide-mediated signaling pathway	GO:0031664	2	1	0.163013	1.7705	2	1	0.166162	1.75047
positive regulation of chaperone-mediated protein complex assembly	GO:0090035	2	1	0.163013	1.7705	2	1	0.166162	1.75047
regulation of translational fidelity	GO:0006450	2	1	0.163013	1.7705	2	1	0.166162	1.75047
chloride ion homeostasis	GO:0055064	2	1	0.163013	1.7705	2	1	0.166162	1.75047
regulation of tau-protein kinase activity	GO:1902947	2	1	0.163013	1.7705	2	1	0.166162	1.75047
response to purine-containing compound	GO:0014074	2	1	0.163013	1.7705	1	0	1	#NUM!
gamma-aminobutyric acid receptor clustering	GO:0097112	2	1	0.163013	1.7705	2	1	0.166162	1.75047
entry of viral genome into host nucleus through nuclear pore complex via importin	GO:0075506	2	1	0.163013	1.7705	2	1	0.166162	1.75047
negative regulation of exonuclease activity	GO:1905778	2	1	0.163013	1.7705	2	1	0.166162	1.75047
regulation of immunoglobulin production	GO:0002637	2	1	0.163013	1.7705	2	1	0.166162	1.75047
negative regulation of filopodium assembly	GO:0051490	2	1	0.163013	1.7705	2	1	0.166162	1.75047
ceramide translocation	GO:0099040	2	1	0.163013	1.7705	2	0	1	#NUM!
ventral spinal cord interneuron differentiation	GO:0021514	2	1	0.163013	1.7705	2	1	0.166162	1.75047
negative regulation of calcium ion binding	GO:1901877	2	1	0.163013	1.7705	1	0	1	#NUM!
negative regulation of execution phase of apoptosis	GO:1900118	2	1	0.163013	1.7705	2	1	0.166162	1.75047
positive regulation of type B pancreatic cell development	GO:2000078	2	1	0.163013	1.7705	2	1	0.166162	1.75047
acetyl-CoA biosynthetic process from acetate	GO:0019427	2	1	0.163013	1.7705	2	1	0.166162	1.75047
positive regulation of establishment of T cell polarity	GO:1903905	2	1	0.163013	1.7705	2	0	1	#NUM!
protein localization to cell cortex	GO:0072697	2	1	0.163013	1.7705	2	1	0.166162	1.75047
regulation of RIG-I signaling pathway	GO:0039535	2	1	0.163013	1.7705	2	1	0.166162	1.75047
ventral spinal cord development	GO:0021517	2	1	0.163013	1.7705	2	1	0.166162	1.75047
negative regulation of netrin-activated signaling pathway	GO:1902842	2	1	0.163013	1.7705	2	1	0.166162	1.75047
positive regulation of Schwann cell differentiation	GO:0014040	2	1	0.163013	1.7705	2	1	0.166162	1.75047
nephrogenic mesenchyme morphogenesis	GO:0072134	2	1	0.163013	1.7705	2	1	0.166162	1.75047
response to kainic acid	GO:1904373	2	1	0.163013	1.7705	2	1	0.166162	1.75047
helper T cell diapedesis	GO:0035685	2	1	0.163013	1.7705	2	1	0.166162	1.75047
negative regulation of cholesterol efflux	GO:0090370	2	1	0.163013	1.7705	2	1	0.166162	1.75047
xenobiotic glucuronidation	GO:0052697	2	1	0.163013	1.7705	2	1	0.166162	1.75047
DNA-templated transcription, elongation	GO:0006354	2	1	0.163013	1.7705	2	0	1	#NUM!
cellular detoxification of nitrogen compound	GO:0070458	2	1	0.163013	1.7705	2	1	0.166162	1.75047
lymphocyte homeostasis	GO:0002260	2	1	0.163013	1.7705	3	1	0.238598	1.345
DNA damage response, detection of DNA damage	GO:0042769	26	0	0.163344	#NUM!	27	1	0.726425	-0.852224
retinoid metabolic process	GO:0001523	26	0	0.163344	#NUM!	24	0	0.262531	#NUM!
neuron differentiation	GO:0030182	60	8	0.165735	0.448741	59	8	0.166816	0.445517
regulation of cell population proliferation	GO:0042127	85	11	0.166073	0.418888	85	9	0.557996	0.198186
DNA replication	GO:0006260	85	11	0.166073	0.418888	85	12	0.0802047	0.485868
cerebral cortex development	GO:0021987	42	6	0.166576	0.517734	42	7	0.0893256	0.651853
ossification	GO:0001503	28	0	0.166753	#NUM!	28	0	0.168349	#NUM!
positive regulation of protein localization to nucleus	GO:1900182	17	3	0.171399	0.729043	16	5	0.0094524	1.28046
regulation of heart rate by cardiac conduction	GO:0086091	17	3	0.171399	0.729043	15	2	0.378997	0.42871
positive regulation of dendritic spine development	GO:0060999	17	3	0.171399	0.729043	17	3	0.178781	0.709012
glycogen metabolic process	GO:0005977	17	3	0.171399	0.729043	18	3	0.201594	0.651853
positive regulation of neurogenesis	GO:0050769	17	3	0.171399	0.729043	17	3	0.178781	0.709012
response to X-ray	GO:0010165	17	3	0.171399	0.729043	18	3	0.201594	0.651853
NLS-bearing protein import into nucleus	GO:0006607	17	3	0.171399	0.729043	17	2	0.654712	0.303546
establishment or maintenance of cell polarity	GO:0007163	17	3	0.171399	0.729043	17	3	0.178781	0.709012
chaperone-mediated protein folding	GO:0061077	17	3	0.171399	0.729043	17	4	0.0539027	0.996694
endothelial cell migration	GO:0043542	17	3	0.171399	0.729043	17	4	0.0539027	0.996694
focal adhesion assembly	GO:0048041	17	3	0.171399	0.729043	17	1	1	-0.389601
mesoderm formation	GO:0001707	17	3	0.171399	0.729043	18	4	0.0647212	0.939535
regulation of cell shape	GO:0008360	87	11	0.172921	0.395631	87	12	0.120568	0.462611
cellular response to low-density lipoprotein particle stimulus	GO:0071404	9	2	0.174909	0.959567	9	2	0.180594	0.939535
negative regulation of calcineurin-NFAT signaling cascade	GO:0070885	9	2	0.174909	0.959567	9	3	0.0368119	1.345
cholesterol transport	GO:0030301	9	2	0.174909	0.959567	8	2	0.148642	1.05732
positive regulation of dendrite development	GO:1900006	9	2	0.174909	0.959567	8	2	0.148642	1.05732
nuclear export	GO:0051168	9	2	0.174909	0.959567	9	2	0.180594	0.939535
vasculature development	GO:0001944	9	2	0.174909	0.959567	9	2	0.180594	0.939535
cell projection assembly	GO:0030031	9	2	0.174909	0.959567	9	2	0.180594	0.939535
bone morphogenesis	GO:0060349	9	2	0.174909	0.959567	11	3	0.0635039	1.14433
vesicle budding from membrane	GO:0006900	9	2	0.174909	0.959567	9	1	0.55875	0.246388
negative regulation of ubiquitin protein ligase activity	GO:1904667	9	2	0.174909	0.959567	8	1	0.516733	0.364171
regulation of neuronal synaptic plasticity	GO:0048168	9	2	0.174909	0.959567	9	1	0.55875	0.246388
dosage compensation by inactivation of X chromosome	GO:0009048	9	2	0.174909	0.959567	9	2	0.180594	0.939535
establishment of epithelial cell polarity	GO:0090162	9	2	0.174909	0.959567	9	2	0.180594	0.939535
cellular response to lithium ion	GO:0071285	9	2	0.174909	0.959567	9	2	0.180594	0.939535
cytoskeletal anchoring at plasma membrane	GO:0007016	9	2	0.174909	0.959567	9	2	0.180594	0.939535
negative regulation of cell-matrix adhesion	GO:0001953	9	2	0.174909	0.959567	8	2	0.148642	1.05732
endocardial cushion morphogenesis	GO:0003203	9	2	0.174909	0.959567	10	2	0.213424	0.834175
cellular protein catabolic process	GO:0044257	9	2	0.174909	0.959567	9	2	0.180594	0.939535
positive regulation of cell size	GO:0045793	9	2	0.174909	0.959567	8	2	0.148642	1.05732
anatomical structure development	GO:0048856	9	2	0.174909	0.959567	9	2	0.180594	0.939535
negative regulation of endocytosis	GO:0045806	9	2	0.174909	0.959567	9	1	0.55875	0.246388
positive regulation of glycogen biosynthetic process	GO:0045725	9	2	0.174909	0.959567	8	2	0.148642	1.05732
neuron fate commitment	GO:0048663	9	2	0.174909	0.959567	8	2	0.148642	1.05732
negative regulation of erythrocyte differentiation	GO:0045647	9	2	0.174909	0.959567	9	2	0.180594	0.939535
actin polymerization or depolymerization	GO:0008154	9	2	0.174909	0.959567	9	1	0.55875	0.246388
L-phenylalanine catabolic process	GO:0006559	9	2	0.174909	0.959567	8	2	0.148642	1.05732
response to metal ion	GO:0010038	9	2	0.174909	0.959567	9	2	0.180594	0.939535
ER-associated misfolded protein catabolic process	GO:0071712	9	2	0.174909	0.959567	9	3	0.0368119	1.345
insulin-like growth factor receptor signaling pathway	GO:0048009	9	2	0.174909	0.959567	9	2	0.180594	0.939535
protein maturation	GO:0051604	9	2	0.174909	0.959567	9	2	0.180594	0.939535
growth hormone receptor signaling pathway via JAK-STAT	GO:0060397	9	2	0.174909	0.959567	9	2	0.180594	0.939535
negative regulation of protein localization to cell surface	GO:2000009	9	2	0.174909	0.959567	9	2	0.180594	0.939535
chromosome organization	GO:0051276	9	2	0.174909	0.959567	9	2	0.180594	0.939535
regulation of the force of heart contraction	GO:0002026	9	2	0.174909	0.959567	8	1	0.516733	0.364171
negative regulation of telomere maintenance via telomere lengthening	GO:1904357	9	2	0.174909	0.959567	9	3	0.0368119	1.345
neuron cell-cell adhesion	GO:0007158	9	2	0.174909	0.959567	10	2	0.213424	0.834175
negative regulation of tumor necrosis factor-mediated signaling pathway	GO:0010804	9	2	0.174909	0.959567	9	2	0.180594	0.939535
positive regulation of myelination	GO:0031643	9	2	0.174909	0.959567	9	2	0.180594	0.939535
negative regulation of telomerase activity	GO:0051974	9	2	0.174909	0.959567	9	3	0.0368119	1.345
negative regulation of catalytic activity	GO:0043086	9	2	0.174909	0.959567	8	1	0.516733	0.364171
protein localization to chromosome, telomeric region	GO:0070198	9	2	0.174909	0.959567	9	3	0.0368119	1.345
mammary gland alveolus development	GO:0060749	9	2	0.174909	0.959567	9	2	0.180594	0.939535
snRNA transcription by RNA polymerase II	GO:0042795	46	1	0.179519	-1.365	47	1	0.184876	-1.40654
brain development	GO:0007420	117	14	0.179912	0.340527	118	14	0.245083	0.311985
anaphase-promoting complex-dependent catabolic process	GO:0031145	67	9	0.180196	0.456176	66	7	0.511408	0.199868
somatic stem cell population maintenance	GO:0035019	31	5	0.181746	0.639095	31	5	0.185881	0.619063
cytoskeleton organization	GO:0007010	68	9	0.184036	0.441361	67	7	0.517491	0.18483
positive regulation of neuron projection development	GO:0010976	68	9	0.184036	0.441361	66	9	0.18107	0.451182
protein transport	GO:0015031	189	21	0.187095	0.266419	188	18	0.601186	0.0975424
negative regulation of neuron differentiation	GO:0045665	32	5	0.189079	0.607346	32	3	0.754645	0.076489
cholesterol homeostasis	GO:0042632	32	5	0.189079	0.607346	35	4	0.541219	0.274559
positive regulation of translation	GO:0045727	49	7	0.189585	0.517734	50	7	0.199868	0.4775
glucose homeostasis	GO:0042593	49	7	0.189585	0.517734	50	7	0.199868	0.4775
negative regulation of G2/M transition of mitotic cell cycle	GO:0010972	49	7	0.189585	0.517734	48	7	0.189094	0.518322
regulation of protein binding	GO:0043393	18	3	0.193495	0.671884	17	3	0.178781	0.709012
energy homeostasis	GO:0097009	18	3	0.193495	0.671884	18	3	0.201594	0.651853
protein peptidyl-prolyl isomerization	GO:0000413	18	3	0.193495	0.671884	18	3	0.201594	0.651853
single fertilization	GO:0007338	18	3	0.193495	0.671884	18	2	0.666176	0.246388
cellular response to interleukin-4	GO:0071353	18	3	0.193495	0.671884	18	3	0.201594	0.651853
blood vessel development	GO:0001568	18	3	0.193495	0.671884	17	3	0.178781	0.709012
positive regulation of insulin secretion involved in cellular response to glucose stimulus	GO:0035774	18	3	0.193495	0.671884	17	3	0.178781	0.709012
ventricular septum development	GO:0003281	18	3	0.193495	0.671884	18	3	0.201594	0.651853
translational initiation	GO:0006413	97	12	0.195361	0.37384	97	12	0.201082	0.353808
response to bacterium	GO:0009617	33	5	0.197456	0.576574	31	5	0.185881	0.619063
cellular iron ion homeostasis	GO:0006879	33	5	0.197456	0.576574	33	4	0.52684	0.333399
in utero embryonic development	GO:0001701	98	12	0.198263	0.363583	96	14	0.044853	0.518322
platelet degranulation	GO:0002576	71	9	0.198735	0.398189	68	7	0.66226	0.170015
inflammatory response	GO:0006954	128	15	0.198746	0.319664	133	17	0.117051	0.386477
positive regulation of peptidyl-serine phosphorylation	GO:0033138	51	7	0.200141	0.477728	51	8	0.0804602	0.591229
microtubule cytoskeleton organization	GO:0000226	72	9	0.204633	0.384202	71	6	1	-0.0273078
immune response	GO:0006955	100	12	0.205244	0.34338	94	10	0.460769	0.202903
mitotic cytokinesis	GO:0000281	34	5	0.206805	0.546721	35	4	0.541219	0.274559
ribosomal small subunit assembly	GO:0000028	10	2	0.206928	0.854206	10	2	0.213424	0.834175
peripheral nervous system development	GO:0007422	10	2	0.206928	0.854206	9	2	0.180594	0.939535
ruffle assembly	GO:0097178	10	2	0.206928	0.854206	10	3	0.0492742	1.23964
cytoplasmic mRNA processing body assembly	GO:0033962	10	2	0.206928	0.854206	10	2	0.213424	0.834175
signal transduction involved in regulation of gene expression	GO:0023019	10	2	0.206928	0.854206	10	3	0.0492742	1.23964
positive regulation of ubiquitin-dependent protein catabolic process	GO:2000060	10	2	0.206928	0.854206	11	2	0.246739	0.738864
maternal process involved in female pregnancy	GO:0060135	10	2	0.206928	0.854206	10	1	0.59712	0.141027
exit from mitosis	GO:0010458	10	2	0.206928	0.854206	10	2	0.213424	0.834175
negative regulation of macroautophagy	GO:0016242	10	2	0.206928	0.854206	10	2	0.213424	0.834175
DNA double-strand break processing	GO:0000729	10	2	0.206928	0.854206	10	1	0.59712	0.141027
response to hyperoxia	GO:0055093	10	2	0.206928	0.854206	9	2	0.180594	0.939535
regulation of axon extension	GO:0030516	10	2	0.206928	0.854206	10	2	0.213424	0.834175
negative regulation of smoothened signaling pathway	GO:0045879	10	2	0.206928	0.854206	9	3	0.0368119	1.345
positive regulation of lamellipodium assembly	GO:0010592	10	2	0.206928	0.854206	10	2	0.213424	0.834175
response to exogenous dsRNA	GO:0043330	10	2	0.206928	0.854206	9	2	0.180594	0.939535
cellular response to interferon-beta	GO:0035458	10	2	0.206928	0.854206	11	2	0.246739	0.738864
regulation of ventricular cardiac muscle cell membrane repolarization	GO:0060307	10	2	0.206928	0.854206	9	1	0.55875	0.246388
cellular response to nitric oxide	GO:0071732	10	2	0.206928	0.854206	11	3	0.0635039	1.14433
positive regulation of long-term synaptic potentiation	GO:1900273	10	2	0.206928	0.854206	10	2	0.213424	0.834175
dorsal/ventral pattern formation	GO:0009953	10	2	0.206928	0.854206	10	1	0.59712	0.141027
developmental growth	GO:0048589	10	2	0.206928	0.854206	10	2	0.213424	0.834175
hepatocyte apoptotic process	GO:0097284	10	2	0.206928	0.854206	9	2	0.180594	0.939535
negative regulation of protein localization to plasma membrane	GO:1903077	10	2	0.206928	0.854206	10	1	0.59712	0.141027
ventricular cardiac muscle cell action potential	GO:0086005	10	2	0.206928	0.854206	9	1	0.55875	0.246388
bicarbonate transport	GO:0015701	10	2	0.206928	0.854206	11	1	1	0.0457173
establishment or maintenance of epithelial cell apical/basal polarity	GO:0045197	10	2	0.206928	0.854206	10	1	0.59712	0.141027
response to corticosterone	GO:0051412	10	2	0.206928	0.854206	8	1	0.516733	0.364171
pre-miRNA processing	GO:0031054	10	2	0.206928	0.854206	10	1	0.59712	0.141027
negative regulation of pri-miRNA transcription by RNA polymerase II	GO:1902894	10	2	0.206928	0.854206	10	2	0.213424	0.834175
synaptic vesicle fusion to presynaptic active zone membrane	GO:0031629	10	2	0.206928	0.854206	10	3	0.0492742	1.23964
regulation of autophagosome assembly	GO:2000785	10	2	0.206928	0.854206	10	2	0.213424	0.834175
positive regulation of vascular endothelial cell proliferation	GO:1905564	10	2	0.206928	0.854206	10	2	0.213424	0.834175
negative regulation of DNA damage response, signal transduction by p53 class mediator	GO:0043518	10	2	0.206928	0.854206	11	2	0.246739	0.738864
regulation of reactive oxygen species metabolic process	GO:2000377	10	2	0.206928	0.854206	10	2	0.213424	0.834175
positive regulation of cell growth	GO:0030307	53	7	0.213467	0.439262	52	7	0.213528	0.438279
positive regulation of Notch signaling pathway	GO:0045747	19	3	0.216242	0.617817	20	3	0.248961	0.546493
positive regulation of BMP signaling pathway	GO:0030513	19	3	0.216242	0.617817	17	3	0.178781	0.709012
dendrite development	GO:0016358	19	3	0.216242	0.617817	20	3	0.248961	0.546493
mitotic spindle assembly	GO:0090307	19	3	0.216242	0.617817	18	2	0.666176	0.246388
T cell differentiation in thymus	GO:0033077	19	3	0.216242	0.617817	20	3	0.248961	0.546493
collagen fibril organization	GO:0030199	19	3	0.216242	0.617817	19	4	0.0765804	0.885468
clathrin-dependent endocytosis	GO:0072583	19	3	0.216242	0.617817	19	1	1	-0.500826
regulation of protein stability	GO:0031647	54	7	0.221085	0.42057	54	7	0.229788	0.400539
actin cytoskeleton reorganization	GO:0031532	36	5	0.228134	0.489563	34	6	0.0696203	0.709012
regulation of actin cytoskeleton organization	GO:0032956	36	5	0.228134	0.489563	36	5	0.236425	0.469532
regulation of cyclin-dependent protein serine/threonine kinase activity	GO:0000079	36	5	0.228134	0.489563	36	4	0.549577	0.246388
mRNA export from nucleus	GO:0006406	82	10	0.229679	0.35951	82	11	0.162104	0.434789
ion transmembrane transport	GO:0034220	56	2	0.232908	-0.868561	59	2	0.239056	-0.940778
Notch signaling pathway	GO:0007219	56	2	0.232908	-0.868561	55	3	0.627165	-0.465108
positive regulation of nitric oxide mediated signal transduction	GO:0010750	3	1	0.234281	1.36503	3	1	0.238598	1.345
traversing start control point of mitotic cell cycle	GO:0007089	3	1	0.234281	1.36503	3	1	0.238598	1.345
positive regulation of cell proliferation by VEGF-activated platelet derived growth factor receptor signaling pathway	GO:0038091	3	1	0.234281	1.36503	3	2	0.0212893	2.03815
negative regulation of astrocyte differentiation	GO:0048712	3	1	0.234281	1.36503	3	1	0.238598	1.345
endoderm formation	GO:0001706	3	1	0.234281	1.36503	4	1	0.304751	1.05732
regulation of kinase activity	GO:0043549	3	1	0.234281	1.36503	3	1	0.238598	1.345
stress granule disassembly	GO:0035617	3	1	0.234281	1.36503	4	1	0.304751	1.05732
response to food	GO:0032094	3	1	0.234281	1.36503	3	1	0.238598	1.345
neuronal signal transduction	GO:0023041	3	1	0.234281	1.36503	3	1	0.238598	1.345
cellular response to salt stress	GO:0071472	3	1	0.234281	1.36503	3	1	0.238598	1.345
growth hormone secretion	GO:0030252	3	1	0.234281	1.36503	3	1	0.238598	1.345
positive regulation of alkaline phosphatase activity	GO:0010694	3	1	0.234281	1.36503	3	1	0.238598	1.345
positive regulation of melanin biosynthetic process	GO:0048023	3	1	0.234281	1.36503	3	1	0.238598	1.345
response to oleic acid	GO:0034201	3	1	0.234281	1.36503	3	1	0.238598	1.345
negative regulation of endoplasmic reticulum stress-induced eIF2 alpha phosphorylation	GO:1903912	3	1	0.234281	1.36503	3	1	0.238598	1.345
syncytiotrophoblast cell differentiation involved in labyrinthine layer development	GO:0060715	3	1	0.234281	1.36503	3	2	0.0212893	2.03815
positive regulation of interleukin-12 secretion	GO:2001184	3	1	0.234281	1.36503	3	1	0.238598	1.345
'de novo' AMP biosynthetic process	GO:0044208	3	1	0.234281	1.36503	2	0	1	#NUM!
T cell activation involved in immune response	GO:0002286	3	1	0.234281	1.36503	3	1	0.238598	1.345
regulation of myoblast proliferation	GO:2000291	3	1	0.234281	1.36503	2	0	1	#NUM!
protein metabolic process	GO:0019538	3	1	0.234281	1.36503	3	0	1	#NUM!
dermatan sulfate biosynthetic process	GO:0030208	3	1	0.234281	1.36503	3	1	0.238598	1.345
targeting of mRNA for destruction involved in RNA interference	GO:0030423	3	1	0.234281	1.36503	3	0	1	#NUM!
regulation of T cell receptor signaling pathway	GO:0050856	3	1	0.234281	1.36503	2	0	1	#NUM!
endosome to lysosome transport via multivesicular body sorting pathway	GO:0032510	3	1	0.234281	1.36503	3	1	0.238598	1.345
protein import into peroxisome matrix, docking	GO:0016560	3	1	0.234281	1.36503	3	1	0.238598	1.345
protein transport along microtubule	GO:0098840	3	1	0.234281	1.36503	3	1	0.238598	1.345
stem cell proliferation	GO:0072089	3	1	0.234281	1.36503	2	0	1	#NUM!
interferon-gamma secretion	GO:0072643	3	1	0.234281	1.36503	4	1	0.304751	1.05732
ear development	GO:0043583	3	1	0.234281	1.36503	4	1	0.304751	1.05732
metanephric mesenchymal cell differentiation	GO:0072162	3	1	0.234281	1.36503	2	1	0.166162	1.75047
cellular response to vitamin D	GO:0071305	3	1	0.234281	1.36503	3	1	0.238598	1.345
intestinal epithelial cell maturation	GO:0060574	3	1	0.234281	1.36503	3	1	0.238598	1.345
protein localization to microtubule plus-end	GO:1904825	3	1	0.234281	1.36503	3	1	0.238598	1.345
positive regulation of endodeoxyribonuclease activity	GO:0032079	3	1	0.234281	1.36503	3	1	0.238598	1.345
drug catabolic process	GO:0042737	3	1	0.234281	1.36503	2	0	1	#NUM!
regulation of DNA-dependent DNA replication initiation	GO:0030174	3	1	0.234281	1.36503	3	1	0.238598	1.345
regulation of telomerase activity	GO:0051972	3	1	0.234281	1.36503	3	2	0.0212893	2.03815
cellular response to corticotropin-releasing hormone stimulus	GO:0071376	3	1	0.234281	1.36503	3	1	0.238598	1.345
negative regulation of signal transduction by p53 class mediator	GO:1901797	3	1	0.234281	1.36503	3	1	0.238598	1.345
immunoglobulin V(D)J recombination	GO:0033152	3	1	0.234281	1.36503	3	1	0.238598	1.345
regulation of retinoic acid receptor signaling pathway	GO:0048385	3	1	0.234281	1.36503	2	0	1	#NUM!
negative regulation of protein neddylation	GO:2000435	3	1	0.234281	1.36503	2	1	0.166162	1.75047
lung saccule development	GO:0060430	3	1	0.234281	1.36503	3	1	0.238598	1.345
negative regulation of striated muscle cell apoptotic process	GO:0010664	3	1	0.234281	1.36503	3	1	0.238598	1.345
microtubule severing	GO:0051013	3	1	0.234281	1.36503	3	0	1	#NUM!
cellular response to bile acid	GO:1903413	3	1	0.234281	1.36503	2	0	1	#NUM!
protein import into peroxisome matrix, translocation	GO:0016561	3	1	0.234281	1.36503	3	1	0.238598	1.345
atrioventricular valve formation	GO:0003190	3	1	0.234281	1.36503	3	1	0.238598	1.345
positive regulation of oxidative phosphorylation	GO:1903862	3	1	0.234281	1.36503	3	1	0.238598	1.345
localization within membrane	GO:0051668	3	1	0.234281	1.36503	3	1	0.238598	1.345
negative regulation of peptidyl-serine dephosphorylation	GO:1902309	3	1	0.234281	1.36503	3	1	0.238598	1.345
lipid hydroxylation	GO:0002933	3	1	0.234281	1.36503	2	0	1	#NUM!
positive regulation of mononuclear cell migration	GO:0071677	3	1	0.234281	1.36503	3	1	0.238598	1.345
negative regulation of protein ADP-ribosylation	GO:0010836	3	1	0.234281	1.36503	3	1	0.238598	1.345
male germ-line stem cell asymmetric division	GO:0048133	3	1	0.234281	1.36503	3	1	0.238598	1.345
positive regulation of centrosome duplication	GO:0010825	3	1	0.234281	1.36503	2	0	1	#NUM!
gamma-tubulin complex localization	GO:0033566	3	1	0.234281	1.36503	3	1	0.238598	1.345
smooth muscle cell migration	GO:0014909	3	1	0.234281	1.36503	4	1	0.304751	1.05732
regulation of IRE1-mediated unfolded protein response	GO:1903894	3	1	0.234281	1.36503	3	1	0.238598	1.345
negative regulation of telomere maintenance	GO:0032205	3	1	0.234281	1.36503	3	1	0.238598	1.345
self proteolysis	GO:0097264	3	1	0.234281	1.36503	3	1	0.238598	1.345
positive regulation of hormone secretion	GO:0046887	3	1	0.234281	1.36503	3	1	0.238598	1.345
positive regulation of telomere maintenance via telomere lengthening	GO:1904358	3	1	0.234281	1.36503	3	1	0.238598	1.345
positive regulation of response to DNA damage stimulus	GO:2001022	3	1	0.234281	1.36503	3	1	0.238598	1.345
neural tube patterning	GO:0021532	3	1	0.234281	1.36503	3	1	0.238598	1.345
morphogenesis of a polarized epithelium	GO:0001738	3	1	0.234281	1.36503	3	1	0.238598	1.345
negative regulation of vascular endothelial growth factor signaling pathway	GO:1900747	3	1	0.234281	1.36503	3	1	0.238598	1.345
establishment of mitotic spindle localization	GO:0040001	3	1	0.234281	1.36503	3	1	0.238598	1.345
negative regulation of inflammatory response to antigenic stimulus	GO:0002862	3	1	0.234281	1.36503	3	1	0.238598	1.345
circadian behavior	GO:0048512	3	1	0.234281	1.36503	3	1	0.238598	1.345
negative regulation of fibrinolysis	GO:0051918	3	1	0.234281	1.36503	2	0	1	#NUM!
proteoglycan metabolic process	GO:0006029	3	1	0.234281	1.36503	3	1	0.238598	1.345
extracellular transport	GO:0006858	3	1	0.234281	1.36503	3	1	0.238598	1.345
establishment of spindle orientation	GO:0051294	3	1	0.234281	1.36503	3	1	0.238598	1.345
lipid tube assembly	GO:0060988	3	1	0.234281	1.36503	3	1	0.238598	1.345
anatomical structure formation involved in morphogenesis	GO:0048646	3	1	0.234281	1.36503	3	1	0.238598	1.345
type I pneumocyte differentiation	GO:0060509	3	1	0.234281	1.36503	3	1	0.238598	1.345
endochondral bone morphogenesis	GO:0060350	3	1	0.234281	1.36503	3	1	0.238598	1.345
atrioventricular canal development	GO:0036302	3	1	0.234281	1.36503	4	1	0.304751	1.05732
radial glial cell differentiation	GO:0060019	3	1	0.234281	1.36503	3	1	0.238598	1.345
endoplasmic reticulum tubular network formation	GO:0071787	3	1	0.234281	1.36503	3	0	1	#NUM!
chromatin assembly or disassembly	GO:0006333	3	1	0.234281	1.36503	3	0	1	#NUM!
proteoglycan biosynthetic process	GO:0030166	3	1	0.234281	1.36503	3	1	0.238598	1.345
regulation of microtubule motor activity	GO:2000574	3	1	0.234281	1.36503	3	1	0.238598	1.345
cardiac muscle cell contraction	GO:0086003	3	1	0.234281	1.36503	3	1	0.238598	1.345
cerebellum morphogenesis	GO:0021587	3	1	0.234281	1.36503	3	1	0.238598	1.345
nucleosome organization	GO:0034728	3	1	0.234281	1.36503	3	1	0.238598	1.345
positive regulation of metallopeptidase activity	GO:1905050	3	1	0.234281	1.36503	3	1	0.238598	1.345
regulation of platelet-derived growth factor receptor-alpha signaling pathway	GO:2000583	3	1	0.234281	1.36503	3	1	0.238598	1.345
N-terminal peptidyl-lysine acetylation	GO:0018076	3	1	0.234281	1.36503	3	1	0.238598	1.345
negative regulation of mast cell degranulation	GO:0043305	3	1	0.234281	1.36503	2	0	1	#NUM!
nitrobenzene metabolic process	GO:0018916	3	1	0.234281	1.36503	3	1	0.238598	1.345
response to sucrose	GO:0009744	3	1	0.234281	1.36503	3	1	0.238598	1.345
regulation of microvillus length	GO:0032532	3	1	0.234281	1.36503	3	1	0.238598	1.345
response to water deprivation	GO:0009414	3	1	0.234281	1.36503	3	1	0.238598	1.345
intracellular sequestering of iron ion	GO:0006880	3	1	0.234281	1.36503	3	1	0.238598	1.345
mitochondrial depolarization	GO:0051882	3	1	0.234281	1.36503	2	1	0.166162	1.75047
negative regulation of neuron migration	GO:2001223	3	1	0.234281	1.36503	3	1	0.238598	1.345
female meiosis I	GO:0007144	3	1	0.234281	1.36503	3	1	0.238598	1.345
positive regulation of miRNA metabolic process	GO:2000630	3	1	0.234281	1.36503	3	1	0.238598	1.345
protein sialylation	GO:1990743	3	1	0.234281	1.36503	3	1	0.238598	1.345
metaphase/anaphase transition of mitotic cell cycle	GO:0007091	3	1	0.234281	1.36503	3	1	0.238598	1.345
regulation of extracellular exosome assembly	GO:1903551	3	1	0.234281	1.36503	3	1	0.238598	1.345
pore complex assembly	GO:0046931	3	1	0.234281	1.36503	4	1	0.304751	1.05732
negative regulation of smooth muscle cell chemotaxis	GO:0071672	3	1	0.234281	1.36503	3	1	0.238598	1.345
forelimb morphogenesis	GO:0035136	3	1	0.234281	1.36503	3	1	0.238598	1.345
complement activation, lectin pathway	GO:0001867	3	1	0.234281	1.36503	3	0	1	#NUM!
positive regulation blood vessel branching	GO:1905555	3	1	0.234281	1.36503	3	1	0.238598	1.345
neurotransmitter receptor transport to postsynaptic membrane	GO:0098969	3	1	0.234281	1.36503	3	1	0.238598	1.345
monoterpenoid metabolic process	GO:0016098	3	1	0.234281	1.36503	2	0	1	#NUM!
response to fructose	GO:0009750	3	1	0.234281	1.36503	3	1	0.238598	1.345
maintenance of DNA repeat elements	GO:0043570	3	1	0.234281	1.36503	3	1	0.238598	1.345
retinal rod cell differentiation	GO:0060221	3	1	0.234281	1.36503	3	1	0.238598	1.345
negative regulation of hepatocyte proliferation	GO:2000346	3	1	0.234281	1.36503	2	0	1	#NUM!
cellular response to redox state	GO:0071461	3	1	0.234281	1.36503	3	1	0.238598	1.345
positive regulation of biomineral tissue development	GO:0070169	3	1	0.234281	1.36503	3	1	0.238598	1.345
positive regulation of corticotropin secretion	GO:0051461	3	1	0.234281	1.36503	2	0	1	#NUM!
negative regulation of lipopolysaccharide-mediated signaling pathway	GO:0031665	3	1	0.234281	1.36503	3	1	0.238598	1.345
amyloid-beta formation	GO:0034205	3	1	0.234281	1.36503	3	1	0.238598	1.345
positive regulation of osteoblast proliferation	GO:0033690	3	1	0.234281	1.36503	3	1	0.238598	1.345
DNA catabolic process, endonucleolytic	GO:0000737	3	1	0.234281	1.36503	3	1	0.238598	1.345
positive regulation of mRNA polyadenylation	GO:1900365	3	1	0.234281	1.36503	3	1	0.238598	1.345
dorsal/ventral neural tube patterning	GO:0021904	3	1	0.234281	1.36503	2	1	0.166162	1.75047
positive regulation of peptide hormone secretion	GO:0090277	3	1	0.234281	1.36503	2	1	0.166162	1.75047
circadian regulation of translation	GO:0097167	3	1	0.234281	1.36503	3	1	0.238598	1.345
[2Fe-2S] cluster assembly	GO:0044571	3	1	0.234281	1.36503	3	0	1	#NUM!
neural crest cell differentiation	GO:0014033	3	1	0.234281	1.36503	3	1	0.238598	1.345
negative regulation of telomere capping	GO:1904354	3	1	0.234281	1.36503	3	1	0.238598	1.345
synaptic transmission, dopaminergic	GO:0001963	3	1	0.234281	1.36503	2	0	1	#NUM!
positive regulation of lipophagy	GO:1904504	3	1	0.234281	1.36503	3	1	0.238598	1.345
transcription-dependent tethering of RNA polymerase II gene DNA at nuclear periphery	GO:0000972	3	1	0.234281	1.36503	3	1	0.238598	1.345
regulation of cytokine biosynthetic process	GO:0042035	3	1	0.234281	1.36503	3	1	0.238598	1.345
regulation of protein homodimerization activity	GO:0043496	3	1	0.234281	1.36503	3	1	0.238598	1.345
cellular hyperosmotic salinity response	GO:0071475	3	1	0.234281	1.36503	3	1	0.238598	1.345
sperm capacitation	GO:0048240	3	1	0.234281	1.36503	3	2	0.0212893	2.03815
retinoic acid biosynthetic process	GO:0002138	3	1	0.234281	1.36503	2	0	1	#NUM!
regulation of postsynaptic membrane potential	GO:0060078	3	1	0.234281	1.36503	3	1	0.238598	1.345
response to UV-A	GO:0070141	3	1	0.234281	1.36503	3	1	0.238598	1.345
response to epidermal growth factor	GO:0070849	3	1	0.234281	1.36503	3	1	0.238598	1.345
cellular response to iron ion	GO:0071281	3	1	0.234281	1.36503	4	1	0.304751	1.05732
NMDA glutamate receptor clustering	GO:0097114	3	1	0.234281	1.36503	3	1	0.238598	1.345
diet induced thermogenesis	GO:0002024	3	1	0.234281	1.36503	3	1	0.238598	1.345
response to other organism	GO:0051707	3	1	0.234281	1.36503	3	1	0.238598	1.345
mRNA alternative polyadenylation	GO:0110104	3	1	0.234281	1.36503	3	1	0.238598	1.345
negative regulation of glycogen (starch) synthase activity	GO:2000466	3	1	0.234281	1.36503	3	1	0.238598	1.345
response to peptidoglycan	GO:0032494	3	1	0.234281	1.36503	3	1	0.238598	1.345
spinal cord association neuron differentiation	GO:0021527	3	1	0.234281	1.36503	2	1	0.166162	1.75047
regulation of epidermal cell differentiation	GO:0045604	3	1	0.234281	1.36503	3	1	0.238598	1.345
regulation of branching involved in salivary gland morphogenesis by mesenchymal-epithelial signaling	GO:0060665	3	1	0.234281	1.36503	3	1	0.238598	1.345
regulation of feeding behavior	GO:0060259	3	1	0.234281	1.36503	3	1	0.238598	1.345
membrane to membrane docking	GO:0022614	3	1	0.234281	1.36503	3	1	0.238598	1.345
plasma lipoprotein particle clearance	GO:0034381	3	1	0.234281	1.36503	3	1	0.238598	1.345
response to mineralocorticoid	GO:0051385	3	1	0.234281	1.36503	3	1	0.238598	1.345
oocyte development	GO:0048599	3	1	0.234281	1.36503	2	1	0.166162	1.75047
vesicle transport along actin filament	GO:0030050	3	1	0.234281	1.36503	3	1	0.238598	1.345
cellular response to L-glutamate	GO:1905232	3	1	0.234281	1.36503	3	1	0.238598	1.345
regulation of T cell migration	GO:2000404	3	1	0.234281	1.36503	3	1	0.238598	1.345
regulation of cellular hyperosmotic salinity response	GO:1900069	3	1	0.234281	1.36503	3	1	0.238598	1.345
lipoprotein biosynthetic process	GO:0042158	3	1	0.234281	1.36503	2	1	0.166162	1.75047
positive regulation of NLRP3 inflammasome complex assembly	GO:1900227	3	1	0.234281	1.36503	3	1	0.238598	1.345
positive regulation of cAMP-mediated signaling	GO:0043950	3	1	0.234281	1.36503	2	0	1	#NUM!
brainstem development	GO:0003360	3	1	0.234281	1.36503	3	1	0.238598	1.345
behavioral response to ethanol	GO:0048149	3	1	0.234281	1.36503	3	1	0.238598	1.345
TRAIL-activated apoptotic signaling pathway	GO:0036462	3	1	0.234281	1.36503	3	1	0.238598	1.345
cellular response to actinomycin D	GO:0072717	3	1	0.234281	1.36503	3	1	0.238598	1.345
peroxisome membrane biogenesis	GO:0016557	3	1	0.234281	1.36503	3	1	0.238598	1.345
positive regulation of mitochondrion organization	GO:0010822	3	1	0.234281	1.36503	3	1	0.238598	1.345
sensory perception of taste	GO:0050909	3	1	0.234281	1.36503	3	1	0.238598	1.345
dendritic cell chemotaxis	GO:0002407	3	1	0.234281	1.36503	3	1	0.238598	1.345
cellular response to nitrosative stress	GO:0071500	3	1	0.234281	1.36503	3	1	0.238598	1.345
positive regulation of translational termination	GO:0045905	3	1	0.234281	1.36503	3	1	0.238598	1.345
heterocycle metabolic process	GO:0046483	3	1	0.234281	1.36503	2	0	1	#NUM!
regulation of tubulin deacetylation	GO:0090043	3	1	0.234281	1.36503	3	1	0.238598	1.345
regulation of synaptic vesicle recycling	GO:1903421	3	1	0.234281	1.36503	3	1	0.238598	1.345
cell migration involved in vasculogenesis	GO:0035441	3	1	0.234281	1.36503	3	1	0.238598	1.345
sebaceous gland development	GO:0048733	3	1	0.234281	1.36503	3	1	0.238598	1.345
protein geranylgeranylation	GO:0018344	3	1	0.234281	1.36503	3	1	0.238598	1.345
negative regulation of neurotrophin TRK receptor signaling pathway	GO:0051387	3	1	0.234281	1.36503	3	1	0.238598	1.345
metanephric S-shaped body morphogenesis	GO:0072284	3	1	0.234281	1.36503	3	1	0.238598	1.345
positive regulation of protein kinase C activity	GO:1900020	3	1	0.234281	1.36503	3	1	0.238598	1.345
response to water-immersion restraint stress	GO:1990785	3	1	0.234281	1.36503	3	1	0.238598	1.345
positive regulation of fibroblast growth factor production	GO:0090271	3	1	0.234281	1.36503	3	1	0.238598	1.345
negative regulation of mesenchymal cell proliferation	GO:0072201	3	1	0.234281	1.36503	3	1	0.238598	1.345
detection of mechanical stimulus involved in sensory perception of pain	GO:0050966	3	1	0.234281	1.36503	3	1	0.238598	1.345
positive regulation of inclusion body assembly	GO:0090261	3	1	0.234281	1.36503	3	1	0.238598	1.345
histone H3-K9 dimethylation	GO:0036123	3	1	0.234281	1.36503	3	0	1	#NUM!
positive regulation of autophagosome maturation	GO:1901098	3	1	0.234281	1.36503	3	1	0.238598	1.345
dolichol metabolic process	GO:0019348	3	1	0.234281	1.36503	3	1	0.238598	1.345
diadenosine tetraphosphate biosynthetic process	GO:0015966	3	1	0.234281	1.36503	3	1	0.238598	1.345
positive regulation of DNA topoisomerase (ATP-hydrolyzing) activity	GO:2000373	3	1	0.234281	1.36503	3	1	0.238598	1.345
positive regulation of NK T cell differentiation	GO:0051138	3	1	0.234281	1.36503	3	1	0.238598	1.345
interleukin-1 beta secretion	GO:0050702	3	1	0.234281	1.36503	5	2	0.0630956	1.52732
ATP generation from poly-ADP-D-ribose	GO:1990966	3	1	0.234281	1.36503	3	0	1	#NUM!
protein localization to nucleolus	GO:1902570	3	1	0.234281	1.36503	3	2	0.0212893	2.03815
establishment of planar polarity	GO:0001736	3	1	0.234281	1.36503	4	1	0.304751	1.05732
cardiac muscle hypertrophy	GO:0003300	3	1	0.234281	1.36503	3	1	0.238598	1.345
Mullerian duct regression	GO:0001880	3	1	0.234281	1.36503	3	1	0.238598	1.345
histone H2B conserved C-terminal lysine deubiquitination	GO:0035616	3	1	0.234281	1.36503	3	1	0.238598	1.345
xenophagy	GO:0098792	3	1	0.234281	1.36503	3	1	0.238598	1.345
low-density lipoprotein particle mediated signaling	GO:0055096	3	1	0.234281	1.36503	3	1	0.238598	1.345
modification of synaptic structure	GO:0099563	3	1	0.234281	1.36503	3	1	0.238598	1.345
synaptic vesicle targeting	GO:0016080	3	1	0.234281	1.36503	3	1	0.238598	1.345
AMP biosynthetic process	GO:0006167	3	1	0.234281	1.36503	2	0	1	#NUM!
gene expression	GO:0010467	3	1	0.234281	1.36503	5	1	0.365165	0.834175
B cell proliferation involved in immune response	GO:0002322	3	1	0.234281	1.36503	3	1	0.238598	1.345
regulation of ER to Golgi vesicle-mediated transport	GO:0060628	3	1	0.234281	1.36503	3	1	0.238598	1.345
release from viral latency	GO:0019046	3	1	0.234281	1.36503	3	1	0.238598	1.345
negative regulation of apoptotic DNA fragmentation	GO:1902511	3	1	0.234281	1.36503	3	0	1	#NUM!
epithelium development	GO:0060429	3	1	0.234281	1.36503	4	2	0.0401392	1.75047
regulation of nucleotide-binding oligomerization domain containing signaling pathway	GO:0070424	3	1	0.234281	1.36503	3	1	0.238598	1.345
negative regulation of T cell differentiation	GO:0045581	3	1	0.234281	1.36503	3	1	0.238598	1.345
messenger ribonucleoprotein complex assembly	GO:1990120	3	1	0.234281	1.36503	3	1	0.238598	1.345
negative regulation of nucleic acid-templated transcription	GO:1903507	3	1	0.234281	1.36503	2	1	0.166162	1.75047
positive regulation of activin receptor signaling pathway	GO:0032927	3	1	0.234281	1.36503	3	1	0.238598	1.345
embryonic skeletal joint morphogenesis	GO:0060272	3	1	0.234281	1.36503	2	1	0.166162	1.75047
regulation of ubiquitin-dependent protein catabolic process	GO:2000058	3	1	0.234281	1.36503	3	1	0.238598	1.345
positive regulation of skeletal muscle acetylcholine-gated channel clustering	GO:1904395	3	1	0.234281	1.36503	3	1	0.238598	1.345
cell-cell recognition	GO:0009988	3	1	0.234281	1.36503	3	1	0.238598	1.345
regulation of activin receptor signaling pathway	GO:0032925	3	1	0.234281	1.36503	3	1	0.238598	1.345
regulation of glucose import	GO:0046324	3	1	0.234281	1.36503	2	1	0.166162	1.75047
positive regulation of smooth muscle cell chemotaxis	GO:0071673	3	1	0.234281	1.36503	3	1	0.238598	1.345
negative regulation of chondrocyte proliferation	GO:1902731	3	1	0.234281	1.36503	3	1	0.238598	1.345
negative regulation of protein processing	GO:0010955	3	1	0.234281	1.36503	3	1	0.238598	1.345
maintenance of unfolded protein involved in ERAD pathway	GO:1904378	3	1	0.234281	1.36503	3	0	1	#NUM!
mast cell activation	GO:0045576	3	1	0.234281	1.36503	3	1	0.238598	1.345
regulation of cytokine production involved in inflammatory response	GO:1900015	3	1	0.234281	1.36503	3	1	0.238598	1.345
positive regulation of DNA demethylation	GO:1901537	3	1	0.234281	1.36503	3	1	0.238598	1.345
metanephric mesenchyme morphogenesis	GO:0072133	3	1	0.234281	1.36503	2	1	0.166162	1.75047
siRNA loading onto RISC involved in RNA interference	GO:0035087	3	1	0.234281	1.36503	3	0	1	#NUM!
T-helper 17 cell lineage commitment	GO:0072540	3	1	0.234281	1.36503	3	1	0.238598	1.345
positive regulation of extracellular exosome assembly	GO:1903553	3	1	0.234281	1.36503	3	1	0.238598	1.345
mating behavior	GO:0007617	3	1	0.234281	1.36503	3	1	0.238598	1.345
late endosome to lysosome transport	GO:1902774	3	1	0.234281	1.36503	3	1	0.238598	1.345
regulation of DNA biosynthetic process	GO:2000278	3	1	0.234281	1.36503	3	1	0.238598	1.345
GDP-mannose biosynthetic process	GO:0009298	3	1	0.234281	1.36503	3	1	0.238598	1.345
cerebellar granule cell differentiation	GO:0021707	3	1	0.234281	1.36503	3	1	0.238598	1.345
glycerol catabolic process	GO:0019563	3	1	0.234281	1.36503	3	0	1	#NUM!
regulation of meiotic nuclear division	GO:0040020	3	1	0.234281	1.36503	2	0	1	#NUM!
myoblast proliferation	GO:0051450	3	1	0.234281	1.36503	3	2	0.0212893	2.03815
response to manganese ion	GO:0010042	3	1	0.234281	1.36503	3	1	0.238598	1.345
regulation of synapse maturation	GO:0090128	3	1	0.234281	1.36503	3	1	0.238598	1.345
diterpenoid metabolic process	GO:0016101	3	1	0.234281	1.36503	2	0	1	#NUM!
negative regulation of vesicle fusion	GO:0031339	3	1	0.234281	1.36503	3	1	0.238598	1.345
parathyroid gland development	GO:0060017	3	1	0.234281	1.36503	3	1	0.238598	1.345
positive regulation of t-circle formation	GO:1904431	3	1	0.234281	1.36503	3	1	0.238598	1.345
negative regulation of dendritic spine maintenance	GO:1902951	3	1	0.234281	1.36503	3	1	0.238598	1.345
mitochondrion organization	GO:0007005	60	2	0.238869	-0.937553	60	3	0.48563	-0.55212
regulation of mRNA splicing, via spliceosome	GO:0048024	11	2	0.239482	0.758896	11	2	0.246739	0.738864
endochondral ossification	GO:0001958	11	2	0.239482	0.758896	12	3	0.0793903	1.05732
cilium organization	GO:0044782	11	2	0.239482	0.758896	11	2	0.246739	0.738864
blastocyst hatching	GO:0001835	11	2	0.239482	0.758896	11	0	0.614582	#NUM!
RNA catabolic process	GO:0006401	11	2	0.239482	0.758896	11	2	0.246739	0.738864
positive regulation of histone H3-K4 methylation	GO:0051571	11	2	0.239482	0.758896	11	2	0.246739	0.738864
isotype switching	GO:0045190	11	2	0.239482	0.758896	11	2	0.246739	0.738864
pancreas development	GO:0031016	11	2	0.239482	0.758896	11	3	0.0635039	1.14433
positive regulation of exosomal secretion	GO:1903543	11	2	0.239482	0.758896	11	2	0.246739	0.738864
negative regulation of viral transcription	GO:0032897	11	2	0.239482	0.758896	10	2	0.213424	0.834175
cellular response to fibroblast growth factor stimulus	GO:0044344	11	2	0.239482	0.758896	10	2	0.213424	0.834175
regulation of release of sequestered calcium ion into cytosol by sarcoplasmic reticulum	GO:0010880	11	2	0.239482	0.758896	11	1	1	0.0457173
biomineral tissue development	GO:0031214	11	2	0.239482	0.758896	10	2	0.213424	0.834175
neuron projection extension	GO:1990138	11	2	0.239482	0.758896	11	2	0.246739	0.738864
negative regulation of interleukin-6 production	GO:0032715	11	2	0.239482	0.758896	11	2	0.246739	0.738864
mRNA stabilization	GO:0048255	11	2	0.239482	0.758896	10	2	0.213424	0.834175
response to osmotic stress	GO:0006970	11	2	0.239482	0.758896	11	2	0.246739	0.738864
branching morphogenesis of an epithelial tube	GO:0048754	11	2	0.239482	0.758896	11	3	0.0635039	1.14433
response to iron ion	GO:0010039	11	2	0.239482	0.758896	11	2	0.246739	0.738864
dopamine receptor signaling pathway	GO:0007212	11	2	0.239482	0.758896	11	2	0.246739	0.738864
membrane protein intracellular domain proteolysis	GO:0031293	11	2	0.239482	0.758896	11	2	0.246739	0.738864
lipid storage	GO:0019915	11	2	0.239482	0.758896	10	2	0.213424	0.834175
DNA metabolic process	GO:0006259	11	2	0.239482	0.758896	11	2	0.246739	0.738864
macrophage differentiation	GO:0030225	11	2	0.239482	0.758896	10	2	0.213424	0.834175
miRNA metabolic process	GO:0010586	11	2	0.239482	0.758896	13	2	0.313556	0.57181
vocalization behavior	GO:0071625	11	2	0.239482	0.758896	11	2	0.246739	0.738864
cardiac myofibril assembly	GO:0055003	11	2	0.239482	0.758896	11	3	0.0635039	1.14433
positive regulation of phospholipase C activity	GO:0010863	11	2	0.239482	0.758896	10	3	0.0492742	1.23964
beta-catenin-TCF complex assembly	GO:1904837	20	3	0.239506	0.566524	20	3	0.248961	0.546493
lysosome localization	GO:0032418	20	3	0.239506	0.566524	20	3	0.248961	0.546493
regulation of cell motility	GO:2000145	20	3	0.239506	0.566524	20	3	0.248961	0.546493
excitatory postsynaptic potential	GO:0060079	20	3	0.239506	0.566524	20	3	0.248961	0.546493
mRNA cis splicing, via spliceosome	GO:0045292	20	3	0.239506	0.566524	19	3	0.225034	0.597786
response to heat	GO:0009408	20	3	0.239506	0.566524	19	2	0.678261	0.192321
positive regulation of Wnt signaling pathway	GO:0030177	20	3	0.239506	0.566524	19	3	0.225034	0.597786
protein heterooligomerization	GO:0051291	37	5	0.239974	0.462164	37	6	0.131287	0.624454
positive regulation of cytosolic calcium ion concentration	GO:0007204	37	5	0.239974	0.462164	38	7	0.0425247	0.751937
adherens junction organization	GO:0034332	21	0	0.251551	#NUM!	22	0	0.253092	#NUM!
regulation of translational initiation	GO:0006446	21	0	0.251551	#NUM!	21	0	0.251248	#NUM!
adenylate cyclase-inhibiting G protein-coupled receptor signaling pathway	GO:0007193	21	0	0.251551	#NUM!	22	1	0.716411	-0.64743
cell migration	GO:0016477	123	14	0.252011	0.290517	117	16	0.0661917	0.454027
nucleobase-containing small molecule interconversion	GO:0015949	22	0	0.252473	#NUM!	22	0	0.253092	#NUM!
chaperone cofactor-dependent protein refolding	GO:0051085	22	0	0.252473	#NUM!	22	0	0.253092	#NUM!
negative regulation of protein ubiquitination	GO:0031397	38	5	0.252507	0.435496	38	6	0.138484	0.597786
JNK cascade	GO:0007254	38	5	0.252507	0.435496	37	5	0.249052	0.442133
mitochondrial translational elongation	GO:0070125	39	1	0.253029	-1.19992	39	1	0.253306	-1.21995
negative regulation of phosphatase activity	GO:0010923	23	0	0.255354	#NUM!	23	1	0.716373	-0.691882
glutamate secretion	GO:0014047	23	0	0.255354	#NUM!	23	0	0.256907	#NUM!
regulation of transcription from RNA polymerase II promoter in response to hypoxia	GO:0061418	64	8	0.25584	0.384202	63	6	0.820577	0.0922373
microtubule-based movement	GO:0007018	41	1	0.256132	-1.24993	40	1	0.255233	-1.24527
endocytic recycling	GO:0032456	24	0	0.260042	#NUM!	24	1	0.717459	-0.734441
actin cytoskeleton organization	GO:0030036	94	11	0.26208	0.318244	94	14	0.0407398	0.539375
cell adhesion	GO:0007155	167	18	0.263694	0.236022	163	14	1	-0.0110803
negative regulation of NF-kappaB transcription factor activity	GO:0032088	44	6	0.268413	0.471214	43	6	0.267324	0.474172
membrane organization	GO:0061024	96	11	0.270933	0.297191	94	13	0.0931524	0.465267
cell aging	GO:0007569	12	2	0.272248	0.671884	14	2	0.346548	0.497702
response to muscle stretch	GO:0035994	12	2	0.272248	0.671884	12	2	0.280209	0.651853
interleukin-7-mediated signaling pathway	GO:0038111	12	2	0.272248	0.671884	10	2	0.213424	0.834175
negative regulation of phosphorylation	GO:0042326	12	2	0.272248	0.671884	10	1	0.59712	0.141027
TOR signaling	GO:0031929	12	2	0.272248	0.671884	12	2	0.280209	0.651853
negative regulation of focal adhesion assembly	GO:0051895	12	2	0.272248	0.671884	12	2	0.280209	0.651853
decidualization	GO:0046697	12	2	0.272248	0.671884	12	2	0.280209	0.651853
positive regulation of insulin receptor signaling pathway	GO:0046628	12	2	0.272248	0.671884	12	2	0.280209	0.651853
positive regulation of histone acetylation	GO:0035066	12	2	0.272248	0.671884	13	2	0.313556	0.57181
positive regulation of mesenchymal cell proliferation	GO:0002053	12	2	0.272248	0.671884	13	2	0.313556	0.57181
behavioral fear response	GO:0001662	12	2	0.272248	0.671884	12	2	0.280209	0.651853
cellular response to estrogen stimulus	GO:0071391	12	2	0.272248	0.671884	11	1	1	0.0457173
reciprocal meiotic recombination	GO:0007131	12	2	0.272248	0.671884	12	3	0.0793903	1.05732
protein localization to cilium	GO:0061512	12	2	0.272248	0.671884	12	2	0.280209	0.651853
thyroid gland development	GO:0030878	12	2	0.272248	0.671884	12	2	0.280209	0.651853
negative regulation of osteoclast differentiation	GO:0045671	12	2	0.272248	0.671884	12	2	0.280209	0.651853
positive regulation of protein autophosphorylation	GO:0031954	12	2	0.272248	0.671884	12	3	0.0793903	1.05732
response to zinc ion	GO:0010043	12	2	0.272248	0.671884	11	2	0.246739	0.738864
cell-cell junction organization	GO:0045216	12	2	0.272248	0.671884	12	2	0.280209	0.651853
gastrulation	GO:0007369	12	2	0.272248	0.671884	12	2	0.280209	0.651853
peptidyl-serine dephosphorylation	GO:0070262	12	2	0.272248	0.671884	12	2	0.280209	0.651853
positive regulation of synaptic transmission, glutamatergic	GO:0051968	12	2	0.272248	0.671884	12	2	0.280209	0.651853
erythrocyte development	GO:0048821	12	2	0.272248	0.671884	12	2	0.280209	0.651853
muscle cell cellular homeostasis	GO:0046716	12	2	0.272248	0.671884	12	2	0.280209	0.651853
negative regulation of cell cycle arrest	GO:0071157	12	2	0.272248	0.671884	12	2	0.280209	0.651853
regulation of calcium ion transport	GO:0051924	12	2	0.272248	0.671884	10	1	0.59712	0.141027
endoplasmic reticulum unfolded protein response	GO:0030968	26	4	0.274247	0.591842	27	4	0.288728	0.53407
cartilage development	GO:0051216	26	4	0.274247	0.591842	24	4	0.149956	0.651853
non-motile cilium assembly	GO:1905515	26	4	0.274247	0.591842	24	3	0.459587	0.364171
positive regulation of protein targeting to mitochondrion	GO:1903955	26	4	0.274247	0.591842	26	4	0.27859	0.57181
negative regulation of cell adhesion	GO:0007162	26	4	0.274247	0.591842	26	4	0.27859	0.57181
RNA processing	GO:0006396	45	6	0.274337	0.448741	44	7	0.100933	0.605333
muscle contraction	GO:0006936	46	6	0.28109	0.426762	45	5	0.589897	0.246388
negative regulation of ERK1 and ERK2 cascade	GO:0070373	46	6	0.28109	0.426762	45	7	0.107653	0.58286
cellular response to nerve growth factor stimulus	GO:1990090	27	4	0.283479	0.554101	28	5	0.090182	0.720846
mitotic spindle organization	GO:0007052	27	4	0.283479	0.554101	24	3	0.459587	0.364171
positive regulation of protein secretion	GO:0050714	27	4	0.283479	0.554101	25	3	0.474318	0.323349
cell death	GO:0008219	27	4	0.283479	0.554101	26	3	0.489723	0.284128
lamellipodium assembly	GO:0030032	27	4	0.283479	0.554101	27	4	0.288728	0.53407
negative regulation of gene expression	GO:0010629	104	12	0.284563	0.30416	99	12	0.208982	0.333399
ciliary basal body-plasma membrane docking	GO:0097711	74	9	0.289514	0.356803	74	9	0.295091	0.336772
blood coagulation	GO:0007596	75	9	0.293353	0.34338	77	9	0.31087	0.297032
transcription, DNA-templated	GO:0006351	75	9	0.293353	0.34338	75	8	0.533425	0.205566
cellular response to growth factor stimulus	GO:0071363	28	4	0.293951	0.517734	29	5	0.101593	0.685755
positive regulation of blood vessel endothelial cell migration	GO:0043536	28	4	0.293951	0.517734	28	6	0.0302221	0.903168
I-kappaB kinase/NF-kappaB signaling	GO:0007249	48	6	0.296877	0.384202	47	7	0.12284	0.539375
rhythmic process	GO:0048511	48	6	0.296877	0.384202	48	5	0.605877	0.181849
COPII vesicle coating	GO:0048208	48	6	0.296877	0.384202	49	8	0.0698269	0.631234
negative regulation of cardiac muscle hypertrophy in response to stress	GO:1903243	4	1	0.299489	1.07735	4	1	0.304751	1.05732
transdifferentiation	GO:0060290	4	1	0.299489	1.07735	3	1	0.238598	1.345
regulation of acetyl-CoA biosynthetic process from pyruvate	GO:0010510	4	1	0.299489	1.07735	4	1	0.304751	1.05732
protein-DNA complex assembly	GO:0065004	4	1	0.299489	1.07735	4	1	0.304751	1.05732
maintenance of protein location in mitochondrion	GO:0072656	4	1	0.299489	1.07735	3	1	0.238598	1.345
connective tissue replacement involved in inflammatory response wound healing	GO:0002248	4	1	0.299489	1.07735	5	1	0.365165	0.834175
somite development	GO:0061053	4	1	0.299489	1.07735	4	2	0.0401392	1.75047
transmembrane receptor protein serine/threonine kinase signaling pathway	GO:0007178	4	1	0.299489	1.07735	4	1	0.304751	1.05732
negative regulation of B cell receptor signaling pathway	GO:0050859	4	1	0.299489	1.07735	3	0	1	#NUM!
facial nerve structural organization	GO:0021612	4	1	0.299489	1.07735	4	1	0.304751	1.05732
lymphocyte differentiation	GO:0030098	4	1	0.299489	1.07735	3	0	1	#NUM!
lung epithelium development	GO:0060428	4	1	0.299489	1.07735	3	1	0.238598	1.345
actin cortical patch assembly	GO:0000147	4	1	0.299489	1.07735	4	1	0.304751	1.05732
positive regulation of extracellular matrix assembly	GO:1901203	4	1	0.299489	1.07735	3	1	0.238598	1.345
regulation of high voltage-gated calcium channel activity	GO:1901841	4	1	0.299489	1.07735	4	1	0.304751	1.05732
BMP signaling pathway involved in heart development	GO:0061312	4	1	0.299489	1.07735	3	1	0.238598	1.345
polyamine biosynthetic process	GO:0006596	4	1	0.299489	1.07735	4	1	0.304751	1.05732
myofibril assembly	GO:0030239	4	1	0.299489	1.07735	4	1	0.304751	1.05732
positive regulation of viral life cycle	GO:1903902	4	1	0.299489	1.07735	4	1	0.304751	1.05732
protein localization to juxtaparanode region of axon	GO:0071205	4	1	0.299489	1.07735	4	1	0.304751	1.05732
fructose catabolic process to hydroxyacetone phosphate and glyceraldehyde-3-phosphate	GO:0061624	4	1	0.299489	1.07735	4	1	0.304751	1.05732
establishment of apical/basal cell polarity	GO:0035089	4	1	0.299489	1.07735	4	1	0.304751	1.05732
positive regulation of retinoic acid receptor signaling pathway	GO:0048386	4	1	0.299489	1.07735	4	1	0.304751	1.05732
taurine metabolic process	GO:0019530	4	1	0.299489	1.07735	4	1	0.304751	1.05732
L-methionine salvage from methylthioadenosine	GO:0019509	4	1	0.299489	1.07735	4	1	0.304751	1.05732
endocardial cell differentiation	GO:0060956	4	1	0.299489	1.07735	4	1	0.304751	1.05732
regulation of interferon-beta production	GO:0032648	4	1	0.299489	1.07735	4	0	1	#NUM!
fatty acid transport	GO:0015908	4	1	0.299489	1.07735	4	1	0.304751	1.05732
single strand break repair	GO:0000012	4	1	0.299489	1.07735	4	1	0.304751	1.05732
maintenance of cell polarity	GO:0030011	4	1	0.299489	1.07735	4	1	0.304751	1.05732
midgut development	GO:0007494	4	1	0.299489	1.07735	4	1	0.304751	1.05732
endothelial tube morphogenesis	GO:0061154	4	1	0.299489	1.07735	4	1	0.304751	1.05732
positive regulation of intrinsic apoptotic signaling pathway by p53 class mediator	GO:1902255	4	1	0.299489	1.07735	4	1	0.304751	1.05732
astrocyte activation	GO:0048143	4	1	0.299489	1.07735	4	1	0.304751	1.05732
sarcoplasmic reticulum calcium ion transport	GO:0070296	4	1	0.299489	1.07735	4	0	1	#NUM!
regulation of modification of synaptic structure	GO:1905244	4	1	0.299489	1.07735	4	1	0.304751	1.05732
histone H3-K36 demethylation	GO:0070544	4	1	0.299489	1.07735	4	1	0.304751	1.05732
IMP metabolic process	GO:0046040	4	1	0.299489	1.07735	3	0	1	#NUM!
negative regulation of natural killer cell mediated cytotoxicity	GO:0045953	4	1	0.299489	1.07735	5	2	0.0630956	1.52732
positive regulation of clathrin-dependent endocytosis	GO:2000370	4	1	0.299489	1.07735	4	1	0.304751	1.05732
positive regulation of delayed rectifier potassium channel activity	GO:1902261	4	1	0.299489	1.07735	4	1	0.304751	1.05732
positive regulation of mRNA catabolic process	GO:0061014	4	1	0.299489	1.07735	4	1	0.304751	1.05732
positive regulation of brown fat cell differentiation	GO:0090336	4	1	0.299489	1.07735	4	1	0.304751	1.05732
positive regulation of plasminogen activation	GO:0010756	4	1	0.299489	1.07735	4	0	1	#NUM!
protein localization to paranode region of axon	GO:0002175	4	1	0.299489	1.07735	4	1	0.304751	1.05732
ventricular compact myocardium morphogenesis	GO:0003223	4	1	0.299489	1.07735	4	1	0.304751	1.05732
prostate epithelial cord arborization involved in prostate glandular acinus morphogenesis	GO:0060527	4	1	0.299489	1.07735	3	0	1	#NUM!
positive regulation of T-helper 2 cell differentiation	GO:0045630	4	1	0.299489	1.07735	4	0	1	#NUM!
release of sequestered calcium ion into cytosol by sarcoplasmic reticulum	GO:0014808	4	1	0.299489	1.07735	3	0	1	#NUM!
Golgi disassembly	GO:0090166	4	1	0.299489	1.07735	4	1	0.304751	1.05732
negative regulation of hypoxia-induced intrinsic apoptotic signaling pathway	GO:1903298	4	1	0.299489	1.07735	4	0	1	#NUM!
astrocyte activation involved in immune response	GO:0002265	4	1	0.299489	1.07735	4	1	0.304751	1.05732
negative regulation of B cell activation	GO:0050869	4	1	0.299489	1.07735	3	2	0.0212893	2.03815
Notch receptor processing	GO:0007220	4	1	0.299489	1.07735	4	1	0.304751	1.05732
cardiolipin acyl-chain remodeling	GO:0035965	4	1	0.299489	1.07735	4	1	0.304751	1.05732
nucleotide-binding oligomerization domain containing 2 signaling pathway	GO:0070431	4	1	0.299489	1.07735	4	1	0.304751	1.05732
thalamus development	GO:0021794	4	1	0.299489	1.07735	4	1	0.304751	1.05732
positive regulation of vascular associated smooth muscle cell apoptotic process	GO:1905461	4	1	0.299489	1.07735	3	1	0.238598	1.345
positive regulation of vesicle fusion	GO:0031340	4	1	0.299489	1.07735	4	1	0.304751	1.05732
cerebral cortex radially oriented cell migration	GO:0021799	4	1	0.299489	1.07735	4	1	0.304751	1.05732
regulation of Golgi inheritance	GO:0090170	4	1	0.299489	1.07735	4	1	0.304751	1.05732
neutrophil extravasation	GO:0072672	4	1	0.299489	1.07735	3	1	0.238598	1.345
ossification involved in bone remodeling	GO:0043932	4	1	0.299489	1.07735	4	1	0.304751	1.05732
positive regulation of membrane tubulation	GO:1903527	4	1	0.299489	1.07735	4	1	0.304751	1.05732
amyloid-beta clearance by cellular catabolic process	GO:0150094	4	1	0.299489	1.07735	4	1	0.304751	1.05732
regulation of pH	GO:0006885	4	1	0.299489	1.07735	3	1	0.238598	1.345
DNA synthesis involved in DNA repair	GO:0000731	4	1	0.299489	1.07735	5	2	0.0630956	1.52732
T-tubule organization	GO:0033292	4	1	0.299489	1.07735	4	1	0.304751	1.05732
regulation of chaperone-mediated autophagy	GO:1904714	4	1	0.299489	1.07735	4	1	0.304751	1.05732
regulation of epithelial cell migration	GO:0010632	4	1	0.299489	1.07735	4	1	0.304751	1.05732
[truncated: 8,313 more rows]

## Sheet: HC60-79
#HC60-79(θ=0.5)		Male				Female
Gene ontology (biological process)	Gene ontology IDs	AllGene	Critical	P-value	Enrichment(log scale)	AllGene	Critical	P-value	Enrichment(log scale)
transforming growth factor beta receptor signaling pathway	GO:0007179	66	20	6.16708e-07	1.22145	66	19	3.59211e-06	1.15351
histone mRNA catabolic process	GO:0071044	7	6	3.21699e-06	2.26122	7	6	3.55337e-06	2.24457
positive regulation of transcription from RNA polymerase II promoter involved in cellular response to chemical stimulus	GO:1901522	5	5	5.6076e-06	2.41537	5	5	6.09831e-06	2.39873
viral process	GO:0016032	272	46	1.77905e-05	0.638214	272	42	0.000522164	0.530593
cellular response to hepatocyte growth factor stimulus	GO:0035729	9	6	3.29788e-05	2.00991	9	6	3.63249e-05	1.99326
ubiquitin-dependent protein catabolic process	GO:0006511	201	36	4.30031e-05	0.695588	201	34	0.000396198	0.621781
hepatocyte growth factor receptor signaling pathway	GO:0048012	7	5	0.000101014	2.0789	7	5	0.000109554	2.06225
cell surface receptor signaling pathway	GO:0007166	71	17	0.000123928	0.985908	79	15	0.00495503	0.737327
positive regulation of gene expression	GO:0010628	183	32	0.00018576	0.671624	193	36	3.22464e-05	0.719554
positive regulation of protein kinase B signaling	GO:0051897	87	19	0.000187835	0.893905	90	20	0.000125306	0.894648
T cell costimulation	GO:0031295	25	9	0.000188692	1.39372	23	9	0.00010135	1.46046
Fc-gamma receptor signaling pathway involved in phagocytosis	GO:0038096	49	13	0.000260121	1.0885	50	15	2.21482e-05	1.19475
negative regulation of wound healing	GO:0061045	5	4	0.000293255	2.19223	6	4	0.000871807	1.99326
regulation of potassium ion transmembrane transporter activity	GO:1901016	5	4	0.000293255	2.19223	5	4	0.000313162	2.17558
negative regulation of transforming growth factor beta receptor signaling pathway	GO:0030512	44	12	0.000338011	1.11609	45	11	0.00183444	0.989958
cellular response to organic substance	GO:0071310	17	7	0.000384641	1.52807	19	8	0.000135535	1.53373
stimulatory C-type lectin receptor signaling pathway	GO:0002223	79	17	0.000485724	0.87914	79	17	0.00059019	0.862491
protein autoubiquitination	GO:0051865	52	13	0.00048965	1.02908	53	11	0.00707272	0.826329
cellular protein-containing complex localization	GO:0034629	9	5	0.000520263	1.82759	9	5	0.000562729	1.81094
nuclear mRNA surveillance	GO:0071028	9	5	0.000520263	1.82759	9	6	3.63249e-05	1.99326
positive regulation of stress fiber assembly	GO:0051496	34	10	0.000545612	1.1916	34	10	0.00062368	1.17495
autophagy	GO:0006914	73	16	0.00056969	0.897504	75	17	0.000309243	0.91445
cytokine-mediated signaling pathway	GO:0019221	132	24	0.000606837	0.710626	138	30	6.13767e-06	0.872669
positive regulation of epithelial to mesenchymal transition involved in endocardial cushion formation	GO:1905007	3	3	0.000709839	2.41537	3	2	0.0232253	1.99326
neuropilin signaling pathway	GO:0038189	3	3	0.000709839	2.41537	3	3	0.000746338	2.39873
SMAD protein signal transduction	GO:0060395	24	8	0.000782571	1.31676	23	7	0.00331739	1.20914
negative regulation of ubiquitin-dependent protein catabolic process	GO:2000059	14	6	0.000797188	1.56808	14	5	0.00608339	1.36911
pattern specification process	GO:0007389	14	6	0.000797188	1.56808	14	5	0.00608339	1.36911
positive regulation of reactive oxygen species metabolic process	GO:2000379	14	6	0.000797188	1.56808	17	6	0.00283506	1.35727
pathway-restricted SMAD protein phosphorylation	GO:0060389	6	4	0.000817448	2.00991	6	3	0.0121028	1.70558
SMAD protein complex assembly	GO:0007183	6	4	0.000817448	2.00991	6	4	0.000871807	1.99326
positive regulation of blood coagulation	GO:0030194	6	4	0.000817448	2.00991	7	4	0.00188814	1.83911
negative regulation of telomere maintenance via telomerase	GO:0032211	19	7	0.00085027	1.41685	17	5	0.0149603	1.17495
positive regulation of protein binding	GO:0032092	42	11	0.000864374	1.0756	45	11	0.00183444	0.989958
regulation of transforming growth factor beta receptor signaling pathway	GO:0017015	10	5	0.000964308	1.72223	10	5	0.00104162	1.70558
signal transduction	GO:0007165	446	60	0.00105363	0.4094	461	65	0.000287474	0.439714
cellular response to organic cyclic compound	GO:0071407	25	8	0.00106204	1.27594	25	8	0.00118606	1.25929
positive regulation of transcription by RNA polymerase II	GO:0045944	555	72	0.00106628	0.373072	570	82	1.82779e-05	0.459808
positive regulation of cell migration	GO:0030335	122	22	0.00116995	0.702396	124	23	0.000768927	0.713938
regulation of circadian rhythm	GO:0042752	50	12	0.00118283	0.988258	51	12	0.00164657	0.951806
autophagosome maturation	GO:0097352	15	6	0.00122915	1.49908	15	6	0.00134269	1.48243
tumor necrosis factor-mediated signaling pathway	GO:0033209	71	15	0.00125437	0.860745	72	14	0.00573393	0.761116
negative regulation of protein binding	GO:0032091	51	12	0.00142395	0.968455	51	14	0.000121868	1.10596
negative regulation of protein kinase activity	GO:0006469	45	11	0.0016013	1.00661	45	10	0.00609152	0.894648
telomere capping	GO:0016233	11	5	0.0016387	1.62692	10	4	0.00907329	1.48243
cellular response to vascular endothelial growth factor stimulus	GO:0035924	21	7	0.00167491	1.31676	21	7	0.00184747	1.30011
BMP signaling pathway	GO:0030509	39	10	0.00175746	1.0544	39	10	0.00199454	1.03775
negative regulation of neuron death	GO:1901215	39	10	0.00175746	1.0544	38	9	0.00586391	0.958364
polyadenylation-dependent snoRNA 3'-end processing	GO:0071051	7	4	0.00177269	1.85576	7	4	0.00188814	1.83911
cellular response to lipoteichoic acid	GO:0071223	7	4	0.00177269	1.85576	7	3	0.0197638	1.55143
establishment of cell polarity	GO:0030010	27	8	0.00185713	1.19898	27	8	0.00206818	1.18233
autophagosome assembly	GO:0000045	33	9	0.00185989	1.11609	33	8	0.00795118	0.981659
protein ubiquitination	GO:0016567	267	39	0.00200485	0.491687	271	40	0.00171431	0.485486
protein deubiquitination	GO:0016579	180	29	0.00200572	0.589713	180	28	0.00523791	0.537973
thymus development	GO:0048538	28	8	0.00240013	1.16261	27	9	0.000417037	1.30011
negative regulation of extrinsic apoptotic signaling pathway	GO:2001237	28	8	0.00240013	1.16261	28	7	0.0107512	1.01243
positive regulation of cell population proliferation	GO:0008284	220	33	0.00254805	0.518254	228	33	0.00668983	0.465887
protein catabolic process	GO:0030163	17	6	0.00260238	1.37392	17	6	0.00283506	1.35727
mitotic spindle assembly checkpoint	GO:0007094	17	6	0.00260238	1.37392	17	6	0.00283506	1.35727
endothelial cell migration	GO:0043542	17	6	0.00260238	1.37392	20	5	0.0298802	1.01243
negative regulation of protein complex assembly	GO:0031333	12	5	0.00260439	1.53991	13	5	0.00422218	1.44321
cellular response to BMP stimulus	GO:0071773	12	5	0.00260439	1.53991	15	5	0.00845374	1.30011
V(D)J recombination	GO:0033151	4	3	0.00264994	2.12769	4	2	0.0436679	1.70558
DNA ligation	GO:0006266	4	3	0.00264994	2.12769	5	2	0.0684549	1.48243
regulation of binding	GO:0051098	4	3	0.00264994	2.12769	4	3	0.00278282	2.11104
DNA deamination	GO:0045006	4	3	0.00264994	2.12769	4	3	0.00278282	2.11104
negative regulation of growth of symbiont in host	GO:0044130	4	3	0.00264994	2.12769	4	2	0.0436679	1.70558
pharyngeal system development	GO:0060037	4	3	0.00264994	2.12769	6	4	0.000871807	1.99326
endothelial cell activation	GO:0042118	4	3	0.00264994	2.12769	5	3	0.0064873	1.8879
regulation of cardiac muscle cell membrane potential	GO:0086036	4	3	0.00264994	2.12769	5	2	0.0684549	1.48243
regulation of gene expression	GO:0010468	74	15	0.00289204	0.819359	74	13	0.0219708	0.659609
negative regulation of protein catabolic process	GO:0042177	23	7	0.00301582	1.22579	23	9	0.00010135	1.46046
protein monoubiquitination	GO:0006513	29	8	0.00306001	1.12752	29	8	0.00339827	1.11087
positive regulation of ubiquitin protein ligase activity	GO:1904668	8	4	0.00329584	1.72223	9	4	0.00586063	1.58779
primary miRNA processing	GO:0031053	8	4	0.00329584	1.72223	8	4	0.003506	1.70558
positive regulation of extrinsic apoptotic signaling pathway via death domain receptors	GO:1902043	8	4	0.00329584	1.72223	9	3	0.0413474	1.30011
activin receptor signaling pathway	GO:0032924	8	4	0.00329584	1.72223	8	4	0.003506	1.70558
regulation of microtubule-based process	GO:0032886	8	4	0.00329584	1.72223	8	4	0.003506	1.70558
cytoplasmic sequestering of transcription factor	GO:0042994	8	4	0.00329584	1.72223	9	3	0.0413474	1.30011
positive regulation of protein phosphorylation	GO:0001934	85	16	0.00343534	0.745312	90	17	0.0044978	0.732129
positive regulation of pathway-restricted SMAD protein phosphorylation	GO:0010862	18	6	0.00361289	1.31676	18	6	0.00393064	1.30011
positive regulation of transcription, DNA-templated	GO:0045893	348	47	0.00365222	0.413319	353	49	0.00226829	0.424077
intracellular signal transduction	GO:0035556	242	35	0.00388933	0.481785	248	42	6.48389e-05	0.622966
protein destabilization	GO:0031648	37	9	0.00434433	1.00168	39	9	0.00702473	0.932388
positive regulation of I-kappaB kinase/NF-kappaB signaling	GO:0043123	116	20	0.00438977	0.657516	119	20	0.00584362	0.615334
protein polyubiquitination	GO:0000209	192	29	0.00443082	0.525175	193	28	0.0109689	0.468239
ephrin receptor signaling pathway	GO:0048013	58	12	0.00449013	0.839838	58	14	0.000525813	0.977339
positive regulation of NIK/NF-kappaB signaling	GO:1901224	31	8	0.00479532	1.06083	32	7	0.0222692	0.878899
negative regulation of neuron apoptotic process	GO:0043524	80	15	0.0048241	0.741398	82	15	0.00996495	0.700056
somitogenesis	GO:0001756	19	6	0.00488795	1.26269	18	5	0.0192025	1.11779
positive regulation of focal adhesion assembly	GO:0051894	19	6	0.00488795	1.26269	19	6	0.00531071	1.24605
positive regulation of substrate adhesion-dependent cell spreading	GO:1900026	25	7	0.00505282	1.14241	23	7	0.00331739	1.20914
TRIF-dependent toll-like receptor signaling pathway	GO:0035666	25	7	0.00505282	1.14241	25	7	0.00554293	1.12576
positive regulation of cell adhesion	GO:0045785	25	7	0.00505282	1.14241	26	8	0.00157895	1.22007
positive regulation of fibroblast migration	GO:0010763	9	4	0.00551629	1.60444	9	4	0.00586063	1.58779
negative regulation of smoothened signaling pathway	GO:0045879	9	4	0.00551629	1.60444	9	3	0.0413474	1.30011
regulation of I-kappaB kinase/NF-kappaB signaling	GO:0043122	9	4	0.00551629	1.60444	9	4	0.00586063	1.58779
embryonic pattern specification	GO:0009880	9	4	0.00551629	1.60444	9	4	0.00586063	1.58779
regulation of dendrite morphogenesis	GO:0048814	14	5	0.00566164	1.38575	14	6	0.000872016	1.55143
mRNA transcription by RNA polymerase II	GO:0042789	14	5	0.00566164	1.38575	15	6	0.00134269	1.48243
positive regulation of proteolysis	GO:0045862	14	5	0.00566164	1.38575	15	5	0.00845374	1.30011
Fc-epsilon receptor signaling pathway	GO:0038095	96	17	0.0057655	0.684239	95	17	0.00597934	0.678062
ubiquitin-dependent SMAD protein catabolic process	GO:0030579	5	3	0.00618498	1.90455	5	3	0.0064873	1.8879
secondary palate development	GO:0062009	5	3	0.00618498	1.90455	5	2	0.0684549	1.48243
regulation of toll-like receptor signaling pathway	GO:0034121	5	3	0.00618498	1.90455	5	3	0.0064873	1.8879
peripheral nervous system myelin maintenance	GO:0032287	5	3	0.00618498	1.90455	5	3	0.0064873	1.8879
regulation of gluconeogenesis	GO:0006111	5	3	0.00618498	1.90455	6	3	0.0121028	1.70558
negative regulation of smoothened signaling pathway involved in dorsal/ventral neural tube patterning	GO:1901621	5	3	0.00618498	1.90455	5	2	0.0684549	1.48243
NIK/NF-kappaB signaling	GO:0038061	53	11	0.00624464	0.842978	53	11	0.00707272	0.826329
central nervous system development	GO:0007417	53	11	0.00624464	0.842978	53	9	0.0536326	0.625658
positive regulation of protein import into nucleus	GO:0042307	26	7	0.00639275	1.10319	27	7	0.00873065	1.0488
phosphatidylinositol 3-kinase signaling	GO:0014065	20	6	0.00646486	1.2114	19	4	0.0873155	0.840581
positive regulation of microtubule polymerization	GO:0031116	20	6	0.00646486	1.2114	20	6	0.00701465	1.19475
[truncated: 10,198 more rows]

## Sheet: HC80-99
#HC80-99(θ=0.5)		Male				Female
[truncated: 10,312 more rows]
